# Supplementary material for: Genes and Pathways Implicated in Tetralogy of Fallot Revealed by Ultra-Rare Variant Burden Analysis in 231 Genome Sequences
Source: Front Genet. 2020 Sep 15;11:957. doi: 10.3389/fgene.2020.00957 (PMC7522597; doi:10.3389/fgene.2020.00957)
Supplement: TABLE S1 — Ultra-rare variants observed for 231 CHD samples including gnomAD o/e constraint scores. [file Data_Sheet_2.zip]

Archive with 35 entries (32 files):
- SupplementaryTables_FrontiersInGenetics/
- SupplementaryTables_FrontiersInGenetics/Supplementary Table S1) Ultra-rare variants observed for 231 CHD samples including gnomAD o:e constraint scores.XLSX
- __MACOSX/
- __MACOSX/SupplementaryTables_FrontiersInGenetics/
- __MACOSX/SupplementaryTables_FrontiersInGenetics/._Supplementary Table S1) Ultra-rare variants observed for 231 CHD samples including gnomAD o:e constraint scores.XLSX
- SupplementaryTables_FrontiersInGenetics/Supplementary Table S10) Burden statistics for mouse phenotype gene-sets and ultra-rare truncating variants in constrained genes.XLSX
- __MACOSX/SupplementaryTables_FrontiersInGenetics/._Supplementary Table S10) Burden statistics for mouse phenotype gene-sets and ultra-rare truncating variants in constrained genes.XLSX
- SupplementaryTables_FrontiersInGenetics/Supplementary Table S11) Burden statistics for GO: pathways gene-set clusters and ultra-rare missense variants in constrained genes.XLSX
- __MACOSX/SupplementaryTables_FrontiersInGenetics/._Supplementary Table S11) Burden statistics for GO: pathways gene-set clusters and ultra-rare missense variants in constrained genes.XLSX
- SupplementaryTables_FrontiersInGenetics/Supplementary Table S12) Burden statistics for MPO gene-sets and ultra-rare missense variants in constrained genes.XLSX
- __MACOSX/SupplementaryTables_FrontiersInGenetics/._Supplementary Table S12) Burden statistics for MPO gene-sets and ultra-rare missense variants in constrained genes.XLSX
- SupplementaryTables_FrontiersInGenetics/Supplementary Table S13) NOTCH1, BCKDK, DHH and KL missense variants details.XLSX
- __MACOSX/SupplementaryTables_FrontiersInGenetics/._Supplementary Table S13) NOTCH1, BCKDK, DHH and KL missense variants details.XLSX
- SupplementaryTables_FrontiersInGenetics/Supplementary Table S14) Details of phenotype and additional rare variants in 20 adults with TOF and selected deleterious missense and truncating variants.PDF
- __MACOSX/SupplementaryTables_FrontiersInGenetics/._Supplementary Table S14) Details of phenotype and additional rare variants in 20 adults with TOF and selected deleterious missense and truncating variants.PDF
- SupplementaryTables_FrontiersInGenetics/Supplementary Table S15) Gene burden statistics for TOF-only ultra-rare truncating and missense variants.XLSX
- __MACOSX/SupplementaryTables_FrontiersInGenetics/._Supplementary Table S15) Gene burden statistics for TOF-only ultra-rare truncating and missense variants.XLSX
- SupplementaryTables_FrontiersInGenetics/Supplementary Table S16) Gene-set burden statistics for TOF-only ultra-rare truncating and missense variants in clustered GO:pathway and mouse phenotype gene-sets.XLSX
- __MACOSX/SupplementaryTables_FrontiersInGenetics/._Supplementary Table S16) Gene-set burden statistics for TOF-only ultra-rare truncating and missense variants in clustered GO:pathway and mouse phenotype gene-sets.XLSX
- SupplementaryTables_FrontiersInGenetics/Supplementary Table S2) Gene burden statistics for CHD ultra-rare truncating variants..XLSX
- __MACOSX/SupplementaryTables_FrontiersInGenetics/._Supplementary Table S2) Gene burden statistics for CHD ultra-rare truncating variants..XLSX
- SupplementaryTables_FrontiersInGenetics/Supplementary Table S3) Gene burden statistics for CHD ultra-rare missense variants.XLSX
- __MACOSX/SupplementaryTables_FrontiersInGenetics/._Supplementary Table S3) Gene burden statistics for CHD ultra-rare missense variants.XLSX
- SupplementaryTables_FrontiersInGenetics/Supplementary Table S4) Truncating variants observed in both SZ and CHD cohorts.XLSX
- __MACOSX/SupplementaryTables_FrontiersInGenetics/._Supplementary Table S4) Truncating variants observed in both SZ and CHD cohorts.XLSX
- SupplementaryTables_FrontiersInGenetics/Supplementary Table S5) Gene burden statistics obtained by comparing CHD ultra-rare variants to gnomAD singletons and tested using FisherΓÇÖs Exact Test.XLSX
- __MACOSX/SupplementaryTables_FrontiersInGenetics/._Supplementary Table S5) Gene burden statistics obtained by comparing CHD ultra-rare variants to gnomAD singletons and tested using FisherΓÇÖs Exact Test.XLSX
- SupplementaryTables_FrontiersInGenetics/Supplementary Table S6) Missense Variants observed in both SZ and CHD cohorts.XLSX
- __MACOSX/SupplementaryTables_FrontiersInGenetics/._Supplementary Table S6) Missense Variants observed in both SZ and CHD cohorts.XLSX
- SupplementaryTables_FrontiersInGenetics/Supplementary Table S7) Gene-set burden statistics for ultra-rare truncating variants in clustered GO: pathways gene-sets.XLSX
- __MACOSX/SupplementaryTables_FrontiersInGenetics/._Supplementary Table S7) Gene-set burden statistics for ultra-rare truncating variants in clustered GO: pathways gene-sets.XLSX
- SupplementaryTables_FrontiersInGenetics/Supplementary Table S8) Gene-set burden statistics for ultra-rare truncating variants in GO:pathways gene-sets without clustering.XLSX
- __MACOSX/SupplementaryTables_FrontiersInGenetics/._Supplementary Table S8) Gene-set burden statistics for ultra-rare truncating variants in GO:pathways gene-sets without clustering.XLSX
- SupplementaryTables_FrontiersInGenetics/Supplementary Table S9) Burden statistics for mouse phenotype gene-set clusters and ultra-rare truncating variants in constrained genes.XLSX
- __MACOSX/SupplementaryTables_FrontiersInGenetics/._Supplementary Table S9) Burden statistics for mouse phenotype gene-set clusters and ultra-rare truncating variants in constrained genes.XLSX
