# Supplementary material for: Genes and Pathways Implicated in Tetralogy of Fallot Revealed by Ultra-Rare Variant Burden Analysis in 231 Genome Sequences
Source: Front Genet. 2020 Sep 15;11:957. doi: 10.3389/fgene.2020.00957 (PMC7522597; doi:10.3389/fgene.2020.00957)
Supplement: TABLE S1 — Ultra-rare variants observed for 231 CHD samples including gnomAD o/e constraint scores. [file Data_Sheet_2.zip › SupplementaryTables_FrontiersInGenetics/Supplementary Table S10) Burden statistics for mouse phenotype gene-sets and ultra-rare truncating variants in constrained genes.XLSX]

## Sheet: MPO gene-sets (oe < 0.35)
GeneSet Name	GeneSet Discription	Expected Probability of GeneSet	Scaled Expected Probability of GeneSet	Observed Variants Number	Observed Genes	Observed Genes With Freq obtained from GeneSet	p-value	FDR
MP:0003201	extremity edema	1.52e-05	0.000558427	9	1	FLT4:7	9.64e-11	4.11e-07
MP:0008778	abnormal lymphangiogenesis	4.17e-05	0.0015366	15	2	FLT4:7,KDR:2	1.55e-10	4.11e-07
MP:0003659	abnormal lymph circulation	2.75e-05	0.00101178	13	1	FLT4:7	5.66e-09	1e-05
MP:0003390	lymphedema	3.09e-05	0.00113831	12	1	FLT4:7	1.26e-08	1.67e-05
MP:0010200	enlarged lymphatic vessel	7.27e-05	0.00267898	27	2	FLT4:7,KDR:2	1.84e-08	1.95e-05
MP:0000013	abnormal adipose tissue distribution	3.45e-05	0.00126976	21	1	FLT4:7	2.64e-08	2.33e-05
MP:0012080	chylous ascites	4.13e-05	0.00152088	15	1	FLT4:7	8.88e-08	6.73e-05
MP:0004784	abnormal anterior cardinal vein morphology	4.93e-05	0.0018168	15	1	FLT4:7	2.91e-07	0.000192867
MP:0009698	heart hemorrhage	0.000174582	0.00643251	69	4	FLT4:7,KDR:2,PKD1:1,ATF2:1	4.2e-07	0.00024758
MP:0005244	hemopericardium	0.000130586	0.00481147	58	3	FLT4:7,PKD1:1,ATF2:1	2.34e-06	0.00123869
MP:0001245	thick dermal layer	7.45e-05	0.00274431	27	1	FLT4:7	4.36e-06	0.00210042
MP:0001879	abnormal lymphatic vessel morphology	0.000183438	0.0067588	76	2	FLT4:7,KDR:2	3.38e-05	0.0149428
MP:0004783	abnormal cardinal vein morphology	0.000110183	0.00405969	34	1	FLT4:7	5.23e-05	0.0213368
MP:0001786	skin edema	0.000152508	0.00561919	69	2	FLT4:7,PKD1:1	5.84e-05	0.0221096
MP:0005324	ascites	0.000119327	0.00439663	47	1	FLT4:7	8.56e-05	0.0297452
MP:0010368	abnormal lymphatic system physiology	0.000120245	0.00443046	51	1	FLT4:7	8.97e-05	0.0297452
MP:0004076	abnormal vitelline vascular remodeling	0.000409743	0.015097	79	5	TTN:1,FLT4:7,FOXO1:1,KDR:2,EPN1:1	0.000241443	0.0753161
MP:0002192	hydrops fetalis	0.00023136	0.00852448	93	2	FLT4:7,PKD1:1	0.000927784	0.273336
MP:0012754	abnormal cranial neural crest cell morphology	2.31e-05	0.000851261	10	2	KIF3A:1,KDR:2	0.00108214	0.302031
MP:0003411	abnormal vein development	0.000190155	0.00700627	69	1	FLT4:7	0.00134983	0.357907
MP:0011975	neuronal cytoplasmic inclusions	8.04e-06	0.00029619	6	1	ATXN3:2	0.00222775	0.562559
MP:0003874	absent pharyngeal arches	6.95e-05	0.00256157	33	3	FOXO1:1,KDR:2,PRDM1:1	0.00313842	0.747652
MP:0013687	abnormal CD5-positive T cell number	1.03e-05	0.000378683	8	2	UBE3C:1,APOO:1	0.00359618	0.747652
MP:0013690	abnormal CD5-positive Ly6C-positive T cell number	1.03e-05	0.000378683	8	2	UBE3C:1,APOO:1	0.00359618	0.747652
MP:0002857	cochlear ganglion degeneration	7.29e-05	0.00268417	64	4	SLC9A1:1,KCNJ10:1,CACNA1D:1,SRRM4:1	0.00370204	0.747652
MP:0010642	absent third pharyngeal arch	3.59e-05	0.00132201	11	2	KDR:2,PRDM1:1	0.00374331	0.747652
MP:0004333	abnormal utricular macula morphology	3.63e-05	0.00133718	23	3	KCNJ10:1,ATF2:1,SRRM4:1	0.00386371	0.747652
MP:0006338	abnormal second pharyngeal arch morphology	7.42e-05	0.00273363	46	3	FOXO1:1,KDR:2,PRDM1:1	0.00394762	0.747652
MP:0012756	impaired cranial neural crest cell differentiation	1.18e-05	0.000433305	6	1	KDR:2	0.00466963	0.835695
MP:0001485	abnormal pinna reflex	0.000125745	0.00463309	71	5	MMS22L:1,KCNJ10:1,CACNA1D:1,SRRM4:1,FBXO11:1	0.00472767	0.835695
MP:0008513	thin retinal inner plexiform layer	4.16e-05	0.00153403	16	2	KDR:2,MPP5:1	0.00564352	0.930385
MP:0004334	utricular macular degeneration	1.31e-05	0.000481377	9	2	KCNJ10:1,SRRM4:1	0.00572145	0.930385
MP:0003814	vascular smooth muscle hypoplasia	4.2e-05	0.00154841	26	2	KDR:2,ZFAND5:1	0.00578969	0.930385
MP:0002856	abnormal vestibular ganglion morphology	4.42e-05	0.00162724	33	3	SLC9A1:1,KCNJ10:1,ATF2:1	0.00663132	1
MP:0000876	Purkinje cell degeneration	0.000202308	0.00745405	82	5	ANK1:1,SLC9A1:1,ATXN3:2,HERC1:1,HGS:1	0.00820823	1
MP:0010643	absent fourth pharyngeal arch	1.64e-05	0.000603395	6	1	KDR:2	0.00882531	1
MP:0010751	decreased susceptibility to parasitic infection induced morbidity/mortality	1.67e-05	0.000614751	9	2	ANK1:1,JAK3:1	0.00914493	1
MP:0003543	abnormal vascular endothelial cell differentiation	1.82e-05	0.000670369	8	1	KDR:2	0.0107837	1
MP:0002982	abnormal primordial germ cell migration	1.87e-05	0.00068871	11	2	WNT5A:1,PRDM1:1	0.0113504	1
MP:0010939	abnormal mandibular prominence morphology	1.96e-05	0.000723275	9	1	KDR:2	0.0124533	1
MP:0004398	cochlear inner hair cell degeneration	5.59e-05	0.00206125	57	3	KCNJ10:1,CACNA1D:1,SRRM4:1	0.0125332	1
MP:0002984	retina hypoplasia	1.99e-05	0.000731598	16	2	FOXN4:1,RBL2:1	0.0127255	1
MP:0009594	abnormal corneocyte envelope morphology	2.02e-05	0.000745816	13	2	GRHL1:1,DSP:1	0.0131967	1
MP:0006358	absent pinna reflex	0.000105897	0.0039018	61	4	MMS22L:1,KCNJ10:1,CACNA1D:1,FBXO11:1	0.0133209	1
MP:0011666	double outlet right ventricle, ventricular defect committed to aorta	2.04e-05	0.000750075	8	2	PRICKLE1:1,DVL3:1	0.0133393	1
MP:0002855	abnormal cochlear ganglion morphology	0.000106663	0.00393001	95	4	SLC9A1:1,KCNJ10:1,CACNA1D:1,SRRM4:1	0.0136424	1
MP:0004140	abnormal gastric chief cell morphology	2.13e-05	0.000784175	19	2	SLC4A2:1,SLC26A9:1	0.0145051	1
MP:0005424	jerky movement	6.03e-05	0.00222266	22	3	KCNJ10:1,MPP5:1,HGS:1	0.0152963	1
MP:0013210	abnormal primary cilium physiology	2.31e-05	0.000852935	14	2	KIF3A:1,PKD1:1	0.0169839	1
MP:0003544	abnormal vascular endothelial cell migration	6.32e-05	0.00232701	25	2	KDR:2,EPN1:1	0.017251	1
MP:0002623	abnormal vestibular hair cell morphology	6.44e-05	0.00237303	49	3	KCNJ10:1,ATF2:1,SRRM4:1	0.0181551	1
MP:0006339	abnormal third pharyngeal arch morphology	6.47e-05	0.002384	30	2	KDR:2,PRDM1:1	0.0183744	1
MP:0008809	increased spleen iron level	2.46e-05	0.000907228	20	2	ANK1:1,GRK6:1	0.0190589	1
MP:0006396	decreased long bone epiphyseal plate size	6.65e-05	0.00244861	42	3	KIF3A:1,RBL2:1,ATF2:1	0.0196963	1
MP:0010838	increased CD8-positive, alpha-beta memory T cell number	6.66e-05	0.00245483	35	3	ZAP70:1,UBE3C:1,JAK3:1	0.0198263	1
MP:0009786	decreased susceptibility to infection induced morbidity/mortality	6.81e-05	0.00250857	82	3	ANK1:1,JAK3:1,RHBDF2:1	0.0209689	1
MP:0011307	kidney medulla cysts	2.6e-05	0.000956758	16	2	KIF3A:1,PKD1:1	0.0210398	1
MP:0004515	abnormal vestibular hair cell stereociliary bundle morphology	2.61e-05	0.000959951	23	2	ATF2:1,SRRM4:1	0.0211703	1
MP:0008049	increased memory T cell number	0.000189248	0.00697287	86	5	ZAP70:1,UBE3C:1,JAK3:1,NFIL3:1,GRK6:1	0.0238116	1
MP:0001606	impaired hematopoiesis	0.000126796	0.0046718	72	3	ZAP70:1,KDR:2,JAK3:1	0.0239125	1
MP:0006390	abnormal cochlear endolymph	2.79e-05	0.00102682	25	2	KCNJ10:1,FBXO11:1	0.023981	1
MP:0002630	abnormal endocochlear potential	2.79e-05	0.00102682	25	2	KCNJ10:1,FBXO11:1	0.023981	1
MP:0004246	abnormal extensor digitorum longus morphology	2.85e-05	0.00104918	12	2	FOXJ3:1,ANK1:1	0.0249531	1
MP:0013532	abnormal parotid gland physiology	3.04e-06	0.000111924	6	1	SLC9A1:1	0.0255245	1
MP:0004330	abnormal vestibular saccular macula morphology	2.88e-05	0.00106229	23	2	KCNJ10:1,ATF2:1	0.0255305	1
MP:0011160	dermal-epidermal separation	2.93e-05	0.0010808	9	2	DSP:1,PLEC:1	0.0263547	1
MP:0011159	abnormal epidermal-dermal junction morphology	2.95e-05	0.00108858	10	2	DSP:1,PLEC:1	0.0267046	1
MP:0009328	delayed heart looping	3.03e-05	0.00111576	10	2	KIF3A:1,FOXO1:1	0.0279409	1
MP:0008712	decreased interleukin-9 secretion	3.35e-06	0.000123338	8	1	NFIL3:1	0.0280908	1
MP:0005343	increased circulating aspartate transaminase level	0.000134143	0.0049425	99	3	ANK1:1,ATXN3:2,LRRK1:1	0.0285695	1
MP:0009175	abnormal pancreatic beta cell differentiation	3.19e-05	0.00117632	19	2	FOXO1:1,CACNA1D:1	0.0307766	1
MP:0000737	abnormal myotome development	3.19e-05	0.00117643	24	2	RBL2:1,PRDM1:1	0.0307819	1
MP:0004106	lymphatic vessel hyperplasia	3.21e-05	0.00118218	10	1	KDR:2	0.0310567	1
MP:0006345	absent second pharyngeal arch	3.23e-05	0.00118859	17	2	FOXO1:1,PRDM1:1	0.0313645	1
MP:0004736	abnormal distortion product otoacoustic emission	8.01e-05	0.00295279	67	3	CACNA1D:1,SOBP:1,SRRM4:1	0.0317703	1
MP:0008727	enlarged heart right atrium	3.27e-05	0.00120647	13	2	PRICKLE1:1,PIKFYVE:1	0.032229	1
MP:0013895	abnormal eyelid cilium morphology	3.86e-06	0.000142138	6	1	PRICKLE1:1	0.0323029	1
MP:0020363	abnormal germ cell physiology	3.28e-05	0.00120838	23	2	WNT5A:1,PRDM1:1	0.0323221	1
MP:0006336	abnormal otoacoustic response	8.09e-05	0.00298066	68	3	CACNA1D:1,SOBP:1,SRRM4:1	0.0325281	1
MP:0003380	abnormal intestine regeneration	3.99e-06	0.000147046	7	1	WNT5A:1	0.0333995	1
MP:0004328	decreased vestibular hair cell number	3.35e-05	0.00123419	17	2	ATF2:1,SRRM4:1	0.0335879	1
MP:0012757	abnormal cranial neural crest cell migration	3.38e-05	0.00124455	9	1	KDR:2	0.0341016	1
MP:0004521	abnormal cochlear hair cell stereociliary bundle morphology	0.000142695	0.00525761	91	4	FZD1:1,PRICKLE1:1,DVL3:1,CACNA1D:1	0.0346241	1
MP:0005026	decreased susceptibility to parasitic infection	3.42e-05	0.00126109	38	2	ANK1:1,JAK3:1	0.0349278	1
MP:0001981	increased chemically-elicited antinociception	4.21e-06	0.00015516	7	1	SLC6A2:1	0.03521	1
MP:0010306	increased hamartoma incidence	3.47e-05	0.00127879	13	2	FOXO1:1,PKD1:1	0.0358206	1
MP:0010792	abnormal stomach mucosa morphology	0.000144905	0.00533906	86	4	SLC4A2:1,SLC9A1:1,IQGAP1:1,SLC26A9:1	0.0363011	1
MP:0004716	abnormal cochlear nerve morphology	3.52e-05	0.00129629	12	2	KCNJ10:1,CACNA1D:1	0.0367119	1
MP:0004737	absent distortion product otoacoustic emissions	3.53e-05	0.00129935	35	2	CACNA1D:1,SOBP:1	0.0368684	1
MP:0009979	abnormal cerebellum deep nucleus morphology	3.53e-05	0.00130039	13	2	SLC9A1:1,PIKFYVE:1	0.0369217	1
MP:0011065	abnormal kidney epithelial cell primary cilium morphology	3.54e-05	0.00130294	27	2	KIF3A:1,PKD1:1	0.0370526	1
MP:0009660	abnormal induced retinal neovascularization	3.54e-05	0.00130313	24	1	KDR:2	0.0370622	1
MP:0008093	abnormal memory B cell number	3.58e-05	0.00132078	14	2	JAK3:1,PRDM1:1	0.037973	1
MP:0006323	abnormal extraembryonic mesoderm development	3.64e-05	0.00133968	12	1	KDR:2	0.0389581	1
MP:0013208	abnormal cilium physiology	3.65e-05	0.00134608	44	2	KIF3A:1,PKD1:1	0.0392934	1
MP:0001937	abnormal sexual maturation	8.84e-05	0.00325583	64	3	RBL2:1,NSMF:1,AKAP12:1	0.0405129	1
MP:0008739	abnormal spleen iron level	3.72e-05	0.00136962	33	2	ANK1:1,GRK6:1	0.0405379	1
MP:0005167	abnormal blood-brain barrier function	3.74e-05	0.00137702	32	1	KDR:2	0.0409319	1
MP:0000652	enlarged sebaceous gland	3.83e-05	0.00140966	37	2	RBL2:1,RHBDF2:1	0.0426878	1
MP:0004139	abnormal gastric parietal cell morphology	3.83e-05	0.00141225	29	2	SLC4A2:1,SLC26A9:1	0.0428281	1
MP:0006090	abnormal utricle morphology	9.04e-05	0.00333182	50	3	KCNJ10:1,ATF2:1,SRRM4:1	0.0428767	1
MP:0013887	abnormal T cell compartment	9.15e-05	0.00337089	56	3	ZAP70:1,JAK3:1,GRK6:1	0.0441186	1
MP:0003944	abnormal T cell subpopulation ratio	9.15e-05	0.00337089	56	3	ZAP70:1,JAK3:1,GRK6:1	0.0441186	1
MP:0009293	decreased inguinal fat pad weight	3.9e-05	0.00143723	37	2	SPRTN:1,SAMD4A:1	0.0441924	1
MP:0010783	abnormal stomach wall morphology	0.000155218	0.00571903	90	4	SLC4A2:1,SLC9A1:1,IQGAP1:1,SLC26A9:1	0.0447359	1
MP:0005662	increased circulating adrenaline level	5.41e-06	0.00019925	9	1	SLC6A2:1	0.0449879	1
MP:0030005	increased retinal apoptosis	9.27e-05	0.00341544	46	3	FOXN4:1,RBL2:1,MPP5:1	0.045556	1
MP:0004885	abnormal endolymph	3.98e-05	0.00146767	30	2	KCNJ10:1,FBXO11:1	0.0458765	1
MP:0012028	abnormal visceral endoderm physiology	4.04e-05	0.001488	13	2	PRICKLE1:1,PIKFYVE:1	0.0470142	1
MP:0011932	abnormal endocrine pancreas development	4.07e-05	0.00149872	28	2	FOXO1:1,CACNA1D:1	0.0476181	1
MP:0010850	increased effector memory CD8-positive, alpha-beta T cell number	4.1e-05	0.00151244	21	2	UBE3C:1,JAK3:1	0.0483953	1
MP:0000471	abnormal stomach epithelium morphology	9.53e-05	0.00351245	51	3	SLC4A2:1,SLC9A1:1,SLC26A9:1	0.0487662	1
MP:0013956	decreased colon length	4.16e-05	0.00153182	24	2	NFIL3:1,WNT5A:1	0.0495008	1
MP:0013960	decreased large intestine length	4.16e-05	0.00153182	24	2	NFIL3:1,WNT5A:1	0.0495008	1
MP:0002683	delayed fertility	4.19e-05	0.00154413	20	2	RBL2:1,AKAP12:1	0.0502082	1
MP:0004410	absent endocochlear potential	6.19e-06	0.000227912	8	1	KCNJ10:1	0.0512915	1
MP:0006070	increased retinal photoreceptor cell number	6.24e-06	0.000229778	8	1	FOXN4:1	0.0517004	1
MP:0010506	prolonged RR interval	4.27e-05	0.00157328	16	2	DSP:1,CACNA1D:1	0.0518968	1
MP:0012182	abnormal presomitic mesoderm morphology	6.37e-06	0.000234831	11	1	WNT5A:1	0.0528068	1
MP:0001253	abnormal body height	9.87e-05	0.00363504	35	3	HERC1:1,LRRK1:1,HGS:1	0.0529766	1
MP:0001255	decreased body height	9.87e-05	0.00363504	35	3	HERC1:1,LRRK1:1,HGS:1	0.0529766	1
MP:0012774	abnormal CD8-positive, alpha-beta memory T cell number	9.94e-05	0.00366322	62	3	ZAP70:1,UBE3C:1,JAK3:1	0.0539687	1
MP:0010837	abnormal CD8-positive, alpha-beta memory T cell morphology	9.94e-05	0.00366322	62	3	ZAP70:1,UBE3C:1,JAK3:1	0.0539687	1
MP:0013179	wavy tail	6.73e-06	0.000248103	6	1	PRICKLE1:1	0.0557071	1
MP:0004768	abnormal axonal transport	0.000100901	0.0037177	31	2	GAN:2,AATK:1	0.0559112	1
MP:0002276	abnormal lung interstitium morphology	4.51e-05	0.00166283	28	2	HAT1:1,WNT5A:1	0.0572096	1
MP:0000492	abnormal rectum morphology	0.000102119	0.00376259	54	3	JAK3:1,NFIL3:1,WNT5A:1	0.0575369	1
MP:0002440	abnormal memory B cell morphology	4.56e-05	0.00168198	20	2	JAK3:1,PRDM1:1	0.0583693	1
MP:0009381	abnormal prostate gland dorsolateral lobe morphology	7.13e-06	0.000262763	8	1	AKAP12:1	0.0589003	1
MP:0000473	abnormal stomach glandular epithelium morphology	4.59e-05	0.0016911	25	2	SLC9A1:1,SLC26A9:1	0.0589249	1
MP:0003542	abnormal vascular endothelial cell development	0.000104136	0.00383689	44	2	KDR:2,EPN1:1	0.0602766	1
MP:0006072	abnormal retinal apoptosis	0.000104652	0.0038559	64	3	FOXN4:1,RBL2:1,MPP5:1	0.0609872	1
MP:0003892	abnormal gastric gland morphology	4.68e-05	0.00172536	38	2	SLC4A2:1,SLC26A9:1	0.0610264	1
MP:0009338	increased splenocyte number	4.8e-05	0.00176687	31	2	GRK6:1,PRDM1:1	0.0636071	1
MP:0004385	interparietal bone hypoplasia	7.76e-06	0.000285896	8	1	RBL2:1	0.0639172	1
MP:0008392	decreased primordial germ cell number	4.84e-05	0.001782	36	2	WNT5A:1,PRDM1:1	0.0645571	1
MP:0009380	abnormal prostate gland ventral lobe morphology	7.84e-06	0.000289025	13	1	AKAP12:1	0.0645938	1
MP:0004326	abnormal vestibular hair cell number	4.84e-05	0.00178342	22	2	ATF2:1,SRRM4:1	0.0646465	1
MP:0013916	decreased intestine length	4.84e-05	0.00178447	31	2	NFIL3:1,WNT5A:1	0.064713	1
MP:0000751	myopathy	0.000107398	0.00395708	53	3	ANK1:1,PLEC:1,SAMD4A:1	0.0648352	1
MP:0010039	abnormal trophoblast giant cell proliferation	7.92e-06	0.000291765	6	1	WNT5A:1	0.0651858	1
MP:0002212	abnormal secondary sex determination	0.000107681	0.00396753	83	3	RBL2:1,NSMF:1,AKAP12:1	0.0652388	1
MP:0004425	abnormal otolith organ morphology	0.000107707	0.00396847	64	3	KCNJ10:1,ATF2:1,SRRM4:1	0.065275	1
MP:0003254	bile duct inflammation	8.07e-06	0.000297423	6	1	PKD1:1	0.0664073	1
MP:0008725	enlarged heart atrium	0.000108903	0.00401254	44	3	PRICKLE1:1,DSP:1,PIKFYVE:1	0.0669909	1
MP:0012093	absent nodal flow	8.2e-06	0.000301975	7	1	KIF3A:1	0.0673887	1
MP:0001721	absent visceral yolk sac blood islands	4.99e-05	0.00183923	16	1	KDR:2	0.0681927	1
MP:0004249	abnormal crista ampullaris morphology	4.99e-05	0.00184008	33	2	KCNJ10:1,SRRM4:1	0.0682467	1
MP:0010219	increased T-helper 17 cell number	8.5e-06	0.00031309	13	1	NFIL3:1	0.069781	1
MP:0009393	abnormal resting posture	5.06e-05	0.00186515	8	2	CNTNAP1:1,HGS:1	0.069861	1
MP:0005096	erythroblastosis	8.51e-06	0.000313467	6	1	ANK1:1	0.0698619	1
MP:0008449	abnormal retinal cone cell outer segment morphology	8.51e-06	0.000313501	11	1	SLC24A1:1	0.0698691	1
MP:0009133	decreased white fat cell size	0.000111272	0.00409984	53	3	SPRTN:1,SAMD4A:1,ATF2:1	0.0704498	1
MP:0000501	abnormal digestive secretion	5.11e-05	0.00188149	35	2	SLC4A2:1,SLC26A9:1	0.0709193	1
MP:0010399	decreased skeletal muscle glycogen level	8.65e-06	0.000318761	9	1	SAMD4A:1	0.070999	1
MP:0009845	abnormal neural crest cell morphology	0.000112309	0.00413805	48	2	KIF3A:1,KDR:2	0.0719883	1
MP:0012492	pharyngeal arch artery hypoplasia	8.82e-06	0.000325054	6	1	FOXO1:1	0.0723491	1
MP:0011610	abnormal primordial germ cell apoptosis	8.87e-06	0.000326639	7	1	WNT5A:1	0.0726886	1
MP:0010236	abnormal retina outer limiting membrane morphology	8.97e-06	0.000330591	8	1	MPP5:1	0.0735352	1
MP:0000298	absent atrioventricular cushions	5.23e-05	0.00192817	24	1	KDR:2	0.0739723	1
MP:0008039	increased NK T cell number	5.24e-05	0.00193082	31	2	UBE3C:1,NFIL3:1	0.0741466	1
MP:0030467	abnormal cranial cartilage development	9.21e-06	0.00033942	6	1	PKD1:1	0.0754234	1
MP:0030443	abnormal cranial synchondrosis	9.21e-06	0.00033942	6	1	PKD1:1	0.0754234	1
MP:0004331	vestibular saccular macula degeneration	9.29e-06	0.000342403	14	1	KCNJ10:1	0.0760604	1
MP:0013435	decreased CD8-positive, naive alpha-beta T cell number	5.32e-05	0.00196179	18	2	ZAP70:1,GRK6:1	0.0761964	1
MP:0013434	abnormal CD8-positive, naive alpha-beta T cell number	5.32e-05	0.00196179	21	2	ZAP70:1,GRK6:1	0.0761964	1
MP:0003871	abnormal myelin sheath morphology	0.000186334	0.00686551	82	3	GAN:2,CNTNAP1:1,HGS:1	0.0762225	1
MP:0004312	absent pillar cells	9.38e-06	0.000345557	6	1	SRRM4:1	0.0767336	1
MP:0000263	absent organized vascular network	0.000189579	0.00698506	10	3	TTN:1,FOXO1:1,KDR:2	0.0800133	1
MP:0008391	abnormal primordial germ cell morphology	5.48e-05	0.00201966	39	2	WNT5A:1,PRDM1:1	0.0800748	1
MP:0004551	decreased tracheal cartilage ring number	9.81e-06	0.000361493	8	1	WNT5A:1	0.0801272	1
MP:0006341	small first pharyngeal arch	5.61e-05	0.00206784	26	2	AKAP13:1,FOXO1:1	0.0833492	1
MP:0008027	abnormal spinal cord white matter morphology	0.000119722	0.00441115	39	3	SLIT1:1,KCNJ10:1,HGS:1	0.0834176	1
MP:0002573	behavioral despair	5.63e-05	0.00207395	37	2	SLC6A2:1,HGS:1	0.0837673	1
MP:0009168	decreased pancreatic islet number	5.64e-05	0.00207915	20	2	PKD1:1,CACNA1D:1	0.0841241	1
MP:0009705	abnormal midgut morphology	1.05e-05	0.000385248	7	1	WNT5A:1	0.0851631	1
MP:0009846	abnormal neural crest morphology	0.00012093	0.00445568	50	2	KIF3A:1,KDR:2	0.0853509	1
MP:0013519	decreased CD4-positive NK T cell number	1.07e-05	0.000394499	6	1	UBE3C:1	0.0871168	1
MP:0008769	abnormal plasmacytoid dendritic cell physiology	1.08e-05	0.00039734	11	1	TANK:1	0.0877158	1
MP:0013763	increased T-helper cell number	5.8e-05	0.0021378	50	2	NFIL3:1,PRDM1:1	0.0881759	1
MP:0008902	abnormal renal fat pad morphology	5.83e-05	0.00214627	24	2	SPRTN:1,PIKFYVE:1	0.0887655	1
MP:0008852	retinal neovascularization	5.85e-05	0.00215695	45	1	KDR:2	0.0895113	1
MP:0001511	disheveled coat	0.0001235	0.00455036	52	3	DSP:1,PIKFYVE:1,MPP5:1	0.0895243	1
MP:0002830	gallstones	1.1e-05	0.000406307	10	1	ANK1:1	0.0896043	1
MP:0004191	neuronal intranuclear inclusions	5.86e-05	0.00215952	17	1	ATXN3:2	0.0896907	1
MP:0000743	muscle spasm	0.00019803	0.00729642	73	3	GAN:2,CNTNAP1:1,HGS:1	0.090315	1
MP:0003561	rheumatoid arthritis	1.11e-05	0.000409901	14	1	ZAP70:1	0.0903601	1
MP:0013521	abnormal memory-marker CD4-positive NK T cell number	1.11e-05	0.000410056	8	1	UBE3C:1	0.0903927	1
MP:0002661	abnormal corpus epididymis morphology	1.11e-05	0.000410493	6	1	SLC4A2:1	0.0904847	1
MP:0010844	increased effector memory CD4-positive, alpha-beta T cell number	5.9e-05	0.00217388	25	2	ZAP70:1,JAK3:1	0.0906969	1
MP:0009666	abnormal embryo attachment	1.12e-05	0.00041318	7	1	WNT5A:1	0.0910493	1
MP:0009284	abnormal sympathetic neuron innervation pattern	1.12e-05	0.000413828	8	1	WNT5A:1	0.0911854	1
MP:0002936	joint swelling	1.13e-05	0.000414929	11	1	ZAP70:1	0.0914165	1
MP:0006054	spinal hemorrhage	5.94e-05	0.00218792	24	1	KDR:2	0.0916834	1
MP:0008827	abnormal thymus cell ratio	5.94e-05	0.00218996	28	2	ZAP70:1,JAK3:1	0.0918274	1
MP:0008488	abnormal semicircular canal ampulla morphology	5.98e-05	0.00220445	39	2	KCNJ10:1,SRRM4:1	0.0928496	1
MP:0008814	decreased nerve conduction velocity	0.000125569	0.00462659	48	3	DSP:1,PLEC:1,CNTNAP1:1	0.092946	1
MP:0005601	increased angiogenesis	6.02e-05	0.00221688	32	1	KDR:2	0.0937288	1
MP:0003424	premature neuronal precursor differentiation	6.1e-05	0.00224845	29	2	MPP5:1,SRRM4:1	0.0959733	1
MP:0004653	absent caudal vertebrae	1.19e-05	0.000437161	11	1	WNT5A:1	0.0960727	1
MP:0001749	suppressed circulating follicle stimulating hormone level	1.19e-05	0.000437703	9	1	FOXO1:1	0.0961858	1
MP:0004111	abnormal coronary artery morphology	0.000127811	0.0047092	44	2	KDR:2,HECTD1:1	0.096714	1
MP:0003850	abnormal thymocyte activation	6.14e-05	0.00226312	25	2	ZAP70:1,DGKA:1	0.0970217	1
MP:0003144	decreased otolith number	1.2e-05	0.000442469	9	1	ATF2:1	0.0971807	1
MP:0009046	muscle twitch	0.000203426	0.00749525	76	3	GAN:2,CNTNAP1:1,HGS:1	0.0972105	1
MP:0008975	delayed male fertility	1.2e-05	0.000442673	7	1	AKAP12:1	0.0972233	1
MP:0010849	abnormal effector memory CD8-positive, alpha-beta T cell number	6.18e-05	0.00227709	42	2	UBE3C:1,JAK3:1	0.0980233	1
MP:0004755	abnormal loop of Henle morphology	1.22e-05	0.000447796	16	1	PKD1:1	0.0982916	1
MP:0005607	decreased bleeding time	1.22e-05	0.00044872	19	1	PDLIM7:1	0.0984841	1
MP:0002639	micrognathia	0.000204467	0.00753362	81	4	PRICKLE1:1,WNT5A:1,DVL3:1,PKD1:1	0.0985688	1
MP:0004298	vestibular ganglion degeneration	1.22e-05	0.000450973	8	1	KCNJ10:1	0.0989533	1
MP:0009788	increased susceptibility to bacterial infection induced morbidity/mortality	0.000129213	0.00476087	85	3	ANK1:1,JAK3:1,RHBDF2:1	0.099102	1
MP:0004362	cochlear hair cell degeneration	0.00012952	0.00477218	98	3	KCNJ10:1,CACNA1D:1,SRRM4:1	0.0996279	1
MP:0013518	abnormal CD4-positive NK T cell number	1.23e-05	0.000454333	12	1	UBE3C:1	0.0996527	1
MP:0008006	increased stomach pH	1.23e-05	0.000454413	14	1	SLC26A9:1	0.0996695	1
MP:0008046	absent NK cells	1.24e-05	0.000456428	9	1	JAK3:1	0.100089	1
MP:0009337	abnormal splenocyte number	0.000130059	0.00479204	66	3	AKAP13:1,GRK6:1,PRDM1:1	0.100554	1
MP:0011874	enlarged urinary bladder	1.25e-05	0.000458961	6	1	ACBD3:1	0.100615	1
MP:0008053	abnormal NK cell differentiation	1.26e-05	0.00046587	18	1	NFIL3:1	0.10205	1
MP:0002632	vestigial tail	1.26e-05	0.000465898	10	1	WNT5A:1	0.102056	1
MP:0008681	increased interleukin-17 secretion	6.34e-05	0.00233701	53	2	ZAP70:1,NFIL3:1	0.102351	1
MP:0003734	abnormal retinal inner plexiform layer morphology	0.000131184	0.00483348	41	2	KDR:2,MPP5:1	0.102498	1
MP:0009050	dilated proximal convoluted tubules	6.37e-05	0.0023452	41	2	CDH4:1,PKD1:1	0.102946	1
MP:0009754	enhanced behavioral response to cocaine	6.38e-05	0.00235135	25	2	GRK6:1,SLC6A2:1	0.103394	1
MP:0004502	decreased incidence of tumors by chemical induction	0.000131895	0.00485969	86	3	LONP1:1,EPN1:1,TERT:1	0.103735	1
MP:0003334	pancreas fibrosis	1.3e-05	0.000479433	11	1	PKD1:1	0.10486	1
MP:0008554	decreased circulating tumor necrosis factor level	6.44e-05	0.00237385	49	2	FOXO1:1,RHBDF2:1	0.105037	1
MP:0004946	abnormal regulatory T cell physiology	6.45e-05	0.00237506	42	2	ZAP70:1,FOXO1:1	0.105126	1
MP:0003993	abnormal ventral spinal root morphology	6.49e-05	0.00239073	22	1	GAN:2	0.106274	1
MP:0012083	absent foregut	1.32e-05	0.000486822	8	1	HGS:1	0.106388	1
MP:0004550	short trachea	1.32e-05	0.00048777	6	1	WNT5A:1	0.106584	1
MP:0008121	increased myeloid dendritic cell number	1.33e-05	0.000489998	6	1	JAK3:1	0.107043	1
MP:0000848	abnormal pons morphology	0.000133832	0.00493107	59	3	PIKFYVE:1,CACNA1D:1,HGS:1	0.107134	1
MP:0005222	abnormal somite size	0.000134208	0.00494491	52	3	FOXO1:1,WNT5A:1,EPN1:1	0.107798	1
MP:0010591	enlarged aortic valve	1.34e-05	0.000493824	10	1	RHBDF2:1	0.107833	1
MP:0004444	small supraoccipital bone	1.36e-05	0.000499306	9	1	RBL2:1	0.108962	1
MP:0011772	genital tubercle hypoplasia	1.36e-05	0.000500553	7	1	WNT5A:1	0.109219	1
MP:0011965	decreased total retina thickness	6.64e-05	0.00244607	46	1	KDR:2	0.110358	1
MP:0006024	collapsed Reissner membrane	1.38e-05	0.00050928	8	1	KCNJ10:1	0.111014	1
MP:0004406	abnormal cochlear hair cell number	0.000136092	0.00501432	75	3	FZD1:1,DVL3:1,SRRM4:1	0.111153	1
MP:0004132	absent embryonic cilia	1.38e-05	0.000509963	19	1	KIF3A:1	0.111154	1
MP:0008308	small scala media	1.39e-05	0.000511641	10	1	SOBP:1	0.111499	1
MP:0003327	liver cysts	1.39e-05	0.000512839	11	1	PKD1:1	0.111745	1
MP:0006267	abnormal intercalated disc morphology	6.74e-05	0.00248248	25	2	DSP:1,PLEC:1	0.113068	1
MP:0004206	abnormal dermomyotome development	1.42e-05	0.000521658	15	1	PRDM1:1	0.113553	1
MP:0005307	head tossing	6.76e-05	0.00249051	36	2	ATF2:1,SRRM4:1	0.113668	1
MP:0013509	abnormal CD4-negative NK T cell number	1.42e-05	0.000523358	7	1	UBE3C:1	0.113902	1
MP:0011951	increased cardiac stroke volume	1.42e-05	0.000523636	11	1	AKAP12:1	0.113959	1
MP:0006309	decreased retinal ganglion cell number	6.78e-05	0.00249752	40	2	RBL2:1,BCAR3:1	0.114192	1
MP:0020154	impaired humoral immune response	6.78e-05	0.00249767	27	2	ZAP70:1,JAK3:1	0.114203	1
MP:0004898	uterine hemorrhage	1.43e-05	0.000525409	9	1	PRDM1:1	0.114322	1
MP:0000034	abnormal inner ear vestibule morphology	0.000137896	0.00508078	84	3	KCNJ10:1,ATF2:1,SRRM4:1	0.114402	1
MP:0004137	abnormal gastric surface mucous cell morphology	1.43e-05	0.000528431	10	1	SLC26A9:1	0.11494	1
MP:0030464	abnormal cranial cartilage morphology	1.44e-05	0.000528752	7	1	PKD1:1	0.115006	1
MP:0008100	absent plasma cells	1.44e-05	0.000530183	7	1	PRDM1:1	0.115298	1
MP:0006286	inner ear hypoplasia	1.45e-05	0.000534099	7	1	DVL3:1	0.116099	1
MP:0010266	decreased liver tumor incidence	1.46e-05	0.00053816	9	1	TERT:1	0.116928	1
MP:0012421	decreased hepatobiliary system tumor incidence	1.46e-05	0.00053816	9	1	TERT:1	0.116928	1
MP:0009671	abnormal uterus physiology	6.89e-05	0.00253741	36	2	WNT5A:1,PRDM1:1	0.117188	1
MP:0004347	abnormal scapular spine morphology	1.47e-05	0.000540264	10	1	RBL2:1	0.117357	1
MP:0001072	abnormal vestibulocochlear nerve morphology	6.9e-05	0.00254235	23	2	KCNJ10:1,CACNA1D:1	0.11756	1
MP:0010295	increased eye tumor incidence	1.49e-05	0.00054959	8	1	RBL2:1	0.119258	1
MP:0001246	mixed cellular infiltration to dermis	1.5e-05	0.000553192	22	1	ZAP70:1	0.119991	1
MP:0004530	absent outer hair cell stereocilia	1.51e-05	0.000554763	8	1	CACNA1D:1	0.12031	1
MP:0004633	abnormal cochlear IHC efferent innervation pattern	1.53e-05	0.000562042	7	1	CACNA1D:1	0.121789	1
MP:0008507	thin retinal ganglion layer	1.54e-05	0.000568987	17	1	MPP5:1	0.123197	1
MP:0012172	abnormal amniotic fluid composition	1.56e-05	0.000574723	7	1	PKD1:1	0.124359	1
MP:0004214	abnormal long bone diaphysis morphology	7.14e-05	0.00263213	34	1	KDR:2	0.124379	1
MP:0000561	adactyly	1.56e-05	0.000576236	9	1	WNT5A:1	0.124665	1
MP:0003432	increased activity of parathyroid	1.58e-05	0.000580418	6	1	PKD1:1	0.125511	1
MP:0003431	abnormal parathyroid gland physiology	1.58e-05	0.000580418	7	1	PKD1:1	0.125511	1
MP:0009166	abnormal pancreatic islet number	7.21e-05	0.00265482	32	2	PKD1:1,CACNA1D:1	0.126117	1
MP:0005250	Sertoli cell hypoplasia	1.58e-05	0.00058349	9	1	SLC4A2:1	0.126132	1
MP:0006397	disorganized long bone epiphyseal plate	7.24e-05	0.00266876	34	2	KIF3A:1,ATF2:1	0.127187	1
MP:0003325	decreased liver function	1.6e-05	0.000590579	11	1	PKD1:1	0.127562	1
MP:0003651	abnormal axon extension	0.00022536	0.00830341	86	4	DSP:1,UNC5D:1,WNT5A:1,SRRM4:1	0.127625	1
MP:0008509	disorganized retinal ganglion layer	1.61e-05	0.000592096	8	1	MPP5:1	0.127868	1
MP:0002657	chondrodystrophy	7.29e-05	0.00268506	24	2	PKD1:1,ATF2:1	0.128443	1
MP:0008056	abnormal retinal ganglion cell morphology	0.000225943	0.00832488	94	4	FOXN4:1,RBL2:1,BCAR3:1,MPP5:1	0.128482	1
MP:0003419	delayed endochondral bone ossification	0.000145721	0.0053691	64	3	RBL2:1,PRICKLE1:1,PKD1:1	0.128903	1
MP:0009586	increased platelet aggregation	1.63e-05	0.000598947	12	1	SVIL:1	0.129248	1
MP:0005665	increased circulating noradrenaline level	1.63e-05	0.000598964	12	1	SLC6A2:1	0.129252	1
MP:0000522	kidney cortex cysts	7.33e-05	0.00270172	43	2	KIF3A:1,PKD1:1	0.129728	1
MP:0008593	increased circulating interleukin-10 level	1.64e-05	0.00060267	28	1	NFIL3:1	0.129997	1
MP:0003130	anal atresia	1.64e-05	0.000606049	14	1	WNT5A:1	0.130676	1
MP:0013205	abnormal nonmotile primary cilium morphology	7.37e-05	0.00271717	57	2	KIF3A:1,PKD1:1	0.130923	1
MP:0005001	abnormal clonal deletion	1.65e-05	0.00060791	8	1	ZAP70:1	0.13105	1
MP:0005002	abnormal T cell clonal deletion	1.65e-05	0.00060791	8	1	ZAP70:1	0.13105	1
MP:0011639	decreased mitochondrial DNA content	1.66e-05	0.000610363	20	1	LONP1:1	0.131543	1
MP:0013239	impaired skeletal muscle regeneration	1.67e-05	0.000614313	21	1	FOXJ3:1	0.132335	1
MP:0020146	abnormal vascular endothelial cell proliferation	1.67e-05	0.000615012	15	1	EPN1:1	0.132476	1
MP:0008551	abnormal circulating interferon-gamma level	7.47e-05	0.00275087	82	2	NFIL3:1,ATF2:1	0.133538	1
MP:0003812	abnormal hair medulla	1.69e-05	0.000620932	13	1	DSP:1	0.133662	1
MP:0005036	diarrhea	0.00014849	0.00547113	61	3	JAK3:1,NFIL3:1,PIKFYVE:1	0.134184	1
MP:0004911	absent mandibular condyloid process	1.7e-05	0.000627386	7	1	KIF3A:1	0.134953	1
MP:0002986	decreased urine calcium level	1.71e-05	0.000630119	13	1	KCNJ10:1	0.135499	1
MP:0005182	increased circulating estradiol level	1.72e-05	0.000633529	19	1	FOXO1:1	0.136181	1
MP:0003370	increased circulating estrogen level	1.72e-05	0.000633529	20	1	FOXO1:1	0.136181	1
MP:0012575	increased noradrenaline level	1.72e-05	0.000635135	13	1	SLC6A2:1	0.136501	1
MP:0001300	ocular hypertelorism	7.58e-05	0.0027912	31	2	KIF3A:1,PRICKLE1:1	0.136683	1
MP:0009605	decreased keratohyalin granule number	1.73e-05	0.000638023	8	1	FBXO11:1	0.137078	1
MP:0005639	hemosiderosis	1.74e-05	0.000639971	14	1	ANK1:1	0.137466	1
MP:0009132	abnormal white fat cell size	0.000150321	0.0055386	85	3	SPRTN:1,SAMD4A:1,ATF2:1	0.137717	1
MP:0009269	decreased fat cell size	0.000150609	0.00554922	83	3	SPRTN:1,SAMD4A:1,ATF2:1	0.138276	1
MP:0006021	abnormal Reissner membrane morphology	1.75e-05	0.000644852	15	1	KCNJ10:1	0.138439	1
MP:0008004	abnormal stomach pH	1.76e-05	0.00064666	17	1	SLC26A9:1	0.138799	1
MP:0008710	abnormal interleukin-9 secretion	1.76e-05	0.000647441	13	1	NFIL3:1	0.138954	1
MP:0008933	abnormal motile primary cilium physiology	1.76e-05	0.000647463	12	1	KIF3A:1	0.138958	1
MP:0013160	impaired muscle regeneration	1.76e-05	0.000647983	22	1	FOXJ3:1	0.139062	1
MP:0013168	absent hindlimb buds	1.76e-05	0.000648593	6	1	RBL2:1	0.139183	1
MP:0010843	abnormal effector memory CD4-positive, alpha-beta T cell morphology	7.67e-05	0.00282447	37	2	ZAP70:1,JAK3:1	0.139289	1
MP:0012770	abnormal effector memory CD4-positive, alpha-beta T cell number	7.67e-05	0.00282447	37	2	ZAP70:1,JAK3:1	0.139289	1
MP:0010600	enlarged pulmonary valve	1.76e-05	0.000649957	10	1	RHBDF2:1	0.139455	1
MP:0001650	abnormal seizure response to electrical stimulation	7.74e-05	0.00285161	28	2	PRICKLE1:1,DNM1:1	0.141425	1
MP:0004950	abnormal brain vasculature morphology	0.000234773	0.00865025	93	3	KDR:2,EPN1:1,PKD1:1	0.141766	1
MP:0013241	embryo tissue necrosis	7.77e-05	0.00286195	40	1	KDR:2	0.14224	1
MP:0001163	abnormal prostate gland anterior lobe morphology	1.81e-05	0.000665499	20	1	AKAP12:1	0.142541	1
MP:0003266	biliary cyst	1.81e-05	0.000665832	9	1	PKD1:1	0.142607	1
MP:0001401	jumpy	1.82e-05	0.000670563	8	1	MPP5:1	0.143544	1
MP:0008841	ruptured lens capsule	1.83e-05	0.000672426	14	1	BCAR3:1	0.143912	1
MP:0004053	abnormal synchondrosis	1.83e-05	0.000672639	9	1	PKD1:1	0.143955	1
MP:0009498	abnormal extrahepatic bile duct morphology	1.83e-05	0.000673175	12	1	PKD1:1	0.144061	1
MP:0008849	abnormal hemoglobin concentration distribution width	1.84e-05	0.000677778	9	1	ANK1:1	0.144971	1
MP:0008850	increased hemoglobin concentration distribution width	1.84e-05	0.000677778	8	1	ANK1:1	0.144971	1
MP:0001443	poor grooming	1.84e-05	0.000678548	16	1	SLC9A1:1	0.145123	1
MP:0004524	short cochlear hair cell stereocilia	1.85e-05	0.000681435	17	1	PRICKLE1:1	0.145693	1
MP:0014012	abnormal cranial blood vasculature morphology	0.000237856	0.00876384	95	3	KDR:2,EPN1:1,PKD1:1	0.146528	1
MP:0001025	abnormal sympathetic neuron morphology	1.87e-05	0.000689728	16	1	WNT5A:1	0.14733	1
MP:0000493	rectal prolapse	7.95e-05	0.00292832	38	2	JAK3:1,NFIL3:1	0.147495	1
MP:0003120	abnormal tracheal cartilage morphology	7.96e-05	0.00293386	36	2	RBL2:1,WNT5A:1	0.147936	1
MP:0003976	decreased circulating VLDL triglyceride level	1.89e-05	0.000696858	20	1	FOXO1:1	0.148734	1
MP:0003215	renal interstitial fibrosis	8.01e-05	0.00295157	65	2	KIF3A:1,PKD1:1	0.149345	1
MP:0000088	short mandible	0.000239725	0.00883269	98	4	KIF3A:1,FZD1:1,PRICKLE1:1,WNT5A:1	0.149444	1
MP:0002047	increased hepatic hemangioma incidence	1.91e-05	0.000705115	10	1	FOXO1:1	0.150357	1
MP:0010962	decreased compact bone mass	1.92e-05	0.000706262	9	1	PKD1:1	0.150582	1
MP:0002663	absent blastocoele	8.07e-05	0.00297345	31	2	SPRTN:1,PIKFYVE:1	0.151091	1
MP:0008115	abnormal dendritic cell differentiation	1.93e-05	0.000709623	19	1	JAK3:1	0.151242	1
MP:0008583	absent photoreceptor inner segment	1.93e-05	0.000712137	8	1	MPP5:1	0.151735	1
MP:0001006	abnormal retinal cone cell morphology	8.13e-05	0.00299389	65	2	RBL2:1,SLC24A1:1	0.152726	1
MP:0008141	decreased small intestinal microvillus size	1.95e-05	0.000718551	6	1	PIKFYVE:1	0.152992	1
MP:0008151	increased diameter of long bones	8.15e-05	0.0030022	48	2	RBL2:1,PRICKLE1:1	0.153391	1
MP:0010605	thick pulmonary valve cusps	1.96e-05	0.000721654	9	1	RHBDF2:1	0.153599	1
MP:0012263	decreased hindbrain size	1.96e-05	0.000723109	14	1	HGS:1	0.153884	1
MP:0006399	abnormal long bone epiphyseal ossification zone morphology	1.97e-05	0.000724599	21	1	RBL2:1	0.154175	1
MP:0008450	retinal photoreceptor degeneration	8.19e-05	0.00301935	96	2	SLC24A1:1,MPP5:1	0.154767	1
MP:0000383	abnormal hair follicle orientation	8.2e-05	0.00302017	32	2	RBL2:1,PRICKLE1:1	0.154833	1
MP:0004397	absent cochlear inner hair cells	1.98e-05	0.000731069	6	1	SRRM4:1	0.155439	1
MP:0005336	abnormal inguinal fat pad morphology	8.22e-05	0.00302969	70	2	SPRTN:1,SAMD4A:1	0.155597	1
MP:0008647	increased circulating interleukin-12b level	1.99e-05	0.000732521	13	1	NFIL3:1	0.155723	1
MP:0011638	abnormal mitochondrial chromosome morphology	1.99e-05	0.000733011	30	1	LONP1:1	0.155818	1
MP:0005403	abnormal nerve conduction	0.000159555	0.00587883	74	3	DSP:1,PLEC:1,CNTNAP1:1	0.155998	1
MP:0002358	abnormal spleen periarteriolar lymphoid sheath morphology	2e-05	0.000736604	13	1	JAK3:1	0.156519	1
MP:0010847	increased central memory CD8 positive, alpha-beta T cell number	2.01e-05	0.000739396	8	1	ZAP70:1	0.157064	1
MP:0010846	abnormal central memory CD8 positive, alpha-beta T cell morphology	2.01e-05	0.000739396	8	1	ZAP70:1	0.157064	1
MP:0012772	abnormal central memory CD8-positive, alpha-beta T cell number	2.01e-05	0.000739396	8	1	ZAP70:1	0.157064	1
MP:0004706	short vertebral body	2.01e-05	0.000739768	6	1	HGS:1	0.157136	1
MP:0010018	pulmonary vascular congestion	8.28e-05	0.00304922	40	2	PDLIM7:1,PIKFYVE:1	0.157167	1
MP:0005335	abnormal gonadal fat pad morphology	0.000160185	0.00590203	98	3	SPRTN:1,SAMD4A:1,PIKFYVE:1	0.157271	1
MP:0002880	opisthotonus	2.02e-05	0.000742543	6	1	HGS:1	0.157677	1
MP:0001005	abnormal retinal rod cell morphology	8.32e-05	0.00306391	72	2	SLC24A1:1,MPP5:1	0.158351	1
MP:0008962	abnormal carbon dioxide production	8.33e-05	0.00306997	43	2	FOXO1:1,SAMD4A:1	0.158839	1
MP:0006068	abnormal horizontal cell morphology	8.34e-05	0.00307231	25	2	FOXN4:1,RBL2:1	0.159029	1
MP:0008163	increased diameter of ulna	2.04e-05	0.000751227	9	1	RBL2:1	0.159366	1
MP:0008161	increased diameter of radius	2.04e-05	0.000751227	9	1	RBL2:1	0.159366	1
MP:0008393	absent primordial germ cells	2.04e-05	0.000753476	12	1	PRDM1:1	0.159803	1
MP:0000067	osteopetrosis	8.37e-05	0.00308251	47	2	SLC4A2:1,LRRK1:1	0.159852	1
MP:0011425	abnormal kidney interstitium morphology	8.4e-05	0.00309477	71	2	KIF3A:1,PKD1:1	0.160843	1
MP:0014168	abnormal brown adipose tissue mass	2.06e-05	0.000760234	20	1	DOCK7:1	0.161114	1
MP:0010504	abnormal RR interval	8.42e-05	0.00310065	40	2	DSP:1,CACNA1D:1	0.161318	1
MP:0003456	absent tail	2.09e-05	0.000769201	19	1	DVL3:1	0.162852	1
MP:0006340	abnormal fourth pharyngeal arch morphology	8.47e-05	0.00312138	33	1	KDR:2	0.162997	1
MP:0011262	abnormal pharyngeal arch mesenchyme morphology	2.11e-05	0.000775657	10	1	PRDM1:1	0.1641	1
MP:0008673	decreased interleukin-13 secretion	2.11e-05	0.000775871	31	1	NFIL3:1	0.164141	1
MP:0010622	abnormal tricuspid valve cusp morphology	2.11e-05	0.000777136	7	1	RHBDF2:1	0.164386	1
MP:0011471	decreased urine creatinine level	2.11e-05	0.000778406	23	1	KCNJ10:1	0.164631	1
MP:0010627	enlarged tricuspid valve	2.11e-05	0.000778479	7	1	RHBDF2:1	0.164645	1
MP:0011708	decreased fibroblast cell migration	0.00016391	0.0060393	44	3	MRC2:1,ZFAND5:1,PLEC:1	0.16487	1
MP:0003331	increased hepatocellular carcinoma incidence	0.000163967	0.00604139	97	3	RANBP2:1,IQGAP1:1,RBL2:1	0.164987	1
MP:0009164	exocrine pancreas atrophy	2.12e-05	0.000780845	9	1	PKD1:1	0.165102	1
MP:0001179	thick pulmonary interalveolar septum	8.55e-05	0.00314975	48	2	RBL2:1,HAT1:1	0.165299	1
MP:0010034	abnormal erythrocyte clearance	2.12e-05	0.000782178	8	1	ANK1:1	0.165359	1
MP:0010035	increased erythrocyte clearance	2.12e-05	0.000782178	8	1	ANK1:1	0.165359	1
MP:0010868	increased bone trabecula number	8.59e-05	0.00316448	52	2	SLC4A2:1,LRRK1:1	0.166497	1
MP:0000080	abnormal exoccipital bone morphology	2.14e-05	0.000788472	16	1	HECTD1:1	0.166573	1
MP:0000505	decreased digestive secretion	2.14e-05	0.000789124	13	1	SLC26A9:1	0.166698	1
MP:0020158	abnormal behavioral response to cocaine	8.61e-05	0.00317286	37	2	GRK6:1,SLC6A2:1	0.167179	1
MP:0003745	abnormal oral mucosa morphology	2.16e-05	0.000795085	17	1	DSP:1	0.167846	1
MP:0013534	abnormal major salivary gland physiology	2.16e-05	0.000796983	13	1	SLC9A1:1	0.168211	1
MP:0012730	abnormal internal carotid artery morphology	2.17e-05	0.000798497	13	1	FOXO1:1	0.168502	1
MP:0011285	increased circulating erythropoietin level	2.17e-05	0.000798851	18	1	ANK1:1	0.16857	1
MP:0011287	increased erythropoietin level	2.17e-05	0.000798851	18	1	ANK1:1	0.16857	1
MP:0011283	abnormal erythropoietin level	2.17e-05	0.000798851	19	1	ANK1:1	0.16857	1
MP:0011284	abnormal circulating erythropoietin level	2.17e-05	0.000798851	19	1	ANK1:1	0.16857	1
MP:0004411	decreased endocochlear potential	2.17e-05	0.00079891	18	1	FBXO11:1	0.168582	1
MP:0011204	abnormal visceral yolk sac blood island morphology	8.72e-05	0.00321181	34	1	KDR:2	0.170355	1
MP:0011255	abnormal anterior visceral endoderm cell migration	2.2e-05	0.000808967	12	1	PRICKLE1:1	0.170512	1
MP:0010834	abnormal CD4-positive, alpha-beta memory T cell morphology	8.73e-05	0.0032174	40	2	ZAP70:1,JAK3:1	0.170812	1
MP:0011084	lethality at weaning, incomplete penetrance	8.76e-05	0.00322876	47	2	SLC9A1:1,CNTNAP1:1	0.171741	1
MP:0006346	small pharyngeal arch	0.000167333	0.00616541	67	3	AKAP13:1,KIF3A:1,FOXO1:1	0.171947	1
MP:0006089	abnormal vestibular saccule morphology	8.78e-05	0.00323451	54	2	KCNJ10:1,ATF2:1	0.172211	1
MP:0003825	abnormal pillar cell morphology	2.22e-05	0.000818003	21	1	SRRM4:1	0.172243	1
MP:0010841	increased central memory CD4-positive, alpha-beta T cell number	2.24e-05	0.000823819	7	1	ZAP70:1	0.173356	1
MP:0003408	increased width of hypertrophic chondrocyte zone	8.83e-05	0.00325244	51	2	RBL2:1,RHBDF2:1	0.17368	1
MP:0004408	decreased cochlear hair cell number	8.84e-05	0.00325816	57	2	DVL3:1,SRRM4:1	0.174149	1
MP:0013761	abnormal T-helper cell number	8.87e-05	0.00326848	88	2	NFIL3:1,PRDM1:1	0.174995	1
MP:0011771	abnormal genital tubercle morphology	2.26e-05	0.000833149	11	1	WNT5A:1	0.175137	1
MP:0013588	small thymus medulla	2.26e-05	0.00083406	20	1	JAK3:1	0.17531	1
MP:0006086	decreased body mass index	2.27e-05	0.000837425	24	1	SAMD4A:1	0.175952	1
MP:0004562	abnormal inner hair cell synaptic ribbon morphology	2.28e-05	0.000841346	11	1	CACNA1D:1	0.176699	1
MP:0004762	increased anti-double stranded DNA antibody level	0.000169777	0.00625545	93	3	GRK6:1,TANK:1,PRDM1:1	0.177051	1
MP:0004427	abnormal vestibular labyrinth morphology	0.000169992	0.00626336	93	3	KCNJ10:1,ATF2:1,SRRM4:1	0.177501	1
MP:0009283	decreased gonadal fat pad weight	8.95e-05	0.00329924	53	2	SPRTN:1,SAMD4A:1	0.177522	1
MP:0009303	decreased renal fat pad weight	2.3e-05	0.000848757	10	1	SPRTN:1	0.178108	1
MP:0010234	abnormal vibrissa follicle morphology	2.31e-05	0.000850881	12	1	DSP:1	0.178511	1
MP:0012515	abnormal heart apex morphology	2.31e-05	0.000851554	8	1	DSP:1	0.178639	1
MP:0008976	delayed female fertility	2.31e-05	0.000852004	11	1	AKAP12:1	0.178725	1
MP:0002660	abnormal caput epididymis morphology	2.32e-05	0.000854254	15	1	SLC4A2:1	0.179152	1
MP:0009332	abnormal splenocyte morphology	0.000170875	0.00629589	74	3	AKAP13:1,GRK6:1,PRDM1:1	0.179357	1
MP:0008808	decreased spleen iron level	2.33e-05	0.000856905	17	1	ANK1:1	0.179655	1
MP:0008680	abnormal interleukin-17 secretion	9.05e-05	0.00333514	80	2	ZAP70:1,NFIL3:1	0.180478	1
MP:0005108	abnormal ulna morphology	0.000171741	0.0063278	94	4	RBL2:1,WNT5A:1,LRRK1:1,PKD1:1	0.181183	1
MP:0010934	increased subcutaneous adipose tissue amount	2.35e-05	0.000865442	17	1	SAMD4A:1	0.181272	1
MP:0010460	pulmonary artery hypoplasia	2.37e-05	0.000871489	13	1	WNT5A:1	0.182416	1
MP:0005004	abnormal lymphocyte anergy	2.38e-05	0.000875511	11	1	DGKA:1	0.183176	1
MP:0000608	dissociated hepatocytes	2.39e-05	0.000879658	7	1	PKD1:1	0.183959	1
MP:0004324	vestibular hair cell degeneration	2.39e-05	0.000880476	16	1	KCNJ10:1	0.184113	1
MP:0005175	non-pigmented tail tip	2.39e-05	0.000881931	9	1	DOCK7:1	0.184388	1
MP:0010177	acanthocytosis	2.4e-05	0.000882796	12	1	ANK1:1	0.184551	1
MP:0002624	abnormal tricuspid valve morphology	9.2e-05	0.00338833	35	2	RHBDF2:1,PDLIM7:1	0.184872	1
MP:0009669	abnormal postimplantation uterine environment	2.4e-05	0.000884548	11	1	WNT5A:1	0.184881	1
MP:0008956	decreased cellular hemoglobin content	2.4e-05	0.000885411	8	1	ANK1:1	0.185043	1
MP:0008954	abnormal cellular hemoglobin content	2.4e-05	0.000885411	10	1	ANK1:1	0.185043	1
MP:0009410	abnormal skeletal muscle satellite cell proliferation	2.41e-05	0.000886342	11	1	FOXJ3:1	0.185219	1
MP:0010541	aorta hypoplasia	2.41e-05	0.000887232	11	1	HECTD1:1	0.185387	1
MP:0004963	abnormal blastocoele morphology	9.23e-05	0.0033999	34	2	SPRTN:1,PIKFYVE:1	0.18583	1
MP:0002814	hyperchromasia	2.42e-05	0.000891026	6	1	ANK1:1	0.186101	1
MP:0000926	absent floor plate	2.42e-05	0.000891184	22	1	RBL2:1	0.186131	1
MP:0004961	increased prostate gland weight	2.43e-05	0.00089462	10	1	AKAP12:1	0.186777	1
MP:0010289	increased urinary system tumor incidence	9.27e-05	0.00341435	31	2	RBL2:1,PKD1:1	0.187027	1
MP:0011963	abnormal total retina thickness	9.28e-05	0.00341938	55	1	KDR:2	0.187444	1
MP:0012745	abnormal neural crest cell physiology	0.000174775	0.00643961	65	2	KIF3A:1,KDR:2	0.187619	1
MP:0010017	visceral vascular congestion	9.3e-05	0.0034268	62	2	PDLIM7:1,PIKFYVE:1	0.18806	1
MP:0010835	increased CD4-positive, alpha-beta memory T cell number	9.31e-05	0.00342963	35	2	ZAP70:1,JAK3:1	0.188294	1
MP:0030410	middle ear effusion	2.47e-05	0.000908672	6	1	FBXO11:1	0.189415	1
MP:0010878	increased trabecular bone volume	9.35e-05	0.00344325	49	2	SLC4A2:1,LRRK1:1	0.189425	1
MP:0000623	decreased salivation	2.47e-05	0.000909311	21	1	SLC9A1:1	0.189534	1
MP:0010218	abnormal T-helper 17 cell number	2.47e-05	0.000909323	26	1	NFIL3:1	0.189537	1
MP:0000940	abnormal motor neuron innervation pattern	0.00017599	0.00648437	53	2	GAN:2,SRRM4:1	0.190212	1
MP:0008325	abnormal gonadotroph morphology	2.48e-05	0.000915251	19	1	NSMF:1	0.190647	1
MP:0008335	decreased gonadotroph cell number	2.48e-05	0.000915251	15	1	NSMF:1	0.190647	1
MP:0030049	prominent forehead	2.48e-05	0.000915338	6	1	PRICKLE1:1	0.190663	1
MP:0004589	abnormal cochlear hair cell development	2.5e-05	0.000921276	10	1	SRRM4:1	0.191773	1
MP:0013295	pancreas atrophy	2.5e-05	0.000921335	15	1	PKD1:1	0.191785	1
MP:0008669	increased interleukin-12b secretion	2.5e-05	0.000922911	18	1	NFIL3:1	0.192079	1
MP:0003417	premature endochondral bone ossification	2.52e-05	0.00092777	11	1	PKD1:1	0.192986	1
MP:0010186	increased T follicular helper cell number	2.52e-05	0.000928505	9	1	PRDM1:1	0.193123	1
MP:0011339	abnormal glomerular mesangium morphology	0.000177751	0.00654925	86	3	ANK1:1,GRK6:1,PRDM1:1	0.193987	1
MP:0008585	absent photoreceptor outer segment	2.54e-05	0.000936219	23	1	MPP5:1	0.194561	1
MP:0009347	increased trabecular bone thickness	9.52e-05	0.00350739	50	2	SLC4A2:1,LRRK1:1	0.194761	1
MP:0000400	abnormal awl hair morphology	2.55e-05	0.000938087	19	1	RBL2:1	0.194909	1
MP:0004813	absent linear vestibular evoked potential	2.55e-05	0.000940775	21	1	SOBP:1	0.195409	1
MP:0005405	axon degeneration	0.000178529	0.00657793	99	3	SLC9A1:1,KCNJ10:1,HGS:1	0.195662	1
MP:0006033	abnormal external auditory canal morphology	2.56e-05	0.000942747	18	1	FBXO11:1	0.195776	1
MP:0011469	abnormal urine creatinine level	2.58e-05	0.000950252	27	1	KCNJ10:1	0.19717	1
MP:0001178	pulmonary hypoplasia	9.61e-05	0.00354125	64	2	WNT5A:1,PKD1:1	0.197586	1
MP:0003406	failure of zygotic cell division	2.59e-05	0.000953188	16	1	DPPA3:1	0.197715	1
MP:0009144	dilated pancreatic duct	2.6e-05	0.000958338	13	1	PKD1:1	0.19867	1
MP:0001691	abnormal somite shape	9.66e-05	0.0035584	35	2	FOXO1:1,EPN1:1	0.199018	1
MP:0005439	decreased glycogen level	9.66e-05	0.00355986	77	2	FOXO1:1,SAMD4A:1	0.19914	1
MP:0008800	increased small intestinal crypt cell apoptosis	2.62e-05	0.00096564	10	1	TERT:1	0.200022	1
MP:0020152	abnormal oocyte number	9.7e-05	0.00357534	82	2	PRDM1:1,PEG3:1	0.200434	1
MP:0005431	decreased oocyte number	9.7e-05	0.00357534	82	2	PRDM1:1,PEG3:1	0.200434	1
MP:0001719	absent vitelline blood vessels	0.000180828	0.00666264	78	2	FOXO1:1,KDR:2	0.200629	1
MP:0000299	failure of atrioventricular cushion closure	2.65e-05	0.000977159	9	1	PKD1:1	0.202149	1
MP:0010599	abnormal fetal atrioventricular canal septation	2.65e-05	0.000977159	9	1	PKD1:1	0.202149	1
MP:0013177	abnormal tail tip morphology	2.66e-05	0.000979584	12	1	DOCK7:1	0.202597	1
MP:0008516	disorganized retinal outer nuclear layer	2.66e-05	0.000980531	16	1	MPP5:1	0.202771	1
MP:0001729	impaired embryo implantation	2.68e-05	0.000985636	18	1	WNT5A:1	0.203712	1
MP:0008099	abnormal plasma cell differentiation	2.68e-05	0.000986136	12	1	PRDM1:1	0.203804	1
MP:0004110	transposition of great arteries	9.82e-05	0.00361683	59	2	PRICKLE1:1,DVL3:1	0.203908	1
MP:0000956	decreased spinal cord size	2.68e-05	0.000988656	16	1	HGS:1	0.204268	1
MP:0010960	abnormal compact bone mass	2.69e-05	0.000989664	14	1	PKD1:1	0.204453	1
MP:0004409	abnormal crista ampullaris neuroepithelium morphology	2.69e-05	0.000991191	11	1	KCNJ10:1	0.204734	1
MP:0013795	abnormal colon goblet cell morphology	2.72e-05	0.00100348	17	1	NFIL3:1	0.206991	1
MP:0013793	abnormal large intestine goblet cell morphology	2.72e-05	0.00100348	17	1	NFIL3:1	0.206991	1
MP:0004272	abnormal basement membrane morphology	9.93e-05	0.00365927	46	1	KDR:2	0.207469	1
MP:0008729	decreased memory B cell number	2.73e-05	0.00100761	8	1	JAK3:1	0.207747	1
MP:0004522	abnormal orientation of cochlear hair cell stereociliary bundles	9.96e-05	0.00366995	43	2	FZD1:1,DVL3:1	0.208366	1
MP:0003213	decreased susceptibility to age related obesity	2.74e-05	0.00101103	11	1	ZFAND5:1	0.208375	1
MP:0012055	abnormal phrenic nerve innervation pattern to diaphragm	2.75e-05	0.00101362	15	1	SRRM4:1	0.208847	1
MP:0012054	abnormal phrenic nerve innervation pattern	2.75e-05	0.00101362	15	1	SRRM4:1	0.208847	1
MP:0009602	abnormal keratohyalin granule morphology	2.77e-05	0.00101919	14	1	FBXO11:1	0.209866	1
MP:0000552	abnormal radius morphology	0.000185103	0.00682015	94	4	RBL2:1,WNT5A:1,LRRK1:1,PKD1:1	0.209943	1
MP:0011706	abnormal fibroblast migration	0.00018518	0.00682299	51	3	MRC2:1,ZFAND5:1,PLEC:1	0.210112	1
MP:0010840	abnormal central memory CD4-positive, alpha-beta T cell morphology	2.77e-05	0.00102151	8	1	ZAP70:1	0.210291	1
MP:0012771	abnormal central memory CD4-positive, alpha-beta T cell number	2.77e-05	0.00102151	8	1	ZAP70:1	0.210291	1
MP:0002946	delayed axon extension	2.78e-05	0.00102332	8	1	DSP:1	0.210621	1
MP:0020516	abnormal visceral yolk sac mesenchyme morphology	0.000100354	0.00369756	40	1	KDR:2	0.210687	1
MP:0006018	abnormal tympanic membrane morphology	2.78e-05	0.00102479	10	1	FBXO11:1	0.210889	1
MP:0010580	decreased heart left ventricle size	2.79e-05	0.001028	18	1	WNT5A:1	0.211474	1
MP:0004967	abnormal kidney epithelium morphology	0.000100698	0.00371024	77	2	KIF3A:1,PKD1:1	0.211753	1
MP:0008451	retinal rod cell degeneration	2.8e-05	0.00103159	25	1	SLC24A1:1	0.212128	1
MP:0003336	pancreas cysts	2.81e-05	0.00103505	22	1	PKD1:1	0.212758	1
MP:0003330	abnormal auditory tube	2.81e-05	0.00103635	7	1	FBXO11:1	0.212996	1
MP:0010735	abnormal paranodal axoglial junction morphology	2.82e-05	0.00104027	6	1	CNTNAP1:1	0.213709	1
MP:0009544	abnormal thymus epithelium morphology	2.82e-05	0.00104073	17	1	JAK3:1	0.213791	1
MP:0008614	increased circulating interleukin-17 level	2.83e-05	0.00104208	23	1	NFIL3:1	0.214038	1
MP:0004549	small trachea	2.83e-05	0.00104439	10	1	WNT5A:1	0.214457	1
MP:0004805	absent oocytes	2.85e-05	0.00105108	34	1	PRDM1:1	0.215672	1
MP:0000107	abnormal frontal bone morphology	0.000188636	0.00695032	87	3	KIF3A:1,HECTD1:1,ZFAND5:1	0.217712	1
MP:0020416	decreased fibroblast chemotaxis	2.89e-05	0.00106427	8	1	PLEC:1	0.218059	1
MP:0001302	eyelids open at birth	0.000189085	0.00696684	87	3	PRICKLE1:1,RHBDF2:1,FBXO11:1	0.218702	1
MP:0008109	abnormal small intestinal microvillus morphology	2.91e-05	0.00107235	14	1	PIKFYVE:1	0.21952	1
MP:0004153	increased renal tubule apoptosis	2.92e-05	0.00107716	26	1	PKD1:1	0.220387	1
MP:0004527	abnormal outer hair cell stereociliary bundle morphology	0.000103726	0.00382179	63	2	FZD1:1,CACNA1D:1	0.221161	1
MP:0010476	coronary fistula	2.94e-05	0.00108158	8	1	HECTD1:1	0.221185	1
MP:0011386	increased metanephric mesenchyme apoptosis	2.95e-05	0.00108541	20	1	CDH4:1	0.221874	1
MP:0002820	abnormal premaxilla morphology	0.000104044	0.00383352	50	2	KIF3A:1,PRICKLE1:1	0.222151	1
MP:0008682	decreased interleukin-17 secretion	2.95e-05	0.00108731	30	1	NFIL3:1	0.222215	1
MP:0008964	decreased carbon dioxide production	2.95e-05	0.00108766	16	1	FOXO1:1	0.222278	1
MP:0000711	thymus cortex hypoplasia	2.96e-05	0.00108909	19	1	JAK3:1	0.222536	1
MP:0013203	abnormal primary cilium morphology	0.000104269	0.0038418	91	2	KIF3A:1,PKD1:1	0.222851	1
MP:0003450	enlarged pancreas	2.98e-05	0.00109638	25	1	PKD1:1	0.223846	1
MP:0001395	bidirectional circling	2.98e-05	0.0010966	23	1	SOBP:1	0.223885	1
MP:0002187	abnormal fibula morphology	0.000105056	0.00387078	69	2	RBL2:1,LRRK1:1	0.225302	1
MP:0000397	abnormal guard hair morphology	3e-05	0.00110683	22	1	RBL2:1	0.225718	1
MP:0012262	abnormal hindbrain size	3.01e-05	0.00111078	18	1	HGS:1	0.226425	1
MP:0009550	increased urinary bladder carcinoma incidence	3.03e-05	0.0011157	14	1	RBL2:1	0.227305	1
MP:0010629	thick tricuspid valve	3.04e-05	0.00111953	10	1	RHBDF2:1	0.227988	1
MP:0013167	abnormal hindlimb bud morphology	3.04e-05	0.00111961	15	1	RBL2:1	0.228003	1
MP:0008160	increased diameter of humerus	3.06e-05	0.00112759	10	1	RBL2:1	0.229427	1
MP:0004746	abnormal cochlear IHC afferent innervation pattern	3.06e-05	0.00112762	10	1	CACNA1D:1	0.229432	1
MP:0011732	decreased somite size	0.000106564	0.00392637	39	2	FOXO1:1,WNT5A:1	0.230009	1
MP:0010900	abnormal pulmonary interalveolar septum morphology	0.000106769	0.0039339	60	2	RBL2:1,HAT1:1	0.230648	1
MP:0008518	retinal outer nuclear layer degeneration	3.08e-05	0.00113604	39	1	MPP5:1	0.23093	1
MP:0004610	small vertebrae	3.09e-05	0.00113757	21	1	WNT5A:1	0.231203	1
MP:0004404	cochlear outer hair cell degeneration	0.00010703	0.00394354	80	2	KCNJ10:1,CACNA1D:1	0.231465	1
MP:0013592	small thymus cortex	3.09e-05	0.0011391	20	1	JAK3:1	0.231476	1
MP:0003934	abnormal pancreas development	0.000107232	0.00395099	51	2	FOXO1:1,CACNA1D:1	0.232096	1
MP:0006344	small second pharyngeal arch	3.11e-05	0.00114609	23	1	FOXO1:1	0.232715	1
MP:0009096	decreased endometrial gland number	3.12e-05	0.00115083	10	1	FZD1:1	0.233557	1
MP:0012758	abnormal cranial neural crest cell proliferation	3.13e-05	0.00115283	7	1	KIF3A:1	0.233911	1
MP:0009302	increased renal fat pad weight	3.13e-05	0.00115353	11	1	PIKFYVE:1	0.234036	1
MP:0001980	abnormal chemically-elicited antinociception	3.13e-05	0.00115377	30	1	SLC6A2:1	0.234077	1
MP:0003701	elevated level of mitotic sister chromatid exchange	3.13e-05	0.00115415	20	1	RANBP2:1	0.234145	1
MP:0003062	abnormal coping response	0.00010789	0.00397522	53	2	LMTK3:1,HGS:1	0.234151	1
MP:0008571	abnormal synaptic bouton morphology	3.15e-05	0.0011605	26	1	SLC9A1:1	0.235269	1
MP:0003917	increased kidney weight	0.000108367	0.00399278	77	2	ANK1:1,PKD1:1	0.235641	1
MP:0003253	dilated bile duct	3.16e-05	0.00116285	15	1	PKD1:1	0.235684	1
MP:0013818	abnormal oral cavity morphology	3.17e-05	0.0011678	22	1	DSP:1	0.236559	1
MP:0008613	abnormal circulating interleukin-17 level	3.17e-05	0.0011683	27	1	NFIL3:1	0.236647	1
MP:0003014	abnormal kidney medulla morphology	0.000108882	0.00401178	70	2	KIF3A:1,PKD1:1	0.237253	1
MP:0014184	hindbrain atrophy	3.19e-05	0.00117423	17	1	CNTNAP1:1	0.237693	1
MP:0014185	cerebellum atrophy	3.19e-05	0.00117423	17	1	CNTNAP1:1	0.237693	1
MP:0009842	abnormal neural crest cell proliferation	3.19e-05	0.00117484	8	1	KIF3A:1	0.237801	1
MP:0008826	abnormal splenic cell ratio	0.000109285	0.00402664	64	2	ZAP70:1,JAK3:1	0.238515	1
MP:0004433	abnormal cochlear inner hair cell physiology	3.2e-05	0.00117913	12	1	CACNA1D:1	0.238557	1
MP:0005660	abnormal circulating adrenaline level	3.2e-05	0.0011792	21	1	SLC6A2:1	0.238568	1
MP:0010184	abnormal T follicular helper cell morphology	3.21e-05	0.00118225	14	1	PRDM1:1	0.239106	1
MP:0010185	abnormal T follicular helper cell number	3.21e-05	0.00118225	14	1	PRDM1:1	0.239106	1
MP:0030438	increased osteoblast proliferation	3.21e-05	0.00118454	10	1	PKD1:1	0.239509	1
MP:0002766	situs inversus	3.22e-05	0.00118553	50	1	KIF3A:1	0.239683	1
MP:0004960	abnormal prostate gland weight	3.22e-05	0.00118587	19	1	AKAP12:1	0.239743	1
MP:0000930	wavy neural tube	0.000110194	0.00406011	44	2	KIF3A:1,HGS:1	0.241358	1
MP:0004274	abnormal embryonic/fetal subventricular zone morphology	0.000199392	0.00734662	61	3	SLIT1:1,PIKFYVE:1,SRRM4:1	0.241707	1
MP:0004918	abnormal negative T cell selection	3.25e-05	0.00119809	20	1	ZAP70:1	0.241888	1
MP:0010488	abnormal left subclavian artery morphology	3.25e-05	0.00119879	16	1	PRDM1:1	0.242011	1
MP:0008544	impaired olfaction	3.26e-05	0.00120033	27	1	TERT:1	0.242282	1
MP:0012484	decreased corticospinal tract size	3.26e-05	0.0012019	7	1	HGS:1	0.242556	1
MP:0008528	polycystic kidney	0.000110594	0.00407486	63	2	KIF3A:1,PKD1:1	0.242612	1
MP:0001132	absent mature ovarian follicles	3.28e-05	0.00120791	33	1	FZD1:1	0.243609	1
MP:0000077	abnormal interparietal bone morphology	0.000111266	0.00409963	58	2	RBL2:1,HECTD1:1	0.244717	1
MP:0020182	abnormal body mass index	3.3e-05	0.00121576	35	1	SAMD4A:1	0.24498	1
MP:0003866	abnormal defecation	0.000201011	0.00740626	91	3	JAK3:1,NFIL3:1,PIKFYVE:1	0.245357	1
MP:0010375	increased kidney iron level	3.31e-05	0.00122038	15	1	ANK1:1	0.245786	1
MP:0008742	abnormal kidney iron level	3.31e-05	0.00122038	15	1	ANK1:1	0.245786	1
MP:0003396	abnormal embryonic hematopoiesis	0.000112044	0.00412826	63	1	KDR:2	0.247152	1
MP:0002894	abnormal otolith morphology	3.33e-05	0.0012287	31	1	ATF2:1	0.247237	1
MP:0003292	melena	3.34e-05	0.00123021	9	1	PIKFYVE:1	0.2475	1
MP:0009143	abnormal pancreatic duct morphology	3.35e-05	0.00123578	23	1	PKD1:1	0.248468	1
MP:0008024	absent lymph nodes	3.36e-05	0.0012367	21	1	JAK3:1	0.248628	1
MP:0006064	abnormal superior vena cava morphology	3.38e-05	0.0012454	8	1	PIKFYVE:1	0.250138	1
MP:0008122	decreased myeloid dendritic cell number	3.38e-05	0.00124583	18	1	JAK3:1	0.250214	1
MP:0030154	abnormal tympanic cavity morphology	3.4e-05	0.00125102	12	1	FBXO11:1	0.251113	1
MP:0011966	abnormal auditory brainstem response waveform shape	0.000113339	0.00417599	40	2	DNM1:1,CACNA1D:1	0.251213	1
MP:0011072	abnormal macrophage cytokine production	3.4e-05	0.00125377	22	1	NFIL3:1	0.251589	1
MP:0004359	short ulna	0.000113858	0.00419512	58	2	RBL2:1,WNT5A:1	0.252841	1
MP:0003227	abnormal vascular branching morphogenesis	0.000114045	0.004202	42	1	KDR:2	0.253427	1
MP:0004131	abnormal motile primary cilium morphology	3.46e-05	0.00127414	40	1	KIF3A:1	0.255107	1
MP:0020415	abnormal fibroblast chemotaxis	3.47e-05	0.00127914	10	1	PLEC:1	0.255968	1
MP:0006316	increased urine sodium level	3.47e-05	0.00128037	28	1	KCNJ10:1	0.256178	1
MP:0002662	abnormal cauda epididymis morphology	3.48e-05	0.00128309	14	1	SLC4A2:1	0.256647	1
MP:0011167	abnormal adipose tissue development	3.49e-05	0.00128694	20	1	PKD1:1	0.257308	1
MP:0009333	abnormal splenocyte physiology	0.000115428	0.00425297	75	2	AKAP13:1,PRDM1:1	0.257766	1
MP:0002607	decreased basophil cell number	3.5e-05	0.00129101	20	1	DTL:1	0.258007	1
MP:0002952	ventricular cardiomyopathy	3.55e-05	0.0013094	8	1	DSP:1	0.261156	1
MP:0008907	decreased total fat pad weight	3.56e-05	0.00131289	22	1	SPRTN:1	0.261753	1
MP:0011188	increased erythrocyte protoporphyrin level	3.58e-05	0.0013179	9	1	ANK1:1	0.262607	1
MP:0010593	thick aortic valve cusps	3.58e-05	0.00132001	15	1	RHBDF2:1	0.262967	1
MP:0010607	common atrioventricular valve	3.59e-05	0.00132195	19	1	PKD1:1	0.263299	1
MP:0002784	abnormal Sertoli cell morphology	0.000117301	0.00432198	75	2	SLC4A2:1,KLHL10:1	0.263642	1
MP:0009695	abnormal spinal cord ventral commissure morphology	3.62e-05	0.00133452	10	1	SLIT1:1	0.265436	1
MP:0010379	decreased respiratory quotient	0.000117877	0.0043432	67	2	FOXO1:1,UBE3C:1	0.265449	1
MP:0008071	absent B cells	0.000209908	0.00773407	76	3	FOXO1:1,JAK3:1,PRDM1:1	0.265562	1
MP:0020409	abnormal cardiac thrombosis	3.63e-05	0.00133913	16	1	ANK1:1	0.266219	1
MP:0008106	decreased amacrine cell number	3.64e-05	0.00134082	23	1	FOXN4:1	0.266507	1
MP:0000382	underdeveloped hair follicles	3.65e-05	0.00134369	28	1	RBL2:1	0.266993	1
MP:0002641	anisopoikilocytosis	3.66e-05	0.00134861	22	1	ANK1:1	0.267828	1
MP:0011105	embryonic lethality between implantation and placentation, incomplete penetrance	3.68e-05	0.00135562	13	1	LONP1:1	0.269014	1
MP:0002427	disproportionate dwarf	0.000119041	0.00438609	63	2	KIF3A:1,PKD1:1	0.269103	1
MP:0003962	abnormal adrenaline level	3.69e-05	0.00136066	33	1	SLC6A2:1	0.269865	1
MP:0008668	abnormal interleukin-12b secretion	3.7e-05	0.00136417	36	1	NFIL3:1	0.270458	1
MP:0010217	abnormal T-helper 17 cell morphology	3.72e-05	0.00137218	33	1	NFIL3:1	0.271809	1
MP:0001274	curly vibrissae	3.74e-05	0.00137727	28	1	RHBDF2:1	0.272665	1
MP:0003922	abnormal heart right atrium morphology	0.000120337	0.00443383	46	2	PRICKLE1:1,PIKFYVE:1	0.273168	1
MP:0008590	abnormal circulating interleukin-10 level	3.75e-05	0.00138102	37	1	NFIL3:1	0.273296	1
MP:0009907	decreased tongue size	3.76e-05	0.00138594	28	1	WNT5A:1	0.274122	1
MP:0005663	abnormal circulating noradrenaline level	3.76e-05	0.00138686	25	1	SLC6A2:1	0.274277	1
MP:0001526	abnormal placing response	3.77e-05	0.00138913	16	1	MPP5:1	0.274659	1
MP:0004905	decreased uterus weight	3.77e-05	0.00138923	28	1	NSMF:1	0.274674	1
MP:0004383	absent interparietal bone	3.79e-05	0.00139736	11	1	HECTD1:1	0.276037	1
MP:0008582	short photoreceptor inner segment	3.8e-05	0.00140114	20	1	MPP5:1	0.27667	1
MP:0014069	abnormal skeletal muscle glycogen level	3.82e-05	0.00140571	29	1	SAMD4A:1	0.277434	1
MP:0000133	abnormal long bone metaphysis morphology	0.000121707	0.00448431	52	2	SLC4A2:1,LRRK1:1	0.277465	1
MP:0001499	abnormal kindling response	3.83e-05	0.00141009	14	1	DNM1:1	0.278166	1
MP:0008501	increased IgG2b level	0.000122494	0.00451332	58	2	ZAP70:1,TANK:1	0.279934	1
MP:0008577	increased circulating interferon-gamma level	3.86e-05	0.00142143	50	1	NFIL3:1	0.280057	1
MP:0010050	hypermyelination	3.86e-05	0.00142184	13	1	CNTNAP1:1	0.280127	1
MP:0004384	small interparietal bone	3.86e-05	0.00142279	30	1	RBL2:1	0.280283	1
MP:0001724	abnormal extraembryonic endoderm formation	3.86e-05	0.00142299	19	1	PRICKLE1:1	0.280316	1
MP:0002422	abnormal basophil morphology	3.87e-05	0.00142407	31	1	DTL:1	0.280498	1
MP:0012442	abnormal basophil cell number	3.87e-05	0.00142407	31	1	DTL:1	0.280498	1
MP:0012719	abnormal neck morphology	3.87e-05	0.00142505	12	1	AKAP13:1	0.280661	1
MP:0010026	decreased liver cholesterol level	3.88e-05	0.0014284	33	1	FOXO1:1	0.281218	1
MP:0005237	abnormal olfactory tract morphology	3.89e-05	0.00143229	13	1	SLIT1:1	0.281864	1
MP:0004812	abnormal linear vestibular evoked potential	3.89e-05	0.00143367	30	1	SOBP:1	0.282094	1
MP:0001384	abnormal pup retrieval	3.9e-05	0.0014361	18	1	PEG3:1	0.282496	1
MP:0009731	abnormal offspring retrieval	3.9e-05	0.0014361	18	1	PEG3:1	0.282496	1
MP:0010873	decreased trabecular bone mass	3.9e-05	0.00143662	25	1	PKD1:1	0.282583	1
MP:0006006	increased sensory neuron number	0.000123578	0.00455326	61	2	FOXN4:1,DVL3:1	0.283333	1
MP:0030383	small presphenoid bone	3.92e-05	0.00144274	19	1	PKD1:1	0.283597	1
MP:0003149	abnormal tectorial membrane morphology	3.93e-05	0.00144651	34	1	KCNJ10:1	0.284222	1
MP:0004704	short vertebral column	3.93e-05	0.001447	21	1	WNT5A:1	0.284303	1
MP:0009746	enhanced behavioral response to xenobiotic	0.000218289	0.00804286	79	3	LMTK3:1,GRK6:1,SLC6A2:1	0.284772	1
MP:0004838	abnormal neural fold elevation formation	3.94e-05	0.00145096	14	1	HECTD1:1	0.284959	1
MP:0003985	renal fibrosis	0.000124141	0.004574	93	2	KIF3A:1,PKD1:1	0.285097	1
MP:0011805	decreased cell migration	0.000218786	0.0080612	70	3	MRC2:1,ZFAND5:1,PLEC:1	0.285917	1
MP:0008192	abnormal germinal center B cell physiology	3.96e-05	0.00145889	16	1	PRDM1:1	0.28627	1
MP:0004434	abnormal cochlear outer hair cell physiology	3.96e-05	0.00145988	29	1	CACNA1D:1	0.286433	1
MP:0009176	increased pancreatic alpha cell number	3.96e-05	0.00146066	25	1	CACNA1D:1	0.286562	1
MP:0008646	abnormal circulating interleukin-12b level	3.98e-05	0.00146828	26	1	NFIL3:1	0.287817	1
MP:0005105	abnormal middle ear ossicle morphology	0.000125033	0.00460687	81	2	RBL2:1,FBXO11:1	0.287892	1
MP:0009694	abnormal spinal cord commissure morphology	3.99e-05	0.00147175	11	1	SLIT1:1	0.28839	1
MP:0009808	decreased oligodendrocyte number	4e-05	0.0014732	28	1	TERT:1	0.288628	1
MP:0009295	decreased interscapular fat pad weight	4.01e-05	0.00147848	16	1	SPRTN:1	0.289497	1
MP:0000659	prostate gland hyperplasia	4.01e-05	0.00147875	12	1	AKAP12:1	0.289542	1
MP:0008557	abnormal interferon-alpha secretion	4.03e-05	0.00148499	26	1	TANK:1	0.290566	1
MP:0003928	increased heart rate variability	4.06e-05	0.00149719	20	1	CACNA1D:1	0.292565	1
MP:0009922	increased transitional stage T1 B cell number	4.08e-05	0.0015015	13	1	AKAP13:1	0.29327	1
MP:0008737	abnormal spleen physiology	0.000126854	0.00467394	80	2	AKAP13:1,PRDM1:1	0.293592	1
MP:0004355	short radius	0.000126916	0.00467622	54	2	RBL2:1,WNT5A:1	0.293785	1
MP:0001940	testis hypoplasia	4.08e-05	0.00150496	32	1	SLC4A2:1	0.293836	1
MP:0000402	abnormal zigzag hair morphology	4.09e-05	0.0015086	30	1	RBL2:1	0.29443	1
MP:0009758	impaired behavioral response to cocaine	4.09e-05	0.00150866	18	1	SLC6A2:1	0.294439	1
MP:0000314	schistocytosis	4.1e-05	0.00150979	11	1	ANK1:1	0.294625	1
MP:0009542	decreased thymocyte apoptosis	4.11e-05	0.00151451	26	1	FOXO1:1	0.295395	1
MP:0012769	abnormal CD4-positive, alpha-beta memory T cell number	0.000127432	0.00469525	53	2	ZAP70:1,JAK3:1	0.295402	1
MP:0002001	blindness	4.11e-05	0.00151548	30	1	SLC24A1:1	0.295552	1
MP:0030079	small incisors	4.11e-05	0.00151565	25	1	RBL2:1	0.29558	1
MP:0002950	abnormal neural crest cell migration	0.000127736	0.00470643	52	1	KDR:2	0.296351	1
MP:0002636	delayed vaginal opening	4.13e-05	0.00152306	21	1	NSMF:1	0.296787	1
MP:0002095	abnormal skin pigmentation	0.000223549	0.00823668	97	3	FRYL:1,ANK1:1,DOCK7:1	0.296891	1
MP:0030088	microdontia	4.14e-05	0.00152511	29	1	RBL2:1	0.297121	1
MP:0020386	adipose tissue inflammation	4.15e-05	0.00152841	13	1	RHBDF2:1	0.297656	1
MP:0009657	failure of chorioallantoic fusion	0.000224187	0.0082602	70	2	KDR:2,HGS:1	0.298364	1
MP:0011468	abnormal urine amino acid level	4.17e-05	0.00153632	54	1	KCNJ10:1	0.29894	1
MP:0008191	abnormal follicular B cell physiology	4.17e-05	0.00153664	6	1	DOCK10:1	0.298993	1
MP:0004557	dilated allantois	4.18e-05	0.00154058	10	1	HGS:1	0.299632	1
MP:0001412	excessive scratching	4.19e-05	0.00154377	24	1	GRPR:1	0.300148	1
MP:0002812	spherocytosis	4.2e-05	0.001546	16	1	ANK1:1	0.30051	1
MP:0001231	abnormal epidermis stratum basale morphology	0.000129082	0.00475604	60	2	DSP:1,PLEC:1	0.300561	1
MP:0006359	absent startle reflex	4.2e-05	0.00154677	46	1	KCNJ10:1	0.300634	1
MP:0000065	abnormal bone marrow cavity morphology	0.000129576	0.00477424	40	3	SLC4A2:1,LRRK1:1,PKD1:1	0.302103	1
MP:0001957	apnea	4.23e-05	0.00155968	30	1	RBL2:1	0.302719	1
MP:0004759	decreased mitotic index	4.24e-05	0.00156243	15	1	PRICKLE1:1	0.303163	1
MP:0003724	increased susceptibility to induced arthritis	4.24e-05	0.00156316	34	1	ZAP70:1	0.30328	1
MP:0009556	abnormal platelet ADP level	4.25e-05	0.0015646	9	1	DOCK7:1	0.303513	1
MP:0009557	decreased platelet ADP level	4.25e-05	0.0015646	9	1	DOCK7:1	0.303513	1
MP:0011968	decreased threshold for auditory brainstem response	4.25e-05	0.00156462	39	1	SOBP:1	0.303515	1
MP:0030437	abnormal osteoblast proliferation	4.26e-05	0.00156809	16	1	PKD1:1	0.304075	1
MP:0008663	increased interleukin-12 secretion	4.27e-05	0.00157433	35	1	NFIL3:1	0.305078	1
MP:0012089	decreased midbrain size	4.27e-05	0.00157499	27	1	HGS:1	0.305184	1
MP:0004073	caudal body truncation	0.00013067	0.00481455	59	2	KIF3A:1,DVL3:1	0.305519	1
MP:0005297	spina bifida occulta	4.29e-05	0.00157945	17	1	PKD1:1	0.305902	1
MP:0010957	abnormal aerobic respiration	4.31e-05	0.00158697	34	1	PLEC:1	0.307108	1
MP:0004670	small vertebral body	4.31e-05	0.0015874	17	1	HGS:1	0.307177	1
MP:0008661	decreased interleukin-10 secretion	4.31e-05	0.00158807	52	1	NFIL3:1	0.307285	1
MP:0000953	abnormal oligodendrocyte morphology	0.000131267	0.00483656	58	2	KCNJ10:1,TERT:1	0.307383	1
MP:0002940	variable body spotting	4.33e-05	0.00159641	16	1	DOCK7:1	0.308621	1
MP:0001289	persistence of hyaloid vascular system	0.000132204	0.00487109	43	1	KDR:2	0.310306	1
MP:0008483	increased spleen germinal center size	4.39e-05	0.00161648	25	1	PRDM1:1	0.311823	1
MP:0008120	abnormal myeloid dendritic cell number	4.39e-05	0.00161819	23	1	JAK3:1	0.312094	1
MP:0001938	delayed sexual maturation	4.41e-05	0.0016249	28	1	NSMF:1	0.313162	1
MP:0000447	flattened snout	4.41e-05	0.00162565	12	1	PRICKLE1:1	0.313281	1
MP:0002594	low mean erythrocyte cell number	4.41e-05	0.00162578	14	1	ANK1:1	0.313301	1
MP:0020150	abnormal timing of vaginal opening	4.43e-05	0.00163116	23	1	NSMF:1	0.314157	1
MP:0020001	decreased response to antigen	4.43e-05	0.00163153	14	1	JAK3:1	0.314215	1
MP:0000121	failure of tooth eruption	4.48e-05	0.0016517	22	1	SLC4A2:1	0.317409	1
MP:0001092	abnormal trigeminal ganglion morphology	0.000134513	0.00495616	60	1	KDR:2	0.317494	1
MP:0002428	abnormal semicircular canal morphology	0.000134585	0.0049588	69	2	KCNJ10:1,SRRM4:1	0.317717	1
MP:0001524	impaired limb coordination	0.000232599	0.00857014	74	3	DNM1:1,CNTNAP1:1,ATF2:1	0.317804	1
MP:0004147	increased porphyrin level	4.5e-05	0.0016595	16	1	ANK1:1	0.318639	1
MP:0011989	abnormal porphyrin level	4.5e-05	0.0016595	16	1	ANK1:1	0.318639	1
MP:0009402	decreased skeletal muscle fiber diameter	0.000135345	0.00498678	45	2	DOCK5:1,PLEC:1	0.320078	1
MP:0000091	short premaxilla	4.56e-05	0.00168077	20	1	PRICKLE1:1	0.321985	1
MP:0010748	abnormal visual evoked potential	4.58e-05	0.00168694	14	1	CNTNAP1:1	0.322951	1
MP:0000166	abnormal chondrocyte morphology	0.00023501	0.00865898	94	3	RBL2:1,PRICKLE1:1,ATF2:1	0.323383	1
MP:0005422	osteosclerosis	4.6e-05	0.00169316	13	1	LRRK1:1	0.323926	1
MP:0002985	abnormal urine calcium level	4.6e-05	0.0016956	39	1	KCNJ10:1	0.324307	1
MP:0002730	head shaking	4.61e-05	0.00169796	23	1	ATF2:1	0.324676	1
MP:0001622	abnormal vasculogenesis	0.000338534	0.0124733	67	3	TTN:1,FOXO1:1,KDR:2	0.326034	1
MP:0002872	polycythemia	4.63e-05	0.00170772	19	1	ANK1:1	0.326199	1
MP:0010551	abnormal coronary vessel morphology	0.000236285	0.00870596	83	2	KDR:2,HECTD1:1	0.326333	1
MP:0004121	abnormal sarcolemma morphology	4.64e-05	0.00171072	19	1	ANK1:1	0.326667	1
MP:0013237	abnormal skeletal muscle regeneration	4.64e-05	0.00171117	34	1	FOXJ3:1	0.326736	1
MP:0004601	abnormal vertebral spinous process morphology	4.65e-05	0.00171253	20	1	HGS:1	0.326949	1
MP:0010734	abnormal paranode morphology	4.66e-05	0.00171772	10	1	CNTNAP1:1	0.327756	1
MP:0009749	enhanced behavioral response to addictive substance	0.000137973	0.00508362	51	2	GRK6:1,SLC6A2:1	0.328231	1
MP:0004595	abnormal mandibular condyloid process morphology	4.67e-05	0.00172207	22	1	KIF3A:1	0.328433	1
MP:0008578	decreased circulating interferon-gamma level	4.7e-05	0.00173135	34	1	ATF2:1	0.329874	1
MP:0004903	abnormal uterus weight	4.7e-05	0.00173249	43	1	NSMF:1	0.330051	1
MP:0002282	abnormal trachea morphology	0.000138854	0.00511608	89	2	RBL2:1,WNT5A:1	0.330959	1
MP:0011711	impaired osteoblast differentiation	4.73e-05	0.00174105	27	1	PKD1:1	0.331375	1
MP:0030136	abnormal lower incisor morphology	4.73e-05	0.00174391	26	1	PRICKLE1:1	0.331818	1
MP:0000468	abnormal esophageal epithelium morphology	4.75e-05	0.00174836	26	1	SLC4A2:1	0.332506	1
MP:0002823	abnormal rib development	4.75e-05	0.00175047	33	1	RBL2:1	0.332831	1
MP:0011697	vacuolated lens	4.75e-05	0.00175085	22	1	BCAR3:1	0.33289	1
MP:0009543	abnormal thymus corticomedullary boundary morphology	4.76e-05	0.00175222	29	1	JAK3:1	0.333102	1
MP:0002260	abnormal thyroid cartilage morphology	4.76e-05	0.00175371	26	1	PKD1:1	0.333331	1
MP:0001541	abnormal osteoclast physiology	0.000139761	0.00514952	81	2	SLC4A2:1,LRRK1:1	0.333765	1
MP:0030066	short face	4.79e-05	0.00176376	17	1	FBXO11:1	0.334881	1
MP:0003643	spleen atrophy	4.79e-05	0.00176577	28	1	TERT:1	0.335189	1
MP:0005240	abnormal amacrine cell morphology	0.000140272	0.00516835	49	2	FOXN4:1,RBL2:1	0.335344	1
MP:0003063	increased coping response	4.8e-05	0.00176897	23	1	LMTK3:1	0.335681	1
MP:0008067	retinal ganglion cell degeneration	4.8e-05	0.00176968	21	1	MPP5:1	0.33579	1
MP:0004351	short humerus	0.00014055	0.00517858	65	2	RBL2:1,WNT5A:1	0.336201	1
MP:0014068	abnormal muscle glycogen level	4.81e-05	0.00177402	35	1	SAMD4A:1	0.336457	1
MP:0003236	abnormal lens capsule morphology	4.82e-05	0.00177578	20	1	BCAR3:1	0.336729	1
MP:0000687	small lymphoid organs	4.82e-05	0.00177676	15	1	FOXO1:1	0.336878	1
MP:0001239	abnormal epidermis stratum granulosum morphology	0.000140842	0.00518933	77	2	RBL2:1,FBXO11:1	0.337102	1
MP:0011368	increased kidney apoptosis	0.000140951	0.00519335	73	2	KIF3A:1,PKD1:1	0.337439	1
MP:0003427	parakeratosis	4.83e-05	0.00178068	33	1	RBL2:1	0.33748	1
MP:0020000	abnormal response to antigen	4.84e-05	0.00178339	15	1	JAK3:1	0.337895	1
MP:0012411	increased granulosa cell tumor incidence	4.84e-05	0.00178462	20	1	FOXO1:1	0.338083	1
MP:0004973	increased regulatory T cell number	0.000141288	0.00520578	72	2	ZAP70:1,FOXO1:1	0.338479	1
MP:0002497	increased IgE level	0.000141402	0.00520997	86	2	ZAP70:1,JAK3:1	0.33883	1
MP:0002217	small lymph nodes	0.000141559	0.00521577	69	2	ZAP70:1,JAK3:1	0.339315	1
MP:0003645	increased pancreatic beta cell number	4.89e-05	0.00180285	22	1	FOXO1:1	0.34087	1
MP:0004396	decreased cochlear inner hair cell number	4.9e-05	0.0018037	19	1	SRRM4:1	0.341	1
MP:0008096	abnormal plasma cell number	0.000142152	0.00523762	87	2	TANK:1,PRDM1:1	0.341143	1
MP:0008481	increased spleen germinal center number	4.91e-05	0.00180852	32	1	PRDM1:1	0.341734	1
MP:0008082	increased single-positive T cell number	0.000142602	0.00525419	51	2	JAK3:1,DOCK10:1	0.342528	1
MP:0004770	abnormal synaptic vesicle recycling	4.93e-05	0.00181544	21	1	DNM1:1	0.342787	1
MP:0010144	abnormal tumor vascularization	4.93e-05	0.00181719	37	1	EPN1:1	0.343053	1
MP:0008671	abnormal interleukin-13 secretion	4.94e-05	0.00181971	61	1	NFIL3:1	0.343437	1
MP:0010656	thick myocardium	4.95e-05	0.00182541	8	1	PKD1:1	0.344301	1
MP:0003657	abnormal erythrocyte osmotic lysis	4.96e-05	0.00182634	34	1	ANK1:1	0.344443	1
MP:0004958	enlarged prostate gland	4.97e-05	0.00183015	19	1	AKAP12:1	0.345021	1
MP:0008387	hypochromic anemia	4.98e-05	0.00183504	29	1	ANK1:1	0.345762	1
MP:0003403	absent placental labyrinth	4.99e-05	0.00183674	28	1	EPN1:1	0.346019	1
MP:0020130	abnormal total fat pad weight	4.99e-05	0.00183928	41	1	SPRTN:1	0.346404	1
MP:0005170	cleft upper lip	5e-05	0.00184095	36	1	WNT5A:1	0.346655	1
MP:0003771	abnormal lip shape	5e-05	0.00184095	36	1	WNT5A:1	0.346655	1
MP:0004405	absent cochlear hair cells	5e-05	0.001844	25	1	SRRM4:1	0.347116	1
MP:0004220	abnormal peripheral nervous system regeneration	5.02e-05	0.00185109	14	1	DSP:1	0.348187	1
MP:0013258	abnormal extracellular matrix morphology	0.000145041	0.00534407	54	1	KDR:2	0.350023	1
MP:0010168	increased CD4-positive, CD25-positive, alpha-beta regulatory T cell number	5.08e-05	0.00186999	32	1	ZAP70:1	0.351032	1
MP:0008098	decreased plasma cell number	5.09e-05	0.00187375	33	1	PRDM1:1	0.351597	1
MP:0002765	short fibula	5.09e-05	0.00187469	32	1	RBL2:1	0.351737	1
MP:0011143	thick lung-associated mesenchyme	5.09e-05	0.00187473	24	1	HAT1:1	0.351744	1
MP:0000273	overriding aortic valve	0.000145724	0.0053692	61	2	FZD1:1,HECTD1:1	0.352113	1
MP:0003155	abnormal telomere length	5.1e-05	0.00187853	25	1	TERT:1	0.352314	1
MP:0002824	abnormal chorioallantoic fusion	0.000247708	0.00912684	88	2	KDR:2,HGS:1	0.352742	1
MP:0003606	kidney failure	0.000146276	0.00538956	64	2	KIF3A:1,PKD1:1	0.353805	1
MP:0010163	hemolysis	5.14e-05	0.00189493	36	1	ANK1:1	0.354767	1
MP:0011440	increased kidney cell proliferation	5.15e-05	0.00189897	29	1	PKD1:1	0.355371	1
MP:0012113	decreased inner cell mass proliferation	5.15e-05	0.00189909	25	1	SPRTN:1	0.355389	1
MP:0004187	cardia bifida	5.16e-05	0.00190184	21	1	HGS:1	0.355798	1
MP:0004860	dilated kidney collecting duct	5.17e-05	0.00190519	37	1	PKD1:1	0.356297	1
MP:0008828	abnormal lymph node cell ratio	5.17e-05	0.00190567	31	1	ZAP70:1	0.356369	1
MP:0008446	decreased retinal cone cell number	5.18e-05	0.00190871	31	1	RBL2:1	0.356822	1
MP:0008731	abnormal hair shaft melanin granule morphology	5.22e-05	0.00192483	15	1	RHBDF2:1	0.359216	1
MP:0001906	increased dopamine level	5.24e-05	0.00192956	41	1	SLC6A2:1	0.359918	1
MP:0012506	brain atrophy	5.24e-05	0.00193142	28	1	CNTNAP1:1	0.360194	1
MP:0014101	decreased chondrocyte proliferation	5.26e-05	0.00193964	25	1	PKD1:1	0.36141	1
MP:0000420	ruffled hair	5.27e-05	0.00194143	36	1	DSP:1	0.361674	1
MP:0000125	absent incisors	5.28e-05	0.00194715	31	1	RBL2:1	0.362519	1
MP:0003852	skeletal muscle necrosis	0.000251981	0.00928426	43	3	FOXJ3:1,TTN:1,PLEC:1	0.362595	1
MP:0001783	decreased white adipose tissue amount	0.000149815	0.00551994	89	2	DOCK7:1,ATF2:1	0.364604	1
MP:0008040	decreased NK T cell number	0.00014985	0.00552123	80	2	UBE3C:1,ATF2:1	0.36471	1
MP:0008803	abnormal placental labyrinth vasculature morphology	0.000252918	0.0093188	99	2	KDR:2,PRDM1:1	0.364753	1
MP:0006173	abnormal myeloid dendritic cell morphology	5.34e-05	0.00196686	37	1	JAK3:1	0.365421	1
MP:0002813	microcytosis	5.36e-05	0.00197498	24	1	ANK1:1	0.366612	1
MP:0005225	abnormal vertebrae development	0.000150666	0.00555129	72	2	PRICKLE1:1,PKD1:1	0.36719	1
MP:0004024	aneuploidy	0.000150716	0.00555314	70	2	RANBP2:1,TERT:1	0.367342	1
MP:0012034	abnormal a wave shape	5.38e-05	0.00198375	29	1	SLC24A1:1	0.367897	1
MP:0000727	absent CD8-positive, alpha-beta T cells	5.38e-05	0.00198397	25	1	ZAP70:1	0.367928	1
MP:0008963	increased carbon dioxide production	5.4e-05	0.00198941	29	1	SAMD4A:1	0.368723	1
MP:0003790	absent CD4-positive, alpha beta T cells	5.4e-05	0.00199092	24	1	ZAP70:1	0.368944	1
MP:0002745	abnormal atrioventricular valve morphology	0.000255546	0.0094156	96	3	RHBDF2:1,PDLIM7:1,PKD1:1	0.370798	1
MP:0008104	abnormal amacrine cell number	5.44e-05	0.00200482	29	1	FOXN4:1	0.370971	1
MP:0000078	abnormal supraoccipital bone morphology	5.44e-05	0.00200484	32	1	RBL2:1	0.370975	1
MP:0002729	abnormal inner ear canal morphology	0.000153035	0.00563858	73	2	KCNJ10:1,SRRM4:1	0.374369	1
MP:0003873	pharyngeal arch hypoplasia	5.51e-05	0.00202923	26	1	FOXO1:1	0.374515	1
MP:0004754	abnormal kidney collecting duct morphology	0.000153182	0.00564402	79	2	PRICKLE1:1,PKD1:1	0.374815	1
MP:0002947	increased hemangioma incidence	5.52e-05	0.00203499	32	1	FOXO1:1	0.375348	1
MP:0002748	abnormal pulmonary valve morphology	0.000153443	0.00565361	60	2	RHBDF2:1,HECTD1:1	0.375602	1
MP:0008916	abnormal astrocyte physiology	5.53e-05	0.0020388	31	1	CDH18:1	0.3759	1
MP:0011942	decreased fluid intake	5.54e-05	0.00204146	36	1	UBE3C:1	0.376284	1
MP:0011104	embryonic lethality before implantation, incomplete penetrance	5.55e-05	0.00204496	25	1	PIKFYVE:1	0.376788	1
MP:0005083	abnormal biliary tract morphology	0.000153862	0.00566908	99	2	ANK1:1,PKD1:1	0.37687	1
MP:0000124	absent teeth	5.56e-05	0.0020474	17	1	LRRK1:1	0.377141	1
MP:0004245	genital hemorrhage	5.56e-05	0.00204893	25	1	PRDM1:1	0.377361	1
MP:0010429	abnormal heart left ventricle outflow tract morphology	0.000154064	0.00567651	79	2	RHBDF2:1,PRDM1:1	0.377478	1
MP:0002747	abnormal aortic valve morphology	0.000154064	0.00567651	79	2	RHBDF2:1,PRDM1:1	0.377478	1
MP:0001585	hemolytic anemia	5.57e-05	0.00205299	37	1	ANK1:1	0.377946	1
MP:0009901	abnormal frontonasal prominence morphology	5.58e-05	0.00205707	25	1	KIF3A:1	0.378533	1
MP:0000087	absent mandible	5.58e-05	0.00205755	33	1	HAT1:1	0.378603	1
MP:0005034	abnormal anus morphology	5.59e-05	0.00206021	34	1	WNT5A:1	0.378985	1
MP:0008177	increased germinal center B cell number	5.6e-05	0.00206314	32	1	PRDM1:1	0.379405	1
MP:0002810	microcytic anemia	5.61e-05	0.00206764	32	1	ANK1:1	0.380052	1
MP:0000596	abnormal liver development	0.000155704	0.00573692	58	1	KDR:2	0.382418	1
MP:0002773	decreased circulating luteinizing hormone level	5.67e-05	0.00209046	30	1	FOXO1:1	0.383319	1
MP:0004179	transmission ratio distortion	5.68e-05	0.00209402	46	1	RBL2:1	0.383827	1
MP:0003879	abnormal hair cell physiology	5.69e-05	0.00209826	48	1	CACNA1D:1	0.384431	1
MP:0004432	abnormal cochlear hair cell physiology	5.69e-05	0.00209826	40	1	CACNA1D:1	0.384431	1
MP:0004044	aortic dissection	5.72e-05	0.00210872	13	1	PKD1:1	0.385919	1
MP:0008660	increased interleukin-10 secretion	5.74e-05	0.00211349	48	1	NFIL3:1	0.386597	1
MP:0003126	abnormal external female genitalia morphology	5.74e-05	0.00211412	21	1	WNT5A:1	0.386686	1
MP:0008008	early cellular replicative senescence	0.000157178	0.00579122	73	2	SPRTN:1,TERT:1	0.386843	1
MP:0008807	increased liver iron level	5.76e-05	0.00212152	36	1	ANK1:1	0.387736	1
MP:0010435	abnormal heart atrium and ventricle connection	0.000263628	0.00971341	98	3	RHBDF2:1,PDLIM7:1,PKD1:1	0.389322	1
MP:0012173	short rostral-caudal axis	5.79e-05	0.00213473	23	1	DVL3:1	0.389606	1
MP:0002656	abnormal keratinocyte differentiation	5.81e-05	0.00214115	43	1	RBL2:1	0.390512	1
MP:0008587	short photoreceptor outer segment	5.82e-05	0.0021431	46	1	MPP5:1	0.390786	1
MP:0006329	sensorineural hearing impairment	5.83e-05	0.00214628	37	1	CACNA1D:1	0.391235	1
MP:0004740	sensorineural hearing loss	5.83e-05	0.00214628	37	1	CACNA1D:1	0.391235	1
MP:0010875	increased bone volume	0.000158712	0.00584775	80	2	SLC4A2:1,LRRK1:1	0.391436	1
MP:0002256	abnormal laryngeal cartilage morphology	5.84e-05	0.00215096	35	1	PKD1:1	0.391895	1
MP:0002895	abnormal otolithic membrane morphology	5.85e-05	0.00215543	34	1	ATF2:1	0.392524	1
MP:0000512	intestinal ulcer	5.85e-05	0.00215653	35	1	NFIL3:1	0.392679	1
MP:0012088	abnormal midbrain size	5.86e-05	0.00216032	36	1	HGS:1	0.393211	1
MP:0011820	decreased pancreatic beta cell proliferation	5.87e-05	0.00216457	20	1	CACNA1D:1	0.393807	1
MP:0004222	iris synechia	5.88e-05	0.00216468	26	1	BCAR3:1	0.393823	1
MP:0010819	primary atelectasis	5.88e-05	0.00216484	26	1	HAT1:1	0.393845	1
MP:0003828	pulmonary edema	5.88e-05	0.00216738	46	1	ZFAND5:1	0.394202	1
MP:0009264	failure of eyelid fusion	5.89e-05	0.00216925	27	1	RHBDF2:1	0.394464	1
MP:0000119	abnormal tooth eruption	5.9e-05	0.00217364	34	1	SLC4A2:1	0.39508	1
MP:0000304	abnormal cardiac stroke volume	5.92e-05	0.00218241	37	1	AKAP12:1	0.396306	1
MP:0004256	abnormal maternal decidual layer morphology	5.92e-05	0.00218253	35	1	WNT5A:1	0.396322	1
MP:0000410	waved hair	5.93e-05	0.00218594	30	1	RHBDF2:1	0.396799	1
MP:0011346	renal tubule atrophy	5.94e-05	0.00218876	34	1	KIF3A:1	0.397193	1
MP:0008974	proportional dwarf	5.94e-05	0.00218914	26	1	ATF2:1	0.397246	1
MP:0008025	brain vacuoles	5.98e-05	0.00220498	34	1	PIKFYVE:1	0.399452	1
MP:0009220	increased prostate gland adenocarcinoma incidence	5.99e-05	0.00220704	23	1	TERT:1	0.399738	1
MP:0010493	abnormal atrium myocardium morphology	6e-05	0.00221014	11	1	PIKFYVE:1	0.400168	1
MP:0008183	absent marginal zone B cells	6e-05	0.00221055	19	1	FOXO1:1	0.400226	1
MP:0030016	increased adipocyte glucose uptake	6.03e-05	0.00222024	22	1	PIKFYVE:1	0.40157	1
MP:0004721	abnormal platelet dense granule morphology	6.04e-05	0.00222372	29	1	DOCK7:1	0.402051	1
MP:0002230	abnormal primitive streak formation	0.000162391	0.00598331	67	2	PRICKLE1:1,WNT5A:1	0.402385	1
MP:0006414	decreased T cell apoptosis	6.04e-05	0.00222622	43	1	FOXO1:1	0.402398	1
MP:0004993	decreased bone resorption	6.07e-05	0.00223721	39	1	LRRK1:1	0.403917	1
MP:0000422	delayed hair appearance	6.08e-05	0.00223859	28	1	GRHL1:1	0.404107	1
MP:0010594	thick aortic valve	6.11e-05	0.0022496	25	1	RHBDF2:1	0.405624	1
MP:0004953	decreased spleen weight	0.000163883	0.0060383	95	2	AKAP13:1,TERT:1	0.4068	1
MP:0005097	polychromatophilia	6.13e-05	0.00225821	34	1	ANK1:1	0.406808	1
MP:0011367	abnormal kidney apoptosis	0.000164055	0.00604464	85	2	KIF3A:1,PKD1:1	0.407308	1
MP:0010685	abnormal hair follicle inner root sheath morphology	6.17e-05	0.00227283	23	1	RHBDF2:1	0.408811	1
MP:0000371	diluted coat color	0.000164757	0.00607051	72	2	FZD1:1,DOCK7:1	0.409379	1
MP:0004858	abnormal nervous system regeneration	6.19e-05	0.0022796	25	1	DSP:1	0.409738	1
MP:0010601	thick pulmonary valve	6.19e-05	0.00228176	24	1	RHBDF2:1	0.410033	1
MP:0014099	abnormal chondrocyte proliferation	6.2e-05	0.00228306	29	1	PKD1:1	0.410211	1
MP:0001522	impaired swimming	0.000165435	0.00609549	83	2	CNTNAP1:1,HGS:1	0.411375	1
MP:0030268	agnathia	6.23e-05	0.00229588	42	1	HAT1:1	0.411959	1
MP:0005226	abnormal vertebral arch development	6.23e-05	0.00229602	27	1	PKD1:1	0.411977	1
MP:0008738	abnormal liver iron level	6.23e-05	0.00229666	44	1	ANK1:1	0.412064	1
MP:0002655	abnormal keratinocyte morphology	0.000165722	0.00610605	93	2	RBL2:1,PLEC:1	0.412218	1
MP:0004180	failure of initiation of embryo turning	0.000165839	0.00611034	62	2	RBL2:1,HGS:1	0.412561	1
MP:0003809	abnormal hair shaft morphology	0.000165941	0.0061141	86	2	DSP:1,RHBDF2:1	0.412861	1
MP:0003241	loss of cortex neurons	6.29e-05	0.00231806	24	1	MPP5:1	0.414971	1
MP:0006278	aortic aneurysm	6.31e-05	0.00232535	26	1	PKD1:1	0.415957	1
MP:0004919	abnormal positive T cell selection	6.34e-05	0.00233521	30	1	ZAP70:1	0.417289	1
MP:0000018	small ears	6.34e-05	0.00233659	31	1	WNT5A:1	0.417475	1
MP:0000932	absent notochord	6.35e-05	0.00234038	22	1	RBL2:1	0.417986	1
MP:0001874	acanthosis	6.35e-05	0.00234146	47	1	DSP:1	0.418132	1
MP:0012029	abnormal electroretinogram waveform feature	6.37e-05	0.00234692	51	1	SLC24A1:1	0.418867	1
MP:0009095	abnormal endometrial gland number	6.38e-05	0.00235004	22	1	FZD1:1	0.419286	1
MP:0004014	abnormal uterine environment	6.39e-05	0.00235455	40	1	WNT5A:1	0.419893	1
MP:0002878	abnormal corticospinal tract morphology	6.4e-05	0.00235779	22	1	HGS:1	0.420328	1
MP:0001272	increased metastatic potential	0.000168787	0.00621898	87	2	TERT:1,ATF2:1	0.421195	1
MP:0009053	abnormal anal canal morphology	6.42e-05	0.00236556	40	1	WNT5A:1	0.421369	1
MP:0002016	ovary cysts	6.43e-05	0.002369	53	1	FOXO1:1	0.42183	1
MP:0004959	abnormal prostate gland size	6.43e-05	0.00236997	41	1	AKAP12:1	0.42196	1
MP:0005183	abnormal circulating estradiol level	6.44e-05	0.00237222	48	1	FOXO1:1	0.422262	1
MP:0010294	increased kidney tumor incidence	6.46e-05	0.00237893	18	1	PKD1:1	0.423159	1
MP:0010428	abnormal heart right ventricle outflow tract morphology	0.000169926	0.00626094	68	2	RHBDF2:1,HECTD1:1	0.424513	1
MP:0004678	split xiphoid process	6.49e-05	0.00239204	21	1	DVL3:1	0.424907	1
MP:0002790	decreased circulating follicle stimulating hormone level	6.5e-05	0.00239525	38	1	FOXO1:1	0.425334	1
MP:0006099	thin cerebellar granule layer	6.51e-05	0.00239762	17	1	HGS:1	0.425649	1
MP:0003787	abnormal imprinting	6.51e-05	0.00239916	22	1	PEG3:1	0.425855	1
MP:0010505	abnormal T wave	6.52e-05	0.00240176	11	1	DSP:1	0.426199	1
MP:0011648	thick heart valve cusps	6.53e-05	0.00240616	23	1	RHBDF2:1	0.426783	1
MP:0003896	prolonged PR interval	6.54e-05	0.00241026	42	1	CACNA1D:1	0.427328	1
MP:0001689	incomplete somite formation	0.000170914	0.00629734	56	2	RBL2:1,EPN1:1	0.427383	1
MP:0008212	absent mature B cells	0.000171702	0.00632637	58	2	FOXO1:1,PRDM1:1	0.429666	1
MP:0010150	abnormal mandibular ramus morphology	6.59e-05	0.00242799	34	1	KIF3A:1	0.429675	1
MP:0005298	abnormal clavicle morphology	6.59e-05	0.00242943	39	1	LRRK1:1	0.429865	1
MP:0009263	abnormal eyelid fusion	6.6e-05	0.00243138	32	1	RHBDF2:1	0.430123	1
MP:0004573	absent limb buds	6.62e-05	0.00243757	17	1	RBL2:1	0.430939	1
MP:0000108	midline facial cleft	6.63e-05	0.00244333	29	1	FBXO11:1	0.431696	1
MP:0010602	abnormal pulmonary valve cusp morphology	6.66e-05	0.00245257	27	1	RHBDF2:1	0.432911	1
MP:0001208	blistering	6.66e-05	0.00245318	32	1	PLEC:1	0.432992	1
MP:0003252	abnormal bile duct physiology	6.66e-05	0.00245388	40	1	PKD1:1	0.433083	1
MP:0005132	decreased luteinizing hormone level	6.66e-05	0.00245537	42	1	FOXO1:1	0.433278	1
MP:0000611	jaundice	6.67e-05	0.00245873	28	1	ANK1:1	0.43372	1
MP:0005161	hematuria	6.68e-05	0.00245943	21	1	RBL2:1	0.433811	1
MP:0009219	increased prostate intraepithelial neoplasia incidence	6.68e-05	0.00246116	29	1	TERT:1	0.434039	1
MP:0006198	enophthalmos	6.68e-05	0.00246263	15	1	DVL3:1	0.434231	1
MP:0003122	maternal imprinting	6.69e-05	0.00246474	25	1	PEG3:1	0.434507	1
MP:0000748	progressive muscle weakness	0.000284172	0.0104704	39	2	TTN:1,GAN:2	0.43573	1
MP:0001984	abnormal olfaction	6.72e-05	0.00247702	51	1	TERT:1	0.436113	1
MP:0011260	abnormal head mesenchyme morphology	0.000284665	0.0104885	47	3	TTN:1,HECTD1:1,PRDM1:1	0.436829	1
MP:0000538	abnormal urinary bladder morphology	0.000174585	0.00643261	84	2	WNT5A:1,ACBD3:1	0.437983	1
MP:0010103	small thoracic cage	6.76e-05	0.00249229	36	1	RBL2:1	0.438103	1
MP:0009412	skeletal muscle fiber degeneration	6.78e-05	0.00249752	23	1	ANK1:1	0.438783	1
MP:0000418	focal hair loss	6.79e-05	0.00250067	46	1	GRHL1:1	0.439192	1
MP:0002682	decreased mature ovarian follicle number	6.8e-05	0.00250728	62	1	FZD1:1	0.440051	1
MP:0006301	abnormal mesenchyme morphology	0.000398423	0.0146799	99	4	TTN:1,HECTD1:1,WNT5A:1,PRDM1:1	0.440321	1
MP:0012776	abnormal liver cholesterol level	6.81e-05	0.00251064	60	1	FOXO1:1	0.440486	1
MP:0000379	decreased hair follicle number	0.000175488	0.00646586	72	2	RBL2:1,FBXO11:1	0.440571	1
MP:0010984	abnormal metanephric mesenchyme morphology	6.83e-05	0.00251798	36	1	CDH4:1	0.441436	1
MP:0020519	renal glomerular immunoglobulin deposits	6.83e-05	0.00251829	39	1	TANK:1	0.441477	1
MP:0003704	abnormal hair follicle development	0.000175831	0.00647851	81	2	RBL2:1,PRICKLE1:1	0.441555	1
MP:0030319	abnormal temporal bone petrous part morphology	6.84e-05	0.00251938	33	1	HECTD1:1	0.441618	1
MP:0004402	decreased cochlear outer hair cell number	6.84e-05	0.00252103	39	1	DVL3:1	0.44183	1
MP:0005566	decreased blood urea nitrogen level	6.84e-05	0.00252109	52	1	LRRK1:1	0.441838	1
MP:0011178	increased erythroblast number	6.87e-05	0.00253146	28	1	ANK1:1	0.443178	1
MP:0000837	abnormal hypothalamus morphology	6.87e-05	0.00253257	43	1	PEG3:1	0.443321	1
MP:0009285	increased gonadal fat pad weight	6.9e-05	0.0025415	40	1	PIKFYVE:1	0.44447	1
MP:0000704	abnormal thymus development	6.93e-05	0.00255302	31	1	ANK1:1	0.445951	1
MP:0004799	increased susceptibility to experimental autoimmune encephalomyelitis	6.93e-05	0.0025532	75	1	NFIL3:1	0.445973	1
MP:0005270	abnormal zygomatic bone morphology	6.93e-05	0.00255465	39	1	LRRK1:1	0.44616	1
MP:0004023	abnormal chromosome number	0.000177726	0.00654832	92	2	RANBP2:1,TERT:1	0.446965	1
MP:0009611	epidermis stratum spinosum hyperplasia	6.98e-05	0.00257203	49	1	DSP:1	0.448385	1
MP:0003212	increased susceptibility to age related obesity	7e-05	0.00258084	27	1	PIKFYVE:1	0.449509	1
MP:0004870	small premaxilla	7.01e-05	0.00258123	26	1	PRICKLE1:1	0.449558	1
MP:0008007	abnormal cellular replicative senescence	0.000178896	0.00659143	86	2	SPRTN:1,TERT:1	0.450291	1
MP:0006274	abnormal urine sodium level	7.02e-05	0.00258779	60	1	KCNJ10:1	0.450395	1
MP:0011400	lethality, complete penetrance	7.03e-05	0.00259096	38	1	PKD1:1	0.450798	1
MP:0030022	decreased muscle cell glucose uptake	7.03e-05	0.00259182	25	1	PIKFYVE:1	0.450907	1
MP:0000043	organ of Corti degeneration	7.04e-05	0.00259456	52	1	KCNJ10:1	0.451255	1
MP:0006058	decreased cerebral infarction size	7.06e-05	0.00260222	40	1	CDH18:1	0.452228	1
MP:0000749	muscle degeneration	0.000291832	0.0107526	66	3	TTN:1,ANK1:1,PLEC:1	0.452708	1
MP:0003721	increased tumor growth/size	7.11e-05	0.00262096	71	1	RBL2:1	0.4546	1
MP:0010156	abnormal small intestinal crypt cell physiology	7.12e-05	0.00262469	34	1	TERT:1	0.455071	1
MP:0006320	abnormal interscapular fat pad morphology	7.12e-05	0.00262479	35	1	SPRTN:1	0.455084	1
MP:0014143	decreased body fat mass	7.14e-05	0.00263183	30	1	HERC2:1	0.455972	1
MP:0005267	abnormal olfactory cortex morphology	7.17e-05	0.00264105	25	1	SLIT1:1	0.457132	1
MP:0008021	increased blastoma incidence	7.18e-05	0.00264603	41	1	RBL2:1	0.457758	1
MP:0002397	abnormal bone marrow morphology	0.000181783	0.00669783	70	2	ANK1:1,PKD1:1	0.458451	1
MP:0002904	increased circulating parathyroid hormone level	7.21e-05	0.00265606	24	1	PKD1:1	0.459016	1
MP:0009919	abnormal transitional stage T1 B cell morphology	7.23e-05	0.0026642	26	1	AKAP13:1	0.460036	1
MP:0003943	abnormal hepatobiliary system development	0.000182501	0.00672425	75	1	KDR:2	0.460467	1
MP:0008080	abnormal CD8-positive, alpha-beta T cell differentiation	7.24e-05	0.00266803	27	1	ZAP70:1	0.460514	1
MP:0003300	gastrointestinal ulcer	7.25e-05	0.00267184	42	1	NFIL3:1	0.460989	1
MP:0008543	atrial fibrillation	7.25e-05	0.00267281	9	1	CACNA1D:1	0.461111	1
MP:0009364	abnormal mature ovarian follicle morphology	7.26e-05	0.00267659	69	1	FZD1:1	0.461583	1
MP:0003416	premature bone ossification	7.27e-05	0.00267949	31	1	PKD1:1	0.461944	1
MP:0006337	abnormal first pharyngeal arch morphology	0.00029617	0.0109124	63	3	AKAP13:1,TTN:1,FOXO1:1	0.462232	1
MP:0002740	heart hypoplasia	7.29e-05	0.00268534	34	1	ATF2:1	0.462673	1
MP:0008478	increased spleen white pulp amount	7.31e-05	0.00269175	37	1	GRK6:1	0.46347	1
MP:0009760	abnormal mitotic spindle morphology	7.31e-05	0.00269454	40	1	PRICKLE1:1	0.463817	1
MP:0001983	abnormal olfactory system physiology	7.35e-05	0.00270719	58	1	TERT:1	0.465386	1
MP:0008687	increased interleukin-2 secretion	7.36e-05	0.0027116	55	1	DGKA:1	0.465932	1
MP:0009886	failure of palatal shelf elevation	7.38e-05	0.00271924	33	1	FZD1:1	0.466875	1
MP:0010207	abnormal telomere morphology	7.39e-05	0.00272118	36	1	TERT:1	0.467115	1
MP:0002826	tonic seizures	7.39e-05	0.00272458	29	1	DNM1:1	0.467534	1
MP:0000032	cochlear degeneration	7.4e-05	0.00272599	61	1	KCNJ10:1	0.467708	1
MP:0009926	decreased transitional stage T2 B cell number	7.41e-05	0.00273072	26	1	AKAP13:1	0.468291	1
MP:0003135	increased erythroid progenitor cell number	7.42e-05	0.00273395	46	1	ANK1:1	0.468689	1
MP:0002499	chronic inflammation	7.44e-05	0.00273993	68	1	JAK3:1	0.469424	1
MP:0001829	increased activated T cell number	7.46e-05	0.00274882	39	1	ZAP70:1	0.470516	1
MP:0006032	abnormal ureteric bud morphology	0.000186224	0.00686143	75	2	CDH4:1,PRICKLE1:1	0.470861	1
MP:0010169	decreased CD4-positive, CD25-positive, alpha-beta regulatory T cell number	7.49e-05	0.00275866	39	1	ZAP70:1	0.471721	1
MP:0003369	abnormal circulating estrogen level	7.5e-05	0.00276393	52	1	FOXO1:1	0.472365	1
MP:0010585	abnormal conotruncal ridge morphology	7.51e-05	0.0027686	28	1	PKD1:1	0.472936	1
MP:0002680	decreased corpora lutea number	7.51e-05	0.00276886	34	1	HERC2:1	0.472967	1
MP:0000827	dilated third ventricle	7.52e-05	0.00277117	28	1	PKD1:1	0.47325	1
MP:0005642	decreased mean corpuscular hemoglobin concentration	7.53e-05	0.00277573	54	1	ANK1:1	0.473806	1
MP:0005310	abnormal salivary gland physiology	7.54e-05	0.00277959	62	1	SLC9A1:1	0.474276	1
MP:0000277	abnormal heart shape	7.55e-05	0.00278284	33	1	DVL3:1	0.474671	1
MP:0000754	paresis	7.56e-05	0.00278568	29	1	CNTNAP1:1	0.475018	1
MP:0000102	abnormal nasal bone morphology	0.000188112	0.006931	78	2	KIF3A:1,PRICKLE1:1	0.476086	1
MP:0003225	axonal dystrophy	7.59e-05	0.00279566	18	1	HGS:1	0.47623	1
MP:0000846	abnormal medulla oblongata morphology	7.59e-05	0.00279838	33	1	HGS:1	0.47656	1
MP:0004491	abnormal orientation of outer hair cell stereociliary bundles	7.6e-05	0.00279897	30	1	FZD1:1	0.476631	1
MP:0006059	decreased susceptibility to ischemic brain injury	7.62e-05	0.00280651	49	1	CDH18:1	0.477545	1
MP:0000048	abnormal stria vascularis morphology	7.64e-05	0.00281435	42	1	KCNJ10:1	0.478493	1
MP:0003436	decreased susceptibility to induced arthritis	7.65e-05	0.00281871	69	1	ZAP70:1	0.479019	1
MP:0003079	decreased susceptibility to induced joint inflammation	7.65e-05	0.00281871	69	1	ZAP70:1	0.479019	1
MP:0004407	increased cochlear hair cell number	7.66e-05	0.00282133	29	1	DVL3:1	0.479335	1
MP:0009094	abnormal endometrial gland morphology	7.69e-05	0.00283307	32	1	FZD1:1	0.480749	1
MP:0009114	decreased pancreatic beta cell mass	7.7e-05	0.00283608	38	1	CACNA1D:1	0.481111	1
MP:0013557	abnormal merocrine gland physiology	7.7e-05	0.00283663	64	1	SLC9A1:1	0.481177	1
MP:0002841	impaired skeletal muscle contractility	0.000305519	0.0112569	43	3	FOXJ3:1,TTN:1,ANK1:1	0.482509	1
MP:0005130	decreased follicle stimulating hormone level	7.73e-05	0.00284942	49	1	FOXO1:1	0.482712	1
MP:0011818	abnormal pancreatic beta cell proliferation	7.75e-05	0.00285407	32	1	CACNA1D:1	0.483269	1
MP:0003718	maternal effect	7.78e-05	0.00286573	76	1	DPPA3:1	0.484663	1
MP:0010308	decreased tumor latency	7.8e-05	0.00287344	53	1	RANBP2:1	0.485582	1
MP:0011177	abnormal erythroblast number	7.81e-05	0.00287691	39	1	ANK1:1	0.485996	1
MP:0009732	ventricular premature beat	7.81e-05	0.00287915	17	1	DSP:1	0.486262	1
MP:0005191	head tilt	7.82e-05	0.00288021	49	1	SRRM4:1	0.486389	1
MP:0012523	abnormal upper lip morphology	7.82e-05	0.0028818	46	1	WNT5A:1	0.486578	1
MP:0009145	abnormal pancreatic acinus morphology	7.82e-05	0.00288279	57	1	PKD1:1	0.486696	1
MP:0002966	decreased circulating alkaline phosphatase level	7.82e-05	0.00288298	52	1	LRRK1:1	0.486718	1
MP:0010637	sinus bradycardia	7.89e-05	0.00290541	13	1	CACNA1D:1	0.489379	1
MP:0004448	abnormal presphenoid bone morphology	7.9e-05	0.00290912	35	1	PKD1:1	0.489818	1
MP:0001270	distended abdomen	0.000193288	0.00712172	97	2	RBL2:1,PKD1:1	0.490251	1
MP:0001850	increased susceptibility to otitis media	7.91e-05	0.0029141	31	1	FBXO11:1	0.490406	1
MP:0012106	impaired exercise endurance	0.00030959	0.0114069	57	3	SPRTN:1,TTN:1,ANK1:1	0.491225	1
MP:0000889	abnormal cerebellar molecular layer	0.000193763	0.00713921	76	2	SLC9A1:1,CNTNAP1:1	0.491538	1
MP:0004486	decreased response of heart to induced stress	7.95e-05	0.00293037	37	1	SLC9A1:1	0.492322	1
MP:0004816	abnormal class switch recombination	0.000194612	0.0071705	91	2	ZAP70:1,NFIL3:1	0.493835	1
MP:0010412	atrioventricular septal defect	0.000194934	0.00718237	85	2	WNT5A:1,PRDM1:1	0.494705	1
MP:0008918	microgliosis	8.02e-05	0.00295582	67	1	MPP5:1	0.495307	1
MP:0001382	abnormal nursing	8.05e-05	0.00296698	40	1	PEG3:1	0.49661	1
MP:0000925	abnormal floor plate morphology	8.05e-05	0.00296773	50	1	RBL2:1	0.496698	1
MP:0008057	abnormal DNA replication	8.06e-05	0.00297138	26	1	PIKFYVE:1	0.497124	1
MP:0005269	abnormal occipital bone morphology	0.000195957	0.00722006	97	2	RBL2:1,HECTD1:1	0.49746	1
MP:0009750	impaired behavioral response to addictive substance	8.09e-05	0.00298038	51	1	SLC6A2:1	0.498171	1
MP:0006050	pulmonary fibrosis	8.12e-05	0.00299083	43	1	TERT:1	0.499384	1
MP:0004148	increased compact bone thickness	8.12e-05	0.00299187	34	1	LRRK1:1	0.499505	1
MP:0001636	irregular heartbeat	0.000196929	0.00725587	74	2	DSP:1,CACNA1D:1	0.500069	1
MP:0004837	abnormal neural fold formation	8.17e-05	0.0030089	34	1	HECTD1:1	0.501477	1
MP:0009920	abnormal transitional stage T2 B cell morphology	8.19e-05	0.00301641	29	1	AKAP13:1	0.502343	1
MP:0000292	distended pericardium	0.000197784	0.00728736	69	2	KIF3A:1,FOXO1:1	0.502357	1
MP:0000734	muscle hypoplasia	8.2e-05	0.00302013	31	1	SAMD4A:1	0.502771	1
MP:0003730	abnormal photoreceptor inner segment morphology	8.2e-05	0.00302148	57	1	MPP5:1	0.502928	1
MP:0009339	decreased splenocyte number	8.21e-05	0.00302517	35	1	AKAP13:1	0.503352	1
MP:0004252	abnormal direction of heart looping	8.22e-05	0.0030293	51	1	KIF3A:1	0.503827	1
MP:0002626	increased heart rate	0.000198404	0.00731021	91	2	CACNA1D:1,SLC6A2:1	0.504012	1
MP:0008784	craniorachischisis	8.24e-05	0.00303528	22	1	DVL3:1	0.504514	1
MP:0002544	brachydactyly	8.25e-05	0.00303864	37	1	PRICKLE1:1	0.5049	1
MP:0001327	decreased retinal photoreceptor cell number	8.25e-05	0.00303995	72	1	RBL2:1	0.50505	1
MP:0002642	anisocytosis	8.26e-05	0.00304215	46	1	ANK1:1	0.505302	1
MP:0002903	abnormal circulating parathyroid hormone level	8.29e-05	0.00305296	32	1	PKD1:1	0.50654	1
MP:0005216	abnormal pancreatic alpha cell morphology	8.3e-05	0.0030574	51	1	CACNA1D:1	0.507046	1
MP:0003656	abnormal erythrocyte physiology	8.3e-05	0.00305915	55	1	ANK1:1	0.507247	1
MP:0004616	lumbar vertebral transformation	8.32e-05	0.00306387	47	1	TERT:1	0.507785	1
MP:0011270	decreased excitatory postsynaptic current amplitude	8.32e-05	0.00306567	26	1	DNM1:1	0.507991	1
MP:0010985	abnormal kidney mesenchyme morphology	8.34e-05	0.00307447	41	1	CDH4:1	0.508992	1
MP:0010871	abnormal trabecular bone mass	8.4e-05	0.00309414	47	1	PKD1:1	0.511226	1
MP:0002899	fatigue	0.000319898	0.0117867	67	3	SPRTN:1,TTN:1,ANK1:1	0.512968	1
MP:0004185	abnormal adipocyte glucose uptake	8.45e-05	0.00311367	40	1	PIKFYVE:1	0.513433	1
MP:0000479	abnormal enterocyte morphology	8.45e-05	0.00311392	42	1	PIKFYVE:1	0.513461	1
MP:0004917	abnormal T cell selection	8.45e-05	0.00311461	44	1	ZAP70:1	0.513539	1
MP:0010055	abnormal sensory neuron physiology	8.45e-05	0.00311495	70	1	CACNA1D:1	0.513577	1
MP:0000729	abnormal myogenesis	0.000202185	0.00744954	69	2	RBL2:1,PRDM1:1	0.514029	1
MP:0010879	decreased trabecular bone volume	8.47e-05	0.00311963	57	1	PKD1:1	0.514104	1
MP:0002699	abnormal vitreous body morphology	0.00020222	0.00745082	83	1	KDR:2	0.514121	1
MP:0003868	abnormal feces composition	8.48e-05	0.0031239	54	1	PIKFYVE:1	0.514585	1
MP:0003769	abnormal lip morphology	8.49e-05	0.00312633	55	1	WNT5A:1	0.514858	1
MP:0008146	asymmetric sternocostal joints	8.51e-05	0.003137	38	1	ZFAND5:1	0.516056	1
MP:0008706	decreased interleukin-6 secretion	8.53e-05	0.0031419	95	1	CNPY3:1	0.516605	1
MP:0005075	abnormal melanosome morphology	8.53e-05	0.00314464	49	1	RHBDF2:1	0.516912	1
MP:0006109	fibrillation	8.55e-05	0.00314866	14	1	CACNA1D:1	0.517362	1
MP:0004300	abnormal organ of Corti supporting cell morphology	8.55e-05	0.00314977	46	1	SRRM4:1	0.517486	1
MP:0000757	herniated abdominal wall	8.57e-05	0.00315586	27	1	DVL3:1	0.518166	1
MP:0004856	decreased ovary weight	8.57e-05	0.00315656	39	1	NSMF:1	0.518245	1
MP:0010357	increased prostate gland tumor incidence	8.57e-05	0.00315798	37	1	TERT:1	0.518403	1
MP:0004733	abnormal thoracic cavity morphology	8.59e-05	0.0031654	29	1	WNT5A:1	0.51923	1
MP:0011176	abnormal erythroblast morphology	8.61e-05	0.00317125	46	1	ANK1:1	0.519881	1
MP:0008102	lymph node hyperplasia	8.65e-05	0.00318667	46	1	TANK:1	0.521594	1
MP:0003901	abnormal PR interval	8.65e-05	0.00318686	53	1	CACNA1D:1	0.521615	1
MP:0030064	small face	8.65e-05	0.00318886	36	1	FBXO11:1	0.521838	1
MP:0003070	increased vascular permeability	8.67e-05	0.00319331	54	1	EPN1:1	0.52233	1
MP:0030045	abnormal forehead shape	8.7e-05	0.00320649	16	1	PRICKLE1:1	0.523786	1
MP:0002332	abnormal exercise endurance	0.000325281	0.011985	70	3	SPRTN:1,TTN:1,ANK1:1	0.524127	1
MP:0004000	impaired passive avoidance behavior	8.72e-05	0.00321112	32	1	HGS:1	0.524297	1
MP:0005658	increased susceptibility to diet-induced obesity	8.72e-05	0.00321296	63	1	FOXO1:1	0.5245	1
MP:0004854	abnormal ovary weight	8.72e-05	0.00321418	45	1	NSMF:1	0.524634	1
MP:0010595	abnormal aortic valve cusp morphology	8.73e-05	0.00321766	39	1	RHBDF2:1	0.525018	1
MP:0008189	increased transitional stage B cell number	8.75e-05	0.00322229	34	1	AKAP13:1	0.525527	1
MP:0020518	renal glomerular protein deposits	8.75e-05	0.00322307	49	1	TANK:1	0.525613	1
MP:0004088	abnormal sarcoplasmic reticulum morphology	8.76e-05	0.00322659	21	1	ANK1:1	0.526	1
MP:0001566	increased circulating phosphate level	8.81e-05	0.00324473	43	1	PKD1:1	0.527988	1
MP:0002643	poikilocytosis	8.81e-05	0.00324584	40	1	ANK1:1	0.52811	1
MP:0004133	heterotaxia	8.81e-05	0.00324597	87	1	KIF3A:1	0.528124	1
MP:0013294	prenatal lethality prior to heart atrial septation	8.83e-05	0.00325449	60	1	MBD6:1	0.529055	1
MP:0011083	lethality at weaning, complete penetrance	0.000208035	0.00766507	66	2	CNTNAP1:1,ATF2:1	0.529262	1
MP:0010592	abnormal atrioventricular septum morphology	0.000208191	0.00767081	89	2	WNT5A:1,PRDM1:1	0.529663	1
MP:0003081	abnormal soleus morphology	0.000208254	0.00767316	25	2	FOXJ3:1,TTN:1	0.529827	1
MP:0002961	abnormal axon guidance	0.000208356	0.0076769	69	2	SLIT1:1,SRRM4:1	0.530088	1
MP:0008662	abnormal interleukin-12 secretion	8.88e-05	0.0032733	72	1	NFIL3:1	0.531103	1
MP:0004181	abnormal carotid artery morphology	8.91e-05	0.0032827	49	1	FOXO1:1	0.532124	1
MP:0002578	impaired ability to fire action potentials	8.92e-05	0.00328702	24	1	DSP:1	0.532592	1
MP:0006062	abnormal vena cava morphology	8.93e-05	0.00328857	66	1	PIKFYVE:1	0.532759	1
MP:0002249	abnormal larynx morphology	8.94e-05	0.00329217	46	1	PKD1:1	0.533149	1
MP:0002175	decreased brain weight	0.00020957	0.00772162	91	2	PIKFYVE:1,TERT:1	0.533204	1
MP:0000255	vasculature congestion	0.000209627	0.00772374	93	2	PDLIM7:1,PIKFYVE:1	0.533351	1
MP:0003964	abnormal noradrenaline level	8.96e-05	0.00330255	60	1	SLC6A2:1	0.534271	1
MP:0005033	abnormal trophoblast giant cell morphology	0.000210207	0.00774508	90	2	LONP1:1,PRDM1:1	0.534834	1
MP:0012057	abnormal mural trophectoderm morphology	0.000210207	0.00774508	91	2	LONP1:1,PRDM1:1	0.534834	1
MP:0008735	increased susceptibility to endotoxin shock	9e-05	0.00331613	70	1	ATF2:1	0.535735	1
MP:0008659	abnormal interleukin-10 secretion	9e-05	0.00331618	90	1	NFIL3:1	0.53574	1
MP:0005599	increased cardiac muscle contractility	9.06e-05	0.00333902	51	1	AKAP12:1	0.538191	1
MP:0014032	abnormal mucous gland morphology	9.08e-05	0.00334395	45	1	FZD1:1	0.538718	1
MP:0008797	facial cleft	9.14e-05	0.00336921	45	1	FBXO11:1	0.541411	1
MP:0001713	decreased trophoblast giant cell number	9.19e-05	0.00338599	45	1	PRDM1:1	0.543191	1
MP:0002375	abnormal thymus medulla morphology	9.2e-05	0.0033888	56	1	JAK3:1	0.543489	1
MP:0000750	abnormal muscle regeneration	9.24e-05	0.00340416	71	1	FOXJ3:1	0.545111	1
MP:0009651	abnormal eyelid development	9.24e-05	0.00340459	37	1	RHBDF2:1	0.545156	1
MP:0005039	hypoxia	0.000214934	0.00791926	42	2	TTN:1,ATF2:1	0.546807	1
MP:0004970	kidney atrophy	9.28e-05	0.00342043	75	1	KIF3A:1	0.546824	1
MP:0000474	abnormal foregut morphology	9.32e-05	0.00343447	38	1	HGS:1	0.548296	1
MP:0009399	increased skeletal muscle fiber size	9.4e-05	0.00346163	42	1	PLEC:1	0.551131	1
MP:0004394	abnormal cochlear inner hair cell number	9.42e-05	0.0034703	33	1	SRRM4:1	0.552032	1
MP:0005205	abnormal eye anterior chamber morphology	9.46e-05	0.00348418	39	1	BCAR3:1	0.553471	1
MP:0005249	abnormal palatine bone morphology	9.46e-05	0.00348514	51	1	KIF3A:1	0.55357	1
MP:0010583	abnormal conotruncus morphology	9.46e-05	0.00348681	36	1	PKD1:1	0.553743	1
MP:0009415	skeletal muscle degeneration	9.47e-05	0.003489	35	1	ANK1:1	0.55397	1
MP:0002718	abnormal inner cell mass morphology	0.000218289	0.00804287	85	2	LONP1:1,PIKFYVE:1	0.555173	1
MP:0009199	abnormal external male genitalia morphology	9.5e-05	0.00350119	52	1	WNT5A:1	0.555229	1
MP:0012176	abnormal head development	0.000340792	0.0125565	74	3	TTN:1,HECTD1:1,PRDM1:1	0.555481	1
MP:0000155	asymmetric rib joints	9.52e-05	0.00350773	49	1	ZFAND5:1	0.555902	1
MP:0004066	abnormal primitive node morphology	9.57e-05	0.00352535	67	1	KIF3A:1	0.557713	1
MP:0003691	abnormal microglial cell physiology	9.58e-05	0.00352976	63	1	RHBDF2:1	0.558164	1
MP:0008700	decreased interleukin-4 secretion	9.59e-05	0.00353196	76	1	NFIL3:1	0.55839	1
MP:0012253	abnormal intersomitic vessel morphology	9.59e-05	0.00353451	35	1	FOXO1:1	0.558651	1
MP:0001199	thin skin	9.61e-05	0.00353912	51	1	SLC9A1:1	0.559122	1
MP:0008097	increased plasma cell number	9.61e-05	0.00353937	59	1	TANK:1	0.559147	1
MP:0009641	kidney degeneration	9.65e-05	0.00355423	58	1	PIKFYVE:1	0.560664	1
MP:0004484	altered response of heart to induced stress	0.000220734	0.00813298	99	2	AKAP13:1,SLC9A1:1	0.561203	1
MP:0005091	increased double-positive T cell number	9.67e-05	0.00356323	50	1	ZAP70:1	0.561579	1
MP:0004618	thoracic vertebral transformation	9.69e-05	0.00356893	56	1	TERT:1	0.562158	1
MP:0003799	impaired macrophage chemotaxis	9.73e-05	0.00358509	56	1	PLEC:1	0.563796	1
MP:0005587	abnormal Meckel's cartilage morphology	9.75e-05	0.00359188	56	1	PKD1:1	0.564481	1
MP:0008029	abnormal paraxial mesoderm morphology	9.76e-05	0.00359764	48	1	WNT5A:1	0.565062	1
MP:0005458	increased percent body fat/body weight	9.8e-05	0.00361209	66	1	FOXO1:1	0.566518	1
MP:0001693	failure of primitive streak formation	9.81e-05	0.00361303	38	1	PRICKLE1:1	0.566612	1
MP:0002267	abnormal bronchiole morphology	9.81e-05	0.00361441	55	1	RBL2:1	0.56675	1
MP:0008537	increased susceptibility to induced colitis	9.83e-05	0.003622	94	1	NFIL3:1	0.567512	1
MP:0008127	decreased dendritic cell number	9.84e-05	0.00362722	78	1	JAK3:1	0.568035	1
MP:0000373	belly spot	9.88e-05	0.00364182	42	1	DOCK7:1	0.569495	1
MP:0011439	abnormal kidney cell proliferation	9.89e-05	0.00364379	45	1	PKD1:1	0.569691	1
MP:0001849	ear inflammation	9.91e-05	0.00365125	44	1	FBXO11:1	0.570435	1
MP:0008135	small Peyer's patches	9.94e-05	0.00366204	37	1	JAK3:1	0.571509	1
MP:0004742	abnormal vestibular system physiology	9.97e-05	0.00367178	58	1	SOBP:1	0.572474	1
MP:0012167	abnormal epigenetic regulation of gene expression	0.000225474	0.00830762	92	2	PEG3:1,DPPA3:1	0.572723	1
MP:0001011	abnormal superior cervical ganglion morphology	9.97e-05	0.00367492	53	1	WNT5A:1	0.572786	1
MP:0006142	abnormal sinoatrial node conduction	9.97e-05	0.00367521	44	1	CACNA1D:1	0.572815	1
MP:0012320	abnormal body fat mass	9.99e-05	0.00368167	52	1	HERC2:1	0.573454	1
MP:0005327	abnormal mesangial cell morphology	0.000100025	0.00368544	50	1	PRDM1:1	0.573827	1
MP:0001802	arrested B cell differentiation	0.000226045	0.00832867	73	2	JAK3:1,DOCK10:1	0.574096	1
MP:0008101	lymph node hypoplasia	0.000100447	0.00370099	45	1	JAK3:1	0.575361	1
MP:0030031	abnormal forehead morphology	0.000100524	0.00370383	23	1	PRICKLE1:1	0.57564	1
MP:0003216	absence seizures	0.000100873	0.00371668	38	1	SLC9A1:1	0.576903	1
MP:0004842	abnormal large intestine crypts of Lieberkuhn morphology	0.000101408	0.00373638	52	1	NFIL3:1	0.578831	1
MP:0001158	abnormal prostate gland morphology	0.000101466	0.00373852	78	1	AKAP12:1	0.57904	1
MP:0002608	increased hematocrit	0.000101684	0.00374656	80	1	DOCK10:1	0.579823	1
MP:0009885	abnormal palatal shelf elevation	0.000101686	0.00374663	47	1	FZD1:1	0.57983	1
MP:0004067	abnormal trabecula carnea morphology	0.000353837	0.0130372	91	2	TTN:1,KDR:2	0.580883	1
MP:0004471	short nasal bone	0.000102177	0.00376471	41	1	PRICKLE1:1	0.581589	1
MP:0003667	increased hemangiosarcoma incidence	0.000102255	0.00376758	44	1	FOXO1:1	0.581866	1
MP:0008283	small hippocampus	0.000102286	0.00376873	55	1	MPP5:1	0.581978	1
MP:0005232	abnormal mesenteric lymph node morphology	0.000102403	0.00377305	47	1	JAK3:1	0.582397	1
MP:0010282	decreased organ/body region tumor incidence	0.000102623	0.00378117	50	1	TERT:1	0.583182	1
MP:0000880	decreased Purkinje cell number	0.000229979	0.00847359	76	2	HERC1:1,ATF2:1	0.583467	1
MP:0030063	abnormal face size	0.000102739	0.00378542	40	1	FBXO11:1	0.583592	1
MP:0000948	nonconvulsive seizures	0.00010294	0.00379285	43	1	SLC9A1:1	0.584309	1
MP:0003997	tonic-clonic seizures	0.000230372	0.00848807	84	2	SLC9A1:1,DNM1:1	0.584394	1
MP:0009414	skeletal muscle fiber necrosis	0.000230433	0.00849034	24	2	TTN:1,PLEC:1	0.58454	1
MP:0009781	abnormal preimplantation embryo development	0.000103327	0.00380709	81	1	DPPA3:1	0.585679	1
MP:0003205	testicular atrophy	0.000103403	0.00380989	64	1	TERT:1	0.585949	1
MP:0004122	abnormal sinus arrhythmia	0.00010346	0.00381198	42	1	CACNA1D:1	0.58615	1
MP:0012312	impaired avoidance learning behavior	0.000103543	0.00381504	35	1	HGS:1	0.586442	1
MP:0003420	delayed intramembranous bone ossification	0.000103861	0.00382675	32	1	PKD1:1	0.587565	1
MP:0000182	increased circulating LDL cholesterol level	0.000104362	0.00384524	69	1	SAMD4A:1	0.589329	1
MP:0004003	abnormal vascular endothelial cell physiology	0.000104364	0.0038453	60	1	EPN1:1	0.589334	1
MP:0010392	prolonged QRS complex duration	0.000104373	0.00384565	43	1	DSP:1	0.589368	1
MP:0003383	abnormal gluconeogenesis	0.000104417	0.00384727	66	1	FOXO1:1	0.589523	1
MP:0009112	abnormal pancreatic beta cell mass	0.000104548	0.00385208	55	1	CACNA1D:1	0.58998	1
MP:0001236	abnormal epidermis stratum spinosum morphology	0.000104666	0.00385643	76	1	DSP:1	0.590393	1
MP:0003409	decreased width of hypertrophic chondrocyte zone	0.00010494	0.00386652	55	1	PKD1:1	0.59135	1
MP:0002621	delayed neural tube closure	0.000105061	0.003871	36	1	PRICKLE1:1	0.591775	1
MP:0000162	lordosis	0.00010524	0.00387757	37	1	SPRTN:1	0.592396	1
MP:0000066	osteoporosis	0.000105308	0.00388007	59	1	ZAP70:1	0.592632	1
MP:0008070	absent T cells	0.000105328	0.00388084	39	1	ZAP70:1	0.592705	1
MP:0005174	abnormal tail pigmentation	0.000105334	0.00388105	41	1	DOCK7:1	0.592725	1
MP:0003363	decreased circulating gonadotropin level	0.000105412	0.0038839	59	1	FOXO1:1	0.592994	1
MP:0001052	abnormal innervation pattern to muscle	0.000105821	0.00389897	46	1	SRRM4:1	0.594414	1
MP:0008877	abnormal DNA methylation	0.00010614	0.00391074	51	1	DPPA3:1	0.595519	1
MP:0000878	abnormal Purkinje cell number	0.000235503	0.00867712	79	2	HERC1:1,ATF2:1	0.59637	1
MP:0010559	heart block	0.000235892	0.00869145	86	2	DSP:1,CACNA1D:1	0.597267	1
MP:0012773	abnormal CD4-positive, CD25-positive, alpha-beta regulatory T cell number	0.00010693	0.00393986	65	1	ZAP70:1	0.598242	1
MP:0009404	centrally nucleated skeletal muscle fibers	0.000363232	0.0133833	90	3	TTN:1,PLEC:1,SAMD4A:1	0.598601	1
MP:0005564	increased hemoglobin content	0.000107332	0.00395464	73	1	DOCK10:1	0.599617	1
MP:0004890	decreased energy expenditure	0.00010756	0.00396307	83	1	FOXO1:1	0.600399	1
MP:0001078	abnormal phrenic nerve morphology	0.000107698	0.00396816	35	1	SRRM4:1	0.60087	1
MP:0001798	impaired macrophage phagocytosis	0.000108332	0.00399152	60	1	GRK6:1	0.603027	1
MP:0003918	decreased kidney weight	0.000108733	0.00400626	69	1	LRRK1:1	0.604382	1
MP:0009888	palatal shelves fail to meet at midline	0.000108914	0.00401293	52	1	FZD1:1	0.604993	1
MP:0009625	abnormal abdominal lymph node morphology	0.000109169	0.00402235	52	1	JAK3:1	0.605855	1
MP:0002796	impaired skin barrier function	0.000109301	0.0040272	88	1	GRHL1:1	0.606299	1
MP:0003449	abnormal intestinal goblet cell morphology	0.000109336	0.00402849	74	1	NFIL3:1	0.606416	1
MP:0013680	abnormal germinal center B cell number	0.000110228	0.00406136	67	1	PRDM1:1	0.609405	1
MP:0008176	abnormal germinal center B cell morphology	0.000110228	0.00406136	67	1	PRDM1:1	0.609405	1
MP:0000270	abnormal heart tube morphology	0.000241597	0.00890168	97	2	PKD1:1,HGS:1	0.610258	1
MP:0001619	abnormal vascular permeability	0.000110547	0.0040731	77	1	EPN1:1	0.610468	1
MP:0008000	increased ovary tumor incidence	0.000110718	0.0040794	59	1	FOXO1:1	0.611036	1
MP:0002492	decreased IgE level	0.000110936	0.00408747	76	1	NFIL3:1	0.611763	1
MP:0000747	muscle weakness	0.000371806	0.0136992	97	2	TTN:1,GAN:2	0.614342	1
MP:0008397	abnormal CD4-positive, CD25-positive, alpha-beta regulatory T cell morphology	0.000111966	0.00412542	68	1	ZAP70:1	0.615166	1
MP:0008134	abnormal Peyer's patch size	0.000112063	0.00412898	47	1	JAK3:1	0.615484	1
MP:0005156	bradykinesia	0.00011211	0.0041307	50	1	HGS:1	0.615637	1
MP:0004322	abnormal sternebra morphology	0.000112123	0.00413119	63	1	PRICKLE1:1	0.615681	1
MP:0004263	abnormal limb posture	0.000112124	0.00413123	40	1	CNTNAP1:1	0.615685	1
MP:0000484	abnormal pulmonary artery morphology	0.000113092	0.00416688	67	1	WNT5A:1	0.61885	1
MP:0000565	oligodactyly	0.000113251	0.00417276	72	1	PRDM1:1	0.619369	1
MP:0002074	abnormal hair texture	0.000113253	0.00417282	62	1	DSP:1	0.619374	1
MP:0009395	increased nucleated erythrocyte cell number	0.000113606	0.00418584	47	1	ANK1:1	0.620522	1
MP:0002799	abnormal passive avoidance behavior	0.000114099	0.00420399	52	1	HGS:1	0.622117	1
MP:0009346	decreased trabecular bone thickness	0.000114565	0.00422114	59	1	HGS:1	0.623617	1
MP:0009106	abnormal pancreas size	0.000115921	0.00427113	69	1	PKD1:1	0.627957	1
MP:0012397	abnormal nucleated erythrocyte cell number	0.000116131	0.00427886	49	1	ANK1:1	0.628623	1
MP:0010560	intraventricular block	0.000116394	0.00428856	45	1	DSP:1	0.629458	1
MP:0010636	bundle branch block	0.000116394	0.00428856	45	1	DSP:1	0.629458	1
MP:0003339	decreased pancreatic beta cell number	0.000117097	0.00431446	57	1	CACNA1D:1	0.631678	1
MP:0011267	abnormal excitatory postsynaptic current amplitude	0.000117904	0.0043442	34	1	DNM1:1	0.63421	1
MP:0000291	enlarged pericardium	0.000117971	0.00434667	59	1	FOXO1:1	0.634419	1
MP:0004400	abnormal cochlear outer hair cell number	0.000118716	0.00437411	55	1	DVL3:1	0.636739	1
MP:0008317	abnormal paravertebral ganglion morphology	0.000118738	0.0043749	57	1	WNT5A:1	0.636806	1
MP:0008281	abnormal hippocampus size	0.00011895	0.00438272	62	1	MPP5:1	0.637465	1
MP:0008553	increased circulating tumor necrosis factor level	0.000119019	0.00438528	95	1	NFIL3:1	0.63768	1
MP:0003085	abnormal egg cylinder morphology	0.000119211	0.00439233	45	1	DSP:1	0.638272	1
MP:0001565	abnormal circulating phosphate level	0.000119442	0.00440086	82	1	PKD1:1	0.638987	1
MP:0009409	abnormal skeletal muscle fiber type ratio	0.00012044	0.00443762	41	1	FOXJ3:1	0.642053	1
MP:0002090	abnormal vision	0.000120994	0.00445804	86	1	SLC24A1:1	0.643746	1
MP:0000106	abnormal basisphenoid bone morphology	0.000121336	0.00447065	62	1	KIF3A:1	0.644786	1
MP:0002637	small uterus	0.000121527	0.00447768	69	1	NSMF:1	0.645365	1
MP:0002938	white spotting	0.000121608	0.00448065	55	1	DOCK7:1	0.64561	1
MP:0010760	abnormal macrophage chemotaxis	0.000121744	0.00448566	78	1	PLEC:1	0.646022	1
MP:0009258	abnormal thymocyte apoptosis	0.000121992	0.00449482	70	1	FOXO1:1	0.646773	1
MP:0003786	premature aging	0.00012247	0.00451242	75	1	SPRTN:1	0.648213	1
MP:0011097	embryonic lethality between somite formation and embryo turning, complete penetrance	0.000260072	0.00958237	90	2	PRICKLE1:1,PIKFYVE:1	0.650129	1
MP:0008108	abnormal small intestinal villus morphology	0.000123399	0.00454663	82	1	PIKFYVE:1	0.650994	1
MP:0002840	abnormal lens fiber morphology	0.000123435	0.00454798	60	1	BCAR3:1	0.651103	1
MP:0003887	increased hepatocyte apoptosis	0.000123727	0.00455872	73	1	ATF2:1	0.651972	1
MP:0003460	decreased fear-related response	0.000123819	0.00456213	47	1	HGS:1	0.652247	1
MP:0002928	abnormal bile duct morphology	0.000123908	0.00456541	74	1	PKD1:1	0.652512	1
MP:0005423	abnormal somatic nervous system physiology	0.000124687	0.00459411	83	1	CACNA1D:1	0.654818	1
MP:0004896	abnormal endometrium morphology	0.00012473	0.00459571	56	1	FZD1:1	0.654946	1
MP:0000141	abnormal vertebral body morphology	0.000124762	0.00459688	64	1	HGS:1	0.65504	1
MP:0004086	absent heartbeat	0.000262832	0.00968408	28	2	TTN:1,FOXO1:1	0.655801	1
MP:0005344	increased circulating bilirubin level	0.000125055	0.00460766	76	1	ANK1:1	0.655902	1
MP:0003121	genetic imprinting	0.000125085	0.00460876	47	1	PEG3:1	0.65599	1
MP:0001501	abnormal sleep pattern	0.000125114	0.00460986	61	1	KCNB2:1	0.656077	1
MP:0005006	abnormal osteoblast physiology	0.000125645	0.00462942	68	1	PKD1:1	0.657635	1
MP:0001409	increased stereotypic behavior	0.000125778	0.00463431	42	1	HGS:1	0.658024	1
MP:0001706	abnormal left-right axis patterning	0.00012604	0.00464395	76	1	KIF3A:1	0.658788	1
MP:0000149	abnormal scapula morphology	0.000126149	0.00464798	68	1	RBL2:1	0.659107	1
MP:0010466	vascular ring	0.000126794	0.00467175	40	1	PRDM1:1	0.660982	1
MP:0004938	dilated vasculature	0.000128732	0.00474313	49	1	PDLIM7:1	0.666553	1
MP:0012138	decreased forebrain size	0.000128948	0.00475112	67	1	AKAP13:1	0.66717	1
MP:0001727	abnormal embryo implantation	0.000129966	0.00478859	67	1	WNT5A:1	0.670053	1
MP:0011925	abnormal heart echocardiography feature	0.000130027	0.00479087	37	1	DSP:1	0.670227	1
MP:0004969	pale kidney	0.00013013	0.00479464	47	1	PKD1:1	0.670515	1
MP:0004251	failure of heart looping	0.000130179	0.00479644	54	1	RBL2:1	0.670653	1
MP:0004470	small nasal bone	0.000130249	0.00479905	57	1	PRICKLE1:1	0.670853	1
MP:0010418	perimembraneous ventricular septal defect	0.000270432	0.0099641	96	2	PRICKLE1:1,HECTD1:1	0.67104	1
MP:0002651	abnormal sciatic nerve morphology	0.000131014	0.00482724	55	1	DSP:1	0.672999	1
MP:0005220	abnormal exocrine pancreas morphology	0.000131307	0.00483801	81	1	PKD1:1	0.673816	1
MP:0005640	abnormal mean corpuscular hemoglobin concentration	0.0001315	0.00484515	87	1	ANK1:1	0.674355	1
MP:0004564	enlarged myocardial fiber	0.000272256	0.0100313	63	2	TTN:1,RBL2:1	0.674615	1
MP:0006094	increased fat cell size	0.000131608	0.00484912	76	1	PIKFYVE:1	0.674656	1
MP:0004981	decreased neuronal precursor cell number	0.0001317	0.00485251	57	1	SRRM4:1	0.674912	1
MP:0002239	abnormal nasal septum morphology	0.000132143	0.00486882	53	1	KIF3A:1	0.67614	1
MP:0008823	abnormal interventricular septum membranous part morphology	0.000274787	0.0101246	99	2	PRICKLE1:1,HECTD1:1	0.679525	1
MP:0001008	abnormal sympathetic ganglion morphology	0.000133583	0.00492189	66	1	WNT5A:1	0.680105	1
MP:0000885	ectopic Purkinje cell	0.000134126	0.0049419	39	1	ATF2:1	0.681588	1
MP:0009590	increased gonad tumor incidence	0.000134335	0.00494958	75	1	FOXO1:1	0.682155	1
MP:0009867	abnormal ascending aorta morphology	0.000134835	0.004968	35	1	HECTD1:1	0.683512	1
MP:0003967	abnormal follicle stimulating hormone level	0.000134896	0.00497024	92	1	FOXO1:1	0.683676	1
MP:0010307	abnormal tumor latency	0.000135236	0.00498279	78	1	RANBP2:1	0.684596	1
MP:0002027	increased lung adenocarcinoma incidence	0.00013587	0.00500615	79	1	RBL2:1	0.686302	1
MP:0003257	abnormal abdominal wall morphology	0.000279027	0.0102808	97	2	DVL3:1,ARFGEF2:1	0.687615	1
MP:0008126	increased dendritic cell number	0.000136634	0.0050343	61	1	JAK3:1	0.688345	1
MP:0001273	decreased metastatic potential	0.000136686	0.00503622	63	1	RHOC:1	0.688484	1
MP:0030385	absent facial bone	0.000136888	0.00504367	83	1	HAT1:1	0.689023	1
MP:0005070	impaired natural killer cell mediated cytotoxicity	0.000137476	0.0050653	57	1	NFIL3:1	0.690581	1
MP:0011719	abnormal natural killer cell mediated cytotoxicity	0.000138941	0.00511928	60	1	NFIL3:1	0.694435	1
MP:0010067	increased red blood cell distribution width	0.000138999	0.00512142	88	1	ANK1:1	0.694586	1
MP:0001883	increased mammary adenocarcinoma incidence	0.000139136	0.00512647	55	1	RHOC:1	0.694944	1
MP:0009780	abnormal chondrocyte physiology	0.000139773	0.00514997	58	1	PKD1:1	0.696604	1
MP:0003898	abnormal QRS complex	0.000139808	0.00515124	78	1	DSP:1	0.696694	1
MP:0011256	abnormal neural fold morphology	0.00014003	0.00515941	60	1	HECTD1:1	0.697268	1
MP:0008148	abnormal sternocostal joint morphology	0.000140062	0.00516061	73	1	ZFAND5:1	0.697353	1
MP:0002672	abnormal pharyngeal arch artery morphology	0.000141893	0.00522807	63	1	FOXO1:1	0.702057	1
MP:0004173	abnormal intervertebral disk morphology	0.000142403	0.00524685	79	1	PKD1:1	0.703353	1
MP:0009356	decreased liver triglyceride level	0.000142775	0.00526056	91	1	FOXO1:1	0.704296	1
MP:0008395	abnormal osteoblast differentiation	0.000143321	0.00528068	76	1	PKD1:1	0.705674	1
MP:0004134	abnormal chest morphology	0.000143418	0.00528425	51	1	WNT5A:1	0.705919	1
MP:0004255	abnormal spongiotrophoblast layer morphology	0.000143419	0.00528428	69	1	PRDM1:1	0.705921	1
MP:0003702	abnormal chromosome morphology	0.000143743	0.00529621	78	1	TERT:1	0.706734	1
MP:0004936	impaired branching involved in ureteric bud morphogenesis	0.000143871	0.00530094	57	1	CDH4:1	0.707056	1
MP:0006298	abnormal platelet activation	0.000143954	0.005304	98	1	SVIL:1	0.707264	1
MP:0009548	abnormal platelet aggregation	0.000143954	0.005304	93	1	SVIL:1	0.707264	1
MP:0000825	dilated lateral ventricles	0.000144114	0.00530989	63	1	PKD1:1	0.707664	1
MP:0004974	decreased regulatory T cell number	0.000144543	0.00532571	89	1	ZAP70:1	0.708736	1
MP:0003969	abnormal luteinizing hormone level	0.000144584	0.00532722	76	1	FOXO1:1	0.708839	1
MP:0005606	increased bleeding time	0.000145379	0.00535651	90	1	DOCK7:1	0.710813	1
MP:0002495	increased IgA level	0.000145514	0.00536149	73	1	TANK:1	0.711146	1
MP:0011723	ectopic neuron	0.000291964	0.0107574	82	2	ARFGEF2:1,ATF2:1	0.711266	1
MP:0001569	abnormal circulating bilirubin level	0.000146043	0.00538097	93	1	ANK1:1	0.712451	1
MP:0006073	abnormal retinal bipolar cell morphology	0.000146095	0.00538289	46	1	RBL2:1	0.712579	1
MP:0001825	arrested T cell differentiation	0.000146132	0.00538426	57	1	ZAP70:1	0.71267	1
MP:0000276	heart right ventricle hypertrophy	0.000146763	0.00540749	46	1	PKD1:1	0.714216	1
MP:0000939	decreased motor neuron number	0.000146915	0.00541309	87	1	WNT5A:1	0.714588	1
MP:0008076	abnormal CD4-positive T cell differentiation	0.000147481	0.00543395	88	1	PRDM1:1	0.715967	1
MP:0001792	impaired wound healing	0.000148669	0.00547772	61	1	PLEC:1	0.71884	1
MP:0008716	increased lung non-small cell carcinoma incidence	0.000148832	0.00548374	86	1	RBL2:1	0.719233	1
MP:0005272	abnormal temporal bone morphology	0.000148845	0.00548422	77	1	HECTD1:1	0.719264	1
MP:0010519	atrioventricular block	0.00014898	0.00548918	61	1	CACNA1D:1	0.719588	1
MP:0002797	increased thigmotaxis	0.000149156	0.00549567	69	1	SLC6A2:1	0.72001	1
MP:0000159	abnormal xiphoid process morphology	0.000150595	0.00554869	63	1	DVL3:1	0.723437	1
MP:0020137	decreased bone mineralization	0.000150678	0.00555175	50	1	PKD1:1	0.723634	1
MP:0000467	abnormal esophagus morphology	0.000150799	0.00555621	86	1	SLC4A2:1	0.72392	1
MP:0002371	abnormal thymus cortex morphology	0.000151658	0.00558786	57	1	JAK3:1	0.725942	1
MP:0004091	abnormal Z lines	0.000152188	0.00560739	42	1	DSP:1	0.727182	1
MP:0008957	abnormal placenta junctional zone morphology	0.00015239	0.00561483	75	1	PRDM1:1	0.727654	1
MP:0008788	abnormal fetal cardiomyocyte morphology	0.000153997	0.00567404	35	1	PRICKLE1:1	0.731374	1
MP:0003662	abnormal long bone epiphyseal plate proliferative zone	0.000154199	0.00568149	77	1	RBL2:1	0.731838	1
MP:0001007	abnormal sympathetic system morphology	0.000154385	0.00568833	77	1	WNT5A:1	0.732265	1
MP:0005562	decreased mean corpuscular hemoglobin	0.000155632	0.00573429	81	1	ANK1:1	0.735108	1
MP:0002196	absent corpus callosum	0.00015581	0.00574083	48	1	KIF3A:1	0.73551	1
MP:0001675	abnormal ectoderm development	0.000155885	0.00574358	54	1	DSP:1	0.73568	1
MP:0001685	abnormal endoderm development	0.000156049	0.00574963	61	1	DSP:1	0.73605	1
MP:0002416	abnormal proerythroblast morphology	0.00015605	0.00574968	83	1	ANK1:1	0.736053	1
MP:0004130	abnormal muscle cell glucose uptake	0.000156171	0.00575415	75	1	PIKFYVE:1	0.736328	1
MP:0003938	abnormal ear development	0.000156595	0.00576975	66	1	SRRM4:1	0.737282	1
MP:0012137	abnormal forebrain size	0.000156714	0.00577414	72	1	AKAP13:1	0.737549	1
MP:0008813	decreased common myeloid progenitor cell number	0.000156854	0.00577932	66	1	ANK1:1	0.737865	1
MP:0001415	increased exploration in new environment	0.000157093	0.0057881	96	1	FOXJ3:1	0.738399	1
MP:0004158	right aortic arch	0.00015718	0.00579131	71	1	PRDM1:1	0.738594	1
MP:0005154	increased B cell proliferation	0.000157421	0.0058002	81	1	TANK:1	0.739133	1
MP:0003279	aneurysm	0.000157439	0.00580085	57	1	PKD1:1	0.739173	1
MP:0005505	thrombocytosis	0.000157554	0.00580508	82	1	ANK1:1	0.739429	1
MP:0009577	abnormal developmental vascular remodeling	0.000158273	0.00583159	58	1	EPN1:1	0.741029	1
MP:0010981	abnormal branching involved in ureteric bud morphogenesis	0.00015906	0.00586057	64	1	CDH4:1	0.742767	1
MP:0002640	reticulocytosis	0.000159818	0.0058885	98	1	ANK1:1	0.744431	1
MP:0008214	increased immature B cell number	0.000160947	0.0059301	65	1	AKAP13:1	0.74689	1
MP:0004984	increased osteoclast cell number	0.000161	0.00593206	80	1	LRRK1:1	0.747005	1
MP:0003886	abnormal embryonic epiblast morphology	0.000161856	0.00596361	78	1	PRICKLE1:1	0.748853	1
MP:0005567	decreased circulating total protein level	0.000162246	0.00597797	59	1	PIKFYVE:1	0.74969	1
MP:0003075	altered response to CNS ischemic injury	0.000162791	0.00599805	90	1	CDH18:1	0.750855	1
MP:0003925	abnormal cellular glucose import	0.000162828	0.0059994	85	1	PIKFYVE:1	0.750934	1
MP:0004625	abnormal rib joint	0.000163984	0.00604201	99	1	ZFAND5:1	0.753388	1
MP:0009400	decreased skeletal muscle fiber size	0.000461471	0.0170029	97	3	TTN:1,DOCK5:1,PLEC:1	0.753615	1
MP:0011521	decreased placental labyrinth size	0.000164761	0.00607063	51	1	WNT5A:1	0.755023	1
MP:0003395	abnormal subclavian artery morphology	0.000165054	0.00608143	68	1	PRDM1:1	0.755637	1
MP:0008500	increased IgG2a level	0.000165204	0.00608695	86	1	TANK:1	0.75595	1
MP:0002023	increased B cell derived lymphoma incidence	0.000165683	0.00610461	80	1	PRDM1:1	0.75695	1
MP:0002877	abnormal melanocyte morphology	0.000165687	0.00610477	84	1	RHBDF2:1	0.756959	1
MP:0009431	decreased fetal weight	0.000165792	0.00610862	78	1	ANK1:1	0.757176	1
MP:0008273	abnormal intramembranous bone ossification	0.000165948	0.00611437	64	1	PKD1:1	0.7575	1
MP:0005608	cardiac interstitial fibrosis	0.000320179	0.011797	75	2	AKAP13:1,TTN:1	0.757687	1
MP:0003106	abnormal fear-related response	0.000166222	0.00612445	67	1	HGS:1	0.758068	1
MP:0000316	cellular necrosis	0.00016664	0.00613987	15	1	TTN:1	0.758933	1
MP:0003131	increased erythrocyte cell number	0.000166984	0.00615253	91	1	ANK1:1	0.759642	1
MP:0008688	decreased interleukin-2 secretion	0.000168133	0.0061949	80	1	ZAP70:1	0.761997	1
MP:0001683	absent mesoderm	0.000169405	0.00624176	71	1	PRICKLE1:1	0.764575	1
MP:0003008	enhanced long term potentiation	0.000170232	0.00627221	65	1	SLC6A2:1	0.766236	1
MP:0000755	hindlimb paralysis	0.000170572	0.00628474	92	1	KCNJ10:1	0.766916	1
MP:0009747	impaired behavioral response to xenobiotic	0.0001716	0.00632263	87	1	SLC6A2:1	0.76896	1
MP:0003820	increased left ventricle systolic pressure	0.000171796	0.00632985	11	1	TTN:1	0.769348	1
MP:0002625	heart left ventricle hypertrophy	0.000328146	0.0120906	70	2	TTN:1,PKD1:1	0.769577	1
MP:0004792	abnormal synaptic vesicle number	0.000172238	0.00634613	55	1	DNM1:1	0.770219	1
MP:0020165	abnormal soleus weight	0.000172302	0.00634848	12	1	TTN:1	0.770344	1
MP:0009426	decreased soleus weight	0.000172302	0.00634848	9	1	TTN:1	0.770344	1
MP:0008190	decreased transitional stage B cell number	0.000172588	0.00635901	62	1	AKAP13:1	0.770906	1
MP:0000109	abnormal parietal bone morphology	0.000172635	0.00636075	69	1	HECTD1:1	0.770998	1
MP:0002754	dilated heart right ventricle	0.000172659	0.00636163	59	1	PIKFYVE:1	0.771045	1
MP:0006141	abnormal atrioventricular node conduction	0.000174615	0.00643371	73	1	CACNA1D:1	0.77485	1
MP:0004966	abnormal inner cell mass proliferation	0.000174628	0.0064342	69	1	SPRTN:1	0.774876	1
MP:0010876	decreased bone volume	0.000175055	0.00644992	96	1	PKD1:1	0.775697	1
MP:0000154	rib fusion	0.000175483	0.00646569	98	1	WNT5A:1	0.776518	1
MP:0013147	limb paralysis	0.000176047	0.00648648	95	1	KCNJ10:1	0.777595	1
MP:0000600	liver hypoplasia	0.000176572	0.00650581	71	1	ATF2:1	0.778593	1
MP:0011519	abnormal placenta labyrinth size	0.000176806	0.00651444	56	1	WNT5A:1	0.779037	1
MP:0000286	abnormal mitral valve morphology	0.000177702	0.00654743	49	1	PDLIM7:1	0.780725	1
MP:0000427	abnormal hair cycle	0.000178074	0.00656115	75	1	RBL2:1	0.781424	1
MP:0011186	abnormal visceral endoderm morphology	0.000178755	0.00658626	63	1	PIKFYVE:1	0.782696	1
MP:0009887	abnormal palatal shelf fusion at midline	0.000178777	0.00658704	76	1	FZD1:1	0.782736	1
MP:0002825	abnormal notochord morphology	0.000178984	0.00659469	79	1	RBL2:1	0.783122	1
MP:0004145	abnormal muscle electrophysiology	0.000181036	0.00667029	30	1	ANK1:1	0.786901	1
MP:0001851	eye inflammation	0.000181508	0.00668769	86	1	ATF2:1	0.787762	1
MP:0008572	abnormal Purkinje cell dendrite morphology	0.000181514	0.00668789	71	1	DNM1:1	0.787772	1
MP:0005545	abnormal lens development	0.000181748	0.00669654	80	1	BCAR3:1	0.788198	1
MP:0000826	abnormal third ventricle morphology	0.00018187	0.00670101	73	1	PKD1:1	0.788418	1
MP:0004769	abnormal synaptic vesicle morphology	0.0001829	0.00673898	62	1	DNM1:1	0.790278	1
MP:0010503	myocardial trabeculae hypoplasia	0.000343204	0.0126454	75	2	AKAP13:1,TTN:1	0.790671	1
MP:0011888	abnormal circulating total protein level	0.00018377	0.00677103	86	1	PIKFYVE:1	0.791836	1
MP:0000696	abnormal Peyer's patch morphology	0.000183886	0.00677531	93	1	JAK3:1	0.792043	1
MP:0012103	abnormal bilaminar embryonic disc	0.000183961	0.00677806	85	1	PRICKLE1:1	0.792176	1
MP:0012543	abnormal rostral neuropore morphology	0.000184892	0.00681237	97	1	DVL3:1	0.793828	1
MP:0000928	incomplete rostral neuropore closure	0.000184892	0.00681237	97	1	DVL3:1	0.793828	1
MP:0002378	abnormal gut-associated lymphoid tissue morphology	0.000187099	0.00689367	95	1	JAK3:1	0.79769	1
MP:0008476	increased spleen red pulp amount	0.000187895	0.00692301	72	1	AKAP12:1	0.799066	1
MP:0002574	increased vertical activity	0.000187915	0.00692374	78	1	LMTK3:1	0.7991	1
MP:0002945	abnormal inhibitory postsynaptic currents	0.000189343	0.00697635	89	1	DNM1:1	0.801543	1
MP:0004945	abnormal bone resorption	0.00018987	0.00699578	83	1	LRRK1:1	0.802438	1
MP:0003566	abnormal cell adhesion	0.000190842	0.00703158	73	1	DSP:1	0.804077	1
MP:0010420	muscular ventricular septal defect	0.000191279	0.0070477	70	1	HECTD1:1	0.80481	1
MP:0008083	decreased single-positive T cell number	0.000191455	0.00705416	78	1	JAK3:1	0.805103	1
MP:0003819	increased left ventricle diastolic pressure	0.000191864	0.00706926	15	1	TTN:1	0.805787	1
MP:0001462	abnormal avoidance learning behavior	0.000192161	0.00708019	86	1	HGS:1	0.80628	1
MP:0003915	increased left ventricle weight	0.000195461	0.00720179	30	1	TTN:1	0.811684	1
MP:0000790	abnormal stratification in cerebral cortex	0.000195471	0.00720216	51	1	SRRM4:1	0.8117	1
MP:0004090	abnormal sarcomere morphology	0.00035983	0.013258	62	2	AKAP13:1,TTN:1	0.811974	1
MP:0010498	abnormal interventricular septum muscular part morphology	0.000195972	0.0072206	74	1	HECTD1:1	0.812506	1
MP:0004077	abnormal striatum morphology	0.000197007	0.00725875	92	1	PRICKLE1:1	0.814163	1
MP:0003054	spina bifida	0.000198537	0.00731512	92	1	PKD1:1	0.816585	1
MP:0003936	abnormal reproductive system development	0.000198725	0.00732206	97	1	WNT5A:1	0.816881	1
MP:0003083	abnormal tibialis anterior morphology	0.000199943	0.00736692	22	1	TTN:1	0.818783	1
MP:0005306	abnormal phalanx morphology	0.000200473	0.00738645	90	1	PRICKLE1:1	0.819604	1
MP:0003082	abnormal gastrocnemius morphology	0.000201167	0.00741203	27	1	TTN:1	0.820675	1
MP:0012676	dilated brain ventricles	0.000205047	0.00755498	90	1	PKD1:1	0.826543	1
MP:0003923	abnormal heart left atrium morphology	0.000205924	0.00758729	17	1	TTN:1	0.827843	1
MP:0004509	abnormal pelvic girdle bone morphology	0.000208385	0.00767797	79	1	LRRK1:1	0.831439	1
MP:0002024	increased T cell derived lymphoma incidence	0.000209055	0.00770266	98	1	FOXO1:1	0.832404	1
MP:0010365	increased thymus tumor incidence	0.000209055	0.00770266	99	1	FOXO1:1	0.832404	1
MP:0010299	increased mammary gland tumor incidence	0.000209326	0.00771266	99	1	RHOC:1	0.832794	1
MP:0004994	abnormal brain wave pattern	0.000209704	0.00772658	72	1	DNM1:1	0.833335	1
MP:0020204	abnormal heart left ventricle weight	0.000213275	0.00785815	38	1	TTN:1	0.838363	1
MP:0002566	abnormal sexual interaction	0.000214646	0.00790865	83	1	LMTK3:1	0.840253	1
MP:0008188	abnormal transitional stage B cell morphology	0.000214749	0.00791246	84	1	AKAP13:1	0.840394	1
MP:0009413	skeletal muscle fiber atrophy	0.000215263	0.00793139	29	1	TTN:1	0.841096	1
MP:0004810	decreased hematopoietic stem cell number	0.000216422	0.00797409	88	1	JAK3:1	0.842668	1
MP:0004978	decreased B-1 B cell number	0.000217191	0.00800242	88	1	JAK3:1	0.843703	1
MP:0008174	decreased follicular B cell number	0.000219236	0.00807777	81	1	DOCK10:1	0.846421	1
MP:0001680	abnormal mesoderm development	0.00021945	0.00808565	80	1	KIF3A:1	0.846703	1
MP:0000440	domed cranium	0.000220965	0.0081415	99	1	PKD1:1	0.848684	1
MP:0013545	cleft hard palate	0.000224551	0.00827362	95	1	FZD1:1	0.853269	1
MP:0000279	ventricular hypoplasia	0.000226902	0.00836024	31	1	TTN:1	0.8562	1
MP:0010754	abnormal heart left ventricle pressure	0.000229667	0.00846212	50	1	TTN:1	0.859573	1
MP:0009940	abnormal hippocampus pyramidal cell morphology	0.000236365	0.0087089	69	1	HGS:1	0.86742	1
MP:0004979	abnormal neuronal precursor cell number	0.000237358	0.00874548	87	1	SRRM4:1	0.868545	1
MP:0008535	enlarged lateral ventricles	0.000239731	0.0088329	99	1	PRICKLE1:1	0.871196	1
MP:0002279	abnormal diaphragm morphology	0.000420734	0.015502	94	2	TTN:1,ANK1:1	0.874427	1
MP:0000752	dystrophic muscle	0.000248697	0.00916327	42	1	TTN:1	0.880743	1
MP:0008775	abnormal heart ventricle pressure	0.000253157	0.00932758	69	1	TTN:1	0.885225	1
MP:0001344	blepharoptosis	0.000257374	0.00948298	23	1	TTN:1	0.88931	1
MP:0004510	myositis	0.00025801	0.00950642	31	1	TTN:1	0.889913	1
MP:0009403	increased variability of skeletal muscle fiber size	0.000265713	0.00979024	52	1	TTN:1	0.896965	1
MP:0001701	incomplete embryo turning	0.000268127	0.00987918	80	1	KIF3A:1	0.899081	1
MP:0012315	impaired learning	0.000269788	0.00994036	85	1	HGS:1	0.900511	1
MP:0009417	skeletal muscle atrophy	0.000278952	0.010278	57	1	TTN:1	0.90805	1
MP:0010225	abnormal quadriceps morphology	0.000279924	0.0103138	25	1	TTN:1	0.908815	1
MP:0000295	trabecula carnea hypoplasia	0.000284305	0.0104753	62	1	TTN:1	0.912187	1
MP:0008284	abnormal hippocampus pyramidal cell layer	0.000293281	0.010806	88	1	HGS:1	0.918713	1
MP:0002953	thick ventricular wall	0.000329242	0.0121309	64	1	TTN:1	0.940357	1
MP:0010502	ventricle myocardium hypoplasia	0.000346069	0.012751	88	1	TTN:1	0.948409	1
MP:0010240	decreased skeletal muscle size	0.000409056	0.0150717	84	1	TTN:1	0.970045	1
MP:0009458	abnormal skeletal muscle size	0.000428237	0.0157785	98	1	TTN:1	0.974622	1
MP:0008875	abnormal xenobiotic pharmacokinetics	1.93e-05	0.000712866	37	0	:	1	1
MP:0003078	aphakia	6.63e-05	0.00244253	32	0	:	1	1
MP:0011043	abnormal lung elastance	6.68e-06	0.000246287	10	0	:	1	1
MP:0009697	abnormal copulation	4.63e-05	0.00170726	19	0	:	1	1
MP:0005011	increased eosinophil cell number	0.000141265	0.00520491	93	0	:	1	1
MP:0010935	increased airway resistance	6.81e-06	0.000250961	12	0	:	1	1
MP:0000606	decreased hepatocyte number	6.03e-05	0.00222035	16	0	:	1	1
MP:0002314	abnormal respiratory mechanics	0.000127186	0.00468619	85	0	:	1	1
MP:0005572	abnormal pulmonary respiratory rate	0.000137983	0.005084	62	0	:	1	1
MP:0005573	increased pulmonary respiratory rate	8.46e-05	0.00311626	35	0	:	1	1
MP:0000610	cholestasis	4.38e-05	0.0016134	20	0	:	1	1
MP:0002975	vascular smooth muscle hypertrophy	3.22e-06	0.000118685	9	0	:	1	1
MP:0010896	decreased lung compliance	6.72e-06	0.000247759	11	0	:	1	1
MP:0000231	hypertension	8.05e-05	0.00296491	69	0	:	1	1
MP:0003415	priapism	2.74e-05	0.00100988	12	0	:	1	1
MP:0003547	abnormal pulmonary pressure	1.35e-05	0.000496155	17	0	:	1	1
MP:0004921	decreased placenta weight	3.27e-05	0.0012063	30	0	:	1	1
MP:0003548	pulmonary hypertension	1.3e-05	0.000477993	14	0	:	1	1
MP:0010755	abnormal heart right ventricle pressure	1.86e-05	0.000686871	20	0	:	1	1
MP:0004012	increased pulmonary artery pressure	1.35e-05	0.000496155	15	0	:	1	1
MP:0005426	tachypnea	4.64e-05	0.00170996	18	0	:	1	1
MP:0004259	small placenta	0.000190013	0.00700105	78	0	:	1	1
MP:0006144	increased systemic arterial systolic blood pressure	0.000100037	0.00368588	77	0	:	1	1
MP:0010758	increased right ventricle systolic pressure	1.25e-05	0.000461197	9	0	:	1	1
MP:0002328	abnormal airway resistance	1.34e-05	0.000493467	23	0	:	1	1
MP:0004257	abnormal placenta weight	6.16e-05	0.00227009	38	0	:	1	1
MP:0001379	abnormal penile erection	3.06e-05	0.00112589	16	0	:	1	1
MP:0003806	abnormal nucleotide metabolism	1.17e-05	0.000431663	16	0	:	1	1
MP:0002333	abnormal lung compliance	5.59e-05	0.00206004	35	0	:	1	1
MP:0005415	intrahepatic cholestasis	2.79e-05	0.00102739	11	0	:	1	1
MP:0003648	abnormal radial glial cell morphology	0.00011458	0.0042217	40	0	:	1	1
MP:0001627	abnormal cardiac output	0.000129602	0.00477519	56	0	:	1	1
MP:0003393	decreased cardiac output	0.000116303	0.00428521	41	0	:	1	1
MP:0003140	dilated heart atrium	0.000167123	0.00615766	70	0	:	1	1
MP:0008458	abnormal cortical ventricular zone morphology	0.000135193	0.00498119	36	0	:	1	1
MP:0009685	abnormal spinal cord motor column morphology	8.36e-06	0.000308086	7	0	:	1	1
MP:0004980	increased neuronal precursor cell number	9.17e-05	0.00337853	29	0	:	1	1
MP:0008547	abnormal neocortex morphology	0.000146552	0.00539974	57	0	:	1	1
MP:0000789	thickened cerebral cortex	4.84e-05	0.00178294	15	0	:	1	1
MP:0002176	increased brain weight	8.36e-05	0.00308207	35	0	:	1	1
MP:0011385	abnormal testosterone level	0.000163725	0.00603245	86	0	:	1	1
MP:0009819	abnormal circulating androgen level	0.00015455	0.0056944	83	0	:	1	1
MP:0008282	enlarged hippocampus	1.67e-05	0.000613996	7	0	:	1	1
MP:0005238	increased brain size	0.000211168	0.0077805	73	0	:	1	1
MP:0000951	sporadic seizures	6.84e-05	0.00252036	34	0	:	1	1
MP:0002762	ectopic cerebellar granule cells	0.000103278	0.00380531	26	0	:	1	1
MP:0004098	abnormal cerebellar granule cell morphology	0.000227699	0.0083896	72	0	:	1	1
MP:0002780	decreased circulating testosterone level	0.000111923	0.0041238	65	0	:	1	1
MP:0005180	abnormal circulating testosterone level	0.00015455	0.0056944	83	0	:	1	1
MP:0008235	increased susceptibility to neuronal excitotoxicity	6.21e-05	0.00228887	41	0	:	1	1
MP:0000781	decreased corpus callosum size	0.000154351	0.00568709	49	0	:	1	1
MP:0004022	abnormal cone electrophysiology	0.00010802	0.00398002	87	0	:	1	1
MP:0010395	abnormal pharyngeal arch development	3.51e-06	0.000129446	10	0	:	1	1
MP:0011187	abnormal parietal endoderm morphology	4.62e-05	0.00170386	25	0	:	1	1
MP:0003954	abnormal Reichert's membrane morphology	3.04e-05	0.00112008	16	0	:	1	1
MP:0002836	abnormal chorion morphology	9.7e-05	0.00357291	49	0	:	1	1
MP:0003974	abnormal endocardium morphology	8.85e-05	0.00326097	27	0	:	1	1
MP:0012094	abnormal Reichert's membrane thickness	1.15e-05	0.000425237	6	0	:	1	1
MP:0002190	disorganized myocardium	0.000186088	0.00685643	44	0	:	1	1
MP:0012270	cardiac edema	2.32e-05	0.000856198	15	0	:	1	1
MP:0003057	abnormal epicardium morphology	0.000122726	0.00452185	21	0	:	1	1
MP:0001100	abnormal vagus ganglion morphology	6.52e-05	0.00240327	53	0	:	1	1
MP:0001101	abnormal superior vagus ganglion morphology	2.39e-05	0.000879132	26	0	:	1	1
MP:0001102	small superior vagus ganglion	1.6e-05	0.000591173	23	0	:	1	1
MP:0003233	prolonged QT interval	6.64e-05	0.00244683	40	0	:	1	1
MP:0008950	ventricular tachycardia	9.28e-05	0.00341853	20	0	:	1	1
MP:0003899	abnormal QT interval	7.15e-05	0.00263613	46	0	:	1	1
MP:0003373	increased circulating mineralocorticoid level	5.6e-05	0.00206368	28	0	:	1	1
MP:0005346	abnormal circulating aldosterone level	6.08e-05	0.00223965	42	0	:	1	1
MP:0002666	increased circulating aldosterone level	5.6e-05	0.00206368	28	0	:	1	1
MP:0003883	enlarged stomach	2.88e-05	0.00105981	23	0	:	1	1
MP:0003372	abnormal circulating mineralocorticoid level	6.08e-05	0.00223965	42	0	:	1	1
MP:0011415	abnormal aldosterone level	6.94e-05	0.00255576	49	0	:	1	1
MP:0002404	increased intestinal adenoma incidence	9.87e-05	0.00363478	52	0	:	1	1
MP:0009505	abnormal mammary gland lobule morphology	6.67e-05	0.00245749	39	0	:	1	1
MP:0009503	abnormal mammary gland duct morphology	0.000103611	0.00381758	81	0	:	1	1
MP:0001885	mammary gland duct hyperplasia	1.07e-05	0.00039261	8	0	:	1	1
MP:0009504	abnormal mammary gland epithelium morphology	0.00012712	0.00468376	94	0	:	1	1
MP:0000630	mammary gland hyperplasia	2.71e-05	0.00100023	19	0	:	1	1
MP:0009506	abnormal mammary gland alveolus morphology	6.36e-05	0.00234184	37	0	:	1	1
MP:0001884	mammary gland alveolar hyperplasia	9.73e-06	0.000358597	11	0	:	1	1
MP:0001778	abnormal brown adipose tissue amount	0.000174255	0.00642046	83	0	:	1	1
MP:0009136	decreased brown fat cell size	4.29e-05	0.00158029	12	0	:	1	1
MP:0010360	decreased liver free fatty acids level	4.99e-06	0.000183823	6	0	:	1	1
MP:0003402	decreased liver weight	0.000151672	0.00558839	94	0	:	1	1
MP:0009135	abnormal brown fat cell size	4.73e-05	0.00174407	18	0	:	1	1
MP:0001780	decreased brown adipose tissue amount	0.000121127	0.00446295	44	0	:	1	1
MP:0002310	decreased susceptibility to hepatic steatosis	0.000105475	0.00388624	78	0	:	1	1
MP:0009116	abnormal brown fat cell morphology	0.000114603	0.00422255	61	0	:	1	1
MP:0004639	fused metacarpal bones	1.49e-05	0.000550218	8	0	:	1	1
MP:0004614	caudal vertebral transformation	4.28e-06	0.000157838	9	0	:	1	1
MP:0000553	absent radius	2.15e-05	0.000793382	14	0	:	1	1
MP:0000554	abnormal carpal bone morphology	7.34e-05	0.00270447	42	0	:	1	1
MP:0004647	decreased lumbar vertebrae number	0.000140456	0.00517511	85	0	:	1	1
MP:0008915	fused carpal bones	2.99e-05	0.00110224	16	0	:	1	1
MP:0003073	abnormal metacarpal bone morphology	8.16e-05	0.00300729	45	0	:	1	1
MP:0005131	increased follicle stimulating hormone level	6.35e-05	0.00233851	49	0	:	1	1
MP:0002777	absent ovarian follicles	5.29e-05	0.00194821	47	0	:	1	1
MP:0001751	increased circulating luteinizing hormone level	8.2e-05	0.00302284	40	0	:	1	1
MP:0005133	increased luteinizing hormone level	8.2e-05	0.00302284	42	0	:	1	1
MP:0001750	increased circulating follicle stimulating hormone level	6.29e-05	0.00231652	46	0	:	1	1
MP:0003362	increased circulating gonadotropin level	0.00010506	0.00387095	67	0	:	1	1
MP:0002685	abnormal spermatogonia proliferation	4.57e-05	0.00168382	22	0	:	1	1
MP:0013601	increased testis apoptosis	2.22e-05	0.000816135	11	0	:	1	1
MP:0001288	abnormal lens induction	3.47e-05	0.00127977	21	0	:	1	1
MP:0001292	abnormal lens vesicle development	2.5e-05	0.00091955	16	0	:	1	1
MP:0010258	polar cataracts	1.71e-05	0.00063122	7	0	:	1	1
MP:0001314	corneal opacity	0.000155309	0.00572236	87	0	:	1	1
MP:0001306	small lens	0.000117496	0.00432916	62	0	:	1	1
MP:0010101	increased sacral vertebrae number	9.02e-05	0.00332394	71	0	:	1	1
MP:0012768	decreased KLRG1-positive NK cell number	1.05e-05	0.000387826	10	0	:	1	1
MP:0012766	abnormal KLRG1-positive NK cell number	2.32e-05	0.000854754	20	0	:	1	1
MP:0008594	decreased circulating interleukin-10 level	1.85e-05	0.00068079	10	0	:	1	1
MP:0008414	abnormal spatial reference memory	0.000183658	0.0067669	74	0	:	1	1
MP:0008989	abnormal liver sinusoid morphology	0.000171549	0.00632075	79	0	:	1	1
MP:0009936	abnormal dendritic spine morphology	0.000236946	0.00873029	74	0	:	1	1
MP:0002801	abnormal long term object recognition memory	9.43e-05	0.00347369	39	0	:	1	1
MP:0001441	increased grooming behavior	0.000133735	0.00492749	48	0	:	1	1
MP:0008114	abnormal Kupffer cell morphology	4.32e-06	0.000159326	18	0	:	1	1
MP:0013278	decreased fasted circulating glucose level	9.15e-05	0.00337151	66	0	:	1	1
MP:0001458	abnormal object recognition memory	0.000223757	0.00824437	85	0	:	1	1
MP:0005027	increased susceptibility to parasitic infection	0.000113369	0.00417708	99	0	:	1	1
MP:0000820	abnormal choroid plexus morphology	0.00011884	0.00437867	64	0	:	1	1
MP:0011056	abnormal brain ependyma motile cilium morphology	2.55e-05	0.000940998	22	0	:	1	1
MP:0010152	abnormal brain ependyma morphology	3.57e-05	0.00131701	29	0	:	1	1
MP:0011059	abnormal ependyma motile cilium morphology	2.55e-05	0.000940998	24	0	:	1	1
MP:0002653	abnormal ependyma morphology	5.47e-05	0.00201664	41	0	:	1	1
MP:0013306	abnormal tela choroidea morphology	0.00011884	0.00437867	64	0	:	1	1
MP:0011068	abnormal ependyma motile cilium physiology	4.42e-06	0.000162739	10	0	:	1	1
MP:0002285	abnormal tracheal ciliated epithelium morphology	2.67e-05	0.000983879	18	0	:	1	1
MP:0013209	abnormal motile cilium physiology	1.34e-05	0.000493142	31	0	:	1	1
MP:0011069	abnormal brain ependyma motile cilium physiology	4.42e-06	0.000162739	9	0	:	1	1
MP:0001142	abnormal vagina orifice morphology	0.000115274	0.00424728	42	0	:	1	1
MP:0000394	absent hair follicle melanin granules	4.32e-05	0.00159224	9	0	:	1	1
MP:0001144	vagina atresia	8.41e-05	0.00309918	29	0	:	1	1
MP:0011409	increased renal glomerulus basement membrane thickness	7.36e-05	0.00271097	39	0	:	1	1
MP:0001864	vasculitis	6.63e-05	0.00244311	31	0	:	1	1
MP:0001153	small seminiferous tubules	0.000175311	0.00645937	99	0	:	1	1
MP:0008166	abnormal B-2 B cell morphology	8.46e-05	0.00311635	34	0	:	1	1
MP:0006271	abnormal involution of the mammary gland	3.84e-05	0.0014154	30	0	:	1	1
MP:0008173	increased follicular B cell number	6.57e-05	0.00241924	33	0	:	1	1
MP:0008178	decreased germinal center B cell number	5.82e-05	0.00214265	43	0	:	1	1
MP:0011506	glomerular crescent	2.33e-05	0.000857498	22	0	:	1	1
MP:0003132	increased pre-B cell number	4.38e-05	0.00161303	37	0	:	1	1
MP:0000571	interdigital webbing	6.37e-05	0.00234824	30	0	:	1	1
MP:0001139	abnormal vagina morphology	0.000170154	0.00626933	67	0	:	1	1
MP:0004381	abnormal hair follicle melanocyte morphology	8.66e-05	0.003192	30	0	:	1	1
MP:0013500	abnormal fibroblast apoptosis	0.000182143	0.00671107	70	0	:	1	1
MP:0008044	increased NK cell number	0.000148702	0.00547895	68	0	:	1	1
MP:0011402	renal cast	8.76e-05	0.00322859	43	0	:	1	1
MP:0013501	increased fibroblast apoptosis	0.000136007	0.00501118	48	0	:	1	1
MP:0008208	decreased pro-B cell number	0.00014378	0.00529757	71	0	:	1	1
MP:0011310	abnormal kidney capillary morphology	0.000133676	0.00492531	63	0	:	1	1
MP:0000714	increased thymocyte number	6.74e-05	0.00248153	44	0	:	1	1
MP:0009341	decreased splenocyte apoptosis	1.72e-05	0.000632748	8	0	:	1	1
MP:0011348	abnormal renal glomerulus basement membrane morphology	0.000121073	0.00446094	55	0	:	1	1
MP:0008181	increased marginal zone B cell number	7.89e-05	0.00290646	46	0	:	1	1
MP:0005072	abnormal hair follicle melanin granule morphology	5.59e-05	0.0020586	19	0	:	1	1
MP:0004771	increased anti-single stranded DNA antibody level	4.96e-05	0.00182629	32	0	:	1	1
MP:0008783	decreased B cell apoptosis	2.48e-05	0.000913624	20	0	:	1	1
MP:0000530	abnormal kidney blood vessel morphology	0.000184663	0.00680393	95	0	:	1	1
MP:0008781	abnormal B cell apoptosis	0.000159112	0.00586252	71	0	:	1	1
MP:0011353	expanded mesangial matrix	9.12e-05	0.00336141	50	0	:	1	1
MP:0011320	abnormal glomerular capillary morphology	0.000124547	0.00458894	61	0	:	1	1
MP:0009340	abnormal splenocyte apoptosis	4.14e-05	0.00152622	19	0	:	1	1
MP:0011349	abnormal renal glomerulus basement membrane thickness	7.54e-05	0.00277983	42	0	:	1	1
MP:0011294	renal glomerulus hypertrophy	3.86e-05	0.00142404	35	0	:	1	1
MP:0011338	abnormal mesangial matrix morphology	9.31e-05	0.00343027	52	0	:	1	1
MP:0001863	vascular inflammation	8.43e-05	0.00310456	40	0	:	1	1
MP:0008206	increased B-2 B cell number	1.05e-05	0.00038816	9	0	:	1	1
MP:0008973	decreased erythroid progenitor cell number	0.000188852	0.00695826	78	0	:	1	1
MP:0011369	increased renal glomerulus apoptosis	1.91e-05	0.000702382	14	0	:	1	1
MP:0008477	decreased spleen red pulp amount	2.55e-05	0.000939293	20	0	:	1	1
MP:0004796	increased anti-histone antibody level	2.89e-05	0.00106561	17	0	:	1	1
MP:0008111	abnormal granulocyte differentiation	9.55e-05	0.00351774	46	0	:	1	1
MP:0008254	increased megakaryocyte cell number	0.000126662	0.00466688	51	0	:	1	1
MP:0011746	spleen fibrosis	1.53e-05	0.000563519	6	0	:	1	1
MP:0008112	abnormal monocyte differentiation	2.41e-05	0.000888235	10	0	:	1	1
MP:0000321	increased bone marrow cell number	9.61e-05	0.0035402	53	0	:	1	1
MP:0010373	myeloid hyperplasia	0.000110186	0.00405982	50	0	:	1	1
MP:0002445	abnormal mononuclear cell differentiation	5.04e-05	0.00185868	21	0	:	1	1
MP:0010089	abnormal circulating creatine kinase level	4.93e-05	0.00181513	34	0	:	1	1
MP:0010090	increased circulating creatine kinase level	4.7e-05	0.0017315	32	0	:	1	1
MP:0011289	abnormal nephron number	5.35e-05	0.00197169	26	0	:	1	1
MP:0002871	albuminuria	0.000162122	0.00597342	80	0	:	1	1
MP:0008062	abnormal podocyte slit junction morphology	4.97e-05	0.00183262	17	0	:	1	1
MP:0011501	increased glomerular capsule space	4.23e-05	0.00155763	30	0	:	1	1
MP:0011107	embryonic lethality between somite formation and embryo turning, incomplete penetrance	5.03e-05	0.00185323	26	0	:	1	1
MP:0005326	abnormal podocyte morphology	0.00017166	0.00632485	81	0	:	1	1
MP:0008139	fused podocyte foot processes	4.67e-05	0.00172185	21	0	:	1	1
MP:0008140	podocyte foot process effacement	0.000104229	0.00384034	45	0	:	1	1
MP:0005264	glomerulosclerosis	0.000195948	0.00721974	82	0	:	1	1
MP:0020280	increased creatine kinase level	4.7e-05	0.0017315	33	0	:	1	1
MP:0011499	abnormal glomerular capsule space morphology	4.53e-05	0.00166927	34	0	:	1	1
MP:0011497	abnormal glomerular capsule visceral layer morphology	0.00017166	0.00632485	81	0	:	1	1
MP:0020279	abnormal creatine kinase level	4.93e-05	0.00181513	35	0	:	1	1
MP:0000533	kidney hemorrhage	3.68e-05	0.00135584	17	0	:	1	1
MP:0011290	decreased nephron number	5.29e-05	0.00194899	25	0	:	1	1
MP:0008059	abnormal podocyte foot process morphology	0.000132005	0.00486375	63	0	:	1	1
MP:0011918	abnormal PQ interval	3.37e-05	0.00124071	20	0	:	1	1
MP:0009946	abnormal olfactory bulb layer morphology	0.000114426	0.00421604	32	0	:	1	1
MP:0002741	small olfactory bulb	0.000209599	0.0077227	64	0	:	1	1
MP:0004115	abnormal sinoatrial node morphology	9.24e-06	0.0003403	7	0	:	1	1
MP:0011953	prolonged PQ interval	2.58e-05	0.000948932	13	0	:	1	1
MP:0010520	sinoatrial block	4.5e-05	0.00165716	21	0	:	1	1
MP:0009948	abnormal olfactory bulb glomerular layer morphology	3.22e-05	0.00118677	14	0	:	1	1
MP:0004123	abnormal impulse conducting system morphology	2.02e-05	0.000745955	14	0	:	1	1
MP:0009172	small pancreatic islets	8.12e-05	0.00299041	56	0	:	1	1
MP:0009344	abnormal ovulation cycle	0.000143844	0.00529993	96	0	:	1	1
MP:0001927	abnormal estrous cycle	0.000143844	0.00529993	96	0	:	1	1
MP:0011202	abnormal ectoplacental cavity morphology	2.66e-05	0.000979798	10	0	:	1	1
MP:0011200	abnormal extraembryonic coelom morphology	3.63e-05	0.00133655	13	0	:	1	1
MP:0008260	abnormal autophagy	0.000164332	0.00605484	88	0	:	1	1
MP:0011199	abnormal amniotic cavity morphology	5.8e-05	0.00213759	18	0	:	1	1
MP:0009489	abnormal blood vessel endothelium morphology	0.000172338	0.00634982	98	0	:	1	1
MP:0006055	abnormal vascular endothelial cell morphology	0.000123609	0.00455439	77	0	:	1	1
MP:0003230	abnormal umbilical artery morphology	8.92e-06	0.000328784	9	0	:	1	1
MP:0004906	enlarged uterus	4.96e-05	0.00182749	37	0	:	1	1
MP:0009858	abnormal cellular extravasation	8.11e-05	0.00298932	53	0	:	1	1
MP:0004068	dilated dorsal aorta	4.18e-05	0.00153934	22	0	:	1	1
MP:0003071	decreased vascular permeability	2.04e-05	0.000752307	17	0	:	1	1
MP:0010763	abnormal hematopoietic stem cell physiology	0.000146166	0.00538551	62	0	:	1	1
MP:0009444	ovarian follicular cyst	2.37e-05	0.000871525	9	0	:	1	1
MP:0001725	abnormal umbilical cord morphology	0.000147838	0.00544712	41	0	:	1	1
MP:0008719	impaired neutrophil recruitment	6.19e-05	0.00228209	61	0	:	1	1
MP:0010197	abnormal lymphatic vessel endothelial cell morphology	3.37e-05	0.00124245	11	0	:	1	1
MP:0009251	enlarged endometrial glands	8.18e-06	0.000301577	6	0	:	1	1
MP:0010195	abnormal lymphatic vessel endothelium morphology	3.37e-05	0.00124245	12	0	:	1	1
MP:0012082	delayed heart development	4.5e-05	0.00165823	17	0	:	1	1
MP:0004832	enlarged ovary	2.75e-05	0.00101362	22	0	:	1	1
MP:0012300	abnormal umbilical cord blood vessel morphology	5.51e-05	0.00202842	23	0	:	1	1
MP:0009728	abnormal calcaneum morphology	1.33e-05	0.000491508	10	0	:	1	1
MP:0005104	abnormal tarsal bone morphology	7.01e-05	0.00258171	47	0	:	1	1
MP:0009406	decreased skeletal muscle fiber number	7.12e-05	0.00262444	30	0	:	1	1
MP:0009422	decreased gastrocnemius weight	1.91e-05	0.000703904	10	0	:	1	1
MP:0013188	abnormal gastrocnemius weight	2.12e-05	0.000782628	15	0	:	1	1
MP:0001658	increased mortality induced by gamma-irradiation	7.1e-05	0.00261692	35	0	:	1	1
MP:0020149	abnormal mortality induced by ionizing radiation	0.000107828	0.00397295	56	0	:	1	1
MP:0004028	chromosome breakage	0.000107615	0.00396509	69	0	:	1	1
MP:0004030	induced chromosome breakage	3.91e-05	0.00144041	24	0	:	1	1
MP:0012734	abnormal response to radiation	0.000117104	0.0043147	59	0	:	1	1
MP:0003992	increased mortality induced by ionizing radiation	0.000106491	0.00392368	52	0	:	1	1
MP:0004227	increased cellular sensitivity to ionizing radiation	0.000141517	0.0052142	83	0	:	1	1
MP:0002007	increased cellular sensitivity to gamma-irradiation	6.63e-05	0.00244393	56	0	:	1	1
MP:0004045	abnormal cell cycle checkpoint function	0.000128567	0.00473705	66	0	:	1	1
MP:0008498	decreased IgG3 level	0.000178628	0.00658157	96	0	:	1	1
MP:0008164	abnormal B-1a B cell morphology	0.00015609	0.00575116	63	0	:	1	1
MP:0008497	decreased IgG2b level	0.000108966	0.00401487	74	0	:	1	1
MP:0008186	increased pro-B cell number	8.25e-05	0.00304131	44	0	:	1	1
MP:0008168	decreased B-1a cell number	0.000132454	0.00488026	51	0	:	1	1
MP:0005020	abnormal late pro-B cell	1.29e-05	0.000474257	11	0	:	1	1
MP:0008193	abnormal marginal zone B cell physiology	3.33e-05	0.00122857	12	0	:	1	1
MP:0005236	abnormal olfactory nerve morphology	2.82e-05	0.00103803	19	0	:	1	1
MP:0009951	abnormal olfactory bulb mitral cell layer morphology	4.77e-05	0.00175629	16	0	:	1	1
MP:0005012	decreased eosinophil cell number	0.000102732	0.00378518	78	0	:	1	1
MP:0002965	increased circulating serum albumin level	4.68e-05	0.00172423	37	0	:	1	1
MP:0004926	abnormal epididymis size	0.000116456	0.00429084	82	0	:	1	1
MP:0011125	decreased primary ovarian follicle number	4.84e-06	0.00017833	7	0	:	1	1
MP:0001154	seminiferous tubule degeneration	0.000144293	0.0053165	97	0	:	1	1
MP:0011123	abnormal primary ovarian follicle number	1.21e-05	0.000446357	11	0	:	1	1
MP:0006378	abnormal spermatogonia morphology	8.35e-05	0.00307648	44	0	:	1	1
MP:0004930	small epididymis	8.75e-05	0.00322577	47	0	:	1	1
MP:0006379	abnormal spermatocyte morphology	0.000124008	0.0045691	66	0	:	1	1
MP:0009238	coiled sperm flagellum	2.62e-05	0.000966233	25	0	:	1	1
MP:0000613	abnormal salivary gland morphology	0.000141491	0.00521324	81	0	:	1	1
MP:0009517	abnormal salivary gland duct morphology	2.04e-05	0.000752944	14	0	:	1	1
MP:0001873	stomach inflammation	4.3e-05	0.00158388	35	0	:	1	1
MP:0013544	abnormal merocrine gland morphology	0.000167452	0.00616979	96	0	:	1	1
MP:0010799	stomach mucosa hyperplasia	1.04e-05	0.000384594	14	0	:	1	1
MP:0005211	increased stomach mucosa thickness	5.37e-06	0.000197696	11	0	:	1	1
MP:0010779	abnormal stomach muscularis externa morphology	1.42e-05	0.000522392	8	0	:	1	1
MP:0008789	abnormal olfactory epithelium morphology	6.59e-05	0.00242688	60	0	:	1	1
MP:0005499	abnormal olfactory system morphology	0.000106387	0.00391984	76	0	:	1	1
MP:0012107	enhanced exercise endurance	1.4e-05	0.000517119	10	0	:	1	1
MP:0012505	increased neural tube apoptosis	0.000110045	0.00405462	43	0	:	1	1
MP:0012701	increased embryonic neuroepithelium apoptosis	6.18e-05	0.00227763	26	0	:	1	1
MP:0000296	absent trabeculae carneae	3.61e-05	0.00132972	13	0	:	1	1
MP:0000293	absent myocardial trabeculae	7.17e-05	0.00264084	26	0	:	1	1
MP:0010352	gastrointestinal tract polyps	7.77e-05	0.00286281	37	0	:	1	1
MP:0008011	intestine polyps	7.15e-05	0.00263317	34	0	:	1	1
MP:0004841	abnormal small intestine crypts of Lieberkuhn morphology	0.000122998	0.00453187	80	0	:	1	1
MP:0010157	abnormal small intestinal crypt cell proliferation	4.5e-05	0.00165631	23	0	:	1	1
MP:0014082	decreased small intestinal villus height	6.26e-06	0.000230659	12	0	:	1	1
MP:0004002	abnormal jejunum morphology	3.21e-05	0.00118445	25	0	:	1	1
MP:0003271	abnormal duodenum morphology	8.84e-05	0.00325816	53	0	:	1	1
MP:0013482	abnormal duodenum crypts of Lieberkuhn morphology	3.84e-06	0.000141375	6	0	:	1	1
MP:0001284	absent vibrissae	7.76e-05	0.00286045	45	0	:	1	1
MP:0004876	decreased mean systemic arterial blood pressure	5e-05	0.00184147	36	0	:	1	1
MP:0030306	abnormal cranial fossa morphology	4.97e-05	0.00182973	24	0	:	1	1
MP:0005623	abnormal meninges morphology	6.14e-05	0.0022641	27	0	:	1	1
MP:0002837	dystrophic cardiac calcinosis	2.56e-05	0.000944707	15	0	:	1	1
MP:0003822	decreased left ventricle systolic pressure	2e-05	0.000736653	15	0	:	1	1
MP:0009027	abnormal subarachnoid space morphology	1.74e-05	0.00064132	7	0	:	1	1
MP:0010955	abnormal respiratory electron transport chain	6.99e-05	0.00257377	85	0	:	1	1
MP:0001714	absent trophoblast giant cells	1.5e-05	0.000551296	10	0	:	1	1
MP:0010956	abnormal mitochondrial ATP synthesis coupled electron transport	3.25e-05	0.00119753	42	0	:	1	1
MP:0004084	abnormal cardiac muscle relaxation	7.87e-05	0.00289989	36	0	:	1	1
MP:0000784	forebrain hypoplasia	6.33e-05	0.00233078	31	0	:	1	1
MP:0030309	abnormal posterior cranial fossa morphology	4.8e-05	0.00176887	23	0	:	1	1
MP:0014178	increased brain apoptosis	7.08e-05	0.00260761	46	0	:	1	1
MP:0004996	abnormal CNS synapse formation	7.1e-05	0.00261553	37	0	:	1	1
MP:0010019	liver vascular congestion	2.91e-05	0.00107392	30	0	:	1	1
MP:0000597	delayed hepatic development	4.06e-05	0.00149738	14	0	:	1	1
MP:0011630	increased mitochondria size	4.82e-05	0.00177476	40	0	:	1	1
MP:0012703	decreased embryonic neuroepithelium thickness	5.95e-05	0.00219235	29	0	:	1	1
MP:0010334	pleural effusion	4.91e-05	0.0018109	20	0	:	1	1
MP:0001492	abnormal pilomotor reflex	2.19e-05	0.000806679	15	0	:	1	1
MP:0010959	abnormal oxidative phosphorylation	3.48e-05	0.00128322	51	0	:	1	1
MP:0011705	absent fibroblast proliferation	2.39e-05	0.000881451	11	0	:	1	1
MP:0004998	decreased CNS synapse formation	5.69e-05	0.00209798	24	0	:	1	1
MP:0009719	reduced cerebellar foliation	6.06e-05	0.00223267	29	0	:	1	1
MP:0004036	abnormal muscle relaxation	0.000127011	0.00467972	63	0	:	1	1
MP:0001391	abnormal tail movements	0.000105586	0.00389034	59	0	:	1	1
MP:0014172	decreased fatty acid oxidation	3.09e-05	0.00113913	21	0	:	1	1
MP:0005412	vascular stenosis	5.48e-05	0.00201895	38	0	:	1	1
MP:0000250	abnormal vasoconstriction	0.000138141	0.00508981	59	0	:	1	1
MP:0005290	decreased oxygen consumption	9.1e-05	0.00335321	70	0	:	1	1
MP:0008412	increased cellular sensitivity to oxidative stress	2.61e-05	0.000961921	49	0	:	1	1
MP:0011390	abnormal fetal cardiomyocyte physiology	0.000132732	0.00489054	67	0	:	1	1
MP:0010953	abnormal fatty acid oxidation	5.24e-05	0.00193072	47	0	:	1	1
MP:0030021	increased muscle cell glucose uptake	7.91e-05	0.00291581	34	0	:	1	1
MP:0011631	decreased mitochondria size	2.06e-05	0.000758687	10	0	:	1	1
MP:0008406	increased cellular sensitivity to hydrogen peroxide	2.01e-05	0.000740411	23	0	:	1	1
MP:0010951	abnormal lipid oxidation	5.33e-05	0.00196504	50	0	:	1	1
MP:0003897	abnormal ST segment	3.5e-05	0.00128845	25	0	:	1	1
MP:0006143	increased systemic arterial diastolic blood pressure	5.17e-05	0.00190396	41	0	:	1	1
MP:0006135	artery stenosis	5.18e-05	0.00190942	33	0	:	1	1
MP:0013245	abnormal lipid metabolism	1.9e-05	0.000700097	28	0	:	1	1
MP:0002907	abnormal parturition	5.45e-05	0.0020094	31	0	:	1	1
MP:0013227	small brain ventricles	3.25e-05	0.00119852	10	0	:	1	1
MP:0014062	nervous system inclusion bodies	0.000144045	0.00530736	68	0	:	1	1
MP:0008243	abnormal macrophage derived foam cell morphology	3.12e-05	0.00114816	19	0	:	1	1
MP:0005365	abnormal bile salt homeostasis	4.35e-05	0.00160231	50	0	:	1	1
MP:0005339	increased susceptibility to atherosclerosis	3.43e-05	0.00126279	28	0	:	1	1
MP:0000828	abnormal fourth ventricle morphology	8.37e-05	0.00308518	31	0	:	1	1
MP:0008028	pregnancy-related premature death	6.68e-05	0.00246107	27	0	:	1	1
MP:0008934	absent choroid plexus	2.18e-05	0.000803131	19	0	:	1	1
MP:0000836	abnormal substantia nigra morphology	3.58e-05	0.00131837	27	0	:	1	1
MP:0008256	abnormal myometrium morphology	6.74e-05	0.00248261	28	0	:	1	1
MP:0008734	decreased susceptibility to endotoxin shock	8.97e-05	0.00330626	78	0	:	1	1
MP:0004834	ovary hemorrhage	3.81e-05	0.00140376	15	0	:	1	1
MP:0001928	abnormal ovulation	0.000125157	0.00461141	85	0	:	1	1
MP:0003191	abnormal cellular cholesterol metabolism	1.68e-05	0.000620497	19	0	:	1	1
MP:0000740	impaired smooth muscle contractility	0.000120717	0.00444784	45	0	:	1	1
MP:0013598	Leydig cell hypertrophy	1.18e-05	0.000433323	7	0	:	1	1
MP:0003329	amyloid beta deposits	0.000101877	0.00375367	44	0	:	1	1
MP:0009278	abnormal bone marrow cell physiology	0.000145788	0.00537158	62	0	:	1	1
MP:0009841	foam cell reticulosis	2.29e-05	0.000842042	13	0	:	1	1
MP:0004778	increased macrophage derived foam cell number	2.29e-05	0.000842042	13	0	:	1	1
MP:0005647	abnormal sex gland physiology	0.00016449	0.00606063	87	0	:	1	1
MP:0003103	liver degeneration	6.13e-05	0.00225928	39	0	:	1	1
MP:0003507	abnormal ovary physiology	6.25e-05	0.0023026	40	0	:	1	1
MP:0005537	abnormal cerebral aqueduct morphology	9.19e-05	0.00338547	28	0	:	1	1
MP:0013563	abnormal secretory circumventricular organ morphology	4.52e-05	0.00166623	29	0	:	1	1
MP:0009648	abnormal superovulation	2.98e-05	0.00109654	16	0	:	1	1
MP:0009688	abnormal spinal cord central canal morphology	1.38e-05	0.000507391	11	0	:	1	1
MP:0004164	abnormal neurohypophysis morphology	2.65e-05	0.000977092	20	0	:	1	1
MP:0013562	abnormal circumventricular organ morphology	4.64e-05	0.00170999	31	0	:	1	1
MP:0013326	abnormal female reproductive gland physiology	6.25e-05	0.0023026	40	0	:	1	1
MP:0005340	altered susceptibility to atherosclerosis	8.74e-05	0.00322081	77	0	:	1	1
MP:0000604	amyloidosis	0.000114056	0.00420241	58	0	:	1	1
MP:0009840	abnormal foam cell morphology	3.12e-05	0.00114816	20	0	:	1	1
MP:0002786	abnormal Leydig cell morphology	9.02e-05	0.00332342	87	0	:	1	1
MP:0010027	increased liver cholesterol level	4.14e-05	0.00152448	33	0	:	1	1
MP:0008496	decreased IgG2a level	0.000126109	0.0046465	90	0	:	1	1
MP:0008202	absent B-1 B cells	5.15e-05	0.00189892	13	0	:	1	1
MP:0008203	absent B-1a cells	4.18e-05	0.00154038	10	0	:	1	1
MP:0009254	disorganized pancreatic islets	5.43e-05	0.00199921	28	0	:	1	1
MP:0008782	increased B cell apoptosis	0.000123815	0.00456199	48	0	:	1	1
MP:0001807	decreased IgA level	0.000136372	0.00502466	69	0	:	1	1
MP:0004872	absent nasal septum	5.62e-05	0.00207193	15	0	:	1	1
MP:0010031	abnormal cranium size	0.000203209	0.00748726	96	0	:	1	1
MP:0005352	small cranium	6.24e-05	0.00229754	34	0	:	1	1
MP:0001512	trunk curl	7.09e-05	0.00261235	29	0	:	1	1
MP:0004492	abnormal orientation of inner hair cell stereociliary bundles	3.49e-05	0.00128755	18	0	:	1	1
MP:0003019	increased circulating chloride level	9.35e-05	0.00344361	57	0	:	1	1
MP:0002668	abnormal circulating potassium level	0.00010445	0.00384847	89	0	:	1	1
MP:0000480	increased rib number	0.000116824	0.00430438	93	0	:	1	1
MP:0002599	increased mean platelet volume	8.22e-05	0.0030293	50	0	:	1	1
MP:0008804	abnormal circulating amylase level	5.15e-05	0.0018976	44	0	:	1	1
MP:0002586	abnormal platelet volume	0.00011742	0.00432635	66	0	:	1	1
MP:0003018	abnormal circulating chloride level	0.000135917	0.00500788	96	0	:	1	1
MP:0004532	abnormal inner hair cell stereociliary bundle morphology	5.21e-05	0.00192133	43	0	:	1	1
MP:0008805	decreased circulating amylase level	2.76e-05	0.0010176	28	0	:	1	1
MP:0001410	head bobbing	0.000112782	0.00415545	50	0	:	1	1
MP:0005628	decreased circulating potassium level	4.26e-05	0.00157117	41	0	:	1	1
MP:0005633	increased circulating sodium level	7.9e-05	0.00291	88	0	:	1	1
MP:0000508	right-sided isomerism	2.53e-05	0.000931519	28	0	:	1	1
MP:0003815	hairless	1.39e-05	0.000512269	15	0	:	1	1
MP:0011148	decreased mesenchymal cell proliferation involved in lung development	1.94e-05	0.00071426	11	0	:	1	1
MP:0020333	enhanced leukocyte tethering or rolling	2.44e-05	0.000897785	9	0	:	1	1
MP:0030485	abnormal osteocyte lacunocanalicular system morphology	5.53e-05	0.00203819	20	0	:	1	1
MP:0003627	abnormal leukocyte tethering or rolling	4.68e-05	0.00172569	38	0	:	1	1
MP:0011228	abnormal vitamin D level	3.97e-05	0.00146142	23	0	:	1	1
MP:0005401	abnormal fat-soluble vitamin level	5.33e-05	0.00196484	45	0	:	1	1
MP:0009450	abnormal axon fasciculation	6.7e-05	0.00246735	32	0	:	1	1
MP:0010996	increased aorta wall thickness	5.76e-05	0.00212312	14	0	:	1	1
MP:0004019	abnormal vitamin homeostasis	7.05e-05	0.00259604	67	0	:	1	1
MP:0008786	abnormal hindgut morphology	1.61e-05	0.000593608	15	0	:	1	1
MP:0010404	ostium primum atrial septal defect	5.08e-05	0.00187198	24	0	:	1	1
MP:0011257	abnormal head fold morphology	5.4e-05	0.00198891	19	0	:	1	1
MP:0009743	preaxial polydactyly	4.56e-05	0.00168108	49	0	:	1	1
MP:0014102	abnormal chondrocyte apoptosis	1.26e-05	0.000462622	12	0	:	1	1
MP:0005631	decreased lung weight	6.38e-05	0.00235174	27	0	:	1	1
MP:0004323	sternum hypoplasia	4.37e-06	0.000160857	7	0	:	1	1
MP:0011843	abnormal kidney collecting duct epithelium morphology	3.44e-05	0.00126809	14	0	:	1	1
MP:0004575	small limb buds	3.9e-05	0.00143622	21	0	:	1	1
MP:0009866	abnormal aorta wall morphology	0.000150048	0.00552852	61	0	:	1	1
MP:0008903	abnormal mesenteric fat pad morphology	4.56e-05	0.00167957	26	0	:	1	1
MP:0005400	abnormal vitamin level	6.77e-05	0.00249607	62	0	:	1	1
MP:0009891	abnormal palate bone morphology	9.97e-05	0.00367439	52	0	:	1	1
MP:0000690	absent spleen	3.41e-05	0.00125464	29	0	:	1	1
MP:0012136	absent forebrain	4.96e-05	0.00182645	17	0	:	1	1
MP:0003052	omphalocele	0.000190544	0.0070206	63	0	:	1	1
MP:0011169	abnormal white fat cell differentation	2.08e-05	0.000766333	8	0	:	1	1
MP:0004815	abnormal somatic hypermutation frequency	3.48e-05	0.00128151	21	0	:	1	1
MP:0011102	embryonic lethality, incomplete penetrance	0.000150665	0.00555125	64	0	:	1	1
MP:0001542	abnormal bone strength	0.000142842	0.00526304	77	0	:	1	1
MP:0012706	decreased embryonic neuroepithelial cell proliferation	2.27e-05	0.000836781	14	0	:	1	1
MP:0009569	abnormal left lung morphology	3.67e-05	0.00135179	30	0	:	1	1
MP:0001244	thin dermal layer	6.51e-05	0.00239736	32	0	:	1	1
MP:0000832	abnormal thalamus morphology	0.000153745	0.00566475	71	0	:	1	1
MP:0010117	abnormal lateral plate mesoderm morphology	3.81e-05	0.00140482	20	0	:	1	1
MP:0000536	hydroureter	5.19e-05	0.001912	33	0	:	1	1
MP:0005163	cyclopia	5.22e-05	0.00192401	25	0	:	1	1
MP:0010436	abnormal coronary sinus morphology	3.91e-05	0.00144177	18	0	:	1	1
MP:0009323	abnormal spleen development	1.01e-05	0.0003707	10	0	:	1	1
MP:0004538	abnormal maxillary shelf morphology	6.07e-05	0.00223535	35	0	:	1	1
MP:0004760	increased mitotic index	3.99e-05	0.00146903	21	0	:	1	1
MP:0003451	absent olfactory bulb	7.34e-05	0.00270625	21	0	:	1	1
MP:0012139	increased forebrain size	3.35e-05	0.00123295	9	0	:	1	1
MP:0004360	absent ulna	1.84e-05	0.000678493	12	0	:	1	1
MP:0030071	abnormal face shape	4.69e-05	0.00172688	23	0	:	1	1
MP:0003425	abnormal optic vesicle formation	7.01e-05	0.00258427	40	0	:	1	1
MP:0010097	abnormal retinal blood vessel morphology	8.12e-05	0.00299129	44	0	:	1	1
MP:0004277	abnormal lateral ganglionic eminence morphology	4.87e-05	0.00179366	21	0	:	1	1
MP:0003116	rickets	1.35e-05	0.000499215	15	0	:	1	1
MP:0006290	proboscis	4.1e-05	0.00151127	17	0	:	1	1
MP:0012685	abnormal primitive streak elongation	3.64e-05	0.00134275	20	0	:	1	1
MP:0011168	abnormal fat cell differentiation	7.86e-05	0.00289518	25	0	:	1	1
MP:0001684	abnormal axial mesoderm	3.92e-05	0.00144461	23	0	:	1	1
MP:0004276	abnormal medial ganglionic eminence morphology	3.68e-05	0.00135604	13	0	:	1	1
MP:0010853	abnormal lung position or orientation	6.35e-05	0.00233964	55	0	:	1	1
MP:0006061	right atrial isomerism	1.28e-05	0.000472788	13	0	:	1	1
MP:0010098	abnormal retinal blood vessel pattern	2.94e-05	0.00108144	12	0	:	1	1
MP:0003733	abnormal retinal inner nuclear layer morphology	0.000191432	0.00705332	89	0	:	1	1
MP:0003613	abnormal kidney medulla development	5.07e-06	0.000186796	8	0	:	1	1
MP:0014105	abnormal chondrocyte differentiation	4.14e-05	0.00152467	30	0	:	1	1
MP:0011996	abnormal retinal inner nuclear layer thickness	7.37e-05	0.00271446	50	0	:	1	1
MP:0003283	abnormal digestive organ placement	4.83e-05	0.00177909	45	0	:	1	1
MP:0005157	holoprosencephaly	0.00010634	0.0039181	58	0	:	1	1
MP:0011495	abnormal head shape	0.000252977	0.00932097	91	0	:	1	1
MP:0006063	abnormal inferior vena cava morphology	5.84e-05	0.00215001	56	0	:	1	1
MP:0008926	abnormal anterior definitive endoderm morphology	1.61e-05	0.000594431	10	0	:	1	1
MP:0010235	abnormal retina inner limiting membrane morphology	1.38e-05	0.00051023	10	0	:	1	1
MP:0011259	abnormal cephalic neural fold morphology	2.49e-05	0.000916075	15	0	:	1	1
MP:0000808	abnormal hippocampus development	5.12e-05	0.00188706	29	0	:	1	1
MP:0000460	mandible hypoplasia	0.000113234	0.00417213	52	0	:	1	1
MP:0001182	lung hemorrhage	0.000122327	0.00450716	60	0	:	1	1
MP:0003644	thymus atrophy	0.000127409	0.00469441	68	0	:	1	1
MP:0002995	primary sex reversal	3.65e-05	0.00134333	20	0	:	1	1
MP:0000602	enlarged liver sinusoidal spaces	0.00014302	0.00526957	45	0	:	1	1
MP:0005652	sex reversal	5.13e-05	0.00189198	31	0	:	1	1
MP:0012157	rostral body truncation	4.47e-05	0.00164706	28	0	:	1	1
MP:0011205	excessive folding of visceral yolk sac	6.27e-05	0.00230993	20	0	:	1	1
MP:0012671	retinal spots	1.23e-05	0.000454997	13	0	:	1	1
MP:0009677	abnormal spinal cord dorsal column morphology	5.6e-05	0.0020648	19	0	:	1	1
MP:0009266	abnormal mesendoderm development	5.47e-05	0.00201501	20	0	:	1	1
MP:0004476	absent palatine bone	9.2e-06	0.000338852	9	0	:	1	1
MP:0000061	fragile skeleton	7.55e-05	0.00278116	36	0	:	1	1
MP:0011441	decreased kidney cell proliferation	4.74e-05	0.00174481	16	0	:	1	1
MP:0003567	abnormal fetal cardiomyocyte proliferation	0.000119973	0.00442042	59	0	:	1	1
MP:0008511	thin retinal inner nuclear layer	6.67e-05	0.00245935	47	0	:	1	1
MP:0012175	flat face	1.65e-05	0.000608663	9	0	:	1	1
MP:0030386	facial bone hypoplasia	0.000164327	0.00605466	71	0	:	1	1
MP:0000198	decreased circulating phosphate level	3.75e-05	0.00138167	42	0	:	1	1
MP:0003381	vitreal fibroplasia	1.5e-05	0.000552215	6	0	:	1	1
MP:0012704	abnormal embryonic neuroepithelial cell proliferation	3.95e-05	0.00145577	18	0	:	1	1
MP:0000566	synostosis	3.38e-05	0.00124523	16	0	:	1	1
MP:0020390	abnormal radial glial cell endfoot morphology	1.91e-05	0.000704076	9	0	:	1	1
MP:0006065	abnormal heart position or orientation	8.83e-05	0.00325453	64	0	:	1	1
MP:0000531	right pulmonary isomerism	2.53e-05	0.000931519	23	0	:	1	1
MP:0020391	radial glial endfoot detachment	5.61e-06	0.000206598	8	0	:	1	1
MP:0002295	abnormal pulmonary circulation	0.000176247	0.00649382	82	0	:	1	1
MP:0000644	dextrocardia	2.96e-05	0.00109014	45	0	:	1	1
MP:0003208	abnormal neuromere morphology	3.29e-05	0.00121351	28	0	:	1	1
MP:0001296	macrophthalmia	2.78e-05	0.00102472	15	0	:	1	1
MP:0010807	abnormal stomach position or orientation	2.48e-05	0.000914884	32	0	:	1	1
MP:0005547	abnormal Muller cell morphology	4.64e-05	0.00171016	28	0	:	1	1
MP:0010975	abnormal lung lobe morphology	8.16e-05	0.00300645	41	0	:	1	1
MP:0003628	abnormal leukocyte adhesion	8.36e-05	0.00308076	56	0	:	1	1
MP:0012091	increased midbrain size	1.77e-05	0.000651459	11	0	:	1	1
MP:0008753	abnormal osteocyte morphology	5.22e-05	0.00192404	18	0	:	1	1
MP:0008428	abnormal spatial working memory	0.000193745	0.00713854	80	0	:	1	1
MP:0009129	abnormal white fat cell number	7.77e-05	0.0028629	26	0	:	1	1
MP:0001723	disorganized yolk sac vascular plexus	0.000104344	0.00384458	26	0	:	1	1
MP:0001704	abnormal dorsal-ventral axis patterning	4.54e-05	0.00167212	30	0	:	1	1
MP:0005629	abnormal lung weight	0.000134685	0.00496249	68	0	:	1	1
MP:0004559	small allantois	1.57e-05	0.000579364	13	0	:	1	1
MP:0012271	abnormal chordamesoderm morphology	7.78e-06	0.000286601	6	0	:	1	1
MP:0001696	failure to gastrulate	0.000110927	0.0040871	58	0	:	1	1
MP:0011733	fused somites	1.63e-05	0.000601591	18	0	:	1	1
MP:0012087	absent midbrain	4.12e-05	0.00151782	17	0	:	1	1
MP:0009130	increased white fat cell number	3.12e-05	0.00115118	10	0	:	1	1
MP:0009445	osteomalacia	4.6e-05	0.00169452	13	0	:	1	1
MP:0010743	delayed cranial suture closure	3.42e-05	0.00126116	16	0	:	1	1
MP:0014078	small intestinal villus atrophy	5.51e-06	0.000203119	8	0	:	1	1
MP:0009570	abnormal right lung morphology	7.37e-05	0.00271625	54	0	:	1	1
MP:0011146	abnormal mesenchymal cell proliferation involved in lung development	3.57e-05	0.0013169	18	0	:	1	1
MP:0000933	abnormal rhombomere morphology	3.21e-05	0.0011814	27	0	:	1	1
MP:0005313	absent adrenal gland	9.43e-06	0.000347484	10	0	:	1	1
MP:0009573	abnormal right lung middle lobe morphology	8.13e-06	0.000299682	7	0	:	1	1
MP:0010808	right-sided stomach	1.54e-05	0.000569062	26	0	:	1	1
MP:0014001	abnormal vertebral artery topology	4.81e-05	0.001774	27	0	:	1	1
MP:0013985	abnormal umbilical vein topology	2.47e-05	0.00090941	8	0	:	1	1
MP:0011513	abnormal vertebral artery morphology	7.64e-05	0.00281603	43	0	:	1	1
MP:0013023	decreased Ly6C high monocyte number	3.07e-05	0.00113006	19	0	:	1	1
MP:0002728	absent tibia	1.34e-05	0.000493874	11	0	:	1	1
MP:0004613	fusion of vertebral arches	9.63e-05	0.00354945	55	0	:	1	1
MP:0010667	abnormal umbilical vein morphology	3.36e-05	0.00123788	13	0	:	1	1
MP:0014021	heterochrony	3.24e-05	0.00119485	19	0	:	1	1
MP:0004646	decreased cervical vertebrae number	2.03e-05	0.000748424	15	0	:	1	1
MP:0004612	fusion of vertebral bodies	1.74e-05	0.000641861	11	0	:	1	1
MP:0004269	abnormal optic cup morphology	9.17e-05	0.00337973	41	0	:	1	1
MP:0013021	abnormal Ly6C high monocyte number	5.32e-05	0.00196092	33	0	:	1	1
[truncated: 3,304 more rows]

## Sheet: Readme
GeneSet ID	Gene-set ID
GeneSet Name	Gene-set name
Expected Probability of GeneSet	The expected denovo mutation probablity of the gene-set obtained by using equation 3
Scaled Expected Probability of GeneSet	The scaled expected denovo mutation probablity of the gene-set by using equation 1
Observed Variants Number	The number of observed truncating variants observed in the gene-set
Observed Genes	The number of observed genes in the gene-set
Observed Genes With Freq obtained from GeneSet	All observed genes with their frequencies in the gene-set
p-value	The p-value obtained from pathways-based analysis
FDR	The obtained false discovery rate
