# Supplementary material for: Genes and Pathways Implicated in Tetralogy of Fallot Revealed by Ultra-Rare Variant Burden Analysis in 231 Genome Sequences
Source: Front Genet. 2020 Sep 15;11:957. doi: 10.3389/fgene.2020.00957 (PMC7522597; doi:10.3389/fgene.2020.00957)
Supplement: TABLE S1 — Ultra-rare variants observed for 231 CHD samples including gnomAD o/e constraint scores. [file Data_Sheet_2.zip › SupplementaryTables_FrontiersInGenetics/Supplementary Table S11) Burden statistics for GO: pathways gene-set clusters and ultra-rare missense variants in constrained genes.XLSX]

## Sheet: GO Pathways Results (oe<0.75)
Most Significant Gene-Set ID	Most Significant Gene-Set Discription	Observed Variants Number	Observed Genes Number	Observed Genes With Freq obtained from Most Significant GeneSet	Expected Probability of the Most Significant Gene-Set	Scaled Expected Probability of All GeneSets in the cluster	p-value	Clustered_GeneSets	Observed_Genes_List_with_Freq_obtained_from_Clustered_GeneSets	Sampling-based FDR
GO:0060947	GO:CARDIAC VASCULAR SMOOTH MUSCLE CELL DIFFERENTIATION	9	2	NOTCH1:8,SRF:1	1.20212e-05	0.00345876	1.56672e-07	GO:0003256 - GO:REGULATION OF TRANSCRIPTION FROM RNA POLYMERASE II PROMOTER INVOLVED IN MYOCARDIAL PRECURSOR CELL DIFFERENTIATION , GO:0007440 - GO:FOREGUT MORPHOGENESIS , GO:0060379 - GO:CARDIAC MUSCLE CELL MYOBLAST DIFFERENTIATION , GO:0040034 - GO:REGULATION OF DEVELOPMENT, HETEROCHRONIC , GO:0048505 - GO:REGULATION OF TIMING OF CELL DIFFERENTIATION , GO:2001027 - GO:NEGATIVE REGULATION OF END…	NOTCH1:8,TBX2:1,SRF:1,CTNNB1:1,ACVR2B:2,ASCL1:1,PAX6:1,NR2E1:1,THBS1:1,NF1:2,BMPR2:1,CREBBP:2,RUNX3:1,SNW1:1,HDAC5:2,VASH1:1,BTRC:1,ADAM17:1,ERG:1,OLIG2:2,TP73:1,ARID2:1,UBE2O:3,JAG2:1,NEURL1B:1,UBC:1,MIB1:1,EGR3:1,EPHB4:1,STK3:1,STK4:1,SETD2:1,ASCL2:1,CERS2:1,EGR1:1,EMX1:2,INSM1:1,PRPF19:1,FNIP1:1,C1QB:1,PRNP:1,ROCK2:2,GRHL2:1,CBFB:1,NSMF:1,TRIM9:2,KEAP1:1,FZD9:2,PKM:1,FZD7:1,LTBP3:2,ADAMTS6:2,A…	0.876
GO:2000179	GO:POSITIVE REGULATION OF NEURAL PRECURSOR CELL PROLIFERATION	17	9	ASCL1:1,NOTCH1:8,PAX6:1,FZD9:2,NR2E1:1,FLNA:2,CTNNB1:1,LHX5:1,INSM1:1	6.51075e-05	0.0187329	2.26399e-06	GO:2000177 - GO:REGULATION OF NEURAL PRECURSOR CELL PROLIFERATION , GO:0007405 - GO:NEUROBLAST PROLIFERATION ,	NF2:1,ASCL1:1,NOTCH1:8,PAX6:1,FZD9:2,NR2E1:1,NF1:2,FLNA:2,EMX1:2,CTNNB1:1,LHX5:1,INSM1:1,ARHGEF2:1,PLXNB2:1,DOCK7:1	0.961889
REACT:49	REACT:ACTIVATED NOTCH1 TRANSMITS SIGNAL TO THE NUCLEUS	16	9	NOTCH1:8,CNTN1:2,DTX4:1,JAG2:1,ITCH:1,NEURL1B:1,UBC:1,MIB1:1,ADAM17:1	5.8041e-05	0.0166997	2.29292e-06	REACT:1591 - REACT:SIGNALING BY NOTCH1 , REACT:327 - REACT:CONSTITUTIVE SIGNALING BY NOTCH1 HD+PEST DOMAIN MUTANTS , REACT:328 - REACT:CONSTITUTIVE SIGNALING BY NOTCH1 PEST DOMAIN MUTANTS , REACT:1593 - REACT:SIGNALING BY NOTCH1 HD+PEST DOMAIN MUTANTS IN CANCER , REACT:1594 - REACT:SIGNALING BY NOTCH1 PEST DOMAIN MUTANTS IN CANCER , REACT:1595 - REACT:SIGNALING BY NOTCH1 IN CANCER ,	NOTCH1:8,HDAC5:2,CNTN1:2,CREBBP:2,DTX4:1,JAG2:1,HDAC6:1,ITCH:1,NEURL1B:1,UBC:1,MIB1:1,ADAM17:1,SNW1:1	0.961889
GO:0021515	GO:CELL DIFFERENTIATION IN SPINAL CORD	15	7	ASCL1:1,NOTCH1:8,PAX6:1,OLIG2:2,MDGA1:2,GIGYF2:1,LHX5:1	5.13453e-05	0.0147732	2.39059e-06	GO:0048663 - GO:NEURON FATE COMMITMENT , GO:0001708 - GO:CELL FATE SPECIFICATION , GO:0021510 - GO:SPINAL CORD DEVELOPMENT , GO:0048709 - GO:OLIGODENDROCYTE DIFFERENTIATION ,	ASCL1:1,NOTCH1:8,PAX6:1,OLIG2:2,MYT1L:1,BCL11B:1,JAG2:1,ZNF521:1,PRDM14:1,CTNNB1:1,FZD7:1,MDGA1:2,ZIC1:1,GIGYF2:1,NF1:2,LHX5:1,ACTL6A:1,CNTNAP1:1,CNP:2,TP73:1,CNTN2:1	0.961889
GO:0017158	GO:REGULATION OF CALCIUM ION-DEPENDENT EXOCYTOSIS	19	10	NOTCH1:8,GRIK5:1,TRIM9:2,STXBP1:1,CACNA1I:2,CACNA1G:1,SYT3:1,NLGN1:1,SYT2:1,CDK5R2:1	8.91384e-05	0.0256471	1.02713e-05	NA	NA	0.961889
GO:0010812	GO:NEGATIVE REGULATION OF CELL-SUBSTRATE ADHESION	18	8	NF2:1,NOTCH1:8,ACTN4:2,BCL6:2,CLASP2:1,NF1:2,FZD7:1,THBS1:1	8.66253e-05	0.024924	2.46004e-05	NA	NA	0.961889
GO:0043534	GO:BLOOD VESSEL ENDOTHELIAL CELL MIGRATION	20	12	NOTCH1:8,HDAC5:2,PRKCA:1,ATP5A1:1,EGR3:1,EPHB4:1,NR2E1:1,VASH1:1,NF1:2,MYH9:1,SRF:1,THBS1:1	0.000110132	0.0316873	5.67379e-05	GO:0043535 - GO:REGULATION OF BLOOD VESSEL ENDOTHELIAL CELL MIGRATION ,	NOTCH1:8,HDAC5:2,PRKCA:1,ATP5A1:1,NR2E1:1,VASH1:1,NF1:2,THBS1:1	0.961889
GO:0072091	GO:REGULATION OF STEM CELL PROLIFERATION	17	8	NF2:1,DGCR8:1,NOTCH1:8,PAX6:1,NR2E1:1,LTBP3:2,NF1:2,CTNNB1:1	8.51457e-05	0.0244983	6.73588e-05	GO:0045685 - GO:REGULATION OF GLIAL CELL DIFFERENTIATION , GO:0048708 - GO:ASTROCYTE DIFFERENTIATION ,	NOTCH1:8,OLIG2:2,PRPF19:1,NR2E1:1,TP73:1,NF1:2,CNTN2:1,CTNNB1:1,PAX6:1,LRP1:1,PTPN11:1	0.961889
GO:0009083	GO:BRANCHED-CHAIN AMINO ACID CATABOLIC PROCESS	4	1	BCKDK:4	3.89597e-06	0.00112096	0.000149	REACT:196 - REACT:BRANCHED-CHAIN AMINO ACID CATABOLISM , GO:0045239 - GO:TRICARBOXYLIC ACID CYCLE ENZYME COMPLEX , GO:0045240 - GO:DIHYDROLIPOYL DEHYDROGENASE COMPLEX , GO:0009081 - GO:BRANCHED-CHAIN AMINO ACID METABOLIC PROCESS , GO:1990204 - GO:OXIDOREDUCTASE COMPLEX ,	BCKDK:4,NDUFS2:1,PDHB:1	0.961889
GO:0030314	GO:JUNCTIONAL MEMBRANE COMPLEX	3	2	JPH2:2,JPH4:1	2.39894e-06	0.000690227	0.000592829	GO:0060316 - GO:POSITIVE REGULATION OF RYANODINE-SENSITIVE CALCIUM-RELEASE CHANNEL ACTIVITY , GO:0060314 - GO:REGULATION OF RYANODINE-SENSITIVE CALCIUM-RELEASE CHANNEL ACTIVITY , GO:0050850 - GO:POSITIVE REGULATION OF CALCIUM-MEDIATED SIGNALING , GO:0010314 - GO:PHOSPHATIDYLINOSITOL-5-PHOSPHATE BINDING , GO:0014701 - GO:JUNCTIONAL SARCOPLASMIC RETICULUM MEMBRANE , GO:0051281 - GO:POSITIVE REGULAT…	JPH2:2,NOS1:1,JPH4:1,SLC9A1:1,RYR2:2,PDPK1:1,KCNC1:1	0.961889
GO:0090042	GO:TUBULIN DEACETYLATION	6	3	TADA3:1,HDAC6:1,FRY:4	1.62021e-05	0.0046617	0.000831434	GO:0090043 - GO:REGULATION OF TUBULIN DEACETYLATION , GO:0090311 - GO:REGULATION OF PROTEIN DEACETYLATION , GO:0090527 - GO:ACTIN FILAMENT REORGANIZATION ,	TADA3:1,FRY:4,NIPBL:1,BCL6:2,MAPK8:1	0.961889
GO:0021781	GO:GLIAL CELL FATE COMMITMENT	5	4	ASCL1:1,PAX6:1,OLIG2:2,CTNNB1:1	1.15029e-05	0.00330963	0.00112278	GO:0071837 - GO:HMG BOX DOMAIN BINDING , GO:0021517 - GO:VENTRAL SPINAL CORD DEVELOPMENT , GO:0021522 - GO:SPINAL CORD MOTOR NEURON DIFFERENTIATION , GO:0001709 - GO:CELL FATE DETERMINATION , GO:0009953 - GO:DORSAL/VENTRAL PATTERN FORMATION ,	PAX6:1,OLIG2:2,PAX3:1,ASCL1:1,GIGYF2:1,TBX2:1,CTNNB1:1	0.961889
GO:0004969	GO:HISTAMINE RECEPTOR ACTIVITY	3	2	HRH3:1,ZNF219:2	3.04648e-06	0.000876538	0.00117638	GO:0008227 - GO:G-PROTEIN COUPLED AMINE RECEPTOR ACTIVITY ,	HRH3:1,ZNF219:2	0.961889
GO:0031143	GO:PSEUDOPODIUM	6	4	ACTN4:2,ACTN1:1,CNP:2,RAF1:1	1.88832e-05	0.00543312	0.00180057	NA	NA	0.961889
REACT:891	REACT:LIGAND-RECEPTOR INTERACTIONS	3	1	DHH:3	3.54331e-06	0.00101949	0.00180666	REACT:1449 - REACT:RELEASE OF HH-NP FROM THE SECRETING CELL , GO:0033327 - GO:LEYDIG CELL DIFFERENTIATION , GO:0007530 - GO:SEX DETERMINATION , GO:0030238 - GO:MALE SEX DETERMINATION , GO:0005113 - GO:PATCHED BINDING , GO:0043627 - GO:RESPONSE TO ESTROGEN , NCI:88 - NCI:SIGNALING EVENTS MEDIATED BY THE HEDGEHOG FAMILY , REACT:81 - REACT:ACTIVATION OF SMO , GO:0050810 - GO:REGULATION OF STEROID BI…	DHH:3,ADAM17:1,CCND1:1,FOXL2:1,INSR:2,OCSTAMP:1,TRIM24:1,PTHLH:1,EGR1:1,SCAP:1,NFKB1:1	0.961889
GO:0034067	GO:PROTEIN LOCALIZATION TO GOLGI APPARATUS	5	4	ARL5B:1,RAB6A:2,BICD2:1,CSNK1D:1	1.31782e-05	0.00379166	0.00202678	GO:0000042 - GO:PROTEIN TARGETING TO GOLGI , GO:0072600 - GO:ESTABLISHMENT OF PROTEIN LOCALIZATION TO GOLGI , GO:0000301 - GO:RETROGRADE TRANSPORT, VESICLE RECYCLING WITHIN GOLGI ,	RAB6A:2,BICD2:1,CUX1:1	0.961889
GO:0000183	GO:CHROMATIN SILENCING AT RDNA	6	5	PHF2:1,BEND3:2,HIST1H3J:1,HIST1H3B:1,HIST1H3C:1	1.95604e-05	0.00562796	0.00214402	GO:0000788 - GO:NUCLEAR NUCLEOSOME , GO:0006335 - GO:DNA REPLICATION-DEPENDENT NUCLEOSOME ASSEMBLY , GO:0034723 - GO:DNA REPLICATION-DEPENDENT NUCLEOSOME ORGANIZATION ,	HIST1H3J:1,HIST1H3B:1,HIST1H3C:1	0.961889
GO:0001190	GO:TRANSCRIPTIONAL ACTIVATOR ACTIVITY, RNA POLYMERASE II TRANSCRIPTION FACTOR BINDING	16	6	MED12L:3,NOTCH1:8,CREBBP:2,PPARA:1,GBX2:1,SMARCA4:1	0.000106562	0.0306602	0.00226993	NA	NA	0.961889
GO:0042147	GO:RETROGRADE TRANSPORT, ENDOSOME TO GOLGI	11	7	RAB6A:2,UBE2O:3,VPS35:1,VPS52:1,SNX6:1,VPS51:1,RHOBTB3:2	6.06596e-05	0.0174531	0.00272885	REACT:1473 - REACT:RETROGRADE TRANSPORT AT THE TRANS-GOLGI-NETWORK , GO:0032588 - GO:TRANS-GOLGI NETWORK MEMBRANE ,	RAB6A:2,VPS52:1,VPS51:1,RHOBTB3:2	0.961889
GO:0061418	GO:REGULATION OF TRANSCRIPTION FROM RNA POLYMERASE II PROMOTER IN RESPONSE TO HYPOXIA	16	8	NOTCH1:8,CREBBP:2,EGR1:1,PSMC1:1,PSMD7:1,CUL2:1,PSMA7:1,UBC:1	0.000109172	0.0314112	0.00287353	NA	NA	0.961889
GO:0021527	GO:SPINAL CORD ASSOCIATION NEURON DIFFERENTIATION	4	3	ASCL1:1,MDGA1:2,LHX5:1	8.70338e-06	0.00250415	0.00289586	GO:0021516 - GO:DORSAL SPINAL CORD DEVELOPMENT , REACT:1239 - REACT:POST-TRANSLATIONAL MODIFICATION: SYNTHESIS OF GPI-ANCHORED PROTEINS ,	ASCL1:1,MDGA1:2,LHX5:1	0.961889
GO:0060840	GO:ARTERY DEVELOPMENT	19	10	NDST1:1,NOTCH1:8,LRP1:1,NF1:2,TBX2:1,COL3A1:1,ARID2:1,SRF:1,ACVR2B:2,BMPR2:1	0.000141531	0.0407215	0.00315602	NA	NA	0.961889
GO:0007016	GO:CYTOSKELETAL ANCHORING AT PLASMA MEMBRANE	6	3	SPTBN4:1,SHANK1:2,TLN1:4	2.16524e-05	0.00622988	0.00352112	GO:0033622 - GO:INTEGRIN ACTIVATION , GO:0030274 - GO:LIM DOMAIN BINDING , REACT:1962 - REACT:P130CAS LINKAGE TO MAPK SIGNALING FOR INTEGRINS , GO:0045185 - GO:MAINTENANCE OF PROTEIN LOCATION , GO:0032507 - GO:MAINTENANCE OF PROTEIN LOCATION IN CELL , BIOC:115 - BIOC:MCALPAIN_PATHWAY , GO:0051651 - GO:MAINTENANCE OF LOCATION IN CELL , REACT:1632 - REACT:SMOOTH MUSCLE CONTRACTION , REACT:645 - REA…	TLN1:4,SPTBN4:1,SHANK1:2,GRIK5:1,FBN1:1,KEAP1:1,FLNA:2,LATS1:1,PXN:1,CTNNB1:1,ACTR2:1	0.961889
GO:0033601	GO:POSITIVE REGULATION OF MAMMARY GLAND EPITHELIAL CELL PROLIFERATION	2	2	ZNF703:1,CCND1:1	1.35658e-06	0.000390319	0.00381385	GO:0033599 - GO:REGULATION OF MAMMARY GLAND EPITHELIAL CELL PROLIFERATION , GO:0033598 - GO:MAMMARY GLAND EPITHELIAL CELL PROLIFERATION , GO:0070141 - GO:RESPONSE TO UV-A , REACT:1180 - REACT:PTK6 REGULATES CELL CYCLE , GO:0051412 - GO:RESPONSE TO CORTICOSTERONE , GO:0034111 - GO:NEGATIVE REGULATION OF HOMOTYPIC CELL-CELL ADHESION , GO:0033197 - GO:RESPONSE TO VITAMIN E , GO:0051385 - GO:RESPONSE…	ZNF703:1,CCND1:1,BTRC:1	0.961889
GO:1903861	GO:POSITIVE REGULATION OF DENDRITE EXTENSION	7	5	CPNE6:2,NEDD4L:1,CPNE5:2,SYT3:1,SYT2:1	2.95853e-05	0.00851234	0.00395123	GO:1903859 - GO:REGULATION OF DENDRITE EXTENSION , GO:0097484 - GO:DENDRITE EXTENSION ,	CPNE6:2,NEDD4L:1,CPNE5:2,SYT3:1,SYT2:1	0.961889
REACT:294	REACT:CLASS B/2 (SECRETIN FAMILY RECEPTORS)	10	7	DHH:3,PTH1R:1,FZD9:2,CRHR1:1,PTHLH:1,GNB2:1,FZD7:1	5.48729e-05	0.0157881	0.00405617	NA	NA	0.961889
GO:0030202	GO:HEPARIN METABOLIC PROCESS	4	3	NDST1:1,NDST3:2,GLCE:2	1.08178e-05	0.00311251	0.00620253	GO:0030210 - GO:HEPARIN BIOSYNTHETIC PROCESS , KEGG:HSA00534 - KEGG:GLYCOSAMINOGLYCAN BIOSYNTHESIS - HEPARAN SULFATE / HEPARIN , REACT:714 - REACT:HS-GAG BIOSYNTHESIS , GO:0034483 - GO:HEPARAN SULFATE SULFOTRANSFERASE ACTIVITY , GO:0015012 - GO:HEPARAN SULFATE PROTEOGLYCAN BIOSYNTHETIC PROCESS , GO:0030201 - GO:HEPARAN SULFATE PROTEOGLYCAN METABOLIC PROCESS , GO:0030166 - GO:PROTEOGLYCAN BIOSYNTH…	NDST1:1,NDST3:2,GLCE:2,HS2ST1:1,CTNNB1:1,BMPR2:1,MGAT3:1	0.961889
GO:0017166	GO:VINCULIN BINDING	6	3	TLN1:4,PXN:1,ACTN1:1	2.47049e-05	0.00710815	0.0065858	NCI:124 - NCI:ALPHA4 BETA1 INTEGRIN SIGNALING EVENTS , REACT:1493 - REACT:SEMA3A-PLEXIN REPULSION SIGNALING BY INHIBITING INTEGRIN ADHESION , BIOC:17 - BIOC:CHEMICAL_PATHWAY , REACT:804 - REACT:INTEGRIN ALPHAIIB BETA3 SIGNALING , REACT:806 - REACT:INTEGRIN SIGNALING , REACT:1225 - REACT:PLATELET AGGREGATION (PLUG FORMATION) , BIOC:213 - BIOC:UCALPAIN_PATHWAY , BIOC:107 - BIOC:INTEGRIN_PATHWAY , B…	TLN1:4,PXN:1,THBS1:1,PLXNA1:1,PLXNA4:1,PRKCA:1,RASGRP1:1,PDPK1:1,ACTN1:1,MAPK8:1,RAF1:1,CXXC1:1,SEC62:1,ROCK2:2,MAPK8IP3:1,CCND1:1,ARAF:1,LRP1:1,NFKB1:1,PTPN11:1,PIK3CB:1	0.961889
BIOC:159	BIOC:PML_PATHWAY	6	4	CREBBP:2,SUMO1:1,RB1:2,PAX3:1	2.52461e-05	0.00726386	0.00728428	NCI:77 - NCI:FOXM1 TRANSCRIPTION FACTOR NETWORK , GO:0001102 - GO:RNA POLYMERASE II ACTIVATING TRANSCRIPTION FACTOR BINDING , BIOC:116 - BIOC:PPARA_PATHWAY , REACT:1832 - REACT:TRANSCRIPTIONAL REGULATION BY THE AP-2 (TFAP2) FAMILY OF TRANSCRIPTION FACTORS , GO:0033613 - GO:ACTIVATING TRANSCRIPTION FACTOR BINDING ,	CREBBP:2,RB1:2,CCND1:1,CTNNB1:1,PRKCA:1,PPARA:1,SUMO1:1	0.961889
REACT:159	REACT:ATTENUATION PHASE	5	4	HSP90AB1:1,CREBBP:2,PTGES3:1,DEDD2:1	1.82903e-05	0.00526252	0.00796315	REACT:716 - REACT:HSF1 ACTIVATION , REACT:717 - REACT:HSF1-DEPENDENT TRANSACTIVATION , REACT:268 - REACT:CELLULAR RESPONSE TO HEAT STRESS , GO:1900034 - GO:REGULATION OF CELLULAR RESPONSE TO HEAT ,	HSP90AB1:1,HDAC6:1,PTGES3:1,DEDD2:1,CREBBP:2,HSPA12B:2,ATR:1,HSPA4:1	0.961889
GO:0060546	GO:NEGATIVE REGULATION OF NECROPTOTIC PROCESS	4	3	ARHGEF2:1,FZD9:2,RBCK1:1	1.17136e-05	0.00337026	0.00814577	GO:0060547 - GO:NEGATIVE REGULATION OF NECROTIC CELL DEATH , GO:0060544 - GO:REGULATION OF NECROPTOTIC PROCESS , GO:0010939 - GO:REGULATION OF NECROTIC CELL DEATH , GO:1901029 - GO:NEGATIVE REGULATION OF MITOCHONDRIAL OUTER MEMBRANE PERMEABILIZATION INVOLVED IN APOPTOTIC SIGNALING PATHWAY , GO:0051902 - GO:NEGATIVE REGULATION OF MITOCHONDRIAL DEPOLARIZATION , GO:1904180 - GO:NEGATIVE REGULATION O…	ARHGEF2:1,FZD9:2,RBCK1:1,UBC:1	0.961889
GO:0060267	GO:POSITIVE REGULATION OF RESPIRATORY BURST	3	2	RPS19:1,INSR:2	6.14422e-06	0.00176783	0.00830461	GO:0031995 - GO:INSULIN-LIKE GROWTH FACTOR II BINDING , GO:0060263 - GO:REGULATION OF RESPIRATORY BURST , GO:1990535 - GO:NEURON PROJECTION MAINTENANCE , GO:0106003 - GO:AMYLOID-BETA COMPLEX , GO:0031017 - GO:EXOCRINE PANCREAS DEVELOPMENT , GO:0031994 - GO:INSULIN-LIKE GROWTH FACTOR I BINDING , GO:0005520 - GO:INSULIN-LIKE GROWTH FACTOR BINDING , GO:0045730 - GO:RESPIRATORY BURST , GO:2000194 - G…	INSR:2,IGFBP5:1,RPS19:1,PRNP:1,DYRK2:1,TRPV4:1,ATP6V1E1:1,PPP1CC:1,KCNC1:1,CTNNB1:1,PTPN11:1	0.961889
GO:0030325	GO:ADRENAL GLAND DEVELOPMENT	6	4	ASCL1:1,NF1:2,INSR:2,INSM1:1	2.5999e-05	0.00748049	0.00834304	GO:0048485 - GO:SYMPATHETIC NERVOUS SYSTEM DEVELOPMENT ,	ASCL1:1,NF1:2,PLXNA4:1,CTNNB1:1,INSM1:1	0.961889
GO:0007043	GO:CELL-CELL JUNCTION ASSEMBLY	15	10	PRKCA:1,ACTN4:2,ROCK2:2,TLN1:4,GRHL2:1,CNTNAP1:1,PARD6B:1,CBFB:1,TRPV4:1,SRF:1	0.000113609	0.0326877	0.00962502	GO:0070830 - GO:BICELLULAR TIGHT JUNCTION ASSEMBLY , GO:0043297 - GO:APICAL JUNCTION ASSEMBLY ,	ACTN4:2,ROCK2:2,GRHL2:1,PARD6B:1,CBFB:1,SRF:1	0.961889
GO:0015379	GO:POTASSIUM:CHLORIDE SYMPORTER ACTIVITY	4	3	SLC12A6:1,SLC12A5:1,SLC12A9:2	1.25073e-05	0.00359863	0.0101689	GO:0022820 - GO:POTASSIUM ION SYMPORTER ACTIVITY , GO:0015377 - GO:CATION:CHLORIDE SYMPORTER ACTIVITY , GO:0015108 - GO:CHLORIDE TRANSMEMBRANE TRANSPORTER ACTIVITY , GO:1902476 - GO:CHLORIDE TRANSMEMBRANE TRANSPORT , GO:0015296 - GO:ANION:CATION SYMPORTER ACTIVITY ,	SLC12A6:1,SLC12A5:1,SLC12A9:2,SLC12A2:1,GABRB3:1,GABRG3:1,SLC13A4:1	0.961889
GO:0051290	GO:PROTEIN HETEROTETRAMERIZATION	7	6	INSR:2,PDSS1:1,HIST1H3J:1,NLGN1:1,HIST1H3B:1,HIST1H3C:1	3.59191e-05	0.0103347	0.0108524	NA	NA	0.961889
GO:0042983	GO:AMYLOID PRECURSOR PROTEIN BIOSYNTHETIC PROCESS	2	1	BACE2:2	2.362e-06	0.000679598	0.0110672	GO:0042984 - GO:REGULATION OF AMYLOID PRECURSOR PROTEIN BIOSYNTHETIC PROCESS , GO:0042985 - GO:NEGATIVE REGULATION OF AMYLOID PRECURSOR PROTEIN BIOSYNTHETIC PROCESS , GO:0010561 - GO:NEGATIVE REGULATION OF GLYCOPROTEIN BIOSYNTHETIC PROCESS , GO:1903019 - GO:NEGATIVE REGULATION OF GLYCOPROTEIN METABOLIC PROCESS , GO:0050435 - GO:AMYLOID-BETA METABOLIC PROCESS , GO:0004190 - GO:ASPARTIC-TYPE ENDOPE…	BACE2:2,PRNP:1,IDE:1,ARFGEF1:1,CTNNB1:1,TMCC2:1,MYH9:1,ADAM17:1	0.961889
REACT:1364	REACT:RUNX3 REGULATES WNT SIGNALING	4	4	CCND1:1,CBFB:1,CTNNB1:1,RUNX3:1	1.29275e-05	0.00371951	0.0113603	REACT:1359 - REACT:RUNX3 REGULATES IMMUNE RESPONSE AND CELL MIGRATION , REACT:1366 - REACT:RUNX3 REGULATES P14-ARF , REACT:190 - REACT:BINDING OF TCF/LEF:CTNNB1 TO TARGET GENE PROMOTERS ,	CBFB:1,RUNX3:1,CCND1:1,CTNNB1:1	0.961889
GO:0003310	GO:PANCREATIC A CELL DIFFERENTIATION	2	2	PAX6:1,INSM1:1	2.51671e-06	0.000724113	0.0124805	GO:0042415 - GO:NOREPINEPHRINE METABOLIC PROCESS , GO:0042421 - GO:NOREPINEPHRINE BIOSYNTHETIC PROCESS , GO:0060290 - GO:TRANSDIFFERENTIATION , GO:0061303 - GO:CORNEA DEVELOPMENT IN CAMERA-TYPE EYE , GO:0021798 - GO:FOREBRAIN DORSAL/VENTRAL PATTERN FORMATION , GO:0003309 - GO:TYPE B PANCREATIC CELL DIFFERENTIATION , GO:0035883 - GO:ENTEROENDOCRINE CELL DIFFERENTIATION , GO:0021521 - GO:VENTRAL SP…	INSM1:1,PAX6:1,PDPK1:1	0.961889
GO:0034498	GO:EARLY ENDOSOME TO GOLGI TRANSPORT	2	1	RAB6A:2	2.66041e-06	0.000765458	0.0138599	GO:0031489 - GO:MYOSIN V BINDING , BIOC:146 - BIOC:RAB_PATHWAY , GO:0018198 - GO:PEPTIDYL-CYSTEINE MODIFICATION , REACT:1290 - REACT:RAB GERANYLGERANYLATION ,	RAB6A:2,FUS:2,NOS1:1,RAB1B:1,RAB5B:1	0.961889
GO:0030865	GO:CORTICAL CYTOSKELETON ORGANIZATION	11	6	ROCK2:2,TLN1:4,STRIP1:2,NCKAP1L:1,NLGN1:1,TRPV4:1	7.66388e-05	0.0220507	0.0144072	GO:0030866 - GO:CORTICAL ACTIN CYTOSKELETON ORGANIZATION ,	ROCK2:2,TLN1:4,STRIP1:2,NCKAP1L:1	0.961889
GO:0019068	GO:VIRION ASSEMBLY	5	5	CHMP4B:1,PC:1,CHMP7:1,RAB1B:1,UBC:1	2.12874e-05	0.00612486	0.0145264	REACT:199 - REACT:BUDDING AND MATURATION OF HIV VIRION , REACT:518 - REACT:ENDOSOMAL SORTING COMPLEX REQUIRED FOR TRANSPORT (ESCRT) ,	CHMP4B:1,NEDD4L:1,CHMP7:1,UBC:1	0.961889
REACT:384	REACT:DEFECTIVE B3GALTL CAUSES PETERS-PLUS SYNDROME (PPS)	4	3	ADAMTS6:2,ADAMTS10:1,THBS1:1	1.3949e-05	0.00401344	0.0146216	REACT:1114 - REACT:O-GLYCOSYLATION OF TSR DOMAIN-CONTAINING PROTEINS ,	ADAMTS6:2,ADAMTS10:1,THBS1:1	0.961889
GO:0001825	GO:BLASTOCYST FORMATION	6	6	JUNB:1,PRDM14:1,CTR9:1,RBM46:1,LATS1:1,SRF:1	2.95111e-05	0.008491	0.0147729	GO:0001826 - GO:INNER CELL MASS CELL DIFFERENTIATION , GO:0001829 - GO:TROPHECTODERMAL CELL DIFFERENTIATION , GO:0001824 - GO:BLASTOCYST DEVELOPMENT ,	PRDM14:1,CTR9:1,LATS1:1,JUNB:1,RBM46:1,SRF:1,PRPF19:1	0.961889
GO:0003376	GO:SPHINGOSINE-1-PHOSPHATE SIGNALING PATHWAY	2	2	S1PR1:1,SPNS1:1	2.79777e-06	0.000804981	0.0152372	GO:0090520 - GO:SPHINGOLIPID MEDIATED SIGNALING PATHWAY , GO:0038036 - GO:SPHINGOSINE-1-PHOSPHATE RECEPTOR ACTIVITY , GO:0045125 - GO:BIOACTIVE LIPID RECEPTOR ACTIVITY , GO:0046624 - GO:SPHINGOLIPID TRANSPORTER ACTIVITY , GO:0050926 - GO:REGULATION OF POSITIVE CHEMOTAXIS , GO:0050927 - GO:POSITIVE REGULATION OF POSITIVE CHEMOTAXIS , REACT:907 - REACT:LYSOSPHINGOLIPID AND LPA RECEPTORS , GO:004662…	S1PR1:1,SPNS1:1	0.961889
GO:0021796	GO:CEREBRAL CORTEX REGIONALIZATION	3	2	PAX6:1,EMX1:2	7.89084e-06	0.00227037	0.0161735	GO:0021978 - GO:TELENCEPHALON REGIONALIZATION , GO:0070444 - GO:OLIGODENDROCYTE PROGENITOR PROLIFERATION , GO:0070445 - GO:REGULATION OF OLIGODENDROCYTE PROGENITOR PROLIFERATION , GO:0021871 - GO:FOREBRAIN REGIONALIZATION , GO:0060019 - GO:RADIAL GLIAL CELL DIFFERENTIATION ,	PAX6:1,EMX1:2,METTL14:1	0.961889
REACT:363	REACT:DNA DOUBLE STRAND BREAK RESPONSE	10	10	H2AFX:1,SMARCA5:1,PPP5C:1,SUMO1:1,BAP1:1,MAPK8:1,BABAM1:1,BAZ1B:1,PIAS4:1,UBC:1	6.80191e-05	0.0195706	0.0165475	REACT:1378 - REACT:RECRUITMENT AND ATM-MEDIATED PHOSPHORYLATION OF REPAIR AND SIGNALING PROTEINS AT DNA DOUBLE STRAND BREAKS ,	H2AFX:1,SMARCA5:1,PPP5C:1,SUMO1:1,BAP1:1,MAPK8:1,BABAM1:1,BAZ1B:1,PIAS4:1,UBC:1	0.961889
GO:0045066	GO:REGULATORY T CELL DIFFERENTIATION	5	4	BCL6:2,DROSHA:1,IRF1:1,CBFB:1	2.246e-05	0.00646222	0.0178611	GO:0045589 - GO:REGULATION OF REGULATORY T CELL DIFFERENTIATION , GO:0045581 - GO:NEGATIVE REGULATION OF T CELL DIFFERENTIATION , GO:0045620 - GO:NEGATIVE REGULATION OF LYMPHOCYTE DIFFERENTIATION ,	BCL6:2,DROSHA:1,IRF1:1,CBFB:1	0.961889
GO:0030215	GO:SEMAPHORIN RECEPTOR BINDING	4	2	SEMA6B:2,PLXNB1:2	1.48806e-05	0.00428148	0.0180641	GO:0033689 - GO:NEGATIVE REGULATION OF OSTEOBLAST PROLIFERATION , REACT:1540 - REACT:SEMA4D MEDIATED INHIBITION OF CELL ATTACHMENT AND MIGRATION , GO:0061430 - GO:BONE TRABECULA MORPHOGENESIS , GO:0033688 - GO:REGULATION OF OSTEOBLAST PROLIFERATION ,	PLXNB1:2	0.961889
GO:0003357	GO:NORADRENERGIC NEURON DIFFERENTIATION	2	2	ASCL1:1,INSM1:1	3.08155e-06	0.000886629	0.0182596	GO:0061101 - GO:NEUROENDOCRINE CELL DIFFERENTIATION , GO:0061549 - GO:SYMPATHETIC GANGLION DEVELOPMENT , GO:0061548 - GO:GANGLION DEVELOPMENT , GO:0048865 - GO:STEM CELL FATE COMMITMENT , GO:0051593 - GO:RESPONSE TO FOLIC ACID , GO:0061140 - GO:LUNG SECRETORY CELL DIFFERENTIATION ,	ASCL1:1,INSM1:1,CTNNB1:1	0.961889
GO:0048799	GO:ANIMAL ORGAN MATURATION	4	3	PHOSPHO1:1,ALDH1A2:1,PLXNB1:2	1.50535e-05	0.00433122	0.0187536	GO:0043931 - GO:OSSIFICATION INVOLVED IN BONE MATURATION , GO:0070977 - GO:BONE MATURATION ,	PHOSPHO1:1,PLXNB1:2	0.961889
GO:0008024	GO:CYCLIN/CDK POSITIVE TRANSCRIPTION ELONGATION FACTOR COMPLEX	5	4	CDK13:1,RB1:2,CDK12:1,SNW1:1	2.28762e-05	0.00658198	0.0191569	GO:0019908 - GO:NUCLEAR CYCLIN-DEPENDENT PROTEIN KINASE HOLOENZYME COMPLEX , GO:0008023 - GO:TRANSCRIPTION ELONGATION FACTOR COMPLEX , GO:0032806 - GO:CARBOXY-TERMINAL DOMAIN PROTEIN KINASE COMPLEX , GO:0000307 - GO:CYCLIN-DEPENDENT PROTEIN KINASE HOLOENZYME COMPLEX , GO:1902911 - GO:PROTEIN KINASE COMPLEX , GO:1902554 - GO:SERINE/THREONINE PROTEIN KINASE COMPLEX ,	CDK13:1,RB1:2,CDK12:1,SNW1:1,AFF4:1,LEO1:1,CTR9:1,SUPT5H:2,CCND1:1,CHUK:1,PRKAG2:1,INSR:2	0.961889
GO:0008381	GO:MECHANICALLY-GATED ION CHANNEL ACTIVITY	3	2	PIEZO2:2,TRPV4:1	8.45345e-06	0.00243224	0.0193566	GO:0022833 - GO:MECHANICALLY GATED CHANNEL ACTIVITY ,	PIEZO2:2,TRPV4:1	0.961889
GO:0010765	GO:POSITIVE REGULATION OF SODIUM ION TRANSPORT	8	6	FGF12:1,CNTN1:2,WNK3:1,ACTN4:2,NOS1:1,SLC9A1:1	5.00828e-05	0.0144099	0.0198357	GO:2000651 - GO:POSITIVE REGULATION OF SODIUM ION TRANSMEMBRANE TRANSPORTER ACTIVITY , GO:1902307 - GO:POSITIVE REGULATION OF SODIUM ION TRANSMEMBRANE TRANSPORT , GO:1902305 - GO:REGULATION OF SODIUM ION TRANSMEMBRANE TRANSPORT , GO:0002028 - GO:REGULATION OF SODIUM ION TRANSPORT ,	WNK3:1,ACTN4:2,SLC9A1:1,NOS1:1,FGF12:1,NEDD4L:1,KLHL24:1,PRKCE:1,CNTN1:2,SPTBN4:1	0.961889
GO:0031441	GO:NEGATIVE REGULATION OF MRNA 3'-END PROCESSING	5	4	CTR9:1,RNF20:1,SUPT5H:2,RNF40:1	2.30877e-05	0.00664285	0.0198386	GO:1900364 - GO:NEGATIVE REGULATION OF MRNA POLYADENYLATION , GO:1900363 - GO:REGULATION OF MRNA POLYADENYLATION , GO:0033523 - GO:HISTONE H2B UBIQUITINATION , GO:0031440 - GO:REGULATION OF MRNA 3'-END PROCESSING , GO:0006378 - GO:MRNA POLYADENYLATION , GO:0043631 - GO:RNA POLYADENYLATION , GO:0050686 - GO:NEGATIVE REGULATION OF MRNA PROCESSING , GO:0032786 - GO:POSITIVE REGULATION OF DNA-TEMPLAT…	CTR9:1,RNF20:1,SUPT5H:2,RNF40:1,LEO1:1,CPSF6:1,CPSF4:2,PCF11:1,RBM46:1,SYNCRIP:1	0.961889
GO:0035749	GO:MYELIN SHEATH ADAXONAL REGION	2	1	CNP:2	3.29284e-06	0.000947422	0.0206601	GO:0035748 - GO:MYELIN SHEATH ABAXONAL REGION , GO:0005902 - GO:MICROVILLUS , GO:0021762 - GO:SUBSTANTIA NIGRA DEVELOPMENT , GO:0004112 - GO:CYCLIC-NUCLEOTIDE PHOSPHODIESTERASE ACTIVITY , GO:0009214 - GO:CYCLIC NUCLEOTIDE CATABOLIC PROCESS , GO:0009166 - GO:NUCLEOTIDE CATABOLIC PROCESS , GO:1901292 - GO:NUCLEOSIDE PHOSPHATE CATABOLIC PROCESS ,	CNP:2,ATP6V1E1:1,CTNNB1:1,INA:1,SYNGR3:1,PDE4B:2	0.961889
GO:0030863	GO:CORTICAL CYTOSKELETON	14	11	NF2:1,NSMF:1,SPTBN4:1,ACTN4:2,SPTBN1:2,ACTR2:1,FLNA:2,MYH9:1,CLASP1:1,TRPV4:1,FLOT1:1	0.000113612	0.0326887	0.0207212	GO:0030864 - GO:CORTICAL ACTIN CYTOSKELETON ,	NF2:1,SPTBN4:1,SPTBN1:2,ACTR2:1,MYH9:1,TRPV4:1,FLOT1:1	0.961889
KEGG:HSA04975	KEGG:FAT DIGESTION AND ABSORPTION	2	2	AGPAT1:1,FABP2:1	3.37141e-06	0.000970028	0.0215845	GO:0005504 - GO:FATTY ACID BINDING , REACT:274 - REACT:CHREBP ACTIVATES METABOLIC GENE EXPRESSION ,	FABP2:1,AGPAT1:1	0.961889
GO:0006384	GO:TRANSCRIPTION INITIATION FROM RNA POLYMERASE III PROMOTER	3	1	GTF3C4:3	8.84156e-06	0.00254391	0.0217397	GO:0009304 - GO:TRNA TRANSCRIPTION , GO:0042791 - GO:5S CLASS RRNA TRANSCRIPTION FROM RNA POLYMERASE III TYPE 1 PROMOTER , GO:0042797 - GO:TRNA TRANSCRIPTION FROM RNA POLYMERASE III PROMOTER , GO:0000127 - GO:TRANSCRIPTION FACTOR TFIIIC COMPLEX , GO:0090576 - GO:RNA POLYMERASE III TRANSCRIPTION FACTOR COMPLEX , GO:0009303 - GO:RRNA TRANSCRIPTION , REACT:1332 - REACT:RNA POLYMERASE III TRANSCRIPTI…	GTF3C4:3,SMARCA4:1,ZNF143:1,TENM1:1,CHD8:1	0.961889
GO:0031281	GO:POSITIVE REGULATION OF CYCLASE ACTIVITY	9	8	ADCY1:1,PRKCA:1,NOS1:1,NF1:2,MAPK8:1,RAF1:1,ADCY5:1,CRHR1:1	6.11674e-05	0.0175992	0.0222769	GO:0051349 - GO:POSITIVE REGULATION OF LYASE ACTIVITY , GO:0045762 - GO:POSITIVE REGULATION OF ADENYLATE CYCLASE ACTIVITY , GO:0030819 - GO:POSITIVE REGULATION OF CAMP BIOSYNTHETIC PROCESS , GO:0030816 - GO:POSITIVE REGULATION OF CAMP METABOLIC PROCESS , GO:0031279 - GO:REGULATION OF CYCLASE ACTIVITY , GO:0051339 - GO:REGULATION OF LYASE ACTIVITY , GO:0045761 - GO:REGULATION OF ADENYLATE CYCLASE …	ADCY1:1,PRKCA:1,NOS1:1,NF1:2,RAF1:1,ADCY5:1,CRHR1:1,PTHLH:1,HRH3:1,MAPK8:1	0.961889
REACT:1436	REACT:REGULATION OF INNATE IMMUNE RESPONSES TO CYTOSOLIC DNA	4	3	TBK1:2,DTX4:1,UBC:1	1.58832e-05	0.00456994	0.0222887	REACT:69 - REACT:ACTIVATION OF IRF3/IRF7 MEDIATED BY TBK1/IKK EPSILON , GO:0045350 - GO:INTERFERON-BETA BIOSYNTHETIC PROCESS , GO:0045357 - GO:REGULATION OF INTERFERON-BETA BIOSYNTHETIC PROCESS , GO:0045359 - GO:POSITIVE REGULATION OF INTERFERON-BETA BIOSYNTHETIC PROCESS , REACT:760 - REACT:IRF3-MEDIATED INDUCTION OF TYPE I IFN , GO:1904415 - GO:REGULATION OF XENOPHAGY , GO:1904417 - GO:POSITIVE …	TBK1:2,PTPN11:1,UBC:1,SARM1:1,DTX4:1,XRCC5:1,CHUK:1,NFKB1:1,ITCH:1	0.961889
GO:0021895	GO:CEREBRAL CORTEX NEURON DIFFERENTIATION	6	5	ASCL1:1,CHD5:1,NR2E1:1,CNTN2:1,EMX1:2	3.24967e-05	0.00935001	0.0224475	NA	NA	0.961889
GO:0071108	GO:PROTEIN K48-LINKED DEUBIQUITINATION	6	5	OTUD7A:1,USP5:2,VCPIP1:1,BAP1:1,USP33:1	3.33358e-05	0.00959144	0.0250118	GO:0004843 - GO:THIOL-DEPENDENT UBIQUITIN-SPECIFIC PROTEASE ACTIVITY ,	USP32:1,OTUD7A:1,USP5:2,USP7:1,VCPIP1:1,BAP1:1,USP22:1,USP33:1	0.961889
GO:0001786	GO:PHOSPHATIDYLSERINE BINDING	9	5	CPNE6:2,TLN1:4,JPH2:2,RASGRP1:1,THBS1:1	6.29056e-05	0.0180993	0.0260279	GO:0072341 - GO:MODIFIED AMINO ACID BINDING ,	CPNE6:2,TLN1:4,JPH2:2,RASGRP1:1,THBS1:1	0.961889
BIOC:131	BIOC:ARENRF2_PATHWAY	4	4	PRKCA:1,KEAP1:1,MAPK8:1,MAFK:1	1.68784e-05	0.00485629	0.0270321	BIOC:135 - BIOC:CCR5_PATHWAY ,	PRKCA:1,MAPK8:1	0.961889
GO:0019789	GO:SUMO TRANSFERASE ACTIVITY	4	4	PIAS2:1,SUMO1:1,PIAS4:1,CBX4:1	1.71993e-05	0.00494861	0.0286803	REACT:1528 - REACT:SUMOYLATION OF TRANSCRIPTION FACTORS , NCI:176 - NCI:SUMOYLATION BY RANBP2 REGULATES TRANSCRIPTIONAL REPRESSION , REACT:1524 - REACT:SUMOYLATION OF DNA DAMAGE RESPONSE AND REPAIR PROTEINS , REACT:1527 - REACT:SUMOYLATION OF CHROMATIN ORGANIZATION PROTEINS , REACT:1525 - REACT:SUMOYLATION OF DNA REPLICATION PROTEINS ,	PIAS2:1,SUMO1:1,FOXL2:1,PIAS4:1,PHC1:1,SMC6:1,CBX4:1,SMC3:1,L3MBTL2:1	0.961889
REACT:1736	REACT:TP53 REGULATES TRANSCRIPTION OF CELL DEATH GENES	5	4	CREBBP:2,PRELID1:1,BCL6:2,TP73:1	2.55001e-05	0.00733695	0.0287528	REACT:1743 - REACT:TP53 REGULATES TRANSCRIPTION OF SEVERAL ADDITIONAL CELL DEATH GENES WHOSE SPECIFIC ROLES IN P53-DEPENDENT APOPTOSIS REMAIN UNCERTAIN , REACT:1739 - REACT:TP53 REGULATES TRANSCRIPTION OF GENES INVOLVED IN CYTOCHROME C RELEASE ,	BCL6:2,TP73:1,CREBBP:2,PRELID1:1	0.961889
GO:0045651	GO:POSITIVE REGULATION OF MACROPHAGE DIFFERENTIATION	3	2	PRKCA:1,RB1:2	9.87626e-06	0.00284162	0.0288406	GO:0043353 - GO:ENUCLEATE ERYTHROCYTE DIFFERENTIATION , GO:0090230 - GO:REGULATION OF CENTROMERE COMPLEX ASSEMBLY , GO:0045649 - GO:REGULATION OF MACROPHAGE DIFFERENTIATION , BIOC:133 - BIOC:P53_PATHWAY , REACT:317 - REACT:CONDENSATION OF PROPHASE CHROMOSOMES , BIOC:40 - BIOC:TID_PATHWAY , GO:2000679 - GO:POSITIVE REGULATION OF TRANSCRIPTION REGULATORY REGION DNA BINDING , GO:0002763 - GO:POSITIV…	RB1:2,PRKCA:1,CCND1:1,H2AFX:1,NFKB1:1,CTNNB1:1,OCSTAMP:1,XRCC5:1,ZNF207:1,NIPBL:1,BTRC:1,TBX2:1,SMC6:1,PRMT1:1,NCKAP1L:1,MAPK8:1	0.961889
GO:0048617	GO:EMBRYONIC FOREGUT MORPHOGENESIS	3	2	CTNNB1:1,ACVR2B:2	1.00175e-05	0.00288226	0.0298941	GO:0060836 - GO:LYMPHATIC ENDOTHELIAL CELL DIFFERENTIATION , REACT:1445 - REACT:REGULATION OF SIGNALING BY NODAL , GO:0032927 - GO:POSITIVE REGULATION OF ACTIVIN RECEPTOR SIGNALING PATHWAY , GO:0017002 - GO:ACTIVIN-ACTIVATED RECEPTOR ACTIVITY , GO:0004675 - GO:TRANSMEMBRANE RECEPTOR PROTEIN SERINE/THREONINE KINASE ACTIVITY , GO:0001702 - GO:GASTRULATION WITH MOUTH FORMING SECOND , REACT:1556 - RE…	ACVR2B:2,BMPR2:1,CTNNB1:1,SRF:1,HGF:1	0.961889
GO:1902043	GO:POSITIVE REGULATION OF EXTRINSIC APOPTOTIC SIGNALING PATHWAY VIA DEATH DOMAIN RECEPTORS	5	4	STK3:1,NF1:2,STK4:1,THBS1:1	2.60786e-05	0.00750339	0.0312122	GO:1902041 - GO:REGULATION OF EXTRINSIC APOPTOTIC SIGNALING PATHWAY VIA DEATH DOMAIN RECEPTORS , GO:2001238 - GO:POSITIVE REGULATION OF EXTRINSIC APOPTOTIC SIGNALING PATHWAY , GO:0008625 - GO:EXTRINSIC APOPTOTIC SIGNALING PATHWAY VIA DEATH DOMAIN RECEPTORS ,	ARHGEF2:1,STK3:1,HGF:1,NF1:2,RAF1:1,STK4:1,THBS1:1,RBCK1:1,DEDD2:1	0.961889
GO:0035864	GO:RESPONSE TO POTASSIUM ION	4	2	KMT2A:3,KCNC1:1	1.77833e-05	0.00511664	0.0318306	GO:0060216 - GO:DEFINITIVE HEMOPOIESIS , GO:0018026 - GO:PEPTIDYL-LYSINE MONOMETHYLATION , GO:0048172 - GO:REGULATION OF SHORT-TERM NEURONAL SYNAPTIC PLASTICITY , GO:0035162 - GO:EMBRYONIC HEMOPOIESIS , GO:2001023 - GO:REGULATION OF RESPONSE TO DRUG , GO:0071440 - GO:REGULATION OF HISTONE H3-K14 ACETYLATION , GO:0003680 - GO:AT DNA BINDING , GO:0044154 - GO:HISTONE H3-K14 ACETYLATION , GO:2000615…	KMT2A:3,MEIS1:1,CBFB:1,SETD2:1,SETD7:1,SHISA7:1,SHISA6:1,STK3:1,STK4:1,PRKCE:1,CXXC1:1,ADAM17:1,CHD8:1	0.961889
GO:0000815	GO:ESCRT III COMPLEX	2	2	CHMP4B:1,CHMP7:1	4.1994e-06	0.00120826	0.0323162	GO:0000920 - GO:CELL SEPARATION AFTER CYTOKINESIS , GO:0039702 - GO:VIRAL BUDDING VIA HOST ESCRT COMPLEX , GO:0046755 - GO:VIRAL BUDDING , GO:0010458 - GO:EXIT FROM MITOSIS , GO:0036452 - GO:ESCRT COMPLEX , GO:0036257 - GO:MULTIVESICULAR BODY ORGANIZATION , GO:0036258 - GO:MULTIVESICULAR BODY ASSEMBLY , GO:0031468 - GO:NUCLEAR ENVELOPE REASSEMBLY , GO:1904896 - GO:ESCRT COMPLEX DISASSEMBLY , GO:1…	CHMP4B:1,CHMP7:1,CLASP2:1,CLASP1:1,DYNC1H1:1,ACTR2:1	0.961889
GO:0044264	GO:CELLULAR POLYSACCHARIDE METABOLIC PROCESS	10	8	NDST1:1,NDST3:2,PRKAG2:1,INSR:2,PFKM:1,UBC:1,PPP1CC:1,DYRK2:1	7.6772e-05	0.022089	0.0340053	GO:0034637 - GO:CELLULAR CARBOHYDRATE BIOSYNTHETIC PROCESS , GO:0033692 - GO:CELLULAR POLYSACCHARIDE BIOSYNTHETIC PROCESS , GO:0000271 - GO:POLYSACCHARIDE BIOSYNTHETIC PROCESS , GO:0005977 - GO:GLYCOGEN METABOLIC PROCESS , GO:0006073 - GO:CELLULAR GLUCAN METABOLIC PROCESS , GO:0044042 - GO:GLUCAN METABOLIC PROCESS , GO:0006112 - GO:ENERGY RESERVE METABOLIC PROCESS ,	NDST1:1,NDST3:2,GOT1:1,INSR:2,UBC:1,DYRK2:1,NFKB1:1,PRKAG2:1,PFKM:1,PPP1CC:1	0.961889
GO:0051601	GO:EXOCYST LOCALIZATION	3	2	TNFAIP2:1,EXOC1:2	1.06514e-05	0.00306465	0.034869	GO:0017049 - GO:GTP-RHO BINDING , GO:0000145 - GO:EXOCYST , GO:0034629 - GO:CELLULAR PROTEIN COMPLEX LOCALIZATION , REACT:1924 - REACT:VXPX CARGO-TARGETING TO CILIUM , GO:0090543 - GO:FLEMMING BODY , REACT:248 - REACT:CARGO TRAFFICKING TO THE PERICILIARY MEMBRANE ,	TNFAIP1:1,EXOC1:2,TNFAIP2:1,EXOC6:1	0.961889
GO:0001946	GO:LYMPHANGIOGENESIS	5	4	FLT4:1,VASH1:1,ACVR2B:2,BMPR2:1	2.76117e-05	0.00794451	0.0383546	GO:0036303 - GO:LYMPH VESSEL MORPHOGENESIS , GO:0001945 - GO:LYMPH VESSEL DEVELOPMENT , GO:0061298 - GO:RETINA VASCULATURE DEVELOPMENT IN CAMERA-TYPE EYE , GO:0001974 - GO:BLOOD VESSEL REMODELING ,	FLT4:1,VASH1:1,ACVR2B:2,BMPR2:1,COL4A1:1,ERG:1	0.961889
GO:0045956	GO:POSITIVE REGULATION OF CALCIUM ION-DEPENDENT EXOCYTOSIS	6	5	STXBP1:1,CACNA1I:2,CACNA1G:1,NLGN1:1,CDK5R2:1	3.69944e-05	0.0106441	0.0384552	GO:1903307 - GO:POSITIVE REGULATION OF REGULATED SECRETORY PATHWAY , GO:0045921 - GO:POSITIVE REGULATION OF EXOCYTOSIS ,	STXBP1:1,CACNA1I:2,CACNA1G:1,NLGN1:1,CDK5R2:1,CLASP2:1,CLASP1:1	0.961889
GO:0051131	GO:CHAPERONE-MEDIATED PROTEIN COMPLEX ASSEMBLY	4	4	HSP90AB1:1,HDAC6:1,PTGES3:1,HSPA4:1	1.89192e-05	0.00544347	0.0385185	REACT:146 - REACT:ARYL HYDROCARBON RECEPTOR SIGNALLING , KEGG:HSA04612 - KEGG:ANTIGEN PROCESSING AND PRESENTATION ,	HSP90AB1:1,PTGES3:1,HSPA4:1	0.961889
GO:0002158	GO:OSTEOCLAST PROLIFERATION	1	1	OCSTAMP:1	6.08091e-07	0.000174961	0.0396136	GO:0072674 - GO:MULTINUCLEAR OSTEOCLAST DIFFERENTIATION , GO:0071391 - GO:CELLULAR RESPONSE TO ESTROGEN STIMULUS , GO:0045672 - GO:POSITIVE REGULATION OF OSTEOCLAST DIFFERENTIATION ,	OCSTAMP:1,TRIM24:1	0.961889
GO:0043923	GO:POSITIVE REGULATION BY HOST OF VIRAL TRANSCRIPTION	5	4	CHD1:2,NUCKS1:1,SNW1:1,SMARCA4:1	2.7935e-05	0.00803752	0.039978	GO:0043921 - GO:MODULATION BY HOST OF VIRAL TRANSCRIPTION , GO:0052312 - GO:MODULATION OF TRANSCRIPTION IN OTHER ORGANISM INVOLVED IN SYMBIOTIC INTERACTION , GO:0052472 - GO:MODULATION BY HOST OF SYMBIONT TRANSCRIPTION , GO:0051851 - GO:MODIFICATION BY HOST OF SYMBIONT MORPHOLOGY OR PHYSIOLOGY , GO:0051702 - GO:INTERACTION WITH SYMBIONT , GO:0050434 - GO:POSITIVE REGULATION OF VIRAL TRANSCRIPTION…	CHD1:2,NUCKS1:1,SNW1:1,SMARCA4:1,PC:1,EIF2AK4:1,SMC3:1,SUPT5H:2	0.961889
REACT:1746	REACT:TRAF6 MEDIATED IRF7 ACTIVATION	5	3	TBK1:2,CREBBP:2,IRF1:1	2.79606e-05	0.00804488	0.0401082	REACT:1745 - REACT:TRAF3-DEPENDENT IRF ACTIVATION PATHWAY , REACT:357 - REACT:DDX58/IFIH1-MEDIATED INDUCTION OF INTERFERON-ALPHA/BETA , GO:0032728 - GO:POSITIVE REGULATION OF INTERFERON-BETA PRODUCTION , GO:0032648 - GO:REGULATION OF INTERFERON-BETA PRODUCTION , GO:0032608 - GO:INTERFERON-BETA PRODUCTION ,	TBK1:2,CREBBP:2,CHUK:1,IRF1:1,ITCH:1,NFKB1:1,UBC:1,FLOT1:1	0.961889
GO:0030500	GO:REGULATION OF BONE MINERALIZATION	7	5	FZD9:2,PHOSPHO1:1,S1PR1:1,ACVR2B:2,BMPR2:1	4.7291e-05	0.0136066	0.0401206	GO:0070167 - GO:REGULATION OF BIOMINERAL TISSUE DEVELOPMENT , GO:0030501 - GO:POSITIVE REGULATION OF BONE MINERALIZATION , GO:0070169 - GO:POSITIVE REGULATION OF BIOMINERAL TISSUE DEVELOPMENT , GO:0030282 - GO:BONE MINERALIZATION , GO:0045778 - GO:POSITIVE REGULATION OF OSSIFICATION ,	FZD9:2,PHOSPHO1:1,S1PR1:1,ACVR2B:2,BMPR2:1,PTH1R:1,NIPBL:1,HGF:1,CTNNB1:1	0.961889
GO:0030219	GO:MEGAKARYOCYTE DIFFERENTIATION	13	11	KMT2A:3,PRMT1:1,PTPN11:1,TNRC6B:1,MEIS1:1,CBFB:1,HIST1H3J:1,HIST1H3B:1,SRF:1,THBS1:1,HIST1H3C:1	0.000113743	0.0327263	0.0421201	GO:0045652 - GO:REGULATION OF MEGAKARYOCYTE DIFFERENTIATION , REACT:1347 - REACT:RUNX1 REGULATES GENES INVOLVED IN MEGAKARYOCYTE DIFFERENTIATION AND PLATELET FUNCTION ,	KMT2A:3,PRMT1:1,TNRC6B:1,CBFB:1,HIST1H3J:1,HIST1H3B:1,THBS1:1,HIST1H3C:1,H2AFX:1	0.961889
GO:0031527	GO:FILOPODIUM MEMBRANE	3	2	NF2:1,FZD9:2	1.15514e-05	0.00332359	0.0426174	NCI:224 - NCI:WNT SIGNALING NETWORK , GO:0042813 - GO:WNT-ACTIVATED RECEPTOR ACTIVITY , GO:1905476 - GO:NEGATIVE REGULATION OF PROTEIN LOCALIZATION TO MEMBRANE , GO:0051881 - GO:REGULATION OF MITOCHONDRIAL MEMBRANE POTENTIAL , GO:0001941 - GO:POSTSYNAPTIC MEMBRANE ORGANIZATION ,	FZD9:2,FZD7:1,PPP2R5A:1,PRELID1:1,NLGN1:1	0.961889
GO:0071157	GO:NEGATIVE REGULATION OF CELL CYCLE ARREST	4	3	HSP90AB1:1,FZD9:2,CCND1:1	1.95677e-05	0.00563007	0.0426708	NA	NA	0.961889
GO:0016024	GO:CDP-DIACYLGLYCEROL BIOSYNTHETIC PROCESS	3	3	AGPAT1:1,AGPAT3:1,CDS1:1	1.16363e-05	0.00334801	0.043389	GO:0046341 - GO:CDP-DIACYLGLYCEROL METABOLIC PROCESS , GO:0003841 - GO:1-ACYLGLYCEROL-3-PHOSPHATE O-ACYLTRANSFERASE ACTIVITY , GO:0042171 - GO:LYSOPHOSPHATIDIC ACID ACYLTRANSFERASE ACTIVITY , GO:0071617 - GO:LYSOPHOSPHOLIPID ACYLTRANSFERASE ACTIVITY , GO:0006654 - GO:PHOSPHATIDIC ACID BIOSYNTHETIC PROCESS , REACT:1672 - REACT:SYNTHESIS OF PA , GO:0046473 - GO:PHOSPHATIDIC ACID METABOLIC PROCESS ,	AGPAT1:1,AGPAT3:1,CDS1:1,MBOAT2:1,DGKA:1	0.961889
GO:0060706	GO:CELL DIFFERENTIATION INVOLVED IN EMBRYONIC PLACENTA DEVELOPMENT	4	4	STK3:1,GRHL2:1,ASCL2:1,STK4:1	1.98722e-05	0.00571766	0.0447036	GO:0060215 - GO:PRIMITIVE HEMOPOIESIS , GO:0001892 - GO:EMBRYONIC PLACENTA DEVELOPMENT ,	STK3:1,STK4:1,JUNB:1,SETD2:1,GGNBP2:1,GRHL2:1,VASH1:1,ASCL2:1	0.961889
GO:0097284	GO:HEPATOCYTE APOPTOTIC PROCESS	4	3	STK3:1,RB1:2,STK4:1	2.00089e-05	0.005757	0.045634	NA	NA	0.961889
GO:0097524	GO:SPERM PLASMA MEMBRANE	2	2	HSP90AB1:1,ABHD2:1	5.18993e-06	0.00149326	0.0473097	GO:0019062 - GO:VIRION ATTACHMENT TO HOST CELL , GO:0044406 - GO:ADHESION OF SYMBIONT TO HOST , GO:0044650 - GO:ADHESION OF SYMBIONT TO HOST CELL , GO:0048240 - GO:SPERM CAPACITATION , REACT:1892 - REACT:UPTAKE AND FUNCTION OF DIPHTHERIA TOXIN , GO:1990226 - GO:HISTONE METHYLTRANSFERASE BINDING , GO:0071635 - GO:NEGATIVE REGULATION OF TRANSFORMING GROWTH FACTOR BETA PRODUCTION , GO:2000010 - GO:P…	HSP90AB1:1,ABHD2:1	0.961889
GO:0035542	GO:REGULATION OF SNARE COMPLEX ASSEMBLY	3	2	TRIM9:2,STXBP1:1	1.20872e-05	0.00347775	0.0476054	GO:0035493 - GO:SNARE COMPLEX ASSEMBLY , GO:0031338 - GO:REGULATION OF VESICLE FUSION ,	TRIM9:2,STXBP1:1,GRIK5:1,RABGAP1:1,TBC1D30:1	0.961889
GO:0002756	GO:MYD88-INDEPENDENT TOLL-LIKE RECEPTOR SIGNALING PATHWAY	7	6	TBK1:2,CHUK:1,TAB3:1,UBC:1,SARM1:1,PRKCE:1	4.92785e-05	0.0141785	0.0480853	NA	NA	0.961889
GO:0071277	GO:CELLULAR RESPONSE TO CALCIUM ION	7	5	ADCY1:1,CPNE6:2,JUNB:1,FUS:2,NLGN1:1	4.95179e-05	0.0142474	0.0491079	NA	NA	0.961889
GO:0034109	GO:HOMOTYPIC CELL-CELL ADHESION	11	7	PRKCA:1,TLN1:4,PIK3CB:1,STXBP1:1,ZNF703:1,FLNA:2,MYH9:1	9.37306e-05	0.0269684	0.0503979	GO:0070527 - GO:PLATELET AGGREGATION ,	PRKCA:1,TLN1:4,PIK3CB:1,STXBP1:1,FLNA:2,MYH9:1	0.961889
GO:0043380	GO:REGULATION OF MEMORY T CELL DIFFERENTIATION	2	1	BCL6:2	5.38425e-06	0.00154917	0.0504984	GO:0001161 - GO:INTRONIC TRANSCRIPTION REGULATORY REGION SEQUENCE-SPECIFIC DNA BINDING , GO:0044213 - GO:INTRONIC TRANSCRIPTION REGULATORY REGION DNA BINDING , GO:0048821 - GO:ERYTHROCYTE DEVELOPMENT , GO:0002638 - GO:NEGATIVE REGULATION OF IMMUNOGLOBULIN PRODUCTION , GO:0045591 - GO:POSITIVE REGULATION OF REGULATORY T CELL DIFFERENTIATION , GO:0002829 - GO:NEGATIVE REGULATION OF TYPE 2 IMMUNE RE…	BCL6:2,GRHL2:1,NCKAP1L:1,SRF:1,NIPBL:1,ARHGAP42:1,TNFAIP1:1,IL21:1,ADAM17:1,SEMA7A:1,ITCH:1,DACH1:1,VASH1:1,FNIP1:1,SMC3:1,CTNNBL1:1,BCL11B:1,RASGRP1:1,HSP90AB1:1,IPO5:1,DOCK11:2,SETD2:1,JAK1:1,EIF2AK4:1	0.961889
GO:0042382	GO:PARASPECKLES	3	2	HNRNPM:2,CPSF6:1	1.23982e-05	0.00356725	0.0506271	REACT:549 - REACT:FGFR2 ALTERNATIVE SPLICING , GO:0000380 - GO:ALTERNATIVE MRNA SPLICING, VIA SPLICEOSOME ,	HNRNPM:2,TIAL1:1,CDK13:1	0.961889
GO:0097062	GO:DENDRITIC SPINE MAINTENANCE	5	4	PICK1:1,VPS35:1,PRNP:1,INSR:2	2.99462e-05	0.00861619	0.0510088	GO:0043954 - GO:CELLULAR COMPONENT MAINTENANCE ,	PICK1:1,VPS35:1,PRNP:1,INSR:2	0.961889
GO:0098532	GO:HISTONE H3-K27 TRIMETHYLATION	3	2	CHD5:1,BEND3:2	1.24665e-05	0.00358689	0.0513025	GO:0034773 - GO:HISTONE H4-K20 TRIMETHYLATION , GO:0000182 - GO:RDNA BINDING , GO:0005720 - GO:NUCLEAR HETEROCHROMATIN , GO:0036124 - GO:HISTONE H3-K9 TRIMETHYLATION , GO:0070734 - GO:HISTONE H3-K27 METHYLATION , GO:0034770 - GO:HISTONE H4-K20 METHYLATION , GO:0051567 - GO:HISTONE H3-K9 METHYLATION ,	BEND3:2,UHRF2:1,CHD5:1,SETD7:1	0.961889
GO:0080025	GO:PHOSPHATIDYLINOSITOL-3,5-BISPHOSPHATE BINDING	6	4	JPH2:2,WIPI2:1,ACAP2:2,HIP1:1	3.99151e-05	0.0114845	0.0519783	GO:1902936 - GO:PHOSPHATIDYLINOSITOL BISPHOSPHATE BINDING , GO:0032266 - GO:PHOSPHATIDYLINOSITOL-3-PHOSPHATE BINDING ,	JPH2:2,WIPI2:1,EXOC1:2,PLEKHA2:1,ACAP2:2,HIP1:1,SLC9A1:1,KCNJ2:1,FZD7:1	0.961889
GO:0035579	GO:SPECIFIC GRANULE MEMBRANE	7	5	LAMTOR1:1,UBR4:3,MOSPD2:1,HVCN1:1,ATP8A1:1	5.01799e-05	0.0144379	0.0520074	NA	NA	0.961889
GO:0004468	GO:LYSINE N-ACETYLTRANSFERASE ACTIVITY, ACTING ON ACETYL PHOSPHATE AS DONOR	2	1	ATAT1:2	5.48762e-06	0.00157891	0.0522253	GO:0097427 - GO:MICROTUBULE BUNDLE , GO:0044546 - GO:NLRP3 INFLAMMASOME COMPLEX ASSEMBLY , GO:0021542 - GO:DENTATE GYRUS DEVELOPMENT ,	ATAT1:2,NR2E1:1	0.961889
GO:0070182	GO:DNA POLYMERASE BINDING	3	3	HSP90AB1:1,PTGES3:1,SMARCA4:1	1.26346e-05	0.00363526	0.0529844	GO:1905323 - GO:TELOMERASE HOLOENZYME COMPLEX ASSEMBLY , REACT:718 - REACT:HSP90 CHAPERONE CYCLE FOR STEROID HORMONE RECEPTORS (SHR) ,	HSP90AB1:1,ATR:1,PTGES3:1,DYNC1H1:1	0.961889
GO:0099023	GO:TETHERING COMPLEX	8	7	HOOK3:1,VPS39:1,TNFAIP2:1,EXOC1:2,VPS52:1,EXOC6:1,VPS51:1	6.11501e-05	0.0175942	0.0534299	NA	NA	0.961889
GO:0035329	GO:HIPPO SIGNALING	4	4	NF2:1,STK3:1,LATS1:1,STK4:1	2.11362e-05	0.00608134	0.0537149	REACT:1582 - REACT:SIGNALING BY HIPPO , KEGG:HSA04392 - KEGG:HIPPO SIGNALING PATHWAY - MULTIPLE SPECIES ,	STK3:1,LATS1:1,STK4:1,NF2:1	0.961889
GO:0031648	GO:PROTEIN DESTABILIZATION	7	6	CREBBP:2,VPS35:1,FBXW11:1,BTRC:1,PRNP:1,SENP2:1	5.06768e-05	0.0145808	0.0542534	NA	NA	0.961889
GO:0021902	GO:COMMITMENT OF NEURONAL CELL TO SPECIFIC NEURON TYPE IN FOREBRAIN	3	3	ASCL1:1,PAX6:1,BCL11B:1	1.28015e-05	0.00368327	0.0546797	GO:0021877 - GO:FOREBRAIN NEURON FATE COMMITMENT , GO:0048665 - GO:NEURON FATE SPECIFICATION , GO:0060579 - GO:VENTRAL SPINAL CORD INTERNEURON FATE COMMITMENT , GO:0060581 - GO:CELL FATE COMMITMENT INVOLVED IN PATTERN SPECIFICATION , GO:0021514 - GO:VENTRAL SPINAL CORD INTERNEURON DIFFERENTIATION , GO:0021513 - GO:SPINAL CORD DORSAL/VENTRAL PATTERNING , GO:0021511 - GO:SPINAL CORD PATTERNING , GO…	ASCL1:1,PAX6:1,BCL11B:1,MYT1L:1,GBX2:1,CNTN2:1,LHX5:1	0.961889
BIOC:78	BIOC:GATA3_PATHWAY	3	3	JUNB:1,MAF:1,MAP2K3:1	1.28055e-05	0.00368443	0.054721	NA	NA	0.961889
GO:0000079	GO:REGULATION OF CYCLIN-DEPENDENT PROTEIN SERINE/THREONINE KINASE ACTIVITY	9	9	CDC37:1,HEXIM1:1,SPDYA:1,CDC25A:1,CCNYL1:1,CCND1:1,ADAM17:1,LATS1:1,CDK5R2:1	7.25221e-05	0.0208662	0.0550316	GO:1904029 - GO:REGULATION OF CYCLIN-DEPENDENT PROTEIN KINASE ACTIVITY ,	CDC37:1,HEXIM1:1,SPDYA:1,CDC25A:1,CCNYL1:1,CCND1:1,ADAM17:1,LATS1:1,CDK5R2:1	0.961889
NCI:151	NCI:SIGNALING MEDIATED BY P38-GAMMA AND P38-DELTA	2	2	CCND1:1,MAP2K3:1	5.66934e-06	0.00163119	0.0553116	GO:0035897 - GO:PROTEOLYSIS IN OTHER ORGANISM , GO:0044033 - GO:MULTI-ORGANISM METABOLIC PROCESS , REACT:1891 - REACT:UPTAKE AND FUNCTION OF ANTHRAX TOXINS , NCI:10 - NCI:CELLULAR ROLES OF ANTHRAX TOXIN , GO:0004708 - GO:MAP KINASE KINASE ACTIVITY , NCI:150 - NCI:REGULATION OF P38-ALPHA AND P38-BETA ,	MAP2K3:1	0.961889
GO:0006891	GO:INTRA-GOLGI VESICLE-MEDIATED TRANSPORT	6	5	RAB6A:2,BICD2:1,COPB1:1,GABARAPL2:1,CUX1:1	4.09962e-05	0.0117955	0.057635	NA	NA	0.961889
REACT:1522	REACT:SUMO IS TRANSFERRED FROM E1 TO E2 (UBE2I, UBC9)	2	2	SUMO1:1,UBA2:1	5.80954e-06	0.00167153	0.0577357	REACT:1255 - REACT:PROCESSING AND ACTIVATION OF SUMO , GO:0031386 - GO:PROTEIN TAG , GO:0045759 - GO:NEGATIVE REGULATION OF ACTION POTENTIAL , GO:1902260 - GO:NEGATIVE REGULATION OF DELAYED RECTIFIER POTASSIUM CHANNEL ACTIVITY , GO:1903817 - GO:NEGATIVE REGULATION OF VOLTAGE-GATED POTASSIUM CHANNEL ACTIVITY , REACT:1070 - REACT:NEGATIVE REGULATION OF ACTIVITY OF TFAP2 (AP-2) FAMILY TRANSCRIPTION …	SUMO1:1,SENP2:1,UBA2:1	0.961889
GO:0080182	GO:HISTONE H3-K4 TRIMETHYLATION	6	3	KMT2A:3,CTR9:1,BEND3:2	4.10317e-05	0.0118057	0.0578271	GO:0051571 - GO:POSITIVE REGULATION OF HISTONE H3-K4 METHYLATION , GO:0051569 - GO:REGULATION OF HISTONE H3-K4 METHYLATION , GO:0006305 - GO:DNA ALKYLATION , GO:0006306 - GO:DNA METHYLATION , GO:0044728 - GO:DNA METHYLATION OR DEMETHYLATION , GO:0051568 - GO:HISTONE H3-K4 METHYLATION , GO:0018023 - GO:PEPTIDYL-LYSINE TRIMETHYLATION , GO:0061647 - GO:HISTONE H3-K9 MODIFICATION ,	KMT2A:3,CTR9:1,CTNNB1:1,SNW1:1,PICK1:1,PRDM14:1,GRHL2:1,BEND3:2,DMAP1:1,CXXC1:1,SETD2:1,SETD7:1	0.961889
GO:0005891	GO:VOLTAGE-GATED CALCIUM CHANNEL COMPLEX	13	9	NOS1:1,CACNA1I:2,CACNB4:1,CACNA1A:3,CACNA1E:1,CACNG3:1,PDE4B:2,CACNA1G:1,CACNB1:1	0.000119571	0.0344033	0.0579833	GO:0005245 - GO:VOLTAGE-GATED CALCIUM CHANNEL ACTIVITY , GO:0034704 - GO:CALCIUM CHANNEL COMPLEX ,	CACNA1I:2,CACNB4:1,CACNA1A:3,CACNA1E:1,CACNG3:1,TPCN1:1,CACNA1G:1,CACNB1:1,TRPC5:1,NOS1:1,PDE4B:2,RYR2:2	0.961889
REACT:1352	REACT:RUNX1 REGULATES TRANSCRIPTION OF GENES INVOLVED IN DIFFERENTIATION OF MYELOID CELLS	3	2	CREBBP:2,CBFB:1	1.31265e-05	0.00377677	0.0580553	BIOC:80 - BIOC:SET_PATHWAY , REACT:88 - REACT:ACTIVATION OF THE TFAP2 (AP-2) FAMILY OF TRANSCRIPTION FACTORS , REACT:1431 - REACT:REGULATION OF GENE EXPRESSION BY HYPOXIA-INDUCIBLE FACTOR , BIOC:3 - BIOC:CSK_PATHWAY , NCI:93 - NCI:HIF-2-ALPHA TRANSCRIPTION FACTOR NETWORK , GO:0006474 - GO:N-TERMINAL PROTEIN AMINO ACID ACETYLATION , BIOC:209 - BIOC:CARM1_PATHWAY , BIOC:43 - BIOC:VDR_PATHWAY , NCI:…	CREBBP:2,ADCY1:1,EIF3E:1,NAA15:1,PRDM15:1,JAK1:1,PHF12:1,RBBP7:1,CBFB:1,PIAS4:1,RUNX3:1,CTNNB1:1,PKM:1	0.961889
GO:0035258	GO:STEROID HORMONE RECEPTOR BINDING	13	11	RNF14:1,FUS:2,PIAS2:1,SUMO1:1,FOXL2:1,RB1:2,CTNNB1:1,PRPF6:1,LATS1:1,SNW1:1,SMARCA4:1	0.000119622	0.0344177	0.0581352	GO:0050681 - GO:ANDROGEN RECEPTOR BINDING ,	RNF14:1,PIAS2:1,RB1:2,CTNNB1:1,PRPF6:1,SNW1:1,SMARCA4:1	0.961889
GO:0017146	GO:NMDA SELECTIVE GLUTAMATE RECEPTOR COMPLEX	4	3	GRIN2A:1,SHANK1:2,NLGN1:1	2.17143e-05	0.00624769	0.0581414	GO:2000311 - GO:REGULATION OF AMPA RECEPTOR ACTIVITY , GO:0071855 - GO:NEUROPEPTIDE RECEPTOR BINDING , GO:0099601 - GO:REGULATION OF NEUROTRANSMITTER RECEPTOR ACTIVITY , GO:0035418 - GO:PROTEIN LOCALIZATION TO SYNAPSE , GO:0098936 - GO:INTRINSIC COMPONENT OF POSTSYNAPTIC MEMBRANE , GO:0099055 - GO:INTEGRAL COMPONENT OF POSTSYNAPTIC MEMBRANE , GO:0099240 - GO:INTRINSIC COMPONENT OF SYNAPTIC MEMBRA…	SHANK1:2,CACNG3:1,NLGN1:1,KLHL24:1,GRIPAP1:1,GRIN2A:1,STXBP1:1,GRM1:1,LRRTM2:1,SYT2:1,CBLN1:1,LRP8:1,ACTR2:1	0.961889
GO:0042181	GO:KETONE BIOSYNTHETIC PROCESS	2	2	EGR1:1,PDSS1:1	5.84858e-06	0.00168277	0.0584171	GO:0010566 - GO:REGULATION OF KETONE BIOSYNTHETIC PROCESS , GO:0072239 - GO:METANEPHRIC GLOMERULUS VASCULATURE DEVELOPMENT , GO:0006700 - GO:C21-STEROID HORMONE BIOSYNTHETIC PROCESS , GO:0071503 - GO:RESPONSE TO HEPARIN , GO:0072298 - GO:REGULATION OF METANEPHRIC GLOMERULUS DEVELOPMENT , GO:0006744 - GO:UBIQUINONE BIOSYNTHETIC PROCESS , GO:1901663 - GO:QUINONE BIOSYNTHETIC PROCESS , GO:0042448 - …	EGR1:1,PDSS1:1	0.961889
GO:0048384	GO:RETINOIC ACID RECEPTOR SIGNALING PATHWAY	6	5	ACTN4:2,ESRRG:1,ALDH1A2:1,RXRB:1,SNW1:1	4.12576e-05	0.0118707	0.0590562	NA	NA	0.961889
GO:0010878	GO:CHOLESTEROL STORAGE	2	2	PPARA:1,EHD1:1	5.90837e-06	0.00169997	0.0594662	GO:0010885 - GO:REGULATION OF CHOLESTEROL STORAGE , GO:0032096 - GO:NEGATIVE REGULATION OF RESPONSE TO FOOD , GO:0032099 - GO:NEGATIVE REGULATION OF APPETITE , GO:0010871 - GO:NEGATIVE REGULATION OF RECEPTOR BIOSYNTHETIC PROCESS , GO:0032098 - GO:REGULATION OF APPETITE , GO:0032105 - GO:NEGATIVE REGULATION OF RESPONSE TO EXTRACELLULAR STIMULUS , GO:0032108 - GO:NEGATIVE REGULATION OF RESPONSE TO …	PPARA:1,EHD1:1,NFKB1:1	0.961889
GO:0031063	GO:REGULATION OF HISTONE DEACETYLATION	5	4	TADA3:1,NIPBL:1,BCL6:2,MAPK8:1	3.13641e-05	0.00902413	0.0597562	GO:0016575 - GO:HISTONE DEACETYLATION ,	TADA3:1,HDAC5:2,NIPBL:1,BCL6:2,HDAC6:1,RBBP7:1,MAPK8:1	0.961889
GO:0004129	GO:CYTOCHROME-C OXIDASE ACTIVITY	1	1	COX7A1:1	9.40571e-07	0.000270623	0.0606079	GO:0015002 - GO:HEME-COPPER TERMINAL OXIDASE ACTIVITY , GO:0016675 - GO:OXIDOREDUCTASE ACTIVITY, ACTING ON A HEME GROUP OF DONORS , GO:0016676 - GO:OXIDOREDUCTASE ACTIVITY, ACTING ON A HEME GROUP OF DONORS, OXYGEN AS ACCEPTOR ,	COX7A1:1	0.961889
GO:0005903	GO:BRUSH BORDER	8	7	HSP90AB1:1,PTH1R:1,ACTN4:2,ACTN1:1,ITPR3:1,MYH9:1,SLC5A1:1	6.29231e-05	0.0181043	0.0609808	NA	NA	0.961889
NCI:184	NCI:RHOA SIGNALING PATHWAY	10	6	ROCK2:2,TLN1:4,SLC9A1:1,MAPK8:1,SRF:1,MAP2K3:1	8.54183e-05	0.0245767	0.0611098	NA	NA	0.961889
GO:0042641	GO:ACTOMYOSIN	11	7	MYH10:2,ACTN4:2,PXN:1,ACTN1:1,MYO5A:1,CDC42BPB:3,MYH9:1	9.71072e-05	0.0279399	0.0615872	GO:0001725 - GO:STRESS FIBER , GO:0097517 - GO:CONTRACTILE ACTIN FILAMENT BUNDLE , GO:0032432 - GO:ACTIN FILAMENT BUNDLE ,	MYH10:2,ACTN4:2,PXN:1,ACTN1:1,MYH9:1	0.961889
GO:2000649	GO:REGULATION OF SODIUM ION TRANSMEMBRANE TRANSPORTER ACTIVITY	8	7	FGF12:1,WNK3:1,NEDD4L:1,ACTN4:2,KLHL24:1,SLC9A1:1,PRKCE:1	6.31839e-05	0.0181794	0.0621454	NA	NA	0.961889
GO:0010668	GO:ECTODERMAL CELL DIFFERENTIATION	2	2	VPS52:1,FZD7:1	6.07358e-06	0.0017475	0.0623986	GO:0007398 - GO:ECTODERM DEVELOPMENT , GO:0060054 - GO:POSITIVE REGULATION OF EPITHELIAL CELL PROLIFERATION INVOLVED IN WOUND HEALING , GO:0009996 - GO:NEGATIVE REGULATION OF CELL FATE SPECIFICATION , GO:0010454 - GO:NEGATIVE REGULATION OF CELL FATE COMMITMENT , GO:0042659 - GO:REGULATION OF CELL FATE SPECIFICATION , GO:0006896 - GO:GOLGI TO VACUOLE TRANSPORT , GO:2000726 - GO:NEGATIVE REGULATION…	NF2:1,VPS52:1,CTNNB1:1,FZD7:1	0.961889
REACT:298	REACT:CLASSICAL ANTIBODY-MEDIATED COMPLEMENT ACTIVATION	1	1	C1QB:1	9.72348e-07	0.000279766	0.0625904	REACT:335 - REACT:CREATION OF C4 AND C2 ACTIVATORS , BIOC:41 - BIOC:CLASSIC_PATHWAY , BIOC:42 - BIOC:COMP_PATHWAY , KEGG:HSA04610 - KEGG:COMPLEMENT AND COAGULATION CASCADES , KEGG:HSA05150 - KEGG:STAPHYLOCOCCUS AUREUS INFECTION ,	C1QB:1,F8:1	0.961889
REACT:1029	REACT:NCAM1 INTERACTIONS	9	8	COL4A5:1,CACNA1I:2,CACNB4:1,CACNA1G:1,PRNP:1,CACNB1:1,CNTN2:1,COL4A1:1	7.44309e-05	0.0214154	0.0626013	REACT:1028 - REACT:NCAM SIGNALING FOR NEURITE OUT-GROWTH ,	SPTBN4:1,COL4A5:1,CACNA1I:2,CACNB4:1,SPTBN1:2,CACNA1G:1,PRNP:1,CACNB1:1,CNTN2:1,COL4A1:1	0.961889
GO:0016854	GO:RACEMASE AND EPIMERASE ACTIVITY	2	1	GLCE:2	6.18639e-06	0.00177996	0.0644287	GO:0016857 - GO:RACEMASE AND EPIMERASE ACTIVITY, ACTING ON CARBOHYDRATES AND DERIVATIVES ,	GLCE:2	0.961889
GO:0030002	GO:CELLULAR ANION HOMEOSTASIS	3	3	GPCPD1:1,SLC12A5:1,XPR1:1	1.37991e-05	0.00397029	0.0653456	GO:0030320 - GO:CELLULAR MONOVALENT INORGANIC ANION HOMEOSTASIS , GO:0055083 - GO:MONOVALENT INORGANIC ANION HOMEOSTASIS , GO:0030643 - GO:CELLULAR PHOSPHATE ION HOMEOSTASIS , GO:0072501 - GO:CELLULAR DIVALENT INORGANIC ANION HOMEOSTASIS , GO:0072502 - GO:CELLULAR TRIVALENT INORGANIC ANION HOMEOSTASIS , GO:0055062 - GO:PHOSPHATE ION HOMEOSTASIS , GO:0072505 - GO:DIVALENT INORGANIC ANION HOMEOSTAS…	GPCPD1:1,SLC12A5:1,XPR1:1,GOT1:1	0.961889
REACT:476	REACT:DOWNREGULATION OF ERBB2 SIGNALING	5	4	CDC37:1,NRG2:2,UBC:1,MATK:1	3.22233e-05	0.00927135	0.0654484	GO:0038128 - GO:ERBB2 SIGNALING PATHWAY , REACT:477 - REACT:DOWNREGULATION OF ERBB2:ERBB3 SIGNALING , GO:1901185 - GO:NEGATIVE REGULATION OF ERBB SIGNALING PATHWAY , REACT:1562 - REACT:SIGNALING BY ERBB2 ,	CDC37:1,PRKCA:1,NRG2:2,UBC:1,MATK:1,SNX6:1,PRKCE:1	0.961889
REACT:499	REACT:EPHA-MEDIATED GROWTH CONE COLLAPSE	5	3	MYH10:2,ROCK2:2,MYH9:1	3.22244e-05	0.00927168	0.065456	REACT:1539 - REACT:SEMA4D INDUCED CELL MIGRATION AND GROWTH-CONE COLLAPSE , REACT:1538 - REACT:SEMA4D IN SEMAPHORIN SIGNALING , REACT:1299 - REACT:RHO GTPASES ACTIVATE ROCKS , GO:0016460 - GO:MYOSIN II COMPLEX , GO:0032982 - GO:MYOSIN FILAMENT , GO:0030898 - GO:ACTIN-DEPENDENT ATPASE ACTIVITY , GO:0000146 - GO:MICROFILAMENT MOTOR ACTIVITY , GO:0016459 - GO:MYOSIN COMPLEX , KEGG:HSA05132 - KEGG:SA…	MYH10:2,ROCK2:2,MYH9:1,PLXNB1:2,MYO5A:1,DYNC1H1:1,MAPK8:1,FLNA:2,NFKB1:1,EPHB1:1,EPHB4:1,ACTR2:1,CLTB:1	0.961889
GO:0032590	GO:DENDRITE MEMBRANE	4	3	KCNC1:1,INSR:2,KCNC3:1	2.27338e-05	0.006541	0.0664062	GO:0032589 - GO:NEURON PROJECTION MEMBRANE ,	SPTBN1:2,KCNC1:1,INSR:2,KCNC3:1	0.961889
GO:0005746	GO:MITOCHONDRIAL RESPIRATORY CHAIN	3	3	NDUFS2:1,COX7A1:1,NNT:1	1.39084e-05	0.00400176	0.0665691	GO:0070469 - GO:RESPIRATORY CHAIN , GO:0051287 - GO:NAD BINDING ,	NDUFS2:1,COX7A1:1,NNT:1	0.961889
GO:0000124	GO:SAGA COMPLEX	2	2	TADA3:1,USP22:1	6.36195e-06	0.00183047	0.0676319	GO:0070461 - GO:SAGA-TYPE COMPLEX , GO:0005671 - GO:ADA2/GCN5/ADA3 TRANSCRIPTION ACTIVATOR COMPLEX , GO:0010485 - GO:H4 HISTONE ACETYLTRANSFERASE ACTIVITY ,	TADA3:1,TRRAP:1,USP22:1,TADA2B:1	0.961889
GO:0031430	GO:M BAND	3	2	PPP2R5A:1,SPTBN1:2	1.41061e-05	0.00405864	0.0688073	GO:0030673 - GO:AXOLEMMA , GO:0007182 - GO:COMMON-PARTNER SMAD PROTEIN PHOSPHORYLATION , GO:0007184 - GO:SMAD PROTEIN IMPORT INTO NUCLEUS , GO:1900040 - GO:REGULATION OF INTERLEUKIN-2 SECRETION , GO:0070970 - GO:INTERLEUKIN-2 SECRETION , GO:0008091 - GO:SPECTRIN , GO:0031672 - GO:A BAND , GO:0043001 - GO:GOLGI TO PLASMA MEMBRANE PROTEIN TRANSPORT , GO:0051693 - GO:ACTIN FILAMENT CAPPING , GO:0030…	SPTBN1:2,KCNC1:1,FAM89B:1,SPTBN4:1,PPP2R5A:1	0.961889
GO:0016411	GO:ACYLGLYCEROL O-ACYLTRANSFERASE ACTIVITY	4	4	AGPAT1:1,AWAT2:1,AGPAT3:1,MBOAT2:1	2.3187e-05	0.0066714	0.0702668	GO:0008374 - GO:O-ACYLTRANSFERASE ACTIVITY , KEGG:HSA00561 - KEGG:GLYCEROLIPID METABOLISM ,	AGPAT1:1,AWAT2:1,AGPAT3:1,MBOAT2:1,DGKI:1,DGKA:1	0.961889
REACT:1358	REACT:RUNX2 REGULATES OSTEOBLAST DIFFERENTIATION	6	5	HDAC6:1,ZNF521:1,RB1:2,CBFB:1,MAF:1	4.32052e-05	0.0124311	0.0703012	REACT:1354 - REACT:RUNX2 REGULATES BONE DEVELOPMENT ,	HDAC6:1,ZNF521:1,RB1:2,CBFB:1,MAF:1	0.961889
BIOC:203	BIOC:STRESS_PATHWAY	5	5	CHUK:1,ATF1:1,MAPK8:1,NFKB1:1,MAP2K3:1	3.2947e-05	0.00947957	0.0704703	BIOC:206 - BIOC:TOLL_PATHWAY , BIOC:193 - BIOC:TALL1_PATHWAY , BIOC:109 - BIOC:KERATINOCYTE_PATHWAY , BIOC:197 - BIOC:41BB_PATHWAY , NCI:94 - NCI:HIV-1 NEF: NEGATIVE EFFECTOR OF FAS AND TNF-ALPHA , BIOC:179 - BIOC:IL1R_PATHWAY , NCI:102 - NCI:IL1-MEDIATED SIGNALING EVENTS ,	CHUK:1,PPARA:1,MAPK8:1,NFKB1:1,MAP2K3:1,PRKCA:1,RAF1:1,PRKCE:1,MAP4K5:1	0.961889
GO:0021794	GO:THALAMUS DEVELOPMENT	4	3	OLIG2:2,PTCHD1:1,GBX2:1	2.32534e-05	0.00669052	0.0708423	GO:0021536 - GO:DIENCEPHALON DEVELOPMENT ,	PAX6:1,OLIG2:2,PTCHD1:1,KCNC1:1,GBX2:1,ALDH1A2:1	0.961889
GO:0044327	GO:DENDRITIC SPINE HEAD	3	2	FUS:2,DNM3:1	1.42901e-05	0.00411156	0.0709201	GO:0046965 - GO:RETINOID X RECEPTOR BINDING , GO:0046966 - GO:THYROID HORMONE RECEPTOR BINDING ,	FUS:2	0.961889
GO:0061640	GO:CYTOSKELETON-DEPENDENT CYTOKINESIS	9	6	CHMP4B:1,MYH10:2,SPTBN1:2,KIF4A:1,ACTR2:1,CIT:2	7.64442e-05	0.0219947	0.0712741	GO:0000281 - GO:MITOTIC CYTOKINESIS ,	CHMP4B:1,MYH10:2,SPTBN1:2,KIF4A:1,CIT:2	0.961889
GO:0046658	GO:ANCHORED COMPONENT OF PLASMA MEMBRANE	3	2	MDGA1:2,PRNP:1	1.43338e-05	0.00412415	0.0714267	GO:0006501 - GO:C-TERMINAL PROTEIN LIPIDATION , GO:0018410 - GO:C-TERMINAL PROTEIN AMINO ACID MODIFICATION ,	WIPI2:1,MDGA1:2	0.961889
GO:0060716	GO:LABYRINTHINE LAYER BLOOD VESSEL DEVELOPMENT	3	3	JUNB:1,GGNBP2:1,VASH1:1	1.43689e-05	0.00413425	0.0718347	GO:0060674 - GO:PLACENTA BLOOD VESSEL DEVELOPMENT , GO:0060711 - GO:LABYRINTHINE LAYER DEVELOPMENT ,	JUNB:1,GGNBP2:1,VASH1:1,GRHL2:1	0.961889
REACT:1289	REACT:RAB GEFS EXCHANGE GTP FOR GDP ON RABS	10	7	DENND4A:2,RAB6A:2,DENND4B:1,GAPVD1:2,RAB1B:1,RAB5B:1,TRAPPC13:1	8.8514e-05	0.0254674	0.0735006	GO:0017112 - GO:RAB GUANYL-NUCLEOTIDE EXCHANGE FACTOR ACTIVITY ,	DENND4A:2,DENND4B:1,GAPVD1:2,TRAPPC13:1	0.961889
GO:0002088	GO:LENS DEVELOPMENT IN CAMERA-TYPE EYE	6	6	NF2:1,WNT5B:1,PAX6:1,MEIS1:1,MAF:1,CTNNB1:1	4.37777e-05	0.0125958	0.0738268	GO:0070306 - GO:LENS FIBER CELL DIFFERENTIATION ,	NF2:1,WNT5B:1,MAF:1	0.961889
GO:0048483	GO:AUTONOMIC NERVOUS SYSTEM DEVELOPMENT	7	6	ASCL1:1,GBX2:1,NF1:2,PLXNA4:1,CTNNB1:1,INSM1:1	5.47011e-05	0.0157387	0.0746661	NA	NA	0.961889
REACT:1541	REACT:SEMAPHORIN INTERACTIONS	15	9	HSP90AB1:1,MYH10:2,ROCK2:2,TLN1:4,SEMA7A:1,PLXNA1:1,MYH9:1,PLXNA4:1,PLXNB1:2	0.000149197	0.0429274	0.0746761	NA	NA	0.961889
GO:0031572	GO:G2 DNA DAMAGE CHECKPOINT	6	5	BRSK1:1,TAOK1:1,BABAM1:1,TAOK2:1,TAOK3:2	4.39233e-05	0.0126377	0.0747393	NCI:153 - NCI:P38 MAPK SIGNALING PATHWAY ,	MAP3K10:1,TAOK1:1,TAOK2:1,TAOK3:2,MAP2K3:1	0.961889
REACT:1091	REACT:NON-INTEGRIN MEMBRANE-ECM INTERACTIONS	5	5	NTN4:1,PRKCA:1,ACTN1:1,THBS1:1,DDR1:1	3.35475e-05	0.00965235	0.0747943	REACT:1653 - REACT:SYNDECAN INTERACTIONS , NCI:200 - NCI:SYNDECAN-4-MEDIATED SIGNALING EVENTS ,	PRKCA:1,ACTN1:1,THBS1:1,FZD7:1	0.961889
GO:0014010	GO:SCHWANN CELL PROLIFERATION	3	3	NF2:1,ASCL2:1,CERS2:1	1.46269e-05	0.00420848	0.0748642	GO:0010624 - GO:REGULATION OF SCHWANN CELL PROLIFERATION , GO:0010626 - GO:NEGATIVE REGULATION OF SCHWANN CELL PROLIFERATION ,	ASCL2:1,CERS2:1	0.961889
GO:0044458	GO:MOTILE CILIUM ASSEMBLY	1	1	MCIDAS:1	1.18749e-06	0.000341666	0.0759032	GO:0098534 - GO:CENTRIOLE ASSEMBLY ,	MCIDAS:1	0.961889
REACT:791	REACT:INLA-MEDIATED ENTRY OF LISTERIA MONOCYTOGENES INTO HOST CELLS	2	2	UBC:1,CTNNB1:1	6.81701e-06	0.0019614	0.0761709	GO:0035635 - GO:ENTRY OF BACTERIUM INTO HOST CELL , REACT:465 - REACT:DISEASES OF CARBOHYDRATE METABOLISM , REACT:686 - REACT:GLYCOGEN STORAGE DISEASES , REACT:1020 - REACT:MYOCLONIC EPILEPSY OF LAFORA , REACT:894 - REACT:LISTERIA MONOCYTOGENES ENTRY INTO HOST CELLS , GO:0001840 - GO:NEURAL PLATE DEVELOPMENT , GO:0061046 - GO:REGULATION OF BRANCHING INVOLVED IN LUNG MORPHOGENESIS , REACT:155 - RE…	UBC:1,CTNNB1:1,BTRC:1,CHD8:1	0.961889
GO:0016075	GO:RRNA CATABOLIC PROCESS	2	2	DROSHA:1,DEDD2:1	6.8788e-06	0.00197918	0.0773557	GO:0034661 - GO:NCRNA CATABOLIC PROCESS , GO:0030422 - GO:PRODUCTION OF SIRNA INVOLVED IN RNA INTERFERENCE ,	ZCCHC11:1,DROSHA:1,DEDD2:1	0.961889
BIOC:49	BIOC:CELLCYCLE_PATHWAY	4	3	CDC25A:1,RB1:2,CCND1:1	2.4041e-05	0.00691713	0.077848	BIOC:35 - BIOC:G1_PATHWAY , REACT:342 - REACT:CYCLIN D ASSOCIATED EVENTS IN G1 , REACT:620 - REACT:G1 PHASE , REACT:341 - REACT:CYCLIN A:CDK2-ASSOCIATED EVENTS AT S PHASE ENTRY , REACT:343 - REACT:CYCLIN E ASSOCIATED EVENTS DURING G1/S TRANSITION , GO:1902751 - GO:POSITIVE REGULATION OF CELL CYCLE G2/M PHASE TRANSITION , GO:1901989 - GO:POSITIVE REGULATION OF CELL CYCLE PHASE TRANSITION ,	ATR:1,CDC25A:1,RB1:2,CCND1:1,UBC:1,PSMC1:1,PSMD7:1,PSMA7:1	0.961889
GO:0006972	GO:HYPEROSMOTIC RESPONSE	5	5	ARHGEF2:1,SLC12A2:1,XRCC5:1,TRPV4:1,PDPK1:1	3.41418e-05	0.00982334	0.079213	GO:0006970 - GO:RESPONSE TO OSMOTIC STRESS , GO:0071470 - GO:CELLULAR RESPONSE TO OSMOTIC STRESS ,	HSP90AB1:1,ARHGEF2:1,SLC12A6:1,SLC12A2:1,KCNMA1:1,XRCC5:1,TRPV4:1,PDPK1:1	0.961889
KEGG:HSA03320	KEGG:PPAR SIGNALING PATHWAY	5	5	PPARA:1,FABP2:1,UBC:1,RXRB:1,PDPK1:1	3.43039e-05	0.00986998	0.080442	NA	NA	0.961889
GO:0032587	GO:RUFFLE MEMBRANE	9	6	NF2:1,ARHGEF2:1,TLN1:4,CLASP2:1,TRPV4:1,ADAM17:1	7.8507e-05	0.0225882	0.0809009	NA	NA	0.961889
GO:0001780	GO:NEUTROPHIL HOMEOSTASIS	3	2	PIK3CB:1,PDE4B:2	1.51657e-05	0.00436349	0.0813698	GO:0000930 - GO:GAMMA-TUBULIN COMPLEX , GO:1901077 - GO:REGULATION OF RELAXATION OF MUSCLE , GO:1901897 - GO:REGULATION OF RELAXATION OF CARDIAC MUSCLE , GO:1901841 - GO:REGULATION OF HIGH VOLTAGE-GATED CALCIUM CHANNEL ACTIVITY , REACT:355 - REACT:DARPP-32 EVENTS , GO:0030552 - GO:CAMP BINDING , GO:0055119 - GO:RELAXATION OF CARDIAC MUSCLE , GO:0004115 - GO:3',5'-CYCLIC-AMP PHOSPHODIESTERASE ACTI…	CKAP5:1,PDE4B:2,PPP2R5D:1,HCN1:1,KCNJ2:1	0.961889
GO:0005521	GO:LAMIN BINDING	2	2	PRNP:1,PPP1CC:1	7.10177e-06	0.00204333	0.0816786	GO:1902430 - GO:NEGATIVE REGULATION OF AMYLOID-BETA FORMATION , GO:1903136 - GO:CUPROUS ION BINDING , GO:0031362 - GO:ANCHORED COMPONENT OF EXTERNAL SIDE OF PLASMA MEMBRANE , GO:0071280 - GO:CELLULAR RESPONSE TO COPPER ION , GO:0006878 - GO:CELLULAR COPPER ION HOMEOSTASIS , GO:1902992 - GO:NEGATIVE REGULATION OF AMYLOID PRECURSOR PROTEIN CATABOLIC PROCESS , GO:0046688 - GO:RESPONSE TO COPPER ION …	PRNP:1	0.961889
GO:0085020	GO:PROTEIN K6-LINKED UBIQUITINATION	1	1	UBE2D4:1	1.30501e-06	0.000375481	0.0830959	GO:0070979 - GO:PROTEIN K11-LINKED UBIQUITINATION ,	UBE2D4:1	0.961889
GO:0010676	GO:POSITIVE REGULATION OF CELLULAR CARBOHYDRATE METABOLIC PROCESS	6	5	PTH1R:1,PPARA:1,INSR:2,DYRK2:1,PRKCE:1	4.54493e-05	0.0130768	0.084689	GO:0010907 - GO:POSITIVE REGULATION OF GLUCOSE METABOLIC PROCESS , GO:0045913 - GO:POSITIVE REGULATION OF CARBOHYDRATE METABOLIC PROCESS , GO:0043255 - GO:REGULATION OF CARBOHYDRATE BIOSYNTHETIC PROCESS ,	PPARA:1,INSR:2,DYRK2:1,PTH1R:1,NFKB1:1,PRKCE:1,CLK2:1	0.961889
GO:0097718	GO:DISORDERED DOMAIN SPECIFIC BINDING	6	5	HSP90AB1:1,KEAP1:1,MYO5A:1,RB1:2,CTNNB1:1	4.55221e-05	0.0130977	0.0851812	NA	NA	0.961889
NCI:19	NCI:ATF-2 TRANSCRIPTION FACTOR NETWORK	9	7	PRKCA:1,JUNB:1,NF1:2,MAPK8:1,RB1:2,CCND1:1,CBFB:1	7.95127e-05	0.0228776	0.0858679	NA	NA	0.961889
GO:1902414	GO:PROTEIN LOCALIZATION TO CELL JUNCTION	2	1	ACTN4:2	7.32864e-06	0.00210861	0.0861518	GO:0048548 - GO:REGULATION OF PINOCYTOSIS , GO:0032415 - GO:REGULATION OF SODIUM:PROTON ANTIPORTER ACTIVITY , GO:0030050 - GO:VESICLE TRANSPORT ALONG ACTIN FILAMENT , GO:0099515 - GO:ACTIN FILAMENT-BASED TRANSPORT , GO:0010155 - GO:REGULATION OF PROTON TRANSPORT , GO:1900025 - GO:NEGATIVE REGULATION OF SUBSTRATE ADHESION-DEPENDENT CELL SPREADING , GO:0035357 - GO:PEROXISOME PROLIFERATOR ACTIVATED…	ACTN4:2,MYO5A:1,FLNA:2,ADIPOR1:1	0.961889
GO:0005248	GO:VOLTAGE-GATED SODIUM CHANNEL ACTIVITY	7	5	SCN3A:1,SCN1A:2,CACNA1I:2,HCN1:1,CACNA1G:1	5.67462e-05	0.0163271	0.0865641	GO:1905030 - GO:VOLTAGE-GATED ION CHANNEL ACTIVITY INVOLVED IN REGULATION OF POSTSYNAPTIC MEMBRANE POTENTIAL , GO:0019226 - GO:TRANSMISSION OF NERVE IMPULSE , GO:0019228 - GO:NEURONAL ACTION POTENTIAL , GO:0005272 - GO:SODIUM CHANNEL ACTIVITY ,	SCN3A:1,SCN1A:2,CACNA1I:2,HCN1:1,CACNA1G:1,FGF12:1,SPTBN4:1,CACNG3:1,CNTNAP1:1,S1PR1:1,GRIK5:1,GRIK3:1	0.961889
REACT:1066	REACT:NEGATIVE REGULATION OF MAPK PATHWAY	7	7	PPP2R5A:1,PPP2R5D:1,PPP5C:1,PPP2R5C:1,RAF1:1,UBC:1,ARAF:1	5.68696e-05	0.0163626	0.0873147	REACT:1291 - REACT:RAF ACTIVATION ,	PPP2R5A:1,PPP2R5D:1,PPP2R5C:1,RAF1:1,ARAF:1	0.961889
GO:0071674	GO:MONONUCLEAR CELL MIGRATION	4	4	MOSPD2:1,RPS19:1,TRPV4:1,THBS1:1	2.51055e-05	0.00722341	0.0878445	GO:0002548 - GO:MONOCYTE CHEMOTAXIS , GO:0002690 - GO:POSITIVE REGULATION OF LEUKOCYTE CHEMOTAXIS , GO:0071622 - GO:REGULATION OF GRANULOCYTE CHEMOTAXIS , GO:0010758 - GO:REGULATION OF MACROPHAGE CHEMOTAXIS , GO:0010759 - GO:POSITIVE REGULATION OF MACROPHAGE CHEMOTAXIS , GO:0048246 - GO:MACROPHAGE CHEMOTAXIS , GO:1905517 - GO:MACROPHAGE MIGRATION , GO:1905521 - GO:REGULATION OF MACROPHAGE MIGRATI…	MOSPD2:1,RPS19:1,NCKAP1L:1,TRPV4:1,ADAM17:1,THBS1:1	0.961889
BIOC:106	BIOC:INSULIN_PATHWAY	6	5	PTPN11:1,MAPK8:1,INSR:2,RAF1:1,SRF:1	4.59455e-05	0.0132195	0.0880749	BIOC:81 - BIOC:GH_PATHWAY , BIOC:168 - BIOC:MAL_PATHWAY , BIOC:90 - BIOC:IGF1_PATHWAY ,	PRKCA:1,RPS6KA1:1,INSR:2,RAF1:1,SRF:1,MAPK8:1,PTPN11:1	0.961889
GO:0001953	GO:NEGATIVE REGULATION OF CELL-MATRIX ADHESION	7	5	NF2:1,BCL6:2,CLASP2:1,NF1:2,THBS1:1	5.70249e-05	0.0164073	0.0882652	NA	NA	0.961889
GO:0030511	GO:POSITIVE REGULATION OF TRANSFORMING GROWTH FACTOR BETA RECEPTOR SIGNALING PATHWAY	4	4	HSP90AB1:1,ADAM17:1,SNW1:1,THBS1:1	2.52025e-05	0.00725131	0.0887845	GO:1903846 - GO:POSITIVE REGULATION OF CELLULAR RESPONSE TO TRANSFORMING GROWTH FACTOR BETA STIMULUS , GO:0071634 - GO:REGULATION OF TRANSFORMING GROWTH FACTOR BETA PRODUCTION ,	HSP90AB1:1,ADAM17:1,SNW1:1,THBS1:1	0.961889
GO:0044390	GO:UBIQUITIN-LIKE PROTEIN CONJUGATING ENZYME BINDING	7	7	RNF14:1,PPARA:1,FOXL2:1,UBA2:1,DCUN1D3:1,RASD2:1,RNF40:1	5.71229e-05	0.0164355	0.0888678	GO:0031624 - GO:UBIQUITIN CONJUGATING ENZYME BINDING ,	RNF14:1,PPARA:1,FOXL2:1,DCUN1D3:1,RASD2:1,RNF40:1	0.961889
GO:0051482	GO:POSITIVE REGULATION OF CYTOSOLIC CALCIUM ION CONCENTRATION INVOLVED IN PHOSPHOLIPASE C-ACTIVATING G-PROTEIN COUPLED SIGNALING PATHWAY	2	2	GRM1:1,S1PR1:1	7.48542e-06	0.00215372	0.0892854	GO:0038042 - GO:DIMERIC G-PROTEIN COUPLED RECEPTOR SIGNALING PATHWAY , GO:0038037 - GO:G-PROTEIN COUPLED RECEPTOR DIMERIC COMPLEX , GO:0097648 - GO:G-PROTEIN COUPLED RECEPTOR COMPLEX , GO:0098960 - GO:POSTSYNAPTIC NEUROTRANSMITTER RECEPTOR ACTIVITY , REACT:295 - REACT:CLASS C/3 (METABOTROPIC GLUTAMATE/PHEROMONE RECEPTORS) ,	GRM1:1	0.961889
GO:0017134	GO:FIBROBLAST GROWTH FACTOR BINDING	3	3	API5:1,RPS19:1,THBS1:1	1.58798e-05	0.00456897	0.0903547	NA	NA	0.961889
REACT:1750	REACT:TRAF6-MEDIATED INDUCTION OF TAK1 COMPLEX WITHIN TLR4 COMPLEX	3	3	TAB3:1,UBC:1,SARM1:1	1.59e-05	0.00457477	0.0906142	REACT:750 - REACT:IKK COMPLEX RECRUITMENT MEDIATED BY RIP1 , REACT:754 - REACT:IRAK2 MEDIATED ACTIVATION OF TAK1 COMPLEX , REACT:755 - REACT:IRAK2 MEDIATED ACTIVATION OF TAK1 COMPLEX UPON TLR7/8 OR 9 STIMULATION , REACT:1722 - REACT:TICAM1,TRAF6-DEPENDENT INDUCTION OF TAK1 COMPLEX , GO:0002755 - GO:MYD88-DEPENDENT TOLL-LIKE RECEPTOR SIGNALING PATHWAY ,	CHUK:1,UBC:1,SARM1:1,TAB3:1,IRF1:1	0.961889
GO:1902947	GO:REGULATION OF TAU-PROTEIN KINASE ACTIVITY	2	2	EGR1:1,HGF:1	7.57157e-06	0.00217851	0.0910215	REACT:920 - REACT:MET RECEPTOR ACTIVATION , GO:0060638 - GO:MESENCHYMAL-EPITHELIAL CELL SIGNALING , REACT:929 - REACT:MET RECEPTOR RECYCLING , GO:1901032 - GO:NEGATIVE REGULATION OF RESPONSE TO REACTIVE OXYGEN SPECIES , GO:1903206 - GO:NEGATIVE REGULATION OF HYDROGEN PEROXIDE-INDUCED CELL DEATH , GO:0070572 - GO:POSITIVE REGULATION OF NEURON PROJECTION REGENERATION , GO:0042056 - GO:CHEMOATTRACTA…	HGF:1	0.961889
GO:1901862	GO:NEGATIVE REGULATION OF MUSCLE TISSUE DEVELOPMENT	6	6	LUC7L:1,EPHB1:1,MEIS1:1,TP73:1,IGFBP5:1,FZD7:1	4.64081e-05	0.0133526	0.0912978	GO:0045843 - GO:NEGATIVE REGULATION OF STRIATED MUSCLE TISSUE DEVELOPMENT , GO:0048635 - GO:NEGATIVE REGULATION OF MUSCLE ORGAN DEVELOPMENT , GO:0055026 - GO:NEGATIVE REGULATION OF CARDIAC MUSCLE TISSUE DEVELOPMENT ,	LUC7L:1,EPHB1:1,MEIS1:1,TP73:1,FZD7:1	0.961889
GO:0003254	GO:REGULATION OF MEMBRANE DEPOLARIZATION	5	4	FGF12:1,NEDD4L:1,FZD9:2,CACNA1G:1	3.57169e-05	0.0102765	0.0915847	NA	NA	0.961889
GO:0035690	GO:CELLULAR RESPONSE TO DRUG	9	6	HSP90AB1:1,KMT2A:3,KCNH2:1,KCNC1:1,PDE4B:2,PRNP:1	8.06668e-05	0.0232096	0.0917885	NA	NA	0.961889
REACT:1365	REACT:RUNX3 REGULATES YAP1-MEDIATED TRANSCRIPTION	5	4	CREBBP:2,CHD9:1,PPARA:1,RUNX3:1	3.57737e-05	0.0102929	0.0920484	REACT:1934 - REACT:YAP1- AND WWTR1 (TAZ)-STIMULATED GENE EXPRESSION , REACT:85 - REACT:ACTIVATION OF GENE EXPRESSION BY SREBF (SREBP) , REACT:1340 - REACT:RORA ACTIVATES GENE EXPRESSION , REACT:1425 - REACT:REGULATION OF CHOLESTEROL BIOSYNTHESIS BY SREBP (SREBF) , REACT:169 - REACT:BMAL1:CLOCK,NPAS2 ACTIVATES CIRCADIAN GENE EXPRESSION , REACT:987 - REACT:MITOCHONDRIAL BIOGENESIS , REACT:1825 - RE…	CREBBP:2,CHD9:1,PPARA:1,SCAP:1,CRY2:1,ATP5A1:1,PRKAG2:1	0.961889
GO:0031087	GO:DEADENYLATION-INDEPENDENT DECAPPING OF NUCLEAR-TRANSCRIBED MRNA	2	1	EDC4:2	7.62837e-06	0.00219485	0.0921716	GO:0031086 - GO:NUCLEAR-TRANSCRIBED MRNA CATABOLIC PROCESS, DEADENYLATION-INDEPENDENT DECAY , REACT:1957 - REACT:MRNA DECAY BY 5' TO 3' EXORIBONUCLEASE , GO:0043928 - GO:EXONUCLEOLYTIC NUCLEAR-TRANSCRIBED MRNA CATABOLIC PROCESS INVOLVED IN DEADENYLATION-DEPENDENT DECAY , GO:0000291 - GO:NUCLEAR-TRANSCRIBED MRNA CATABOLIC PROCESS, EXONUCLEOLYTIC , KEGG:HSA03018 - KEGG:RNA DEGRADATION , REACT:374 -…	EDC4:2,PABPC4:1,PFKM:1,ZCCHC11:1	0.961889
GO:0000028	GO:RIBOSOMAL SMALL SUBUNIT ASSEMBLY	2	2	RPS5:1,RPS19:1	7.63164e-06	0.00219579	0.092238	GO:0002679 - GO:RESPIRATORY BURST INVOLVED IN DEFENSE RESPONSE , GO:0042255 - GO:RIBOSOME ASSEMBLY , GO:0007000 - GO:NUCLEOLUS ORGANIZATION , GO:0031640 - GO:KILLING OF CELLS OF OTHER ORGANISM , GO:0044364 - GO:DISRUPTION OF CELLS OF OTHER ORGANISM , GO:0000462 - GO:MATURATION OF SSU-RRNA FROM TRICISTRONIC RRNA TRANSCRIPT (SSU-RRNA, 5.8S RRNA, LSU-RRNA) , GO:0061844 - GO:ANTIMICROBIAL HUMORAL IMM…	RPS19:1,RPS5:1,RPL11:1,RPLP0:1	0.961889
GO:0038031	GO:NON-CANONICAL WNT SIGNALING PATHWAY VIA JNK CASCADE	2	2	DVL3:1,FZD7:1	7.63589e-06	0.00219701	0.0923243	GO:0038030 - GO:NON-CANONICAL WNT SIGNALING PATHWAY VIA MAPK CASCADE , GO:0005109 - GO:FRIZZLED BINDING , GO:0090177 - GO:ESTABLISHMENT OF PLANAR POLARITY INVOLVED IN NEURAL TUBE CLOSURE , GO:0090178 - GO:REGULATION OF ESTABLISHMENT OF PLANAR POLARITY INVOLVED IN NEURAL TUBE CLOSURE , GO:0090179 - GO:PLANAR CELL POLARITY PATHWAY INVOLVED IN NEURAL TUBE CLOSURE , GO:0042249 - GO:ESTABLISHMENT OF P…	DVL3:1,FZD7:1,WNT5B:1	0.961889
GO:1901019	GO:REGULATION OF CALCIUM ION TRANSMEMBRANE TRANSPORTER ACTIVITY	14	11	JPH2:2,NOS1:1,CACNB4:1,JPH4:1,SLC9A1:1,PDE4B:2,MYO5A:1,SUMO1:1,RYR2:2,CACNB1:1,CRHR1:1	0.000141992	0.0408543	0.0935621	NA	NA	0.961889
GO:0002116	GO:SEMAPHORIN RECEPTOR COMPLEX	4	3	PLXNA1:1,PLXNA4:1,PLXNB1:2	2.57562e-05	0.00741062	0.094246	GO:0017154 - GO:SEMAPHORIN RECEPTOR ACTIVITY , GO:0071526 - GO:SEMAPHORIN-PLEXIN SIGNALING PATHWAY , GO:0021785 - GO:BRANCHIOMOTOR NEURON AXON GUIDANCE , REACT:229 - REACT:CRMPS IN SEMA3A SIGNALING , GO:0008045 - GO:MOTOR NEURON AXON GUIDANCE ,	PLXNA1:1,PLXNB2:1,PLXNA4:1,PLXNB1:2,FLNA:2	0.961889
GO:0071276	GO:CELLULAR RESPONSE TO CADMIUM ION	4	4	CHUK:1,PPP5C:1,SUMO1:1,MAPK8:1	2.59174e-05	0.007457	0.0958653	GO:0046686 - GO:RESPONSE TO CADMIUM ION ,	CHUK:1,PPP5C:1,SUMO1:1,PRNP:1,MAPK8:1	0.961889
KEGG:HSA00830	KEGG:RETINOL METABOLISM	2	2	AWAT2:1,ALDH1A2:1	7.8489e-06	0.0022583	0.096677	GO:0042572 - GO:RETINOL METABOLIC PROCESS , GO:0006776 - GO:VITAMIN A METABOLIC PROCESS , REACT:1784 - REACT:THE RETINOID CYCLE IN CONES (DAYLIGHT VISION) , GO:0016918 - GO:RETINAL BINDING , KEGG:HSA04977 - KEGG:VITAMIN DIGESTION AND ABSORPTION , GO:0034308 - GO:PRIMARY ALCOHOL METABOLIC PROCESS , GO:0002138 - GO:RETINOIC ACID BIOSYNTHETIC PROCESS , GO:0016102 - GO:DITERPENOID BIOSYNTHETIC PROCES…	AWAT2:1,ALDH1A2:1,LRP8:1,LRP1:1	0.961889
KEGG:HSA05219	KEGG:BLADDER CANCER	6	5	RB1:2,RAF1:1,CCND1:1,THBS1:1,ARAF:1	4.71989e-05	0.0135802	0.0969544	BIOC:104 - BIOC:RACCYCD_PATHWAY , KEGG:HSA05218 - KEGG:MELANOMA , KEGG:HSA05220 - KEGG:CHRONIC MYELOID LEUKEMIA , KEGG:HSA05214 - KEGG:GLIOMA ,	CHUK:1,RB1:2,RAF1:1,CCND1:1,NFKB1:1,PIK3CB:1,HGF:1,ARAF:1,PTPN11:1,PRKCA:1	0.961889
GO:1901381	GO:POSITIVE REGULATION OF POTASSIUM ION TRANSMEMBRANE TRANSPORT	5	4	KCNH2:1,KCNC1:1,FLNA:2,KCNJ2:1	3.63678e-05	0.0104638	0.0969724	GO:1901379 - GO:REGULATION OF POTASSIUM ION TRANSMEMBRANE TRANSPORT , GO:0043268 - GO:POSITIVE REGULATION OF POTASSIUM ION TRANSPORT , GO:0060306 - GO:REGULATION OF MEMBRANE REPOLARIZATION , GO:0086013 - GO:MEMBRANE REPOLARIZATION DURING CARDIAC MUSCLE CELL ACTION POTENTIAL , GO:0086011 - GO:MEMBRANE REPOLARIZATION DURING ACTION POTENTIAL , GO:0099623 - GO:REGULATION OF CARDIAC MUSCLE CELL MEMBRA…	NEDD4L:1,KCNH2:1,KLHL24:1,KCNC1:1,SUMO1:1,PRNP:1,FLNA:2,KCNJ2:1,KCNIP4:1	0.961889
GO:0042108	GO:POSITIVE REGULATION OF CYTOKINE BIOSYNTHETIC PROCESS	6	5	TBK1:2,EGR1:1,IL21:1,IRF1:1,THBS1:1	4.73051e-05	0.0136107	0.0977278	GO:0042035 - GO:REGULATION OF CYTOKINE BIOSYNTHETIC PROCESS ,	TBK1:2,EGR1:1,IL21:1,IRF1:1,NFKB1:1,THBS1:1,MAP2K3:1	0.961889
GO:0101003	GO:FICOLIN-1-RICH GRANULE MEMBRANE	6	4	LAMTOR1:1,UBR4:3,COPB1:1,NCKAP1L:1	4.75161e-05	0.0136714	0.0992745	GO:0070821 - GO:TERTIARY GRANULE MEMBRANE ,	UBR4:3,COPB1:1	0.961889
GO:0015556	GO:C4-DICARBOXYLATE TRANSMEMBRANE TRANSPORTER ACTIVITY	2	2	SLC1A6:1,SLC25A12:1	8.00601e-06	0.00230351	0.0999242	GO:0070778 - GO:L-ASPARTATE TRANSPORT , GO:0089712 - GO:L-ASPARTATE TRANSMEMBRANE TRANSPORT , GO:0015740 - GO:C4-DICARBOXYLATE TRANSPORT , GO:0089711 - GO:L-GLUTAMATE TRANSMEMBRANE TRANSPORT , GO:0005313 - GO:L-GLUTAMATE TRANSMEMBRANE TRANSPORTER ACTIVITY , GO:0015172 - GO:ACIDIC AMINO ACID TRANSMEMBRANE TRANSPORTER ACTIVITY , GO:0005310 - GO:DICARBOXYLIC ACID TRANSMEMBRANE TRANSPORTER ACTIVITY ,…	SLC1A6:1,SLC25A12:1,SLC6A17:1	0.961889
GO:0039694	GO:VIRAL RNA GENOME REPLICATION	6	3	PI4KA:2,ROCK2:2,SUPT5H:2	4.76097e-05	0.0136984	0.0999654	NA	NA	0.961889
GO:0031093	GO:PLATELET ALPHA GRANULE LUMEN	6	5	F8:1,ACTN4:2,ACTN1:1,HGF:1,THBS1:1	4.76235e-05	0.0137023	0.100067	GO:0031091 - GO:PLATELET ALPHA GRANULE ,	F8:1,ACTN4:2,STXBP1:1,ACTN1:1,HGF:1,THBS1:1	0.961889
REACT:349	REACT:CYTOSOLIC SENSORS OF PATHOGEN-ASSOCIATED DNA	10	8	TBK1:2,CREBBP:2,CHUK:1,DTX4:1,XRCC5:1,NFKB1:1,UBC:1,CTNNB1:1	9.42104e-05	0.0271064	0.100172	GO:0032481 - GO:POSITIVE REGULATION OF TYPE I INTERFERON PRODUCTION ,	TBK1:2,CREBBP:2,SETD2:1,CHUK:1,IRF1:1,XRCC5:1,NFKB1:1,CTNNB1:1,FLOT1:1	0.961889
GO:0031681	GO:G-PROTEIN BETA-SUBUNIT BINDING	2	2	RASD2:1,RGS7:1	8.04747e-06	0.00231543	0.100786	GO:0043949 - GO:REGULATION OF CAMP-MEDIATED SIGNALING ,	RASD2:1	0.961889
GO:0018195	GO:PEPTIDYL-ARGININE MODIFICATION	3	3	PRMT1:1,PRDM14:1,FBXO11:1	1.66817e-05	0.00479968	0.100911	GO:0018216 - GO:PEPTIDYL-ARGININE METHYLATION , GO:0035246 - GO:PEPTIDYL-ARGININE N-METHYLATION , GO:0016273 - GO:ARGININE N-METHYLTRANSFERASE ACTIVITY , GO:0016274 - GO:PROTEIN-ARGININE N-METHYLTRANSFERASE ACTIVITY , GO:0034969 - GO:HISTONE ARGININE METHYLATION ,	PRMT1:1,PRDM14:1,FBXO11:1	0.961889
REACT:254	REACT:CATION-COUPLED CHLORIDE COTRANSPORTERS	3	3	SLC12A6:1,SLC12A5:1,SLC12A2:1	1.66931e-05	0.00480296	0.101065	NA	NA	0.961889
GO:0032232	GO:NEGATIVE REGULATION OF ACTIN FILAMENT BUNDLE ASSEMBLY	5	4	SHANK1:2,CLASP2:1,S1PR1:1,CLASP1:1	3.69778e-05	0.0106393	0.102164	GO:0051497 - GO:NEGATIVE REGULATION OF STRESS FIBER ASSEMBLY , GO:0032231 - GO:REGULATION OF ACTIN FILAMENT BUNDLE ASSEMBLY ,	CLASP2:1,S1PR1:1,CLASP1:1,NF2:1,SHANK1:2,ROCK2:2,PXN:1,SLC9A1:1	0.961889
GO:0042048	GO:OLFACTORY BEHAVIOR	4	2	UBR3:2,SHANK1:2	2.65608e-05	0.00764211	0.102458	GO:0007635 - GO:CHEMOSENSORY BEHAVIOR , GO:0051705 - GO:MULTI-ORGANISM BEHAVIOR ,	UBR3:2,SHANK1:2,DACH1:1,PTCHD1:1,NR2E1:1	0.961889
GO:0071467	GO:CELLULAR RESPONSE TO PH	2	2	SLC9A1:1,HVCN1:1	8.2386e-06	0.00237042	0.104786	REACT:742 - REACT:HYALURONAN UPTAKE AND DEGRADATION , GO:0071468 - GO:CELLULAR RESPONSE TO ACIDIC PH , GO:0030214 - GO:HYALURONAN CATABOLIC PROCESS , GO:0070886 - GO:POSITIVE REGULATION OF CALCINEURIN-NFAT SIGNALING CASCADE , GO:0106058 - GO:POSITIVE REGULATION OF CALCINEURIN-MEDIATED SIGNALING , GO:0045760 - GO:POSITIVE REGULATION OF ACTION POTENTIAL , GO:0009268 - GO:RESPONSE TO PH , GO:0071294…	SLC9A1:1,HVCN1:1	0.961889
KEGG:HSA05217	KEGG:BASAL CELL CARCINOMA	6	5	WNT5B:1,FZD9:2,DVL3:1,CTNNB1:1,FZD7:1	4.82866e-05	0.0138931	0.105033	NA	NA	0.961889
GO:0030159	GO:RECEPTOR SIGNALING COMPLEX SCAFFOLD ACTIVITY	4	3	SHANK1:2,MAPK8IP3:1,DEDD2:1	2.68107e-05	0.00771403	0.105074	GO:0032947 - GO:PROTEIN COMPLEX SCAFFOLD ACTIVITY ,	SHANK1:2,LAMTOR1:1,SLC9A1:1,MAPK8IP3:1,DEDD2:1	0.961889
GO:0030506	GO:ANKYRIN BINDING	5	3	SPTBN4:1,SPTBN1:2,KCNQ2:2	3.73424e-05	0.0107442	0.105333	REACT:809 - REACT:INTERACTION BETWEEN L1 AND ANKYRINS , GO:0030837 - GO:NEGATIVE REGULATION OF ACTIN FILAMENT POLYMERIZATION ,	SPTBN4:1,SCN3A:1,SCN1A:2,SPTBN1:2,KCNQ2:2,L1CAM:1,ARFGEF1:1	0.961889
GO:0046503	GO:GLYCEROLIPID CATABOLIC PROCESS	3	3	GPCPD1:1,FABP2:1,ABHD2:1	1.7025e-05	0.00489848	0.105577	GO:0046461 - GO:NEUTRAL LIPID CATABOLIC PROCESS , GO:0046464 - GO:ACYLGLYCEROL CATABOLIC PROCESS ,	FABP2:1,ABHD2:1	0.961889
GO:0034219	GO:CARBOHYDRATE TRANSMEMBRANE TRANSPORT	2	2	SLC35A2:1,SLC5A1:1	8.30508e-06	0.00238955	0.106188	REACT:267 - REACT:CELLULAR HEXOSE TRANSPORT , GO:0005351 - GO:SUGAR:PROTON SYMPORTER ACTIVITY , GO:0005402 - GO:CATION:SUGAR SYMPORTER ACTIVITY , GO:0006012 - GO:GALACTOSE METABOLIC PROCESS , GO:0050892 - GO:INTESTINAL ABSORPTION , GO:0090481 - GO:PYRIMIDINE NUCLEOTIDE-SUGAR TRANSMEMBRANE TRANSPORT , GO:0051119 - GO:SUGAR TRANSMEMBRANE TRANSPORTER ACTIVITY , GO:0015780 - GO:NUCLEOTIDE-SUGAR TRANS…	SLC5A1:1,SLC35A2:1	0.961889
GO:2000628	GO:REGULATION OF MIRNA METABOLIC PROCESS	3	3	DROSHA:1,NFKB1:1,KHSRP:1	1.71114e-05	0.00492333	0.106763	GO:0010586 - GO:MIRNA METABOLIC PROCESS ,	DGCR8:1,ZCCHC11:1,XPO5:1,DROSHA:1,NFKB1:1,KHSRP:1	0.961889
GO:0097283	GO:KERATINOCYTE APOPTOTIC PROCESS	1	1	PIAS4:1	1.70413e-06	0.000490314	0.107109	GO:1902172 - GO:REGULATION OF KERATINOCYTE APOPTOTIC PROCESS , REACT:1916 - REACT:VITAMIN D (CALCIFEROL) METABOLISM , REACT:1643 - REACT:STEROID HORMONES , GO:1902231 - GO:POSITIVE REGULATION OF INTRINSIC APOPTOTIC SIGNALING PATHWAY IN RESPONSE TO DNA DAMAGE , GO:0010804 - GO:NEGATIVE REGULATION OF TUMOR NECROSIS FACTOR-MEDIATED SIGNALING PATHWAY , GO:0033235 - GO:POSITIVE REGULATION OF PROTEIN S…	PIAS4:1,RASD2:1,THBS1:1,RPL11:1	0.961889
GO:0044848	GO:BIOLOGICAL PHASE	2	2	FOXL2:1,CTNNB1:1	8.38008e-06	0.00241113	0.107775	GO:0033684 - GO:REGULATION OF LUTEINIZING HORMONE SECRETION , GO:0032278 - GO:POSITIVE REGULATION OF GONADOTROPIN SECRETION , GO:0046880 - GO:REGULATION OF FOLLICLE-STIMULATING HORMONE SECRETION , GO:0046881 - GO:POSITIVE REGULATION OF FOLLICLE-STIMULATING HORMONE SECRETION , GO:0032276 - GO:REGULATION OF GONADOTROPIN SECRETION , GO:0032275 - GO:LUTEINIZING HORMONE SECRETION , GO:0046884 - GO:FOL…	FOXL2:1,CTNNB1:1	0.961889
GO:0001540	GO:AMYLOID-BETA BINDING	7	5	PRNP:1,BACE2:2,INSR:2,NLGN1:1,IDE:1	6.00769e-05	0.0172855	0.108118	NA	NA	0.961889
GO:0098792	GO:XENOPHAGY	3	2	TBK1:2,WIPI2:1	1.72373e-05	0.00495956	0.108503	GO:0002833 - GO:POSITIVE REGULATION OF RESPONSE TO BIOTIC STIMULUS ,	TBK1:2,PRKCA:1	0.961889
BIOC:216	BIOC:WNT_PATHWAY	6	5	CREBBP:2,BTRC:1,CCND1:1,CTNNB1:1,CSNK1D:1	4.87879e-05	0.0140373	0.108871	NA	NA	0.961889
GO:0051973	GO:POSITIVE REGULATION OF TELOMERASE ACTIVITY	7	7	HSP90AB1:1,GRHL2:1,POT1:1,PTGES3:1,XRCC5:1,CTNNB1:1,NEK7:1	6.02255e-05	0.0173282	0.10914	GO:0051972 - GO:REGULATION OF TELOMERASE ACTIVITY , GO:2000573 - GO:POSITIVE REGULATION OF DNA BIOSYNTHETIC PROCESS , GO:0007004 - GO:TELOMERE MAINTENANCE VIA TELOMERASE , GO:0006278 - GO:RNA-DEPENDENT DNA BIOSYNTHETIC PROCESS , GO:0010833 - GO:TELOMERE MAINTENANCE VIA TELOMERE LENGTHENING ,	HSP90AB1:1,GRHL2:1,POT1:1,PTGES3:1,XRCC5:1,CTNNB1:1,NEK7:1,ATR:1,HGF:1,TNKS2:1	0.961889
GO:0040037	GO:NEGATIVE REGULATION OF FIBROBLAST GROWTH FACTOR RECEPTOR SIGNALING PATHWAY	2	2	PRDM14:1,THBS1:1	8.44911e-06	0.00243099	0.109242	GO:1901317 - GO:REGULATION OF FLAGELLATED SPERM MOTILITY , GO:1902093 - GO:POSITIVE REGULATION OF FLAGELLATED SPERM MOTILITY , GO:0040036 - GO:REGULATION OF FIBROBLAST GROWTH FACTOR RECEPTOR SIGNALING PATHWAY , GO:0036066 - GO:PROTEIN O-LINKED FUCOSYLATION , GO:0032914 - GO:POSITIVE REGULATION OF TRANSFORMING GROWTH FACTOR BETA1 PRODUCTION , GO:0010757 - GO:NEGATIVE REGULATION OF PLASMINOGEN ACTI…	PRDM14:1,CTNNB1:1,THBS1:1	0.961889
GO:0086003	GO:CARDIAC MUSCLE CELL CONTRACTION	15	11	FGF12:1,NEDD4L:1,KCNH2:1,SCN1A:2,SLC9A1:1,PDE4B:2,SUMO1:1,CACNA1G:1,FLNA:2,KCNJ2:1,RYR2:2	0.000158579	0.0456267	0.109483	GO:0086002 - GO:CARDIAC MUSCLE CELL ACTION POTENTIAL INVOLVED IN CONTRACTION , GO:0086004 - GO:REGULATION OF CARDIAC MUSCLE CELL CONTRACTION , GO:0098900 - GO:REGULATION OF ACTION POTENTIAL , GO:1903115 - GO:REGULATION OF ACTIN FILAMENT-BASED MOVEMENT , GO:0086001 - GO:CARDIAC MUSCLE CELL ACTION POTENTIAL , GO:0055117 - GO:REGULATION OF CARDIAC MUSCLE CONTRACTION , GO:0006942 - GO:REGULATION OF S…	FGF12:1,NEDD4L:1,KCNH2:1,SCN1A:2,CACNA1G:1,FLNA:2,KCNJ2:1,RYR2:2,PDE4B:2,SUMO1:1,SLC9A1:1,NOS1:1	0.961889
NCI:14	NCI:ARF6 SIGNALING EVENTS	5	4	FBXO8:1,PXN:1,ACAP2:2,HGF:1	3.78456e-05	0.010889	0.109784	NA	NA	0.961889
GO:0008328	GO:IONOTROPIC GLUTAMATE RECEPTOR COMPLEX	9	8	GRIN2A:1,SHANK1:2,GRIK5:1,SHISA7:1,CACNG3:1,SACM1L:1,SHISA6:1,NLGN1:1	8.40718e-05	0.0241893	0.110623	GO:0098878 - GO:NEUROTRANSMITTER RECEPTOR COMPLEX , GO:0007215 - GO:GLUTAMATE RECEPTOR SIGNALING PATHWAY ,	GRIN2A:1,SHANK1:2,GRIK5:1,SHISA7:1,CACNG3:1,SACM1L:1,SHISA6:1,NLGN1:1,GRIK3:1,GRM1:1,KLHL24:1	0.961889
GO:0046902	GO:REGULATION OF MITOCHONDRIAL MEMBRANE PERMEABILITY	7	5	FZD9:2,SLC9A1:1,CNP:2,TP73:1,MAPK8:1	6.04674e-05	0.0173978	0.110818	GO:0090559 - GO:REGULATION OF MEMBRANE PERMEABILITY , GO:0035794 - GO:POSITIVE REGULATION OF MITOCHONDRIAL MEMBRANE PERMEABILITY , GO:1905710 - GO:POSITIVE REGULATION OF MEMBRANE PERMEABILITY , GO:1901028 - GO:REGULATION OF MITOCHONDRIAL OUTER MEMBRANE PERMEABILIZATION INVOLVED IN APOPTOTIC SIGNALING PATHWAY , GO:0097345 - GO:MITOCHONDRIAL OUTER MEMBRANE PERMEABILIZATION , GO:1902110 - GO:POSITIV…	FZD9:2,SLC9A1:1,CNP:2,TP73:1,MAPK8:1	0.961889
GO:0008589	GO:REGULATION OF SMOOTHENED SIGNALING PATHWAY	8	6	NDST1:1,CREBBP:2,SCUBE3:1,ZIC1:1,BTRC:1,RB1:2	7.21759e-05	0.0207666	0.110835	NA	NA	0.961889
GO:0021548	GO:PONS DEVELOPMENT	2	2	ASCL1:1,CDK5R2:1	8.61625e-06	0.00247909	0.112815	GO:0021578 - GO:HINDBRAIN MATURATION , GO:0021626 - GO:CENTRAL NERVOUS SYSTEM MATURATION ,	CDK5R2:1	0.961889
GO:0032660	GO:REGULATION OF INTERLEUKIN-17 PRODUCTION	3	3	NCKAP1L:1,PRNP:1,IL21:1	1.76979e-05	0.00509207	0.114958	GO:0032620 - GO:INTERLEUKIN-17 PRODUCTION , GO:0032700 - GO:NEGATIVE REGULATION OF INTERLEUKIN-17 PRODUCTION ,	NCKAP1L:1,PRNP:1,IL21:1	0.961889
GO:0070234	GO:POSITIVE REGULATION OF T CELL APOPTOTIC PROCESS	2	2	PRELID1:1,PDCD1:1	8.75032e-06	0.00251766	0.115702	GO:0070230 - GO:POSITIVE REGULATION OF LYMPHOCYTE APOPTOTIC PROCESS , GO:1901857 - GO:POSITIVE REGULATION OF CELLULAR RESPIRATION , GO:0010917 - GO:NEGATIVE REGULATION OF MITOCHONDRIAL MEMBRANE POTENTIAL , GO:0045837 - GO:NEGATIVE REGULATION OF MEMBRANE POTENTIAL , GO:0070232 - GO:REGULATION OF T CELL APOPTOTIC PROCESS , GO:2000108 - GO:POSITIVE REGULATION OF LEUKOCYTE APOPTOTIC PROCESS , GO:0070…	PRELID1:1,FNIP1:1,PDCD1:1,PIK3CB:1	0.961889
GO:0031016	GO:PANCREAS DEVELOPMENT	8	7	PAX6:1,ALDH1A2:1,INSR:2,CTNNB1:1,INSM1:1,ACVR2B:2,PDPK1:1	7.29923e-05	0.0210015	0.116069	NA	NA	0.961889
REACT:1500	REACT:SHC1 EVENTS IN ERBB2 SIGNALING	4	3	PRKCA:1,NRG2:2,PRKCE:1	2.78497e-05	0.00801298	0.11627	REACT:504 - REACT:ERBB2 ACTIVATES PTK6 SIGNALING , REACT:505 - REACT:ERBB2 REGULATES CELL MOTILITY , NCI:68 - NCI:ERBB RECEPTOR SIGNALING NETWORK , REACT:1501 - REACT:SHC1 EVENTS IN ERBB4 SIGNALING , REACT:1154 - REACT:PI3K EVENTS IN ERBB4 SIGNALING , REACT:644 - REACT:GRB2 EVENTS IN ERBB2 SIGNALING , REACT:1153 - REACT:PI3K EVENTS IN ERBB2 SIGNALING , GO:0004697 - GO:PROTEIN KINASE C ACTIVITY , …	NRG2:2,PRKCA:1,PRKCE:1	0.961889
NCI:78	NCI:FOXO FAMILY SIGNALING	9	7	CREBBP:2,CHUK:1,BCL6:2,USP7:1,MAPK8:1,CTNNB1:1,CSNK1D:1	8.50867e-05	0.0244813	0.116628	NA	NA	0.961889
GO:0032411	GO:POSITIVE REGULATION OF TRANSPORTER ACTIVITY	14	9	KMT2A:3,WNK3:1,ACTN4:2,JPH2:2,KCNC1:1,SLC9A1:1,SYNGR3:1,SUMO1:1,RYR2:2	0.000147495	0.0424376	0.116838	GO:0032414 - GO:POSITIVE REGULATION OF ION TRANSMEMBRANE TRANSPORTER ACTIVITY ,	WNK3:1,ACTN4:2,JPH2:2,KCNC1:1,SLC9A1:1,SUMO1:1,RYR2:2	0.961889
GO:0021819	GO:LAYER FORMATION IN CEREBRAL CORTEX	3	3	NR2E1:1,CTNNB1:1,CDK5R2:1	1.787e-05	0.0051416	0.117407	GO:0021801 - GO:CEREBRAL CORTEX RADIAL GLIA GUIDED MIGRATION , GO:0022030 - GO:TELENCEPHALON GLIAL CELL MIGRATION , GO:0008347 - GO:GLIAL CELL MIGRATION , GO:0021799 - GO:CEREBRAL CORTEX RADIALLY ORIENTED CELL MIGRATION , GO:0022029 - GO:TELENCEPHALON CELL MIGRATION , GO:0021885 - GO:FOREBRAIN CELL MIGRATION , GO:0021795 - GO:CEREBRAL CORTEX CELL MIGRATION ,	NR2E1:1,CTNNB1:1,CDK5R2:1,CERS2:1,CNTN2:1,SRF:1	0.961889
GO:0019227	GO:NEURONAL ACTION POTENTIAL PROPAGATION	3	2	SCN1A:2,CNTNAP1:1	1.79476e-05	0.00516392	0.118517	GO:0098870 - GO:ACTION POTENTIAL PROPAGATION , GO:0050966 - GO:DETECTION OF MECHANICAL STIMULUS INVOLVED IN SENSORY PERCEPTION OF PAIN , GO:0050884 - GO:NEUROMUSCULAR PROCESS CONTROLLING POSTURE , GO:0001518 - GO:VOLTAGE-GATED SODIUM CHANNEL COMPLEX ,	SCN1A:2,CNTNAP1:1,SCN3A:1	0.961889
GO:0001968	GO:FIBRONECTIN BINDING	3	3	PLEKHA2:1,IGFBP5:1,THBS1:1	1.79583e-05	0.00516699	0.11867	GO:0043236 - GO:LAMININ BINDING , GO:0050840 - GO:EXTRACELLULAR MATRIX BINDING ,	NTN4:1,PLEKHA2:1,THBS1:1	0.961889
GO:0048820	GO:HAIR FOLLICLE MATURATION	4	3	MYO5A:1,NF1:2,CTNNB1:1	2.83599e-05	0.00815977	0.121952	GO:0008429 - GO:PHOSPHATIDYLETHANOLAMINE BINDING , GO:0045453 - GO:BONE RESORPTION , GO:2000647 - GO:NEGATIVE REGULATION OF STEM CELL PROLIFERATION , GO:0045671 - GO:NEGATIVE REGULATION OF OSTEOCLAST DIFFERENTIATION , GO:2001241 - GO:POSITIVE REGULATION OF EXTRINSIC APOPTOTIC SIGNALING PATHWAY IN ABSENCE OF LIGAND , GO:0098597 - GO:OBSERVATIONAL LEARNING , GO:0046849 - GO:BONE REMODELING , GO:003…	NF1:2,PTH1R:1,S1PR1:1,CTNNB1:1,FBN1:1,OCSTAMP:1,DACH1:1,MYO5A:1	0.961889
REACT:912	REACT:MAP3K8 (TPL2)-DEPENDENT MAPK1/3 ACTIVATION	5	5	CHUK:1,FBXW11:1,BTRC:1,NFKB1:1,UBC:1	3.91959e-05	0.0112775	0.122174	REACT:1038 - REACT:NIK-->NONCANONICAL NF-KB SIGNALING , REACT:376 - REACT:DECTIN-1 MEDIATED NONCANONICAL NF-KB SIGNALING , REACT:483 - REACT:DOWNSTREAM SIGNALING EVENTS OF B CELL RECEPTOR (BCR) , REACT:71 - REACT:ACTIVATION OF NF-KAPPAB IN B CELLS , KEGG:HSA05131 - KEGG:SHIGELLOSIS ,	CHUK:1,PSMC1:1,PSMD7:1,FBXW11:1,BTRC:1,PSMA7:1,UBC:1,RASGRP1:1,NFKB1:1,ROCK2:2,MAPK8:1	0.961889
GO:0021988	GO:OLFACTORY LOBE DEVELOPMENT	3	3	SEMA7A:1,NR2E1:1,SRF:1	1.82291e-05	0.00524491	0.122578	GO:0021772 - GO:OLFACTORY BULB DEVELOPMENT ,	NR2E1:1,SRF:1	0.961889
REACT:669	REACT:GLUCONEOGENESIS	3	3	PC:1,GOT1:1,SLC25A12:1	1.8273e-05	0.00525755	0.123217	GO:0006094 - GO:GLUCONEOGENESIS , GO:0019319 - GO:HEXOSE BIOSYNTHETIC PROCESS , GO:0046364 - GO:MONOSACCHARIDE BIOSYNTHETIC PROCESS , REACT:670 - REACT:GLUCOSE METABOLISM ,	PPARA:1,PC:1,GOT1:1,CLK2:1,SLC25A12:1,PPP2R5D:1,PKM:1,PFKM:1	0.961889
GO:0031526	GO:BRUSH BORDER MEMBRANE	3	3	HSP90AB1:1,PTH1R:1,SLC5A1:1	1.82882e-05	0.00526192	0.123438	NA	NA	0.961889
GO:0043015	GO:GAMMA-TUBULIN BINDING	4	3	MARK4:1,BRSK1:1,PDE4B:2	2.85121e-05	0.00820357	0.12367	NA	NA	0.961889
GO:0048857	GO:NEURAL NUCLEUS DEVELOPMENT	7	6	ASCL1:1,INA:1,KCNC1:1,SYNGR3:1,CNP:2,CDK5R2:1	6.25039e-05	0.0179838	0.125473	NA	NA	0.961889
GO:0032011	GO:ARF PROTEIN SIGNAL TRANSDUCTION	4	4	FBXO8:1,CYTH4:1,IQSEC2:1,ARFGEF1:1	2.87917e-05	0.008284	0.126852	GO:0032012 - GO:REGULATION OF ARF PROTEIN SIGNAL TRANSDUCTION , GO:0005086 - GO:ARF GUANYL-NUCLEOTIDE EXCHANGE FACTOR ACTIVITY ,	FBXO8:1,CYTH4:1,IQSEC2:1,ARFGEF1:1,HERC1:1	0.961889
GO:0043274	GO:PHOSPHOLIPASE BINDING	3	3	PTPN11:1,STXBP1:1,PDPK1:1	1.85362e-05	0.00533327	0.127066	GO:0033006 - GO:REGULATION OF MAST CELL ACTIVATION INVOLVED IN IMMUNE RESPONSE , GO:0043304 - GO:REGULATION OF MAST CELL DEGRANULATION , GO:0002279 - GO:MAST CELL ACTIVATION INVOLVED IN IMMUNE RESPONSE , GO:0002448 - GO:MAST CELL MEDIATED IMMUNITY , GO:0043303 - GO:MAST CELL DEGRANULATION , GO:0033003 - GO:REGULATION OF MAST CELL ACTIVATION , GO:0045576 - GO:MAST CELL ACTIVATION , GO:0043300 - GO…	STXBP1:1,PDPK1:1,RASGRP1:1,PRKCA:1,PTPN11:1,PIK3CB:1,ASCL1:1,PDCD1:1	0.961889
GO:0007044	GO:CELL-SUBSTRATE JUNCTION ASSEMBLY	13	9	ROCK2:2,TLN1:4,CLASP2:1,ACTN1:1,SLC9A1:1,CLASP1:1,TAOK2:1,PDPK1:1,THBS1:1	0.00013721	0.0394783	0.128683	GO:0034333 - GO:ADHERENS JUNCTION ASSEMBLY , GO:0007045 - GO:CELL-SUBSTRATE ADHERENS JUNCTION ASSEMBLY , GO:0048041 - GO:FOCAL ADHESION ASSEMBLY ,	ROCK2:2,CLASP2:1,ACTN1:1,SLC9A1:1,ZNF703:1,CLASP1:1,CTNNB1:1,TAOK2:1,PDPK1:1,THBS1:1	0.961889
GO:0043008	GO:ATP-DEPENDENT PROTEIN BINDING	2	2	HSP90AB1:1,PRNP:1	9.34788e-06	0.00268959	0.128791	NA	NA	0.961889
REACT:452	REACT:DIGESTION AND ABSORPTION	2	2	LCT:1,SLC5A1:1	9.34836e-06	0.00268973	0.128802	BIOC:73 - BIOC:FEEDER_PATHWAY , GO:0015926 - GO:GLUCOSIDASE ACTIVITY , KEGG:HSA04973 - KEGG:CARBOHYDRATE DIGESTION AND ABSORPTION ,	LCT:1,PIK3CB:1,SLC5A1:1	0.961889
GO:0030057	GO:DESMOSOME	2	2	KLHL24:1,KAZN:1	9.35795e-06	0.00269249	0.129015	GO:0001533 - GO:CORNIFIED ENVELOPE , REACT:596 - REACT:FORMATION OF THE CORNIFIED ENVELOPE ,	KAZN:1	0.961889
REACT:1350	REACT:RUNX1 REGULATES TRANSCRIPTION OF GENES INVOLVED IN DIFFERENTIATION OF HSCS	11	9	KMT2A:3,H2AFX:1,PSMC1:1,PSMD7:1,PSMA7:1,TP73:1,ITCH:1,CBFB:1,UBC:1	0.000112002	0.0322254	0.129465	NA	NA	0.961889
GO:2001225	GO:REGULATION OF CHLORIDE TRANSPORT	2	2	PRKG2:1,PRNP:1	9.39896e-06	0.00270429	0.129926	GO:0036289 - GO:PEPTIDYL-SERINE AUTOPHOSPHORYLATION , REACT:1773 - REACT:TETRAHYDROBIOPTERIN (BH4) SYNTHESIS, RECYCLING, SALVAGE AND REGULATION , GO:0004690 - GO:CYCLIC NUCLEOTIDE-DEPENDENT PROTEIN KINASE ACTIVITY , GO:0030553 - GO:CGMP BINDING ,	PRKG2:1	0.961889
GO:0032026	GO:RESPONSE TO MAGNESIUM ION	2	2	CCND1:1,THBS1:1	9.43264e-06	0.00271398	0.130676	KEGG:HSA04115 - KEGG:P53 SIGNALING PATHWAY ,	ATR:1,TP73:1,CCND1:1,THBS1:1	0.961889
GO:0000178	GO:EXOSOME (RNASE COMPLEX)	2	2	GTPBP1:1,KHSRP:1	9.45317e-06	0.00271989	0.131133	GO:1905354 - GO:EXORIBONUCLEASE COMPLEX , REACT:30 - REACT:ATF4 ACTIVATES GENES , REACT:868 - REACT:KSRP (KHSRP) BINDS AND DESTABILIZES MRNA , GO:0045019 - GO:NEGATIVE REGULATION OF NITRIC OXIDE BIOSYNTHETIC PROCESS , GO:1904406 - GO:NEGATIVE REGULATION OF NITRIC OXIDE METABOLIC PROCESS , REACT:1145 - REACT:PERK REGULATES GENE EXPRESSION , GO:0035925 - GO:MRNA 3'-UTR AU-RICH REGION BINDING , GO:0…	GTPBP1:1,KHSRP:1	0.961889
GO:0032515	GO:NEGATIVE REGULATION OF PHOSPHOPROTEIN PHOSPHATASE ACTIVITY	4	3	ROCK2:2,CRY2:1,NCKAP1L:1	2.91841e-05	0.0083969	0.131376	GO:0010825 - GO:POSITIVE REGULATION OF CENTROSOME DUPLICATION , GO:0071394 - GO:CELLULAR RESPONSE TO TESTOSTERONE STIMULUS , GO:0046607 - GO:POSITIVE REGULATION OF CENTROSOME CYCLE , GO:0035308 - GO:NEGATIVE REGULATION OF PROTEIN DEPHOSPHORYLATION , GO:0035507 - GO:REGULATION OF MYOSIN-LIGHT-CHAIN-PHOSPHATASE ACTIVITY , GO:0043666 - GO:REGULATION OF PHOSPHOPROTEIN PHOSPHATASE ACTIVITY , GO:190155…	ROCK2:2,CRY2:1,NCKAP1L:1,HSP90AB1:1,NSMF:1,PPP2R5A:1,PPP2R5D:1,CSRNP2:1	0.961889
GO:0071257	GO:CELLULAR RESPONSE TO ELECTRICAL STIMULUS	3	3	NSMF:1,GRM1:1,SLC9A1:1	1.88321e-05	0.00541842	0.131446	GO:0051930 - GO:REGULATION OF SENSORY PERCEPTION OF PAIN , GO:0051931 - GO:REGULATION OF SENSORY PERCEPTION , GO:0048306 - GO:CALCIUM-DEPENDENT PROTEIN BINDING , GO:0051602 - GO:RESPONSE TO ELECTRICAL STIMULUS ,	GRIN2A:1,GRM1:1,SLC9A1:1,NSMF:1,CABP1:1	0.961889
GO:1990403	GO:EMBRYONIC BRAIN DEVELOPMENT	3	2	EN2:2,CTNNB1:1	1.88435e-05	0.00542169	0.131616	NA	NA	0.961889
GO:1901798	GO:POSITIVE REGULATION OF SIGNAL TRANSDUCTION BY P53 CLASS MEDIATOR	4	4	ATR:1,HEXIM1:1,CHD5:1,RPL11:1	2.92806e-05	0.00842466	0.132498	NA	NA	0.961889
GO:0031114	GO:REGULATION OF MICROTUBULE DEPOLYMERIZATION	5	5	ARHGEF2:1,CLASP2:1,HDAC6:1,CLASP1:1,TRPV4:1	4.02971e-05	0.0115944	0.132741	GO:0031111 - GO:NEGATIVE REGULATION OF MICROTUBULE POLYMERIZATION OR DEPOLYMERIZATION , GO:0007019 - GO:MICROTUBULE DEPOLYMERIZATION , GO:0031109 - GO:MICROTUBULE POLYMERIZATION OR DEPOLYMERIZATION , GO:0007026 - GO:NEGATIVE REGULATION OF MICROTUBULE DEPOLYMERIZATION , GO:0031110 - GO:REGULATION OF MICROTUBULE POLYMERIZATION OR DEPOLYMERIZATION , GO:0005881 - GO:CYTOPLASMIC MICROTUBULE , GO:00432…	ARHGEF2:1,CLASP2:1,HDAC6:1,CLASP1:1,TUBB4A:1,TRPV4:1,ZNF207:1,CKAP5:1,CSNK1D:1,CLIP2:1,SPTBN4:1,SPTBN1:2,INSR:2	0.961889
GO:0034451	GO:CENTRIOLAR SATELLITE	2	2	HOOK3:1,FLOT1:1	9.53535e-06	0.00274353	0.132967	GO:0060353 - GO:REGULATION OF CELL ADHESION MOLECULE PRODUCTION , GO:0001765 - GO:MEMBRANE RAFT ASSEMBLY , GO:0060352 - GO:CELL ADHESION MOLECULE PRODUCTION , GO:0032226 - GO:POSITIVE REGULATION OF SYNAPTIC TRANSMISSION, DOPAMINERGIC , GO:0034141 - GO:POSITIVE REGULATION OF TOLL-LIKE RECEPTOR 3 SIGNALING PATHWAY , GO:1903044 - GO:PROTEIN LOCALIZATION TO MEMBRANE RAFT , GO:0034454 - GO:MICROTUBULE…	FLOT1:1,HOOK3:1	0.961889
GO:0061512	GO:PROTEIN LOCALIZATION TO CILIUM	2	2	EHD1:1,CSNK1D:1	9.58626e-06	0.00275818	0.134106	GO:1905515 - GO:NON-MOTILE CILIUM ASSEMBLY , GO:1904338 - GO:REGULATION OF DOPAMINERGIC NEURON DIFFERENTIATION , GO:2000052 - GO:POSITIVE REGULATION OF NON-CANONICAL WNT SIGNALING PATHWAY , BIOC:55 - BIOC:P35ALZHEIMERS_PATHWAY , GO:2000050 - GO:REGULATION OF NON-CANONICAL WNT SIGNALING PATHWAY ,	CSNK1D:1	0.961889
REACT:1185	REACT:PACKAGING OF TELOMERE ENDS	2	2	H2AFX:1,POT1:1	9.6081e-06	0.00276446	0.134596	REACT:362 - REACT:DNA DAMAGE/TELOMERE STRESS INDUCED SENESCENCE , GO:0032356 - GO:OXIDIZED DNA BINDING , GO:0032357 - GO:OXIDIZED PURINE DNA BINDING , GO:0061820 - GO:TELOMERIC D-LOOP DISASSEMBLY , GO:0090657 - GO:TELOMERIC LOOP DISASSEMBLY , REACT:50 - REACT:ACTIVATED PKN1 STIMULATES TRANSCRIPTION OF AR (ANDROGEN RECEPTOR) REGULATED GENES KLK2 AND KLK3 , GO:0070187 - GO:SHELTERIN COMPLEX , GO:00…	H2AFX:1,POT1:1,RB1:2,SMARCA5:1,RBBP7:1,ATR:1,SMC3:1	0.961889
REACT:840	REACT:INTERLEUKIN-37 SIGNALING	4	3	TBK1:2,PTPN11:1,PTPN4:1	2.94983e-05	0.00848732	0.135047	GO:0004726 - GO:NON-MEMBRANE SPANNING PROTEIN TYROSINE PHOSPHATASE ACTIVITY ,	PTPN11:1,PTPN4:1	0.961889
GO:0035630	GO:BONE MINERALIZATION INVOLVED IN BONE MATURATION	1	1	PHOSPHO1:1	2.18388e-06	0.00062835	0.135146	GO:0006646 - GO:PHOSPHATIDYLETHANOLAMINE BIOSYNTHETIC PROCESS , GO:0046337 - GO:PHOSPHATIDYLETHANOLAMINE METABOLIC PROCESS , REACT:1674 - REACT:SYNTHESIS OF PE , GO:0006656 - GO:PHOSPHATIDYLCHOLINE BIOSYNTHETIC PROCESS , REACT:1673 - REACT:SYNTHESIS OF PC , GO:0001958 - GO:ENDOCHONDRAL OSSIFICATION , GO:0036075 - GO:REPLACEMENT OSSIFICATION ,	PHOSPHO1:1,CDS1:1	0.961889
GO:0061733	GO:PEPTIDE-LYSINE-N-ACETYLTRANSFERASE ACTIVITY	11	9	GTF3C4:3,TADA3:1,ATAT1:2,KAT6B:1,CREBBP:2,USP22:1,BRPF1:1,TADA2B:1,EPC2:1	0.000113012	0.0325161	0.135164	GO:0034212 - GO:PEPTIDE N-ACETYLTRANSFERASE ACTIVITY , GO:0004402 - GO:HISTONE ACETYLTRANSFERASE ACTIVITY , GO:0008080 - GO:N-ACETYLTRANSFERASE ACTIVITY ,	GTF3C4:3,TADA3:1,ATAT1:2,KAT6B:1,CREBBP:2,NAA15:1,USP22:1,BRPF1:1,TADA2B:1,EPC2:1	0.961889
GO:0051298	GO:CENTROSOME DUPLICATION	6	5	CHMP4B:1,ROCK2:2,BRSK1:1,CKAP5:1,USP33:1	5.20387e-05	0.0149727	0.135459	GO:0010824 - GO:REGULATION OF CENTROSOME DUPLICATION ,	CHMP4B:1,ROCK2:2	0.961889
GO:1901385	GO:REGULATION OF VOLTAGE-GATED CALCIUM CHANNEL ACTIVITY	5	4	CACNB4:1,PDE4B:2,CACNB1:1,CRHR1:1	4.05911e-05	0.0116789	0.135629	NA	NA	0.961889
GO:0030891	GO:VCB COMPLEX	2	2	CUL2:1,USP33:1	9.65471e-06	0.00277787	0.135642	GO:0000153 - GO:CYTOPLASMIC UBIQUITIN LIGASE COMPLEX , GO:0031462 - GO:CUL2-RING UBIQUITIN LIGASE COMPLEX , NCI:91 - NCI:HYPOXIC AND OXYGEN HOMEOSTASIS REGULATION OF HIF-1-ALPHA ,	CUL2:1,USP33:1	0.961889
REACT:1871	REACT:TRIGLYCERIDE CATABOLISM	2	2	FABP2:1,PPP1CC:1	9.65995e-06	0.00277938	0.135759	REACT:1872 - REACT:TRIGLYCERIDE METABOLISM ,	FABP2:1,PPP1CC:1	0.961889
GO:0014048	GO:REGULATION OF GLUTAMATE SECRETION	2	2	HRH3:1,STXBP1:1	9.69059e-06	0.0027882	0.136448	GO:0014062 - GO:REGULATION OF SEROTONIN SECRETION , GO:0014049 - GO:POSITIVE REGULATION OF GLUTAMATE SECRETION , GO:0051955 - GO:REGULATION OF AMINO ACID TRANSPORT , GO:0032229 - GO:NEGATIVE REGULATION OF SYNAPTIC TRANSMISSION, GABAERGIC , GO:0051957 - GO:POSITIVE REGULATION OF AMINO ACID TRANSPORT , GO:0014061 - GO:REGULATION OF NOREPINEPHRINE SECRETION , GO:0048243 - GO:NOREPINEPHRINE SECRETION…	HRH3:1,STXBP1:1,SV2A:1,THBS1:1	0.961889
GO:0002643	GO:REGULATION OF TOLERANCE INDUCTION	2	2	ITCH:1,PDCD1:1	9.73229e-06	0.00280019	0.137386	GO:0002507 - GO:TOLERANCE INDUCTION , GO:0002249 - GO:LYMPHOCYTE ANERGY , GO:0002667 - GO:REGULATION OF T CELL ANERGY , GO:0002870 - GO:T CELL ANERGY , GO:0002911 - GO:REGULATION OF LYMPHOCYTE ANERGY , GO:0002645 - GO:POSITIVE REGULATION OF TOLERANCE INDUCTION , GO:0002664 - GO:REGULATION OF T CELL TOLERANCE INDUCTION , GO:0002666 - GO:POSITIVE REGULATION OF T CELL TOLERANCE INDUCTION , GO:000251…	ITCH:1,PDCD1:1	0.961889
GO:0050431	GO:TRANSFORMING GROWTH FACTOR BETA BINDING	3	2	LTBP3:2,THBS1:1	1.92449e-05	0.00553717	0.137642	GO:2000739 - GO:REGULATION OF MESENCHYMAL STEM CELL DIFFERENTIATION , GO:0072497 - GO:MESENCHYMAL STEM CELL DIFFERENTIATION , GO:2000738 - GO:POSITIVE REGULATION OF STEM CELL DIFFERENTIATION , GO:0071604 - GO:TRANSFORMING GROWTH FACTOR BETA PRODUCTION , REACT:1008 - REACT:MOLECULES ASSOCIATED WITH ELASTIC FIBRES , REACT:513 - REACT:ELASTIC FIBRE FORMATION ,	LTBP3:2,HSP90AB1:1,THBS1:1,FBN1:1	0.961889
GO:0009651	GO:RESPONSE TO SALT STRESS	4	4	HSP90AB1:1,SLC12A6:1,XRCC5:1,TRPV4:1	2.97547e-05	0.00856109	0.138072	GO:0071472 - GO:CELLULAR RESPONSE TO SALT STRESS , GO:0042538 - GO:HYPEROSMOTIC SALINITY RESPONSE , GO:0006971 - GO:HYPOTONIC RESPONSE , GO:0071476 - GO:CELLULAR HYPOTONIC RESPONSE ,	SLC12A6:1,XRCC5:1,TRPV4:1	0.961889
GO:0045071	GO:NEGATIVE REGULATION OF VIRAL GENOME REPLICATION	4	4	SRPK2:1,EIF2AK4:1,BTBD17:1,ILF3:1	2.98084e-05	0.00857653	0.138709	GO:1903901 - GO:NEGATIVE REGULATION OF VIRAL LIFE CYCLE , GO:0048525 - GO:NEGATIVE REGULATION OF VIRAL PROCESS ,	SRPK2:1,EIF2AK4:1,BTBD17:1,ILF3:1	0.961889
GO:0021546	GO:RHOMBOMERE DEVELOPMENT	1	1	GBX2:1	2.24797e-06	0.00064679	0.138824	GO:0021534 - GO:CELL PROLIFERATION IN HINDBRAIN , GO:0021924 - GO:CELL PROLIFERATION IN EXTERNAL GRANULE LAYER , GO:0021930 - GO:CEREBELLAR GRANULE CELL PRECURSOR PROLIFERATION , GO:0021903 - GO:ROSTROCAUDAL NEURAL TUBE PATTERNING , GO:0030917 - GO:MIDBRAIN-HINDBRAIN BOUNDARY DEVELOPMENT , GO:0021532 - GO:NEURAL TUBE PATTERNING , GO:0021884 - GO:FOREBRAIN NEURON DEVELOPMENT , GO:0014032 - GO:NEUR…	GBX2:1,PAX6:1,CNTN2:1,ALDH1A2:1,ZIC1:1	0.961889
GO:0050974	GO:DETECTION OF MECHANICAL STIMULUS INVOLVED IN SENSORY PERCEPTION	4	2	SCN1A:2,PIEZO2:2	2.98858e-05	0.00859881	0.13963	GO:0050982 - GO:DETECTION OF MECHANICAL STIMULUS ,	SCN1A:2,PIEZO2:2	0.961889
GO:1903018	GO:REGULATION OF GLYCOPROTEIN METABOLIC PROCESS	5	4	RAB1B:1,BACE2:2,ARFGEF1:1,CTNNB1:1	4.10282e-05	0.0118047	0.139975	GO:1903020 - GO:POSITIVE REGULATION OF GLYCOPROTEIN METABOLIC PROCESS ,	RAB1B:1,ARFGEF1:1,CTNNB1:1	0.961889
GO:0050830	GO:DEFENSE RESPONSE TO GRAM-POSITIVE BACTERIUM	4	3	TBK1:2,DROSHA:1,ADAM17:1	2.99247e-05	0.00861	0.140094	NA	NA	0.961889
REACT:265	REACT:CELL-EXTRACELLULAR MATRIX INTERACTIONS	4	3	PXN:1,ACTN1:1,FLNA:2	3.00133e-05	0.00863548	0.141151	REACT:1428 - REACT:REGULATION OF CYTOSKELETAL REMODELING AND CELL SPREADING BY IPP COMPLEX COMPONENTS , REACT:260 - REACT:CELL JUNCTION ORGANIZATION , GO:0034987 - GO:IMMUNOGLOBULIN RECEPTOR BINDING , GO:1905031 - GO:REGULATION OF MEMBRANE REPOLARIZATION DURING CARDIAC MUSCLE CELL ACTION POTENTIAL , GO:0031628 - GO:OPIOID RECEPTOR BINDING , GO:0098914 - GO:MEMBRANE REPOLARIZATION DURING ATRIAL CA…	PXN:1,ACTN1:1,FLNA:2,PARD6B:1,CDH8:1,CTNNB1:1	0.961889
REACT:1049	REACT:NRIF SIGNALS CELL DEATH FROM THE NUCLEUS	2	2	MAPK8:1,UBC:1	9.93103e-06	0.00285738	0.141879	GO:0090045 - GO:POSITIVE REGULATION OF DEACETYLASE ACTIVITY , NCI:177 - NCI:RAPID GLUCOCORTICOID SIGNALING , NCI:82 - NCI:GLYPICAN 3 NETWORK , GO:0004707 - GO:MAP KINASE ACTIVITY , NCI:205 - NCI:JNK SIGNALING IN THE CD4+ TCR PATHWAY , REACT:371 - REACT:DSCAM INTERACTIONS , REACT:87 - REACT:ACTIVATION OF THE AP-1 FAMILY OF TRANSCRIPTION FACTORS , KEGG:HSA04215 - KEGG:APOPTOSIS - MULTIPLE SPECIES ,…	MAPK8:1	0.961889
GO:0097242	GO:AMYLOID-BETA CLEARANCE	5	4	LRP1:1,INSR:2,IDE:1,SRF:1	4.12186e-05	0.0118595	0.141888	GO:0017046 - GO:PEPTIDE HORMONE BINDING ,	PTH1R:1,INSR:2,IDE:1	0.961889
REACT:1230	REACT:PLATELET SENSITIZATION BY LDL	5	5	PPP2R5A:1,LRP8:1,PTPN11:1,PPP2R5D:1,PPP2R5C:1	4.12624e-05	0.0118721	0.142329	REACT:182 - REACT:BETA-CATENIN PHOSPHORYLATION CASCADE , REACT:982 - REACT:MISSPLICED GSK3BETA MUTANTS STABILIZE BETA-CATENIN , REACT:1487 - REACT:S33 MUTANTS OF BETA-CATENIN AREN'T PHOSPHORYLATED , REACT:1488 - REACT:S37 MUTANTS OF BETA-CATENIN AREN'T PHOSPHORYLATED , REACT:1489 - REACT:S45 MUTANTS OF BETA-CATENIN AREN'T PHOSPHORYLATED , REACT:1703 - REACT:T41 MUTANTS OF BETA-CATENIN AREN'T PHOS…	PPP2R5A:1,PPP2R5D:1,PPP2R5C:1,CTNNB1:1,STRN4:1,PTPN11:1,PDPK1:1,RICTOR:1,PDCD1:1,PRKAG2:1	0.961889
GO:0097371	GO:MDM2/MDM4 FAMILY PROTEIN BINDING	2	2	PPARA:1,TP73:1	1.00053e-05	0.00287874	0.143565	GO:0043508 - GO:NEGATIVE REGULATION OF JUN KINASE ACTIVITY , REACT:1734 - REACT:TP53 REGULATES TRANSCRIPTION OF CASPASE ACTIVATORS AND CASPASES , REACT:1738 - REACT:TP53 REGULATES TRANSCRIPTION OF DEATH RECEPTORS AND LIGANDS , REACT:78 - REACT:ACTIVATION OF PUMA AND TRANSLOCATION TO MITOCHONDRIA , GO:0006978 - GO:DNA DAMAGE RESPONSE, SIGNAL TRANSDUCTION BY P53 CLASS MEDIATOR RESULTING IN TRANSCRI…	TP73:1	0.961889
GO:0070775	GO:H3 HISTONE ACETYLTRANSFERASE COMPLEX	3	3	KAT6B:1,BRPF3:1,BRPF1:1	1.96352e-05	0.00564948	0.143591	GO:0070776 - GO:MOZ/MORF HISTONE ACETYLTRANSFERASE COMPLEX , REACT:1415 - REACT:REGULATION OF TP53 ACTIVITY THROUGH ACETYLATION ,	KAT6B:1,BRPF3:1,BRPF1:1,RBBP7:1	0.961889
GO:1901298	GO:REGULATION OF HYDROGEN PEROXIDE-MEDIATED PROGRAMMED CELL DEATH	2	2	HGF:1,HDAC6:1	1.00253e-05	0.00288449	0.14402	GO:1905206 - GO:POSITIVE REGULATION OF HYDROGEN PEROXIDE-INDUCED CELL DEATH , GO:1901033 - GO:POSITIVE REGULATION OF RESPONSE TO REACTIVE OXYGEN SPECIES , GO:0010421 - GO:HYDROGEN PEROXIDE-MEDIATED PROGRAMMED CELL DEATH , GO:0097468 - GO:PROGRAMMED CELL DEATH IN RESPONSE TO REACTIVE OXYGEN SPECIES , GO:1903205 - GO:REGULATION OF HYDROGEN PEROXIDE-INDUCED CELL DEATH , GO:0010727 - GO:NEGATIVE REGU…	HDAC6:1,HGF:1,CTNNB1:1,PPP5C:1	0.961889
REACT:770	REACT:INACTIVATION OF CDC42 AND RAC1	2	2	SRGAP1:1,ARHGAP39:1	1.00642e-05	0.0028957	0.144907	NA	NA	0.961889
GO:0016813	GO:HYDROLASE ACTIVITY, ACTING ON CARBON-NITROGEN (BUT NOT PEPTIDE) BONDS, IN LINEAR AMIDINES	1	1	DDAH1:1	2.35799e-06	0.000678446	0.145103	GO:1900037 - GO:REGULATION OF CELLULAR RESPONSE TO HYPOXIA , GO:0006527 - GO:ARGININE CATABOLIC PROCESS , REACT:1946 - REACT:ENOS ACTIVATION , GO:0043116 - GO:NEGATIVE REGULATION OF VASCULAR PERMEABILITY , GO:0006525 - GO:ARGININE METABOLIC PROCESS , GO:0043114 - GO:REGULATION OF VASCULAR PERMEABILITY , REACT:954 - REACT:METABOLISM OF NITRIC OXIDE , REACT:1947 - REACT:ENOS ACTIVATION AND REGULATI…	DDAH1:1,NOS1:1,TRPV4:1,PRKG2:1	0.961889
GO:0097475	GO:MOTOR NEURON MIGRATION	1	1	NHSL1:1	2.36351e-06	0.000680035	0.145417	NA	NA	0.961889
GO:0005546	GO:PHOSPHATIDYLINOSITOL-4,5-BISPHOSPHATE BINDING	7	5	JPH2:2,EXOC1:2,SLC9A1:1,KCNJ2:1,FZD7:1	6.51203e-05	0.0187365	0.145667	NA	NA	0.961889
GO:0060337	GO:TYPE I INTERFERON SIGNALING PATHWAY	7	7	HSP90AB1:1,CDC37:1,EGR1:1,PTPN11:1,JAK1:1,LSM14A:1,IRF1:1	6.51287e-05	0.0187389	0.145734	GO:0071357 - GO:CELLULAR RESPONSE TO TYPE I INTERFERON , GO:0060338 - GO:REGULATION OF TYPE I INTERFERON-MEDIATED SIGNALING PATHWAY , GO:0034340 - GO:RESPONSE TO TYPE I INTERFERON , REACT:818 - REACT:INTERFERON ALPHA/BETA SIGNALING , GO:0060333 - GO:INTERFERON-GAMMA-MEDIATED SIGNALING PATHWAY ,	HSP90AB1:1,CDC37:1,EGR1:1,PTPN11:1,JAK1:1,LSM14A:1,IRF1:1,SETD2:1,SUMO1:1	0.961889
GO:0045776	GO:NEGATIVE REGULATION OF BLOOD PRESSURE	4	4	ARHGAP42:1,NOS1:1,PPARA:1,BMPR2:1	3.04875e-05	0.00877193	0.146869	GO:0045906 - GO:NEGATIVE REGULATION OF VASOCONSTRICTION , GO:0003085 - GO:NEGATIVE REGULATION OF SYSTEMIC ARTERIAL BLOOD PRESSURE , GO:0097755 - GO:POSITIVE REGULATION OF BLOOD VESSEL DIAMETER , GO:0019229 - GO:REGULATION OF VASOCONSTRICTION , GO:0042310 - GO:VASOCONSTRICTION , GO:0097756 - GO:NEGATIVE REGULATION OF BLOOD VESSEL DIAMETER ,	ARHGAP42:1,BMPR2:1,NOS1:1	0.961889
GO:0001937	GO:NEGATIVE REGULATION OF ENDOTHELIAL CELL PROLIFERATION	5	4	ATP5A1:1,VASH1:1,NF1:2,THBS1:1	4.17755e-05	0.0120197	0.147547	NA	NA	0.961889
NCI:144	NCI:CALCINEURIN-REGULATED NFAT-DEPENDENT TRANSCRIPTION IN LYMPHOCYTES	6	6	JUNB:1,EGR1:1,EGR3:1,ITCH:1,DGKA:1,MAF:1	5.34613e-05	0.015382	0.14798	NA	NA	0.961889
GO:0060292	GO:LONG TERM SYNAPTIC DEPRESSION	5	5	PICK1:1,STXBP1:1,DGKI:1,CBLN1:1,SRF:1	4.18924e-05	0.0120534	0.148747	GO:0050805 - GO:NEGATIVE REGULATION OF SYNAPTIC TRANSMISSION ,	GRIK3:1,PICK1:1,STXBP1:1,DGKI:1,CBLN1:1,NF1:2,SRF:1	0.961889
GO:0060330	GO:REGULATION OF RESPONSE TO INTERFERON-GAMMA	4	4	HSP90AB1:1,CDC37:1,JAK1:1,SUMO1:1	3.06627e-05	0.00882234	0.149004	GO:0060334 - GO:REGULATION OF INTERFERON-GAMMA-MEDIATED SIGNALING PATHWAY ,	HSP90AB1:1,CDC37:1,JAK1:1,SUMO1:1	0.961889
GO:0098779	GO:POSITIVE REGULATION OF MITOPHAGY IN RESPONSE TO MITOCHONDRIAL DEPOLARIZATION	2	2	CDC37:1,HDAC6:1	1.02812e-05	0.00295814	0.149869	GO:1901526 - GO:POSITIVE REGULATION OF MITOPHAGY , GO:1904925 - GO:POSITIVE REGULATION OF AUTOPHAGY OF MITOCHONDRION IN RESPONSE TO MITOCHONDRIAL DEPOLARIZATION , GO:1904923 - GO:REGULATION OF AUTOPHAGY OF MITOCHONDRION IN RESPONSE TO MITOCHONDRIAL DEPOLARIZATION , GO:1903599 - GO:POSITIVE REGULATION OF AUTOPHAGY OF MITOCHONDRION , GO:0051879 - GO:HSP90 PROTEIN BINDING , GO:1901524 - GO:REGULATIO…	CDC37:1,HDAC6:1,PPP5C:1,PTGES3:1,WBP11:1,ACTL6A:1	0.961889
GO:0090398	GO:CELLULAR SENESCENCE	7	6	H2AFX:1,BCL6:2,VASH1:1,TBX2:1,SMC6:1,SRF:1	6.56665e-05	0.0188937	0.150069	NA	NA	0.961889
GO:0008641	GO:UBIQUITIN-LIKE MODIFIER ACTIVATING ENZYME ACTIVITY	2	2	UBA5:1,UBA2:1	1.03053e-05	0.00296508	0.150423	GO:0071569 - GO:PROTEIN UFMYLATION , GO:0016877 - GO:LIGASE ACTIVITY, FORMING CARBON-SULFUR BONDS ,	UBA5:1,UBA2:1	0.961889
GO:0043569	GO:NEGATIVE REGULATION OF INSULIN-LIKE GROWTH FACTOR RECEPTOR SIGNALING PATHWAY	1	1	IGFBP5:1	2.45386e-06	0.000706031	0.150537	GO:0044342 - GO:TYPE B PANCREATIC CELL PROLIFERATION , GO:0060056 - GO:MAMMARY GLAND INVOLUTION , GO:0014912 - GO:NEGATIVE REGULATION OF SMOOTH MUSCLE CELL MIGRATION , GO:0043568 - GO:POSITIVE REGULATION OF INSULIN-LIKE GROWTH FACTOR RECEPTOR SIGNALING PATHWAY , GO:0043567 - GO:REGULATION OF INSULIN-LIKE GROWTH FACTOR RECEPTOR SIGNALING PATHWAY , GO:0048662 - GO:NEGATIVE REGULATION OF SMOOTH MUSC…	BTBD10:1,IGFBP5:1,LRP1:1,HCN1:1,PXN:1,GIGYF2:1	0.961889
GO:0030220	GO:PLATELET FORMATION	4	4	PTPN11:1,ACTN1:1,MYH9:1,SRF:1	3.08442e-05	0.00887455	0.151228	GO:0036344 - GO:PLATELET MORPHOGENESIS ,	PTPN11:1,ACTN1:1,MYH9:1,SRF:1	0.961889
GO:0090026	GO:POSITIVE REGULATION OF MONOCYTE CHEMOTAXIS	1	1	MOSPD2:1	2.47316e-06	0.000711582	0.151626	GO:0071677 - GO:POSITIVE REGULATION OF MONONUCLEAR CELL MIGRATION , GO:0071624 - GO:POSITIVE REGULATION OF GRANULOCYTE CHEMOTAXIS , GO:0090023 - GO:POSITIVE REGULATION OF NEUTROPHIL CHEMOTAXIS , GO:0090025 - GO:REGULATION OF MONOCYTE CHEMOTAXIS , GO:1902624 - GO:POSITIVE REGULATION OF NEUTROPHIL MIGRATION , GO:0090022 - GO:REGULATION OF NEUTROPHIL CHEMOTAXIS , GO:1902622 - GO:REGULATION OF NEUTRO…	MOSPD2:1,NCKAP1L:1	0.961889
GO:1902774	GO:LATE ENDOSOME TO LYSOSOME TRANSPORT	2	2	VPS39:1,VPS35:1	1.03588e-05	0.00298047	0.151652	GO:1990126 - GO:RETROGRADE TRANSPORT, ENDOSOME TO PLASMA MEMBRANE , GO:0032463 - GO:NEGATIVE REGULATION OF PROTEIN HOMOOLIGOMERIZATION , GO:0032460 - GO:NEGATIVE REGULATION OF PROTEIN OLIGOMERIZATION , GO:0045915 - GO:POSITIVE REGULATION OF CATECHOLAMINE METABOLIC PROCESS , GO:0045964 - GO:POSITIVE REGULATION OF DOPAMINE METABOLIC PROCESS , GO:0090141 - GO:POSITIVE REGULATION OF MITOCHONDRIAL FIS…	VPS39:1,VPS35:1,GRIPAP1:1	0.961889
GO:0044803	GO:MULTI-ORGANISM MEMBRANE ORGANIZATION	2	1	PI4KA:2	1.0373e-05	0.00298454	0.151978	GO:0004430 - GO:1-PHOSPHATIDYLINOSITOL 4-KINASE ACTIVITY , REACT:1678 - REACT:SYNTHESIS OF PIPS AT THE GOLGI MEMBRANE , GO:0033646 - GO:HOST INTRACELLULAR PART , GO:0043656 - GO:INTRACELLULAR REGION OF HOST , GO:0033643 - GO:HOST CELL PART , GO:0044764 - GO:MULTI-ORGANISM CELLULAR PROCESS , GO:0052742 - GO:PHOSPHATIDYLINOSITOL KINASE ACTIVITY , GO:0018995 - GO:HOST , GO:0043657 - GO:HOST CELL , G…	PI4KA:2,SACM1L:1,VAC14:1,LSM14A:1,PTPN11:1,PIK3CB:1,UBC:1	0.961889
GO:0070562	GO:REGULATION OF VITAMIN D RECEPTOR SIGNALING PATHWAY	2	2	TRIM24:1,SNW1:1	1.03847e-05	0.00298791	0.152247	GO:0070561 - GO:VITAMIN D RECEPTOR SIGNALING PATHWAY , GO:0032104 - GO:REGULATION OF RESPONSE TO EXTRACELLULAR STIMULUS , GO:0032107 - GO:REGULATION OF RESPONSE TO NUTRIENT LEVELS , GO:0071305 - GO:CELLULAR RESPONSE TO VITAMIN D , GO:0071014 - GO:POST-MRNA RELEASE SPLICEOSOMAL COMPLEX , GO:0031670 - GO:CELLULAR RESPONSE TO NUTRIENT , GO:0033280 - GO:RESPONSE TO VITAMIN D , GO:0071141 - GO:SMAD PR…	TRIM24:1,SNW1:1,PPARA:1,SRF:1	0.961889
GO:0016079	GO:SYNAPTIC VESICLE EXOCYTOSIS	8	7	GRIK5:1,TRIM9:2,STXBP1:1,CADPS:1,SYT3:1,NLGN1:1,SYT2:1	7.82253e-05	0.0225071	0.152663	NA	NA	0.961889
GO:0007095	GO:MITOTIC G2 DNA DAMAGE CHECKPOINT	2	1	TAOK3:2	1.04051e-05	0.00299377	0.152716	GO:0044818 - GO:MITOTIC G2/M TRANSITION CHECKPOINT , GO:0046329 - GO:NEGATIVE REGULATION OF JNK CASCADE , GO:0032873 - GO:NEGATIVE REGULATION OF STRESS-ACTIVATED MAPK CASCADE , GO:0070303 - GO:NEGATIVE REGULATION OF STRESS-ACTIVATED PROTEIN KINASE SIGNALING CASCADE ,	TAOK3:2,TP73:1,ITCH:1	0.961889
GO:0051010	GO:MICROTUBULE PLUS-END BINDING	4	4	CLIP2:1,CLASP2:1,CKAP5:1,CLASP1:1	3.11117e-05	0.00895153	0.15453	GO:0035371 - GO:MICROTUBULE PLUS-END , GO:0070831 - GO:BASEMENT MEMBRANE ASSEMBLY , GO:0005828 - GO:KINETOCHORE MICROTUBULE , GO:0010172 - GO:EMBRYONIC BODY MORPHOGENESIS , GO:1990752 - GO:MICROTUBULE END , REACT:1482 - REACT:ROLE OF ABL IN ROBO-SLIT SIGNALING , GO:1901203 - GO:POSITIVE REGULATION OF EXTRACELLULAR MATRIX ASSEMBLY , GO:0002162 - GO:DYSTROGLYCAN BINDING , GO:0099738 - GO:CELL CORTE…	CLIP2:1,CKAP5:1,MYO5A:1,CLASP1:1,CLASP2:1	0.961889
GO:0035855	GO:MEGAKARYOCYTE DEVELOPMENT	3	3	PTPN11:1,MEIS1:1,SRF:1	2.04267e-05	0.00587722	0.15591	GO:0098751 - GO:BONE CELL DEVELOPMENT ,	PTPN11:1,FBN1:1,MEIS1:1,SRF:1	0.961889
GO:0017147	GO:WNT-PROTEIN BINDING	4	3	TRABD2B:1,FZD9:2,FZD7:1	3.13361e-05	0.00901607	0.157319	NA	NA	0.961889
GO:0016010	GO:DYSTROPHIN-ASSOCIATED GLYCOPROTEIN COMPLEX	1	1	FKRP:1	2.58558e-06	0.000743928	0.157946	GO:0090665 - GO:GLYCOPROTEIN COMPLEX , GO:0035269 - GO:PROTEIN O-LINKED MANNOSYLATION , GO:0035268 - GO:PROTEIN MANNOSYLATION , GO:0097502 - GO:MANNOSYLATION , KEGG:HSA00515 - KEGG:MANNOSE TYPE O-GLYCAN BIOSYNTHESIS ,	FKRP:1	0.961889
GO:0033233	GO:REGULATION OF PROTEIN SUMOYLATION	4	4	EGR1:1,RASD2:1,PIAS4:1,CTNNB1:1	3.13889e-05	0.00903127	0.157979	GO:0072215 - GO:REGULATION OF METANEPHROS DEVELOPMENT , GO:0072210 - GO:METANEPHRIC NEPHRON DEVELOPMENT , GO:0090183 - GO:REGULATION OF KIDNEY DEVELOPMENT ,	EGR1:1,CTNNB1:1	0.961889
BIOC:8	BIOC:ARAP_PATHWAY	5	4	CYTH4:1,ASAP2:2,CLTB:1,ARFGEF1:1	4.28233e-05	0.0123212	0.158448	NA	NA	0.961889
GO:0044794	GO:POSITIVE REGULATION BY HOST OF VIRAL PROCESS	3	3	PC:1,NUCKS1:1,SMC3:1	2.06442e-05	0.0059398	0.159351	GO:1902188 - GO:POSITIVE REGULATION OF VIRAL RELEASE FROM HOST CELL , GO:0044788 - GO:MODULATION BY HOST OF VIRAL PROCESS , GO:1902186 - GO:REGULATION OF VIRAL RELEASE FROM HOST CELL , GO:0019076 - GO:VIRAL RELEASE FROM HOST CELL , GO:0035890 - GO:EXIT FROM HOST , GO:0035891 - GO:EXIT FROM HOST CELL , GO:0052126 - GO:MOVEMENT IN HOST ENVIRONMENT , GO:0052192 - GO:MOVEMENT IN ENVIRONMENT OF OTHER …	CHMP4B:1,PC:1,SMC3:1,NUCKS1:1,EIF2AK4:1	0.961889
GO:0001222	GO:TRANSCRIPTION COREPRESSOR BINDING	3	3	PHF12:1,SUMO1:1,FAM89B:1	2.06471e-05	0.00594062	0.159397	GO:0001221 - GO:TRANSCRIPTION COFACTOR BINDING ,	PPARA:1,PHF12:1,SUMO1:1,FAM89B:1,MAFK:1	0.961889
GO:0032154	GO:CLEAVAGE FURROW	7	6	NF2:1,MYH10:2,RAB11FIP4:1,CIT:2,MYH9:1,PPP1CC:1	6.68351e-05	0.0192299	0.159695	GO:0097610 - GO:CELL SURFACE FURROW , GO:0032153 - GO:CELL DIVISION SITE , GO:0032155 - GO:CELL DIVISION SITE PART , REACT:1302 - REACT:RHO GTPASES ACTIVATE CIT ,	NF2:1,MYH10:2,RAB11FIP4:1,CIT:2,MYH9:1,PPP1CC:1	0.961889
GO:0033687	GO:OSTEOBLAST PROLIFERATION	3	2	JUNB:1,PLXNB1:2	2.07302e-05	0.00596454	0.160718	NA	NA	0.961889
NCI:86	NCI:SIGNALING EVENTS MEDIATED BY HDAC CLASS II	7	5	HDAC5:2,BCL6:2,HDAC6:1,SUMO1:1,SRF:1	6.70354e-05	0.0192876	0.161373	NA	NA	0.961889
GO:0043266	GO:REGULATION OF POTASSIUM ION TRANSPORT	11	10	NEDD4L:1,NOS1:1,KCNH2:1,KLHL24:1,KCNC1:1,SUMO1:1,PRNP:1,FLNA:2,KCNJ2:1,KCNIP4:1	0.000117462	0.0337964	0.161845	NA	NA	0.961889
GO:2001185	GO:REGULATION OF CD8-POSITIVE, ALPHA-BETA T CELL ACTIVATION	2	2	NCKAP1L:1,IRF1:1	1.08251e-05	0.00311462	0.162449	GO:0043374 - GO:CD8-POSITIVE, ALPHA-BETA T CELL DIFFERENTIATION , GO:0036037 - GO:CD8-POSITIVE, ALPHA-BETA T CELL ACTIVATION , GO:0045590 - GO:NEGATIVE REGULATION OF REGULATORY T CELL DIFFERENTIATION , GO:0045084 - GO:POSITIVE REGULATION OF INTERLEUKIN-12 BIOSYNTHETIC PROCESS , GO:0060099 - GO:REGULATION OF PHAGOCYTOSIS, ENGULFMENT , GO:0060100 - GO:POSITIVE REGULATION OF PHAGOCYTOSIS, ENGULFMENT…	NCKAP1L:1,IRF1:1	0.961889
GO:0048873	GO:HOMEOSTASIS OF NUMBER OF CELLS WITHIN A TISSUE	6	4	KMT2A:3,PRDM14:1,PTPN11:1,GIGYF2:1	5.50685e-05	0.0158444	0.162731	NA	NA	0.961889
GO:0061515	GO:MYELOID CELL DEVELOPMENT	7	6	BCL6:2,PTPN11:1,FBN1:1,MEIS1:1,NCKAP1L:1,SRF:1	6.73064e-05	0.0193655	0.163655	NA	NA	0.961889
BIOC:1	BIOC:RELA_PATHWAY	4	3	CREBBP:2,CHUK:1,NFKB1:1	3.18418e-05	0.00916159	0.163677	BIOC:125 - BIOC:NTHI_PATHWAY , NCI:145 - NCI:ALTERNATIVE NF-KAPPAB PATHWAY , BIOC:56 - BIOC:RNA_PATHWAY , REACT:205 - REACT:CD209 (DC-SIGN) SIGNALING , REACT:749 - REACT:IKBKG DEFICIENCY CAUSES ANHIDROTIC ECTODERMAL DYSPLASIA WITH IMMUNODEFICIENCY (EDA-ID) (VIA TLR) , REACT:765 - REACT:IKBA VARIANT LEADS TO EDA-ID , BIOC:205 - BIOC:TNFR2_PATHWAY , BIOC:33 - BIOC:CD40_PATHWAY , REACT:461 - REACT:D…	CREBBP:2,CHUK:1,NFKB1:1,MAP2K3:1,RAF1:1	0.961889
REACT:915	REACT:MAPK1 (ERK2) ACTIVATION	2	2	PTPN11:1,JAK1:1	1.09034e-05	0.00313715	0.164276	BIOC:96 - BIOC:IL6_PATHWAY , REACT:917 - REACT:MAPK3 (ERK1) ACTIVATION , REACT:1399 - REACT:REGULATION OF IFNG SIGNALING , GO:0033629 - GO:NEGATIVE REGULATION OF CELL ADHESION MEDIATED BY INTEGRIN , REACT:751 - REACT:IL-6-TYPE CYTOKINE RECEPTOR LIGAND INTERACTIONS , REACT:1292 - REACT:RAF-INDEPENDENT MAPK1/3 ACTIVATION , REACT:844 - REACT:INTERLEUKIN-6 SIGNALING , GO:0031730 - GO:CCR5 CHEMOKINE R…	PTPN11:1,JAK1:1,RAF1:1,SRF:1,SUMO1:1,JUNB:1,IRF1:1,PIK3CB:1,PDPK1:1,EIF3A:1,NFKB1:1	0.961889
GO:0042583	GO:CHROMAFFIN GRANULE	2	2	ATP8A1:1,SYT2:1	1.09268e-05	0.00314387	0.164821	GO:0042584 - GO:CHROMAFFIN GRANULE MEMBRANE ,	ATP8A1:1,SYT2:1	0.961889
NCI:36	NCI:DOWNSTREAM SIGNALING IN NA&#XEF;VE CD8+ T CELLS	6	6	PRKCA:1,JUNB:1,EGR1:1,MAPK8:1,RAF1:1,PRKCE:1	5.53135e-05	0.0159149	0.165033	BIOC:13 - BIOC:AT1R_PATHWAY , BIOC:23 - BIOC:BCR_PATHWAY , BIOC:24 - BIOC:BIOPEPTIDES_PATHWAY ,	PRKCA:1,MAPK8:1,RAF1:1	0.961889
REACT:1043	REACT:NOTCH2 ACTIVATION AND TRANSMISSION OF SIGNAL TO THE NUCLEUS	5	5	CNTN1:2,JAG2:1,NEURL1B:1,UBC:1,MIB1:1	4.34466e-05	0.0125005	0.165086	REACT:1597 - REACT:SIGNALING BY NOTCH2 , REACT:1045 - REACT:NOTCH3 ACTIVATION AND TRANSMISSION OF SIGNAL TO THE NUCLEUS ,	CNTN1:2,JAG2:1,NEURL1B:1,UBC:1,MIB1:1	0.961889
REACT:511	REACT:EICOSANOID LIGAND-BINDING RECEPTORS	1	1	LTB4R:1	2.72569e-06	0.000784241	0.165757	GO:0004953 - GO:ICOSANOID RECEPTOR ACTIVITY ,	LTB4R:1	0.961889
GO:0070577	GO:LYSINE-ACETYLATED HISTONE BINDING	7	5	KMT2A:3,TRIM24:1,BAZ1B:1,SMARCA4:1,BRD3:1	6.76508e-05	0.0194646	0.166577	GO:0140033 - GO:ACETYLATION-DEPENDENT PROTEIN BINDING ,	KMT2A:3,TRIM24:1,BAZ1B:1,SMARCA4:1,BRD3:1	0.961889
GO:0060479	GO:LUNG CELL DIFFERENTIATION	3	3	ASCL1:1,GRHL2:1,CTNNB1:1	2.11288e-05	0.00607923	0.167101	GO:0060487 - GO:LUNG EPITHELIAL CELL DIFFERENTIATION , GO:0060425 - GO:LUNG MORPHOGENESIS , GO:0060428 - GO:LUNG EPITHELIUM DEVELOPMENT ,	ASCL1:1,GRHL2:1,CTNNB1:1,SRF:1	0.961889
GO:0060076	GO:EXCITATORY SYNAPSE	7	5	SHANK1:2,DGKI:1,LRRTM2:1,PDE4B:2,NLGN1:1	6.78128e-05	0.0195112	0.167959	NA	NA	0.961889
GO:0099638	GO:ENDOSOME TO PLASMA MEMBRANE PROTEIN TRANSPORT	2	2	VPS35:1,GRIPAP1:1	1.1119e-05	0.00319918	0.169324	GO:0099639 - GO:NEUROTRANSMITTER RECEPTOR TRANSPORT, ENDOSOME TO PLASMA MEMBRANE , GO:0099632 - GO:PROTEIN TRANSPORT WITHIN PLASMA MEMBRANE , GO:0099637 - GO:NEUROTRANSMITTER RECEPTOR TRANSPORT , GO:0098877 - GO:NEUROTRANSMITTER RECEPTOR TRANSPORT TO PLASMA MEMBRANE , GO:0032594 - GO:PROTEIN TRANSPORT WITHIN LIPID BILAYER , GO:0098969 - GO:NEUROTRANSMITTER RECEPTOR TRANSPORT TO POSTSYNAPTIC MEMBR…	VPS35:1,GRIPAP1:1,HIP1:1	0.961889
GO:0042974	GO:RETINOIC ACID RECEPTOR BINDING	5	3	ACTN4:2,FUS:2,SNW1:1	4.38616e-05	0.01262	0.169567	NA	NA	0.961889
GO:0010840	GO:REGULATION OF CIRCADIAN SLEEP/WAKE CYCLE, WAKEFULNESS	1	1	NLGN1:1	2.80453e-06	0.000806925	0.170121	GO:0042746 - GO:CIRCADIAN SLEEP/WAKE CYCLE, WAKEFULNESS , GO:0032230 - GO:POSITIVE REGULATION OF SYNAPTIC TRANSMISSION, GABAERGIC , GO:0089717 - GO:SPANNING COMPONENT OF MEMBRANE , GO:1902474 - GO:POSITIVE REGULATION OF PROTEIN LOCALIZATION TO SYNAPSE , GO:0061002 - GO:NEGATIVE REGULATION OF DENDRITIC SPINE MORPHOGENESIS , GO:0023041 - GO:NEURONAL SIGNAL TRANSDUCTION , GO:0072553 - GO:TERMINAL BU…	NLGN1:1,PRKCE:1,BMPR2:1,DNM3:1,VPS35:1,LRRTM2:1,STXBP1:1,KIFAP3:1,CNTN2:1,PIK3CB:1	0.961889
GO:2000008	GO:REGULATION OF PROTEIN LOCALIZATION TO CELL SURFACE	3	3	HSP90AB1:1,NEDD4L:1,CTNNB1:1	2.132e-05	0.00613423	0.170189	GO:0034394 - GO:PROTEIN LOCALIZATION TO CELL SURFACE ,	HSP90AB1:1,NEDD4L:1,FLNA:2,CTNNB1:1	0.961889
GO:0030742	GO:GTP-DEPENDENT PROTEIN BINDING	3	3	RAPGEF5:1,RAB5B:1,RASGRP4:1	2.13348e-05	0.00613849	0.170429	NA	NA	0.961889
GO:0032182	GO:UBIQUITIN-LIKE PROTEIN BINDING	10	9	DDI2:1,MARK4:1,UBTD2:1,USP5:2,RBCK1:1,HDAC6:1,UBA2:1,DCUN1D3:1,CBX4:1	0.000106207	0.0305581	0.1724	GO:0043130 - GO:UBIQUITIN BINDING ,	DDI2:1,MARK4:1,UBTD2:1,USP5:2,RBCK1:1,HDAC6:1	0.961889
REACT:1405	REACT:REGULATION OF PTEN LOCALIZATION	2	2	USP7:1,UBC:1	1.12561e-05	0.00323862	0.172548	REACT:1686 - REACT:SYNTHESIS OF ACTIVE UBIQUITIN: ROLES OF E1 AND E2 ENZYMES , REACT:489 - REACT:DUAL INCISION IN TC-NER , REACT:657 - REACT:GAP-FILLING DNA REPAIR SYNTHESIS AND LIGATION IN TC-NER , REACT:586 - REACT:FORMATION OF TC-NER PRE-INCISION COMPLEX , GO:0006283 - GO:TRANSCRIPTION-COUPLED NUCLEOTIDE-EXCISION REPAIR , REACT:1821 - REACT:TRANSCRIPTION-COUPLED NUCLEOTIDE EXCISION REPAIR (TC-…	USP5:2,USP7:1,UBC:1,TCEA1:1,PRPF19:1	0.961889
GO:0030431	GO:SLEEP	3	2	GRIN2A:1,CACNA1I:2	2.14864e-05	0.00618212	0.17289	NA	NA	0.961889
REACT:1305	REACT:RHO GTPASES ACTIVATE PAKS	6	4	NF2:1,MYH10:2,FLNA:2,MYH9:1	5.6147e-05	0.0161547	0.172971	NA	NA	0.961889
GO:0004709	GO:MAP KINASE KINASE KINASE ACTIVITY	7	6	MAP3K10:1,TAOK1:1,RAF1:1,TAOK2:1,TAOK3:2,ARAF:1	6.84026e-05	0.0196809	0.173035	GO:0004702 - GO:SIGNAL TRANSDUCER, DOWNSTREAM OF RECEPTOR, WITH SERINE/THREONINE KINASE ACTIVITY , GO:0000186 - GO:ACTIVATION OF MAPKK ACTIVITY ,	MAP3K10:1,MAP4K5:1,TAOK1:1,MAPK8:1,RAF1:1,MAP4K4:1,TAOK2:1,TAOK3:2,ACVR2B:2,ARAF:1,BMPR2:1,GRM1:1	0.961889
GO:0048714	GO:POSITIVE REGULATION OF OLIGODENDROCYTE DIFFERENTIATION	3	2	OLIG2:2,TP73:1	2.151e-05	0.0061889	0.173274	NA	NA	0.961889
GO:0061912	GO:SELECTIVE AUTOPHAGY	7	5	CDC37:1,TBK1:2,WIPI2:1,HDAC6:1,WDFY3:2	6.84728e-05	0.0197011	0.173643	NA	NA	0.961889
GO:0046426	GO:NEGATIVE REGULATION OF JAK-STAT CASCADE	4	4	NF2:1,ADIPOR1:1,GGNBP2:1,LRRC4B:1	3.26562e-05	0.00939591	0.174105	GO:1904893 - GO:NEGATIVE REGULATION OF STAT CASCADE , GO:0042532 - GO:NEGATIVE REGULATION OF TYROSINE PHOSPHORYLATION OF STAT PROTEIN ,	NF2:1,ADIPOR1:1,GGNBP2:1,LRRC4B:1	0.961889
GO:0001832	GO:BLASTOCYST GROWTH	2	2	PRPF19:1,CTR9:1	1.13402e-05	0.00326282	0.174531	GO:0001833 - GO:INNER CELL MASS CELL PROLIFERATION , GO:0071012 - GO:CATALYTIC STEP 1 SPLICEOSOME , GO:0070102 - GO:INTERLEUKIN-6-MEDIATED SIGNALING PATHWAY , GO:0005662 - GO:DNA REPLICATION FACTOR A COMPLEX , GO:0043601 - GO:NUCLEAR REPLISOME , GO:0030894 - GO:REPLISOME , GO:0071514 - GO:GENETIC IMPRINTING ,	PRPF19:1,CTR9:1	0.961889
NCI:79	NCI:VALIDATED TRANSCRIPTIONAL TARGETS OF AP1 FAMILY MEMBERS FRA1 AND FRA2	2	2	JUNB:1,CCND1:1	1.13582e-05	0.00326801	0.174957	GO:0060136 - GO:EMBRYONIC PROCESS INVOLVED IN FEMALE PREGNANCY , GO:0046697 - GO:DECIDUALIZATION , NCI:204 - NCI:CALCIUM SIGNALING IN THE CD4+ TCR PATHWAY ,	JUNB:1	0.961889
GO:0035930	GO:CORTICOSTEROID HORMONE SECRETION	2	2	PTPN11:1,CRHR1:1	1.13618e-05	0.00326905	0.175042	GO:0035933 - GO:GLUCOCORTICOID SECRETION , GO:2000831 - GO:REGULATION OF STEROID HORMONE SECRETION , GO:2000846 - GO:REGULATION OF CORTICOSTEROID HORMONE SECRETION , GO:2000849 - GO:REGULATION OF GLUCOCORTICOID SECRETION , GO:0035929 - GO:STEROID HORMONE SECRETION , GO:0010578 - GO:REGULATION OF ADENYLATE CYCLASE ACTIVITY INVOLVED IN G-PROTEIN COUPLED RECEPTOR SIGNALING PATHWAY , GO:0010579 - GO:…	PTPN11:1,CRHR1:1,FOXL2:1	0.961889
GO:0014051	GO:GAMMA-AMINOBUTYRIC ACID SECRETION	3	2	NF1:2,SV2A:1	2.16321e-05	0.00622402	0.175264	GO:0048712 - GO:NEGATIVE REGULATION OF ASTROCYTE DIFFERENTIATION , GO:0031210 - GO:PHOSPHATIDYLCHOLINE BINDING , GO:0050997 - GO:QUATERNARY AMMONIUM GROUP BINDING , GO:0015812 - GO:GAMMA-AMINOBUTYRIC ACID TRANSPORT , GO:0048147 - GO:NEGATIVE REGULATION OF FIBROBLAST PROLIFERATION , GO:0022011 - GO:MYELINATION IN PERIPHERAL NERVOUS SYSTEM , GO:0032292 - GO:PERIPHERAL NERVOUS SYSTEM AXON ENSHEATHME…	NR2E1:1,NF1:2,RASGRP1:1,SV2A:1,DACH1:1,CNTNAP1:1,S1PR1:1,NOS1:1,MAPK8:1,LRP1:1,TP73:1,NCKAP1:1,COL3A1:1	0.961889
GO:0071813	GO:LIPOPROTEIN PARTICLE BINDING	2	2	LRP8:1,THBS1:1	1.1404e-05	0.00328118	0.176038	GO:0071814 - GO:PROTEIN-LIPID COMPLEX BINDING , GO:0008035 - GO:HIGH-DENSITY LIPOPROTEIN PARTICLE BINDING , GO:0071397 - GO:CELLULAR RESPONSE TO CHOLESTEROL , GO:0036315 - GO:CELLULAR RESPONSE TO STEROL , GO:0070723 - GO:RESPONSE TO CHOLESTEROL , GO:0036314 - GO:RESPONSE TO STEROL ,	LRP8:1,THBS1:1	0.961889
GO:0035102	GO:PRC1 COMPLEX	2	2	PHC1:1,CBX4:1	1.14277e-05	0.003288	0.176598	REACT:1526 - REACT:SUMOYLATION OF RNA BINDING PROTEINS , GO:0031519 - GO:PCG PROTEIN COMPLEX , GO:0000152 - GO:NUCLEAR UBIQUITIN LIGASE COMPLEX ,	SUMO1:1,PHC1:1,CBX4:1,RBBP7:1,BAP1:1	0.961889
GO:1900017	GO:POSITIVE REGULATION OF CYTOKINE PRODUCTION INVOLVED IN INFLAMMATORY RESPONSE	1	1	CD6:1	2.92277e-06	0.000840946	0.176622	GO:1900015 - GO:REGULATION OF CYTOKINE PRODUCTION INVOLVED IN INFLAMMATORY RESPONSE , GO:0002534 - GO:CYTOKINE PRODUCTION INVOLVED IN INFLAMMATORY RESPONSE , GO:0001530 - GO:LIPOPOLYSACCHARIDE BINDING , GO:0001771 - GO:IMMUNOLOGICAL SYNAPSE FORMATION , GO:0002438 - GO:ACUTE INFLAMMATORY RESPONSE TO ANTIGENIC STIMULUS , GO:0001772 - GO:IMMUNOLOGICAL SYNAPSE , GO:0042101 - GO:T CELL RECEPTOR COMPLE…	CD6:1,BAP1:1,DROSHA:1,EPHB1:1,MYH9:1	0.961889
GO:0004712	GO:PROTEIN SERINE/THREONINE/TYROSINE KINASE ACTIVITY	7	6	CLK4:1,RPS6KA1:1,CLK2:1,ACVR2B:2,DYRK2:1,MAP2K3:1	6.89386e-05	0.0198351	0.177705	NA	NA	0.961889
GO:0000244	GO:SPLICEOSOMAL TRI-SNRNP COMPLEX ASSEMBLY	3	3	PRPF8:1,PRPF19:1,PRPF6:1	2.18104e-05	0.00627534	0.178184	GO:0000387 - GO:SPLICEOSOMAL SNRNP ASSEMBLY , GO:0005682 - GO:U5 SNRNP , GO:0046540 - GO:U4/U6 X U5 TRI-SNRNP COMPLEX , GO:0097526 - GO:SPLICEOSOMAL TRI-SNRNP COMPLEX , GO:0097525 - GO:SPLICEOSOMAL SNRNP COMPLEX , REACT:1955 - REACT:MRNA SPLICING - MINOR PATHWAY ,	PRPF8:1,PRPF19:1,PRPF6:1,LUC7L:1	0.961889
REACT:1705	REACT:TBC/RABGAPS	5	4	RAB6A:2,RAB5B:1,RABGAP1:1,GABARAPL2:1	4.46728e-05	0.0128533	0.17846	NA	NA	0.961889
GO:0006903	GO:VESICLE TARGETING	8	8	F8:1,ANKRD28:1,CLASP2:1,RAB1B:1,CLASP1:1,NLGN1:1,CSNK1D:1,PPP6C:1	8.18007e-05	0.0235359	0.180505	REACT:221 - REACT:COPII (COAT PROTEIN 2) MEDIATED VESICLE TRANSPORT , GO:0006901 - GO:VESICLE COATING , GO:0048207 - GO:VESICLE TARGETING, ROUGH ER TO CIS-GOLGI , GO:0048208 - GO:COPII VESICLE COATING , GO:0048199 - GO:VESICLE TARGETING, TO, FROM OR WITHIN GOLGI , GO:0048194 - GO:GOLGI VESICLE BUDDING , GO:0090114 - GO:COPII-COATED VESICLE BUDDING , GO:0006900 - GO:VESICLE BUDDING FROM MEMBRANE ,	F8:1,ANKRD28:1,RAB1B:1,CSNK1D:1,PPP6C:1,ATP8A1:1,DNM3:1	0.961889
GO:0060143	GO:POSITIVE REGULATION OF SYNCYTIUM FORMATION BY PLASMA MEMBRANE FUSION	3	3	OCSTAMP:1,EHD1:1,FLOT1:1	2.19548e-05	0.00631687	0.180557	GO:0060142 - GO:REGULATION OF SYNCYTIUM FORMATION BY PLASMA MEMBRANE FUSION , GO:0000768 - GO:SYNCYTIUM FORMATION BY PLASMA MEMBRANE FUSION , GO:0006949 - GO:SYNCYTIUM FORMATION , GO:1901741 - GO:POSITIVE REGULATION OF MYOBLAST FUSION , GO:1901739 - GO:REGULATION OF MYOBLAST FUSION , GO:0010831 - GO:POSITIVE REGULATION OF MYOTUBE DIFFERENTIATION , GO:0051155 - GO:POSITIVE REGULATION OF STRIATED M…	OCSTAMP:1,EHD1:1,FLOT1:1,NOS1:1,MYH9:1	0.961889
REACT:1727	REACT:TNF SIGNALING	5	5	CHUK:1,TAB3:1,RBCK1:1,UBC:1,ADAM17:1	4.49539e-05	0.0129342	0.181583	REACT:375 - REACT:DEATH RECEPTOR SIGNALLING , GO:0010803 - GO:REGULATION OF TUMOR NECROSIS FACTOR-MEDIATED SIGNALING PATHWAY , REACT:1413 - REACT:REGULATION OF TNFR1 SIGNALING , GO:0070423 - GO:NUCLEOTIDE-BINDING OLIGOMERIZATION DOMAIN CONTAINING SIGNALING PATHWAY , GO:0035872 - GO:NUCLEOTIDE-BINDING DOMAIN, LEUCINE RICH REPEAT CONTAINING RECEPTOR SIGNALING PATHWAY , REACT:1728 - REACT:TNFR1-INDU…	CHUK:1,TAB3:1,RBCK1:1,UBC:1,ADAM17:1,PIAS4:1,ITCH:1	0.961889
KEGG:HSA05215	KEGG:PROSTATE CANCER	15	13	HSP90AB1:1,CREBBP:2,CHUK:1,CREB5:1,PIK3CB:1,RB1:2,RAF1:1,CCND1:1,NFKB1:1,CTNNB1:1,PDPK1:1,ERG:1,ARAF:1	0.00017358	0.0499428	0.182489	NA	NA	0.961889
REACT:478	REACT:DOWNREGULATION OF ERBB4 SIGNALING	2	2	ITCH:1,UBC:1	1.16809e-05	0.00336084	0.1826	NA	NA	0.961889
GO:0050848	GO:REGULATION OF CALCIUM-MEDIATED SIGNALING	7	6	JPH2:2,NOS1:1,JPH4:1,SLC9A1:1,MYO5A:1,PRNP:1	6.94963e-05	0.0199956	0.182622	GO:0010522 - GO:REGULATION OF CALCIUM ION TRANSPORT INTO CYTOSOL ,	JPH2:2,NOS1:1,JPH4:1,MYO5A:1,PRNP:1,RYR2:2,PDPK1:1,PRKCE:1	0.961889
REACT:1351	REACT:RUNX1 REGULATES TRANSCRIPTION OF GENES INVOLVED IN DIFFERENTIATION OF KERATINOCYTES	1	1	CBFB:1	3.03874e-06	0.000874313	0.18295	REACT:1345 - REACT:RUNX1 REGULATES ESTROGEN RECEPTOR MEDIATED TRANSCRIPTION , REACT:1348 - REACT:RUNX1 REGULATES TRANSCRIPTION OF GENES INVOLVED IN BCR SIGNALING , REACT:1349 - REACT:RUNX1 REGULATES TRANSCRIPTION OF GENES INVOLVED IN WNT SIGNALING , REACT:1343 - REACT:RUNX1 AND FOXP3 CONTROL THE DEVELOPMENT OF REGULATORY T LYMPHOCYTES (TREGS) , REACT:1356 - REACT:RUNX2 REGULATES GENES INVOLVED IN…	CBFB:1,NCKAP1L:1,PRNP:1	0.961889
GO:0038024	GO:CARGO RECEPTOR ACTIVITY	4	4	LRP8:1,LRP1:1,CD163:1,CD6:1	3.33824e-05	0.00960483	0.183591	GO:0005044 - GO:SCAVENGER RECEPTOR ACTIVITY , REACT:1533 - REACT:SCAVENGING OF HEME FROM PLASMA , GO:0005041 - GO:LOW-DENSITY LIPOPROTEIN RECEPTOR ACTIVITY , GO:0030228 - GO:LIPOPROTEIN PARTICLE RECEPTOR ACTIVITY , REACT:1470 - REACT:RETINOID METABOLISM AND TRANSPORT , REACT:948 - REACT:METABOLISM OF FAT-SOLUBLE VITAMINS , GO:0034185 - GO:APOLIPOPROTEIN BINDING ,	LRP1:1,CD163:1,CD6:1,LRP8:1	0.961889
NCI:15	NCI:ARF6 TRAFFICKING EVENTS	7	5	EXOC1:2,EXOC6:1,ASAP2:2,MAPK8IP3:1,CTNNB1:1	6.96808e-05	0.0200487	0.184261	NA	NA	0.961889
GO:0042753	GO:POSITIVE REGULATION OF CIRCADIAN RHYTHM	3	3	FBXW11:1,BTRC:1,NLGN1:1	2.23097e-05	0.00641899	0.186428	NA	NA	0.961889
GO:0010165	GO:RESPONSE TO X-RAY	5	5	NIPBL:1,NUCKS1:1,TP73:1,CCND1:1,XRCC5:1	4.54105e-05	0.0130656	0.186699	GO:0071481 - GO:CELLULAR RESPONSE TO X-RAY ,	NIPBL:1,NUCKS1:1,XRCC5:1	0.961889
NCI:27	NCI:OSTEOPONTIN-MEDIATED EVENTS	5	4	ROCK2:2,CHUK:1,MAPK8:1,NFKB1:1	4.5428e-05	0.0130706	0.186895	NA	NA	0.961889
GO:0010872	GO:REGULATION OF CHOLESTEROL ESTERIFICATION	1	1	LAMTOR1:1	3.11417e-06	0.000896016	0.187039	GO:0034433 - GO:STEROID ESTERIFICATION , GO:0034434 - GO:STEROL ESTERIFICATION , GO:0034435 - GO:CHOLESTEROL ESTERIFICATION , GO:0071986 - GO:RAGULATOR COMPLEX , GO:0035577 - GO:AZUROPHIL GRANULE MEMBRANE , GO:0010874 - GO:REGULATION OF CHOLESTEROL EFFLUX , GO:0033344 - GO:CHOLESTEROL EFFLUX , GO:0001919 - GO:REGULATION OF RECEPTOR RECYCLING , GO:0042632 - GO:CHOLESTEROL HOMEOSTASIS , GO:0055092 …	LAMTOR1:1,ATP8A1:1,LRP1:1,EHD1:1,PRKAG2:1	0.961889
KEGG:HSA05130	KEGG:PATHOGENIC ESCHERICHIA COLI INFECTION	7	6	PRKCA:1,ARHGEF2:1,ROCK2:2,TUBB4B:1,CTNNB1:1,TUBB4A:1	7.00545e-05	0.0201562	0.187599	NA	NA	0.961889
REACT:1755	REACT:TRP CHANNELS	4	4	TRPM3:1,TRPC5:1,TRPC7:1,TRPV4:1	3.36953e-05	0.00969487	0.18773	GO:0015279 - GO:STORE-OPERATED CALCIUM CHANNEL ACTIVITY , REACT:1485 - REACT:ROLE OF SECOND MESSENGERS IN NETRIN-1 SIGNALING ,	TRPC5:1,TRPC7:1	0.961889
GO:0036302	GO:ATRIOVENTRICULAR CANAL DEVELOPMENT	2	2	PTPN11:1,TBX2:1	1.18997e-05	0.0034238	0.187811	GO:0060592 - GO:MAMMARY GLAND FORMATION , GO:0042693 - GO:MUSCLE CELL FATE COMMITMENT ,	TBX2:1	0.961889
GO:0019905	GO:SYNTAXIN BINDING	8	6	STXBP1:1,CACNA1A:3,VPS52:1,SYT3:1,RNF40:1,SYT2:1	8.2737e-05	0.0238053	0.188145	NA	NA	0.961889
REACT:633	REACT:GABA RECEPTOR ACTIVATION	7	7	ADCY1:1,GABRB3:1,ARHGEF9:1,GABRG3:1,KCNJ2:1,ADCY5:1,GNB2:1	7.02908e-05	0.0202242	0.189723	REACT:67 - REACT:ACTIVATION OF GABAB RECEPTORS , REACT:632 - REACT:GABA B RECEPTOR ACTIVATION ,	ADCY1:1,KCNJ2:1,ADCY5:1,GNB2:1	0.961889
GO:2000677	GO:REGULATION OF TRANSCRIPTION REGULATORY REGION DNA BINDING	6	5	PPARA:1,DOT1L:1,ZNF593:1,RB1:2,CTNNB1:1	5.79866e-05	0.016684	0.191032	NA	NA	0.961889
GO:0034453	GO:MICROTUBULE ANCHORING	4	4	BICD2:1,HOOK3:1,CLASP2:1,CLASP1:1	3.39805e-05	0.00977693	0.19153	GO:0072393 - GO:MICROTUBULE ANCHORING AT MICROTUBULE ORGANIZING CENTER ,	BICD2:1,HOOK3:1	0.961889
GO:0072332	GO:INTRINSIC APOPTOTIC SIGNALING PATHWAY BY P53 CLASS MEDIATOR	6	6	ZNF346:1,ZMAT4:1,RPL11:1,TP73:1,SNW1:1,DYRK2:1	5.81709e-05	0.016737	0.19288	GO:0042771 - GO:INTRINSIC APOPTOTIC SIGNALING PATHWAY IN RESPONSE TO DNA DAMAGE BY P53 CLASS MEDIATOR ,	TP73:1,SNW1:1,DYRK2:1	0.961889
GO:0004738	GO:PYRUVATE DEHYDROGENASE ACTIVITY	1	1	PDHB:1	3.24863e-06	0.000934701	0.194278	GO:0042762 - GO:REGULATION OF SULFUR METABOLIC PROCESS , GO:0045254 - GO:PYRUVATE DEHYDROGENASE COMPLEX , GO:0061732 - GO:MITOCHONDRIAL ACETYL-COA BIOSYNTHETIC PROCESS FROM PYRUVATE , GO:0016624 - GO:OXIDOREDUCTASE ACTIVITY, ACTING ON THE ALDEHYDE OR OXO GROUP OF DONORS, DISULFIDE AS ACCEPTOR , REACT:692 - REACT:GLYOXYLATE METABOLISM AND GLYCINE DEGRADATION , GO:0010510 - GO:REGULATION OF ACETYL-…	PDHB:1,CTNNB1:1,ALDH1A2:1,NNT:1,PC:1	0.961889
NCI:179	NCI:REGULATION OF RETINOBLASTOMA PROTEIN	10	8	CREBBP:2,ATF7:1,RB1:2,PAX3:1,RAF1:1,CCND1:1,SMARCA4:1,CBX4:1	0.000109347	0.0314615	0.194603	NA	NA	0.961889
GO:0043425	GO:BHLH TRANSCRIPTION FACTOR BINDING	4	3	ASCL1:1,CREBBP:2,MAP3K10:1	3.42869e-05	0.0098651	0.195639	NA	NA	0.961889
NCI:17	NCI:COREGULATION OF ANDROGEN RECEPTOR ACTIVITY	6	6	HIP1:1,CCND1:1,XRCC5:1,PIAS4:1,CTNNB1:1,SRF:1	5.84586e-05	0.0168198	0.19578	NA	NA	0.961889
GO:0031077	GO:POST-EMBRYONIC CAMERA-TYPE EYE DEVELOPMENT	1	1	BCL11B:1	3.28188e-06	0.00094427	0.196059	GO:0003334 - GO:KERATINOCYTE DEVELOPMENT , GO:0035701 - GO:HEMATOPOIETIC STEM CELL MIGRATION , GO:0003382 - GO:EPITHELIAL CELL MORPHOGENESIS , GO:0048569 - GO:POST-EMBRYONIC ANIMAL ORGAN DEVELOPMENT , GO:0033151 - GO:V(D)J RECOMBINATION , GO:0021756 - GO:STRIATUM DEVELOPMENT , GO:0010837 - GO:REGULATION OF KERATINOCYTE PROLIFERATION , GO:0043368 - GO:POSITIVE T CELL SELECTION , GO:0043616 - GO:KE…	BCL11B:1,GRHL2:1,FBN1:1,SRF:1	0.961889
GO:0030551	GO:CYCLIC NUCLEOTIDE BINDING	6	4	PRKG2:1,HCN1:1,PDE4B:2,CNP:2	5.85005e-05	0.0168319	0.196203	GO:0008081 - GO:PHOSPHORIC DIESTER HYDROLASE ACTIVITY ,	GPCPD1:1,PDE4B:2,CNP:2	0.961889
GO:0017022	GO:MYOSIN BINDING	5	3	RAB6A:2,FUS:2,ARFGEF1:1	4.62989e-05	0.0133212	0.196799	NA	NA	0.961889
REACT:721	REACT:HEDGEHOG LIGAND BIOGENESIS	8	6	DHH:3,PSMC1:1,PSMD7:1,PSMA7:1,UBC:1,ADAM17:1	8.38054e-05	0.0241127	0.197029	REACT:726 - REACT:HH MUTANTS ABROGATE LIGAND SECRETION , REACT:720 - REACT:HEDGEHOG 'ON' STATE , REACT:213 - REACT:CDT1 ASSOCIATION WITH THE CDC6:ORC:ORIGIN COMPLEX , REACT:211 - REACT:CDK-MEDIATED PHOSPHORYLATION AND REMOVAL OF CDC6 , REACT:153 - REACT:ASSEMBLY OF THE PRE-REPLICATIVE COMPLEX , REACT:1423 - REACT:REGULATION OF ACTIVATED PAK-2P34 BY PROTEASOME MEDIATED DEGRADATION , REACT:1906 - R…	DHH:3,PSMC1:1,PSMD7:1,PSMA7:1,UBC:1,ITCH:1	0.961889
BIOC:139	BIOC:CDK5_PATHWAY	2	2	EGR1:1,RAF1:1	1.22951e-05	0.00353758	0.197279	GO:0071550 - GO:DEATH-INDUCING SIGNALING COMPLEX ASSEMBLY , REACT:1061 - REACT:NEGATIVE FEEDBACK REGULATION OF MAPK PATHWAY , BIOC:93 - BIOC:IL3_PATHWAY , BIOC:186 - BIOC:SPRY_PATHWAY , BIOC:166 - BIOC:HER2_PATHWAY ,	RAF1:1	0.961889
GO:0034452	GO:DYNACTIN BINDING	2	2	BICD2:1,SNX6:1	1.23098e-05	0.0035418	0.197631	GO:0007175 - GO:NEGATIVE REGULATION OF EPIDERMAL GROWTH FACTOR-ACTIVATED RECEPTOR ACTIVITY , GO:0051642 - GO:CENTROSOME LOCALIZATION , GO:0061842 - GO:MICROTUBULE ORGANIZING CENTER LOCALIZATION , GO:2000272 - GO:NEGATIVE REGULATION OF RECEPTOR ACTIVITY ,	SNX6:1,BICD2:1	0.961889
GO:0007193	GO:ADENYLATE CYCLASE-INHIBITING G-PROTEIN COUPLED RECEPTOR SIGNALING PATHWAY	8	7	ADCY1:1,GRIK3:1,GRM1:1,GNAZ:1,S1PR1:1,FLNA:2,ADCY5:1	8.39488e-05	0.0241539	0.198233	NA	NA	0.961889
GO:0030306	GO:ADP-RIBOSYLATION FACTOR BINDING	1	1	RAB11FIP4:1	3.32377e-06	0.000956322	0.198296	GO:0070314 - GO:G1 TO G0 TRANSITION ,	RAB11FIP4:1	0.961889
KEGG:HSA01522	KEGG:ENDOCRINE RESISTANCE	17	10	ADCY1:1,NOTCH1:8,PIK3CB:1,JAG2:1,MAPK8:1,RB1:2,RAF1:1,CCND1:1,ADCY5:1,ARAF:1	0.000203648	0.0585941	0.199217	NA	NA	0.961889
GO:0044359	GO:MODULATION OF MOLECULAR FUNCTION IN OTHER ORGANISM	1	1	NUCKS1:1	3.3454e-06	0.000962546	0.199449	GO:0052205 - GO:MODULATION OF MOLECULAR FUNCTION IN OTHER ORGANISM INVOLVED IN SYMBIOTIC INTERACTION , GO:0052428 - GO:MODULATION BY HOST OF SYMBIONT MOLECULAR FUNCTION , GO:0022616 - GO:DNA STRAND ELONGATION , GO:0046628 - GO:POSITIVE REGULATION OF INSULIN RECEPTOR SIGNALING PATHWAY , GO:0044829 - GO:POSITIVE REGULATION BY HOST OF VIRAL GENOME REPLICATION , GO:0044827 - GO:MODULATION BY HOST OF …	NUCKS1:1,POT1:1,ADIPOR1:1,EIF2AK4:1,XRCC5:1,EIF3E:1	0.961889
REACT:1306	REACT:RHO GTPASES ACTIVATE PKNS	5	4	MYH10:2,H2AFX:1,MYH9:1,PDPK1:1	4.65596e-05	0.0133962	0.199799	NA	NA	0.961889
REACT:1237	REACT:POST-CHAPERONIN TUBULIN FOLDING PATHWAY	2	2	TUBB4B:1,TUBB4A:1	1.24179e-05	0.00357289	0.20023	GO:0031115 - GO:NEGATIVE REGULATION OF MICROTUBULE POLYMERIZATION , REACT:598 - REACT:FORMATION OF TUBULIN FOLDING INTERMEDIATES BY CCT/TRIC , REACT:1249 - REACT:PREFOLDIN MEDIATED TRANSFER OF SUBSTRATE TO CCT/TRIC , REACT:332 - REACT:COOPERATION OF PREFOLDIN AND TRIC/CCT IN ACTIN AND TUBULIN FOLDING , REACT:244 - REACT:CARBOXYTERMINAL POST-TRANSLATIONAL MODIFICATIONS OF TUBULIN ,	TUBB4A:1,TUBB4B:1	0.961889
GO:0001675	GO:ACROSOME ASSEMBLY	2	2	AGFG1:1,RFX2:1	1.24223e-05	0.00357416	0.200335	GO:0033363 - GO:SECRETORY GRANULE ORGANIZATION ,	AGFG1:1,RFX2:1	0.961889
KEGG:HSA00010	KEGG:GLYCOLYSIS / GLUCONEOGENESIS	3	3	PKM:1,PDHB:1,PFKM:1	2.32047e-05	0.00667649	0.201444	KEGG:HSA00620 - KEGG:PYRUVATE METABOLISM , GO:0006735 - GO:NADH REGENERATION , GO:0061615 - GO:GLYCOLYTIC PROCESS THROUGH FRUCTOSE-6-PHOSPHATE , GO:0061620 - GO:GLYCOLYTIC PROCESS THROUGH GLUCOSE-6-PHOSPHATE , GO:0061621 - GO:CANONICAL GLYCOLYSIS , GO:0061718 - GO:GLUCOSE CATABOLIC PROCESS TO PYRUVATE , GO:0006007 - GO:GLUCOSE CATABOLIC PROCESS , GO:0006734 - GO:NADH METABOLIC PROCESS , GO:001932…	PC:1,PKM:1,PDHB:1,PFKM:1,PPP2R5D:1,PIK3CB:1,RAF1:1	0.961889
GO:0044291	GO:CELL-CELL CONTACT ZONE	9	8	SPTBN4:1,SCN1A:2,PCDH9:2,ACTN1:1,SLC9A1:1,KCNJ2:1,CTNNB1:1,FLOT1:1	9.73769e-05	0.0280175	0.202529	GO:0014704 - GO:INTERCALATED DISC ,	SPTBN4:1,SCN1A:2,ACTN1:1,SLC9A1:1,KCNJ2:1,CTNNB1:1	0.961889
GO:0015802	GO:BASIC AMINO ACID TRANSPORT	1	1	SLC7A1:1	3.40546e-06	0.000979826	0.202641	GO:0015809 - GO:ARGININE TRANSPORT , GO:1990822 - GO:BASIC AMINO ACID TRANSMEMBRANE TRANSPORT , GO:0015174 - GO:BASIC AMINO ACID TRANSMEMBRANE TRANSPORTER ACTIVITY , REACT:122 - REACT:AMINO ACID TRANSPORT ACROSS THE PLASMA MEMBRANE ,	SLC7A1:1,SLC16A10:1	0.961889
GO:0060324	GO:FACE DEVELOPMENT	7	7	NIPBL:1,PTPN11:1,TIPARP:1,GRHL2:1,ALDH1A2:1,RAF1:1,SRF:1	7.17153e-05	0.0206341	0.202732	NA	NA	0.961889
GO:0000421	GO:AUTOPHAGOSOME MEMBRANE	4	3	VMP1:1,WDFY3:2,GABARAPL2:1	3.49632e-05	0.0100597	0.204803	GO:0035973 - GO:AGGREPHAGY , GO:0003831 - GO:BETA-N-ACETYLGLUCOSAMINYLGLYCOPEPTIDE BETA-1,4-GALACTOSYLTRANSFERASE ACTIVITY , GO:0035250 - GO:UDP-GALACTOSYLTRANSFERASE ACTIVITY , GO:0008378 - GO:GALACTOSYLTRANSFERASE ACTIVITY , GO:0005776 - GO:AUTOPHAGOSOME , GO:0005545 - GO:1-PHOSPHATIDYLINOSITOL BINDING ,	WDFY3:2,ATG9A:1,VMP1:1,GABARAPL2:1,USP33:1	0.961889
REACT:947	REACT:METABOLISM OF COFACTORS	2	2	PRKG2:1,PDSS1:1	1.27237e-05	0.00366088	0.207604	NA	NA	0.961889
BIOC:19	BIOC:ATM_PATHWAY	3	3	TP73:1,MAPK8:1,NFKB1:1	2.36284e-05	0.00679841	0.208652	BIOC:26 - BIOC:RANKL_PATHWAY , BIOC:39 - BIOC:CERAMIDE_PATHWAY , GO:0001844 - GO:PROTEIN INSERTION INTO MITOCHONDRIAL MEMBRANE INVOLVED IN APOPTOTIC SIGNALING PATHWAY , GO:0051204 - GO:PROTEIN INSERTION INTO MITOCHONDRIAL MEMBRANE , GO:1900739 - GO:REGULATION OF PROTEIN INSERTION INTO MITOCHONDRIAL MEMBRANE INVOLVED IN APOPTOTIC SIGNALING PATHWAY , GO:1900740 - GO:POSITIVE REGULATION OF PROTEIN I…	MAPK8:1,NFKB1:1,RAF1:1,TP73:1,PTPN11:1	0.961889
GO:0070878	GO:PRIMARY MIRNA BINDING	3	3	DGCR8:1,DROSHA:1,SRF:1	2.36832e-05	0.00681418	0.209588	GO:0016891 - GO:ENDORIBONUCLEASE ACTIVITY, PRODUCING 5'-PHOSPHOMONOESTERS , GO:0016893 - GO:ENDONUCLEASE ACTIVITY, ACTIVE WITH EITHER RIBO- OR DEOXYRIBONUCLEIC ACIDS AND PRODUCING 5'-PHOSPHOMONOESTERS , GO:0031053 - GO:PRIMARY MIRNA PROCESSING , REACT:973 - REACT:MICRORNA (MIRNA) BIOGENESIS , GO:1902555 - GO:ENDORIBONUCLEASE COMPLEX , GO:1905348 - GO:ENDONUCLEASE COMPLEX , GO:0035196 - GO:PRODUCT…	DGCR8:1,DROSHA:1,XPO5:1,ZCCHC11:1	0.961889
GO:0019048	GO:MODULATION BY VIRUS OF HOST MORPHOLOGY OR PHYSIOLOGY	5	3	CPSF4:2,EIF2AK4:1,INSR:2	4.7478e-05	0.0136605	0.21049	GO:0044003 - GO:MODIFICATION BY SYMBIONT OF HOST MORPHOLOGY OR PHYSIOLOGY , GO:0019054 - GO:MODULATION BY VIRUS OF HOST PROCESS , GO:0044068 - GO:MODULATION BY SYMBIONT OF HOST CELLULAR PROCESS ,	CPSF4:2,EIF2AK4:1,INSR:2	0.961889
NCI:101	NCI:IL12 SIGNALING MEDIATED BY STAT4	5	4	CREBBP:2,PIAS2:1,MAPK8:1,IRF1:1	4.7482e-05	0.0136616	0.210537	NCI:182 - NCI:RETINOIC ACID RECEPTORS-MEDIATED SIGNALING , BIOC:124 - BIOC:NFAT_PATHWAY ,	PRKCA:1,CREBBP:2,MAPK8:1,RAF1:1	0.961889
GO:0000407	GO:PRE-AUTOPHAGOSOMAL STRUCTURE	4	4	WIPI2:1,RAB1B:1,ATG9A:1,VMP1:1	3.54122e-05	0.0101889	0.210956	GO:0034045 - GO:PRE-AUTOPHAGOSOMAL STRUCTURE MEMBRANE , GO:0044804 - GO:AUTOPHAGY OF NUCLEUS , GO:0034497 - GO:PROTEIN LOCALIZATION TO PRE-AUTOPHAGOSOMAL STRUCTURE , GO:0000045 - GO:AUTOPHAGOSOME ASSEMBLY , GO:1905037 - GO:AUTOPHAGOSOME ORGANIZATION ,	WIPI2:1,RAB1B:1,ATG9A:1,CHMP4B:1,GABARAPL2:1	0.961889
GO:0031434	GO:MITOGEN-ACTIVATED PROTEIN KINASE KINASE BINDING	3	3	RAF1:1,TAOK2:1,ARAF:1	2.37809e-05	0.00684227	0.211259	NA	NA	0.961889
GO:0031058	GO:POSITIVE REGULATION OF HISTONE MODIFICATION	14	11	KMT2A:3,NIPBL:1,BCL6:2,NOS1:1,CTR9:1,RNF20:1,RPS6KA4:1,CTNNB1:1,RNF40:1,SNW1:1,TADA2B:1	0.00016507	0.0474942	0.211441	GO:1905269 - GO:POSITIVE REGULATION OF CHROMATIN ORGANIZATION , GO:0031062 - GO:POSITIVE REGULATION OF HISTONE METHYLATION ,	KMT2A:3,NIPBL:1,BCL6:2,NOS1:1,CTR9:1,RNF20:1,RPS6KA4:1,CTNNB1:1,SETDB1:1,RNF40:1,SNW1:1,TADA2B:1	0.961889
GO:1902950	GO:REGULATION OF DENDRITIC SPINE MAINTENANCE	2	2	VPS35:1,PRNP:1	1.29026e-05	0.00371237	0.211933	NA	NA	0.961889
GO:0010919	GO:REGULATION OF INOSITOL PHOSPHATE BIOSYNTHETIC PROCESS	1	1	PTH1R:1	3.59795e-06	0.00103521	0.212788	GO:0060732 - GO:POSITIVE REGULATION OF INOSITOL PHOSPHATE BIOSYNTHETIC PROCESS , GO:1902932 - GO:POSITIVE REGULATION OF ALCOHOL BIOSYNTHETIC PROCESS , GO:0002076 - GO:OSTEOBLAST DEVELOPMENT , GO:0046173 - GO:POLYOL BIOSYNTHETIC PROCESS , GO:0032958 - GO:INOSITOL PHOSPHATE BIOSYNTHETIC PROCESS , GO:0043647 - GO:INOSITOL PHOSPHATE METABOLIC PROCESS ,	PTH1R:1,PTHLH:1,GOT1:1	0.961889
GO:0042090	GO:INTERLEUKIN-12 BIOSYNTHETIC PROCESS	2	2	IRF1:1,NFKB1:1	1.29613e-05	0.00372924	0.213353	GO:0045075 - GO:REGULATION OF INTERLEUKIN-12 BIOSYNTHETIC PROCESS , GO:0032372 - GO:NEGATIVE REGULATION OF STEROL TRANSPORT , GO:0032375 - GO:NEGATIVE REGULATION OF CHOLESTEROL TRANSPORT , GO:0046137 - GO:NEGATIVE REGULATION OF VITAMIN METABOLIC PROCESS , GO:0071316 - GO:CELLULAR RESPONSE TO NICOTINE , BIOC:76 - BIOC:FREE_PATHWAY , GO:0060558 - GO:REGULATION OF CALCIDIOL 1-MONOOXYGENASE ACTIVITY …	IRF1:1,NFKB1:1,THBS1:1,C1QB:1,MAPK8:1	0.961889
REACT:1274	REACT:PROTEIN UBIQUITINATION	8	7	LEO1:1,USP5:2,CTR9:1,USP7:1,RNF20:1,UBC:1,RNF40:1	8.57188e-05	0.0246632	0.213359	REACT:492 - REACT:E3 UBIQUITIN LIGASES UBIQUITINATE TARGET PROTEINS ,	LEO1:1,CTR9:1,RNF20:1,UBC:1,RNF40:1	0.961889
GO:0043584	GO:NOSE DEVELOPMENT	2	2	ASCL1:1,SMCHD1:1	1.29739e-05	0.00373287	0.213658	GO:0000805 - GO:X CHROMOSOME ,	SMCHD1:1	0.961889
REACT:1078	REACT:NEUROFASCIN INTERACTIONS	3	2	CNTN1:2,CNTNAP1:1	2.39306e-05	0.00688535	0.213827	NA	NA	0.961889
GO:0016780	GO:PHOSPHOTRANSFERASE ACTIVITY, FOR OTHER SUBSTITUTED PHOSPHATE GROUPS	2	2	SAMD8:1,CDS1:1	1.30152e-05	0.00374476	0.21466	GO:0006686 - GO:SPHINGOMYELIN BIOSYNTHETIC PROCESS , GO:0006655 - GO:PHOSPHATIDYLGLYCEROL BIOSYNTHETIC PROCESS , GO:0017169 - GO:CDP-ALCOHOL PHOSPHATIDYLTRANSFERASE ACTIVITY , GO:0006684 - GO:SPHINGOMYELIN METABOLIC PROCESS , GO:0006657 - GO:CDP-CHOLINE PATHWAY , GO:0090153 - GO:REGULATION OF SPHINGOLIPID BIOSYNTHETIC PROCESS , GO:1905038 - GO:REGULATION OF MEMBRANE LIPID METABOLIC PROCESS , GO:2…	SAMD8:1,CDS1:1	0.961889
GO:0038111	GO:INTERLEUKIN-7-MEDIATED SIGNALING PATHWAY	6	6	PIK3CB:1,JAK1:1,HIST1H3J:1,HIST1H3B:1,SMARCA4:1,HIST1H3C:1	6.03223e-05	0.0173561	0.214948	GO:0098760 - GO:RESPONSE TO INTERLEUKIN-7 , GO:0098761 - GO:CELLULAR RESPONSE TO INTERLEUKIN-7 , GO:0031492 - GO:NUCLEOSOMAL DNA BINDING ,	PIK3CB:1,JAK1:1,HIST1H3J:1,HIST1H3B:1,SMARCA4:1,HIST1H3C:1,ACTL6A:1	0.961889
GO:0045653	GO:NEGATIVE REGULATION OF MEGAKARYOCYTE DIFFERENTIATION	1	1	PRMT1:1	3.65536e-06	0.00105173	0.215789	GO:0043985 - GO:HISTONE H4-R3 METHYLATION , GO:0019919 - GO:PEPTIDYL-ARGININE METHYLATION, TO ASYMMETRICAL-DIMETHYL ARGININE , GO:0035242 - GO:PROTEIN-ARGININE OMEGA-N ASYMMETRIC METHYLTRANSFERASE ACTIVITY , GO:0035247 - GO:PEPTIDYL-ARGININE OMEGA-N-METHYLATION , GO:0008469 - GO:HISTONE-ARGININE N-METHYLTRANSFERASE ACTIVITY , GO:0020027 - GO:HEMOGLOBIN METABOLIC PROCESS , GO:0042541 - GO:HEMOGLOB…	PRMT1:1,HGF:1,ATF7:1,NCKAP1L:1,PCBP4:1	0.961889
GO:0047134	GO:PROTEIN-DISULFIDE REDUCTASE ACTIVITY	1	1	TXNL1:1	3.66532e-06	0.00105459	0.216308	GO:0004791 - GO:THIOREDOXIN-DISULFIDE REDUCTASE ACTIVITY , GO:0016668 - GO:OXIDOREDUCTASE ACTIVITY, ACTING ON A SULFUR GROUP OF DONORS, NAD(P) AS ACCEPTOR , GO:0016671 - GO:OXIDOREDUCTASE ACTIVITY, ACTING ON A SULFUR GROUP OF DONORS, DISULFIDE AS ACCEPTOR , GO:0015035 - GO:PROTEIN DISULFIDE OXIDOREDUCTASE ACTIVITY , GO:0015036 - GO:DISULFIDE OXIDOREDUCTASE ACTIVITY , GO:0016667 - GO:OXIDOREDUCTAS…	TXNL1:1,NOS1:1	0.961889
GO:0045261	GO:PROTON-TRANSPORTING ATP SYNTHASE COMPLEX, CATALYTIC CORE F(1)	1	1	ATP5A1:1	3.67785e-06	0.0010582	0.216962	BIOC:61 - BIOC:ETC_PATHWAY , GO:0033178 - GO:PROTON-TRANSPORTING TWO-SECTOR ATPASE COMPLEX, CATALYTIC DOMAIN , REACT:579 - REACT:FORMATION OF ATP BY CHEMIOSMOTIC COUPLING , GO:0042288 - GO:MHC CLASS I PROTEIN BINDING , GO:0005753 - GO:MITOCHONDRIAL PROTON-TRANSPORTING ATP SYNTHASE COMPLEX , GO:0045259 - GO:PROTON-TRANSPORTING ATP SYNTHASE COMPLEX , GO:0042776 - GO:MITOCHONDRIAL ATP SYNTHESIS COUP…	ATP5A1:1,ATP6V1E1:1,TUBB4B:1,SLC25A12:1	0.961889
GO:0070327	GO:THYROID HORMONE TRANSPORT	1	1	SLC16A10:1	3.68085e-06	0.00105906	0.217118	GO:0008028 - GO:MONOCARBOXYLIC ACID TRANSMEMBRANE TRANSPORTER ACTIVITY ,	SLC16A10:1,SLC16A14:1	0.961889
REACT:639	REACT:GP1B-IX-V ACTIVATION SIGNALLING	3	2	FLNA:2,RAF1:1	2.41586e-05	0.00695095	0.21775	GO:0007195 - GO:ADENYLATE CYCLASE-INHIBITING DOPAMINE RECEPTOR SIGNALING PATHWAY , GO:0097440 - GO:APICAL DENDRITE , GO:0042789 - GO:MRNA TRANSCRIPTION FROM RNA POLYMERASE II PROMOTER , GO:0009299 - GO:MRNA TRANSCRIPTION , GO:0031941 - GO:FILAMENTOUS ACTIN , GO:0006356 - GO:REGULATION OF TRANSCRIPTION FROM RNA POLYMERASE I PROMOTER , GO:0006360 - GO:TRANSCRIPTION FROM RNA POLYMERASE I PROMOTER ,	FLNA:2,ADCY5:1,NSMF:1,SRF:1,NCKAP1:1,SMARCA4:1	0.961889
GO:0031532	GO:ACTIN CYTOSKELETON REORGANIZATION	12	7	CDC42BPB:3,S1PR1:1,RICTOR:1,FLNA:2,MYH9:1,FRY:4,TRPV4:1	0.000139283	0.0400747	0.21895	NA	NA	0.961889
GO:0009713	GO:CATECHOL-CONTAINING COMPOUND BIOSYNTHETIC PROCESS	2	2	VPS35:1,INSM1:1	1.34702e-05	0.00387567	0.225716	GO:0042423 - GO:CATECHOLAMINE BIOSYNTHETIC PROCESS , GO:0046189 - GO:PHENOL-CONTAINING COMPOUND BIOSYNTHETIC PROCESS , GO:0006584 - GO:CATECHOLAMINE METABOLIC PROCESS , GO:0009712 - GO:CATECHOL-CONTAINING COMPOUND METABOLIC PROCESS , GO:0018958 - GO:PHENOL-CONTAINING COMPOUND METABOLIC PROCESS ,	VPS35:1,INSM1:1,MYO5A:1,GRIN2A:1	0.961889
GO:0045429	GO:POSITIVE REGULATION OF NITRIC OXIDE BIOSYNTHETIC PROCESS	4	3	HSP90AB1:1,DDAH1:1,INSR:2	3.64816e-05	0.0104966	0.225814	GO:1904407 - GO:POSITIVE REGULATION OF NITRIC OXIDE METABOLIC PROCESS , GO:0045428 - GO:REGULATION OF NITRIC OXIDE BIOSYNTHETIC PROCESS , GO:0006809 - GO:NITRIC OXIDE BIOSYNTHETIC PROCESS , GO:0046209 - GO:NITRIC OXIDE METABOLIC PROCESS , GO:2001057 - GO:REACTIVE NITROGEN SPECIES METABOLIC PROCESS , GO:1903428 - GO:POSITIVE REGULATION OF REACTIVE OXYGEN SPECIES BIOSYNTHETIC PROCESS , GO:2000379 -…	HSP90AB1:1,DDAH1:1,INSR:2,KHSRP:1,NOS1:1,THBS1:1	0.961889
REACT:631	REACT:GABA A RECEPTOR ACTIVATION	3	3	GABRB3:1,ARHGEF9:1,GABRG3:1	2.46661e-05	0.00709699	0.226536	GO:0004890 - GO:GABA-A RECEPTOR ACTIVITY , GO:0007214 - GO:GAMMA-AMINOBUTYRIC ACID SIGNALING PATHWAY , GO:0016917 - GO:GABA RECEPTOR ACTIVITY , GO:0034707 - GO:CHLORIDE CHANNEL COMPLEX , GO:0005253 - GO:ANION CHANNEL ACTIVITY , GO:0005254 - GO:CHLORIDE CHANNEL ACTIVITY ,	GABRB3:1,GABRG3:1,SLC12A2:1,LRRC8B:1	0.961889
REACT:828	REACT:INTERLEUKIN-17 SIGNALING	11	11	CHUK:1,RPS6KA1:1,TAB3:1,ATF1:1,FBXW11:1,PPP2R5D:1,BTRC:1,MAPK8:1,NFKB1:1,UBC:1,MAP2K3:1	0.000127022	0.0365471	0.227104	REACT:910 - REACT:MAP KINASE ACTIVATION IN TLR CASCADE , REACT:1797 - REACT:TOLL LIKE RECEPTOR 3 (TLR3) CASCADE , REACT:1014 - REACT:MYD88 CASCADE INITIATED ON PLASMA MEMBRANE , REACT:1795 - REACT:TOLL LIKE RECEPTOR 10 (TLR10) CASCADE , REACT:1799 - REACT:TOLL LIKE RECEPTOR 5 (TLR5) CASCADE , REACT:1017 - REACT:MYD88 DEPENDENT CASCADE INITIATED ON ENDOSOME , REACT:1749 - REACT:TRAF6 MEDIATED INDU…	CHUK:1,RPS6KA1:1,TAB3:1,ATF1:1,FBXW11:1,PPP2R5D:1,BTRC:1,MAPK8:1,NFKB1:1,UBC:1,MAP2K3:1,TBK1:2,SARM1:1	0.961889
GO:0032369	GO:NEGATIVE REGULATION OF LIPID TRANSPORT	3	3	PTPN11:1,NFKB1:1,THBS1:1	2.46998e-05	0.00710668	0.227122	GO:1905953 - GO:NEGATIVE REGULATION OF LIPID LOCALIZATION , GO:0032695 - GO:NEGATIVE REGULATION OF INTERLEUKIN-12 PRODUCTION ,	PTPN11:1,PPARA:1,NFKB1:1,THBS1:1	0.961889
GO:0006620	GO:POSTTRANSLATIONAL PROTEIN TARGETING TO ENDOPLASMIC RETICULUM MEMBRANE	2	2	CHMP4B:1,SEC62:1	1.35425e-05	0.00389646	0.227476	KEGG:HSA03060 - KEGG:PROTEIN EXPORT ,	SEC62:1	0.961889
REACT:1093	REACT:NONHOMOLOGOUS END-JOINING (NHEJ)	5	5	H2AFX:1,SUMO1:1,BABAM1:1,XRCC5:1,PIAS4:1	4.90075e-05	0.0141005	0.228691	REACT:1258 - REACT:PROCESSING OF DNA DOUBLE-STRAND BREAK ENDS , GO:0006303 - GO:DOUBLE-STRAND BREAK REPAIR VIA NONHOMOLOGOUS END JOINING , GO:0000726 - GO:NON-RECOMBINATIONAL REPAIR , REACT:626 - REACT:G2/M DNA DAMAGE CHECKPOINT , GO:2001022 - GO:POSITIVE REGULATION OF RESPONSE TO DNA DAMAGE STIMULUS ,	H2AFX:1,ATR:1,SUMO1:1,BABAM1:1,PIAS4:1,UBC:1,PRPF19:1,XRCC5:1	0.961889
REACT:16	REACT:AMPK INHIBITS CHREBP TRANSCRIPTIONAL ACTIVATION ACTIVITY	2	2	ADIPOR1:1,PRKAG2:1	1.35939e-05	0.00391127	0.22873	GO:0016500 - GO:PROTEIN-HORMONE RECEPTOR ACTIVITY , GO:0033211 - GO:ADIPONECTIN-ACTIVATED SIGNALING PATHWAY , GO:1901223 - GO:NEGATIVE REGULATION OF NIK/NF-KAPPAB SIGNALING , GO:0042304 - GO:REGULATION OF FATTY ACID BIOSYNTHETIC PROCESS , GO:0033210 - GO:LEPTIN-MEDIATED SIGNALING PATHWAY , GO:0016208 - GO:AMP BINDING , GO:0004862 - GO:CAMP-DEPENDENT PROTEIN KINASE INHIBITOR ACTIVITY , REACT:768 -…	ADIPOR1:1,PRKAG2:1,SCAP:1,PPARA:1	0.961889
GO:0030331	GO:ESTROGEN RECEPTOR BINDING	5	4	FUS:2,FOXL2:1,CTNNB1:1,LATS1:1	4.90239e-05	0.0141052	0.228888	NA	NA	0.961889
GO:0060340	GO:POSITIVE REGULATION OF TYPE I INTERFERON-MEDIATED SIGNALING PATHWAY	1	1	LSM14A:1	3.91547e-06	0.00112657	0.229244	GO:0001961 - GO:POSITIVE REGULATION OF CYTOKINE-MEDIATED SIGNALING PATHWAY , GO:0060760 - GO:POSITIVE REGULATION OF RESPONSE TO CYTOKINE STIMULUS , GO:0039528 - GO:CYTOPLASMIC PATTERN RECOGNITION RECEPTOR SIGNALING PATHWAY IN RESPONSE TO VIRUS , GO:0039529 - GO:RIG-I SIGNALING PATHWAY , GO:0098586 - GO:CELLULAR RESPONSE TO VIRUS , GO:0033962 - GO:CYTOPLASMIC MRNA PROCESSING BODY ASSEMBLY ,	AGPAT1:1,LSM14A:1,CHUK:1,DYNC1H1:1	0.961889
GO:0051126	GO:NEGATIVE REGULATION OF ACTIN NUCLEATION	1	1	PICK1:1	3.92216e-06	0.00112849	0.229587	GO:0071933 - GO:ARP2/3 COMPLEX BINDING , GO:0016235 - GO:AGGRESOME , GO:0043046 - GO:DNA METHYLATION INVOLVED IN GAMETE GENERATION , GO:0043045 - GO:DNA METHYLATION INVOLVED IN EMBRYO DEVELOPMENT , GO:1901538 - GO:CHANGES TO DNA METHYLATION INVOLVED IN EMBRYO DEVELOPMENT , GO:0034315 - GO:REGULATION OF ARP2/3 COMPLEX-MEDIATED ACTIN NUCLEATION , GO:0051125 - GO:REGULATION OF ACTIN NUCLEATION , GO:…	PICK1:1,HDAC6:1,NCKAP1:1,PRKCA:1	0.961889
GO:0033139	GO:REGULATION OF PEPTIDYL-SERINE PHOSPHORYLATION OF STAT PROTEIN	1	1	GGNBP2:1	3.9439e-06	0.00113475	0.230701	GO:0033137 - GO:NEGATIVE REGULATION OF PEPTIDYL-SERINE PHOSPHORYLATION , GO:0042501 - GO:SERINE PHOSPHORYLATION OF STAT PROTEIN , GO:0061099 - GO:NEGATIVE REGULATION OF PROTEIN TYROSINE KINASE ACTIVITY ,	GGNBP2:1,HGF:1,SNX6:1	0.961889
GO:0007229	GO:INTEGRIN-MEDIATED SIGNALING PATHWAY	11	7	TLN1:4,SEMA7A:1,PTPN11:1,ADAM11:1,FLNA:2,MYH9:1,COL3A1:1	0.000127525	0.0366917	0.2308	NA	NA	0.961889
GO:0043967	GO:HISTONE H4 ACETYLATION	13	10	KMT2A:3,TADA3:1,TRRAP:1,CHD5:1,BRD8:1,BEND3:2,USP22:1,DMAP1:1,ACTL6A:1,JADE3:1	0.000154642	0.0444938	0.23154	NA	NA	0.961889
GO:0043539	GO:PROTEIN SERINE/THREONINE KINASE ACTIVATOR ACTIVITY	3	3	STK3:1,STK4:1,CDK5R2:1	2.49755e-05	0.00718601	0.231925	GO:0030295 - GO:PROTEIN KINASE ACTIVATOR ACTIVITY , GO:0045600 - GO:POSITIVE REGULATION OF FAT CELL DIFFERENTIATION , GO:0019209 - GO:KINASE ACTIVATOR ACTIVITY ,	STK3:1,SPDYA:1,PRKAG2:1,NCKAP1L:1,STK4:1,CDK5R2:1,WNT5B:1	0.961889
GO:0032722	GO:POSITIVE REGULATION OF CHEMOKINE PRODUCTION	3	3	EGR1:1,TRPV4:1,ADAM17:1	2.50396e-05	0.00720444	0.233044	GO:0032642 - GO:REGULATION OF CHEMOKINE PRODUCTION , GO:0032602 - GO:CHEMOKINE PRODUCTION ,	EGR1:1,TRPV4:1,ADAM17:1	0.961889
REACT:970	REACT:METHIONINE SALVAGE PATHWAY	1	1	GOT1:1	3.9944e-06	0.00114928	0.233282	GO:0009067 - GO:ASPARTATE FAMILY AMINO ACID BIOSYNTHETIC PROCESS , REACT:1649 - REACT:SULFUR AMINO ACID METABOLISM , GO:0006071 - GO:GLYCEROL METABOLIC PROCESS , GO:0019400 - GO:ALDITOL METABOLIC PROCESS , KEGG:HSA00350 - KEGG:TYROSINE METABOLISM , KEGG:HSA00360 - KEGG:PHENYLALANINE METABOLISM , GO:0006531 - GO:ASPARTATE METABOLIC PROCESS , GO:0009068 - GO:ASPARTATE FAMILY AMINO ACID CATABOLIC PR…	GOT1:1,NOS1:1	0.961889
GO:0031629	GO:SYNAPTIC VESICLE FUSION TO PRESYNAPTIC ACTIVE ZONE MEMBRANE	2	2	GRIK5:1,STXBP1:1	1.38188e-05	0.00397596	0.234214	GO:0099500 - GO:VESICLE FUSION TO PLASMA MEMBRANE , GO:0045026 - GO:PLASMA MEMBRANE FUSION , GO:0006621 - GO:PROTEIN RETENTION IN ER LUMEN , GO:0035437 - GO:MAINTENANCE OF PROTEIN LOCALIZATION IN ENDOPLASMIC RETICULUM , GO:2000300 - GO:REGULATION OF SYNAPTIC VESICLE EXOCYTOSIS , GO:0043195 - GO:TERMINAL BOUTON , GO:1902803 - GO:REGULATION OF SYNAPTIC VESICLE TRANSPORT , GO:0098693 - GO:REGULATION…	GRIK5:1,STXBP1:1,NLGN1:1,GRIK3:1,SV2A:1	0.961889
GO:0045103	GO:INTERMEDIATE FILAMENT-BASED PROCESS	4	4	INA:1,KLHL24:1,AGFG1:1,RAF1:1	3.70799e-05	0.0106687	0.234244	GO:0045104 - GO:INTERMEDIATE FILAMENT CYTOSKELETON ORGANIZATION , GO:0045109 - GO:INTERMEDIATE FILAMENT ORGANIZATION ,	INA:1,KLHL24:1,AGFG1:1,RAF1:1	0.961889
GO:0060749	GO:MAMMARY GLAND ALVEOLUS DEVELOPMENT	2	2	CCND1:1,DDR1:1	1.38543e-05	0.00398619	0.235082	GO:0061377 - GO:MAMMARY GLAND LOBULE DEVELOPMENT , GO:0007595 - GO:LACTATION , GO:0007589 - GO:BODY FLUID SECRETION ,	CCND1:1,DDR1:1,WNK3:1,PRKCE:1	0.961889
GO:0001711	GO:ENDODERMAL CELL FATE COMMITMENT	3	3	LEO1:1,CTR9:1,CTNNB1:1	2.52087e-05	0.0072531	0.236002	GO:0060795 - GO:CELL FATE COMMITMENT INVOLVED IN FORMATION OF PRIMARY GERM LAYER , GO:0016593 - GO:CDC73/PAF1 COMPLEX , GO:0035987 - GO:ENDODERMAL CELL DIFFERENTIATION , GO:0001706 - GO:ENDODERM FORMATION , GO:0032968 - GO:POSITIVE REGULATION OF TRANSCRIPTION ELONGATION FROM RNA POLYMERASE II PROMOTER , GO:0000993 - GO:RNA POLYMERASE II CORE BINDING , GO:0043175 - GO:RNA POLYMERASE CORE ENZYME BI…	LEO1:1,CTR9:1,CTNNB1:1,FZD7:1,SETD2:1,PCF11:1	0.961889
GO:0005242	GO:INWARD RECTIFIER POTASSIUM CHANNEL ACTIVITY	2	2	KCNH2:1,KCNJ2:1	1.39204e-05	0.0040052	0.236695	GO:0086008 - GO:VOLTAGE-GATED POTASSIUM CHANNEL ACTIVITY INVOLVED IN CARDIAC MUSCLE CELL ACTION POTENTIAL REPOLARIZATION , REACT:1200 - REACT:PHASE 3 - RAPID REPOLARISATION , GO:0015467 - GO:G-PROTEIN ACTIVATED INWARD RECTIFIER POTASSIUM CHANNEL ACTIVITY , GO:0014819 - GO:REGULATION OF SKELETAL MUSCLE CONTRACTION , REACT:1201 - REACT:PHASE 4 - RESTING MEMBRANE POTENTIAL , GO:0055075 - GO:POTASSIU…	KCNH2:1,KCNJ2:1,KCNMA1:1,CACNA1G:1	0.961889
GO:0060693	GO:REGULATION OF BRANCHING INVOLVED IN SALIVARY GLAND MORPHOGENESIS	2	2	NTN4:1,HGF:1	1.39477e-05	0.00401307	0.237363	GO:0043237 - GO:LAMININ-1 BINDING , GO:0016322 - GO:NEURON REMODELING , GO:0060445 - GO:BRANCHING INVOLVED IN SALIVARY GLAND MORPHOGENESIS , GO:0060688 - GO:REGULATION OF MORPHOGENESIS OF A BRANCHING STRUCTURE , GO:0007435 - GO:SALIVARY GLAND MORPHOGENESIS , GO:0007431 - GO:SALIVARY GLAND DEVELOPMENT ,	NTN4:1,PLXNA1:1,HGF:1,CTNNB1:1,PAX6:1	0.961889
REACT:1558	REACT:SIGNALING BY BRAF AND RAF FUSIONS	9	7	FXR1:1,TRIM24:1,TLN1:4,SND1:1,KDM7A:1,RAF1:1,ARAF:1	0.000101653	0.0292477	0.237384	REACT:1121 - REACT:ONCOGENIC MAPK SIGNALING , REACT:1605 - REACT:SIGNALING BY RAS MUTANTS ,	FXR1:1,TRIM24:1,TLN1:4,SND1:1,NF1:2,KDM7A:1,RAF1:1,ARAF:1	0.961889
REACT:612	REACT:G ALPHA (Z) SIGNALLING EVENTS	6	6	ADCY1:1,PRKCA:1,GNAZ:1,ADCY5:1,GNB2:1,PRKCE:1	6.24768e-05	0.0179759	0.237872	NCI:53 - NCI:ENDOTHELINS , NCI:130 - NCI:LPA4-MEDIATED SIGNALING EVENTS , GO:0071377 - GO:CELLULAR RESPONSE TO GLUCAGON STIMULUS , REACT:665 - REACT:GLUCAGON SIGNALING IN METABOLIC REGULATION , REACT:1903 - REACT:VASOPRESSIN REGULATES RENAL WATER HOMEOSTASIS VIA AQUAPORINS , REACT:142 - REACT:AQUAPORIN-MEDIATED TRANSPORT , REACT:1122 - REACT:OPIOID SIGNALLING , REACT:236 - REACT:CAM PATHWAY , REA…	ADCY1:1,PRKCA:1,SLC9A1:1,GNAZ:1,MAPK8:1,RAF1:1,ADCY5:1,COL3A1:1,PRKCE:1,GNB2:1,PPP2R5D:1,ITPR3:1,PDE4B:2	0.961889
GO:0036297	GO:INTERSTRAND CROSS-LINK REPAIR	3	3	ATR:1,NUCKS1:1,UBC:1	2.53408e-05	0.0072911	0.238317	REACT:567 - REACT:FANCONI ANEMIA PATHWAY , REACT:705 - REACT:HDR THROUGH HOMOLOGOUS RECOMBINATION (HRR) ,	ATR:1,UBC:1	0.961889
GO:0003828	GO:ALPHA-N-ACETYLNEURAMINATE ALPHA-2,8-SIALYLTRANSFERASE ACTIVITY	1	1	ST8SIA3:1	4.1012e-06	0.00118001	0.238711	GO:0033691 - GO:SIALIC ACID BINDING , GO:0001573 - GO:GANGLIOSIDE METABOLIC PROCESS , GO:0001574 - GO:GANGLIOSIDE BIOSYNTHETIC PROCESS , GO:0006491 - GO:N-GLYCAN PROCESSING , REACT:1023 - REACT:N-GLYCAN ANTENNAE ELONGATION IN THE MEDIAL/TRANS-GOLGI , GO:0097503 - GO:SIALYLATION , GO:0008373 - GO:SIALYLTRANSFERASE ACTIVITY , REACT:194 - REACT:BIOSYNTHESIS OF THE N-GLYCAN PRECURSOR (DOLICHOL LIPID-…	ST8SIA3:1,MAN1A2:1,MGAT3:1,ALG6:1	0.961889
GO:0014012	GO:PERIPHERAL NERVOUS SYSTEM AXON REGENERATION	1	1	CERS2:1	4.10132e-06	0.00118004	0.238717	GO:0050291 - GO:SPHINGOSINE N-ACYLTRANSFERASE ACTIVITY , GO:0070571 - GO:NEGATIVE REGULATION OF NEURON PROJECTION REGENERATION , REACT:1639 - REACT:SPHINGOLIPID DE NOVO BIOSYNTHESIS , GO:0048681 - GO:NEGATIVE REGULATION OF AXON REGENERATION , REACT:1640 - REACT:SPHINGOLIPID METABOLISM , KEGG:HSA00600 - KEGG:SPHINGOLIPID METABOLISM , GO:0048679 - GO:REGULATION OF AXON REGENERATION , GO:0031103 - G…	CERS2:1,MAP4K4:1,SAMD8:1	0.961889
GO:0055105	GO:UBIQUITIN-PROTEIN TRANSFERASE INHIBITOR ACTIVITY	1	1	RPL11:1	4.1066e-06	0.00118156	0.238985	GO:0045116 - GO:PROTEIN NEDDYLATION , GO:0008097 - GO:5S RRNA BINDING , GO:0032435 - GO:NEGATIVE REGULATION OF PROTEASOMAL UBIQUITIN-DEPENDENT PROTEIN CATABOLIC PROCESS , GO:0000027 - GO:RIBOSOMAL LARGE SUBUNIT ASSEMBLY , GO:0055106 - GO:UBIQUITIN-PROTEIN TRANSFERASE REGULATOR ACTIVITY , GO:0019843 - GO:RRNA BINDING , GO:0022625 - GO:CYTOSOLIC LARGE RIBOSOMAL SUBUNIT , GO:1902253 - GO:REGULATION …	RPL11:1,DCUN1D3:1,HSP90AB1:1,RPS5:1,RPLP0:1	0.961889
BIOC:28	BIOC:CDMAC_PATHWAY	3	3	PRKCA:1,RAF1:1,NFKB1:1	2.54938e-05	0.00733513	0.241005	NCI:207 - NCI:RAS SIGNALING IN THE CD4+ TCR PATHWAY , BIOC:165 - BIOC:CARDIACEGF_PATHWAY , BIOC:148 - BIOC:RAS_PATHWAY , NCI:147 - NCI:CANONICAL NF-KAPPAB PATHWAY , BIOC:48 - BIOC:CXCR4_PATHWAY , BIOC:75 - BIOC:FMLP_PATHWAY , BIOC:181 - BIOC:GPCR_PATHWAY , BIOC:190 - BIOC:TCR_PATHWAY , BIOC:18 - BIOC:SPPA_PATHWAY , BIOC:207 - BIOC:TPO_PATHWAY ,	PRKCA:1,RAF1:1,NFKB1:1,CHUK:1,PXN:1,MAP2K3:1,ADCY1:1,MAPK8:1	0.961889
REACT:456	REACT:DISASSEMBLY OF THE DESTRUCTION COMPLEX AND RECRUITMENT OF AXIN TO THE MEMBRANE	5	5	PPP2R5A:1,PPP2R5D:1,PPP2R5C:1,DVL3:1,CTNNB1:1	5.013e-05	0.0144235	0.242332	REACT:1617 - REACT:SIGNALING BY WNT IN CANCER , NCI:222 - NCI:CANONICAL WNT SIGNALING PATHWAY ,	PPP2R5A:1,PPP2R5D:1,PPP2R5C:1,TNKS2:1,CTNNB1:1,DVL3:1	0.961889
GO:1905331	GO:NEGATIVE REGULATION OF MORPHOGENESIS OF AN EPITHELIUM	4	4	CLASP2:1,TBX2:1,CLASP1:1,CTNNB1:1	3.76977e-05	0.0108465	0.243026	GO:0060788 - GO:ECTODERMAL PLACODE FORMATION , GO:0071696 - GO:ECTODERMAL PLACODE DEVELOPMENT , GO:0071697 - GO:ECTODERMAL PLACODE MORPHOGENESIS , GO:0040019 - GO:POSITIVE REGULATION OF EMBRYONIC DEVELOPMENT ,	TBX2:1,CTNNB1:1,CLASP2:1,CLASP1:1	0.961889
GO:0060055	GO:ANGIOGENESIS INVOLVED IN WOUND HEALING	2	2	PIK3CB:1,SRF:1	1.41871e-05	0.00408195	0.243214	GO:0060347 - GO:HEART TRABECULA FORMATION , GO:0060433 - GO:BRONCHUS DEVELOPMENT , GO:0022028 - GO:TANGENTIAL MIGRATION FROM THE SUBVENTRICULAR ZONE TO THE OLFACTORY BULB , GO:0045990 - GO:CARBON CATABOLITE REGULATION OF TRANSCRIPTION , GO:0046015 - GO:REGULATION OF TRANSCRIPTION BY GLUCOSE , GO:0010669 - GO:EPITHELIAL STRUCTURE MAINTENANCE , GO:0033561 - GO:REGULATION OF WATER LOSS VIA SKIN , GO…	SRF:1,PIK3CB:1	0.961889
GO:0050996	GO:POSITIVE REGULATION OF LIPID CATABOLIC PROCESS	2	2	PPARA:1,PRKCE:1	1.42644e-05	0.00410419	0.245106	GO:0070257 - GO:POSITIVE REGULATION OF MUCUS SECRETION , GO:0070255 - GO:REGULATION OF MUCUS SECRETION , GO:0070254 - GO:MUCUS SECRETION , GO:0030546 - GO:RECEPTOR ACTIVATOR ACTIVITY , GO:0002281 - GO:MACROPHAGE ACTIVATION INVOLVED IN IMMUNE RESPONSE , BIOC:144 - BIOC:AKAPCENTROSOME_PATHWAY , GO:0003785 - GO:ACTIN MONOMER BINDING , GO:0050994 - GO:REGULATION OF LIPID CATABOLIC PROCESS , GO:003564…	PRKCE:1,PPARA:1	0.961889
GO:0042589	GO:ZYMOGEN GRANULE MEMBRANE	1	1	ZG16:1	4.24499e-06	0.00122138	0.245961	GO:0042588 - GO:ZYMOGEN GRANULE ,	ZG16:1	0.961889
GO:0086010	GO:MEMBRANE DEPOLARIZATION DURING ACTION POTENTIAL	13	9	SCN3A:1,KCNH2:1,SCN1A:2,CACNA1I:2,CACNA1A:3,CACNA1E:1,TPCN1:1,CACNA1G:1,KCNJ2:1	0.000156827	0.0451226	0.246391	NA	NA	0.961889
REACT:1251	REACT:PRESYNAPTIC DEPOLARIZATION AND CALCIUM CHANNEL OPENING	6	4	CACNB4:1,CACNA1A:3,CACNA1E:1,CACNB1:1	6.33586e-05	0.0182297	0.247466	GO:1904646 - GO:CELLULAR RESPONSE TO AMYLOID-BETA , GO:0008331 - GO:HIGH VOLTAGE-GATED CALCIUM CHANNEL ACTIVITY , GO:1904645 - GO:RESPONSE TO AMYLOID-BETA ,	LRP1:1,CACNA1A:3,PRNP:1,CACNB1:1,CACNB4:1,CACNA1E:1	0.961889
GO:0021684	GO:CEREBELLAR GRANULAR LAYER FORMATION	1	1	CBLN1:1	4.28196e-06	0.00123201	0.247813	GO:0021707 - GO:CEREBELLAR GRANULE CELL DIFFERENTIATION , GO:0021683 - GO:CEREBELLAR GRANULAR LAYER MORPHOGENESIS , GO:1900452 - GO:REGULATION OF LONG TERM SYNAPTIC DEPRESSION , GO:0021681 - GO:CEREBELLAR GRANULAR LAYER DEVELOPMENT , GO:0090394 - GO:NEGATIVE REGULATION OF EXCITATORY POSTSYNAPTIC POTENTIAL ,	CBLN1:1,DGKI:1	0.961889
GO:0034121	GO:REGULATION OF TOLL-LIKE RECEPTOR SIGNALING PATHWAY	4	4	IRF1:1,FLOT1:1,PDPK1:1,SARM1:1	3.81123e-05	0.0109658	0.248962	GO:0034122 - GO:NEGATIVE REGULATION OF TOLL-LIKE RECEPTOR SIGNALING PATHWAY ,	PDPK1:1,SARM1:1	0.961889
GO:0044319	GO:WOUND HEALING, SPREADING OF CELLS	6	5	CLASP2:1,FLNA:2,CLASP1:1,ADAM17:1,DDR1:1	6.35129e-05	0.018274	0.249156	GO:0090505 - GO:EPIBOLY INVOLVED IN WOUND HEALING , GO:0090504 - GO:EPIBOLY , GO:0035313 - GO:WOUND HEALING, SPREADING OF EPIDERMAL CELLS ,	CLASP2:1,FLNA:2,CLASP1:1,ADAM17:1,DDR1:1	0.961889
GO:0032456	GO:ENDOCYTIC RECYCLING	3	3	VPS52:1,EHD1:1,VPS51:1	2.59715e-05	0.00747256	0.249424	NA	NA	0.961889
GO:0002934	GO:DESMOSOME ORGANIZATION	1	1	PRKCA:1	4.32856e-06	0.00124542	0.250142	GO:0031666 - GO:POSITIVE REGULATION OF LIPOPOLYSACCHARIDE-MEDIATED SIGNALING PATHWAY , BIOC:4 - BIOC:SRCRPTP_PATHWAY , GO:0035173 - GO:HISTONE KINASE ACTIVITY , GO:0035405 - GO:HISTONE-THREONINE PHOSPHORYLATION , GO:0035184 - GO:HISTONE THREONINE KINASE ACTIVITY , GO:0031664 - GO:REGULATION OF LIPOPOLYSACCHARIDE-MEDIATED SIGNALING PATHWAY , REACT:1339 - REACT:ROBO RECEPTORS BIND AKAP5 , GO:000719…	PRKCA:1,CDC25A:1,BAZ1B:1,HRH3:1,ZNF703:1,RPS6KA1:1,CLTB:1,SLC9A1:1,THBS1:1,NEK9:1,PDPK1:1,PTPN11:1	0.961889
REACT:72	REACT:ACTIVATION OF NIMA KINASES NEK9, NEK6, NEK7	2	2	NEK9:1,NEK7:1	1.44918e-05	0.0041696	0.250669	REACT:1100 - REACT:NUCLEAR ENVELOPE BREAKDOWN , REACT:1103 - REACT:NUCLEAR PORE COMPLEX (NPC) DISASSEMBLY ,	PRKCA:1,NEK9:1,NEK7:1	0.961889
NCI:11	NCI:AP-1 TRANSCRIPTION FACTOR NETWORK	6	6	JUNB:1,EGR1:1,CCND1:1,CBFB:1,MAF:1,CTNNB1:1	6.36804e-05	0.0183223	0.250995	NA	NA	0.961889
GO:0001836	GO:RELEASE OF CYTOCHROME C FROM MITOCHONDRIA	4	3	PRELID1:1,FZD9:2,HGF:1	3.82576e-05	0.0110076	0.25105	GO:0010823 - GO:NEGATIVE REGULATION OF MITOCHONDRION ORGANIZATION , GO:0090201 - GO:NEGATIVE REGULATION OF RELEASE OF CYTOCHROME C FROM MITOCHONDRIA , GO:0090199 - GO:REGULATION OF RELEASE OF CYTOCHROME C FROM MITOCHONDRIA ,	PRELID1:1,FZD9:2,HGF:1	0.961889
GO:0008287	GO:PROTEIN SERINE/THREONINE PHOSPHATASE COMPLEX	7	7	PPP1R10:1,PPP2R5A:1,STRN4:1,PPP4R1:1,PPP2R5D:1,PPP2R5C:1,PPP1CC:1	7.67827e-05	0.0220921	0.251559	GO:1903293 - GO:PHOSPHATASE COMPLEX , GO:0019888 - GO:PROTEIN PHOSPHATASE REGULATOR ACTIVITY , GO:0019208 - GO:PHOSPHATASE REGULATOR ACTIVITY ,	PPP1R10:1,PPP2R5A:1,STRN4:1,PPP4R1:1,PPP2R5D:1,PPP2R5C:1,PPP1CC:1,WBP11:1	0.961889
GO:0043194	GO:AXON INITIAL SEGMENT	6	4	SPTBN4:1,SCN1A:2,KCNQ2:2,TRIM46:1	6.38103e-05	0.0183596	0.252423	GO:0033268 - GO:NODE OF RANVIER , GO:0044304 - GO:MAIN AXON ,	SPTBN4:1,SCN1A:2,KCNQ2:2,CNTN2:1,SPTBN1:2,KCNC1:1,CNTNAP1:1,TRIM46:1,TUBB4A:1	0.961889
GO:0016576	GO:HISTONE DEPHOSPHORYLATION	1	1	PPP5C:1	4.37749e-06	0.0012595	0.25258	GO:2000322 - GO:REGULATION OF GLUCOCORTICOID RECEPTOR SIGNALING PATHWAY , GO:0001965 - GO:G-PROTEIN ALPHA-SUBUNIT BINDING , GO:0031958 - GO:CORTICOSTEROID RECEPTOR SIGNALING PATHWAY , GO:0042921 - GO:GLUCOCORTICOID RECEPTOR SIGNALING PATHWAY , GO:0010288 - GO:RESPONSE TO LEAD ION , GO:0014072 - GO:RESPONSE TO ISOQUINOLINE ALKALOID , GO:0043278 - GO:RESPONSE TO MORPHINE , GO:0033145 - GO:POSITIVE …	CRY2:1,PPP5C:1,PRKCE:1	0.961889
GO:0002039	GO:P53 BINDING	10	10	ZNF346:1,CREBBP:2,TRIM24:1,ZMAT4:1,USP7:1,RNF20:1,SETD7:1,TP73:1,CHD8:1,SMARCA4:1	0.000116925	0.0336419	0.252875	NA	NA	0.961889
REACT:1067	REACT:NEGATIVE REGULATION OF MET ACTIVITY	2	2	HGF:1,UBC:1	1.45841e-05	0.00419616	0.252929	REACT:1587 - REACT:SIGNALING BY MET ,	PTPN11:1,HGF:1,DOCK7:1,UBC:1	0.961889
GO:1901505	GO:CARBOHYDRATE DERIVATIVE TRANSMEMBRANE TRANSPORTER ACTIVITY	2	2	SLC25A25:1,SLC35A2:1	1.46149e-05	0.00420502	0.253684	GO:1901264 - GO:CARBOHYDRATE DERIVATIVE TRANSPORT , GO:0015932 - GO:NUCLEOBASE-CONTAINING COMPOUND TRANSMEMBRANE TRANSPORTER ACTIVITY , GO:0015866 - GO:ADP TRANSPORT , GO:0000295 - GO:ADENINE NUCLEOTIDE TRANSMEMBRANE TRANSPORTER ACTIVITY , GO:0005346 - GO:PURINE RIBONUCLEOTIDE TRANSMEMBRANE TRANSPORTER ACTIVITY , GO:0005347 - GO:ATP TRANSMEMBRANE TRANSPORTER ACTIVITY , GO:0015216 - GO:PURINE NUCL…	SLC25A25:1,SLC35A2:1,PRKCE:1	0.961889
GO:0046605	GO:REGULATION OF CENTROSOME CYCLE	4	3	CHMP4B:1,ROCK2:2,CTNNB1:1	3.84541e-05	0.0110641	0.25388	GO:0061028 - GO:ESTABLISHMENT OF ENDOTHELIAL BARRIER , GO:0001885 - GO:ENDOTHELIAL CELL DEVELOPMENT ,	ROCK2:2,CTNNB1:1	0.961889
GO:0032328	GO:ALANINE TRANSPORT	1	1	SLC6A17:1	4.41238e-06	0.00126954	0.254313	GO:0015824 - GO:PROLINE TRANSPORT , GO:0015816 - GO:GLYCINE TRANSPORT , GO:0015804 - GO:NEUTRAL AMINO ACID TRANSPORT , GO:0005326 - GO:NEUROTRANSMITTER TRANSPORTER ACTIVITY , GO:0005328 - GO:NEUROTRANSMITTER:SODIUM SYMPORTER ACTIVITY ,	SLC6A17:1	0.961889
GO:0043531	GO:ADP BINDING	6	5	MYH10:2,PRKAG2:1,PKM:1,PPP5C:1,MYH9:1	6.40708e-05	0.0184346	0.255295	NA	NA	0.961889
GO:0035330	GO:REGULATION OF HIPPO SIGNALING	1	1	NF2:1	4.4688e-06	0.00128577	0.257108	GO:0051496 - GO:POSITIVE REGULATION OF STRESS FIBER ASSEMBLY , GO:0032233 - GO:POSITIVE REGULATION OF ACTIN FILAMENT BUNDLE ASSEMBLY ,	NF2:1,PXN:1	0.961889
GO:0008157	GO:PROTEIN PHOSPHATASE 1 BINDING	2	2	PPP1CC:1,STAU1:1	1.47707e-05	0.00424984	0.257499	GO:0046719 - GO:REGULATION BY VIRUS OF VIRAL PROTEIN LEVELS IN HOST CELL ,	STAU1:1	0.961889
KEGG:HSA04930	KEGG:TYPE II DIABETES MELLITUS	11	8	PIK3CB:1,CACNA1A:3,CACNA1E:1,PKM:1,CACNA1G:1,MAPK8:1,INSR:2,PRKCE:1	0.000131084	0.0377159	0.257633	NA	NA	0.961889
GO:0050905	GO:NEUROMUSCULAR PROCESS	11	9	GRIN2A:1,FGF12:1,SHANK1:2,HERC1:1,SCN1A:2,JPH4:1,CNTNAP1:1,GIGYF2:1,ADCY5:1	0.000131179	0.0377431	0.258361	GO:0050885 - GO:NEUROMUSCULAR PROCESS CONTROLLING BALANCE ,	SHANK1:2,HERC1:1,JPH4:1,CNTNAP1:1,GIGYF2:1,ADCY5:1	0.961889
GO:0046785	GO:MICROTUBULE POLYMERIZATION	7	7	CLASP2:1,ZNF207:1,CKAP5:1,CLASP1:1,TRPV4:1,CSNK1D:1,TUBB4A:1	7.74718e-05	0.0222903	0.258466	NA	NA	0.961889
REACT:1310	REACT:RMTS METHYLATE HISTONE ARGININES	7	8	H2AFX:1,PRMT1:1,PBRM1:1,RBBP7:1,CCND1:1,ACTL6A:1,ARID2:1,SMARCA4:1	7.74867e-05	0.0222946	0.258617	NA	NA	0.961889
GO:0032331	GO:NEGATIVE REGULATION OF CHONDROCYTE DIFFERENTIATION	2	2	CTNNB1:1,PTHLH:1	1.48217e-05	0.00426452	0.258749	GO:0061037 - GO:NEGATIVE REGULATION OF CARTILAGE DEVELOPMENT , GO:0032330 - GO:REGULATION OF CHONDROCYTE DIFFERENTIATION , GO:0061035 - GO:REGULATION OF CARTILAGE DEVELOPMENT ,	CTNNB1:1,PTHLH:1,MAF:1,BMPR2:1	0.961889
GO:1902931	GO:NEGATIVE REGULATION OF ALCOHOL BIOSYNTHETIC PROCESS	2	2	SCAP:1,NFKB1:1	1.48406e-05	0.00426997	0.259213	GO:0045714 - GO:REGULATION OF LOW-DENSITY LIPOPROTEIN PARTICLE RECEPTOR BIOSYNTHETIC PROCESS , GO:0045713 - GO:LOW-DENSITY LIPOPROTEIN PARTICLE RECEPTOR BIOSYNTHETIC PROCESS , GO:0010894 - GO:NEGATIVE REGULATION OF STEROID BIOSYNTHETIC PROCESS , GO:0045939 - GO:NEGATIVE REGULATION OF STEROID METABOLIC PROCESS , GO:0032933 - GO:SREBP SIGNALING PATHWAY , GO:0071501 - GO:CELLULAR RESPONSE TO STEROL …	SCAP:1,NFKB1:1,PTH1R:1,PPP2R5A:1	0.961889
GO:0035256	GO:G-PROTEIN COUPLED GLUTAMATE RECEPTOR BINDING	2	2	DNM3:1,PRNP:1	1.48481e-05	0.00427214	0.259398	GO:0003373 - GO:DYNAMIN FAMILY PROTEIN POLYMERIZATION INVOLVED IN MEMBRANE FISSION , GO:0003374 - GO:DYNAMIN FAMILY PROTEIN POLYMERIZATION INVOLVED IN MITOCHONDRIAL FISSION , GO:0050998 - GO:NITRIC-OXIDE SYNTHASE BINDING , REACT:1472 - REACT:RETROGRADE NEUROTROPHIN SIGNALLING ,	DNM3:1	0.961889
GO:0048745	GO:SMOOTH MUSCLE TISSUE DEVELOPMENT	5	4	TIPARP:1,NF1:2,COL3A1:1,SRF:1	5.15408e-05	0.0148294	0.259778	NA	NA	0.961889
GO:0030104	GO:WATER HOMEOSTASIS	5	5	ADCY1:1,NEDD4L:1,ADCY5:1,TRPV4:1,SRF:1	5.15937e-05	0.0148446	0.260437	GO:0050891 - GO:MULTICELLULAR ORGANISMAL WATER HOMEOSTASIS ,	ADCY1:1,ADCY5:1,TRPV4:1,SRF:1	0.961889
GO:0034103	GO:REGULATION OF TISSUE REMODELING	6	5	FLT4:1,S1PR1:1,NF1:2,IL21:1,ERG:1	6.45801e-05	0.0185811	0.260936	NA	NA	0.961889
GO:0007616	GO:LONG-TERM MEMORY	6	5	ADCY1:1,SHANK1:2,EIF2AK4:1,PRNP:1,SRF:1	6.46047e-05	0.0185882	0.261209	NA	NA	0.961889
GO:0009629	GO:RESPONSE TO GRAVITY	1	1	PKM:1	4.56131e-06	0.00131239	0.261668	GO:0023026 - GO:MHC CLASS II PROTEIN COMPLEX BINDING , GO:0023023 - GO:MHC PROTEIN COMPLEX BINDING , GO:0043403 - GO:SKELETAL MUSCLE TISSUE REGENERATION , GO:0070324 - GO:THYROID HORMONE BINDING , GO:0014870 - GO:RESPONSE TO MUSCLE INACTIVITY , GO:0014854 - GO:RESPONSE TO INACTIVITY , GO:0030955 - GO:POTASSIUM ION BINDING , GO:0031420 - GO:ALKALI METAL ION BINDING ,	HSP90AB1:1,PKM:1,FZD7:1	0.961889
GO:2000810	GO:REGULATION OF BICELLULAR TIGHT JUNCTION ASSEMBLY	3	2	ROCK2:2,CBFB:1	2.66747e-05	0.0076749	0.261898	GO:0033574 - GO:RESPONSE TO TESTOSTERONE , NCI:167 - NCI:PLK1 SIGNALING EVENTS , NCI:70 - NCI:PLASMA MEMBRANE ESTROGEN RECEPTOR SIGNALING , REACT:500 - REACT:EPHB-MEDIATED FORWARD SIGNALING ,	ROCK2:2,THBS1:1,FBXW11:1,GNAZ:1,ACTR2:1	0.961889
GO:0005978	GO:GLYCOGEN BIOSYNTHETIC PROCESS	4	3	INSR:2,UBC:1,DYRK2:1	3.90309e-05	0.0112301	0.262223	GO:0009250 - GO:GLUCAN BIOSYNTHETIC PROCESS , GO:0032885 - GO:REGULATION OF POLYSACCHARIDE BIOSYNTHETIC PROCESS , GO:0032881 - GO:REGULATION OF POLYSACCHARIDE METABOLIC PROCESS ,	INSR:2,UBC:1,DYRK2:1,NFKB1:1	0.961889
REACT:595	REACT:FORMATION OF THE BETA-CATENIN:TCF TRANSACTIVATING COMPLEX	8	7	CREBBP:2,LEO1:1,H2AFX:1,TRRAP:1,CTNNB1:1,RUNX3:1,SMARCA4:1	9.11691e-05	0.0262314	0.262487	BIOC:121 - BIOC:PITX2_PATHWAY , GO:1904837 - GO:BETA-CATENIN-TCF COMPLEX ASSEMBLY ,	CREBBP:2,TRRAP:1,CTNNB1:1,LEO1:1,SMARCA4:1	0.961889
GO:0015171	GO:AMINO ACID TRANSMEMBRANE TRANSPORTER ACTIVITY	5	5	SLC7A1:1,SLC16A10:1,SLC6A17:1,SLC1A6:1,SLC25A12:1	5.18504e-05	0.0149185	0.263646	REACT:120 - REACT:AMINO ACID AND OLIGOPEPTIDE SLC TRANSPORTERS , GO:0003333 - GO:AMINO ACID TRANSMEMBRANE TRANSPORT ,	SLC7A1:1,SLC16A10:1,SLC1A6:1,SLC6A17:1,SLC25A12:1	0.961889
GO:0007628	GO:ADULT WALKING BEHAVIOR	5	4	SPTBN4:1,SCN1A:2,ZIC1:1,CNTN2:1	5.18691e-05	0.0149239	0.26388	GO:0090659 - GO:WALKING BEHAVIOR , GO:0008344 - GO:ADULT LOCOMOTORY BEHAVIOR ,	SPTBN4:1,SCN1A:2,ZIC1:1,CNTN2:1,FGF12:1,CNP:2,GIGYF2:1	0.961889
GO:0032228	GO:REGULATION OF SYNAPTIC TRANSMISSION, GABAERGIC	4	4	STXBP1:1,NF1:2,NLGN1:1,PRKCE:1	3.91858e-05	0.0112746	0.264472	GO:0051932 - GO:SYNAPTIC TRANSMISSION, GABAERGIC , GO:0046928 - GO:REGULATION OF NEUROTRANSMITTER SECRETION , GO:0051588 - GO:REGULATION OF NEUROTRANSMITTER TRANSPORT ,	STXBP1:1,NF1:2,NLGN1:1,PRKCE:1,GRIK5:1,NOS1:1	0.961889
GO:0070307	GO:LENS FIBER CELL DEVELOPMENT	1	1	WNT5B:1	4.62464e-06	0.00133061	0.264773	REACT:1925 - REACT:WNT LIGAND BIOGENESIS AND TRAFFICKING ,	WNT5B:1,VPS35:1	0.961889
GO:0043652	GO:ENGULFMENT OF APOPTOTIC CELL	2	2	XKR8:1,THBS1:1	1.51094e-05	0.00434731	0.265799	GO:0006911 - GO:PHAGOCYTOSIS, ENGULFMENT , GO:0099024 - GO:PLASMA MEMBRANE INVAGINATION , GO:0017121 - GO:PHOSPHOLIPID SCRAMBLING , GO:0043277 - GO:APOPTOTIC CELL CLEARANCE , GO:0010324 - GO:MEMBRANE INVAGINATION ,	NCKAP1L:1,MYH9:1,XKR8:1,THBS1:1,LRP1:1	0.961889
GO:0009157	GO:DEOXYRIBONUCLEOSIDE MONOPHOSPHATE BIOSYNTHETIC PROCESS	1	1	TK1:1	4.65492e-06	0.00133932	0.266253	GO:0009162 - GO:DEOXYRIBONUCLEOSIDE MONOPHOSPHATE METABOLIC PROCESS , REACT:1284 - REACT:PYRIMIDINE SALVAGE , GO:0008655 - GO:PYRIMIDINE-CONTAINING COMPOUND SALVAGE , GO:0043097 - GO:PYRIMIDINE NUCLEOSIDE SALVAGE , GO:0043174 - GO:NUCLEOSIDE SALVAGE , GO:0019206 - GO:NUCLEOSIDE KINASE ACTIVITY , REACT:1111 - REACT:NUCLEOTIDE SALVAGE , REACT:65 - REACT:ACTIVATION OF E2F1 TARGET GENES AT G1/S , REA…	TK1:1,CDC25A:1	0.961889
GO:0034105	GO:POSITIVE REGULATION OF TISSUE REMODELING	2	2	IL21:1,ERG:1	1.51341e-05	0.00435442	0.266405	GO:0045078 - GO:POSITIVE REGULATION OF INTERFERON-GAMMA BIOSYNTHETIC PROCESS , GO:0045072 - GO:REGULATION OF INTERFERON-GAMMA BIOSYNTHETIC PROCESS , GO:0032740 - GO:POSITIVE REGULATION OF INTERLEUKIN-17 PRODUCTION , GO:0042095 - GO:INTERFERON-GAMMA BIOSYNTHETIC PROCESS , GO:0042531 - GO:POSITIVE REGULATION OF TYROSINE PHOSPHORYLATION OF STAT PROTEIN ,	IL21:1	0.961889
GO:0097061	GO:DENDRITIC SPINE ORGANIZATION	13	12	SHANK1:2,LRP8:1,EPHB1:1,PICK1:1,VPS35:1,CTNND2:1,ACTR2:1,HDAC6:1,DNM3:1,PRNP:1,INSR:2,NLGN1:1	0.00015975	0.0459636	0.266806	GO:0106027 - GO:NEURON PROJECTION ORGANIZATION , GO:0060997 - GO:DENDRITIC SPINE MORPHOGENESIS , GO:0060996 - GO:DENDRITIC SPINE DEVELOPMENT ,	SHANK1:2,LRP8:1,EPHB1:1,PICK1:1,VPS35:1,CTNND2:1,ACTR2:1,HDAC6:1,DNM3:1,PRNP:1,INSR:2,NLGN1:1,SLC12A5:1	0.961889
GO:0090279	GO:REGULATION OF CALCIUM ION IMPORT	3	3	WNK3:1,PRNP:1,CTNNB1:1	2.69933e-05	0.00776657	0.267577	NA	NA	0.961889
BIOC:29	BIOC:CARM_ER_PATHWAY	6	4	HDAC5:2,CREBBP:2,HDAC6:1,CCND1:1	6.51859e-05	0.0187554	0.267688	GO:0031078 - GO:HISTONE DEACETYLASE ACTIVITY (H3-K14 SPECIFIC) , GO:0032041 - GO:NAD-DEPENDENT HISTONE DEACETYLASE ACTIVITY (H3-K14 SPECIFIC) , GO:0017136 - GO:NAD-DEPENDENT HISTONE DEACETYLASE ACTIVITY , GO:0034979 - GO:NAD-DEPENDENT PROTEIN DEACETYLASE ACTIVITY , GO:0070932 - GO:HISTONE H3 DEACETYLATION , NCI:87 - NCI:SIGNALING EVENTS MEDIATED BY HDAC CLASS I ,	HDAC5:2,HDAC6:1,CREBBP:2,SUMO1:1,RBBP7:1,NFKB1:1	0.961889
GO:0042379	GO:CHEMOKINE RECEPTOR BINDING	2	2	JAK1:1,ITCH:1	1.51928e-05	0.0043713	0.267843	NA	NA	0.961889
GO:0042308	GO:NEGATIVE REGULATION OF PROTEIN IMPORT INTO NUCLEUS	7	6	CABP1:1,FBXW11:1,KEAP1:1,NF1:2,FAM89B:1,DYRK2:1	7.85306e-05	0.022595	0.269186	GO:1904590 - GO:NEGATIVE REGULATION OF PROTEIN IMPORT , GO:0042992 - GO:NEGATIVE REGULATION OF TRANSCRIPTION FACTOR IMPORT INTO NUCLEUS , GO:0090317 - GO:NEGATIVE REGULATION OF INTRACELLULAR PROTEIN TRANSPORT , GO:1900181 - GO:NEGATIVE REGULATION OF PROTEIN LOCALIZATION TO NUCLEUS , GO:0046823 - GO:NEGATIVE REGULATION OF NUCLEOCYTOPLASMIC TRANSPORT ,	CABP1:1,FBXW11:1,KEAP1:1,NF1:2,FAM89B:1,DYRK2:1	0.961889
GO:0032794	GO:GTPASE ACTIVATING PROTEIN BINDING	4	2	GAPVD1:2,PLXNB1:2	3.95604e-05	0.0113824	0.269926	NA	NA	0.961889
GO:0039692	GO:SINGLE STRANDED VIRAL RNA REPLICATION VIA DOUBLE STRANDED DNA INTERMEDIATE	2	1	SUPT5H:2	1.52835e-05	0.00439739	0.270064	GO:0032785 - GO:NEGATIVE REGULATION OF DNA-TEMPLATED TRANSCRIPTION, ELONGATION , REACT:1311 - REACT:RNA POL II CTD PHOSPHORYLATION AND INTERACTION WITH CE , REACT:1312 - REACT:RNA POL II CTD PHOSPHORYLATION AND INTERACTION WITH CE DURING HIV INFECTION , REACT:1190 - REACT:PAUSING AND RECOVERY OF TAT-MEDIATED HIV ELONGATION , REACT:1764 - REACT:TAT-MEDIATED HIV ELONGATION ARREST AND RECOVERY , REA…	SUPT5H:2,TCEA1:1,ZNF143:1,PCF11:1	0.961889
GO:0008180	GO:COP9 SIGNALOSOME	5	5	HSP90AB1:1,ATP5A1:1,MYH9:1,DOCK7:1,FLOT1:1	5.24306e-05	0.0150854	0.270931	NA	NA	0.961889
GO:0035861	GO:SITE OF DOUBLE-STRAND BREAK	3	3	H2AFX:1,PRPF19:1,SMC6:1	2.72234e-05	0.00783278	0.271687	GO:0090734 - GO:SITE OF DNA DAMAGE ,	H2AFX:1,PRPF19:1,SMC6:1	0.961889
GO:0035254	GO:GLUTAMATE RECEPTOR BINDING	8	6	SHANK1:2,FUS:2,HIP1:1,DNM3:1,PRNP:1,FLOT1:1	9.21707e-05	0.0265195	0.271875	GO:0035255 - GO:IONOTROPIC GLUTAMATE RECEPTOR BINDING ,	SHANK1:2,FUS:2,FLOT1:1	0.961889
GO:0015693	GO:MAGNESIUM ION TRANSPORT	2	2	CNNM2:1,KCNJ2:1	1.53719e-05	0.00442283	0.272231	GO:0010960 - GO:MAGNESIUM ION HOMEOSTASIS , GO:1903830 - GO:MAGNESIUM ION TRANSMEMBRANE TRANSPORT , GO:0015095 - GO:MAGNESIUM ION TRANSMEMBRANE TRANSPORTER ACTIVITY ,	CNNM2:1	0.961889
GO:2001256	GO:REGULATION OF STORE-OPERATED CALCIUM ENTRY	1	1	JPH4:1	4.78044e-06	0.00137544	0.272357	GO:0002115 - GO:STORE-OPERATED CALCIUM ENTRY ,	JPH4:1	0.961889
GO:0043267	GO:NEGATIVE REGULATION OF POTASSIUM ION TRANSPORT	4	4	NEDD4L:1,NOS1:1,KCNH2:1,SUMO1:1	3.97385e-05	0.0114336	0.272528	GO:1901380 - GO:NEGATIVE REGULATION OF POTASSIUM ION TRANSMEMBRANE TRANSPORT , GO:1901017 - GO:NEGATIVE REGULATION OF POTASSIUM ION TRANSMEMBRANE TRANSPORTER ACTIVITY ,	NEDD4L:1,KCNH2:1,SUMO1:1	0.961889
GO:0043560	GO:INSULIN RECEPTOR SUBSTRATE BINDING	4	3	PTPN11:1,PIK3CB:1,INSR:2	3.97402e-05	0.0114341	0.272552	REACT:799 - REACT:INSULIN RECEPTOR SIGNALLING CASCADE , REACT:1583 - REACT:SIGNALING BY INSULIN RECEPTOR , REACT:1791 - REACT:TIE2 SIGNALING , GO:0046324 - GO:REGULATION OF GLUCOSE IMPORT , GO:0046323 - GO:GLUCOSE IMPORT , GO:0016303 - GO:1-PHOSPHATIDYLINOSITOL-3-KINASE ACTIVITY , GO:0010827 - GO:REGULATION OF GLUCOSE TRANSPORT , GO:0036092 - GO:PHOSPHATIDYLINOSITOL-3-PHOSPHATE BIOSYNTHETIC PROCE…	PTPN11:1,PIK3CB:1,INSR:2,PDPK1:1,ATP6V1E1:1,PRKAG2:1	0.961889
GO:0051294	GO:ESTABLISHMENT OF SPINDLE ORIENTATION	3	3	PAX6:1,ARHGEF2:1,CLASP1:1	2.73528e-05	0.00787001	0.274001	GO:0000132 - GO:ESTABLISHMENT OF MITOTIC SPINDLE ORIENTATION , GO:0051653 - GO:SPINDLE LOCALIZATION , GO:0051293 - GO:ESTABLISHMENT OF SPINDLE LOCALIZATION , GO:0040001 - GO:ESTABLISHMENT OF MITOTIC SPINDLE LOCALIZATION ,	PAX6:1,ARHGEF2:1,DYNC1H1:1,ACTR2:1,MYH9:1,CLASP1:1	0.961889
GO:0031371	GO:UBIQUITIN CONJUGATING ENZYME COMPLEX	2	2	RNF20:1,RNF40:1	1.54547e-05	0.00444667	0.27426	GO:1902916 - GO:POSITIVE REGULATION OF PROTEIN POLYUBIQUITINATION , GO:1902914 - GO:REGULATION OF PROTEIN POLYUBIQUITINATION ,	RNF40:1	0.961889
REACT:443	REACT:DEPOSITION OF NEW CENPA-CONTAINING NUCLEOSOMES AT THE CENTROMERE	3	3	H2AFX:1,SMARCA5:1,RBBP7:1	2.73724e-05	0.00787563	0.274351	REACT:1109 - REACT:NUCLEOSOME ASSEMBLY , GO:0034080 - GO:CENP-A CONTAINING NUCLEOSOME ASSEMBLY , GO:0061641 - GO:CENP-A CONTAINING CHROMATIN ORGANIZATION , GO:0043486 - GO:HISTONE EXCHANGE , GO:0031055 - GO:CHROMATIN REMODELING AT CENTROMERE , REACT:1175 - REACT:PRC2 METHYLATES HISTONES AND DNA , REACT:506 - REACT:ERCC6 (CSB) AND EHMT2 (G9A) POSITIVELY REGULATE RRNA EXPRESSION , REACT:166 - REACT…	H2AFX:1,SMARCA5:1,RBBP7:1,CHD5:1,BAZ1B:1,SAP30BP:1	0.961889
GO:0060765	GO:REGULATION OF ANDROGEN RECEPTOR SIGNALING PATHWAY	4	4	RNF14:1,PIAS2:1,HDAC6:1,SMARCA4:1	3.98931e-05	0.0114781	0.274789	GO:0060766 - GO:NEGATIVE REGULATION OF ANDROGEN RECEPTOR SIGNALING PATHWAY , GO:0030521 - GO:ANDROGEN RECEPTOR SIGNALING PATHWAY ,	PIAS2:1,SMARCA4:1,RNF14:1,HDAC6:1,RB1:2,CTNNB1:1	0.961889
GO:0060712	GO:SPONGIOTROPHOBLAST LAYER DEVELOPMENT	1	1	ASCL2:1	4.83754e-06	0.00139187	0.275117	GO:0070888 - GO:E-BOX BINDING ,	ASCL1:1,ASCL2:1	0.961889
GO:0007157	GO:HETEROPHILIC CELL-CELL ADHESION VIA PLASMA MEMBRANE CELL ADHESION MOLECULES	4	4	TENM1:1,CD6:1,CBLN1:1,NLGN1:1	3.9931e-05	0.011489	0.275343	NA	NA	0.961889
GO:0030914	GO:STAGA COMPLEX	3	3	TADA3:1,TRRAP:1,TADA2B:1	2.74658e-05	0.0079025	0.276023	GO:0033276 - GO:TRANSCRIPTION FACTOR TFTC COMPLEX ,	TADA3:1,TRRAP:1	0.961889
GO:0033143	GO:REGULATION OF INTRACELLULAR STEROID HORMONE RECEPTOR SIGNALING PATHWAY	9	9	RNF14:1,UBA5:1,CRY2:1,PIAS2:1,PPP5C:1,HDAC6:1,CBFB:1,LATS1:1,SMARCA4:1	0.000106468	0.0306332	0.278987	NA	NA	0.961889
GO:0003708	GO:RETINOIC ACID RECEPTOR ACTIVITY	2	2	ESRRG:1,RXRB:1	1.56557e-05	0.00450448	0.279182	GO:0004879 - GO:NUCLEAR RECEPTOR ACTIVITY , GO:0098531 - GO:TRANSCRIPTION FACTOR ACTIVITY, DIRECT LIGAND REGULATED SEQUENCE-SPECIFIC DNA BINDING , REACT:1104 - REACT:NUCLEAR RECEPTOR TRANSCRIPTION PATHWAY ,	ESRRG:1,BRD8:1,PPARA:1,RXRB:1,NR2E1:1	0.961889
GO:2000178	GO:NEGATIVE REGULATION OF NEURAL PRECURSOR CELL PROLIFERATION	4	3	PAX6:1,NR2E1:1,NF1:2	4.02735e-05	0.0115876	0.280367	NA	NA	0.961889
GO:0071204	GO:HISTONE PRE-MRNA 3'END PROCESSING COMPLEX	1	1	SYNCRIP:1	4.94732e-06	0.00142345	0.280394	GO:0008143 - GO:POLY(A) BINDING , GO:0070717 - GO:POLY-PURINE TRACT BINDING , GO:0070937 - GO:CRD-MEDIATED MRNA STABILITY COMPLEX , GO:0048255 - GO:MRNA STABILIZATION , GO:0043489 - GO:RNA STABILIZATION , GO:1902373 - GO:NEGATIVE REGULATION OF MRNA CATABOLIC PROCESS , GO:1902369 - GO:NEGATIVE REGULATION OF RNA CATABOLIC PROCESS ,	PABPC4:1,SYNCRIP:1,RBM46:1	0.961889
GO:0002532	GO:PRODUCTION OF MOLECULAR MEDIATOR INVOLVED IN INFLAMMATORY RESPONSE	3	3	CD6:1,BAP1:1,RPS19:1	2.77373e-05	0.00798063	0.28089	NA	NA	0.961889
NCI:188	NCI:SPHINGOSINE 1-PHOSPHATE (S1P) PATHWAY	2	2	GNAZ:1,S1PR1:1	1.57294e-05	0.00452569	0.280987	NCI:193 - NCI:S1P5 PATHWAY , NCI:189 - NCI:S1P1 PATHWAY , GO:0031821 - GO:G-PROTEIN COUPLED SEROTONIN RECEPTOR BINDING , NCI:191 - NCI:S1P3 PATHWAY , NCI:192 - NCI:S1P4 PATHWAY , GO:0031683 - GO:G-PROTEIN BETA/GAMMA-SUBUNIT COMPLEX BINDING ,	GNAZ:1,S1PR1:1	0.961889
GO:0016925	GO:PROTEIN SUMOYLATION	10	10	EGR1:1,PIAS2:1,SUMO1:1,SENP2:1,UBA2:1,RASD2:1,PIAS4:1,CTNNB1:1,L3MBTL2:1,CBX4:1	0.000120375	0.0346346	0.281233	NA	NA	0.961889
GO:0060312	GO:REGULATION OF BLOOD VESSEL REMODELING	2	2	FLT4:1,ERG:1	1.57613e-05	0.00453488	0.28177	GO:0090036 - GO:REGULATION OF PROTEIN KINASE C SIGNALING , GO:0090037 - GO:POSITIVE REGULATION OF PROTEIN KINASE C SIGNALING , GO:0038084 - GO:VASCULAR ENDOTHELIAL GROWTH FACTOR SIGNALING PATHWAY , GO:0010575 - GO:POSITIVE REGULATION OF VASCULAR ENDOTHELIAL GROWTH FACTOR PRODUCTION , GO:0010573 - GO:VASCULAR ENDOTHELIAL GROWTH FACTOR PRODUCTION , GO:0010574 - GO:REGULATION OF VASCULAR ENDOTHELIAL…	FLT4:1	0.961889
GO:0043113	GO:RECEPTOR CLUSTERING	7	5	GRIK5:1,PICK1:1,FZD9:2,FLNA:2,NLGN1:1	7.98512e-05	0.0229749	0.282721	NA	NA	0.961889
REACT:1409	REACT:REGULATION OF RUNX1 EXPRESSION AND ACTIVITY	4	4	PTPN11:1,TNRC6B:1,CCND1:1,CBFB:1	4.04351e-05	0.0116341	0.28274	NA	NA	0.961889
GO:0016004	GO:PHOSPHOLIPASE ACTIVATOR ACTIVITY	1	1	PDPK1:1	4.99932e-06	0.00143841	0.28288	GO:0060229 - GO:LIPASE ACTIVATOR ACTIVITY , REACT:1342 - REACT:RSK ACTIVATION , GO:1990416 - GO:CELLULAR RESPONSE TO BRAIN-DERIVED NEUROTROPHIC FACTOR STIMULUS , GO:0003323 - GO:TYPE B PANCREATIC CELL DEVELOPMENT , GO:0010667 - GO:NEGATIVE REGULATION OF CARDIAC MUSCLE CELL APOPTOTIC PROCESS , GO:0010518 - GO:POSITIVE REGULATION OF PHOSPHOLIPASE ACTIVITY , GO:0060193 - GO:POSITIVE REGULATION OF LI…	PDPK1:1,RPS6KA1:1,INSM1:1,RASGRP4:1,PIK3CB:1,RICTOR:1	0.961889
REACT:1387	REACT:REGULATED PROTEOLYSIS OF P75NTR	2	2	NFKB1:1,ADAM17:1	1.58271e-05	0.0045538	0.283379	GO:0031293 - GO:MEMBRANE PROTEIN INTRACELLULAR DOMAIN PROTEOLYSIS , GO:0031659 - GO:POSITIVE REGULATION OF CYCLIN-DEPENDENT PROTEIN SERINE/THREONINE KINASE ACTIVITY INVOLVED IN G1/S TRANSITION OF MITOTIC CELL CYCLE , GO:0010819 - GO:REGULATION OF T CELL CHEMOTAXIS , GO:0010820 - GO:POSITIVE REGULATION OF T CELL CHEMOTAXIS , GO:2000406 - GO:POSITIVE REGULATION OF T CELL MIGRATION , GO:1901623 - GO…	NFKB1:1,ADAM17:1	0.961889
GO:2001138	GO:REGULATION OF PHOSPHOLIPID TRANSPORT	2	2	PRELID1:1,ATP8A1:1	1.5864e-05	0.00456441	0.284282	GO:2001140 - GO:POSITIVE REGULATION OF PHOSPHOLIPID TRANSPORT , GO:1903793 - GO:POSITIVE REGULATION OF ANION TRANSPORT , GO:0097035 - GO:REGULATION OF MEMBRANE LIPID DISTRIBUTION , GO:0032370 - GO:POSITIVE REGULATION OF LIPID TRANSPORT , GO:0015914 - GO:PHOSPHOLIPID TRANSPORT , GO:0005548 - GO:PHOSPHOLIPID TRANSPORTER ACTIVITY ,	PRELID1:1,ATP8A1:1,STXBP1:1,ATP11C:1,XKR8:1,LRP1:1,PITPNM2:1	0.961889
GO:0008889	GO:GLYCEROPHOSPHODIESTER PHOSPHODIESTERASE ACTIVITY	1	1	GPCPD1:1	5.05117e-06	0.00145333	0.285351	GO:0046475 - GO:GLYCEROPHOSPHOLIPID CATABOLIC PROCESS , REACT:743 - REACT:HYDROLYSIS OF LPC , GO:0009395 - GO:PHOSPHOLIPID CATABOLIC PROCESS ,	GPCPD1:1	0.961889
GO:0046958	GO:NONASSOCIATIVE LEARNING	3	2	SHANK1:2,DGKI:1	2.79949e-05	0.00805473	0.285513	GO:0060004 - GO:REFLEX ,	ASCL1:1,SHANK1:2	0.961889
REACT:805	REACT:INTEGRIN CELL SURFACE INTERACTIONS	4	4	FBN1:1,ICAM5:1,COL4A1:1,THBS1:1	4.06469e-05	0.011695	0.285857	NCI:120 - NCI:BETA3 INTEGRIN CELL SURFACE INTERACTIONS , GO:0097493 - GO:STRUCTURAL MOLECULE ACTIVITY CONFERRING ELASTICITY , NCI:118 - NCI:BETA1 INTEGRIN CELL SURFACE INTERACTIONS ,	COL4A5:1,FBN1:1,COL4A1:1,L1CAM:1,THBS1:1,COL3A1:1	0.961889
GO:0036010	GO:PROTEIN LOCALIZATION TO ENDOSOME	2	1	ACAP2:2	1.59761e-05	0.00459667	0.287025	NA	NA	0.961889
GO:0046527	GO:GLUCOSYLTRANSFERASE ACTIVITY	1	1	ALG6:1	5.09088e-06	0.00146476	0.287237	GO:0006488 - GO:DOLICHOL-LINKED OLIGOSACCHARIDE BIOSYNTHETIC PROCESS , GO:0006490 - GO:OLIGOSACCHARIDE-LIPID INTERMEDIATE BIOSYNTHETIC PROCESS , GO:0006487 - GO:PROTEIN N-LINKED GLYCOSYLATION ,	ALG6:1,MGAT3:1	0.961889
REACT:597	REACT:FORMATION OF THE TERNARY COMPLEX, AND SUBSEQUENTLY, THE 43S COMPLEX	5	5	RPS5:1,EIF3G:1,EIF3A:1,RPS19:1,EIF3E:1	5.37686e-05	0.0154704	0.287893	REACT:1481 - REACT:RIBOSOMAL SCANNING AND START CODON RECOGNITION , GO:0005852 - GO:EUKARYOTIC TRANSLATION INITIATION FACTOR 3 COMPLEX , REACT:1838 - REACT:TRANSLATION INITIATION COMPLEX FORMATION , REACT:89 - REACT:ACTIVATION OF THE MRNA UPON BINDING OF THE CAP-BINDING COMPLEX AND EIFS, AND SUBSEQUENT BINDING TO 43S ,	RPS5:1,EIF3G:1,EIF3A:1,RPS19:1,EIF3E:1,EIF5:1	0.961889
GO:0043178	GO:ALCOHOL BINDING	6	6	TRPC5:1,XPR1:1,ITPR3:1,SCAP:1,SYT2:1,PRKCE:1	6.7231e-05	0.0193438	0.290791	NA	NA	0.961889
REACT:1701	REACT:SYNTHESIS, SECRETION, AND INACTIVATION OF GLUCAGON-LIKE PEPTIDE-1 (GLP-1)	2	2	PAX6:1,CTNNB1:1	1.61575e-05	0.00464888	0.291463	REACT:772 - REACT:INCRETIN SYNTHESIS, SECRETION, AND INACTIVATION , GO:0009950 - GO:DORSAL/VENTRAL AXIS SPECIFICATION , GO:0000979 - GO:RNA POLYMERASE II CORE PROMOTER SEQUENCE-SPECIFIC DNA BINDING ,	PAX6:1,CTNNB1:1,GBX2:1	0.961889
GO:0060044	GO:NEGATIVE REGULATION OF CARDIAC MUSCLE CELL PROLIFERATION	2	2	MEIS1:1,TP73:1	1.61799e-05	0.0046553	0.292009	GO:0046621 - GO:NEGATIVE REGULATION OF ORGAN GROWTH , GO:0055022 - GO:NEGATIVE REGULATION OF CARDIAC MUSCLE TISSUE GROWTH , GO:0061117 - GO:NEGATIVE REGULATION OF HEART GROWTH , GO:0048640 - GO:NEGATIVE REGULATION OF DEVELOPMENTAL GROWTH ,	STK3:1,MEIS1:1,TP73:1,STK4:1	0.961889
GO:0030901	GO:MIDBRAIN DEVELOPMENT	10	8	NDST1:1,INA:1,SYNGR3:1,CNP:2,KDM7A:1,EN2:2,CTNNB1:1,CSNK1D:1	0.000121794	0.0350427	0.293157	NA	NA	0.961889
GO:1902116	GO:NEGATIVE REGULATION OF ORGANELLE ASSEMBLY	3	3	CHMP4B:1,ARHGEF2:1,TBC1D30:1	2.84571e-05	0.00818772	0.293826	NA	NA	0.961889
GO:0016239	GO:POSITIVE REGULATION OF MACROAUTOPHAGY	6	4	CDC37:1,TBK1:2,HDAC6:1,SUPT5H:2	6.75152e-05	0.0194256	0.294036	NA	NA	0.961889
GO:0047484	GO:REGULATION OF RESPONSE TO OSMOTIC STRESS	2	2	ARHGEF2:1,TRPV4:1	1.62669e-05	0.00468033	0.294135	GO:0071639 - GO:POSITIVE REGULATION OF MONOCYTE CHEMOTACTIC PROTEIN-1 PRODUCTION , GO:0002024 - GO:DIET INDUCED THERMOGENESIS , GO:1990845 - GO:ADAPTIVE THERMOGENESIS , GO:0071605 - GO:MONOCYTE CHEMOTACTIC PROTEIN-1 PRODUCTION , GO:0071637 - GO:REGULATION OF MONOCYTE CHEMOTACTIC PROTEIN-1 PRODUCTION , GO:0071649 - GO:REGULATION OF CHEMOKINE (C-C MOTIF) LIGAND 5 PRODUCTION , GO:0071609 - GO:CHEMOK…	TRPV4:1,ARHGEF2:1	0.961889
GO:0030512	GO:NEGATIVE REGULATION OF TRANSFORMING GROWTH FACTOR BETA RECEPTOR SIGNALING PATHWAY	6	6	FBN1:1,SNX6:1,FAM89B:1,UBC:1,ADAM17:1,PDPK1:1	6.75484e-05	0.0194352	0.294416	GO:1903845 - GO:NEGATIVE REGULATION OF CELLULAR RESPONSE TO TRANSFORMING GROWTH FACTOR BETA STIMULUS ,	FBN1:1,SNX6:1,FAM89B:1,UBC:1,ADAM17:1,PDPK1:1	0.961889
REACT:467	REACT:DISEASES OF METABOLISM	2	2	PC:1,UBC:1	1.63494e-05	0.00470408	0.296151	GO:0016885 - GO:LIGASE ACTIVITY, FORMING CARBON-CARBON BONDS , REACT:404 - REACT:DEFECTIVE HLCS CAUSES MULTIPLE CARBOXYLASE DEFICIENCY , REACT:428 - REACT:DEFECTS IN BIOTIN (BTN) METABOLISM , REACT:430 - REACT:DEFECTS IN VITAMIN AND COFACTOR METABOLISM , GO:0006768 - GO:BIOTIN METABOLIC PROCESS , REACT:195 - REACT:BIOTIN TRANSPORT AND METABOLISM , GO:0006767 - GO:WATER-SOLUBLE VITAMIN METABOLIC P…	PC:1	0.961889
BIOC:32	BIOC:CCR3_PATHWAY	4	3	PRKCA:1,ROCK2:2,RAF1:1	4.13449e-05	0.0118958	0.296165	NCI:210 - NCI:PAR1-MEDIATED THROMBIN SIGNALING EVENTS ,	PRKCA:1,ROCK2:2,GNAZ:1	0.961889
GO:0071709	GO:MEMBRANE ASSEMBLY	4	3	SPTBN1:2,NLGN1:1,FLOT1:1	4.14021e-05	0.0119123	0.297012	GO:0044091 - GO:MEMBRANE BIOGENESIS , GO:0007009 - GO:PLASMA MEMBRANE ORGANIZATION ,	SPTBN1:2,NLGN1:1,FLOT1:1,XKR8:1	0.961889
GO:0071947	GO:PROTEIN DEUBIQUITINATION INVOLVED IN UBIQUITIN-DEPENDENT PROTEIN CATABOLIC PROCESS	1	1	OTUD7A:1	5.30415e-06	0.00152612	0.297285	GO:0070530 - GO:K63-LINKED POLYUBIQUITIN MODIFICATION-DEPENDENT PROTEIN BINDING , GO:0035871 - GO:PROTEIN K11-LINKED DEUBIQUITINATION , GO:0043124 - GO:NEGATIVE REGULATION OF I-KAPPAB KINASE/NF-KAPPAB SIGNALING ,	PRPF8:1,OTUD7A:1,VCPIP1:1,FBXW11:1	0.961889
GO:0045176	GO:APICAL PROTEIN LOCALIZATION	1	1	HCN1:1	5.30719e-06	0.001527	0.297427	GO:0005221 - GO:INTRACELLULAR CYCLIC NUCLEOTIDE ACTIVATED CATION CHANNEL ACTIVITY , GO:0043855 - GO:CYCLIC NUCLEOTIDE-GATED ION CHANNEL ACTIVITY , GO:0042670 - GO:RETINAL CONE CELL DIFFERENTIATION , GO:0046549 - GO:RETINAL CONE CELL DEVELOPMENT , GO:0042462 - GO:EYE PHOTORECEPTOR CELL DEVELOPMENT , GO:0042461 - GO:PHOTORECEPTOR CELL DEVELOPMENT , GO:0001754 - GO:EYE PHOTORECEPTOR CELL DIFFERENTIA…	HCN1:1,PAX6:1	0.961889
NCI:115	NCI:INTEGRIN-LINKED KINASE SIGNALING	7	7	CDC37:1,PXN:1,ACTN1:1,CKAP5:1,RICTOR:1,CCND1:1,CTNNB1:1	8.12855e-05	0.0233876	0.297609	NA	NA	0.961889
GO:0008210	GO:ESTROGEN METABOLIC PROCESS	1	1	TIPARP:1	5.32613e-06	0.00153244	0.298312	GO:0003950 - GO:NAD+ ADP-RIBOSYLTRANSFERASE ACTIVITY , GO:0006471 - GO:PROTEIN ADP-RIBOSYLATION , GO:0008209 - GO:ANDROGEN METABOLIC PROCESS , GO:0016763 - GO:TRANSFERASE ACTIVITY, TRANSFERRING PENTOSYL GROUPS ,	TIPARP:1,TNKS2:1	0.961889
GO:0016775	GO:PHOSPHOTRANSFERASE ACTIVITY, NITROGENOUS GROUP AS ACCEPTOR	3	3	KCNH2:1,MAP4K4:1,KCNH5:1	2.87466e-05	0.00827103	0.299042	GO:0000160 - GO:PHOSPHORELAY SIGNAL TRANSDUCTION SYSTEM , GO:0000155 - GO:PHOSPHORELAY SENSOR KINASE ACTIVITY , GO:0004673 - GO:PROTEIN HISTIDINE KINASE ACTIVITY ,	KCNH2:1,KCNH5:1	0.961889
REACT:1521	REACT:SUMO IS PROTEOLYTICALLY PROCESSED	2	2	SUMO1:1,SENP2:1	1.65761e-05	0.00476929	0.301684	GO:0016926 - GO:PROTEIN DESUMOYLATION ,	SENP2:1	0.961889
GO:0001569	GO:BRANCHING INVOLVED IN BLOOD VESSEL MORPHOGENESIS	5	5	GBX2:1,CTNNB1:1,COL4A1:1,SRF:1,STK4:1	5.49192e-05	0.0158015	0.302632	NA	NA	0.961889
GO:0043023	GO:RIBOSOMAL LARGE SUBUNIT BINDING	1	1	ZNF593:1	5.43034e-06	0.00156243	0.303163	GO:2000678 - GO:NEGATIVE REGULATION OF TRANSCRIPTION REGULATORY REGION DNA BINDING , GO:1903026 - GO:NEGATIVE REGULATION OF RNA POLYMERASE II REGULATORY REGION SEQUENCE-SPECIFIC DNA BINDING , GO:0030687 - GO:PRERIBOSOME, LARGE SUBUNIT PRECURSOR , GO:0000055 - GO:RIBOSOMAL LARGE SUBUNIT EXPORT FROM NUCLEUS , GO:0000054 - GO:RIBOSOMAL SUBUNIT EXPORT FROM NUCLEUS , GO:0033750 - GO:RIBOSOME LOCALIZAT…	PPARA:1,ZNF593:1	0.961889
GO:0021697	GO:CEREBELLAR CORTEX FORMATION	4	4	HERC1:1,PTPN11:1,CBLN1:1,LHX5:1	4.18406e-05	0.0120385	0.303514	GO:0021533 - GO:CELL DIFFERENTIATION IN HINDBRAIN , GO:0021696 - GO:CEREBELLAR CORTEX MORPHOGENESIS , GO:0021692 - GO:CEREBELLAR PURKINJE CELL LAYER MORPHOGENESIS , GO:0021694 - GO:CEREBELLAR PURKINJE CELL LAYER FORMATION , GO:0021702 - GO:CEREBELLAR PURKINJE CELL DIFFERENTIATION , GO:0021575 - GO:HINDBRAIN MORPHOGENESIS , GO:0021587 - GO:CEREBELLUM MORPHOGENESIS , GO:0021680 - GO:CEREBELLAR PURK…	HERC1:1,CBLN1:1,LHX5:1,PTPN11:1	0.961889
GO:0008553	GO:HYDROGEN-EXPORTING ATPASE ACTIVITY, PHOSPHORYLATIVE MECHANISM	1	1	ATP6V1E1:1	5.44094e-06	0.00156548	0.303654	REACT:1341 - REACT:ROS, RNS PRODUCTION IN PHAGOCYTES , GO:0036442 - GO:HYDROGEN-EXPORTING ATPASE ACTIVITY , GO:0046961 - GO:PROTON-TRANSPORTING ATPASE ACTIVITY, ROTATIONAL MECHANISM , KEGG:HSA04966 - KEGG:COLLECTING DUCT ACID SECRETION , GO:0090383 - GO:PHAGOSOME ACIDIFICATION , REACT:1836 - REACT:TRANSFERRIN ENDOCYTOSIS AND RECYCLING , GO:0006826 - GO:IRON ION TRANSPORT , GO:0090382 - GO:PHAGOSO…	NOS1:1,ATP6V1E1:1,IREB2:1	0.961889
GO:0070228	GO:REGULATION OF LYMPHOCYTE APOPTOTIC PROCESS	5	4	PRELID1:1,FNIP1:1,BCL6:2,PDCD1:1	5.50088e-05	0.0158272	0.303785	GO:2000106 - GO:REGULATION OF LEUKOCYTE APOPTOTIC PROCESS , GO:0070227 - GO:LYMPHOCYTE APOPTOTIC PROCESS ,	PRELID1:1,FNIP1:1,BCL6:2,PIK3CB:1,PDCD1:1,ADAM17:1	0.961889
GO:0001514	GO:SELENOCYSTEINE INCORPORATION	1	1	TRNAU1AP:1	5.44428e-06	0.00156644	0.303809	GO:0006451 - GO:TRANSLATIONAL READTHROUGH ,	TRNAU1AP:1	0.961889
GO:0051428	GO:PEPTIDE HORMONE RECEPTOR BINDING	2	2	PTPN11:1,PTHLH:1	1.66824e-05	0.00479988	0.304277	NA	NA	0.961889
GO:1902018	GO:NEGATIVE REGULATION OF CILIUM ASSEMBLY	1	1	TBC1D30:1	5.4618e-06	0.00157148	0.30462	GO:1902017 - GO:REGULATION OF CILIUM ASSEMBLY , GO:0120033 - GO:NEGATIVE REGULATION OF PLASMA MEMBRANE BOUNDED CELL PROJECTION ASSEMBLY ,	KCTD17:1,TBC1D30:1	0.961889
GO:0071539	GO:PROTEIN LOCALIZATION TO CENTROSOME	2	2	HOOK3:1,CSNK1D:1	1.67072e-05	0.00480702	0.304881	GO:1905508 - GO:PROTEIN LOCALIZATION TO MICROTUBULE ORGANIZING CENTER , GO:0072698 - GO:PROTEIN LOCALIZATION TO MICROTUBULE CYTOSKELETON , GO:0044380 - GO:PROTEIN LOCALIZATION TO CYTOSKELETON ,	HOOK3:1,CSNK1D:1	0.961889
GO:0008299	GO:ISOPRENOID BIOSYNTHETIC PROCESS	2	2	ALDH1A2:1,PDSS1:1	1.67593e-05	0.00482202	0.306152	NA	NA	0.961889
GO:0004521	GO:ENDORIBONUCLEASE ACTIVITY	4	3	DGCR8:1,CPSF4:2,DROSHA:1	4.20291e-05	0.0120927	0.306314	GO:0090502 - GO:RNA PHOSPHODIESTER BOND HYDROLYSIS, ENDONUCLEOLYTIC , GO:0006388 - GO:TRNA SPLICING, VIA ENDONUCLEOLYTIC CLEAVAGE AND LIGATION , GO:0098789 - GO:PRE-MRNA CLEAVAGE REQUIRED FOR POLYADENYLATION , GO:0000394 - GO:RNA SPLICING, VIA ENDONUCLEOLYTIC CLEAVAGE AND LIGATION , GO:0098787 - GO:MRNA CLEAVAGE INVOLVED IN MRNA PROCESSING , GO:0005847 - GO:MRNA CLEAVAGE AND POLYADENYLATION SPECI…	DGCR8:1,CPSF4:2,DROSHA:1	0.961889
GO:0002062	GO:CHONDROCYTE DIFFERENTIATION	7	7	WNT5B:1,PTH1R:1,MAF:1,CTNNB1:1,PTHLH:1,RUNX3:1,BMPR2:1	8.22388e-05	0.0236619	0.3076	NA	NA	0.961889
GO:1901889	GO:NEGATIVE REGULATION OF CELL JUNCTION ASSEMBLY	4	3	ROCK2:2,CLASP2:1,THBS1:1	4.22221e-05	0.0121482	0.309184	GO:0051895 - GO:NEGATIVE REGULATION OF FOCAL ADHESION ASSEMBLY , GO:1903392 - GO:NEGATIVE REGULATION OF ADHERENS JUNCTION ORGANIZATION , GO:0051893 - GO:REGULATION OF FOCAL ADHESION ASSEMBLY , GO:0090109 - GO:REGULATION OF CELL-SUBSTRATE JUNCTION ASSEMBLY , GO:1903391 - GO:REGULATION OF ADHERENS JUNCTION ORGANIZATION , GO:1901888 - GO:REGULATION OF CELL JUNCTION ASSEMBLY ,	CLASP2:1,THBS1:1,ROCK2:2,SLC9A1:1,CLASP1:1,CBFB:1,FLOT1:1	0.961889
GO:0033206	GO:MEIOTIC CYTOKINESIS	1	1	ACTR2:1	5.56151e-06	0.00160017	0.309221	GO:0051305 - GO:CHROMOSOME MOVEMENT TOWARDS SPINDLE POLE , GO:0071236 - GO:CELLULAR RESPONSE TO ANTIBIOTIC , GO:0035902 - GO:RESPONSE TO IMMOBILIZATION STRESS , GO:0005885 - GO:ARP2/3 PROTEIN COMPLEX , GO:0071437 - GO:INVADOPODIUM , GO:0002102 - GO:PODOSOME , BIOC:85 - BIOC:SALMONELLA_PATHWAY , GO:0061003 - GO:POSITIVE REGULATION OF DENDRITIC SPINE MORPHOGENESIS , BIOC:173 - BIOC:CDC42RAC_PATHWAY…	ACTR2:1,SLC9A1:1,ARHGEF2:1,LRP8:1	0.961889
NCI:178	NCI:REGULATION OF RAS FAMILY ACTIVATION	7	6	PRKCA:1,RASGRP1:1,RASGRF2:1,NF1:2,RASGRP4:1,PRKCE:1	8.24888e-05	0.0237338	0.31023	NA	NA	0.961889
GO:0005657	GO:REPLICATION FORK	6	5	BCL6:2,PRPF19:1,SMARCA5:1,BAZ1B:1,DMAP1:1	6.89309e-05	0.0198329	0.310303	GO:0043596 - GO:NUCLEAR REPLICATION FORK ,	PRPF19:1,SMARCA5:1,BAZ1B:1	0.961889
GO:0005849	GO:MRNA CLEAVAGE FACTOR COMPLEX	5	4	CPSF6:1,CPSF4:2,PCF11:1,CPSF7:1	5.55679e-05	0.0159881	0.310994	REACT:1259 - REACT:PROCESSING OF INTRONLESS PRE-MRNAS , REACT:1257 - REACT:PROCESSING OF CAPPED INTRONLESS PRE-MRNA , GO:0006379 - GO:MRNA CLEAVAGE , REACT:1948 - REACT:MRNA 3'-END PROCESSING , REACT:302 - REACT:CLEAVAGE OF GROWING TRANSCRIPT IN THE TERMINATION REGION , REACT:1328 - REACT:RNA POLYMERASE II TRANSCRIPTION TERMINATION , GO:0006369 - GO:TERMINATION OF RNA POLYMERASE II TRANSCRIPTION ,	CPSF4:2,PCF11:1,CPSF7:1,SRSF11:1	0.961889
NCI:117	NCI:INSULIN PATHWAY	7	5	PTPN11:1,EXOC1:2,EXOC6:1,INSR:2,PDPK1:1	8.25998e-05	0.0237658	0.3114	NA	NA	0.961889
GO:0006120	GO:MITOCHONDRIAL ELECTRON TRANSPORT, NADH TO UBIQUINONE	1	1	NDUFS2:1	5.63592e-06	0.00162158	0.312634	GO:0005747 - GO:MITOCHONDRIAL RESPIRATORY CHAIN COMPLEX I , GO:0030964 - GO:NADH DEHYDROGENASE COMPLEX , GO:0045271 - GO:RESPIRATORY CHAIN COMPLEX I , GO:0003954 - GO:NADH DEHYDROGENASE ACTIVITY , GO:0008137 - GO:NADH DEHYDROGENASE (UBIQUINONE) ACTIVITY , GO:0050136 - GO:NADH DEHYDROGENASE (QUINONE) ACTIVITY , REACT:315 - REACT:COMPLEX I BIOGENESIS , GO:0016655 - GO:OXIDOREDUCTASE ACTIVITY, ACTIN…	NDUFS2:1,IREB2:1	0.961889
GO:0010869	GO:REGULATION OF RECEPTOR BIOSYNTHETIC PROCESS	3	3	PPARA:1,HDAC6:1,SCAP:1	2.95566e-05	0.00850408	0.313657	GO:0010870 - GO:POSITIVE REGULATION OF RECEPTOR BIOSYNTHETIC PROCESS , GO:0032800 - GO:RECEPTOR BIOSYNTHETIC PROCESS ,	HDAC6:1,SCAP:1,PPARA:1	0.961889
GO:0003747	GO:TRANSLATION RELEASE FACTOR ACTIVITY	1	1	GSPT1:1	5.66143e-06	0.00162892	0.3138	GO:0008079 - GO:TRANSLATION TERMINATION FACTOR ACTIVITY ,	GSPT1:1	0.961889
GO:0017151	GO:DEAD/H-BOX RNA HELICASE BINDING	2	2	DROSHA:1,POT1:1	1.71372e-05	0.00493076	0.315349	NA	NA	0.961889
KEGG:HSA01230	KEGG:BIOSYNTHESIS OF AMINO ACIDS	4	4	PC:1,GOT1:1,PKM:1,PFKM:1	4.26448e-05	0.0122698	0.315478	NA	NA	0.961889
GO:0042475	GO:ODONTOGENESIS OF DENTIN-CONTAINING TOOTH	7	6	NF2:1,PPARA:1,BCL11B:1,JAG2:1,CTNNB1:1,ACVR2B:2	8.29998e-05	0.0238809	0.315622	NA	NA	0.961889
GO:0032793	GO:POSITIVE REGULATION OF CREB TRANSCRIPTION FACTOR ACTIVITY	2	2	LRP8:1,RPS6KA4:1	1.71637e-05	0.00493838	0.315993	GO:0043987 - GO:HISTONE H3-S10 PHOSPHORYLATION , GO:0035404 - GO:HISTONE-SERINE PHOSPHORYLATION , GO:0033129 - GO:POSITIVE REGULATION OF HISTONE PHOSPHORYLATION , GO:0033127 - GO:REGULATION OF HISTONE PHOSPHORYLATION ,	RPS6KA4:1	0.961889
GO:0046716	GO:MUSCLE CELL CELLULAR HOMEOSTASIS	2	2	PFKM:1,SRF:1	1.71792e-05	0.00494283	0.316369	GO:0006002 - GO:FRUCTOSE 6-PHOSPHATE METABOLIC PROCESS , KEGG:HSA00030 - KEGG:PENTOSE PHOSPHATE PATHWAY , GO:0008443 - GO:PHOSPHOFRUCTOKINASE ACTIVITY , KEGG:HSA00051 - KEGG:FRUCTOSE AND MANNOSE METABOLISM , GO:0000272 - GO:POLYSACCHARIDE CATABOLIC PROCESS , GO:0005980 - GO:GLYCOGEN CATABOLIC PROCESS , GO:0009251 - GO:GLUCAN CATABOLIC PROCESS , GO:0044247 - GO:CELLULAR POLYSACCHARIDE CATABOLIC PR…	PFKM:1	0.961889
GO:2001258	GO:NEGATIVE REGULATION OF CATION CHANNEL ACTIVITY	3	3	FGF12:1,SUMO1:1,CRHR1:1	2.97255e-05	0.00855266	0.316707	GO:1904063 - GO:NEGATIVE REGULATION OF CATION TRANSMEMBRANE TRANSPORT , GO:0032413 - GO:NEGATIVE REGULATION OF ION TRANSMEMBRANE TRANSPORTER ACTIVITY , GO:0032410 - GO:NEGATIVE REGULATION OF TRANSPORTER ACTIVITY ,	FGF12:1,NEDD4L:1,KCNH2:1,SUMO1:1,CRHR1:1,PRKCE:1	0.961889
GO:1904953	GO:WNT SIGNALING PATHWAY INVOLVED IN MIDBRAIN DOPAMINERGIC NEURON DIFFERENTIATION	2	2	CTNNB1:1,CSNK1D:1	1.72256e-05	0.00495617	0.317495	GO:1904948 - GO:MIDBRAIN DOPAMINERGIC NEURON DIFFERENTIATION , NCI:30 - NCI:DEGRADATION OF BETA CATENIN , GO:0071542 - GO:DOPAMINERGIC NEURON DIFFERENTIATION ,	CTNNB1:1,CSNK1D:1,DVL3:1	0.961889
GO:0032649	GO:REGULATION OF INTERFERON-GAMMA PRODUCTION	5	4	RASGRP1:1,PDE4B:2,PRNP:1,IL21:1	5.61658e-05	0.0161601	0.318731	GO:0032729 - GO:POSITIVE REGULATION OF INTERFERON-GAMMA PRODUCTION ,	RASGRP1:1,PDE4B:2,IL21:1	0.961889
NCI:1	NCI:A4B7 INTEGRIN SIGNALING	1	1	PXN:1	5.77759e-06	0.00166234	0.319086	GO:0038191 - GO:NEUROPILIN BINDING , NCI:125 - NCI:ALPHA9 BETA1 INTEGRIN SIGNALING EVENTS , REACT:629 - REACT:GAB1 SIGNALOSOME , GO:0007172 - GO:SIGNAL COMPLEX ASSEMBLY , REACT:1182 - REACT:PTK6 REGULATES RHO GTPASES, RAS GTPASE AND MAP KINASES , GO:0060396 - GO:GROWTH HORMONE RECEPTOR SIGNALING PATHWAY , GO:0071378 - GO:CELLULAR RESPONSE TO GROWTH HORMONE STIMULUS ,	SEMA7A:1,PXN:1,PTPN11:1	0.961889
BIOC:87	BIOC:HCMV_PATHWAY	4	3	RB1:2,NFKB1:1,MAP2K3:1	4.28936e-05	0.0123414	0.319189	BIOC:84 - BIOC:HIVNEF_PATHWAY , NCI:100 - NCI:IL12-MEDIATED SIGNALING EVENTS ,	CHUK:1,MAPK8:1,RB1:2,NFKB1:1,MAP2K3:1	0.961889
GO:0070531	GO:BRCA1-A COMPLEX	1	1	BABAM1:1	5.83478e-06	0.00167879	0.321674	REACT:968 - REACT:METALLOPROTEASE DUBS , GO:0071425 - GO:HEMATOPOIETIC STEM CELL PROLIFERATION , KEGG:HSA03440 - KEGG:HOMOLOGOUS RECOMBINATION , GO:0045739 - GO:POSITIVE REGULATION OF DNA REPAIR ,	BABAM1:1,UBC:1,H2AFX:1	0.961889
GO:0001931	GO:UROPOD	2	2	MYH9:1,FLOT1:1	1.74136e-05	0.00501027	0.322057	GO:0031254 - GO:CELL TRAILING EDGE , GO:0007520 - GO:MYOBLAST FUSION , GO:0070938 - GO:CONTRACTILE RING , GO:0051014 - GO:ACTIN FILAMENT SEVERING , GO:0008305 - GO:INTEGRIN COMPLEX , GO:0098636 - GO:PROTEIN COMPLEX INVOLVED IN CELL ADHESION , GO:0032506 - GO:CYTOKINETIC PROCESS , GO:0001768 - GO:ESTABLISHMENT OF T CELL POLARITY , GO:0000212 - GO:MEIOTIC SPINDLE ORGANIZATION , GO:0001767 - GO:ESTA…	MYH9:1,FLOT1:1,NOS1:1,EHD1:1	0.961889
GO:0030011	GO:MAINTENANCE OF CELL POLARITY	2	2	SLC9A1:1,NCKAP1L:1	1.74578e-05	0.00502298	0.323129	NA	NA	0.961889
GO:0003056	GO:REGULATION OF VASCULAR SMOOTH MUSCLE CONTRACTION	1	1	ARHGAP42:1	5.86882e-06	0.00168859	0.323209	GO:0014829 - GO:VASCULAR SMOOTH MUSCLE CONTRACTION , GO:0045986 - GO:NEGATIVE REGULATION OF SMOOTH MUSCLE CONTRACTION , GO:0006940 - GO:REGULATION OF SMOOTH MUSCLE CONTRACTION , GO:0045932 - GO:NEGATIVE REGULATION OF MUSCLE CONTRACTION ,	ARHGAP42:1,SRF:1	0.961889
GO:0030317	GO:FLAGELLATED SPERM MOTILITY	4	3	PRDM14:1,CACNA1I:2,CCNYL1:1	4.3171e-05	0.0124213	0.32333	GO:0097722 - GO:SPERM MOTILITY ,	PRDM14:1,CACNA1I:2,CCNYL1:1	0.961889
GO:0032281	GO:AMPA GLUTAMATE RECEPTOR COMPLEX	4	4	SHISA7:1,CACNG3:1,SACM1L:1,SHISA6:1	4.31833e-05	0.0124248	0.323514	NA	NA	0.961889
REACT:1601	REACT:SIGNALING BY NUCLEAR RECEPTORS	3	3	PDHB:1,ALDH1A2:1,RXRB:1	3.0124e-05	0.00866734	0.323908	REACT:1608 - REACT:SIGNALING BY RETINOIC ACID ,	PDHB:1,ALDH1A2:1,RXRB:1	0.961889
GO:0072357	GO:PTW/PP1 PHOSPHATASE COMPLEX	2	2	PPP1R10:1,PPP1CC:1	1.75054e-05	0.0050367	0.324284	GO:0004864 - GO:PROTEIN PHOSPHATASE INHIBITOR ACTIVITY , GO:0019212 - GO:PHOSPHATASE INHIBITOR ACTIVITY ,	PPP1R10:1	0.961889
KEGG:HSA04340	KEGG:HEDGEHOG SIGNALING PATHWAY	7	5	DHH:3,FBXW11:1,BTRC:1,CCND1:1,CSNK1D:1	8.3819e-05	0.0241166	0.324301	NA	NA	0.961889
GO:2000273	GO:POSITIVE REGULATION OF RECEPTOR ACTIVITY	4	3	JPH2:2,ADAM17:1,PRKCE:1	4.32473e-05	0.0124432	0.32447	NA	NA	0.961889
GO:0016233	GO:TELOMERE CAPPING	4	4	USP7:1,POT1:1,TNKS2:1,NEK7:1	4.32844e-05	0.0124539	0.325024	GO:1904353 - GO:REGULATION OF TELOMERE CAPPING , GO:1904357 - GO:NEGATIVE REGULATION OF TELOMERE MAINTENANCE VIA TELOMERE LENGTHENING , GO:1904355 - GO:POSITIVE REGULATION OF TELOMERE CAPPING , GO:0032204 - GO:REGULATION OF TELOMERE MAINTENANCE ,	USP7:1,TNKS2:1,NEK7:1,POT1:1,ATR:1,XRCC5:1,CTNNB1:1	0.961889
GO:0048791	GO:CALCIUM ION-REGULATED EXOCYTOSIS OF NEUROTRANSMITTER	2	2	SYT3:1,SYT2:1	1.754e-05	0.00504663	0.32512	GO:0005544 - GO:CALCIUM-DEPENDENT PHOSPHOLIPID BINDING ,	SYT3:1,SYT2:1	0.961889
GO:0070536	GO:PROTEIN K63-LINKED DEUBIQUITINATION	3	3	OTUD7A:1,BABAM1:1,USP33:1	3.02183e-05	0.00869446	0.325611	NA	NA	0.961889
REACT:1158	REACT:PI5P, PP2A AND IER3 REGULATE PI3K/AKT SIGNALING	11	9	PPP2R5A:1,PTPN11:1,NRG2:2,PIK3CB:1,PPP2R5D:1,HGF:1,PIK3AP1:1,PPP2R5C:1,INSR:2	0.000139603	0.0401668	0.325668	GO:0046934 - GO:PHOSPHATIDYLINOSITOL-4,5-BISPHOSPHATE 3-KINASE ACTIVITY , REACT:323 - REACT:CONSTITUTIVE SIGNALING BY ABERRANT PI3K IN CANCER , GO:0052813 - GO:PHOSPHATIDYLINOSITOL BISPHOSPHATE KINASE ACTIVITY , GO:0035004 - GO:PHOSPHATIDYLINOSITOL 3-KINASE ACTIVITY ,	PTPN11:1,NRG2:2,PIK3CB:1,HGF:1,PIK3AP1:1	0.961889
GO:0098993	GO:ANCHORED COMPONENT OF SYNAPTIC VESICLE MEMBRANE	1	1	RAB5B:1	5.92819e-06	0.00170567	0.32588	GO:0048227 - GO:PLASMA MEMBRANE TO ENDOSOME TRANSPORT , GO:0098563 - GO:INTRINSIC COMPONENT OF SYNAPTIC VESICLE MEMBRANE , GO:0019003 - GO:GDP BINDING ,	RAB5B:1,SV2A:1	0.961889
GO:0051220	GO:CYTOPLASMIC SEQUESTERING OF PROTEIN	4	3	KEAP1:1,FLNA:2,LATS1:1	4.33531e-05	0.0124736	0.32605	NA	NA	0.961889
GO:0017160	GO:RAL GTPASE BINDING	4	3	FLNA:2,RGL1:1,USP33:1	4.33846e-05	0.0124827	0.326522	NA	NA	0.961889
GO:0010955	GO:NEGATIVE REGULATION OF PROTEIN PROCESSING	2	2	PRNP:1,THBS1:1	1.77065e-05	0.00509454	0.329149	GO:1903318 - GO:NEGATIVE REGULATION OF PROTEIN MATURATION , GO:1903959 - GO:REGULATION OF ANION TRANSMEMBRANE TRANSPORT ,	PRNP:1,THBS1:1	0.961889
GO:0006828	GO:MANGANESE ION TRANSPORT	3	3	TRPC5:1,TRPC7:1,ATP13A1:1	3.04427e-05	0.00875903	0.329666	NA	NA	0.961889
GO:0005217	GO:INTRACELLULAR LIGAND-GATED ION CHANNEL ACTIVITY	7	5	JPH2:2,HCN1:1,ITPR3:1,TPCN1:1,RYR2:2	8.43284e-05	0.0242631	0.329718	GO:0099604 - GO:LIGAND-GATED CALCIUM CHANNEL ACTIVITY , GO:0099094 - GO:LIGAND-GATED CATION CHANNEL ACTIVITY , GO:0015278 - GO:CALCIUM-RELEASE CHANNEL ACTIVITY ,	GRIN2A:1,JPH2:2,ITPR3:1,TPCN1:1,RYR2:2,GRIK5:1,GRIK3:1,KCNH2:1,KCNJ2:1	0.961889
GO:0009756	GO:CARBOHYDRATE MEDIATED SIGNALING	1	1	SMARCA4:1	6.01408e-06	0.00173038	0.329723	GO:0001013 - GO:RNA POLYMERASE I REGULATORY REGION DNA BINDING , GO:0001163 - GO:RNA POLYMERASE I REGULATORY REGION SEQUENCE-SPECIFIC DNA BINDING , GO:0001164 - GO:RNA POLYMERASE I CORE ELEMENT SEQUENCE-SPECIFIC DNA BINDING , GO:1902895 - GO:POSITIVE REGULATION OF PRI-MIRNA TRANSCRIPTION FROM RNA POLYMERASE II PROMOTER , GO:0030957 - GO:TAT PROTEIN BINDING , NCI:69 - NCI:VALIDATED NUCLEAR ESTROGE…	SMARCA4:1,SRF:1,ACTL6A:1,ARID2:1	0.961889
GO:0019371	GO:CYCLOOXYGENASE PATHWAY	1	1	PTGES3:1	6.02277e-06	0.00173288	0.330111	REACT:1684 - REACT:SYNTHESIS OF PROSTAGLANDINS (PG) AND THROMBOXANES (TX) , GO:0070389 - GO:CHAPERONE COFACTOR-DEPENDENT PROTEIN REFOLDING , GO:0001516 - GO:PROSTAGLANDIN BIOSYNTHETIC PROCESS , GO:0046457 - GO:PROSTANOID BIOSYNTHETIC PROCESS , GO:0016860 - GO:INTRAMOLECULAR OXIDOREDUCTASE ACTIVITY , KEGG:HSA00590 - KEGG:ARACHIDONIC ACID METABOLISM , GO:0003720 - GO:TELOMERASE ACTIVITY , GO:000396…	PTGES3:1,MYO5A:1,AWAT2:1	0.961889
REACT:187	REACT:BILE SALT AND ORGANIC ANION SLC TRANSPORTERS	1	1	SLC13A4:1	6.03468e-06	0.00173631	0.330642	GO:0008272 - GO:SULFATE TRANSPORT , GO:1901682 - GO:SULFUR COMPOUND TRANSMEMBRANE TRANSPORTER ACTIVITY , GO:0072348 - GO:SULFUR COMPOUND TRANSPORT , REACT:1855 - REACT:TRANSPORT OF BILE SALTS AND ORGANIC ACIDS, METAL IONS AND AMINE COMPOUNDS ,	SLC13A4:1	0.961889
GO:0005507	GO:COPPER ION BINDING	2	2	F8:1,PRNP:1	1.77867e-05	0.00511761	0.331087	GO:0007597 - GO:BLOOD COAGULATION, INTRINSIC PATHWAY , REACT:312 - REACT:COMMON PATHWAY OF FIBRIN CLOT FORMATION , GO:0072378 - GO:BLOOD COAGULATION, FIBRIN CLOT FORMATION , REACT:857 - REACT:INTRINSIC PATHWAY OF FIBRIN CLOT FORMATION , REACT:580 - REACT:FORMATION OF FIBRIN CLOT (CLOTTING CASCADE) , REACT:246 - REACT:CARGO CONCENTRATION IN THE ER ,	F8:1	0.961889
GO:0043083	GO:SYNAPTIC CLEFT	2	2	DNM3:1,CDH8:1	1.78216e-05	0.00512768	0.331933	NA	NA	0.961889
NCI:73	NCI:FANCONI ANEMIA PATHWAY	3	3	H2AFX:1,ATR:1,FBXW11:1	3.05845e-05	0.00879982	0.332227	NCI:21 - NCI:ATR SIGNALING PATHWAY ,	ATR:1,FBXW11:1,CDC25A:1	0.961889
GO:0097120	GO:RECEPTOR LOCALIZATION TO SYNAPSE	4	3	ANKS1B:2,GRIPAP1:1,NLGN1:1	4.38191e-05	0.0126077	0.333019	GO:0046875 - GO:EPHRIN RECEPTOR BINDING , GO:0015030 - GO:CAJAL BODY ,	ANKS1B:2	0.961889
GO:0033293	GO:MONOCARBOXYLIC ACID BINDING	2	2	PC:1,FABP2:1	1.78698e-05	0.00514154	0.333096	NA	NA	0.961889
GO:0008356	GO:ASYMMETRIC CELL DIVISION	4	4	PAX6:1,ARHGEF2:1,ACTR2:1,DOCK7:1	4.38715e-05	0.0126228	0.333803	GO:0055059 - GO:ASYMMETRIC NEUROBLAST DIVISION , GO:0098722 - GO:ASYMMETRIC STEM CELL DIVISION , GO:0036445 - GO:NEURONAL STEM CELL DIVISION , GO:0055057 - GO:NEUROBLAST DIVISION ,	ARHGEF2:1,DOCK7:1	0.961889
GO:0060443	GO:MAMMARY GLAND MORPHOGENESIS	4	4	BTRC:1,TBX2:1,IGFBP5:1,DDR1:1	4.39704e-05	0.0126513	0.335284	GO:0060444 - GO:BRANCHING INVOLVED IN MAMMARY GLAND DUCT MORPHOGENESIS , GO:0060603 - GO:MAMMARY GLAND DUCT MORPHOGENESIS ,	BTRC:1,DDR1:1	0.961889
GO:0014052	GO:REGULATION OF GAMMA-AMINOBUTYRIC ACID SECRETION	1	1	SV2A:1	6.14197e-06	0.00176718	0.335406	REACT:1081 - REACT:NEUROTOXICITY OF CLOSTRIDIUM TOXINS , GO:0030285 - GO:INTEGRAL COMPONENT OF SYNAPTIC VESICLE MEMBRANE ,	SV2A:1,SYT2:1	0.961889
NCI:223	NCI:NONCANONICAL WNT SIGNALING PATHWAY	6	5	DVL3:1,MAPK8:1,FLNA:2,SETDB1:1,FZD7:1	7.11292e-05	0.0204654	0.335848	NA	NA	0.961889
REACT:1106	REACT:NUCLEAR SIGNALING BY ERBB4	3	2	NRG2:2,ADAM17:1	3.08144e-05	0.00886599	0.336381	GO:1901184 - GO:REGULATION OF ERBB SIGNALING PATHWAY , REACT:1563 - REACT:SIGNALING BY ERBB4 ,	NRG2:2,HIP1:1,SNX6:1,UBC:1,ADAM17:1,ITCH:1	0.961889
GO:0098876	GO:VESICLE-MEDIATED TRANSPORT TO THE PLASMA MEMBRANE	6	5	VPS39:1,EXOC1:2,VPS35:1,SPTBN1:2,GRIPAP1:1	7.12387e-05	0.0204969	0.337129	GO:0006893 - GO:GOLGI TO PLASMA MEMBRANE TRANSPORT ,	EXOC1:2,SPTBN1:2	0.961889
GO:1903078	GO:POSITIVE REGULATION OF PROTEIN LOCALIZATION TO PLASMA MEMBRANE	7	6	WNK3:1,LRP1:1,SPTBN1:2,PRNP:1,PDPK1:1,PRKCE:1	8.50387e-05	0.0244675	0.337295	GO:1904377 - GO:POSITIVE REGULATION OF PROTEIN LOCALIZATION TO CELL PERIPHERY , GO:1903076 - GO:REGULATION OF PROTEIN LOCALIZATION TO PLASMA MEMBRANE , GO:1904375 - GO:REGULATION OF PROTEIN LOCALIZATION TO CELL PERIPHERY ,	WNK3:1,LRP1:1,SPTBN1:2,PRNP:1,PDPK1:1,PRKCE:1,PPP2R5A:1	0.961889
GO:0032459	GO:REGULATION OF PROTEIN OLIGOMERIZATION	3	3	TRABD2B:1,VPS35:1,IDE:1	3.0899e-05	0.00889032	0.337909	GO:0032461 - GO:POSITIVE REGULATION OF PROTEIN OLIGOMERIZATION ,	TRABD2B:1,IDE:1	0.961889
BIOC:112	BIOC:PYK2_PATHWAY	4	4	PRKCA:1,MAPK8:1,RAF1:1,MAP2K3:1	4.41507e-05	0.0127031	0.337982	BIOC:64 - BIOC:EPO_PATHWAY , BIOC:122 - BIOC:NGF_PATHWAY , BIOC:60 - BIOC:EGF_PATHWAY , BIOC:134 - BIOC:PDGF_PATHWAY , BIOC:105 - BIOC:GLEEVEC_PATHWAY , KEGG:HSA04664 - KEGG:FC EPSILON RI SIGNALING PATHWAY , BIOC:72 - BIOC:FCER1_PATHWAY , KEGG:HSA04912 - KEGG:GNRH SIGNALING PATHWAY ,	MAPK8:1,RAF1:1,PRKCA:1,JAK1:1,SRF:1,PIK3CB:1,PDPK1:1,MAP2K3:1,ADCY1:1,ITPR3:1,ADCY5:1	0.961889
REACT:1134	REACT:OVARIAN TUMOR DOMAIN PROTEASES	3	3	OTUD7A:1,VCPIP1:1,UBC:1	3.09629e-05	0.00890872	0.339063	NA	NA	0.961889
REACT:616	REACT:G-PROTEIN ACTIVATION	2	2	GNAZ:1,GNB2:1	1.81608e-05	0.00522525	0.340109	REACT:331 - REACT:COOPERATION OF PDCL (PHLP1) AND TRIC/CCT IN G-PROTEIN BETA FOLDING , REACT:1269 - REACT:PROSTACYCLIN SIGNALLING THROUGH PROSTACYCLIN RECEPTOR , REACT:1789 - REACT:THROMBOXANE SIGNALLING THROUGH TP RECEPTOR , REACT:9 - REACT:ADP SIGNALLING THROUGH P2Y PURINOCEPTOR 12 , REACT:667 - REACT:GLUCAGON-TYPE LIGAND RECEPTORS , REACT:614 - REACT:G BETA:GAMMA SIGNALLING THROUGH PLC BETA , …	GNAZ:1,GNB2:1,RGS7:1	0.961889
NCI:66	NCI:ERBB2/ERBB3 SIGNALING EVENTS	8	7	NF2:1,PTPN11:1,NRG2:2,PIK3CB:1,MAPK8:1,DOCK7:1,RAF1:1	9.93093e-05	0.0285735	0.341118	KEGG:HSA04012 - KEGG:ERBB SIGNALING PATHWAY ,	PRKCA:1,NRG2:2,PIK3CB:1,MAPK8:1,RAF1:1,ARAF:1	0.961889
GO:0007196	GO:ADENYLATE CYCLASE-INHIBITING G-PROTEIN COUPLED GLUTAMATE RECEPTOR SIGNALING PATHWAY	2	2	GRIK3:1,GRM1:1	1.82207e-05	0.00524251	0.341551	GO:0007216 - GO:G-PROTEIN COUPLED GLUTAMATE RECEPTOR SIGNALING PATHWAY , GO:0051967 - GO:NEGATIVE REGULATION OF SYNAPTIC TRANSMISSION, GLUTAMATERGIC , GO:0008066 - GO:GLUTAMATE RECEPTOR ACTIVITY , GO:0032839 - GO:DENDRITE CYTOPLASM ,	GRIK3:1,GRM1:1,GRIN2A:1,GRIK5:1	0.961889
GO:0001578	GO:MICROTUBULE BUNDLE FORMATION	4	4	MARK4:1,ZNF207:1,CLASP1:1,TRIM46:1	4.44098e-05	0.0127777	0.341863	NA	NA	0.961889
GO:1903818	GO:POSITIVE REGULATION OF VOLTAGE-GATED POTASSIUM CHANNEL ACTIVITY	1	1	KCNC1:1	6.2982e-06	0.00181213	0.342284	GO:0009642 - GO:RESPONSE TO LIGHT INTENSITY , GO:0005251 - GO:DELAYED RECTIFIER POTASSIUM CHANNEL ACTIVITY , GO:1901018 - GO:POSITIVE REGULATION OF POTASSIUM ION TRANSMEMBRANE TRANSPORTER ACTIVITY , GO:0014075 - GO:RESPONSE TO AMINE , GO:0010996 - GO:RESPONSE TO AUDITORY STIMULUS ,	KCNC1:1,KCNH2:1,GRIN2A:1	0.961889
REACT:1361	REACT:RUNX3 REGULATES CDKN1A TRANSCRIPTION	1	1	RUNX3:1	6.3129e-06	0.00181636	0.342927	GO:0048934 - GO:PERIPHERAL NERVOUS SYSTEM NEURON DIFFERENTIATION , GO:0048935 - GO:PERIPHERAL NERVOUS SYSTEM NEURON DEVELOPMENT ,	RUNX3:1	0.961889
GO:0006837	GO:SEROTONIN TRANSPORT	2	2	HRH3:1,NOS1:1	1.83228e-05	0.00527188	0.344005	GO:0034618 - GO:ARGININE BINDING , GO:0031284 - GO:POSITIVE REGULATION OF GUANYLATE CYCLASE ACTIVITY , GO:0016653 - GO:OXIDOREDUCTASE ACTIVITY, ACTING ON NAD(P)H, HEME PROTEIN AS ACCEPTOR , GO:0031282 - GO:REGULATION OF GUANYLATE CYCLASE ACTIVITY , GO:0015844 - GO:MONOAMINE TRANSPORT , GO:0046870 - GO:CADMIUM ION BINDING , GO:0010523 - GO:NEGATIVE REGULATION OF CALCIUM ION TRANSPORT INTO CYTOSOL …	NOS1:1,HRH3:1,PICK1:1,CADPS:1,SLC12A2:1	0.961889
GO:0002021	GO:RESPONSE TO DIETARY EXCESS	2	2	SLC25A25:1,TRPV4:1	1.83245e-05	0.00527236	0.344045	NA	NA	0.961889
GO:0043548	GO:PHOSPHATIDYLINOSITOL 3-KINASE BINDING	4	3	PIK3AP1:1,INSR:2,RASD2:1	4.46025e-05	0.0128331	0.344749	NA	NA	0.961889
GO:0032418	GO:LYSOSOME LOCALIZATION	5	5	LAMTOR1:1,STXBP1:1,RASGRP1:1,HDAC6:1,PDPK1:1	5.81786e-05	0.0167393	0.344929	NA	NA	0.961889
GO:0035520	GO:MONOUBIQUITINATED PROTEIN DEUBIQUITINATION	2	2	USP7:1,BAP1:1	1.83857e-05	0.00528998	0.345516	GO:0016578 - GO:HISTONE DEUBIQUITINATION ,	TRRAP:1,USP7:1,BAP1:1,USP22:1	0.961889
GO:0003684	GO:DAMAGED DNA BINDING	5	5	CREBBP:2,CRY2:1,POT1:1,TP73:1,XRCC5:1	5.83592e-05	0.0167912	0.347288	NA	NA	0.961889
GO:0030897	GO:HOPS COMPLEX	2	2	HOOK3:1,VPS39:1	1.8488e-05	0.00531941	0.347969	GO:0008333 - GO:ENDOSOME TO LYSOSOME TRANSPORT ,	HOOK3:1,VPS39:1	0.961889
GO:1901021	GO:POSITIVE REGULATION OF CALCIUM ION TRANSMEMBRANE TRANSPORTER ACTIVITY	6	4	JPH2:2,SLC9A1:1,SUMO1:1,RYR2:2	7.22026e-05	0.0207743	0.348417	GO:1904427 - GO:POSITIVE REGULATION OF CALCIUM ION TRANSMEMBRANE TRANSPORT , GO:1901894 - GO:REGULATION OF CALCIUM-TRANSPORTING ATPASE ACTIVITY , GO:0010882 - GO:REGULATION OF CARDIAC MUSCLE CONTRACTION BY CALCIUM ION SIGNALING ,	JPH2:2,SLC9A1:1,SUMO1:1,RYR2:2,PDPK1:1	0.961889
GO:0099072	GO:REGULATION OF POSTSYNAPTIC MEMBRANE NEUROTRANSMITTER RECEPTOR LEVELS	2	2	DNM3:1,GRIPAP1:1	1.856e-05	0.00534012	0.349694	NA	NA	0.961889
GO:0030038	GO:CONTRACTILE ACTIN FILAMENT BUNDLE ASSEMBLY	10	9	NF2:1,ROCK2:2,TNFAIP1:1,CLASP2:1,PXN:1,SLC9A1:1,S1PR1:1,CLASP1:1,SRF:1	0.000128407	0.0369455	0.350331	GO:0043149 - GO:STRESS FIBER ASSEMBLY , GO:0051492 - GO:REGULATION OF STRESS FIBER ASSEMBLY , GO:0110020 - GO:REGULATION OF ACTOMYOSIN STRUCTURE ORGANIZATION ,	NF2:1,ROCK2:2,TNFAIP1:1,CLASP2:1,PXN:1,SLC9A1:1,S1PR1:1,CLASP1:1,SRF:1	0.961889
GO:0007032	GO:ENDOSOME ORGANIZATION	5	5	CHMP4B:1,LAMTOR1:1,HOOK3:1,CHMP7:1,RAB5B:1	5.86423e-05	0.0168727	0.350988	NA	NA	0.961889
GO:0002228	GO:NATURAL KILLER CELL MEDIATED IMMUNITY	3	3	RASGRP1:1,TUBB4B:1,IL21:1	3.16468e-05	0.00910549	0.351404	GO:0042267 - GO:NATURAL KILLER CELL MEDIATED CYTOTOXICITY , GO:0045954 - GO:POSITIVE REGULATION OF NATURAL KILLER CELL MEDIATED CYTOTOXICITY , GO:0031341 - GO:REGULATION OF CELL KILLING , GO:0002717 - GO:POSITIVE REGULATION OF NATURAL KILLER CELL MEDIATED IMMUNITY , GO:0002715 - GO:REGULATION OF NATURAL KILLER CELL MEDIATED IMMUNITY , GO:0042269 - GO:REGULATION OF NATURAL KILLER CELL MEDIATED CYT…	RASGRP1:1,TUBB4B:1,IL21:1,HSP90AB1:1,STXBP1:1	0.961889
GO:0001973	GO:ADENOSINE RECEPTOR SIGNALING PATHWAY	2	2	ADCY5:1,CNTN2:1	1.86502e-05	0.00536606	0.351853	GO:0035587 - GO:PURINERGIC RECEPTOR SIGNALING PATHWAY , GO:0035588 - GO:G-PROTEIN COUPLED PURINERGIC RECEPTOR SIGNALING PATHWAY , GO:0032536 - GO:REGULATION OF CELL PROJECTION SIZE , GO:0008179 - GO:ADENYLATE CYCLASE BINDING , GO:0007191 - GO:ADENYLATE CYCLASE-ACTIVATING DOPAMINE RECEPTOR SIGNALING PATHWAY , GO:0021826 - GO:SUBSTRATE-INDEPENDENT TELENCEPHALIC TANGENTIAL MIGRATION , GO:0021830 - G…	ADCY5:1,CNTN2:1	0.961889
GO:1902042	GO:NEGATIVE REGULATION OF EXTRINSIC APOPTOTIC SIGNALING PATHWAY VIA DEATH DOMAIN RECEPTORS	3	3	ARHGEF2:1,HGF:1,RAF1:1	3.16785e-05	0.0091146	0.351975	NA	NA	0.961889
GO:0010743	GO:REGULATION OF MACROPHAGE DERIVED FOAM CELL DIFFERENTIATION	2	2	PPARA:1,NFKB1:1	1.87069e-05	0.00538238	0.353209	GO:0010742 - GO:MACROPHAGE DERIVED FOAM CELL DIFFERENTIATION , GO:0090077 - GO:FOAM CELL DIFFERENTIATION , GO:0035094 - GO:RESPONSE TO NICOTINE ,	PPARA:1,NFKB1:1	0.961889
REACT:1142	REACT:PD-1 SIGNALING	2	2	PTPN11:1,PDCD1:1	1.87111e-05	0.0053836	0.35331	NA	NA	0.961889
GO:0021892	GO:CEREBRAL CORTEX GABAERGIC INTERNEURON DIFFERENTIATION	2	2	ASCL1:1,CNTN2:1	1.87314e-05	0.00538943	0.353794	GO:0097154 - GO:GABAERGIC NEURON DIFFERENTIATION , GO:0014003 - GO:OLIGODENDROCYTE DEVELOPMENT ,	ASCL1:1,CNTN2:1,CNTNAP1:1	0.961889
GO:0031463	GO:CUL3-RING UBIQUITIN LIGASE COMPLEX	6	6	TNFAIP1:1,KLHL24:1,ENC1:1,KEAP1:1,KCTD17:1,KLHL18:1	7.2746e-05	0.0209306	0.354796	NA	NA	0.961889
GO:0045040	GO:PROTEIN IMPORT INTO MITOCHONDRIAL OUTER MEMBRANE	1	1	HSPA4:1	6.59494e-06	0.00189751	0.355152	GO:0090151 - GO:ESTABLISHMENT OF PROTEIN LOCALIZATION TO MITOCHONDRIAL MEMBRANE , GO:0007008 - GO:OUTER MITOCHONDRIAL MEMBRANE ORGANIZATION , GO:0044743 - GO:PROTEIN TRANSMEMBRANE IMPORT INTO INTRACELLULAR ORGANELLE , GO:0065002 - GO:INTRACELLULAR PROTEIN TRANSMEMBRANE TRANSPORT , GO:0071806 - GO:PROTEIN TRANSMEMBRANE TRANSPORT ,	HSPA4:1	0.961889
GO:0099612	GO:PROTEIN LOCALIZATION TO AXON	3	3	CNTNAP1:1,CNTN2:1,TRIM46:1	3.18739e-05	0.00917083	0.355497	GO:0022010 - GO:CENTRAL NERVOUS SYSTEM MYELINATION , GO:0032291 - GO:AXON ENSHEATHMENT IN CENTRAL NERVOUS SYSTEM ,	CNTNAP1:1,CNTN2:1	0.961889
GO:0051959	GO:DYNEIN LIGHT INTERMEDIATE CHAIN BINDING	3	3	BICD2:1,HOOK3:1,DYNC1H1:1	3.18818e-05	0.00917309	0.355638	NA	NA	0.961889
BIOC:102	BIOC:GSK3_PATHWAY	4	4	CCND1:1,NFKB1:1,CTNNB1:1,PDPK1:1	4.53317e-05	0.0130429	0.355678	NA	NA	0.961889
GO:0010226	GO:RESPONSE TO LITHIUM ION	2	2	ADCY1:1,ASCL1:1	1.88308e-05	0.00541803	0.356169	REACT:224 - REACT:CREB PHOSPHORYLATION THROUGH THE ACTIVATION OF ADENYLATE CYCLASE , BIOC:50 - BIOC:CFTR_PATHWAY , BIOC:137 - BIOC:PLCE_PATHWAY ,	ADCY1:1	0.961889
GO:0001527	GO:MICROFIBRIL	2	2	FBN1:1,ADAMTS10:1	1.88553e-05	0.00542507	0.356753	GO:1903011 - GO:NEGATIVE REGULATION OF BONE DEVELOPMENT , GO:0071692 - GO:PROTEIN LOCALIZATION TO EXTRACELLULAR REGION , GO:0071694 - GO:MAINTENANCE OF PROTEIN LOCATION IN EXTRACELLULAR REGION , GO:0035581 - GO:SEQUESTERING OF EXTRACELLULAR LIGAND FROM RECEPTOR , GO:1900115 - GO:EXTRACELLULAR REGULATION OF SIGNAL TRANSDUCTION , GO:1900116 - GO:EXTRACELLULAR NEGATIVE REGULATION OF SIGNAL TRANSDUCT…	FBN1:1	0.961889
GO:0045638	GO:NEGATIVE REGULATION OF MYELOID CELL DIFFERENTIATION	8	7	LEO1:1,PRMT1:1,FBN1:1,CTR9:1,MEIS1:1,NF1:2,CTNNB1:1	0.000100929	0.0290396	0.357237	NA	NA	0.961889
GO:0071168	GO:PROTEIN LOCALIZATION TO CHROMATIN	4	3	SETD2:1,CHMP7:1,RB1:2	4.5484e-05	0.0130868	0.357961	GO:0034502 - GO:PROTEIN LOCALIZATION TO CHROMOSOME ,	SETD2:1,ATR:1,CHMP7:1,POT1:1,TNKS2:1,RB1:2,XRCC5:1	0.961889
GO:0006754	GO:ATP BIOSYNTHETIC PROCESS	3	3	ATP5A1:1,PRKAG2:1,PKM:1	3.20325e-05	0.00921646	0.358353	GO:0009206 - GO:PURINE RIBONUCLEOSIDE TRIPHOSPHATE BIOSYNTHETIC PROCESS , GO:0009145 - GO:PURINE NUCLEOSIDE TRIPHOSPHATE BIOSYNTHETIC PROCESS , GO:0009201 - GO:RIBONUCLEOSIDE TRIPHOSPHATE BIOSYNTHETIC PROCESS , GO:0009142 - GO:NUCLEOSIDE TRIPHOSPHATE BIOSYNTHETIC PROCESS , GO:0009127 - GO:PURINE NUCLEOSIDE MONOPHOSPHATE BIOSYNTHETIC PROCESS , GO:0009168 - GO:PURINE RIBONUCLEOSIDE MONOPHOSPHATE BI…	ATP5A1:1,PRKAG2:1,PKM:1,TK1:1	0.961889
GO:0034508	GO:CENTROMERE COMPLEX ASSEMBLY	4	3	SMARCA5:1,RBBP7:1,RB1:2	4.55698e-05	0.0131114	0.359247	NA	NA	0.961889
NCI:133	NCI:TRK RECEPTOR SIGNALING MEDIATED BY THE MAPK PATHWAY	5	5	EGR1:1,RPS6KA1:1,RAF1:1,SRF:1,MAP2K3:1	5.93414e-05	0.0170738	0.360135	NA	NA	0.961889
GO:0060907	GO:POSITIVE REGULATION OF MACROPHAGE CYTOKINE PRODUCTION	1	1	SEMA7A:1	6.71813e-06	0.00193295	0.36042	GO:0061081 - GO:POSITIVE REGULATION OF MYELOID LEUKOCYTE CYTOKINE PRODUCTION INVOLVED IN IMMUNE RESPONSE , GO:0010935 - GO:REGULATION OF MACROPHAGE CYTOKINE PRODUCTION , GO:0010934 - GO:MACROPHAGE CYTOKINE PRODUCTION , GO:0050919 - GO:NEGATIVE CHEMOTAXIS , GO:0002720 - GO:POSITIVE REGULATION OF CYTOKINE PRODUCTION INVOLVED IN IMMUNE RESPONSE , GO:0002702 - GO:POSITIVE REGULATION OF PRODUCTION OF …	SEMA7A:1,PLXNA4:1	0.961889
GO:0014832	GO:URINARY BLADDER SMOOTH MUSCLE CONTRACTION	1	1	KCNMA1:1	6.72553e-06	0.00193508	0.360736	GO:0014848 - GO:URINARY TRACT SMOOTH MUSCLE CONTRACTION , GO:0060073 - GO:MICTURITION , GO:0030007 - GO:CELLULAR POTASSIUM ION HOMEOSTASIS , REACT:234 - REACT:CA2+ ACTIVATED K+ CHANNELS , REACT:1944 - REACT:CGMP EFFECTS , GO:0007588 - GO:EXCRETION , GO:0005227 - GO:CALCIUM ACTIVATED CATION CHANNEL ACTIVITY , GO:0015269 - GO:CALCIUM-ACTIVATED POTASSIUM CHANNEL ACTIVITY , GO:0022839 - GO:ION GATED …	KCNMA1:1,KCNJ2:1,PRKG2:1,NEDD4L:1,TRPM3:1	0.961889
REACT:1721	REACT:TICAM1, RIP1-MEDIATED IKK COMPLEX RECRUITMENT	2	2	CHUK:1,UBC:1	1.90232e-05	0.0054734	0.360757	GO:0033194 - GO:RESPONSE TO HYDROPEROXIDE , REACT:1031 - REACT:NF-KB ACTIVATION THROUGH FADD/RIP-1 PATHWAY MEDIATED BY CASPASE-8 AND -10 , GO:0072641 - GO:TYPE I INTERFERON SECRETION , GO:0072642 - GO:INTERFERON-ALPHA SECRETION , GO:1902739 - GO:REGULATION OF INTERFERON-ALPHA SECRETION , GO:1902741 - GO:POSITIVE REGULATION OF INTERFERON-ALPHA SECRETION , GO:0035631 - GO:CD40 RECEPTOR COMPLEX , NC…	CHUK:1	0.961889
GO:0032433	GO:FILOPODIUM TIP	3	3	EPHB1:1,MYO5A:1,NLGN1:1	3.22902e-05	0.0092906	0.36299	NA	NA	0.961889
GO:0005901	GO:CAVEOLA	9	8	LRP8:1,NOS1:1,KCNMA1:1,HDAC6:1,INSR:2,CTNNB1:1,FLOT1:1,BMPR2:1	0.000115662	0.0332785	0.363145	GO:0044853 - GO:PLASMA MEMBRANE RAFT ,	LRP8:1,NOS1:1,KCNMA1:1,HDAC6:1,INSR:2,CTNNB1:1,FLOT1:1,BMPR2:1	0.961889
GO:0021872	GO:FOREBRAIN GENERATION OF NEURONS	8	8	ASCL1:1,PAX6:1,BCL11B:1,METTL14:1,NR2E1:1,GBX2:1,CNTN2:1,LHX5:1	0.000101585	0.0292283	0.363787	NA	NA	0.961889
GO:0071260	GO:CELLULAR RESPONSE TO MECHANICAL STIMULUS	8	7	PTPN11:1,PIEZO2:2,SLC9A1:1,MAPK8:1,IRF1:1,KCNJ2:1,NFKB1:1	0.000101595	0.0292311	0.363886	NA	NA	0.961889
GO:0032148	GO:ACTIVATION OF PROTEIN KINASE B ACTIVITY	4	3	RICTOR:1,INSR:2,PDPK1:1	4.5929e-05	0.0132148	0.364629	NA	NA	0.961889
GO:0006476	GO:PROTEIN DEACETYLATION	13	8	TADA3:1,HDAC5:2,NIPBL:1,BCL6:2,HDAC6:1,RBBP7:1,MAPK8:1,FRY:4	0.000172973	0.049768	0.365148	NA	NA	0.961889
GO:0032025	GO:RESPONSE TO COBALT ION	1	1	ATF1:1	6.83725e-06	0.00196723	0.365474	REACT:223 - REACT:CREB PHOSPHORYLATION ,	RPS6KA1:1,ATF1:1	0.961889
GO:0090308	GO:REGULATION OF METHYLATION-DEPENDENT CHROMATIN SILENCING	2	2	UHRF2:1,SETDB1:1	1.92235e-05	0.00553101	0.365517	GO:0031935 - GO:REGULATION OF CHROMATIN SILENCING , GO:0006346 - GO:METHYLATION-DEPENDENT CHROMATIN SILENCING , GO:0031937 - GO:POSITIVE REGULATION OF CHROMATIN SILENCING ,	PHF2:1,UHRF2:1,SETDB1:1	0.961889
GO:0097602	GO:CULLIN FAMILY PROTEIN BINDING	2	2	KCTD17:1,DCUN1D3:1	1.92349e-05	0.0055343	0.365789	GO:0045724 - GO:POSITIVE REGULATION OF CILIUM ASSEMBLY , GO:0010225 - GO:RESPONSE TO UV-C , GO:0032469 - GO:ENDOPLASMIC RETICULUM CALCIUM ION HOMEOSTASIS ,	KCTD17:1,DCUN1D3:1	0.961889
GO:0045161	GO:NEURONAL ION CHANNEL CLUSTERING	3	3	SPTBN4:1,PICK1:1,CNTN2:1	3.2457e-05	0.0093386	0.36599	GO:0042551 - GO:NEURON MATURATION ,	NTN4:1,SPTBN4:1,PICK1:1,RB1:2,CNTN2:1	0.961889
NCI:40	NCI:CERAMIDE SIGNALING PATHWAY	4	4	MAPK8:1,RAF1:1,NFKB1:1,MAP4K4:1	4.60456e-05	0.0132483	0.366376	NCI:29 - NCI:BCR SIGNALING PATHWAY ,	CHUK:1,MAPK8:1,RAF1:1,NFKB1:1,PDPK1:1	0.961889
GO:0031748	GO:D1 DOPAMINE RECEPTOR BINDING	2	2	PTPN11:1,VPS35:1	1.92666e-05	0.00554343	0.366542	GO:0050780 - GO:DOPAMINE RECEPTOR BINDING ,	PTPN11:1,VPS35:1	0.961889
GO:0022617	GO:EXTRACELLULAR MATRIX DISASSEMBLY	7	7	SCUBE3:1,LRP1:1,CLASP2:1,FBN1:1,CLASP1:1,FLOT1:1,DDR1:1	8.77733e-05	0.0252543	0.366662	GO:0010715 - GO:REGULATION OF EXTRACELLULAR MATRIX DISASSEMBLY ,	LRP1:1,CLASP2:1,CLASP1:1,DDR1:1	0.961889
GO:0004016	GO:ADENYLATE CYCLASE ACTIVITY	2	2	ADCY1:1,ADCY5:1	1.92745e-05	0.00554569	0.366728	KEGG:HSA04913 - KEGG:OVARIAN STEROIDOGENESIS , REACT:103 - REACT:ADENYLATE CYCLASE ACTIVATING PATHWAY , GO:1904321 - GO:RESPONSE TO FORSKOLIN , GO:1904322 - GO:CELLULAR RESPONSE TO FORSKOLIN , REACT:104 - REACT:ADENYLATE CYCLASE INHIBITORY PATHWAY , REACT:786 - REACT:INHIBITION OF ADENYLATE CYCLASE PATHWAY , GO:0034199 - GO:ACTIVATION OF PROTEIN KINASE A ACTIVITY , REACT:1161 - REACT:PKA ACTIVATI…	ADCY1:1,INSR:2,ADCY5:1,NOS1:1,SLC9A1:1,SLC5A1:1,THBS1:1	0.961889
GO:0050321	GO:TAU-PROTEIN KINASE ACTIVITY	3	3	MARK4:1,BRSK1:1,CSNK1D:1	3.25091e-05	0.00935359	0.366926	NCI:129 - NCI:LKB1 SIGNALING EVENTS ,	CDC37:1,MARK4:1,BRSK1:1	0.961889
GO:0045178	GO:BASAL PART OF CELL	4	4	CLASP2:1,DOCK7:1,CLASP1:1,BMPR2:1	4.61261e-05	0.0132715	0.367582	NA	NA	0.961889
GO:0007263	GO:NITRIC OXIDE MEDIATED SIGNAL TRANSDUCTION	3	3	NOS1:1,DDAH1:1,THBS1:1	3.25479e-05	0.00936475	0.367623	GO:0009065 - GO:GLUTAMINE FAMILY AMINO ACID CATABOLIC PROCESS , GO:0030823 - GO:REGULATION OF CGMP METABOLIC PROCESS , GO:0016597 - GO:AMINO ACID BINDING , GO:1901606 - GO:ALPHA-AMINO ACID CATABOLIC PROCESS , GO:0033555 - GO:MULTICELLULAR ORGANISMAL RESPONSE TO STRESS , GO:0009064 - GO:GLUTAMINE FAMILY AMINO ACID METABOLIC PROCESS ,	NOS1:1,GOT1:1,DDAH1:1,THBS1:1,UBR2:1,NR2E1:1	0.961889
GO:0002089	GO:LENS MORPHOGENESIS IN CAMERA-TYPE EYE	2	2	MEIS1:1,CTNNB1:1	1.93138e-05	0.005557	0.36766	NA	NA	0.961889
GO:0007189	GO:ADENYLATE CYCLASE-ACTIVATING G-PROTEIN COUPLED RECEPTOR SIGNALING PATHWAY	5	5	ADCY1:1,PTH1R:1,ADCY5:1,CRHR1:1,PTHLH:1	5.99401e-05	0.0172461	0.367975	NA	NA	0.961889
GO:0004861	GO:CYCLIN-DEPENDENT PROTEIN SERINE/THREONINE KINASE INHIBITOR ACTIVITY	1	1	HEXIM1:1	6.90093e-06	0.00198555	0.368159	GO:0045736 - GO:NEGATIVE REGULATION OF CYCLIN-DEPENDENT PROTEIN SERINE/THREONINE KINASE ACTIVITY , GO:1904030 - GO:NEGATIVE REGULATION OF CYCLIN-DEPENDENT PROTEIN KINASE ACTIVITY , GO:0030291 - GO:PROTEIN SERINE/THREONINE KINASE INHIBITOR ACTIVITY , GO:0097322 - GO:7SK SNRNA BINDING , GO:0016538 - GO:CYCLIN-DEPENDENT PROTEIN SERINE/THREONINE KINASE REGULATOR ACTIVITY , GO:0017069 - GO:SNRNA BINDI…	HEXIM1:1,LATS1:1,PRKAG2:1,CCND1:1,PRPF8:1	0.961889
GO:0000242	GO:PERICENTRIOLAR MATERIAL	2	2	HOOK3:1,TNKS2:1	1.93946e-05	0.00558024	0.369574	NA	NA	0.961889
GO:0010992	GO:UBIQUITIN RECYCLING	1	1	IDE:1	6.96861e-06	0.00200502	0.371001	GO:0042447 - GO:HORMONE CATABOLIC PROCESS , GO:0140035 - GO:UBIQUITINATION-LIKE MODIFICATION-DEPENDENT PROTEIN BINDING , GO:0140036 - GO:UBIQUITIN-DEPENDENT PROTEIN BINDING , GO:0001618 - GO:VIRUS RECEPTOR ACTIVITY , GO:0104005 - GO:HIJACKED MOLECULAR FUNCTION , GO:1901142 - GO:INSULIN METABOLIC PROCESS , GO:0008340 - GO:DETERMINATION OF ADULT LIFESPAN , GO:0042165 - GO:NEUROTRANSMITTER BINDING ,…	IDE:1,XPR1:1,PSMC1:1	0.961889
GO:0006884	GO:CELL VOLUME HOMEOSTASIS	3	3	SLC12A2:1,KCNMA1:1,TRPV4:1	3.27465e-05	0.00942188	0.371189	NA	NA	0.961889
GO:0030915	GO:SMC5-SMC6 COMPLEX	1	1	SMC6:1	6.97863e-06	0.0020079	0.37142	GO:0000722 - GO:TELOMERE MAINTENANCE VIA RECOMBINATION , GO:0006312 - GO:MITOTIC RECOMBINATION ,	SMC6:1	0.961889
GO:2000270	GO:NEGATIVE REGULATION OF FIBROBLAST APOPTOTIC PROCESS	2	2	API5:1,CHD8:1	1.94792e-05	0.0056046	0.371578	GO:2000269 - GO:REGULATION OF FIBROBLAST APOPTOTIC PROCESS , GO:0044346 - GO:FIBROBLAST APOPTOTIC PROCESS , GO:0045945 - GO:POSITIVE REGULATION OF TRANSCRIPTION FROM RNA POLYMERASE III PROMOTER ,	API5:1,CHD8:1	0.961889
GO:0035859	GO:SEH1-ASSOCIATED COMPLEX	2	2	DEPDC5:1,WDR24:1	1.95189e-05	0.00561601	0.372516	GO:0061700 - GO:GATOR2 COMPLEX , GO:1904262 - GO:NEGATIVE REGULATION OF TORC1 SIGNALING , GO:1903432 - GO:REGULATION OF TORC1 SIGNALING , GO:0034198 - GO:CELLULAR RESPONSE TO AMINO ACID STARVATION , GO:0038202 - GO:TORC1 SIGNALING ,	WDR24:1,DEPDC5:1,EIF2AK4:1,MAPK8:1	0.961889
BIOC:69	BIOC:EIF_PATHWAY	3	3	EIF3A:1,EIF5:1,EIF4G3:1	3.28254e-05	0.00944459	0.372605	GO:0003743 - GO:TRANSLATION INITIATION FACTOR ACTIVITY , GO:0002183 - GO:CYTOPLASMIC TRANSLATIONAL INITIATION , BIOC:119 - BIOC:MTOR_PATHWAY , GO:0002181 - GO:CYTOPLASMIC TRANSLATION ,	EIF3G:1,EIF3A:1,EIF3E:1,EIF5:1,EIF4G3:1,PDPK1:1,GSPT1:1	0.961889
GO:0070417	GO:CELLULAR RESPONSE TO COLD	2	2	EIF2AK4:1,SLC9A1:1	1.95837e-05	0.00563466	0.374047	GO:0032792 - GO:NEGATIVE REGULATION OF CREB TRANSCRIPTION FACTOR ACTIVITY , GO:0044793 - GO:NEGATIVE REGULATION BY HOST OF VIRAL PROCESS , GO:0044828 - GO:NEGATIVE REGULATION BY HOST OF VIRAL GENOME REPLICATION , GO:0032056 - GO:POSITIVE REGULATION OF TRANSLATION IN RESPONSE TO STRESS , GO:0009409 - GO:RESPONSE TO COLD , GO:0032057 - GO:NEGATIVE REGULATION OF TRANSLATIONAL INITIATION IN RESPONSE …	EIF2AK4:1,SLC9A1:1,CDH8:1	0.961889
REACT:1125	REACT:ORC1 REMOVAL FROM CHROMATIN	6	5	PSMC1:1,PSMD7:1,PSMA7:1,RB1:2,UBC:1	7.44571e-05	0.0214229	0.374934	REACT:1651 - REACT:SWITCHING OF ORIGINS TO A POST-REPLICATIVE STATE , REACT:1452 - REACT:REMOVAL OF LICENSING FACTORS FROM ORIGINS , REACT:1393 - REACT:REGULATION OF DNA REPLICATION , REACT:1883 - REACT:UBIQUITIN-DEPENDENT DEGRADATION OF CYCLIN D , REACT:1884 - REACT:UBIQUITIN-DEPENDENT DEGRADATION OF CYCLIN D1 , REACT:1411 - REACT:REGULATION OF RUNX3 EXPRESSION AND ACTIVITY , REACT:1882 - REACT:…	PSMC1:1,PSMD7:1,PSMA7:1,RB1:2,UBC:1,CCND1:1,CBFB:1,RUNX3:1,CDC25A:1,BTRC:1,HSP90AB1:1,HECW1:1,DVL3:1,ITCH:1,TNKS2:1,TAOK3:2,CUL2:1,PCBP4:1,FZD7:1,CHUK:1,PRKCA:1,KHSRP:1,NF1:2,RPL11:1,TNRC6B:1	0.961889
GO:0061323	GO:CELL PROLIFERATION INVOLVED IN HEART MORPHOGENESIS	2	2	CTNNB1:1,BMPR2:1	1.96331e-05	0.00564888	0.375214	GO:0036122 - GO:BMP BINDING , GO:0003175 - GO:TRICUSPID VALVE DEVELOPMENT , GO:0061626 - GO:PHARYNGEAL ARCH ARTERY MORPHOGENESIS , GO:0009925 - GO:BASAL PLASMA MEMBRANE , GO:0098821 - GO:BMP RECEPTOR ACTIVITY , NCI:6 - NCI:ALK2 SIGNALING EVENTS , GO:0035988 - GO:CHONDROCYTE PROLIFERATION , GO:0048842 - GO:POSITIVE REGULATION OF AXON EXTENSION INVOLVED IN AXON GUIDANCE , GO:0002063 - GO:CHONDROCYT…	BMPR2:1,NIPBL:1,TBX2:1,CTNNB1:1	0.961889
GO:0006775	GO:FAT-SOLUBLE VITAMIN METABOLIC PROCESS	2	2	ALDH1A2:1,NFKB1:1	1.97019e-05	0.00566868	0.376837	NA	NA	0.961889
GO:0043392	GO:NEGATIVE REGULATION OF DNA BINDING	4	4	PPARA:1,ZNF593:1,SUMO1:1,ZNF462:1	4.67766e-05	0.0134587	0.377324	NA	NA	0.961889
GO:1902715	GO:POSITIVE REGULATION OF INTERFERON-GAMMA SECRETION	1	1	RASGRP1:1	7.15018e-06	0.00205726	0.378561	GO:0033089 - GO:POSITIVE REGULATION OF T CELL DIFFERENTIATION IN THYMUS , GO:0032823 - GO:REGULATION OF NATURAL KILLER CELL DIFFERENTIATION , GO:0032825 - GO:POSITIVE REGULATION OF NATURAL KILLER CELL DIFFERENTIATION , REACT:1368 - REACT:RAP1 SIGNALLING , GO:0001779 - GO:NATURAL KILLER CELL DIFFERENTIATION , GO:0032604 - GO:GRANULOCYTE MACROPHAGE COLONY-STIMULATING FACTOR PRODUCTION , GO:0032645 …	RASGRP1:1,RAF1:1,RASGRP4:1	0.961889
GO:1902894	GO:NEGATIVE REGULATION OF PRI-MIRNA TRANSCRIPTION FROM RNA POLYMERASE II PROMOTER	2	2	PPARA:1,SRF:1	1.97977e-05	0.00569622	0.379092	GO:1902893 - GO:REGULATION OF PRI-MIRNA TRANSCRIPTION FROM RNA POLYMERASE II PROMOTER , GO:0061614 - GO:PRI-MIRNA TRANSCRIPTION FROM RNA POLYMERASE II PROMOTER ,	PPARA:1,SRF:1,SMARCA4:1	0.961889
GO:0042428	GO:SEROTONIN METABOLIC PROCESS	1	1	GRIN2A:1	7.16828e-06	0.00206247	0.37931	GO:1901160 - GO:PRIMARY AMINO COMPOUND METABOLIC PROCESS , GO:0004972 - GO:NMDA GLUTAMATE RECEPTOR ACTIVITY , GO:0042430 - GO:INDOLE-CONTAINING COMPOUND METABOLIC PROCESS , GO:0042417 - GO:DOPAMINE METABOLIC PROCESS , REACT:1652 - REACT:SYNAPTIC ADHESION-LIKE MOLECULES , GO:0098839 - GO:POSTSYNAPTIC DENSITY MEMBRANE , GO:0099634 - GO:POSTSYNAPTIC SPECIALIZATION MEMBRANE , REACT:1369 - REACT:RAS A…	GRIN2A:1,VPS35:1,FLOT1:1,RASGRF2:1	0.961889
BIOC:9	BIOC:AGR_PATHWAY	4	3	PXN:1,NRG2:2,MAPK8:1	4.70386e-05	0.013534	0.381244	REACT:1600 - REACT:SIGNALING BY NON-RECEPTOR TYROSINE KINASES , REACT:1604 - REACT:SIGNALING BY PTK6 ,	PXN:1,NRG2:2,CCND1:1,UBC:1	0.961889
GO:0006477	GO:PROTEIN SULFATION	1	1	NDST1:1	7.216e-06	0.0020762	0.381279	GO:0051923 - GO:SULFATION , GO:0048703 - GO:EMBRYONIC VISCEROCRANIUM MORPHOGENESIS , GO:0045880 - GO:POSITIVE REGULATION OF SMOOTHENED SIGNALING PATHWAY , GO:0048702 - GO:EMBRYONIC NEUROCRANIUM MORPHOGENESIS ,	NDST1:1,NIPBL:1,SCUBE3:1	0.961889
REACT:66	REACT:ACTIVATION OF G PROTEIN GATED POTASSIUM CHANNELS	2	2	KCNJ2:1,GNB2:1	1.9903e-05	0.00572654	0.38157	REACT:615 - REACT:G PROTEIN GATED POTASSIUM CHANNELS , REACT:779 - REACT:INHIBITION OF VOLTAGE GATED CA2+ CHANNELS VIA GBETA/GAMMA SUBUNITS , REACT:859 - REACT:INWARDLY RECTIFYING K+ CHANNELS ,	KCNJ2:1,GNB2:1	0.961889
GO:0019199	GO:TRANSMEMBRANE RECEPTOR PROTEIN KINASE ACTIVITY	9	7	FLT4:1,EPHB1:1,EPHB4:1,INSR:2,ACVR2B:2,DDR1:1,BMPR2:1	0.000117706	0.0338667	0.38235	GO:0004714 - GO:TRANSMEMBRANE RECEPTOR PROTEIN TYROSINE KINASE ACTIVITY ,	FLT4:1,EPHB1:1,EPHB4:1,INSR:2,DDR1:1	0.961889
GO:0002118	GO:AGGRESSIVE BEHAVIOR	1	1	NR2E1:1	7.24343e-06	0.00208409	0.382408	GO:0001662 - GO:BEHAVIORAL FEAR RESPONSE , GO:0002209 - GO:BEHAVIORAL DEFENSE RESPONSE , GO:0042596 - GO:FEAR RESPONSE ,	NR2E1:1	0.961889
GO:0008306	GO:ASSOCIATIVE LEARNING	10	6	GRIN2A:1,KMT2A:3,SHANK1:2,ACTR2:1,NF1:2,SRF:1	0.000132037	0.03799	0.382472	GO:0008542 - GO:VISUAL LEARNING , GO:0007632 - GO:VISUAL BEHAVIOR ,	GRIN2A:1,KMT2A:3,NF1:2	0.961889
KEGG:HSA04960	KEGG:ALDOSTERONE-REGULATED SODIUM REABSORPTION	6	5	PRKCA:1,NEDD4L:1,PIK3CB:1,INSR:2,PDPK1:1	7.50971e-05	0.0216071	0.382477	NA	NA	0.961889
GO:0034154	GO:TOLL-LIKE RECEPTOR 7 SIGNALING PATHWAY	1	1	PIK3AP1:1	7.2496e-06	0.00208587	0.382662	GO:0034142 - GO:TOLL-LIKE RECEPTOR 4 SIGNALING PATHWAY , GO:0034134 - GO:TOLL-LIKE RECEPTOR 2 SIGNALING PATHWAY , GO:0036312 - GO:PHOSPHATIDYLINOSITOL 3-KINASE REGULATORY SUBUNIT BINDING , GO:0034162 - GO:TOLL-LIKE RECEPTOR 9 SIGNALING PATHWAY , REACT:131 - REACT:ANTIGEN ACTIVATES B CELL RECEPTOR (BCR) LEADING TO GENERATION OF SECOND MESSENGERS ,	PIK3AP1:1,PRKCE:1,ITPR3:1	0.961889
GO:0010906	GO:REGULATION OF GLUCOSE METABOLIC PROCESS	7	6	ADIPOR1:1,PPARA:1,CLK2:1,INSR:2,IGFBP5:1,DYRK2:1	8.92922e-05	0.0256913	0.383063	NA	NA	0.961889
GO:0005080	GO:PROTEIN KINASE C BINDING	5	4	GRK5:1,HDAC5:2,PICK1:1,TRPV4:1	6.11216e-05	0.017586	0.38345	NA	NA	0.961889
GO:0048642	GO:NEGATIVE REGULATION OF SKELETAL MUSCLE TISSUE DEVELOPMENT	1	1	EPHB1:1	7.27637e-06	0.00209357	0.383762	NCI:59 - NCI:EPHRINB-EPHB PATHWAY , GO:0050951 - GO:SENSORY PERCEPTION OF TEMPERATURE STIMULUS , GO:0016048 - GO:DETECTION OF TEMPERATURE STIMULUS , GO:2001014 - GO:REGULATION OF SKELETAL MUSCLE CELL DIFFERENTIATION , GO:0021631 - GO:OPTIC NERVE MORPHOGENESIS , GO:0014841 - GO:SKELETAL MUSCLE SATELLITE CELL PROLIFERATION , GO:0014842 - GO:REGULATION OF SKELETAL MUSCLE SATELLITE CELL PROLIFERATION…	EPHB1:1,EPHB4:1,TRPM3:1,L1CAM:1,PLXNA4:1	0.961889
REACT:1032	REACT:NF-KB IS ACTIVATED AND SIGNALS SURVIVAL	2	2	NFKB1:1,UBC:1	2.00203e-05	0.00576028	0.384323	REACT:1972 - REACT:P75NTR SIGNALS VIA NF-KB , REACT:1542 - REACT:SENESCENCE-ASSOCIATED SECRETORY PHENOTYPE (SASP) ,	NFKB1:1,UBC:1,H2AFX:1,RPS6KA1:1	0.961889
NCI:219	NCI:SIGNALING EVENTS MEDIATED BY VEGFR1 AND VEGFR2	9	9	HSP90AB1:1,PRKCA:1,PXN:1,PTPN11:1,FBXW11:1,RAF1:1,CTNNB1:1,PDPK1:1,MAP2K3:1	0.000117973	0.0339435	0.384864	NA	NA	0.961889
GO:0021937	GO:CEREBELLAR PURKINJE CELL-GRANULE CELL PRECURSOR CELL SIGNALING INVOLVED IN REGULATION OF GRANULE CELL PRECURSOR CELL PROLIFERATION	1	1	LHX5:1	7.32642e-06	0.00210797	0.385813	GO:0021940 - GO:POSITIVE REGULATION OF CEREBELLAR GRANULE CELL PRECURSOR PROLIFERATION , GO:0021936 - GO:REGULATION OF CEREBELLAR GRANULE CELL PRECURSOR PROLIFERATION ,	LHX5:1	0.961889
KEGG:HSA00564	KEGG:GLYCEROPHOSPHOLIPID METABOLISM	8	8	AGPAT1:1,GPCPD1:1,DGKI:1,AGPAT3:1,PHOSPHO1:1,DGKA:1,CDS1:1,MBOAT2:1	0.000103789	0.0298622	0.385875	NA	NA	0.961889
GO:0044321	GO:RESPONSE TO LEPTIN	2	2	ADIPOR1:1,CCND1:1	2.00965e-05	0.0057822	0.386109	NA	NA	0.961889
GO:0071474	GO:CELLULAR HYPEROSMOTIC RESPONSE	2	2	ARHGEF2:1,XRCC5:1	2.01209e-05	0.00578921	0.38668	GO:0070419 - GO:NONHOMOLOGOUS END JOINING COMPLEX , KEGG:HSA03450 - KEGG:NON-HOMOLOGOUS END-JOINING , GO:0001325 - GO:FORMATION OF EXTRACHROMOSOMAL CIRCULAR DNA , GO:0090656 - GO:T-CIRCLE FORMATION , GO:0090737 - GO:TELOMERE MAINTENANCE VIA TELOMERE TRIMMING , GO:1904429 - GO:REGULATION OF T-CIRCLE FORMATION , REACT:1 - REACT:2-LTR CIRCLE FORMATION , GO:0019043 - GO:ESTABLISHMENT OF VIRAL LATENCY…	XRCC5:1	0.961889
KEGG:HSA03015	KEGG:MRNA SURVEILLANCE PATHWAY	13	12	PPP2R5A:1,MSI1:1,CPSF6:1,PABPC4:1,CPSF4:2,PPP2R5D:1,GSPT1:1,PPP2R5C:1,PCF11:1,PPP1CC:1,MSI2:1,CPSF7:1	0.000175782	0.0505765	0.386875	NA	NA	0.961889
GO:0032212	GO:POSITIVE REGULATION OF TELOMERE MAINTENANCE VIA TELOMERASE	6	6	ATR:1,POT1:1,TNKS2:1,XRCC5:1,CTNNB1:1,NEK7:1	7.55708e-05	0.0217434	0.388063	GO:1904358 - GO:POSITIVE REGULATION OF TELOMERE MAINTENANCE VIA TELOMERE LENGTHENING , GO:0032205 - GO:NEGATIVE REGULATION OF TELOMERE MAINTENANCE , GO:0032210 - GO:REGULATION OF TELOMERE MAINTENANCE VIA TELOMERASE , GO:0032206 - GO:POSITIVE REGULATION OF TELOMERE MAINTENANCE , GO:1904356 - GO:REGULATION OF TELOMERE MAINTENANCE VIA TELOMERE LENGTHENING , GO:0070198 - GO:PROTEIN LOCALIZATION TO CH…	ATR:1,POT1:1,TNKS2:1,XRCC5:1,CTNNB1:1,NEK7:1	0.961889
GO:0004693	GO:CYCLIN-DEPENDENT PROTEIN SERINE/THREONINE KINASE ACTIVITY	3	3	CDK13:1,CCND1:1,CDK12:1	3.37282e-05	0.00970434	0.388759	GO:0097472 - GO:CYCLIN-DEPENDENT PROTEIN KINASE ACTIVITY , GO:0008353 - GO:RNA POLYMERASE II CARBOXY-TERMINAL DOMAIN KINASE ACTIVITY , GO:0030332 - GO:CYCLIN BINDING , GO:0070816 - GO:PHOSPHORYLATION OF RNA POLYMERASE II C-TERMINAL DOMAIN ,	CDK13:1,CCND1:1,CDK12:1,INSM1:1	0.961889
GO:0072678	GO:T CELL MIGRATION	2	2	S1PR1:1,ADAM17:1	2.02489e-05	0.00582605	0.389675	GO:0072676 - GO:LYMPHOCYTE MIGRATION ,	S1PR1:1,ADAM17:1	0.961889
GO:0060371	GO:REGULATION OF ATRIAL CARDIAC MUSCLE CELL MEMBRANE DEPOLARIZATION	1	1	CACNA1G:1	7.42297e-06	0.00213575	0.38975	GO:0086045 - GO:MEMBRANE DEPOLARIZATION DURING AV NODE CELL ACTION POTENTIAL , GO:0086012 - GO:MEMBRANE DEPOLARIZATION DURING CARDIAC MUSCLE CELL ACTION POTENTIAL ,	CACNA1G:1,KCNJ2:1	0.961889
REACT:1403	REACT:REGULATION OF PLK1 ACTIVITY AT G2/M TRANSITION	9	9	DYNC1H1:1,TUBB4B:1,FBXW11:1,BTRC:1,CKAP5:1,CLASP1:1,UBC:1,CSNK1D:1,TUBB4A:1	0.000118495	0.0340937	0.389783	GO:0097711 - GO:CILIARY BASAL BODY-PLASMA MEMBRANE DOCKING , REACT:127 - REACT:ANCHORING OF THE BASAL BODY TO THE PLASMA MEMBRANE , REACT:901 - REACT:LOSS OF NLP FROM MITOTIC CENTROSOMES , REACT:902 - REACT:LOSS OF PROTEINS REQUIRED FOR INTERPHASE MICROTUBULE ORGANIZATION FROM THE CENTROSOME , REACT:35 - REACT:AURKA ACTIVATION BY TPX2 , REACT:1379 - REACT:RECRUITMENT OF NUMA TO MITOTIC CENTROSOME…	MARK4:1,DYNC1H1:1,TUBB4B:1,CKAP5:1,CLASP1:1,CSNK1D:1,TUBB4A:1	0.961889
KEGG:HSA05032	KEGG:MORPHINE ADDICTION	12	9	ADCY1:1,GABRB3:1,GRK5:1,PRKCA:1,GABRG3:1,CACNA1A:3,PDE4B:2,ADCY5:1,GNB2:1	0.000161782	0.0465482	0.390498	KEGG:HSA04727 - KEGG:GABAERGIC SYNAPSE ,	ADCY1:1,GABRB3:1,PRKCA:1,SLC12A5:1,GABRG3:1,CACNA1A:3,ADCY5:1,GABARAPL2:1,GNB2:1	0.961889
GO:0007020	GO:MICROTUBULE NUCLEATION	3	3	CLASP2:1,CLASP1:1,CSNK1D:1	3.3885e-05	0.00974944	0.391555	GO:0071711 - GO:BASEMENT MEMBRANE ORGANIZATION , GO:0061045 - GO:NEGATIVE REGULATION OF WOUND HEALING , GO:0010470 - GO:REGULATION OF GASTRULATION , GO:0005876 - GO:SPINDLE MICROTUBULE ,	CLASP2:1,CLASP1:1,COL4A1:1,THBS1:1,FZD7:1,KIF4A:1,KIFAP3:1,CSNK1D:1	0.961889
GO:0061180	GO:MAMMARY GLAND EPITHELIUM DEVELOPMENT	5	5	BTRC:1,ZNF703:1,CCND1:1,LATS1:1,DDR1:1	6.17573e-05	0.0177689	0.391773	NA	NA	0.961889
GO:0031644	GO:REGULATION OF NEUROLOGICAL SYSTEM PROCESS	5	5	GRIN2A:1,FGF12:1,GRM1:1,SLC9A1:1,HGF:1	6.17952e-05	0.0177798	0.392268	NA	NA	0.961889
GO:0030575	GO:NUCLEAR BODY ORGANIZATION	2	2	SRPK2:1,SUMO1:1	2.03739e-05	0.00586203	0.392593	NA	NA	0.961889
GO:1900221	GO:REGULATION OF AMYLOID-BETA CLEARANCE	2	2	LRP1:1,SRF:1	2.03771e-05	0.00586294	0.392667	GO:2000587 - GO:NEGATIVE REGULATION OF PLATELET-DERIVED GROWTH FACTOR RECEPTOR-BETA SIGNALING PATHWAY , GO:0010875 - GO:POSITIVE REGULATION OF CHOLESTEROL EFFLUX , GO:0032373 - GO:POSITIVE REGULATION OF STEROL TRANSPORT , GO:0032376 - GO:POSITIVE REGULATION OF CHOLESTEROL TRANSPORT , GO:0010642 - GO:NEGATIVE REGULATION OF PLATELET-DERIVED GROWTH FACTOR RECEPTOR SIGNALING PATHWAY , GO:0042953 - GO…	LRP1:1	0.961889
GO:0006348	GO:CHROMATIN SILENCING AT TELOMERE	1	1	DOT1L:1	7.53099e-06	0.00216683	0.394125	NA	NA	0.961889
GO:0060052	GO:NEUROFILAMENT CYTOSKELETON ORGANIZATION	1	1	INA:1	7.53314e-06	0.00216745	0.394212	NA	NA	0.961889
NCI:26	NCI:INTEGRINS IN ANGIOGENESIS	11	7	PI4KA:2,COL4A5:1,TLN1:4,PXN:1,PTPN11:1,COL3A1:1,COL4A1:1	0.000147838	0.0425362	0.394686	NA	NA	0.961889
GO:0016082	GO:SYNAPTIC VESICLE PRIMING	2	2	STXBP1:1,CADPS:1	2.0491e-05	0.0058957	0.395319	NA	NA	0.961889
GO:0005916	GO:FASCIA ADHERENS	2	2	ACTN1:1,CTNNB1:1	2.05264e-05	0.00590591	0.396144	BIOC:37 - BIOC:CELL2CELL_PATHWAY , GO:0051639 - GO:ACTIN FILAMENT NETWORK FORMATION ,	PXN:1,ACTN1:1,CTNNB1:1	0.961889
GO:0007176	GO:REGULATION OF EPIDERMAL GROWTH FACTOR-ACTIVATED RECEPTOR ACTIVITY	2	2	SNX6:1,ADAM17:1	2.05566e-05	0.00591459	0.396846	GO:0042058 - GO:REGULATION OF EPIDERMAL GROWTH FACTOR RECEPTOR SIGNALING PATHWAY ,	HIP1:1,SNX6:1,UBC:1,ADAM17:1	0.961889
GO:0050918	GO:POSITIVE CHEMOTAXIS	2	2	HGF:1,S1PR1:1	2.05604e-05	0.00591567	0.396933	NA	NA	0.961889
GO:0000782	GO:TELOMERE CAP COMPLEX	2	2	POT1:1,XRCC5:1	2.05953e-05	0.00592573	0.397745	GO:0000783 - GO:NUCLEAR TELOMERE CAP COMPLEX , GO:0042162 - GO:TELOMERIC DNA BINDING ,	POT1:1,XRCC5:1	0.961889
GO:0045773	GO:POSITIVE REGULATION OF AXON EXTENSION	6	6	ISLR2:1,SEMA7A:1,TRPC5:1,L1CAM:1,SRF:1,BMPR2:1	7.64201e-05	0.0219877	0.398076	GO:0050772 - GO:POSITIVE REGULATION OF AXONOGENESIS , GO:0030516 - GO:REGULATION OF AXON EXTENSION , GO:0061387 - GO:REGULATION OF EXTENT OF CELL GROWTH ,	ISLR2:1,SEMA7A:1,TRPC5:1,PLXNB2:1,L1CAM:1,PLXNB1:2,SRF:1,BMPR2:1,PLXNA1:1,PLXNA4:1	0.961889
GO:0001967	GO:SUCKLING BEHAVIOR	3	2	UBR3:2,DACH1:1	3.42566e-05	0.00985639	0.39817	NA	NA	0.961889
GO:0035994	GO:RESPONSE TO MUSCLE STRETCH	5	4	SLC9A1:1,RAF1:1,RYR2:2,NFKB1:1	6.22708e-05	0.0179167	0.39849	GO:0002026 - GO:REGULATION OF THE FORCE OF HEART CONTRACTION , GO:0003300 - GO:CARDIAC MUSCLE HYPERTROPHY ,	NOS1:1,SLC9A1:1,RYR2:2,PRKCA:1	0.961889
GO:0048538	GO:THYMUS DEVELOPMENT	4	4	BCL11B:1,RAF1:1,CTNNB1:1,SRF:1	4.82413e-05	0.0138801	0.399201	NCI:152 - NCI:P38 SIGNALING MEDIATED BY MAPKAP KINASES , GO:0030878 - GO:THYROID GLAND DEVELOPMENT , GO:0060438 - GO:TRACHEA DEVELOPMENT , GO:0009948 - GO:ANTERIOR/POSTERIOR AXIS SPECIFICATION ,	RAF1:1,SRF:1,CTNNB1:1	0.961889
GO:0050815	GO:PHOSPHOSERINE RESIDUE BINDING	1	1	LEO1:1	7.66599e-06	0.00220567	0.399548	GO:0031442 - GO:POSITIVE REGULATION OF MRNA 3'-END PROCESSING , GO:0045309 - GO:PROTEIN PHOSPHORYLATED AMINO ACID BINDING ,	LEO1:1,BTRC:1	0.961889
GO:0051013	GO:MICROTUBULE SEVERING	1	1	KATNAL1:1	7.70076e-06	0.00221568	0.400938	NA	NA	0.961889
REACT:291	REACT:CIRCADIAN CLOCK	9	8	CREBBP:2,CHD9:1,CRY2:1,PPARA:1,BTRC:1,UBC:1,PPP1CC:1,CSNK1D:1	0.000119749	0.0344544	0.40161	NA	NA	0.961889
GO:0042562	GO:HORMONE BINDING	7	6	PTH1R:1,ADIPOR1:1,PKM:1,INSR:2,IDE:1,ABHD2:1	9.10383e-05	0.0261937	0.401947	NA	NA	0.961889
NCI:208	NCI:REGULATION OF TELOMERASE	7	7	POT1:1,PTGES3:1,RBBP7:1,IRF1:1,CCND1:1,XRCC5:1,NFKB1:1	9.10575e-05	0.0261992	0.402155	NA	NA	0.961889
GO:0060850	GO:REGULATION OF TRANSCRIPTION INVOLVED IN CELL FATE COMMITMENT	2	2	PAX6:1,CHD5:1	2.07942e-05	0.00598296	0.402357	GO:0035093 - GO:SPERMATOGENESIS, EXCHANGE OF CHROMOSOMAL PROTEINS , GO:0035092 - GO:SPERM CHROMATIN CONDENSATION ,	CHD5:1	0.961889
GO:0043153	GO:ENTRAINMENT OF CIRCADIAN CLOCK BY PHOTOPERIOD	2	2	CRY2:1,PPP1CC:1	2.08208e-05	0.0059906	0.402971	GO:0018298 - GO:PROTEIN-CHROMOPHORE LINKAGE , GO:0044341 - GO:SODIUM-DEPENDENT PHOSPHATE TRANSPORT , GO:0009649 - GO:ENTRAINMENT OF CIRCADIAN CLOCK , GO:0009648 - GO:PHOTOPERIODISM , GO:0009881 - GO:PHOTORECEPTOR ACTIVITY , GO:2000323 - GO:NEGATIVE REGULATION OF GLUCOCORTICOID RECEPTOR SIGNALING PATHWAY , GO:0042754 - GO:NEGATIVE REGULATION OF CIRCADIAN RHYTHM , GO:0071949 - GO:FAD BINDING ,	CRY2:1,PPP1CC:1	0.961889
GO:0048487	GO:BETA-TUBULIN BINDING	4	4	HDAC6:1,GABARAPL2:1,TRPV4:1,SMC3:1	4.85008e-05	0.0139547	0.403065	NA	NA	0.961889
GO:0032891	GO:NEGATIVE REGULATION OF ORGANIC ACID TRANSPORT	2	2	HRH3:1,THBS1:1	2.08545e-05	0.00600028	0.403749	GO:1903792 - GO:NEGATIVE REGULATION OF ANION TRANSPORT ,	PRKG2:1,HRH3:1,THBS1:1	0.961889
GO:0046640	GO:REGULATION OF ALPHA-BETA T CELL PROLIFERATION	2	2	IRF1:1,ITCH:1	2.09102e-05	0.00601631	0.405037	GO:0046633 - GO:ALPHA-BETA T CELL PROLIFERATION ,	IRF1:1,ITCH:1	0.961889
GO:0035267	GO:NUA4 HISTONE ACETYLTRANSFERASE COMPLEX	5	5	TRRAP:1,BRD8:1,DMAP1:1,ACTL6A:1,EPC2:1	6.2842e-05	0.018081	0.405954	GO:0043189 - GO:H4/H2A HISTONE ACETYLTRANSFERASE COMPLEX , GO:0043968 - GO:HISTONE H2A ACETYLATION , GO:1902562 - GO:H4 HISTONE ACETYLTRANSFERASE COMPLEX , GO:0097346 - GO:INO80-TYPE COMPLEX ,	TRRAP:1,BRD8:1,DMAP1:1,ACTL6A:1,EPC2:1,TADA3:1	0.961889
KEGG:HSA04657	KEGG:IL-17 SIGNALING PATHWAY	7	6	HSP90AB1:1,TBK1:2,CHUK:1,TAB3:1,MAPK8:1,NFKB1:1	9.14656e-05	0.0263166	0.406569	KEGG:HSA04622 - KEGG:RIG-I-LIKE RECEPTOR SIGNALING PATHWAY , KEGG:HSA04623 - KEGG:CYTOSOLIC DNA-SENSING PATHWAY ,	TBK1:2,CHUK:1,MAPK8:1,NFKB1:1	0.961889
GO:0008266	GO:POLY(U) RNA BINDING	3	3	MSI1:1,PABPC4:1,MSI2:1	3.47347e-05	0.00999393	0.40665	GO:0008187 - GO:POLY-PYRIMIDINE TRACT BINDING ,	MSI1:1,PABPC4:1,MSI2:1	0.961889
GO:0070852	GO:CELL BODY FIBER	1	1	SPTBN4:1	7.85021e-06	0.00225868	0.406872	GO:0010459 - GO:NEGATIVE REGULATION OF HEART RATE , GO:0043203 - GO:AXON HILLOCK , GO:0033270 - GO:PARANODE REGION OF AXON , GO:0045162 - GO:CLUSTERING OF VOLTAGE-GATED SODIUM CHANNELS , GO:0040018 - GO:POSITIVE REGULATION OF MULTICELLULAR ORGANISM GROWTH , GO:0030507 - GO:SPECTRIN BINDING , GO:0045822 - GO:NEGATIVE REGULATION OF HEART CONTRACTION ,	SPTBN4:1,CNTNAP1:1,NIPBL:1	0.961889
GO:0060644	GO:MAMMARY GLAND EPITHELIAL CELL DIFFERENTIATION	2	2	ZNF703:1,LATS1:1	2.09963e-05	0.00604109	0.407024	NA	NA	0.961889
GO:0019869	GO:CHLORIDE CHANNEL INHIBITOR ACTIVITY	1	1	WNK3:1	7.8798e-06	0.00226719	0.40804	GO:0090186 - GO:REGULATION OF PANCREATIC JUICE SECRETION , GO:0060457 - GO:NEGATIVE REGULATION OF DIGESTIVE SYSTEM PROCESS , GO:0017081 - GO:CHLORIDE CHANNEL REGULATOR ACTIVITY , GO:0032941 - GO:SECRETION BY TISSUE , GO:0044058 - GO:REGULATION OF DIGESTIVE SYSTEM PROCESS , GO:0022600 - GO:DIGESTIVE SYSTEM PROCESS , GO:0008200 - GO:ION CHANNEL INHIBITOR ACTIVITY , GO:0016248 - GO:CHANNEL INHIBITOR…	WNK3:1,PRKCE:1,SLC5A1:1,NEDD4L:1	0.961889
GO:0032727	GO:POSITIVE REGULATION OF INTERFERON-ALPHA PRODUCTION	4	3	TBK1:2,SETD2:1,CHUK:1	4.88552e-05	0.0140567	0.408336	GO:0032607 - GO:INTERFERON-ALPHA PRODUCTION , GO:0032647 - GO:REGULATION OF INTERFERON-ALPHA PRODUCTION ,	TBK1:2,SETD2:1,CHUK:1	0.961889
GO:0042990	GO:REGULATION OF TRANSCRIPTION FACTOR IMPORT INTO NUCLEUS	9	7	RBCK1:1,FBXW11:1,KEAP1:1,NF1:2,FLNA:2,DMAP1:1,DYRK2:1	0.000120479	0.0346645	0.408502	GO:0042991 - GO:TRANSCRIPTION FACTOR IMPORT INTO NUCLEUS ,	RBCK1:1,FBXW11:1,KEAP1:1,NF1:2,FLNA:2,DMAP1:1,DYRK2:1	0.961889
GO:0033116	GO:ENDOPLASMIC RETICULUM-GOLGI INTERMEDIATE COMPARTMENT MEMBRANE	4	4	F8:1,RAB1B:1,VMP1:1,CSNK1D:1	4.89335e-05	0.0140792	0.409498	NA	NA	0.961889
GO:2001224	GO:POSITIVE REGULATION OF NEURON MIGRATION	5	4	NSMF:1,ARHGEF2:1,NIPBL:1,FLNA:2	6.32464e-05	0.0181974	0.411232	GO:2001222 - GO:REGULATION OF NEURON MIGRATION ,	NSMF:1,ARHGEF2:1,NIPBL:1,PLXNB2:1,FLNA:2,COL3A1:1	0.961889
GO:0035307	GO:POSITIVE REGULATION OF PROTEIN DEPHOSPHORYLATION	4	4	HSP90AB1:1,NSMF:1,PPP2R5A:1,PPP2R5D:1	4.90619e-05	0.0141162	0.411405	GO:0035306 - GO:POSITIVE REGULATION OF DEPHOSPHORYLATION ,	HSP90AB1:1,NSMF:1,PPP2R5A:1,PPP2R5D:1	0.961889
GO:0006995	GO:CELLULAR RESPONSE TO NITROGEN STARVATION	1	1	GABARAPL2:1	7.98024e-06	0.00229609	0.411987	GO:0043562 - GO:CELLULAR RESPONSE TO NITROGEN LEVELS , GO:0050811 - GO:GABA RECEPTOR BINDING , GO:0097352 - GO:AUTOPHAGOSOME MATURATION ,	GABARAPL2:1	0.961889
GO:0051491	GO:POSITIVE REGULATION OF FILOPODIUM ASSEMBLY	6	5	DOCK11:2,TENM1:1,DNM3:1,NLGN1:1,SRF:1	7.76224e-05	0.0223337	0.412238	GO:0046847 - GO:FILOPODIUM ASSEMBLY , GO:0051489 - GO:REGULATION OF FILOPODIUM ASSEMBLY , GO:0120034 - GO:POSITIVE REGULATION OF PLASMA MEMBRANE BOUNDED CELL PROJECTION ASSEMBLY ,	DOCK11:2,TENM1:1,FGD4:1,DNM3:1,NLGN1:1,SRF:1,NCKAP1:1,KCTD17:1	0.961889
GO:0004364	GO:GLUTATHIONE TRANSFERASE ACTIVITY	1	1	EEF1G:1	8.00076e-06	0.002302	0.412791	GO:0003746 - GO:TRANSLATION ELONGATION FACTOR ACTIVITY , GO:0016765 - GO:TRANSFERASE ACTIVITY, TRANSFERRING ALKYL OR ARYL (OTHER THAN METHYL) GROUPS , GO:0006749 - GO:GLUTATHIONE METABOLIC PROCESS ,	EEF1G:1,PDSS1:1	0.961889
GO:0021861	GO:FOREBRAIN RADIAL GLIAL CELL DIFFERENTIATION	1	1	METTL14:1	8.02152e-06	0.00230797	0.413602	GO:0008174 - GO:MRNA METHYLTRANSFERASE ACTIVITY , GO:0080009 - GO:MRNA METHYLATION , GO:0008173 - GO:RNA METHYLTRANSFERASE ACTIVITY , GO:0016556 - GO:MRNA MODIFICATION , GO:0001510 - GO:RNA METHYLATION ,	METTL14:1	0.961889
GO:0046513	GO:CERAMIDE BIOSYNTHETIC PROCESS	3	3	SAMD8:1,ST8SIA3:1,CERS2:1	3.52453e-05	0.0101408	0.415667	GO:0006672 - GO:CERAMIDE METABOLIC PROCESS , GO:0030148 - GO:SPHINGOLIPID BIOSYNTHETIC PROCESS ,	SAMD8:1,ST8SIA3:1,CERS2:1	0.961889
GO:0048286	GO:LUNG ALVEOLUS DEVELOPMENT	4	4	FLT4:1,IGFBP5:1,BMPR2:1,MAN1A2:1	4.9413e-05	0.0142172	0.416611	NA	NA	0.961889
GO:0006517	GO:PROTEIN DEGLYCOSYLATION	3	3	UBC:1,MGEA5:1,MAN1A2:1	3.53176e-05	0.0101616	0.416941	GO:0036507 - GO:PROTEIN DEMANNOSYLATION , GO:0036508 - GO:PROTEIN ALPHA-1,2-DEMANNOSYLATION ,	UBC:1,MAN1A2:1	0.961889
REACT:1194	REACT:PEPTIDE HORMONE METABOLISM	6	5	PAX6:1,EXOC1:2,EXOC6:1,MYO5A:1,CTNNB1:1	7.8079e-05	0.022465	0.417609	REACT:797 - REACT:INSULIN PROCESSING , REACT:1844 - REACT:TRANSLOCATION OF GLUT4 TO THE PLASMA MEMBRANE ,	EXOC1:2,EXOC6:1,MYO5A:1,PRKAG2:1,KIFAP3:1	0.961889
GO:0045737	GO:POSITIVE REGULATION OF CYCLIN-DEPENDENT PROTEIN SERINE/THREONINE KINASE ACTIVITY	3	3	SPDYA:1,CCND1:1,ADAM17:1	3.5369e-05	0.0101764	0.417845	GO:1904031 - GO:POSITIVE REGULATION OF CYCLIN-DEPENDENT PROTEIN KINASE ACTIVITY ,	SPDYA:1,CCND1:1,ADAM17:1	0.961889
GO:0001105	GO:RNA POLYMERASE II TRANSCRIPTION COACTIVATOR ACTIVITY	6	3	MED12L:3,CREBBP:2,SMARCA4:1	7.81191e-05	0.0224766	0.418081	GO:0001104 - GO:RNA POLYMERASE II TRANSCRIPTION COFACTOR ACTIVITY ,	MED12L:3,CREBBP:2,PHF12:1,MED7:1,SMARCA4:1	0.961889
GO:0006895	GO:GOLGI TO ENDOSOME TRANSPORT	3	2	DOPEY1:2,MON2:1	3.5419e-05	0.0101908	0.418725	NA	NA	0.961889
GO:0010332	GO:RESPONSE TO GAMMA RADIATION	5	6	H2AFX:1,ATR:1,EGR1:1,TP73:1,DCUN1D3:1,XRCC5:1	6.40075e-05	0.0184164	0.421147	GO:0071480 - GO:CELLULAR RESPONSE TO GAMMA RADIATION , GO:0071479 - GO:CELLULAR RESPONSE TO IONIZING RADIATION ,	H2AFX:1,ATR:1,EGR1:1,XRCC5:1,NIPBL:1,NUCKS1:1	0.961889
GO:0002090	GO:REGULATION OF RECEPTOR INTERNALIZATION	3	3	PICK1:1,LRRTM2:1,FLOT1:1	3.55598e-05	0.0102313	0.421201	GO:0048259 - GO:REGULATION OF RECEPTOR-MEDIATED ENDOCYTOSIS , GO:0031623 - GO:RECEPTOR INTERNALIZATION ,	PICK1:1,PIK3CB:1,HIP1:1,LRRTM2:1,NLGN1:1,FLOT1:1,LRP1:1,DNM3:1,CNTN2:1	0.961889
NCI:157	NCI:P73 TRANSCRIPTION FACTOR NETWORK	7	6	NEDD4L:1,NDUFS2:1,JAG2:1,JAK1:1,ITCH:1,RB1:2	9.28226e-05	0.0267071	0.421236	NA	NA	0.961889
GO:0005801	GO:CIS-GOLGI NETWORK	2	2	HOOK3:1,TRPC7:1	2.1635e-05	0.00622486	0.421661	NA	NA	0.961889
GO:0051219	GO:PHOSPHOPROTEIN BINDING	7	5	TBK1:2,LEO1:1,BTRC:1,RB1:2,CBX4:1	9.29051e-05	0.0267308	0.422127	NA	NA	0.961889
GO:0045721	GO:NEGATIVE REGULATION OF GLUCONEOGENESIS	1	1	CLK2:1	8.25365e-06	0.00237476	0.422601	GO:0010677 - GO:NEGATIVE REGULATION OF CELLULAR CARBOHYDRATE METABOLIC PROCESS , GO:0006111 - GO:REGULATION OF GLUCONEOGENESIS , GO:0045912 - GO:NEGATIVE REGULATION OF CARBOHYDRATE METABOLIC PROCESS ,	PPARA:1,CLK2:1	0.961889
GO:0005451	GO:MONOVALENT CATION:PROTON ANTIPORTER ACTIVITY	2	2	SLC9A1:1,SLC9A5:1	2.17188e-05	0.00624897	0.423568	GO:0015385 - GO:SODIUM:PROTON ANTIPORTER ACTIVITY , GO:0015386 - GO:POTASSIUM:PROTON ANTIPORTER ACTIVITY , REACT:1636 - REACT:SODIUM/PROTON EXCHANGERS , GO:0098719 - GO:SODIUM ION IMPORT ACROSS PLASMA MEMBRANE , GO:0015299 - GO:SOLUTE:PROTON ANTIPORTER ACTIVITY , GO:0022821 - GO:POTASSIUM ION ANTIPORTER ACTIVITY , GO:0097369 - GO:SODIUM ION IMPORT , GO:0015491 - GO:CATION:CATION ANTIPORTER ACTIVI…	SLC9A1:1,SLC9A5:1,SLC1A6:1,PRNP:1,ATP6V1E1:1	0.961889
GO:0003725	GO:DOUBLE-STRANDED RNA BINDING	10	11	HSP90AB1:1,ZNF346:1,DGCR8:1,FXR1:1,ILF2:1,ACTN1:1,DROSHA:1,TUBB4B:1,ILF3:1,LSM14A:1,STAU1:1	0.000136645	0.0393159	0.423591	NA	NA	0.961889
GO:0048168	GO:REGULATION OF NEURONAL SYNAPTIC PLASTICITY	9	6	NSMF:1,KMT2A:3,SHISA7:1,NF1:2,SHISA6:1,CNTN2:1	0.00012219	0.0351567	0.424656	NA	NA	0.961889
NCI:136	NCI:VALIDATED TARGETS OF C-MYC TRANSCRIPTIONAL ACTIVATION	10	9	IREB2:1,TK1:1,CREBBP:2,TRRAP:1,RPL11:1,CDC25A:1,PFKM:1,ACTL6A:1,HSPA4:1	0.000136817	0.0393652	0.425123	NA	NA	0.961889
NCI:206	NCI:TCR SIGNALING IN NA&#XEF;VE CD4+ T CELLS	8	7	PRKCA:1,CHUK:1,PTPN11:1,RASGRP1:1,FLNA:2,PDPK1:1,PRKCE:1	0.000107732	0.030997	0.425523	NCI:37 - NCI:TCR SIGNALING IN NA&#XEF;VE CD8+ T CELLS ,	PRKCA:1,CHUK:1,RASGRP1:1,PDPK1:1,PRKCE:1	0.961889
GO:0043028	GO:CYSTEINE-TYPE ENDOPEPTIDASE REGULATOR ACTIVITY INVOLVED IN APOPTOTIC PROCESS	2	2	RPS6KA1:1,FOXL2:1	2.1822e-05	0.00627868	0.425912	GO:2000489 - GO:REGULATION OF HEPATIC STELLATE CELL ACTIVATION , GO:0035733 - GO:HEPATIC STELLATE CELL ACTIVATION , GO:0072537 - GO:FIBROBLAST ACTIVATION , GO:0043027 - GO:CYSTEINE-TYPE ENDOPEPTIDASE INHIBITOR ACTIVITY INVOLVED IN APOPTOTIC PROCESS , GO:0004869 - GO:CYSTEINE-TYPE ENDOPEPTIDASE INHIBITOR ACTIVITY , GO:0072574 - GO:HEPATOCYTE PROLIFERATION , GO:0072575 - GO:EPITHELIAL CELL PROLIFER…	RPS6KA1:1	0.961889
KEGG:HSA04730	KEGG:LONG-TERM DEPRESSION	11	10	PRKG2:1,PRKCA:1,NOS1:1,GRM1:1,CACNA1A:3,ITPR3:1,GNAZ:1,RAF1:1,CRHR1:1,ARAF:1	0.000151533	0.0435993	0.426078	NA	NA	0.961889
REACT:1888	REACT:UNFOLDED PROTEIN RESPONSE (UPR)	7	4	TLN1:4,CXXC1:1,SEC62:1,KHSRP:1	9.33237e-05	0.0268513	0.426645	NA	NA	0.961889
GO:0030593	GO:NEUTROPHIL CHEMOTAXIS	4	3	MOSPD2:1,PDE4B:2,NCKAP1L:1	5.00949e-05	0.0144134	0.426694	NA	NA	0.961889
GO:0033077	GO:T CELL DIFFERENTIATION IN THYMUS	7	7	RASGRP1:1,BCL11B:1,JAG2:1,CTNNB1:1,ADAM17:1,SRF:1,FZD7:1	9.33598e-05	0.0268617	0.427035	NA	NA	0.961889
REACT:1173	REACT:PP2A-MEDIATED DEPHOSPHORYLATION OF KEY METABOLIC FACTORS	1	1	PPP2R5D:1	8.38708e-06	0.00241315	0.427711	REACT:508 - REACT:ERKS ARE INACTIVATED , NCI:7 - NCI:ALPHA-SYNUCLEIN SIGNALING , REACT:507 - REACT:ERK/MAPK TARGETS , NCI:23 - NCI:AURORA B SIGNALING , NCI:22 - NCI:AURORA A SIGNALING ,	PPP2R5D:1,GRK5:1,RPS6KA1:1,PPP1CC:1,CKAP5:1	0.961889
GO:0060291	GO:LONG-TERM SYNAPTIC POTENTIATION	8	9	GRIN2A:1,EIF2AK4:1,ITPR3:1,LRRTM2:1,NR2E1:1,NF1:2,PRNP:1,NLGN1:1,STAU1:1	0.000108071	0.0310943	0.42892	GO:1900271 - GO:REGULATION OF LONG-TERM SYNAPTIC POTENTIATION ,	GRIN2A:1,EIF2AK4:1,NF1:2,PRNP:1,STAU1:1	0.961889
GO:1904627	GO:RESPONSE TO PHORBOL 13-ACETATE 12-MYRISTATE	1	1	RASGRP4:1	8.42145e-06	0.00242304	0.42902	GO:1904628 - GO:CELLULAR RESPONSE TO PHORBOL 13-ACETATE 12-MYRISTATE , GO:0007202 - GO:ACTIVATION OF PHOSPHOLIPASE C ACTIVITY , GO:0010863 - GO:POSITIVE REGULATION OF PHOSPHOLIPASE C ACTIVITY , GO:1900274 - GO:REGULATION OF PHOSPHOLIPASE C ACTIVITY ,	RASGRP4:1	0.961889
GO:0032663	GO:REGULATION OF INTERLEUKIN-2 PRODUCTION	5	3	SPTBN1:2,PDE4B:2,PRNP:1	6.46154e-05	0.0185913	0.429047	GO:0032743 - GO:POSITIVE REGULATION OF INTERLEUKIN-2 PRODUCTION , GO:0032623 - GO:INTERLEUKIN-2 PRODUCTION ,	SPTBN1:2,PDE4B:2,PRNP:1	0.961889
GO:0021549	GO:CEREBELLUM DEVELOPMENT	9	8	CNTN1:2,HERC1:1,PTPN11:1,KCNC1:1,GBX2:1,CBLN1:1,LHX5:1,CDK5R2:1	0.000122706	0.0353052	0.429525	NA	NA	0.961889
GO:0045742	GO:POSITIVE REGULATION OF EPIDERMAL GROWTH FACTOR RECEPTOR SIGNALING PATHWAY	3	3	HIP1:1,UBC:1,ADAM17:1	3.60941e-05	0.0103851	0.43056	GO:1901186 - GO:POSITIVE REGULATION OF ERBB SIGNALING PATHWAY ,	HIP1:1,UBC:1,ADAM17:1	0.961889
GO:0032878	GO:REGULATION OF ESTABLISHMENT OR MAINTENANCE OF CELL POLARITY	4	3	ROCK2:2,RICTOR:1,ARFGEF1:1	5.03779e-05	0.0144948	0.430866	GO:2000114 - GO:REGULATION OF ESTABLISHMENT OF CELL POLARITY ,	ROCK2:2,RICTOR:1,ARFGEF1:1	0.961889
GO:0060231	GO:MESENCHYMAL TO EPITHELIAL TRANSITION	2	2	CTNNB1:1,FZD7:1	2.20791e-05	0.00635264	0.431728	GO:0045992 - GO:NEGATIVE REGULATION OF EMBRYONIC DEVELOPMENT , GO:0035411 - GO:CATENIN IMPORT INTO NUCLEUS ,	TBX2:1,CTNNB1:1,FZD7:1	0.961889
GO:0061631	GO:UBIQUITIN CONJUGATING ENZYME ACTIVITY	3	2	UBE2O:3,UBE2D4:1	3.6171e-05	0.0104072	0.431903	GO:0061650 - GO:UBIQUITIN-LIKE PROTEIN CONJUGATING ENZYME ACTIVITY , GO:0070534 - GO:PROTEIN K63-LINKED UBIQUITINATION ,	UBE2O:3,UBE2D4:1,PRPF19:1,ITCH:1	0.961889
GO:0007040	GO:LYSOSOME ORGANIZATION	3	3	LAMTOR1:1,HOOK3:1,VPS35:1	3.61844e-05	0.010411	0.432136	GO:0080171 - GO:LYTIC VACUOLE ORGANIZATION ,	LAMTOR1:1,HOOK3:1,VPS35:1	0.961889
GO:0070884	GO:REGULATION OF CALCINEURIN-NFAT SIGNALING CASCADE	2	2	SLC9A1:1,PRNP:1	2.21812e-05	0.00638203	0.434032	GO:0106056 - GO:REGULATION OF CALCINEURIN-MEDIATED SIGNALING , GO:0033173 - GO:CALCINEURIN-NFAT SIGNALING CASCADE , GO:0097720 - GO:CALCINEURIN-MEDIATED SIGNALING , GO:0048016 - GO:INOSITOL PHOSPHATE-MEDIATED SIGNALING ,	SLC9A1:1,PRNP:1,ITPR3:1	0.961889
GO:0033273	GO:RESPONSE TO VITAMIN	6	6	ASCL1:1,TRIM24:1,ALDH1A2:1,CCND1:1,SETDB1:1,SNW1:1	7.95039e-05	0.022875	0.434333	NA	NA	0.961889
GO:0048566	GO:EMBRYONIC DIGESTIVE TRACT DEVELOPMENT	3	3	NIPBL:1,VPS52:1,ALDH1A2:1	3.6315e-05	0.0104486	0.434415	GO:0035115 - GO:EMBRYONIC FORELIMB MORPHOGENESIS , GO:0035136 - GO:FORELIMB MORPHOGENESIS ,	NIPBL:1,ALDH1A2:1,CTNNB1:1	0.961889
REACT:1890	REACT:UPTAKE AND ACTIONS OF BACTERIAL TOXINS	3	4	HSP90AB1:1,SV2A:1,SYT2:1,MAP2K3:1	3.64553e-05	0.010489	0.436857	NA	NA	0.961889
GO:0030371	GO:TRANSLATION REPRESSOR ACTIVITY	3	3	IREB2:1,SAMD4A:1,CELF1:1	3.64887e-05	0.0104986	0.437438	GO:0045182 - GO:TRANSLATION REGULATOR ACTIVITY ,	IREB2:1,SAMD4A:1,CELF1:1,EIF2AK4:1	0.961889
GO:0071871	GO:RESPONSE TO EPINEPHRINE	5	3	SLC9A1:1,PDE4B:2,RYR2:2	6.52925e-05	0.0187861	0.437821	GO:0071872 - GO:CELLULAR RESPONSE TO EPINEPHRINE STIMULUS , GO:0071867 - GO:RESPONSE TO MONOAMINE , GO:0071868 - GO:CELLULAR RESPONSE TO MONOAMINE STIMULUS , GO:0071869 - GO:RESPONSE TO CATECHOLAMINE , GO:0071870 - GO:CELLULAR RESPONSE TO CATECHOLAMINE STIMULUS ,	SLC9A1:1,PDE4B:2,RYR2:2	0.961889
GO:0016514	GO:SWI/SNF COMPLEX	4	3	RB1:2,ACTL6A:1,SMARCA4:1	5.09106e-05	0.0146481	0.438698	NA	NA	0.961889
GO:0050774	GO:NEGATIVE REGULATION OF DENDRITE MORPHOGENESIS	3	3	TRPC5:1,DNM3:1,NLGN1:1	3.65947e-05	0.0105291	0.439281	GO:2000171 - GO:NEGATIVE REGULATION OF DENDRITE DEVELOPMENT , GO:0048488 - GO:SYNAPTIC VESICLE ENDOCYTOSIS , GO:0036465 - GO:SYNAPTIC VESICLE RECYCLING , GO:0010771 - GO:NEGATIVE REGULATION OF CELL MORPHOGENESIS INVOLVED IN DIFFERENTIATION ,	TRPC5:1,DNM3:1,NLGN1:1,SYT2:1,ACTN4:2	0.961889
GO:0055038	GO:RECYCLING ENDOSOME MEMBRANE	4	4	EHD1:1,RAB11FIP4:1,GRIPAP1:1,FZD7:1	5.09513e-05	0.0146598	0.439294	NA	NA	0.961889
REACT:1513	REACT:SMAD2/SMAD3:SMAD4 HETEROTRIMER REGULATES TRANSCRIPTION	3	3	JUNB:1,UBC:1,SNW1:1	3.66107e-05	0.0105337	0.439559	REACT:1827 - REACT:TRANSCRIPTIONAL ACTIVITY OF SMAD2/SMAD3:SMAD4 HETEROTRIMER , REACT:1611 - REACT:SIGNALING BY TGF-BETA RECEPTOR COMPLEX ,	NEDD4L:1,JUNB:1,TRIM33:1,UBC:1,SNW1:1,PPP1CC:1	0.961889
GO:0010560	GO:POSITIVE REGULATION OF GLYCOPROTEIN BIOSYNTHETIC PROCESS	2	2	ARFGEF1:1,CTNNB1:1	2.2429e-05	0.00645331	0.439595	GO:0060050 - GO:POSITIVE REGULATION OF PROTEIN GLYCOSYLATION , GO:0060049 - GO:REGULATION OF PROTEIN GLYCOSYLATION ,	ARFGEF1:1	0.961889
GO:0031010	GO:ISWI-TYPE COMPLEX	3	3	SMARCA5:1,SMARCA1:1,BAZ1A:1	3.66547e-05	0.0105464	0.440322	GO:0016589 - GO:NURF COMPLEX ,	SMARCA5:1,SMARCA1:1	0.961889
GO:0034706	GO:SODIUM CHANNEL COMPLEX	4	3	GRIK5:1,SCN3A:1,SCN1A:2	5.10776e-05	0.0146961	0.441145	NA	NA	0.961889
GO:0070528	GO:PROTEIN KINASE C SIGNALING	2	2	FLT4:1,FLOT1:1	2.25256e-05	0.00648111	0.441757	NA	NA	0.961889
GO:0030520	GO:INTRACELLULAR ESTROGEN RECEPTOR SIGNALING PATHWAY	5	5	TADA3:1,UBA5:1,SAFB:1,CBFB:1,LATS1:1	6.56052e-05	0.018876	0.441862	GO:0033146 - GO:REGULATION OF INTRACELLULAR ESTROGEN RECEPTOR SIGNALING PATHWAY ,	UBA5:1,CBFB:1,LATS1:1	0.961889
GO:0005049	GO:NUCLEAR EXPORT SIGNAL RECEPTOR ACTIVITY	2	2	XPO5:1,XPO7:1	2.25325e-05	0.0064831	0.441912	GO:0008536 - GO:RAN GTPASE BINDING , GO:0005487 - GO:NUCLEOCYTOPLASMIC TRANSPORTER ACTIVITY , GO:0035068 - GO:MICRO-RIBONUCLEOPROTEIN COMPLEX ,	XPO5:1,IPO5:1,IPO8:1,XPO7:1	0.961889
GO:0032088	GO:NEGATIVE REGULATION OF NF-KAPPAB TRANSCRIPTION FACTOR ACTIVITY	5	5	CHUK:1,RBCK1:1,USP7:1,ITCH:1,PIAS4:1	6.57117e-05	0.0189067	0.443238	NA	NA	0.961889
GO:0018149	GO:PEPTIDE CROSS-LINKING	2	2	COL3A1:1,THBS1:1	2.26371e-05	0.00651319	0.444246	GO:2001223 - GO:NEGATIVE REGULATION OF NEURON MIGRATION , GO:0035025 - GO:POSITIVE REGULATION OF RHO PROTEIN SIGNAL TRANSDUCTION , GO:0005583 - GO:FIBRILLAR COLLAGEN TRIMER , GO:0098643 - GO:BANDED COLLAGEN FIBRIL ,	COL3A1:1	0.961889
GO:0007039	GO:PROTEIN CATABOLIC PROCESS IN THE VACUOLE	2	2	LRP1:1,VPS35:1	2.26392e-05	0.00651378	0.444292	GO:1904350 - GO:REGULATION OF PROTEIN CATABOLIC PROCESS IN THE VACUOLE , GO:1905146 - GO:LYSOSOMAL PROTEIN CATABOLIC PROCESS , GO:1905165 - GO:REGULATION OF LYSOSOMAL PROTEIN CATABOLIC PROCESS , GO:0045056 - GO:TRANSCYTOSIS ,	LRP1:1,VPS35:1	0.961889
GO:0030374	GO:LIGAND-DEPENDENT NUCLEAR RECEPTOR TRANSCRIPTION COACTIVATOR ACTIVITY	5	4	TADA3:1,ACTN4:2,ACTN1:1,USP22:1	6.58127e-05	0.0189358	0.444541	NA	NA	0.961889
GO:0004185	GO:SERINE-TYPE CARBOXYPEPTIDASE ACTIVITY	1	1	CPD:1	8.86149e-06	0.00254964	0.445517	GO:0004181 - GO:METALLOCARBOXYPEPTIDASE ACTIVITY , GO:0004180 - GO:CARBOXYPEPTIDASE ACTIVITY , GO:0070008 - GO:SERINE-TYPE EXOPEPTIDASE ACTIVITY , GO:0008235 - GO:METALLOEXOPEPTIDASE ACTIVITY , REACT:299 - REACT:CLATHRIN DERIVED VESICLE BUDDING , REACT:1988 - REACT:TRANS-GOLGI NETWORK VESICLE BUDDING , REACT:693 - REACT:GOLGI ASSOCIATED VESICLE BIOGENESIS ,	CPD:1,CLTB:1	0.961889
GO:0099518	GO:VESICLE CYTOSKELETAL TRAFFICKING	7	6	ACTN4:2,RASGRP1:1,DYNC1H1:1,MYO5A:1,KIFAP3:1,TRIM46:1	9.50873e-05	0.0273587	0.445634	GO:0047496 - GO:VESICLE TRANSPORT ALONG MICROTUBULE ,	RASGRP1:1,DYNC1H1:1,KIFAP3:1,TRIM46:1	0.961889
KEGG:HSA00052	KEGG:GALACTOSE METABOLISM	2	2	LCT:1,PFKM:1	2.274e-05	0.00654278	0.446537	NA	NA	0.961889
GO:0031663	GO:LIPOPOLYSACCHARIDE-MEDIATED SIGNALING PATHWAY	3	3	PRKCA:1,CD6:1,PRKCE:1	3.70214e-05	0.0106519	0.446674	NCI:112 - NCI:IL8- AND CXCR1-MEDIATED SIGNALING EVENTS ,	PRKCA:1,PDPK1:1,PRKCE:1	0.961889
GO:0032272	GO:NEGATIVE REGULATION OF PROTEIN POLYMERIZATION	5	4	SPTBN4:1,SPTBN1:2,ARFGEF1:1,TUBB4A:1	6.64072e-05	0.0191068	0.452199	NA	NA	0.961889
GO:0005719	GO:NUCLEAR EUCHROMATIN	3	3	NSMF:1,TRIM24:1,CTNNB1:1	3.7451e-05	0.0107755	0.454077	GO:0000791 - GO:EUCHROMATIN ,	NSMF:1,TRIM24:1,CTNNB1:1	0.961889
GO:0009048	GO:DOSAGE COMPENSATION BY INACTIVATION OF X CHROMOSOME	2	2	PRDM14:1,SMCHD1:1	2.31262e-05	0.00665392	0.455092	GO:0007549 - GO:DOSAGE COMPENSATION ,	PRDM14:1,SMCHD1:1	0.961889
GO:0007413	GO:AXONAL FASCICULATION	4	2	CELSR3:3,CNTN2:1	5.2037e-05	0.0149722	0.455152	GO:0106030 - GO:NEURON PROJECTION FASCICULATION , GO:0008038 - GO:NEURON RECOGNITION ,	CELSR3:3,CNTN2:1	0.961889
BIOC:117	BIOC:ETS_PATHWAY	2	1	HDAC5:2	2.31329e-05	0.00665583	0.455238	BIOC:44 - BIOC:HDAC_PATHWAY , BIOC:158 - BIOC:PGC1A_PATHWAY , GO:0042220 - GO:RESPONSE TO COCAINE , GO:0004407 - GO:HISTONE DEACETYLASE ACTIVITY , GO:0033558 - GO:PROTEIN DEACETYLASE ACTIVITY ,	HDAC5:2,INSR:2,PPARA:1,HSP90AB1:1,HDAC6:1,RBBP7:1	0.961889
GO:0005771	GO:MULTIVESICULAR BODY	2	2	NEDD4L:1,HDAC6:1	2.3139e-05	0.0066576	0.455373	GO:0072584 - GO:CAVEOLIN-MEDIATED ENDOCYTOSIS , GO:2000009 - GO:NEGATIVE REGULATION OF PROTEIN LOCALIZATION TO CELL SURFACE , GO:0019870 - GO:POTASSIUM CHANNEL INHIBITOR ACTIVITY ,	NEDD4L:1	0.961889
REACT:845	REACT:INTERLEUKIN-7 SIGNALING	3	3	HGF:1,JAK1:1,SMARCA4:1	3.75279e-05	0.0107976	0.455399	NA	NA	0.961889
GO:0006516	GO:GLYCOPROTEIN CATABOLIC PROCESS	1	1	MGEA5:1	9.13696e-06	0.0026289	0.455603	GO:0006044 - GO:N-ACETYLGLUCOSAMINE METABOLIC PROCESS , GO:1901071 - GO:GLUCOSAMINE-CONTAINING COMPOUND METABOLIC PROCESS , GO:0006040 - GO:AMINO SUGAR METABOLIC PROCESS ,	MGEA5:1	0.961889
GO:0031112	GO:POSITIVE REGULATION OF MICROTUBULE POLYMERIZATION OR DEPOLYMERIZATION	2	2	CLASP1:1,TRPV4:1	2.31925e-05	0.00667299	0.456552	GO:0030953 - GO:ASTRAL MICROTUBULE ORGANIZATION , GO:0031122 - GO:CYTOPLASMIC MICROTUBULE ORGANIZATION , GO:0031116 - GO:POSITIVE REGULATION OF MICROTUBULE POLYMERIZATION , GO:0090162 - GO:ESTABLISHMENT OF EPITHELIAL CELL POLARITY ,	CLASP1:1,HOOK3:1,DYNC1H1:1,TRPV4:1	0.961889
GO:0016600	GO:FLOTILLIN COMPLEX	2	2	CTNNB1:1,FLOT1:1	2.32272e-05	0.00668298	0.457316	GO:0048643 - GO:POSITIVE REGULATION OF SKELETAL MUSCLE TISSUE DEVELOPMENT , GO:0048641 - GO:REGULATION OF SKELETAL MUSCLE TISSUE DEVELOPMENT ,	CTNNB1:1,FLOT1:1,EPHB1:1	0.961889
GO:0001656	GO:METANEPHROS DEVELOPMENT	6	5	NIPBL:1,EGR1:1,FBN1:1,NF1:2,CTNNB1:1	8.15133e-05	0.0234532	0.457774	GO:0030316 - GO:OSTEOCLAST DIFFERENTIATION ,	OCSTAMP:1,JUNB:1,FBN1:1,NF1:2,CTNNB1:1	0.961889
GO:0042492	GO:GAMMA-DELTA T CELL DIFFERENTIATION	2	2	JAG2:1,NCKAP1L:1	2.32697e-05	0.00669519	0.45825	GO:0046629 - GO:GAMMA-DELTA T CELL ACTIVATION , REACT:1599 - REACT:SIGNALING BY NOTCH4 ,	JAG2:1,NCKAP1L:1	0.961889
GO:0010587	GO:MIRNA CATABOLIC PROCESS	1	1	ZCCHC11:1	9.22088e-06	0.00265305	0.458639	GO:0070569 - GO:URIDYLYLTRANSFERASE ACTIVITY , GO:0031054 - GO:PRE-MIRNA PROCESSING , REACT:373 - REACT:DEADENYLATION OF MRNA ,	ZCCHC11:1,DROSHA:1	0.961889
GO:0005095	GO:GTPASE INHIBITOR ACTIVITY	2	2	IPO5:1,DGKI:1	2.33161e-05	0.00670857	0.459271	GO:0032045 - GO:GUANYL-NUCLEOTIDE EXCHANGE FACTOR COMPLEX , GO:0006610 - GO:RIBOSOMAL PROTEIN IMPORT INTO NUCLEUS , GO:0034260 - GO:NEGATIVE REGULATION OF GTPASE ACTIVITY , GO:0006607 - GO:NLS-BEARING PROTEIN IMPORT INTO NUCLEUS ,	DGKI:1,IPO5:1,ARFGEF1:1	0.961889
GO:0001938	GO:POSITIVE REGULATION OF ENDOTHELIAL CELL PROLIFERATION	7	6	PRKCA:1,FLT4:1,EGR3:1,NF1:2,RICTOR:1,BMPR2:1	9.63633e-05	0.0277258	0.45931	NA	NA	0.961889
GO:0000422	GO:AUTOPHAGY OF MITOCHONDRION	7	7	CDC37:1,WIPI2:1,ATG9A:1,HDAC6:1,WBP11:1,GABARAPL2:1,ACTL6A:1	9.64103e-05	0.0277394	0.459812	GO:0061726 - GO:MITOCHONDRION DISASSEMBLY ,	CDC37:1,WIPI2:1,ATG9A:1,HDAC6:1,WBP11:1,GABARAPL2:1,ACTL6A:1	0.961889
NCI:203	NCI:SIGNALING EVENTS MEDIATED BY TCPTP	8	6	CREBBP:2,ATR:1,PIK3CB:1,HGF:1,JAK1:1,INSR:2	0.00011117	0.0319859	0.459936	NA	NA	0.961889
GO:0004111	GO:CREATINE KINASE ACTIVITY	1	1	MAP4K4:1	9.28667e-06	0.00267198	0.461007	GO:0061179 - GO:NEGATIVE REGULATION OF INSULIN SECRETION INVOLVED IN CELLULAR RESPONSE TO GLUCOSE STIMULUS , GO:0046676 - GO:NEGATIVE REGULATION OF INSULIN SECRETION , GO:0008349 - GO:MAP KINASE KINASE KINASE KINASE ACTIVITY , GO:0090278 - GO:NEGATIVE REGULATION OF PEPTIDE HORMONE SECRETION , GO:0000185 - GO:ACTIVATION OF MAPKKK ACTIVITY , GO:0046888 - GO:NEGATIVE REGULATION OF HORMONE SECRETION ,	MAP4K4:1,PTPN11:1,MAP4K5:1	0.961889
GO:0090303	GO:POSITIVE REGULATION OF WOUND HEALING	3	3	ARFGEF1:1,THBS1:1,PRKCE:1	3.79127e-05	0.0109083	0.461989	GO:1903036 - GO:POSITIVE REGULATION OF RESPONSE TO WOUNDING , GO:0010763 - GO:POSITIVE REGULATION OF FIBROBLAST MIGRATION , GO:0042116 - GO:MACROPHAGE ACTIVATION , GO:0010762 - GO:REGULATION OF FIBROBLAST MIGRATION , GO:0010761 - GO:FIBROBLAST MIGRATION ,	ARFGEF1:1,THBS1:1,PRKCE:1	0.961889
GO:0015459	GO:POTASSIUM CHANNEL REGULATOR ACTIVITY	5	4	NEDD4L:1,SUMO1:1,FLNA:2,KCNIP4:1	6.72459e-05	0.0193481	0.462954	GO:0099106 - GO:ION CHANNEL REGULATOR ACTIVITY ,	WNK3:1,NEDD4L:1,SUMO1:1,FLNA:2,KCNIP4:1,GNB2:1	0.961889
REACT:852	REACT:INTRA-GOLGI TRAFFIC	3	3	CYTH4:1,CUX1:1,MAN1A2:1	3.7987e-05	0.0109297	0.463257	NA	NA	0.961889
GO:0050829	GO:DEFENSE RESPONSE TO GRAM-NEGATIVE BACTERIUM	2	2	DROSHA:1,RPS19:1	2.35515e-05	0.00677629	0.464424	NA	NA	0.961889
REACT:1112	REACT:NUCLEOTIDE-BINDING DOMAIN, LEUCINE RICH REPEAT CONTAINING RECEPTOR (NLR) SIGNALING PATHWAYS	4	4	HSP90AB1:1,CHUK:1,TAB3:1,ITCH:1	5.26975e-05	0.0151622	0.464729	GO:0002753 - GO:CYTOPLASMIC PATTERN RECOGNITION RECEPTOR SIGNALING PATHWAY , REACT:1039 - REACT:NOD1/2 SIGNALING PATHWAY , NCI:202 - NCI:VALIDATED TRANSCRIPTIONAL TARGETS OF TAP63 ISOFORMS ,	CHUK:1,TAB3:1,LSM14A:1,ITCH:1,UBC:1	0.961889
GO:0038083	GO:PEPTIDYL-TYROSINE AUTOPHOSPHORYLATION	5	4	JAK1:1,INSR:2,MATK:1,DDR1:1	6.74307e-05	0.0194013	0.465315	NA	NA	0.961889
GO:0007585	GO:RESPIRATORY GASEOUS EXCHANGE	6	6	NDST1:1,DACH1:1,FLT4:1,JAG2:1,NLGN1:1,MAN1A2:1	8.21754e-05	0.0236437	0.46545	GO:0003016 - GO:RESPIRATORY SYSTEM PROCESS ,	FLT4:1,JAG2:1,NLGN1:1	0.961889
GO:0032922	GO:CIRCADIAN REGULATION OF GENE EXPRESSION	7	5	KMT2A:3,CRY2:1,PPARA:1,PPP1CC:1,CSNK1D:1	9.69996e-05	0.0279089	0.466104	NA	NA	0.961889
GO:0016461	GO:UNCONVENTIONAL MYOSIN COMPLEX	1	1	MYO5A:1	9.43861e-06	0.00271569	0.466437	GO:0031987 - GO:LOCOMOTION INVOLVED IN LOCOMOTORY BEHAVIOR , GO:0032401 - GO:ESTABLISHMENT OF MELANOSOME LOCALIZATION , GO:0032402 - GO:MELANOSOME TRANSPORT , GO:0051904 - GO:PIGMENT GRANULE TRANSPORT , GO:0051905 - GO:ESTABLISHMENT OF PIGMENT GRANULE LOCALIZATION , GO:0032593 - GO:INSULIN-RESPONSIVE COMPARTMENT , GO:0042759 - GO:LONG-CHAIN FATTY ACID BIOSYNTHETIC PROCESS , GO:0032400 - GO:MELANO…	VPS35:1,MYO5A:1	0.961889
GO:0070410	GO:CO-SMAD BINDING	2	2	PAX6:1,TRIM33:1	2.36697e-05	0.00681029	0.467	GO:0070412 - GO:R-SMAD BINDING ,	PAX6:1,TRIM33:1,DROSHA:1	0.961889
NCI:190	NCI:S1P2 PATHWAY	2	2	GNAZ:1,MAPK8:1	2.3682e-05	0.00681383	0.467268	NA	NA	0.961889
GO:0097110	GO:SCAFFOLD PROTEIN BINDING	9	8	SHANK1:2,CHUK:1,NOS1:1,KCNH2:1,CACNA1G:1,CIT:2,ADCY5:1,NLGN1:1	0.000126755	0.0364701	0.467588	NA	NA	0.961889
REACT:1419	REACT:REGULATION OF TP53 DEGRADATION	5	5	USP7:1,PPP2R5C:1,RICTOR:1,UBC:1,PDPK1:1	6.76133e-05	0.0194538	0.467645	REACT:1421 - REACT:REGULATION OF TP53 EXPRESSION AND DEGRADATION ,	USP7:1,PPP2R5C:1,RICTOR:1,UBC:1,PDPK1:1	0.961889
KEGG:HSA05223	KEGG:NON-SMALL CELL LUNG CANCER	9	9	PRKCA:1,PIK3CB:1,RB1:2,RAF1:1,CCND1:1,RXRB:1,PDPK1:1,STK4:1,ARAF:1	0.000126772	0.0364752	0.467753	NA	NA	0.961889
BIOC:36	BIOC:G2_PATHWAY	3	3	ATR:1,RPS6KA1:1,CDC25A:1	3.8257e-05	0.0110074	0.467857	REACT:56 - REACT:ACTIVATION OF ATR IN RESPONSE TO REPLICATION STRESS ,	ATR:1,CDC25A:1	0.961889
BIOC:154	BIOC:EIF2_PATHWAY	2	2	EIF2AK4:1,EIF5:1	2.37175e-05	0.00682405	0.46804	GO:0001731 - GO:FORMATION OF TRANSLATION PREINITIATION COMPLEX , GO:0031369 - GO:TRANSLATION INITIATION FACTOR BINDING , GO:0006446 - GO:REGULATION OF TRANSLATIONAL INITIATION ,	EIF5:1,EIF2AK4:1,EIF3E:1,EIF4G3:1	0.961889
REACT:269	REACT:CELLULAR RESPONSE TO HYPOXIA	7	6	CREBBP:2,PSMC1:1,PSMD7:1,CUL2:1,PSMA7:1,UBC:1	9.72419e-05	0.0279786	0.468686	REACT:1397 - REACT:REGULATION OF HYPOXIA-INDUCIBLE FACTOR (HIF) BY OXYGEN ,	CREBBP:2,PSMC1:1,PSMD7:1,CUL2:1,PSMA7:1,UBC:1	0.961889
GO:0042169	GO:SH2 DOMAIN BINDING	3	3	CTR9:1,SYNGR3:1,TRPV4:1	3.83127e-05	0.0110234	0.468803	NA	NA	0.961889
GO:0071354	GO:CELLULAR RESPONSE TO INTERLEUKIN-6	2	2	CTR9:1,NFKB1:1	2.37637e-05	0.00683733	0.469043	GO:0070741 - GO:RESPONSE TO INTERLEUKIN-6 ,	CTR9:1,NFKB1:1	0.961889
KEGG:HSA04742	KEGG:TASTE TRANSDUCTION	6	4	SCN3A:1,GRM1:1,CACNA1A:3,ITPR3:1	8.24927e-05	0.023735	0.46912	NA	NA	0.961889
GO:0043966	GO:HISTONE H3 ACETYLATION	7	6	KMT2A:3,TADA3:1,KAT6B:1,BRPF3:1,BRPF1:1,JADE3:1	9.73463e-05	0.0280087	0.469797	NA	NA	0.961889
GO:0005791	GO:ROUGH ENDOPLASMIC RETICULUM	5	5	SEC62:1,TMCC1:1,KCNJ2:1,FKRP:1,STAU1:1	6.78106e-05	0.0195106	0.470161	NA	NA	0.961889
GO:0030276	GO:CLATHRIN BINDING	6	6	LRP1:1,TRPC5:1,HIP1:1,SYT3:1,CLTB:1,SYT2:1	8.26348e-05	0.0237758	0.470761	NA	NA	0.961889
GO:0043457	GO:REGULATION OF CELLULAR RESPIRATION	2	2	PRELID1:1,TRPV4:1	2.38582e-05	0.00686454	0.471095	NA	NA	0.961889
REACT:1252	REACT:PRESYNAPTIC FUNCTION OF KAINATE RECEPTORS	2	2	GRIK3:1,GNB2:1	2.38816e-05	0.00687125	0.4716	REACT:86 - REACT:ACTIVATION OF KAINATE RECEPTORS UPON GLUTAMATE BINDING ,	GRIK5:1,GRIK3:1,GNB2:1	0.961889
REACT:533	REACT:EUKARYOTIC TRANSLATION TERMINATION	5	5	RPLP0:1,RPS5:1,RPL11:1,GSPT1:1,RPS19:1	6.79252e-05	0.0195436	0.47162	REACT:531 - REACT:EUKARYOTIC TRANSLATION ELONGATION , REACT:1095 - REACT:NONSENSE MEDIATED DECAY (NMD) INDEPENDENT OF THE EXON JUNCTION COMPLEX (EJC) , GO:0006613 - GO:COTRANSLATIONAL PROTEIN TARGETING TO MEMBRANE ,	RPLP0:1,RPS5:1,RPL11:1,EEF1G:1,RPS19:1,GSPT1:1,SEC62:1	0.961889
GO:1900273	GO:POSITIVE REGULATION OF LONG-TERM SYNAPTIC POTENTIATION	3	3	GRIN2A:1,EIF2AK4:1,STAU1:1	3.85539e-05	0.0110928	0.472894	NA	NA	0.961889
GO:0014047	GO:GLUTAMATE SECRETION	5	4	HRH3:1,STXBP1:1,SLC1A6:1,NF1:2	6.81308e-05	0.0196027	0.474234	GO:0006835 - GO:DICARBOXYLIC ACID TRANSPORT ,	HRH3:1,STXBP1:1,SLC1A6:1,SLC25A12:1,NF1:2	0.961889
NCI:128	NCI:LISSENCEPHALY GENE (LIS1) IN NEURONAL MIGRATION AND DEVELOPMENT	4	4	LRP8:1,DYNC1H1:1,PPP2R5D:1,CDK5R2:1	5.34418e-05	0.0153764	0.475449	NA	NA	0.961889
BIOC:11	BIOC:AKT_PATHWAY	3	3	CHUK:1,NFKB1:1,PDPK1:1	3.8745e-05	0.0111478	0.476124	BIOC:123 - BIOC:VIP_PATHWAY , REACT:322 - REACT:CONSTITUTIVE SIGNALING BY AKT1 E17K IN CANCER , REACT:1704 - REACT:TAK1 ACTIVATES NFKB BY PHOSPHORYLATION AND ACTIVATION OF IKKS COMPLEX ,	CHUK:1,EGR3:1,NFKB1:1,RICTOR:1,PDPK1:1,TAB3:1	0.961889
GO:2000279	GO:NEGATIVE REGULATION OF DNA BIOSYNTHETIC PROCESS	3	3	DACH1:1,POT1:1,BMPR2:1	3.87918e-05	0.0111613	0.476916	NA	NA	0.961889
GO:0006817	GO:PHOSPHATE ION TRANSPORT	2	2	CRY2:1,XPR1:1	2.41324e-05	0.00694342	0.477016	GO:0015114 - GO:PHOSPHATE ION TRANSMEMBRANE TRANSPORTER ACTIVITY , GO:1901677 - GO:PHOSPHATE TRANSMEMBRANE TRANSPORTER ACTIVITY , GO:0035435 - GO:PHOSPHATE ION TRANSMEMBRANE TRANSPORT ,	XPR1:1	0.961889
GO:0021766	GO:HIPPOCAMPUS DEVELOPMENT	8	7	NF2:1,ATAT1:2,LRP8:1,NR2E1:1,LHX5:1,SRF:1,CDK5R2:1	0.000112926	0.0324914	0.477388	NA	NA	0.961889
GO:0045815	GO:POSITIVE REGULATION OF GENE EXPRESSION, EPIGENETIC	7	7	PHF2:1,SMARCA5:1,BAZ1B:1,HIST1H3J:1,CTNNB1:1,HIST1H3B:1,HIST1H3C:1	9.80976e-05	0.0282248	0.477782	NA	NA	0.961889
KEGG:HSA04137	KEGG:MITOPHAGY - ANIMAL	5	4	TBK1:2,ATG9A:1,MAPK8:1,GABARAPL2:1	6.84657e-05	0.0196991	0.478484	NA	NA	0.961889
GO:0030672	GO:SYNAPTIC VESICLE MEMBRANE	4	5	SLC6A17:1,SYNGR3:1,RAB5B:1,SV2A:1,SYT2:1	5.36592e-05	0.0154389	0.478565	GO:0099501 - GO:EXOCYTIC VESICLE MEMBRANE ,	SLC6A17:1,SYNGR3:1,RAB5B:1,SV2A:1,SYT2:1	0.961889
KEGG:HSA04710	KEGG:CIRCADIAN RHYTHM	5	5	CRY2:1,FBXW11:1,PRKAG2:1,BTRC:1,CSNK1D:1	6.84734e-05	0.0197013	0.478582	NA	NA	0.961889
REACT:1265	REACT:PROLACTIN RECEPTOR SIGNALING	2	2	PTPN11:1,BTRC:1	2.4222e-05	0.00696919	0.478942	NA	NA	0.961889
GO:0019773	GO:PROTEASOME CORE COMPLEX, ALPHA-SUBUNIT COMPLEX	1	1	PSMA7:1	9.79654e-06	0.00281868	0.479015	GO:0004298 - GO:THREONINE-TYPE ENDOPEPTIDASE ACTIVITY , GO:0070003 - GO:THREONINE-TYPE PEPTIDASE ACTIVITY , GO:0005839 - GO:PROTEASOME CORE COMPLEX , BIOC:143 - BIOC:PROTEASOME_PATHWAY ,	PSMA7:1	0.961889
GO:0005587	GO:COLLAGEN TYPE IV TRIMER	2	2	COL4A5:1,COL4A1:1	2.42675e-05	0.00698229	0.479919	GO:0098642 - GO:NETWORK-FORMING COLLAGEN TRIMER , GO:0098645 - GO:COLLAGEN NETWORK , GO:0098651 - GO:BASEMENT MEMBRANE COLLAGEN TRIMER , BIOC:14 - BIOC:ACE2_PATHWAY , BIOC:108 - BIOC:INTRINSIC_PATHWAY , GO:0061299 - GO:RETINA VASCULATURE MORPHOGENESIS IN CAMERA-TYPE EYE , BIOC:5 - BIOC:AMI_PATHWAY , BIOC:141 - BIOC:PLATELETAPP_PATHWAY , GO:0005605 - GO:BASAL LAMINA , BIOC:215 - BIOC:VITCB_PATHWAY…	COL4A5:1,COL4A1:1,F8:1,DDR1:1,SV2A:1,THBS1:1,C1QB:1,COL3A1:1,HGF:1,FBN1:1,SLC16A10:1	0.961889
GO:0060021	GO:PALATE DEVELOPMENT	7	6	GABRB3:1,TIPARP:1,JAG2:1,SUMO1:1,TBX2:1,ACVR2B:2	9.83612e-05	0.0283007	0.480575	NA	NA	0.961889
GO:0008156	GO:NEGATIVE REGULATION OF DNA REPLICATION	5	4	NF2:1,ATR:1,BCL6:2,SMC3:1	6.86685e-05	0.0197574	0.481052	NA	NA	0.961889
NCI:48	NCI:E2F TRANSCRIPTION FACTOR NETWORK	7	6	TK1:1,CREBBP:2,TRRAP:1,CDC25A:1,TP73:1,RB1:2	9.85094e-05	0.0283433	0.482145	NA	NA	0.961889
GO:0043525	GO:POSITIVE REGULATION OF NEURON APOPTOTIC PROCESS	6	6	ASCL1:1,GRIK5:1,SRPK2:1,NF1:2,PRNP:1,CTNNB1:1	8.37199e-05	0.024088	0.483246	GO:1901216 - GO:POSITIVE REGULATION OF NEURON DEATH ,	ASCL1:1,GRIK5:1,EGR1:1,SRPK2:1,NF1:2,PRNP:1,CTNNB1:1	0.961889
GO:0051354	GO:NEGATIVE REGULATION OF OXIDOREDUCTASE ACTIVITY	2	2	HDAC6:1,NFKB1:1	2.44924e-05	0.007047	0.48473	GO:0051341 - GO:REGULATION OF OXIDOREDUCTASE ACTIVITY ,	PRKG2:1,HDAC6:1,DDAH1:1,NFKB1:1	0.961889
GO:0000792	GO:HETEROCHROMATIN	8	7	CHD5:1,UHRF2:1,RNF20:1,BEND3:2,SUMO1:1,BAZ1B:1,RNF40:1	0.000113764	0.0327324	0.485666	NA	NA	0.961889
REACT:62	REACT:ACTIVATION OF CA-PERMEABLE KAINATE RECEPTOR	2	2	GRIK5:1,GRIK3:1	2.45659e-05	0.00706814	0.486296	REACT:864 - REACT:IONOTROPIC ACTIVITY OF KAINATE RECEPTORS , GO:0022824 - GO:TRANSMITTER-GATED ION CHANNEL ACTIVITY , GO:0022835 - GO:TRANSMITTER-GATED CHANNEL ACTIVITY , GO:0004970 - GO:IONOTROPIC GLUTAMATE RECEPTOR ACTIVITY , GO:0005234 - GO:EXTRACELLULARLY GLUTAMATE-GATED ION CHANNEL ACTIVITY , GO:0035235 - GO:IONOTROPIC GLUTAMATE RECEPTOR SIGNALING PATHWAY , GO:0005231 - GO:EXCITATORY EXTRACE…	GRIK5:1,GRIK3:1,GRIN2A:1,GABRB3:1	0.961889
GO:0043198	GO:DENDRITIC SHAFT	6	5	ARHGEF2:1,SLC12A5:1,JPH4:1,FLNA:2,NLGN1:1	8.40046e-05	0.02417	0.486508	NA	NA	0.961889
REACT:865	REACT:IRON UPTAKE AND TRANSPORT	4	4	IREB2:1,FBXL5:1,ATP6V1E1:1,UBC:1	5.42291e-05	0.0156029	0.486699	GO:0006879 - GO:CELLULAR IRON ION HOMEOSTASIS , GO:0055072 - GO:IRON ION HOMEOSTASIS ,	IREB2:1,FBXL5:1,UBC:1	0.961889
REACT:275	REACT:CHAPERONIN-MEDIATED PROTEIN FOLDING	7	7	FBXL5:1,TUBB4B:1,GNAZ:1,DCAF7:1,GNB2:1,RGS7:1,TUBB4A:1	9.89731e-05	0.0284767	0.487047	NA	NA	0.961889
GO:0030620	GO:U2 SNRNA BINDING	1	1	PRPF8:1	1.0034e-05	0.002887	0.487196	GO:0030619 - GO:U1 SNRNA BINDING , GO:0097157 - GO:PRE-MRNA INTRONIC BINDING , GO:0017070 - GO:U6 SNRNA BINDING ,	PRPF8:1	0.961889
KEGG:HSA05033	KEGG:NICOTINE ADDICTION	6	4	GRIN2A:1,GABRB3:1,GABRG3:1,CACNA1A:3	8.43175e-05	0.02426	0.490086	NA	NA	0.961889
GO:0045617	GO:NEGATIVE REGULATION OF KERATINOCYTE DIFFERENTIATION	1	1	GRHL2:1	1.01403e-05	0.00291759	0.490817	GO:0060462 - GO:LUNG LOBE DEVELOPMENT , GO:0060463 - GO:LUNG LOBE MORPHOGENESIS , GO:0044030 - GO:REGULATION OF DNA METHYLATION , GO:0060670 - GO:BRANCHING INVOLVED IN LABYRINTHINE LAYER MORPHOGENESIS , GO:0060669 - GO:EMBRYONIC PLACENTA MORPHOGENESIS , GO:0060713 - GO:LABYRINTHINE LAYER MORPHOGENESIS ,	GRHL2:1,PRDM14:1,SETD2:1	0.961889
GO:0002327	GO:IMMATURE B CELL DIFFERENTIATION	2	2	FNIP1:1,ATP11C:1	2.48134e-05	0.00713937	0.49155	GO:0060590 - GO:ATPASE REGULATOR ACTIVITY ,	FNIP1:1	0.961889
REACT:1141	REACT:PCP/CE PATHWAY	9	9	WNT5B:1,PRKCA:1,PSMC1:1,PSMD7:1,PSMA7:1,DVL3:1,CLTB:1,UBC:1,FZD7:1	0.000129385	0.0372269	0.492076	NA	NA	0.961889
GO:0016605	GO:PML BODY	11	11	SPTBN4:1,ATR:1,USP7:1,PIAS2:1,SUMO1:1,EIF3E:1,WDFY3:2,SENP2:1,RB1:2,SMC6:1,PIAS4:1	0.00015939	0.0458599	0.492521	NA	NA	0.961889
GO:0050879	GO:MULTICELLULAR ORGANISMAL MOVEMENT	5	5	ASCL1:1,CHUK:1,VPS35:1,GIGYF2:1,KCNJ2:1	6.96598e-05	0.0200427	0.493544	GO:0050881 - GO:MUSCULOSKELETAL MOVEMENT ,	ASCL1:1,CHUK:1,VPS35:1,GIGYF2:1,KCNJ2:1	0.961889
GO:0000800	GO:LATERAL ELEMENT	1	1	SMC3:1	1.02438e-05	0.00294735	0.494316	GO:0030893 - GO:MEIOTIC COHESIN COMPLEX , GO:0032875 - GO:REGULATION OF DNA ENDOREDUPLICATION , GO:0042023 - GO:DNA ENDOREDUPLICATION , REACT:528 - REACT:ESTABLISHMENT OF SISTER CHROMATID COHESION , GO:0000795 - GO:SYNAPTONEMAL COMPLEX , GO:0099086 - GO:SYNAPTONEMAL STRUCTURE , GO:1901673 - GO:REGULATION OF MITOTIC SPINDLE ASSEMBLY , GO:0008278 - GO:COHESIN COMPLEX , GO:0097431 - GO:MITOTIC SPIND…	SMC3:1,PDS5B:1,CHMP4B:1,KIFAP3:1	0.961889
GO:0017080	GO:SODIUM CHANNEL REGULATOR ACTIVITY	3	3	FGF12:1,NEDD4L:1,NOS1:1	3.98498e-05	0.0114657	0.494622	NA	NA	0.961889
GO:0051289	GO:PROTEIN HOMOTETRAMERIZATION	5	5	TK1:1,HCN1:1,PKM:1,KCNJ2:1,IDE:1	6.9758e-05	0.0200709	0.494776	NA	NA	0.961889
GO:0031312	GO:EXTRINSIC COMPONENT OF ORGANELLE MEMBRANE	3	2	WDFY3:2,SARM1:1	3.98668e-05	0.0114706	0.494904	NA	NA	0.961889
GO:0030904	GO:RETROMER COMPLEX	2	2	VPS35:1,SNX6:1	2.50084e-05	0.00719548	0.495664	NA	NA	0.961889
GO:0010595	GO:POSITIVE REGULATION OF ENDOTHELIAL CELL MIGRATION	7	6	PRKCA:1,FLT4:1,ROCK2:2,ATP5A1:1,THBS1:1,BMPR2:1	9.98095e-05	0.0287174	0.495854	NA	NA	0.961889
GO:0090630	GO:ACTIVATION OF GTPASE ACTIVITY	7	7	ARHGAP42:1,RALGAPA1:1,RASGRP1:1,RABGAP1:1,TBC1D30:1,DOCK7:1,EIF5:1	9.98199e-05	0.0287204	0.495964	NA	NA	0.961889
GO:0034450	GO:UBIQUITIN-UBIQUITIN LIGASE ACTIVITY	3	2	PRPF19:1,UBE4A:2	3.99394e-05	0.0114914	0.496108	GO:0030433 - GO:UBIQUITIN-DEPENDENT ERAD PATHWAY , GO:0036503 - GO:ERAD PATHWAY ,	PSMC1:1,UBE4A:2	0.961889
GO:0010884	GO:POSITIVE REGULATION OF LIPID STORAGE	2	2	EHD1:1,NFKB1:1	2.51231e-05	0.00722847	0.498074	NA	NA	0.961889
BIOC:92	BIOC:IL2_PATHWAY	3	3	JAK1:1,MAPK8:1,RAF1:1	4.00591e-05	0.0115259	0.498089	BIOC:99 - BIOC:IL2RB_PATHWAY ,	JAK1:1,IKZF3:1,RAF1:1	0.961889
GO:0007217	GO:TACHYKININ RECEPTOR SIGNALING PATHWAY	1	1	GRK5:1	1.0392e-05	0.00299	0.499289	GO:0004703 - GO:G-PROTEIN COUPLED RECEPTOR KINASE ACTIVITY ,	GRK5:1	0.961889
GO:0044088	GO:REGULATION OF VACUOLE ORGANIZATION	2	2	CHMP4B:1,RAB1B:1	2.51961e-05	0.00724948	0.499604	GO:2000785 - GO:REGULATION OF AUTOPHAGOSOME ASSEMBLY , REACT:694 - REACT:GOLGI CISTERNAE PERICENTRIOLAR STACK REORGANIZATION ,	CHMP4B:1,RAB1B:1	0.961889
GO:0010944	GO:NEGATIVE REGULATION OF TRANSCRIPTION BY COMPETITIVE PROMOTER BINDING	1	1	DACH1:1	1.04044e-05	0.00299357	0.499702	GO:0060242 - GO:CONTACT INHIBITION , GO:0001075 - GO:TRANSCRIPTION FACTOR ACTIVITY, RNA POLYMERASE II CORE PROMOTER SEQUENCE-SPECIFIC BINDING INVOLVED IN PREINITIATION COMPLEX ASSEMBLY , GO:0000983 - GO:TRANSCRIPTION FACTOR ACTIVITY, RNA POLYMERASE II CORE PROMOTER SEQUENCE-SPECIFIC , GO:0051123 - GO:RNA POLYMERASE II TRANSCRIPTIONAL PREINITIATION COMPLEX ASSEMBLY , GO:0070897 - GO:DNA-TEMPLATED …	DACH1:1,SRF:1,PSMC1:1	0.961889
GO:0006892	GO:POST-GOLGI VESICLE-MEDIATED TRANSPORT	9	6	DOPEY1:2,MON2:1,EXOC1:2,SPTBN1:2,VPS52:1,MYO5A:1	0.00013039	0.0375159	0.501356	NA	NA	0.961889
KEGG:HSA04520	KEGG:ADHERENS JUNCTION	8	5	CREBBP:2,ACTN4:2,ACTN1:1,INSR:2,CTNNB1:1	0.0001154	0.0332032	0.501735	NA	NA	0.961889
GO:0050913	GO:SENSORY PERCEPTION OF BITTER TASTE	1	1	ITPR3:1	1.0483e-05	0.0030162	0.502319	GO:0050916 - GO:SENSORY PERCEPTION OF SWEET TASTE , GO:0005640 - GO:NUCLEAR OUTER MEMBRANE , GO:0031094 - GO:PLATELET DENSE TUBULAR NETWORK , GO:0031095 - GO:PLATELET DENSE TUBULAR NETWORK MEMBRANE , GO:0070679 - GO:INOSITOL 1,4,5 TRISPHOSPHATE BINDING , GO:0050909 - GO:SENSORY PERCEPTION OF TASTE , REACT:516 - REACT:ELEVATION OF CYTOSOLIC CA2+ LEVELS , REACT:215 - REACT:CLEC7A (DECTIN-1) INDUCES…	ITPR3:1,EHD1:1,TRPC5:1,TRPC7:1	0.961889
GO:0061097	GO:REGULATION OF PROTEIN TYROSINE KINASE ACTIVITY	5	5	LRP8:1,GGNBP2:1,SNX6:1,PRNP:1,ADAM17:1	7.04033e-05	0.0202566	0.502841	GO:0061098 - GO:POSITIVE REGULATION OF PROTEIN TYROSINE KINASE ACTIVITY ,	LRP8:1,PRNP:1,ADAM17:1	0.961889
GO:0008013	GO:BETA-CATENIN BINDING	9	7	MED12L:3,PXN:1,CTNND2:1,BTRC:1,HDAC6:1,DVL3:1,CHD8:1	0.000130556	0.0375639	0.502891	NA	NA	0.961889
GO:0001963	GO:SYNAPTIC TRANSMISSION, DOPAMINERGIC	2	2	RASD2:1,FLOT1:1	2.54164e-05	0.00731286	0.504204	NA	NA	0.961889
GO:0051279	GO:REGULATION OF RELEASE OF SEQUESTERED CALCIUM ION INTO CYTOSOL	9	7	JPH2:2,NOS1:1,JPH4:1,MYO5A:1,RYR2:2,PDPK1:1,PRKCE:1	0.000130782	0.0376289	0.504971	GO:0016529 - GO:SARCOPLASMIC RETICULUM , GO:0016528 - GO:SARCOPLASM ,	JPH2:2,NOS1:1,JPH4:1,RYR2:2,THBS1:1	0.961889
BIOC:136	BIOC:PTDINS_PATHWAY	4	4	ARHGEF2:1,PFKM:1,PDPK1:1,PRKCE:1	5.55555e-05	0.0159845	0.505431	GO:0032024 - GO:POSITIVE REGULATION OF INSULIN SECRETION , GO:0090277 - GO:POSITIVE REGULATION OF PEPTIDE HORMONE SECRETION ,	PFKM:1,PRKCE:1	0.961889
GO:0033619	GO:MEMBRANE PROTEIN PROTEOLYSIS	5	4	BACE2:2,MYH9:1,NFKB1:1,ADAM17:1	7.07036e-05	0.020343	0.506577	NA	NA	0.961889
GO:0003707	GO:STEROID HORMONE RECEPTOR ACTIVITY	5	5	ESRRG:1,PPARA:1,NR2E1:1,RXRB:1,ABHD2:1	7.0812e-05	0.0203742	0.507924	NA	NA	0.961889
GO:0030888	GO:REGULATION OF B CELL PROLIFERATION	5	4	BCL6:2,NCKAP1L:1,IL21:1,IKZF3:1	7.09824e-05	0.0204232	0.510036	GO:0042100 - GO:B CELL PROLIFERATION ,	BCL6:2,NCKAP1L:1,IL21:1,IKZF3:1	0.961889
REACT:1641	REACT:SPRY REGULATION OF FGF SIGNALING	2	2	PTPN11:1,UBC:1	2.57033e-05	0.0073954	0.510153	REACT:1064 - REACT:NEGATIVE REGULATION OF FGFR3 SIGNALING , REACT:1065 - REACT:NEGATIVE REGULATION OF FGFR4 SIGNALING , REACT:1559 - REACT:SIGNALING BY EGFR , REACT:1062 - REACT:NEGATIVE REGULATION OF FGFR1 SIGNALING , REACT:1063 - REACT:NEGATIVE REGULATION OF FGFR2 SIGNALING , REACT:1574 - REACT:SIGNALING BY FGFR3 , REACT:1578 - REACT:SIGNALING BY FGFR4 , REACT:1566 - REACT:SIGNALING BY FGFR1 ,	PTPN11:1,UBC:1,PXN:1,ADAM17:1	0.961889
GO:0035970	GO:PEPTIDYL-THREONINE DEPHOSPHORYLATION	1	1	PPM1G:1	1.07253e-05	0.00308591	0.510293	NA	NA	0.961889
KEGG:HSA04721	KEGG:SYNAPTIC VESICLE CYCLE	7	5	STXBP1:1,CACNA1A:3,ATP6V1E1:1,DNM3:1,CLTB:1	0.000101288	0.0291428	0.511309	NA	NA	0.961889
REACT:1920	REACT:VOLTAGE GATED POTASSIUM CHANNELS	5	5	KCNH2:1,KCNC1:1,KCNQ2:2,KCNH5:1,KCNC3:1	7.12546e-05	0.0205015	0.513405	REACT:1243 - REACT:POTASSIUM CHANNELS , GO:0005249 - GO:VOLTAGE-GATED POTASSIUM CHANNEL ACTIVITY ,	KCNH2:1,HCN1:1,KCNMA1:1,KCNC1:1,KCNQ2:2,KCNJ2:1,GNB2:1,KCNH5:1,KCNC3:1	0.961889
GO:0019217	GO:REGULATION OF FATTY ACID METABOLIC PROCESS	5	5	ADIPOR1:1,PPARA:1,PRKAG2:1,PDHB:1,SCAP:1	7.12869e-05	0.0205108	0.513805	NA	NA	0.961889
REACT:1120	REACT:ONCOGENE INDUCED SENESCENCE	4	3	TNRC6B:1,RB1:2,UBC:1	5.62138e-05	0.0161739	0.514617	NA	NA	0.961889
GO:0016234	GO:INCLUSION BODY	6	5	HSP90AB1:1,PICK1:1,HDAC6:1,PRNP:1,WDFY3:2	8.65039e-05	0.0248891	0.514849	NA	NA	0.961889
GO:0031491	GO:NUCLEOSOME BINDING	7	7	SMARCA5:1,HIST1H3J:1,SMARCA1:1,HIST1H3B:1,ACTL6A:1,SMARCA4:1,HIST1H3C:1	0.000101629	0.0292409	0.514852	NA	NA	0.961889
NCI:44	NCI:CXCR3-MEDIATED SIGNALING EVENTS	6	6	PIK3CB:1,GNAZ:1,RICTOR:1,RAF1:1,PDPK1:1,MAP2K3:1	8.65072e-05	0.02489	0.514886	NA	NA	0.961889
GO:0031146	GO:SCF-DEPENDENT PROTEASOMAL UBIQUITIN-DEPENDENT PROTEIN CATABOLIC PROCESS	7	7	PSMC1:1,PSMD7:1,FBXL5:1,FBXW11:1,BTRC:1,PSMA7:1,UBC:1	0.000101648	0.0292462	0.515045	NA	NA	0.961889
GO:0006298	GO:MISMATCH REPAIR	2	2	SETD2:1,TP73:1	2.59462e-05	0.00746528	0.515153	GO:0010569 - GO:REGULATION OF DOUBLE-STRAND BREAK REPAIR VIA HOMOLOGOUS RECOMBINATION , GO:0010793 - GO:REGULATION OF MRNA EXPORT FROM NUCLEUS , GO:2000197 - GO:REGULATION OF RIBONUCLEOPROTEIN COMPLEX LOCALIZATION , GO:0046975 - GO:HISTONE METHYLTRANSFERASE ACTIVITY (H3-K36 SPECIFIC) , GO:0010452 - GO:HISTONE H3-K36 METHYLATION , GO:0046831 - GO:REGULATION OF RNA EXPORT FROM NUCLEUS , GO:0032239 …	SETD2:1	0.961889
REACT:437	REACT:DEGRADATION OF BETA-CATENIN BY THE DESTRUCTION COMPLEX	9	9	PPP2R5A:1,PSMC1:1,PSMD7:1,PPP2R5D:1,BTRC:1,PSMA7:1,PPP2R5C:1,UBC:1,CTNNB1:1	0.00013192	0.0379562	0.515402	NA	NA	0.961889
GO:0070498	GO:INTERLEUKIN-1-MEDIATED SIGNALING PATHWAY	2	2	EGR1:1,RPS6KA4:1	2.59884e-05	0.00747742	0.516018	GO:0071347 - GO:CELLULAR RESPONSE TO INTERLEUKIN-1 ,	EGR1:1,RPS6KA4:1,NFKB1:1	0.961889
GO:0005225	GO:VOLUME-SENSITIVE ANION CHANNEL ACTIVITY	1	1	LRRC8B:1	1.09025e-05	0.0031369	0.516045	REACT:978 - REACT:MISCELLANEOUS TRANSPORT AND BINDING EVENTS ,	LRRC8B:1	0.961889
GO:0042059	GO:NEGATIVE REGULATION OF EPIDERMAL GROWTH FACTOR RECEPTOR SIGNALING PATHWAY	2	2	SNX6:1,UBC:1	2.60377e-05	0.00749162	0.517029	NA	NA	0.961889
KEGG:HSA05120	KEGG:EPITHELIAL CELL SIGNALING IN HELICOBACTER PYLORI INFECTION	6	6	CHUK:1,PTPN11:1,ATP6V1E1:1,MAPK8:1,NFKB1:1,ADAM17:1	8.66989e-05	0.0249452	0.517036	NCI:158 - NCI:P75(NTR)-MEDIATED SIGNALING ,	CHUK:1,MAPK8:1,ADAM17:1	0.961889
REACT:933	REACT:MACROAUTOPHAGY	7	7	CHMP4B:1,LAMTOR1:1,WIPI2:1,CHMP7:1,PRKAG2:1,ATG9A:1,GABARAPL2:1	0.000101859	0.0293069	0.517232	NA	NA	0.961889
KEGG:HSA04920	KEGG:ADIPOCYTOKINE SIGNALING PATHWAY	7	8	ADIPOR1:1,CHUK:1,PTPN11:1,PPARA:1,PRKAG2:1,MAPK8:1,NFKB1:1,RXRB:1	0.000101905	0.0293204	0.517716	NA	NA	0.961889
GO:0002315	GO:MARGINAL ZONE B CELL DIFFERENTIATION	2	1	DOCK11:2	2.60715e-05	0.00750134	0.51772	GO:0002313 - GO:MATURE B CELL DIFFERENTIATION INVOLVED IN IMMUNE RESPONSE , GO:0002335 - GO:MATURE B CELL DIFFERENTIATION , NCI:39 - NCI:REGULATION OF CDC42 ACTIVITY , GO:0001782 - GO:B CELL HOMEOSTASIS , GO:0002260 - GO:LYMPHOCYTE HOMEOSTASIS ,	DOCK11:2,ARHGEF9:1,NCKAP1L:1	0.961889
GO:0043014	GO:ALPHA-TUBULIN BINDING	3	3	SETD2:1,HDAC6:1,TRPV4:1	4.14349e-05	0.0119217	0.520583	NA	NA	0.961889
REACT:1344	REACT:RUNX1 INTERACTS WITH CO-FACTORS WHOSE PRECISE EFFECT ON RUNX1 TARGETS IS NOT KNOWN	6	7	PBRM1:1,PHC1:1,CBFB:1,ACTL6A:1,ARID2:1,SMARCA4:1,CBX4:1	8.70528e-05	0.025047	0.520995	NA	NA	0.961889
GO:0002091	GO:NEGATIVE REGULATION OF RECEPTOR INTERNALIZATION	1	1	LRRTM2:1	1.10723e-05	0.00318576	0.521493	GO:0048261 - GO:NEGATIVE REGULATION OF RECEPTOR-MEDIATED ENDOCYTOSIS , GO:0045806 - GO:NEGATIVE REGULATION OF ENDOCYTOSIS ,	LRRTM2:1	0.961889
KEGG:HSA05146	KEGG:AMOEBIASIS	11	10	ADCY1:1,PRKCA:1,COL4A5:1,ACTN4:2,PIK3CB:1,ACTN1:1,RAB5B:1,COL3A1:1,NFKB1:1,COL4A1:1	0.000162877	0.0468632	0.521515	NA	NA	0.961889
GO:0007220	GO:NOTCH RECEPTOR PROCESSING	2	2	JAG2:1,ADAM17:1	2.63188e-05	0.00757249	0.522759	NA	NA	0.961889
GO:0047144	GO:2-ACYLGLYCEROL-3-PHOSPHATE O-ACYLTRANSFERASE ACTIVITY	1	1	MBOAT2:1	1.11555e-05	0.00320969	0.524139	GO:0036152 - GO:PHOSPHATIDYLETHANOLAMINE ACYL-CHAIN REMODELING , REACT:97 - REACT:ACYL CHAIN REMODELLING OF PE , GO:0036151 - GO:PHOSPHATIDYLCHOLINE ACYL-CHAIN REMODELING , REACT:96 - REACT:ACYL CHAIN REMODELLING OF PC ,	MBOAT2:1	0.961889
GO:0072488	GO:AMMONIUM TRANSMEMBRANE TRANSPORT	1	1	SLC12A2:1	1.1194e-05	0.00322076	0.525359	GO:0008519 - GO:AMMONIUM TRANSMEMBRANE TRANSPORTER ACTIVITY , GO:0070633 - GO:TRANSEPITHELIAL TRANSPORT ,	SLC12A2:1	0.961889
GO:0033627	GO:CELL ADHESION MEDIATED BY INTEGRIN	4	4	PTPN11:1,FBN1:1,NCKAP1L:1,ADAM17:1	5.70073e-05	0.0164023	0.525584	GO:0033628 - GO:REGULATION OF CELL ADHESION MEDIATED BY INTEGRIN ,	PTPN11:1,NCKAP1L:1	0.961889
GO:0009954	GO:PROXIMAL/DISTAL PATTERN FORMATION	2	2	ALDH1A2:1,CTNNB1:1	2.64711e-05	0.00761631	0.525844	NA	NA	0.961889
GO:0032050	GO:CLATHRIN HEAVY CHAIN BINDING	2	2	LRP1:1,CLTB:1	2.64724e-05	0.00761668	0.52587	GO:0030130 - GO:CLATHRIN COAT OF TRANS-GOLGI NETWORK VESICLE , GO:0012510 - GO:TRANS-GOLGI NETWORK TRANSPORT VESICLE MEMBRANE , REACT:588 - REACT:FORMATION OF ANNULAR GAP JUNCTIONS , REACT:653 - REACT:GAP JUNCTION DEGRADATION , REACT:654 - REACT:GAP JUNCTION TRAFFICKING , REACT:1928 - REACT:WNT5A-DEPENDENT INTERNALIZATION OF FZD2, FZD5 AND ROR2 , REACT:655 - REACT:GAP JUNCTION TRAFFICKING AND REG…	CLTB:1	0.961889
GO:0033032	GO:REGULATION OF MYELOID CELL APOPTOTIC PROCESS	2	2	PIK3CB:1,ADAM17:1	2.6478e-05	0.0076183	0.525984	GO:0033028 - GO:MYELOID CELL APOPTOTIC PROCESS , NCI:67 - NCI:ERBB4 SIGNALING EVENTS ,	PIK3CB:1,ADAM17:1,ITCH:1	0.961889
GO:0035272	GO:EXOCRINE SYSTEM DEVELOPMENT	5	5	PAX6:1,NTN4:1,PLXNA1:1,HGF:1,INSR:2	7.22786e-05	0.0207961	0.525989	NA	NA	0.961889
GO:0045745	GO:POSITIVE REGULATION OF G-PROTEIN COUPLED RECEPTOR PROTEIN SIGNALING PATHWAY	3	3	NOS1:1,VPS35:1,CNTN2:1	4.18033e-05	0.0120277	0.526512	NA	NA	0.961889
GO:0010954	GO:POSITIVE REGULATION OF PROTEIN PROCESSING	2	2	MYH9:1,CNTN2:1	2.65487e-05	0.00763865	0.527412	GO:1903319 - GO:POSITIVE REGULATION OF PROTEIN MATURATION ,	MYH9:1,CNTN2:1	0.961889
GO:0005604	GO:BASEMENT MEMBRANE	5	5	NTN4:1,COL4A5:1,FBN1:1,COL4A1:1,SMC3:1	7.24271e-05	0.0208389	0.527803	NA	NA	0.961889
GO:0035112	GO:GENITALIA MORPHOGENESIS	2	2	NIPBL:1,CTNNB1:1	2.66331e-05	0.00766292	0.529112	GO:0048806 - GO:GENITALIA DEVELOPMENT , GO:0042634 - GO:REGULATION OF HAIR CYCLE , GO:0061038 - GO:UTERUS MORPHOGENESIS , GO:0070087 - GO:CHROMO SHADOW DOMAIN BINDING , GO:0048557 - GO:EMBRYONIC DIGESTIVE TRACT MORPHOGENESIS , GO:0032039 - GO:INTEGRATOR COMPLEX ,	NIPBL:1,PTPN11:1,CTNNB1:1	0.961889
GO:0032183	GO:SUMO BINDING	2	2	UBA2:1,CBX4:1	2.67441e-05	0.00769485	0.531341	NA	NA	0.961889
GO:1901016	GO:REGULATION OF POTASSIUM ION TRANSMEMBRANE TRANSPORTER ACTIVITY	4	4	NEDD4L:1,KLHL24:1,KCNC1:1,SUMO1:1	5.74312e-05	0.0165242	0.531394	NA	NA	0.961889
REACT:1133	REACT:OTHER SEMAPHORIN INTERACTIONS	3	3	SEMA7A:1,PLXNA1:1,PLXNA4:1	4.21168e-05	0.0121179	0.531527	REACT:1537 - REACT:SEMA3A PAK DEPENDENT AXON REPULSION , GO:0048841 - GO:REGULATION OF AXON EXTENSION INVOLVED IN AXON GUIDANCE , GO:1902667 - GO:REGULATION OF AXON GUIDANCE , GO:0048846 - GO:AXON EXTENSION INVOLVED IN AXON GUIDANCE , GO:1902284 - GO:NEURON PROJECTION EXTENSION INVOLVED IN NEURON PROJECTION GUIDANCE ,	HSP90AB1:1,PLXNA1:1,PLXNA4:1,BMPR2:1	0.961889
GO:0007289	GO:SPERMATID NUCLEUS DIFFERENTIATION	2	2	CHD5:1,AGFG1:1	2.67983e-05	0.00771046	0.532428	NA	NA	0.961889
GO:0045171	GO:INTERCELLULAR BRIDGE	3	3	KIF4A:1,FOXL2:1,FAM50B:1	4.21799e-05	0.0121361	0.532533	NA	NA	0.961889
GO:0051969	GO:REGULATION OF TRANSMISSION OF NERVE IMPULSE	1	1	FGF12:1	1.14336e-05	0.00328969	0.532881	NA	NA	0.961889
NCI:75	NCI:FC-EPSILON RECEPTOR I SIGNALING IN MAST CELLS	7	7	CHUK:1,PXN:1,PTPN11:1,S1PR1:1,MAPK8:1,RAF1:1,NFKB1:1	0.000103404	0.0297515	0.533139	BIOC:180 - BIOC:MET_PATHWAY , NCI:9 - NCI:ANGIOPOIETIN RECEPTOR TIE2-MEDIATED SIGNALING ,	PXN:1,PTPN11:1,HGF:1,MAPK8:1,RAF1:1,NFKB1:1	0.961889
REACT:123	REACT:AMPLIFICATION OF SIGNAL FROM UNATTACHED KINETOCHORES VIA A MAD2 INHIBITORY SIGNAL	9	9	PPP2R5A:1,CLASP2:1,DYNC1H1:1,PPP2R5D:1,CKAP5:1,PPP2R5C:1,TAOK1:1,CLASP1:1,PPP1CC:1	0.000133932	0.0385351	0.53368	REACT:124 - REACT:AMPLIFICATION OF SIGNAL FROM THE KINETOCHORES ,	PPP2R5A:1,CLASP2:1,DYNC1H1:1,PPP2R5D:1,CKAP5:1,PPP2R5C:1,TAOK1:1,CLASP1:1,PPP1CC:1	0.961889
GO:0070016	GO:ARMADILLO REPEAT DOMAIN BINDING	2	2	STRN4:1,CHD8:1	2.68674e-05	0.00773033	0.53381	GO:0051721 - GO:PROTEIN PHOSPHATASE 2A BINDING ,	STRN4:1	0.961889
GO:0030990	GO:INTRACILIARY TRANSPORT PARTICLE	1	1	KIFAP3:1	1.14744e-05	0.00330144	0.534152	GO:0032391 - GO:PHOTORECEPTOR CONNECTING CILIUM , GO:0035869 - GO:CILIARY TRANSITION ZONE , GO:0072383 - GO:PLUS-END-DIRECTED VESICLE TRANSPORT ALONG MICROTUBULE , GO:0072386 - GO:PLUS-END-DIRECTED ORGANELLE TRANSPORT ALONG MICROTUBULE , GO:0035735 - GO:INTRACILIARY TRANSPORT INVOLVED IN CILIUM ASSEMBLY , REACT:855 - REACT:INTRAFLAGELLAR TRANSPORT , GO:0042073 - GO:INTRACILIARY TRANSPORT , GO:009…	KIFAP3:1	0.961889
GO:0016592	GO:MEDIATOR COMPLEX	4	2	MED12L:3,MED7:1	5.76639e-05	0.0165912	0.534569	NA	NA	0.961889
NCI:99	NCI:IGF1 PATHWAY	4	4	PXN:1,PTPN11:1,RAF1:1,PDPK1:1	5.76704e-05	0.016593	0.534658	NCI:134 - NCI:SIGNALING EVENTS MEDIATED BY HEPATOCYTE GROWTH FACTOR RECEPTOR (C-MET) , GO:0048011 - GO:NEUROTROPHIN TRK RECEPTOR SIGNALING PATHWAY , NCI:84 - NCI:GMCSF-MEDIATED SIGNALING EVENTS , GO:0038179 - GO:NEUROTROPHIN SIGNALING PATHWAY ,	EGR1:1,PXN:1,PTPN11:1,HGF:1,MAPK8:1,RAF1:1,CTNNB1:1,PDPK1:1	0.961889
GO:0006890	GO:RETROGRADE VESICLE-MEDIATED TRANSPORT, GOLGI TO ER	8	7	RAB6A:2,BICD2:1,PICK1:1,COPB1:1,RAB1B:1,KIF4A:1,KIFAP3:1	0.000118954	0.0342258	0.536097	NA	NA	0.961889
BIOC:217	BIOC:ACTINY_PATHWAY	3	3	NCKAP1:1,ACTR2:1,PSMA7:1	4.24092e-05	0.012202	0.536177	GO:0034314 - GO:ARP2/3 COMPLEX-MEDIATED ACTIN NUCLEATION , GO:0045010 - GO:ACTIN NUCLEATION , REACT:1301 - REACT:RHO GTPASES ACTIVATE WASPS AND WAVES ,	PICK1:1,NCKAP1:1,ACTR2:1,NCKAP1L:1	0.961889
REACT:1792	REACT:TIGHT JUNCTION INTERACTIONS	1	1	PARD6B:1	1.15439e-05	0.00332143	0.536304	NA	NA	0.961889
NCI:135	NCI:MTOR SIGNALING PATHWAY	7	7	PRKCA:1,PXN:1,RPS6KA1:1,FBXW11:1,RICTOR:1,RAF1:1,PDPK1:1	0.000103715	0.0298411	0.536322	NA	NA	0.961889
GO:0035064	GO:METHYLATED HISTONE BINDING	8	7	CHD1:2,PHF2:1,CHD5:1,KDM7A:1,CHD8:1,L3MBTL2:1,CBX4:1	0.000119008	0.0342412	0.536609	GO:0140034 - GO:METHYLATION-DEPENDENT PROTEIN BINDING ,	CHD1:2,PHF2:1,CHD5:1,KDM7A:1,CHD8:1,L3MBTL2:1,CBX4:1	0.961889
GO:0060170	GO:CILIARY MEMBRANE	2	2	EHD1:1,CLTB:1	2.70358e-05	0.00777878	0.537167	NA	NA	0.961889
GO:0060325	GO:FACE MORPHOGENESIS	3	3	NIPBL:1,PTPN11:1,TIPARP:1	4.24765e-05	0.0122214	0.537244	GO:0010171 - GO:BODY MORPHOGENESIS , GO:0060323 - GO:HEAD MORPHOGENESIS ,	NIPBL:1,CLASP2:1,PTPN11:1,TIPARP:1,CLASP1:1	0.961889
GO:0034766	GO:NEGATIVE REGULATION OF ION TRANSMEMBRANE TRANSPORT	7	7	FGF12:1,NEDD4L:1,KCNH2:1,SUMO1:1,CRHR1:1,THBS1:1,PRKCE:1	0.000103807	0.0298676	0.53726	GO:0034763 - GO:NEGATIVE REGULATION OF TRANSMEMBRANE TRANSPORT ,	FGF12:1,NEDD4L:1,KCNH2:1,SUMO1:1,CRHR1:1,THBS1:1,PRKCE:1	0.961889
GO:0060390	GO:REGULATION OF SMAD PROTEIN IMPORT INTO NUCLEUS	1	1	FAM89B:1	1.1604e-05	0.00333872	0.538159	NA	NA	0.961889
GO:0004559	GO:ALPHA-MANNOSIDASE ACTIVITY	1	1	MAN1A2:1	1.16063e-05	0.00333938	0.53823	GO:0004571 - GO:MANNOSYL-OLIGOSACCHARIDE 1,2-ALPHA-MANNOSIDASE ACTIVITY , GO:0015923 - GO:MANNOSIDASE ACTIVITY , GO:0015924 - GO:MANNOSYL-OLIGOSACCHARIDE MANNOSIDASE ACTIVITY ,	MAN1A2:1	0.961889
GO:0097617	GO:ANNEALING ACTIVITY	2	2	FXR1:1,SMARCA1:1	2.71015e-05	0.0077977	0.538474	GO:0043034 - GO:COSTAMERE , GO:0002151 - GO:G-QUADRUPLEX RNA BINDING , GO:2000637 - GO:POSITIVE REGULATION OF GENE SILENCING BY MIRNA ,	FXR1:1	0.961889
NCI:181	NCI:GLUCOCORTICOID RECEPTOR REGULATORY NETWORK	8	7	CREBBP:2,EGR1:1,PPP5C:1,MAPK8:1,IRF1:1,NFKB1:1,SMARCA4:1	0.000119208	0.0342989	0.53852	NA	NA	0.961889
BIOC:185	BIOC:PTC1_PATHWAY	1	1	CDC25A:1	1.16356e-05	0.00334783	0.539133	REACT:1232 - REACT:POLO-LIKE KINASE MEDIATED EVENTS , REACT:446 - REACT:DEREGULATED CDK5 TRIGGERS MULTIPLE NEURODEGENERATIVE PATHWAYS IN ALZHEIMER'S DISEASE MODELS , REACT:1077 - REACT:NEURODEGENERATIVE DISEASES , REACT:340 - REACT:CYCLIN A/B1/B2 ASSOCIATED EVENTS DURING G2/M TRANSITION , REACT:1818 - REACT:TRANSCRIPTION OF E2F TARGETS UNDER NEGATIVE CONTROL BY DREAM COMPLEX , REACT:619 - REACT:G…	CDC25A:1	0.961889
NCI:20	NCI:ATM PATHWAY	3	3	H2AFX:1,CDC25A:1,SMC3:1	4.26433e-05	0.0122694	0.539883	NA	NA	0.961889
GO:0042993	GO:POSITIVE REGULATION OF TRANSCRIPTION FACTOR IMPORT INTO NUCLEUS	4	3	RBCK1:1,FLNA:2,DMAP1:1	5.80782e-05	0.0167104	0.540195	GO:0042307 - GO:POSITIVE REGULATION OF PROTEIN IMPORT INTO NUCLEUS ,	HSP90AB1:1,IPO5:1,RBCK1:1,ZIC1:1,FLNA:2,DMAP1:1	0.961889
REACT:1073	REACT:NEPHRIN FAMILY INTERACTIONS	5	4	ACTN4:2,PIK3CB:1,SPTBN1:2,ACTN1:1	7.36608e-05	0.0211938	0.542751	NA	NA	0.961889
REACT:264	REACT:CELL-CELL JUNCTION ORGANIZATION	3	3	PARD6B:1,CDH8:1,CTNNB1:1	4.28454e-05	0.0123276	0.543067	REACT:105 - REACT:ADHERENS JUNCTIONS INTERACTIONS ,	CDH8:1,CTNNB1:1	0.961889
BIOC:140	BIOC:MYOSIN_PATHWAY	4	4	PRKCA:1,ARHGEF2:1,ARHGEF9:1,ARHGEF3:1	5.8327e-05	0.016782	0.543558	BIOC:202 - BIOC:PAR1_PATHWAY ,	ADCY1:1,PRKCA:1,ARHGEF2:1,ARHGEF9:1,ARHGEF3:1	0.961889
GO:0051965	GO:POSITIVE REGULATION OF SYNAPSE ASSEMBLY	5	5	EPHB1:1,LRRTM2:1,LRRC4B:1,CBLN1:1,NLGN1:1	7.37712e-05	0.0212256	0.544077	GO:0051963 - GO:REGULATION OF SYNAPSE ASSEMBLY ,	EPHB1:1,VPS35:1,LRRTM2:1,LRRC4B:1,CBLN1:1,NLGN1:1	0.961889
KEGG:HSA05212	KEGG:PANCREATIC CANCER	10	9	CHUK:1,PIK3CB:1,JAK1:1,MAPK8:1,RB1:2,RAF1:1,CCND1:1,NFKB1:1,ARAF:1	0.000150397	0.0432724	0.544325	KEGG:HSA05221 - KEGG:ACUTE MYELOID LEUKEMIA ,	CHUK:1,PIK3CB:1,RAF1:1,CCND1:1,NFKB1:1,ARAF:1	0.961889
GO:0004722	GO:PROTEIN SERINE/THREONINE PHOSPHATASE ACTIVITY	5	5	PPM1G:1,PPP2R5D:1,PPP5C:1,PPP1CC:1,PPP6C:1	7.39164e-05	0.0212674	0.545821	NA	NA	0.961889
BIOC:175	BIOC:BARR_MAPK_PATHWAY	2	2	ADCY1:1,RAF1:1	2.75018e-05	0.00791286	0.546371	BIOC:177 - BIOC:BARRESTIN_SRC_PATHWAY , BIOC:120 - BIOC:IGF1R_PATHWAY ,	ADCY1:1,RAF1:1,RPS6KA1:1	0.961889
GO:0004860	GO:PROTEIN KINASE INHIBITOR ACTIVITY	5	4	HEXIM1:1,PRKAG2:1,LRRC4B:1,TAOK3:2	7.39895e-05	0.0212884	0.546697	GO:0019210 - GO:KINASE INHIBITOR ACTIVITY ,	HEXIM1:1,PRKAG2:1,LRRC4B:1,TAOK3:2	0.961889
NCI:132	NCI:LPA RECEPTOR MEDIATED EVENTS	7	7	ADCY1:1,PXN:1,PIK3CB:1,GNAZ:1,ADCY5:1,NFKB1:1,PRKCE:1	0.000104802	0.0301539	0.547362	NA	NA	0.961889
REACT:1834	REACT:TRANSCRIPTIONAL REGULATION OF WHITE ADIPOCYTE DIFFERENTIATION	8	6	CREBBP:2,CHD9:1,PPARA:1,MED23:2,NFKB1:1,MED7:1	0.000120148	0.0345693	0.547445	NA	NA	0.961889
GO:0042734	GO:PRESYNAPTIC MEMBRANE	8	8	GRIN2A:1,GRIK5:1,PICK1:1,STXBP1:1,GRM1:1,HIP1:1,LRRC4B:1,KCNC3:1	0.000120162	0.0345734	0.547578	NA	NA	0.961889
GO:1901799	GO:NEGATIVE REGULATION OF PROTEASOMAL PROTEIN CATABOLIC PROCESS	3	3	HSP90AB1:1,RPL11:1,GABARAPL2:1	4.31836e-05	0.0124249	0.548367	GO:1903363 - GO:NEGATIVE REGULATION OF CELLULAR PROTEIN CATABOLIC PROCESS , GO:1903051 - GO:NEGATIVE REGULATION OF PROTEOLYSIS INVOLVED IN CELLULAR PROTEIN CATABOLIC PROCESS ,	HSP90AB1:1,VPS35:1,RPL11:1,GABARAPL2:1	0.961889
GO:0021952	GO:CENTRAL NERVOUS SYSTEM PROJECTION NEURON AXONOGENESIS	4	4	SPTBN4:1,EPHB1:1,NR2E1:1,PLXNA4:1	5.87299e-05	0.0168979	0.548976	GO:0021955 - GO:CENTRAL NERVOUS SYSTEM NEURON AXONOGENESIS , GO:0021954 - GO:CENTRAL NERVOUS SYSTEM NEURON DEVELOPMENT ,	SPTBN4:1,EPHB1:1,NR2E1:1,PLXNA4:1,ASCL1:1,GBX2:1,CNTN2:1	0.961889
BIOC:88	BIOC:P53HYPOXIA_PATHWAY	2	2	MAPK8:1,CSNK1D:1	2.76507e-05	0.00795573	0.549286	NA	NA	0.961889
GO:0035773	GO:INSULIN SECRETION INVOLVED IN CELLULAR RESPONSE TO GLUCOSE STIMULUS	4	4	RAF1:1,ADCY5:1,MAP4K4:1,PRKCE:1	5.88126e-05	0.0169217	0.550084	GO:0061178 - GO:REGULATION OF INSULIN SECRETION INVOLVED IN CELLULAR RESPONSE TO GLUCOSE STIMULUS ,	ADCY5:1,MAP4K4:1,PRKCE:1	0.961889
GO:0007528	GO:NEUROMUSCULAR JUNCTION DEVELOPMENT	6	5	COL4A5:1,CACNB4:1,FZD9:2,CACNB1:1,COL4A1:1	8.97009e-05	0.0258089	0.55021	NA	NA	0.961889
REACT:125	REACT:AMYLOID FIBER FORMATION	2	2	H2AFX:1,UBC:1	2.77708e-05	0.00799027	0.551626	NA	NA	0.961889
GO:0050661	GO:NADP BINDING	2	2	NOS1:1,NNT:1	2.77923e-05	0.00799646	0.552045	GO:0006739 - GO:NADP METABOLIC PROCESS , KEGG:HSA00760 - KEGG:NICOTINATE AND NICOTINAMIDE METABOLISM , REACT:292 - REACT:CITRIC ACID CYCLE (TCA CYCLE) ,	NNT:1	0.961889
NCI:103	NCI:IL2-MEDIATED SIGNALING EVENTS	7	7	PTPN11:1,PPP2R5D:1,JAK1:1,MAPK8:1,IKZF3:1,RAF1:1,PRKCE:1	0.000105278	0.0302909	0.55216	NA	NA	0.961889
GO:0032591	GO:DENDRITIC SPINE MEMBRANE	1	1	KCNC3:1	1.20953e-05	0.00348009	0.553047	NA	NA	0.961889
GO:0070509	GO:CALCIUM ION IMPORT	7	6	WNK3:1,CACNA1I:2,CACNA1G:1,PRNP:1,TRPV4:1,CTNNB1:1	0.000105429	0.0303343	0.553678	NA	NA	0.961889
REACT:1198	REACT:PHASE 1 - INACTIVATION OF FAST NA+ CHANNELS	1	1	KCNIP4:1	1.21279e-05	0.00348945	0.554016	NA	NA	0.961889
GO:0034705	GO:POTASSIUM CHANNEL COMPLEX	11	12	GRIK5:1,KCNH2:1,HCN1:1,KCNMA1:1,KCNC1:1,KCNQ2:2,CNTNAP1:1,SUMO1:1,KCNJ2:1,KCNIP4:1,CNTN2:1,KCNC3:1	0.000167	0.0480496	0.555142	GO:0008076 - GO:VOLTAGE-GATED POTASSIUM CHANNEL COMPLEX ,	KCNH2:1,HCN1:1,KCNMA1:1,KCNC1:1,KCNQ2:2,CNTNAP1:1,SUMO1:1,KCNJ2:1,KCNIP4:1,CNTN2:1,KCNC3:1	0.961889
GO:0007212	GO:DOPAMINE RECEPTOR SIGNALING PATHWAY	4	3	VPS35:1,FLNA:2,ADCY5:1	5.91935e-05	0.0170313	0.555168	NA	NA	0.961889
GO:0003073	GO:REGULATION OF SYSTEMIC ARTERIAL BLOOD PRESSURE	3	3	ARHGAP42:1,DDAH1:1,BMPR2:1	4.36797e-05	0.0125676	0.556079	GO:1903523 - GO:NEGATIVE REGULATION OF BLOOD CIRCULATION ,	ARHGAP42:1,SPTBN4:1,BMPR2:1	0.961889
GO:0010800	GO:POSITIVE REGULATION OF PEPTIDYL-THREONINE PHOSPHORYLATION	3	3	WNK3:1,TRPC5:1,PRKAG2:1	4.37065e-05	0.0125753	0.556493	GO:0010799 - GO:REGULATION OF PEPTIDYL-THREONINE PHOSPHORYLATION ,	WNK3:1,TRPC5:1,PRKAG2:1	0.961889
GO:1902306	GO:NEGATIVE REGULATION OF SODIUM ION TRANSMEMBRANE TRANSPORT	2	2	NEDD4L:1,PRKCE:1	2.80276e-05	0.00806416	0.556603	GO:2000650 - GO:NEGATIVE REGULATION OF SODIUM ION TRANSMEMBRANE TRANSPORTER ACTIVITY , GO:0010766 - GO:NEGATIVE REGULATION OF SODIUM ION TRANSPORT ,	NEDD4L:1,PRKCE:1	0.961889
GO:0070728	GO:LEUCINE BINDING	1	1	UBR2:1	1.22336e-05	0.00351987	0.55715	GO:0007140 - GO:MALE MEIOTIC NUCLEAR DIVISION , GO:0010528 - GO:REGULATION OF TRANSPOSITION , GO:0010529 - GO:NEGATIVE REGULATION OF TRANSPOSITION , GO:0032196 - GO:TRANSPOSITION , GO:0007141 - GO:MALE MEIOSIS I , GO:0071233 - GO:CELLULAR RESPONSE TO LEUCINE , GO:0043201 - GO:RESPONSE TO LEUCINE , GO:0007131 - GO:RECIPROCAL MEIOTIC RECOMBINATION , GO:0035825 - GO:HOMOLOGOUS RECOMBINATION , GO:003…	UBR2:1,SPDYA:1	0.961889
GO:0019233	GO:SENSORY PERCEPTION OF PAIN	6	5	GRIN2A:1,EPHB1:1,SCN1A:2,GRM1:1,SLC9A1:1	9.04799e-05	0.0260331	0.558654	NA	NA	0.961889
NCI:127	NCI:SIGNALING EVENTS MEDIATED BY STEM CELL FACTOR RECEPTOR (C-KIT)	6	6	CREBBP:2,PTPN11:1,MAPK8:1,RAF1:1,PDPK1:1,MATK:1	9.06141e-05	0.0260717	0.5601	NA	NA	0.961889
REACT:1155	REACT:PI3K/AKT SIGNALING IN CANCER	9	8	CHUK:1,PTPN11:1,NRG2:2,PIK3CB:1,HGF:1,PIK3AP1:1,RICTOR:1,PDPK1:1	0.000136895	0.0393876	0.56014	GO:0046854 - GO:PHOSPHATIDYLINOSITOL PHOSPHORYLATION ,	PI4KA:2,PTPN11:1,NRG2:2,PIK3CB:1,HGF:1,PIK3AP1:1	0.961889
GO:0001917	GO:PHOTORECEPTOR INNER SEGMENT	2	2	NOS1:1,DNM3:1	2.82226e-05	0.00812026	0.560355	NA	NA	0.961889
GO:0006953	GO:ACUTE-PHASE RESPONSE	2	2	F8:1,CD163:1	2.82632e-05	0.00813194	0.561133	NA	NA	0.961889
NCI:183	NCI:SIGNALING EVENTS REGULATED BY RET TYROSINE KINASE	4	4	PRKCA:1,PXN:1,PTPN11:1,MAPK8:1	5.97017e-05	0.0171775	0.561905	NA	NA	0.961889
GO:1902416	GO:POSITIVE REGULATION OF MRNA BINDING	1	1	EIF3E:1	1.23976e-05	0.00356705	0.561968	GO:1902415 - GO:REGULATION OF MRNA BINDING , GO:1905216 - GO:POSITIVE REGULATION OF RNA BINDING , GO:0045947 - GO:NEGATIVE REGULATION OF TRANSLATIONAL INITIATION ,	EIF3E:1,EIF2AK4:1	0.961889
GO:1990034	GO:CALCIUM ION EXPORT ACROSS PLASMA MEMBRANE	1	1	ATP2B3:1	1.23983e-05	0.00356728	0.56199	GO:1901660 - GO:CALCIUM ION EXPORT , GO:0005388 - GO:CALCIUM-TRANSPORTING ATPASE ACTIVITY , REACT:1384 - REACT:REDUCTION OF CYTOSOLIC CA++ LEVELS ,	ATP2B3:1,ATP13A1:1	0.961889
GO:0045840	GO:POSITIVE REGULATION OF MITOTIC NUCLEAR DIVISION	4	2	RB1:2,INSR:2	5.9776e-05	0.0171989	0.562886	GO:0051785 - GO:POSITIVE REGULATION OF NUCLEAR DIVISION ,	RB1:2,INSR:2	0.961889
GO:2000586	GO:REGULATION OF PLATELET-DERIVED GROWTH FACTOR RECEPTOR-BETA SIGNALING PATHWAY	2	2	LRP1:1,HIP1:1	2.84424e-05	0.00818349	0.564557	GO:0035612 - GO:AP-2 ADAPTOR COMPLEX BINDING , GO:0048008 - GO:PLATELET-DERIVED GROWTH FACTOR RECEPTOR SIGNALING PATHWAY , GO:0032051 - GO:CLATHRIN LIGHT CHAIN BINDING , GO:0010640 - GO:REGULATION OF PLATELET-DERIVED GROWTH FACTOR RECEPTOR SIGNALING PATHWAY , GO:0035791 - GO:PLATELET-DERIVED GROWTH FACTOR RECEPTOR-BETA SIGNALING PATHWAY , GO:0030122 - GO:AP-2 ADAPTOR COMPLEX , GO:0030128 - GO:CLA…	HIP1:1,LRP1:1,PTPN11:1,TIPARP:1	0.961889
REACT:914	REACT:MAPK TARGETS/ NUCLEAR EVENTS MEDIATED BY MAP KINASES	4	4	RPS6KA1:1,ATF1:1,PPP2R5D:1,MAPK8:1	5.99133e-05	0.0172384	0.564695	REACT:1102 - REACT:NUCLEAR EVENTS (KINASE AND TRANSCRIPTION FACTOR ACTIVATION) , REACT:1035 - REACT:NGF SIGNALLING VIA TRKA FROM THE PLASMA MEMBRANE ,	RPS6KA1:1,ATF1:1,PPP2R5D:1,PIK3CB:1,DNM3:1	0.961889
GO:0070570	GO:REGULATION OF NEURON PROJECTION REGENERATION	3	3	HGF:1,MAP4K4:1,CERS2:1	4.44074e-05	0.012777	0.567246	GO:0031102 - GO:NEURON PROJECTION REGENERATION ,	HGF:1,MAP4K4:1,CERS2:1	0.961889
REACT:1740	REACT:TP53 REGULATES TRANSCRIPTION OF GENES INVOLVED IN G1 CELL CYCLE ARREST	1	1	PCBP4:1	1.25816e-05	0.00362	0.567311	NA	NA	0.961889
GO:1905954	GO:POSITIVE REGULATION OF LIPID LOCALIZATION	5	5	PRELID1:1,LRP1:1,EHD1:1,ATP8A1:1,NFKB1:1	7.58332e-05	0.0218189	0.568525	NA	NA	0.961889
GO:0043325	GO:PHOSPHATIDYLINOSITOL-3,4-BISPHOSPHATE BINDING	2	2	PLEKHA2:1,HIP1:1	2.86693e-05	0.00824879	0.568867	GO:0001954 - GO:POSITIVE REGULATION OF CELL-MATRIX ADHESION ,	PLEKHA2:1	0.961889
GO:0030952	GO:ESTABLISHMENT OR MAINTENANCE OF CYTOSKELETON POLARITY	2	2	CKAP5:1,RICTOR:1	2.86713e-05	0.00824936	0.568904	GO:0031932 - GO:TORC2 COMPLEX , GO:0038201 - GO:TOR COMPLEX ,	RICTOR:1	0.961889
GO:0005913	GO:CELL-CELL ADHERENS JUNCTION	5	5	ACTN1:1,MYH9:1,CTNNB1:1,FLOT1:1,BMPR2:1	7.58911e-05	0.0218355	0.569201	NA	NA	0.961889
GO:0048260	GO:POSITIVE REGULATION OF RECEPTOR-MEDIATED ENDOCYTOSIS	3	3	PICK1:1,HIP1:1,NLGN1:1	4.46031e-05	0.0128333	0.57022	NA	NA	0.961889
NCI:215	NCI:TRAIL SIGNALING PATHWAY	3	3	CHUK:1,PIK3CB:1,MAPK8:1	4.46812e-05	0.0128558	0.571403	NCI:74 - NCI:FAS (CD95) SIGNALING PATHWAY , NCI:141 - NCI:NEPHRIN/NEPH1 SIGNALING IN THE KIDNEY PODOCYTE ,	CHUK:1,PIK3CB:1,MAPK8:1,PDPK1:1	0.961889
GO:1904886	GO:BETA-CATENIN DESTRUCTION COMPLEX DISASSEMBLY	2	2	DVL3:1,CTNNB1:1	2.88155e-05	0.00829084	0.571625	NA	NA	0.961889
GO:0008276	GO:PROTEIN METHYLTRANSFERASE ACTIVITY	10	8	KMT2A:3,SETD2:1,PRMT1:1,DOT1L:1,CXXC1:1,SETD7:1,FBXO11:1,SETDB1:1	0.000153992	0.0443068	0.574512	GO:0008170 - GO:N-METHYLTRANSFERASE ACTIVITY , REACT:1166 - REACT:PKMTS METHYLATE HISTONE LYSINES , GO:0042054 - GO:HISTONE METHYLTRANSFERASE ACTIVITY , KEGG:HSA00310 - KEGG:LYSINE DEGRADATION , GO:0018024 - GO:HISTONE-LYSINE N-METHYLTRANSFERASE ACTIVITY , GO:0016278 - GO:LYSINE N-METHYLTRANSFERASE ACTIVITY , GO:0016279 - GO:PROTEIN-LYSINE N-METHYLTRANSFERASE ACTIVITY ,	KMT2A:3,SETD2:1,PRMT1:1,DOT1L:1,CXXC1:1,SETD7:1,FBXO11:1,SETDB1:1,RBBP7:1,NFKB1:1	0.961889
GO:0003009	GO:SKELETAL MUSCLE CONTRACTION	2	2	CHUK:1,KCNJ2:1	2.89705e-05	0.00833544	0.574537	NA	NA	0.961889
GO:0030132	GO:CLATHRIN COAT OF COATED PIT	2	2	HIP1:1,CLTB:1	2.89724e-05	0.008336	0.574574	GO:0045334 - GO:CLATHRIN-COATED ENDOCYTIC VESICLE , GO:0030125 - GO:CLATHRIN VESICLE COAT , GO:0030120 - GO:VESICLE COAT , GO:0030118 - GO:CLATHRIN COAT ,	CPNE6:2,HIP1:1,CLTB:1,COPB1:1	0.961889
REACT:924	REACT:MET ACTIVATES RAP1 AND RAC1	2	2	HGF:1,DOCK7:1	2.89763e-05	0.00833711	0.574646	GO:1904754 - GO:POSITIVE REGULATION OF VASCULAR ASSOCIATED SMOOTH MUSCLE CELL MIGRATION , GO:1904738 - GO:VASCULAR ASSOCIATED SMOOTH MUSCLE CELL MIGRATION , GO:1904752 - GO:REGULATION OF VASCULAR ASSOCIATED SMOOTH MUSCLE CELL MIGRATION , REACT:928 - REACT:MET PROMOTES CELL MOTILITY , GO:0014911 - GO:POSITIVE REGULATION OF SMOOTH MUSCLE CELL MIGRATION ,	DOCK7:1,HGF:1	0.961889
KEGG:HSA05144	KEGG:MALARIA	3	3	LRP1:1,HGF:1,THBS1:1	4.48993e-05	0.0129185	0.574697	NCI:218 - NCI:UROKINASE-TYPE PLASMINOGEN ACTIVATOR (UPA) AND UPAR-MEDIATED SIGNALING , GO:0043394 - GO:PROTEOGLYCAN BINDING ,	LRP1:1,HGF:1,THBS1:1	0.961889
GO:0048048	GO:EMBRYONIC EYE MORPHOGENESIS	4	4	PAX6:1,FBN1:1,FOXL2:1,TBX2:1	6.07565e-05	0.017481	0.575711	GO:0048596 - GO:EMBRYONIC CAMERA-TYPE EYE MORPHOGENESIS ,	PAX6:1,TBX2:1	0.961889
KEGG:HSA01521	KEGG:EGFR TYROSINE KINASE INHIBITOR RESISTANCE	10	8	PRKCA:1,NRG2:2,PIK3CB:1,HGF:1,JAK1:1,NF1:2,RAF1:1,ARAF:1	0.0001542	0.0443668	0.57624	NA	NA	0.961889
REACT:1236	REACT:POST NMDA RECEPTOR ACTIVATION EVENTS	6	6	GRIN2A:1,ADCY1:1,RPS6KA1:1,RASGRF2:1,RAF1:1,PDPK1:1	9.21756e-05	0.0265209	0.576776	REACT:227 - REACT:CREB PHOSPHORYLATION THROUGH THE ACTIVATION OF RAS , REACT:73 - REACT:ACTIVATION OF NMDA RECEPTOR AND POSTSYNAPTIC EVENTS ,	GRIN2A:1,RPS6KA1:1,RASGRF2:1,RAF1:1,PDPK1:1,ADCY1:1	0.961889
GO:0098910	GO:REGULATION OF ATRIAL CARDIAC MUSCLE CELL ACTION POTENTIAL	4	2	FLNA:2,RYR2:2	6.08408e-05	0.0175052	0.576804	GO:0086014 - GO:ATRIAL CARDIAC MUSCLE CELL ACTION POTENTIAL , GO:0086026 - GO:ATRIAL CARDIAC MUSCLE CELL TO AV NODE CELL SIGNALING , GO:0086066 - GO:ATRIAL CARDIAC MUSCLE CELL TO AV NODE CELL COMMUNICATION , GO:0086019 - GO:CELL-CELL SIGNALING INVOLVED IN CARDIAC CONDUCTION , GO:0098901 - GO:REGULATION OF CARDIAC MUSCLE CELL ACTION POTENTIAL , GO:0086029 - GO:PURKINJE MYOCYTE TO VENTRICULAR CARDI…	FLNA:2,RYR2:2,CACNA1G:1,NOS1:1,ATP2B3:1,ITPR3:1	0.961889
GO:0009791	GO:POST-EMBRYONIC DEVELOPMENT	11	7	KMT2A:3,FBN1:1,TIPARP:1,BCL11B:1,GIGYF2:1,EMX1:2,ACVR2B:2	0.000169821	0.0488611	0.577637	NA	NA	0.961889
GO:0035065	GO:REGULATION OF HISTONE ACETYLATION	6	4	KMT2A:3,NOS1:1,RPS6KA4:1,TADA2B:1	9.23394e-05	0.0265681	0.578507	GO:2000756 - GO:REGULATION OF PEPTIDYL-LYSINE ACETYLATION , GO:0035066 - GO:POSITIVE REGULATION OF HISTONE ACETYLATION , GO:2000758 - GO:POSITIVE REGULATION OF PEPTIDYL-LYSINE ACETYLATION , GO:1901983 - GO:REGULATION OF PROTEIN ACETYLATION , GO:1901985 - GO:POSITIVE REGULATION OF PROTEIN ACETYLATION ,	KMT2A:3,NOS1:1,RPS6KA4:1,TADA2B:1	0.961889
KEGG:HSA00510	KEGG:N-GLYCAN BIOSYNTHESIS	3	3	ALG6:1,MGAT3:1,MAN1A2:1	4.51604e-05	0.0129936	0.57862	NA	NA	0.961889
GO:1902001	GO:FATTY ACID TRANSMEMBRANE TRANSPORT	2	2	PRKAG2:1,THBS1:1	2.92072e-05	0.00840356	0.578958	GO:0015909 - GO:LONG-CHAIN FATTY ACID TRANSPORT , GO:0015908 - GO:FATTY ACID TRANSPORT ,	PRKAG2:1,THBS1:1,PPARA:1	0.961889
NCI:89	NCI:HEDGEHOG SIGNALING EVENTS MEDIATED BY GLI PROTEINS	6	5	CREBBP:2,FBXW11:1,GNAZ:1,RBBP7:1,CSNK1D:1	9.25406e-05	0.026626	0.580629	NA	NA	0.961889
GO:0032570	GO:RESPONSE TO PROGESTERONE	2	2	ABHD2:1,THBS1:1	2.93049e-05	0.00843165	0.580771	NA	NA	0.961889
GO:0016584	GO:NUCLEOSOME POSITIONING	1	1	SMARCA5:1	1.30601e-05	0.00375769	0.580906	NA	NA	0.961889
GO:0005078	GO:MAP-KINASE SCAFFOLD ACTIVITY	1	1	MAPK8IP3:1	1.31001e-05	0.00376919	0.582022	GO:0008432 - GO:JUN KINASE BINDING ,	MAPK8IP3:1	0.961889
BIOC:187	BIOC:BARRESTIN_PATHWAY	2	2	ADCY1:1,PPARA:1	2.94316e-05	0.00846811	0.583115	NA	NA	0.961889
GO:0036402	GO:PROTEASOME-ACTIVATING ATPASE ACTIVITY	1	1	PSMC1:1	1.31511e-05	0.00378387	0.583443	GO:0031595 - GO:NUCLEAR PROTEASOME COMPLEX , GO:0060261 - GO:POSITIVE REGULATION OF TRANSCRIPTION INITIATION FROM RNA POLYMERASE II PROMOTER , GO:0045899 - GO:POSITIVE REGULATION OF RNA POLYMERASE II TRANSCRIPTIONAL PREINITIATION COMPLEX ASSEMBLY , REACT:1025 - REACT:N-GLYCAN TRIMMING IN THE ER AND CALNEXIN/CALRETICULIN CYCLE , GO:0060260 - GO:REGULATION OF TRANSCRIPTION INITIATION FROM RNA POLYM…	PSMC1:1,SRF:1,UBC:1,PSMD7:1	0.961889
GO:0007041	GO:LYSOSOMAL TRANSPORT	5	5	HOOK3:1,VPS39:1,VPS35:1,VPS52:1,VPS51:1	7.71677e-05	0.0222029	0.583986	NA	NA	0.961889
KEGG:HSA05134	KEGG:LEGIONELLOSIS	3	3	RAB1B:1,EEF1G:1,NFKB1:1	4.55835e-05	0.0131154	0.584929	NA	NA	0.961889
GO:0003148	GO:OUTFLOW TRACT SEPTUM MORPHOGENESIS	2	2	TBX2:1,BMPR2:1	2.96054e-05	0.00851812	0.586315	NA	NA	0.961889
GO:0071158	GO:POSITIVE REGULATION OF CELL CYCLE ARREST	6	6	PRMT1:1,UHRF2:1,PCBP4:1,TP73:1,UBC:1,INSM1:1	9.3135e-05	0.026797	0.586865	GO:0031571 - GO:MITOTIC G1 DNA DAMAGE CHECKPOINT , GO:0044783 - GO:G1 DNA DAMAGE CHECKPOINT , GO:0044819 - GO:MITOTIC G1/S TRANSITION CHECKPOINT , GO:0006977 - GO:DNA DAMAGE RESPONSE, SIGNAL TRANSDUCTION BY P53 CLASS MEDIATOR RESULTING IN CELL CYCLE ARREST , GO:0072413 - GO:SIGNAL TRANSDUCTION INVOLVED IN MITOTIC CELL CYCLE CHECKPOINT , GO:0072431 - GO:SIGNAL TRANSDUCTION INVOLVED IN MITOTIC G1 D…	PRMT1:1,PCBP4:1,GIGYF2:1,TP73:1,CCND1:1,UBC:1	0.961889
REACT:219	REACT:COPI-INDEPENDENT GOLGI-TO-ER RETROGRADE TRAFFIC	5	4	RAB6A:2,BICD2:1,DYNC1H1:1,AGPAT3:1	7.76172e-05	0.0223322	0.589127	GO:0072384 - GO:ORGANELLE TRANSPORT ALONG MICROTUBULE ,	RAB6A:2,BICD2:1,RASGRP1:1,DYNC1H1:1,KIFAP3:1,TRIM46:1	0.961889
GO:1904019	GO:EPITHELIAL CELL APOPTOTIC PROCESS	10	8	STK3:1,JAG2:1,RB1:2,RYR2:2,PIAS4:1,STK4:1,THBS1:1,BMPR2:1	0.000155813	0.0448309	0.589486	NA	NA	0.961889
GO:0015370	GO:SOLUTE:SODIUM SYMPORTER ACTIVITY	3	3	SLC6A17:1,SLC1A6:1,SLC5A1:1	4.59938e-05	0.0132334	0.590989	NA	NA	0.961889
NCI:213	NCI:TNF RECEPTOR SIGNALING PATHWAY	6	6	CHUK:1,MAP4K5:1,NFKB1:1,MAP4K4:1,ADAM17:1,MAP2K3:1	9.35911e-05	0.0269282	0.591619	NA	NA	0.961889
GO:0019894	GO:KINESIN BINDING	4	4	LRP8:1,KCNC1:1,MAPK8IP3:1,KIFAP3:1	6.20654e-05	0.0178576	0.592499	NA	NA	0.961889
GO:0000974	GO:PRP19 COMPLEX	2	2	CTNNBL1:1,PRPF19:1	2.99719e-05	0.00862357	0.593004	NA	NA	0.961889
GO:1902106	GO:NEGATIVE REGULATION OF LEUKOCYTE DIFFERENTIATION	7	5	BCL6:2,FBN1:1,NF1:2,IRF1:1,CTNNB1:1	0.000109519	0.0315109	0.593908	NA	NA	0.961889
NCI:52	NCI:STABILIZATION AND EXPANSION OF THE E-CADHERIN ADHERENS JUNCTION	5	5	ACTN1:1,NCKAP1:1,HGF:1,MGAT3:1,CTNNB1:1	7.80388e-05	0.0224535	0.593917	NA	NA	0.961889
GO:0000123	GO:HISTONE ACETYLTRANSFERASE COMPLEX	12	13	TADA3:1,KAT6B:1,CREBBP:2,BRPF3:1,TRRAP:1,BRD8:1,USP22:1,DMAP1:1,BRPF1:1,ACTL6A:1,TADA2B:1,EPC2:1,JADE3:1	0.000187498	0.0539472	0.594528	GO:0031248 - GO:PROTEIN ACETYLTRANSFERASE COMPLEX , GO:1902493 - GO:ACETYLTRANSFERASE COMPLEX ,	TADA3:1,KAT6B:1,CREBBP:2,BRPF3:1,TRRAP:1,BRD8:1,NAA15:1,USP22:1,DMAP1:1,BRPF1:1,ACTL6A:1,TADA2B:1,EPC2:1,JADE3:1	0.961889
GO:0031124	GO:MRNA 3'-END PROCESSING	12	10	LEO1:1,CPSF6:1,SRSF11:1,CTR9:1,CPSF4:2,RNF20:1,PCF11:1,SUPT5H:2,RNF40:1,CPSF7:1	0.000187587	0.0539729	0.595193	NA	NA	0.961889
GO:0018243	GO:PROTEIN O-LINKED GLYCOSYLATION VIA THREONINE	1	1	GALNTL6:1	1.36675e-05	0.00393243	0.597549	GO:0004653 - GO:POLYPEPTIDE N-ACETYLGALACTOSAMINYLTRANSFERASE ACTIVITY , GO:0008376 - GO:ACETYLGALACTOSAMINYLTRANSFERASE ACTIVITY , KEGG:HSA00512 - KEGG:MUCIN TYPE O-GLYCAN BIOSYNTHESIS , REACT:1116 - REACT:O-LINKED GLYCOSYLATION OF MUCINS ,	GALNTL6:1	0.961889
GO:0071420	GO:CELLULAR RESPONSE TO HISTAMINE	1	1	GABRB3:1	1.36912e-05	0.00393926	0.598186	GO:0099095 - GO:LIGAND-GATED ANION CHANNEL ACTIVITY , GO:0034776 - GO:RESPONSE TO HISTAMINE , GO:0060080 - GO:INHIBITORY POSTSYNAPTIC POTENTIAL , GO:0060119 - GO:INNER EAR RECEPTOR CELL DEVELOPMENT , GO:1902711 - GO:GABA-A RECEPTOR COMPLEX , GO:1902710 - GO:GABA RECEPTOR COMPLEX , GO:0060384 - GO:INNERVATION , GO:0090102 - GO:COCHLEA DEVELOPMENT , GO:0071242 - GO:CELLULAR RESPONSE TO AMMONIUM ION…	GABRB3:1	0.961889
GO:0042346	GO:POSITIVE REGULATION OF NF-KAPPAB IMPORT INTO NUCLEUS	1	1	RBCK1:1	1.37397e-05	0.00395321	0.599484	GO:0042345 - GO:REGULATION OF NF-KAPPAB IMPORT INTO NUCLEUS , GO:0042348 - GO:NF-KAPPAB IMPORT INTO NUCLEUS ,	RBCK1:1,FBXW11:1	0.961889
REACT:510	REACT:EFFECTS OF PIP2 HYDROLYSIS	6	6	DGKI:1,RASGRP1:1,TRPC7:1,ITPR3:1,DGKA:1,PRKCE:1	9.44802e-05	0.027184	0.600804	NA	NA	0.961889
GO:0046634	GO:REGULATION OF ALPHA-BETA T CELL ACTIVATION	5	4	BCL6:2,NCKAP1L:1,IRF1:1,ITCH:1	7.86955e-05	0.0226424	0.601317	GO:0046632 - GO:ALPHA-BETA T CELL DIFFERENTIATION ,	BCL6:2,BCL11B:1,NCKAP1L:1,IRF1:1	0.961889
KEGG:HSA04720	KEGG:LONG-TERM POTENTIATION	11	10	GRIN2A:1,ADCY1:1,PRKCA:1,CREBBP:2,RPS6KA1:1,GRM1:1,ITPR3:1,RAF1:1,PPP1CC:1,ARAF:1	0.000172867	0.0497378	0.601393	NA	NA	0.961889
GO:0046580	GO:NEGATIVE REGULATION OF RAS PROTEIN SIGNAL TRANSDUCTION	6	4	ARHGAP42:1,TNFAIP1:1,BCL6:2,NF1:2	9.45429e-05	0.0272021	0.601447	GO:0051058 - GO:NEGATIVE REGULATION OF SMALL GTPASE MEDIATED SIGNAL TRANSDUCTION ,	ARHGAP42:1,TNFAIP1:1,BCL6:2,NF1:2	0.961889
REACT:613	REACT:G BETA:GAMMA SIGNALLING THROUGH PI3KGAMMA	4	4	PIK3CB:1,JAK1:1,GNB2:1,PDPK1:1	6.27864e-05	0.018065	0.601578	REACT:617 - REACT:G-PROTEIN BETA:GAMMA SIGNALLING , REACT:820 - REACT:INTERLEUKIN RECEPTOR SHC SIGNALING ,	PIK3CB:1,JAK1:1,GNB2:1,PDPK1:1	0.961889
BIOC:86	BIOC:MPR_PATHWAY	3	3	ADCY1:1,RPS6KA1:1,ACTR2:1	4.67517e-05	0.0134515	0.602033	BIOC:152 - BIOC:BAD_PATHWAY , BIOC:208 - BIOC:CREB_PATHWAY ,	ADCY1:1,RPS6KA1:1,PRKCA:1	0.961889
GO:2000144	GO:POSITIVE REGULATION OF DNA-TEMPLATED TRANSCRIPTION, INITIATION	3	3	PSMC1:1,CTNNB1:1,SRF:1	4.67627e-05	0.0134546	0.602192	GO:2000142 - GO:REGULATION OF DNA-TEMPLATED TRANSCRIPTION, INITIATION ,	PSMC1:1,CTNNB1:1,SRF:1	0.961889
GO:0030212	GO:HYALURONAN METABOLIC PROCESS	3	3	SLC9A1:1,HGF:1,NFKB1:1	4.70276e-05	0.0135309	0.606004	NA	NA	0.961889
NCI:209	NCI:TGF-BETA RECEPTOR SIGNALING	6	5	NEDD4L:1,SPTBN1:2,ITCH:1,CTNNB1:1,PDPK1:1	9.50631e-05	0.0273517	0.606766	NA	NA	0.961889
GO:0007256	GO:ACTIVATION OF JNKK ACTIVITY	1	1	MAP3K10:1	1.40379e-05	0.00403902	0.607376	NA	NA	0.961889
GO:0046320	GO:REGULATION OF FATTY ACID OXIDATION	2	2	PPARA:1,PRKAG2:1	3.08162e-05	0.00886651	0.608107	GO:0006110 - GO:REGULATION OF GLYCOLYTIC PROCESS , GO:0043470 - GO:REGULATION OF CARBOHYDRATE CATABOLIC PROCESS , GO:1903578 - GO:REGULATION OF ATP METABOLIC PROCESS ,	PPARA:1,PRKAG2:1,INSR:2	0.961889
KEGG:HSA04923	KEGG:REGULATION OF LIPOLYSIS IN ADIPOCYTES	6	5	ADCY1:1,PRKG2:1,PIK3CB:1,INSR:2,ADCY5:1	9.53186e-05	0.0274253	0.609364	KEGG:HSA04211 - KEGG:LONGEVITY REGULATING PATHWAY , KEGG:HSA04213 - KEGG:LONGEVITY REGULATING PATHWAY - MULTIPLE SPECIES ,	ADCY1:1,ADIPOR1:1,CREB5:1,PIK3CB:1,PRKAG2:1,INSR:2,ADCY5:1,NFKB1:1	0.961889
GO:0070840	GO:DYNEIN COMPLEX BINDING	3	3	BICD2:1,HDAC6:1,SMC3:1	4.73135e-05	0.0136131	0.610094	NA	NA	0.961889
REACT:68	REACT:ACTIVATION OF HOX GENES DURING DIFFERENTIATION	7	6	PAX6:1,CREBBP:2,H2AFX:1,PIAS2:1,MEIS1:1,RBBP7:1	0.000111242	0.0320068	0.610313	REACT:83 - REACT:ACTIVATION OF ANTERIOR HOX GENES IN HINDBRAIN DEVELOPMENT DURING EARLY EMBRYOGENESIS ,	PAX6:1,CREBBP:2,H2AFX:1,PIAS2:1,MEIS1:1,RBBP7:1	0.961889
GO:0046677	GO:RESPONSE TO ANTIBIOTIC	3	3	SLC9A1:1,ACTR2:1,JAK1:1	4.73975e-05	0.0136373	0.611289	NA	NA	0.961889
REACT:479	REACT:DOWNREGULATION OF SMAD2/3:SMAD4 TRANSCRIPTIONAL ACTIVITY	3	3	NEDD4L:1,TRIM33:1,UBC:1	4.74123e-05	0.0136416	0.6115	REACT:480 - REACT:DOWNREGULATION OF TGF-BETA RECEPTOR SIGNALING , REACT:1714 - REACT:TGF-BETA RECEPTOR SIGNALING ACTIVATES SMADS ,	NEDD4L:1,UBC:1,PPP1CC:1	0.961889
KEGG:HSA04540	KEGG:GAP JUNCTION	10	10	ADCY1:1,PRKG2:1,PRKCA:1,GRM1:1,TUBB4B:1,ITPR3:1,RAF1:1,ADCY5:1,CSNK1D:1,TUBB4A:1	0.000158596	0.0456315	0.611894	NA	NA	0.961889
GO:0005070	GO:SH3/SH2 ADAPTOR ACTIVITY	2	2	PTPN11:1,CNTNAP1:1	3.10469e-05	0.00893287	0.612157	GO:0033010 - GO:PARANODAL JUNCTION , GO:0030913 - GO:PARANODAL JUNCTION ASSEMBLY , GO:0035591 - GO:SIGNALING ADAPTOR ACTIVITY , GO:0032288 - GO:MYELIN ASSEMBLY ,	CNTNAP1:1,PTPN11:1,MAPK8IP3:1	0.961889
REACT:325	REACT:CONSTITUTIVE SIGNALING BY LIGAND-RESPONSIVE EGFR CANCER VARIANTS	2	2	CDC37:1,UBC:1	3.10849e-05	0.00894381	0.612822	REACT:1560 - REACT:SIGNALING BY EGFR IN CANCER , REACT:1586 - REACT:SIGNALING BY LIGAND-RESPONSIVE EGFR VARIANTS IN CANCER ,	CDC37:1,UBC:1	0.961889
GO:0007064	GO:MITOTIC SISTER CHROMATID COHESION	4	3	NIPBL:1,PDS5B:1,RB1:2	6.37441e-05	0.0183406	0.61345	NA	NA	0.961889
BIOC:138	BIOC:EDG1_PATHWAY	3	3	ADCY1:1,PRKCA:1,S1PR1:1	4.75577e-05	0.0136834	0.613562	NA	NA	0.961889
BIOC:153	BIOC:CK1_PATHWAY	2	2	GRM1:1,CSNK1D:1	3.11688e-05	0.00896795	0.614286	NA	NA	0.961889
GO:0042509	GO:REGULATION OF TYROSINE PHOSPHORYLATION OF STAT PROTEIN	3	3	NF2:1,GGNBP2:1,IL21:1	4.76259e-05	0.013703	0.614527	GO:0050732 - GO:NEGATIVE REGULATION OF PEPTIDYL-TYROSINE PHOSPHORYLATION , GO:0007260 - GO:TYROSINE PHOSPHORYLATION OF STAT PROTEIN ,	NF2:1,GGNBP2:1,SNX6:1,IL21:1	0.961889
REACT:1197	REACT:PHASE 0 - RAPID DEPOLARISATION	7	6	FGF12:1,SCN3A:1,SCN1A:2,CACNB4:1,CACNG3:1,CACNB1:1	0.000111738	0.0321494	0.614965	NA	NA	0.961889
GO:0043154	GO:NEGATIVE REGULATION OF CYSTEINE-TYPE ENDOPEPTIDASE ACTIVITY INVOLVED IN APOPTOTIC PROCESS	5	5	FNIP1:1,RPS6KA1:1,HGF:1,RAF1:1,THBS1:1	8.00001e-05	0.0230178	0.615792	NA	NA	0.961889
GO:0031209	GO:SCAR COMPLEX	2	2	NCKAP1:1,NCKAP1L:1	3.12736e-05	0.0089981	0.616109	GO:0051127 - GO:POSITIVE REGULATION OF ACTIN NUCLEATION , GO:2000601 - GO:POSITIVE REGULATION OF ARP2/3 COMPLEX-MEDIATED ACTIN NUCLEATION , GO:0031258 - GO:LAMELLIPODIUM MEMBRANE , GO:0010592 - GO:POSITIVE REGULATION OF LAMELLIPODIUM ASSEMBLY , GO:0010591 - GO:REGULATION OF LAMELLIPODIUM ASSEMBLY , GO:1902745 - GO:POSITIVE REGULATION OF LAMELLIPODIUM ORGANIZATION , GO:1902743 - GO:REGULATION OF L…	NCKAP1:1	0.961889
BIOC:127	BIOC:NOS1_PATHWAY	3	3	GRIN2A:1,PRKCA:1,NOS1:1	4.79006e-05	0.013782	0.618399	KEGG:HSA05014 - KEGG:AMYOTROPHIC LATERAL SCLEROSIS (ALS) ,	GRIN2A:1,NOS1:1,MAP2K3:1	0.961889
GO:0007205	GO:PROTEIN KINASE C-ACTIVATING G-PROTEIN COUPLED RECEPTOR SIGNALING PATHWAY	4	4	LRP1:1,PICK1:1,DGKI:1,DGKA:1	6.41613e-05	0.0184606	0.618553	GO:0004143 - GO:DIACYLGLYCEROL KINASE ACTIVITY , GO:0003951 - GO:NAD+ KINASE ACTIVITY ,	DGKI:1,DGKA:1	0.961889
GO:0070911	GO:GLOBAL GENOME NUCLEOTIDE-EXCISION REPAIR	2	2	SUMO1:1,UBC:1	3.14633e-05	0.00905267	0.61939	REACT:583 - REACT:FORMATION OF INCISION COMPLEX IN GG-NER , REACT:664 - REACT:GLOBAL GENOME NUCLEOTIDE EXCISION REPAIR (GG-NER) ,	SUMO1:1,UBC:1,INO80D:1,ACTL6A:1	0.961889
GO:0006883	GO:CELLULAR SODIUM ION HOMEOSTASIS	2	2	NEDD4L:1,SLC9A1:1	3.15233e-05	0.00906994	0.620424	GO:0055078 - GO:SODIUM ION HOMEOSTASIS ,	NEDD4L:1,SLC9A1:1	0.961889
GO:0050432	GO:CATECHOLAMINE SECRETION	2	2	HRH3:1,CADPS:1	3.15458e-05	0.00907641	0.620811	GO:0051937 - GO:CATECHOLAMINE TRANSPORT ,	HRH3:1,CADPS:1	0.961889
GO:0043555	GO:REGULATION OF TRANSLATION IN RESPONSE TO STRESS	2	2	RPS6KA1:1,EIF2AK4:1	3.15834e-05	0.00908724	0.621458	NA	NA	0.961889
GO:0017196	GO:N-TERMINAL PEPTIDYL-METHIONINE ACETYLATION	1	1	NAA15:1	1.47033e-05	0.00423046	0.62443	GO:0018206 - GO:PEPTIDYL-METHIONINE MODIFICATION , GO:0031414 - GO:N-TERMINAL PROTEIN ACETYLTRANSFERASE COMPLEX , GO:0004596 - GO:PEPTIDE ALPHA-N-ACETYLTRANSFERASE ACTIVITY , GO:0043022 - GO:RIBOSOME BINDING ,	NAA15:1,RICTOR:1	0.961889
GO:0021782	GO:GLIAL CELL DEVELOPMENT	7	6	ASCL1:1,LRP1:1,PICK1:1,CNTNAP1:1,NF1:2,CNTN2:1	0.00011276	0.0324434	0.624465	NA	NA	0.961889
GO:0050795	GO:REGULATION OF BEHAVIOR	3	3	VPS35:1,EIF2AK4:1,NLGN1:1	4.83748e-05	0.0139185	0.625021	NA	NA	0.961889
GO:0032371	GO:REGULATION OF STEROL TRANSPORT	3	3	LAMTOR1:1,LRP1:1,NFKB1:1	4.84088e-05	0.0139283	0.625493	GO:0032374 - GO:REGULATION OF CHOLESTEROL TRANSPORT , GO:0030301 - GO:CHOLESTEROL TRANSPORT , GO:0015918 - GO:STEROL TRANSPORT ,	LAMTOR1:1,LRP1:1,NFKB1:1	0.961889
GO:0032467	GO:POSITIVE REGULATION OF CYTOKINESIS	3	2	CIT:2,PRKCE:1	4.84664e-05	0.0139448	0.626291	GO:0032465 - GO:REGULATION OF CYTOKINESIS , GO:0051781 - GO:POSITIVE REGULATION OF CELL DIVISION ,	SETD2:1,CIT:2,PRKCE:1	0.961889
GO:0045740	GO:POSITIVE REGULATION OF DNA REPLICATION	4	3	TNFAIP1:1,ATF1:1,INSR:2	6.48396e-05	0.0186558	0.626762	NA	NA	0.961889
REACT:1823	REACT:TRANSCRIPTIONAL REGULATION BY E2F6	3	3	RBBP7:1,PHC1:1,L3MBTL2:1	4.85257e-05	0.0139619	0.627111	GO:0070316 - GO:REGULATION OF G0 TO G1 TRANSITION , GO:0070317 - GO:NEGATIVE REGULATION OF G0 TO G1 TRANSITION , GO:0045023 - GO:G0 TO G1 TRANSITION ,	RBBP7:1,PHC1:1,L3MBTL2:1	0.961889
GO:0010494	GO:CYTOPLASMIC STRESS GRANULE	6	6	TIAL1:1,PABPC4:1,GIGYF2:1,LSM14A:1,KHSRP:1,STAU1:1	9.71566e-05	0.0279541	0.627774	NA	NA	0.961889
REACT:1275	REACT:PROTEIN-PROTEIN INTERACTIONS AT SYNAPSES	10	9	GRIN2A:1,SHANK1:2,STXBP1:1,GRM1:1,LRRTM2:1,LRRC4B:1,NLGN1:1,FLOT1:1,SYT2:1	0.000160631	0.046217	0.627899	NA	NA	0.961889
REACT:866	REACT:JNK (C-JUN KINASES) PHOSPHORYLATION AND ACTIVATION MEDIATED BY ACTIVATED HUMAN TAK1	2	2	TAB3:1,MAPK8:1	3.19883e-05	0.00920375	0.628363	NA	NA	0.961889
GO:0009988	GO:CELL-CELL RECOGNITION	3	3	EPHB1:1,CD6:1,HVCN1:1	4.87142e-05	0.0140162	0.629713	NA	NA	0.961889
REACT:1737	REACT:TP53 REGULATES TRANSCRIPTION OF DNA REPAIR GENES	6	5	TCEA1:1,ATR:1,CDK13:1,SUPT5H:2,CDK12:1	9.73953e-05	0.0280228	0.630127	NA	NA	0.961889
NCI:180	NCI:REELIN SIGNALING PATHWAY	4	4	GRIN2A:1,ARHGEF2:1,LRP8:1,MAPK8:1	6.53221e-05	0.0187946	0.632531	NA	NA	0.961889
GO:0032094	GO:RESPONSE TO FOOD	2	2	PPARA:1,SLC25A25:1	3.22661e-05	0.00928365	0.633042	NA	NA	0.961889
GO:0043536	GO:POSITIVE REGULATION OF BLOOD VESSEL ENDOTHELIAL CELL MIGRATION	3	3	PRKCA:1,ATP5A1:1,THBS1:1	4.90669e-05	0.0141176	0.634545	NA	NA	0.961889
REACT:1229	REACT:PLATELET HOMEOSTASIS	11	12	PRKG2:1,PPP2R5A:1,LRP8:1,PTPN11:1,NOS1:1,TRPC7:1,ATP2B3:1,PPP2R5D:1,KCNMA1:1,ITPR3:1,PPP2R5C:1,GNB2:1	0.000177267	0.0510035	0.634575	NA	NA	0.961889
GO:0000803	GO:SEX CHROMOSOME	3	3	SUMO1:1,SMCHD1:1,SMC6:1	4.91772e-05	0.0141494	0.636047	NA	NA	0.961889
GO:0035327	GO:TRANSCRIPTIONALLY ACTIVE CHROMATIN	2	2	AFF4:1,CTR9:1	3.25402e-05	0.00936253	0.637616	NA	NA	0.961889
GO:0000049	GO:TRNA BINDING	2	2	XPO5:1,EIF2AK4:1	3.25483e-05	0.00936487	0.637751	NA	NA	0.961889
GO:0071541	GO:EUKARYOTIC TRANSLATION INITIATION FACTOR 3 COMPLEX, EIF3M	1	1	EIF3A:1	1.52751e-05	0.00439498	0.638494	GO:0075522 - GO:IRES-DEPENDENT VIRAL TRANSLATIONAL INITIATION , GO:0030971 - GO:RECEPTOR TYROSINE KINASE BINDING , GO:1990782 - GO:PROTEIN TYROSINE KINASE BINDING , GO:0070373 - GO:NEGATIVE REGULATION OF ERK1 AND ERK2 CASCADE ,	EIF3A:1,PTPN11:1	0.961889
GO:0005834	GO:HETEROTRIMERIC G-PROTEIN COMPLEX	2	2	GNAZ:1,RGS7:1	3.27734e-05	0.00942962	0.641471	GO:1905360 - GO:GTPASE COMPLEX ,	GNAZ:1,RGS7:1	0.961889
GO:0032482	GO:RAB PROTEIN SIGNAL TRANSDUCTION	1	1	DENND4B:1	1.54785e-05	0.00445351	0.643371	NA	NA	0.961889
GO:0031076	GO:EMBRYONIC CAMERA-TYPE EYE DEVELOPMENT	3	3	PAX6:1,ALDH1A2:1,TBX2:1	4.97689e-05	0.0143196	0.644031	GO:0021983 - GO:PITUITARY GLAND DEVELOPMENT ,	PAX6:1,ALDH1A2:1	0.961889
GO:0090148	GO:MEMBRANE FISSION	2	2	CHMP4B:1,DNM3:1	3.30062e-05	0.00949661	0.645288	NA	NA	0.961889
GO:0008526	GO:PHOSPHATIDYLINOSITOL TRANSPORTER ACTIVITY	1	1	PITPNM2:1	1.5571e-05	0.00448011	0.645565	NA	NA	0.961889
GO:0097433	GO:DENSE BODY	1	1	SND1:1	1.56316e-05	0.00449755	0.646997	GO:0016442 - GO:RISC COMPLEX , GO:0031332 - GO:RNAI EFFECTOR COMPLEX ,	SND1:1	0.961889
GO:0000022	GO:MITOTIC SPINDLE ELONGATION	1	1	KIF4A:1	1.56849e-05	0.00451288	0.64825	GO:0051255 - GO:SPINDLE MIDZONE ASSEMBLY , GO:0051256 - GO:MITOTIC SPINDLE MIDZONE ASSEMBLY , GO:0051231 - GO:SPINDLE ELONGATION , GO:0008089 - GO:ANTEROGRADE AXONAL TRANSPORT , GO:1904115 - GO:AXON CYTOPLASM , GO:0008574 - GO:ATP-DEPENDENT MICROTUBULE MOTOR ACTIVITY, PLUS-END-DIRECTED , GO:0098930 - GO:AXONAL TRANSPORT , GO:1990939 - GO:ATP-DEPENDENT MICROTUBULE MOTOR ACTIVITY , GO:0008088 - GO:…	KIF4A:1,TRIM46:1,DYNC1H1:1	0.961889
NCI:98	NCI:IFN-GAMMA PATHWAY	6	5	CREBBP:2,PTPN11:1,JAK1:1,IRF1:1,PIAS4:1	9.93003e-05	0.0285709	0.648606	NA	NA	0.961889
GO:0035032	GO:PHOSPHATIDYLINOSITOL 3-KINASE COMPLEX, CLASS III	1	1	VAC14:1	1.57721e-05	0.00453799	0.650293	REACT:1680 - REACT:SYNTHESIS OF PIPS AT THE LATE ENDOSOME MEMBRANE , GO:0005942 - GO:PHOSPHATIDYLINOSITOL 3-KINASE COMPLEX , REACT:1679 - REACT:SYNTHESIS OF PIPS AT THE EARLY ENDOSOME MEMBRANE ,	VAC14:1,PIK3CB:1	0.961889
REACT:879	REACT:LGI-ADAM INTERACTIONS	2	2	ADAM11:1,CACNG3:1	3.3357e-05	0.00959754	0.650979	NA	NA	0.961889
GO:0016246	GO:RNA INTERFERENCE	3	3	XPO5:1,CELF1:1,DROSHA:1	5.02973e-05	0.0144716	0.651058	NA	NA	0.961889
GO:1900078	GO:POSITIVE REGULATION OF CELLULAR RESPONSE TO INSULIN STIMULUS	3	3	ADIPOR1:1,PTPN11:1,NUCKS1:1	5.03044e-05	0.0144737	0.651152	GO:1900076 - GO:REGULATION OF CELLULAR RESPONSE TO INSULIN STIMULUS ,	ADIPOR1:1,PTPN11:1,NUCKS1:1	0.961889
GO:0031936	GO:NEGATIVE REGULATION OF CHROMATIN SILENCING	1	1	PHF2:1	1.5825e-05	0.00455319	0.651525	GO:0033169 - GO:HISTONE H3-K9 DEMETHYLATION , GO:0032454 - GO:HISTONE DEMETHYLASE ACTIVITY (H3-K9 SPECIFIC) , GO:0070076 - GO:HISTONE LYSINE DEMETHYLATION , GO:0060969 - GO:NEGATIVE REGULATION OF GENE SILENCING , GO:0032452 - GO:HISTONE DEMETHYLASE ACTIVITY , REACT:703 - REACT:HDMS DEMETHYLATE HISTONES , GO:0032451 - GO:DEMETHYLASE ACTIVITY , GO:0016577 - GO:HISTONE DEMETHYLATION , GO:0006482 - G…	PHF2:1,KDM7A:1	0.961889
GO:0046470	GO:PHOSPHATIDYLCHOLINE METABOLIC PROCESS	3	3	PHOSPHO1:1,CDS1:1,MBOAT2:1	5.03418e-05	0.0144844	0.651646	NA	NA	0.961889
GO:0016581	GO:NURD COMPLEX	2	2	CHD5:1,RBBP7:1	3.34168e-05	0.00961474	0.651942	GO:0090545 - GO:CHD-TYPE COMPLEX , GO:0090568 - GO:NUCLEAR TRANSCRIPTIONAL REPRESSOR COMPLEX , GO:0035098 - GO:ESC/E(Z) COMPLEX , REACT:1318 - REACT:RNA POLYMERASE I TRANSCRIPTION INITIATION , REACT:699 - REACT:HDACS DEACETYLATE HISTONES ,	CHD5:1,RBBP7:1	0.961889
GO:0015748	GO:ORGANOPHOSPHATE ESTER TRANSPORT	5	5	PITPNM2:1,PRELID1:1,SLC25A25:1,ATP11C:1,ATP8A1:1	8.33917e-05	0.0239936	0.651957	NA	NA	0.961889
REACT:608	REACT:G ALPHA (12/13) SIGNALLING EVENTS	9	8	ARHGEF2:1,ROCK2:2,ARHGEF9:1,FGD4:1,ARHGEF3:1,RASGRF2:1,PLXNB1:2,GNB2:1	0.000147948	0.0425678	0.652736	NA	NA	0.961889
GO:0005230	GO:EXTRACELLULAR LIGAND-GATED ION CHANNEL ACTIVITY	5	5	GRIN2A:1,GABRB3:1,GRIK5:1,GRIK3:1,GABRG3:1	8.35836e-05	0.0240488	0.653938	GO:0030594 - GO:NEUROTRANSMITTER RECEPTOR ACTIVITY ,	GRIN2A:1,GABRB3:1,GRIK5:1,GRIK3:1,GRM1:1	0.961889
GO:0032008	GO:POSITIVE REGULATION OF TOR SIGNALING	3	3	LAMTOR1:1,RICTOR:1,WDR24:1	5.07474e-05	0.0146011	0.656966	NA	NA	0.961889
GO:0019081	GO:VIRAL TRANSLATION	3	3	EIF3G:1,EIF3A:1,EIF2AK4:1	5.07742e-05	0.0146088	0.657315	NA	NA	0.961889
GO:0032436	GO:POSITIVE REGULATION OF PROTEASOMAL UBIQUITIN-DEPENDENT PROTEIN CATABOLIC PROCESS	6	5	RNF14:1,USP5:2,KEAP1:1,SUMO1:1,CSNK1D:1	0.000100247	0.0288431	0.657576	NA	NA	0.961889
GO:0030838	GO:POSITIVE REGULATION OF ACTIN FILAMENT POLYMERIZATION	7	7	TENM1:1,PICK1:1,NCKAP1:1,ACTR2:1,NCKAP1L:1,RICTOR:1,PRKCE:1	0.000116528	0.0335276	0.658353	NA	NA	0.961889
NCI:143	NCI:ROLE OF CALCINEURIN-DEPENDENT NFAT SIGNALING IN LYMPHOCYTES	5	4	PRKCA:1,CREBBP:2,MAPK8:1,PRKCE:1	8.40717e-05	0.0241893	0.658945	NA	NA	0.961889
GO:0071300	GO:CELLULAR RESPONSE TO RETINOIC ACID	4	4	WNT5B:1,ALDH1A2:1,SNW1:1,FZD7:1	6.76623e-05	0.0194679	0.659699	NA	NA	0.961889
GO:0140103	GO:CATALYTIC ACTIVITY, ACTING ON A GLYCOPROTEIN	1	1	MGAT3:1	1.61832e-05	0.00465628	0.659763	NA	NA	0.961889
REACT:1199	REACT:PHASE 2 - PLATEAU PHASE	3	3	CACNB4:1,CACNG3:1,CACNB1:1	5.11335e-05	0.0147122	0.661976	KEGG:HSA05412 - KEGG:ARRHYTHMOGENIC RIGHT VENTRICULAR CARDIOMYOPATHY (ARVC) , KEGG:HSA05410 - KEGG:HYPERTROPHIC CARDIOMYOPATHY (HCM) ,	CACNB4:1,CACNG3:1,RYR2:2,CACNB1:1,CTNNB1:1,PRKAG2:1	0.961889
GO:0021545	GO:CRANIAL NERVE DEVELOPMENT	3	3	EPHB1:1,PLXNA4:1,CTNNB1:1	5.11976e-05	0.0147307	0.662803	GO:0021675 - GO:NERVE DEVELOPMENT ,	GABRB3:1,EPHB1:1,PLXNA4:1,CTNNB1:1	0.961889
GO:0006998	GO:NUCLEAR ENVELOPE ORGANIZATION	5	5	CHMP4B:1,PRKCA:1,NEK9:1,CHMP7:1,SUMO1:1	8.46493e-05	0.0243555	0.66481	NA	NA	0.961889
GO:0048490	GO:ANTEROGRADE SYNAPTIC VESICLE TRANSPORT	1	1	TRIM46:1	1.64849e-05	0.00474307	0.666548	GO:0099514 - GO:SYNAPTIC VESICLE CYTOSKELETAL TRANSPORT , GO:0099517 - GO:SYNAPTIC VESICLE TRANSPORT ALONG MICROTUBULE ,	TRIM46:1	0.961889
GO:0007566	GO:EMBRYO IMPLANTATION	3	3	PRDM14:1,VMP1:1,DDR1:1	5.1509e-05	0.0148203	0.666798	NA	NA	0.961889
REACT:1939	REACT:ACTIVATED TAK1 MEDIATES P38 MAPK ACTIVATION	2	2	TAB3:1,MAP2K3:1	3.43713e-05	0.00988939	0.667028	NA	NA	0.961889
GO:1905368	GO:PEPTIDASE COMPLEX	7	7	TXNL1:1,TADA3:1,PSMC1:1,PSMD7:1,PSMA7:1,USP22:1,IDE:1	0.000117764	0.0338832	0.669061	GO:0000502 - GO:PROTEASOME COMPLEX , GO:1905369 - GO:ENDOPEPTIDASE COMPLEX ,	TXNL1:1,PSMC1:1,PSMD7:1,PSMA7:1,IDE:1	0.961889
KEGG:HSA05213	KEGG:ENDOMETRIAL CANCER	6	6	PIK3CB:1,RAF1:1,CCND1:1,CTNNB1:1,PDPK1:1,ARAF:1	0.000101556	0.0292199	0.669756	KEGG:HSA05210 - KEGG:COLORECTAL CANCER ,	PIK3CB:1,MAPK8:1,RAF1:1,CCND1:1,CTNNB1:1,ARAF:1	0.961889
GO:0017091	GO:AU-RICH ELEMENT BINDING	2	2	TIAL1:1,KHSRP:1	3.4566e-05	0.00994539	0.670039	NA	NA	0.961889
GO:0032404	GO:MISMATCH REPAIR COMPLEX BINDING	1	1	ATR:1	1.66567e-05	0.0047925	0.670352	BIOC:164 - BIOC:ATRBRCA_PATHWAY , GO:0090399 - GO:REPLICATIVE SENESCENCE , GO:0043517 - GO:POSITIVE REGULATION OF DNA DAMAGE RESPONSE, SIGNAL TRANSDUCTION BY P53 CLASS MEDIATOR , NCI:28 - NCI:BARD1 SIGNALING EVENTS , KEGG:HSA03460 - KEGG:FANCONI ANEMIA PATHWAY , NCI:41 - NCI:CIRCADIAN RHYTHM PATHWAY , REACT:734 - REACT:HOMOLOGOUS DNA PAIRING AND STRAND EXCHANGE , REACT:1254 - REACT:PRESYNAPTIC PH…	ATR:1,XRCC5:1,CRY2:1	0.961889
GO:1990089	GO:RESPONSE TO NERVE GROWTH FACTOR	6	5	ACAP2:2,KCNC1:1,EHD1:1,CSNK1D:1,PDPK1:1	0.000101653	0.0292479	0.670649	GO:1990090 - GO:CELLULAR RESPONSE TO NERVE GROWTH FACTOR STIMULUS ,	ACAP2:2,EHD1:1,CSNK1D:1,PDPK1:1	0.961889
GO:0035249	GO:SYNAPTIC TRANSMISSION, GLUTAMATERGIC	8	8	GRIK5:1,GRIK3:1,STXBP1:1,GRM1:1,DGKI:1,NF1:2,CDH8:1,NLGN1:1	0.000134224	0.0386193	0.671295	GO:0051966 - GO:REGULATION OF SYNAPTIC TRANSMISSION, GLUTAMATERGIC ,	GRIK3:1,STXBP1:1,GRM1:1,DGKI:1,NLGN1:1	0.961889
GO:0010507	GO:NEGATIVE REGULATION OF AUTOPHAGY	6	6	CHMP4B:1,HERC1:1,NRBP2:1,RASIP1:1,TAB3:1,HGF:1	0.000101743	0.0292736	0.671468	NA	NA	0.961889
GO:0008585	GO:FEMALE GONAD DEVELOPMENT	4	3	TIPARP:1,FOXL2:1,INSR:2	6.87253e-05	0.0197738	0.671586	NA	NA	0.961889
GO:0001776	GO:LEUKOCYTE HOMEOSTASIS	7	6	DOCK11:2,PIK3CB:1,PDE4B:2,BAP1:1,NCKAP1L:1,ADAM17:1	0.000118422	0.0340726	0.674682	NA	NA	0.961889
GO:0004003	GO:ATP-DEPENDENT DNA HELICASE ACTIVITY	4	3	CHD1:2,CHD2:1,XRCC5:1	6.90462e-05	0.0198661	0.675118	GO:0003678 - GO:DNA HELICASE ACTIVITY , GO:0032392 - GO:DNA GEOMETRIC CHANGE , GO:0032508 - GO:DNA DUPLEX UNWINDING , GO:0008094 - GO:DNA-DEPENDENT ATPASE ACTIVITY , GO:0008026 - GO:ATP-DEPENDENT HELICASE ACTIVITY , GO:0070035 - GO:PURINE NTP-DEPENDENT HELICASE ACTIVITY ,	CHD1:2,CHD2:1,XRCC5:1,CHD8:1,POT1:1,SMARCA1:1,UBC:1,SMARCA4:1,DHX40:1	0.961889
GO:0016922	GO:LIGAND-DEPENDENT NUCLEAR RECEPTOR BINDING	2	2	TADA3:1,TRIM24:1	3.49801e-05	0.0100646	0.676373	NA	NA	0.961889
GO:0004887	GO:THYROID HORMONE RECEPTOR ACTIVITY	1	1	BRD8:1	1.69938e-05	0.00488948	0.67769	GO:0000812 - GO:SWR1 COMPLEX ,	TRRAP:1,BRD8:1	0.961889
GO:0042805	GO:ACTININ BINDING	2	2	TRPC5:1,NFKB1:1	3.51372e-05	0.0101097	0.678749	GO:0060081 - GO:MEMBRANE HYPERPOLARIZATION ,	TRPC5:1	0.961889
REACT:1437	REACT:REGULATION OF INSULIN SECRETION	9	7	PRKCA:1,STXBP1:1,CACNA1A:3,CACNA1E:1,ITPR3:1,ADCY5:1,GNB2:1	0.000151542	0.0436021	0.680376	NA	NA	0.961889
NCI:162	NCI:CLASS I PI3K SIGNALING EVENTS MEDIATED BY AKT	4	4	CHUK:1,RICTOR:1,RAF1:1,PDPK1:1	6.96165e-05	0.0200302	0.681331	NA	NA	0.961889
GO:0022027	GO:INTERKINETIC NUCLEAR MIGRATION	2	2	HOOK3:1,DOCK7:1	3.53592e-05	0.0101736	0.682084	GO:0021846 - GO:CELL PROLIFERATION IN FOREBRAIN , GO:0007097 - GO:NUCLEAR MIGRATION , GO:0051647 - GO:NUCLEUS LOCALIZATION ,	HOOK3:1,DOCK7:1,LHX5:1	0.961889
GO:0050685	GO:POSITIVE REGULATION OF MRNA PROCESSING	3	3	LEO1:1,PRPF19:1,SNW1:1	5.28872e-05	0.0152168	0.684067	GO:0048026 - GO:POSITIVE REGULATION OF MRNA SPLICING, VIA SPLICEOSOME , GO:0033120 - GO:POSITIVE REGULATION OF RNA SPLICING , GO:0048024 - GO:REGULATION OF MRNA SPLICING, VIA SPLICEOSOME ,	PRPF19:1,SNW1:1,SRPK2:1	0.961889
GO:0014068	GO:POSITIVE REGULATION OF PHOSPHATIDYLINOSITOL 3-KINASE SIGNALING	4	3	HGF:1,PIK3AP1:1,PLXNB1:2	6.99542e-05	0.0201274	0.684971	GO:0014066 - GO:REGULATION OF PHOSPHATIDYLINOSITOL 3-KINASE SIGNALING ,	RASGRP1:1,HGF:1,PIK3AP1:1,PPP2R5C:1,PLXNB1:2	0.961889
GO:0007257	GO:ACTIVATION OF JUN KINASE ACTIVITY	3	3	MAP3K10:1,MAP4K5:1,MAPK8IP3:1	5.30646e-05	0.0152679	0.686242	GO:0043507 - GO:POSITIVE REGULATION OF JUN KINASE ACTIVITY ,	MAP3K10:1,MAP4K5:1,MAPK8IP3:1,DVL3:1,TAOK3:2	0.961889
GO:0016281	GO:EUKARYOTIC TRANSLATION INITIATION FACTOR 4F COMPLEX	1	1	EIF4G3:1	1.74086e-05	0.00500885	0.686499	KEGG:HSA05416 - KEGG:VIRAL MYOCARDITIS , GO:0000339 - GO:RNA CAP BINDING ,	CCND1:1,EIF4G3:1	0.961889
GO:0140029	GO:EXOCYTIC PROCESS	5	5	GRIK5:1,STXBP1:1,CADPS:1,EXOC6:1,NLGN1:1	8.68608e-05	0.0249918	0.686657	NA	NA	0.961889
GO:0006921	GO:CELLULAR COMPONENT DISASSEMBLY INVOLVED IN EXECUTION PHASE OF APOPTOSIS	2	2	FOXL2:1,DEDD2:1	3.57208e-05	0.0102776	0.687453	GO:0030262 - GO:APOPTOTIC NUCLEAR CHANGES , GO:0097194 - GO:EXECUTION PHASE OF APOPTOSIS ,	FOXL2:1,DEDD2:1,TAOK1:1,XKR8:1	0.961889
REACT:1396	REACT:REGULATION OF HSF1-MEDIATED HEAT SHOCK RESPONSE	5	4	HSPA12B:2,ATR:1,DEDD2:1,HSPA4:1	8.71053e-05	0.0250621	0.689013	NA	NA	0.961889
GO:0043044	GO:ATP-DEPENDENT CHROMATIN REMODELING	7	7	CHD5:1,SMARCA5:1,RBBP7:1,CHD8:1,SMARCA1:1,ACTL6A:1,SMARCA4:1	0.000120143	0.0345679	0.6891	GO:0070603 - GO:SWI/SNF SUPERFAMILY-TYPE COMPLEX ,	TRRAP:1,CHD5:1,BRD8:1,SMARCA5:1,RBBP7:1,RB1:2,SMARCA1:1,ACTL6A:1,SMARCA4:1,BAZ1A:1	0.961889
REACT:1620	REACT:SIGNALING BY CYTOSOLIC FGFR1 FUSION MUTANTS	3	3	TRIM24:1,CPSF6:1,CUX1:1	5.33898e-05	0.0153614	0.690199	REACT:545 - REACT:FGFR1 MUTANT RECEPTOR ACTIVATION , REACT:1568 - REACT:SIGNALING BY FGFR1 IN DISEASE , REACT:1565 - REACT:SIGNALING BY FGFR IN DISEASE ,	TRIM24:1,CPSF6:1,CUX1:1	0.961889
GO:0048308	GO:ORGANELLE INHERITANCE	1	1	VCPIP1:1	1.75943e-05	0.00506227	0.690363	GO:0048313 - GO:GOLGI INHERITANCE ,	VCPIP1:1	0.961889
GO:0048701	GO:EMBRYONIC CRANIAL SKELETON MORPHOGENESIS	4	4	NDST1:1,SETD2:1,NIPBL:1,GRHL2:1	7.05249e-05	0.0202916	0.691056	GO:1904888 - GO:CRANIAL SKELETAL SYSTEM DEVELOPMENT , GO:0048704 - GO:EMBRYONIC SKELETAL SYSTEM MORPHOGENESIS ,	NDST1:1,SETD2:1,NIPBL:1,GRHL2:1,CTNNB1:1	0.961889
GO:0043983	GO:HISTONE H4-K12 ACETYLATION	1	1	JADE3:1	1.7755e-05	0.0051085	0.693669	GO:0043981 - GO:HISTONE H4-K5 ACETYLATION , GO:0043982 - GO:HISTONE H4-K8 ACETYLATION ,	JADE3:1	0.961889
GO:0086005	GO:VENTRICULAR CARDIAC MUSCLE CELL ACTION POTENTIAL	4	3	NEDD4L:1,KCNH2:1,RYR2:2	7.0835e-05	0.0203808	0.694327	NA	NA	0.961889
GO:0000900	GO:TRANSLATION REPRESSOR ACTIVITY, NUCLEIC ACID BINDING	1	1	CELF1:1	1.78755e-05	0.00514317	0.696125	GO:0090079 - GO:TRANSLATION REGULATOR ACTIVITY, NUCLEIC ACID BINDING ,	CELF1:1	0.961889
GO:0048864	GO:STEM CELL DEVELOPMENT	4	4	SETD2:1,GBX2:1,ALDH1A2:1,MSI2:1	7.10532e-05	0.0204436	0.696614	NA	NA	0.961889
GO:0043506	GO:REGULATION OF JUN KINASE ACTIVITY	7	6	MAP3K10:1,MAP4K5:1,MAPK8IP3:1,TP73:1,DVL3:1,TAOK3:2	0.000121155	0.0348588	0.697377	NA	NA	0.961889
GO:1902285	GO:SEMAPHORIN-PLEXIN SIGNALING PATHWAY INVOLVED IN NEURON PROJECTION GUIDANCE	1	1	PLXNA4:1	1.79708e-05	0.00517059	0.698053	GO:0021612 - GO:FACIAL NERVE STRUCTURAL ORGANIZATION , GO:0021559 - GO:TRIGEMINAL NERVE DEVELOPMENT , GO:0021561 - GO:FACIAL NERVE DEVELOPMENT , GO:0021610 - GO:FACIAL NERVE MORPHOGENESIS , GO:0021604 - GO:CRANIAL NERVE STRUCTURAL ORGANIZATION , GO:0021783 - GO:PREGANGLIONIC PARASYMPATHETIC FIBER DEVELOPMENT , GO:0048486 - GO:PARASYMPATHETIC NERVOUS SYSTEM DEVELOPMENT , GO:0048532 - GO:ANATOMICAL…	PLXNA4:1	0.961889
NCI:31	NCI:REGULATION OF NUCLEAR BETA CATENIN SIGNALING AND TARGET GENE TRANSCRIPTION	8	8	TRRAP:1,CACNA1G:1,DVL3:1,CCND1:1,KCNIP4:1,CHD8:1,CTNNB1:1,SMARCA4:1	0.000137677	0.0396127	0.698363	NA	NA	0.961889
GO:0005790	GO:SMOOTH ENDOPLASMIC RETICULUM	4	3	JPH4:1,KCNJ2:1,RYR2:2	7.1242e-05	0.0204979	0.698584	NA	NA	0.961889
GO:0060350	GO:ENDOCHONDRAL BONE MORPHOGENESIS	3	3	PHOSPHO1:1,TRPV4:1,BMPR2:1	5.41687e-05	0.0155855	0.699522	GO:0060349 - GO:BONE MORPHOGENESIS ,	PHOSPHO1:1,TRPV4:1,BMPR2:1	0.961889
NCI:60	NCI:EPHRIN B REVERSE SIGNALING	3	3	EPHB1:1,EPHB4:1,MAPK8:1	5.41752e-05	0.0155874	0.6996	REACT:498 - REACT:EPH-EPHRIN MEDIATED REPULSION OF CELLS ,	EPHB1:1,EPHB4:1,CLTB:1	0.961889
GO:0033144	GO:NEGATIVE REGULATION OF INTRACELLULAR STEROID HORMONE RECEPTOR SIGNALING PATHWAY	3	3	CRY2:1,PIAS2:1,SMARCA4:1	5.43413e-05	0.0156352	0.70156	NA	NA	0.961889
REACT:1383	REACT:RECYCLING PATHWAY OF L1	5	5	RPS6KA1:1,KIF4A:1,DNM3:1,RPS6KA4:1,L1CAM:1	8.84955e-05	0.0254621	0.70218	NA	NA	0.961889
GO:0035035	GO:HISTONE ACETYLTRANSFERASE BINDING	2	2	PAX6:1,EGR1:1	3.68246e-05	0.0105952	0.703389	NA	NA	0.961889
GO:0019005	GO:SCF UBIQUITIN LIGASE COMPLEX	4	4	FBXL5:1,FBXW11:1,BTRC:1,BTBD11:1	7.17853e-05	0.0206542	0.704199	NA	NA	0.961889
GO:0016572	GO:HISTONE PHOSPHORYLATION	3	3	PRKCA:1,BAZ1B:1,RPS6KA4:1	5.46797e-05	0.0157325	0.705524	NA	NA	0.961889
NCI:155	NCI:P53 PATHWAY	9	9	CREBBP:2,ATR:1,RPL11:1,USP7:1,SETD7:1,FBXO11:1,MAPK8:1,CSNK1D:1,DYRK2:1	0.000154999	0.0445966	0.705678	NA	NA	0.961889
REACT:819	REACT:INTERFERON GAMMA SIGNALING	5	5	PTPN11:1,JAK1:1,SUMO1:1,IRF1:1,TRIM46:1	8.89278e-05	0.0255865	0.706196	NA	NA	0.961889
GO:0060065	GO:UTERUS DEVELOPMENT	2	2	NIPBL:1,FOXL2:1	3.70545e-05	0.0106614	0.706623	NA	NA	0.961889
GO:0017075	GO:SYNTAXIN-1 BINDING	2	2	STXBP1:1,RNF40:1	3.7063e-05	0.0106639	0.706743	NA	NA	0.961889
REACT:1135	REACT:OXIDATIVE STRESS INDUCED SENESCENCE	8	9	H2AFX:1,TNRC6B:1,RBBP7:1,MAPK8:1,PHC1:1,UBC:1,MAP4K4:1,MAP2K3:1,CBX4:1	0.000139265	0.0400696	0.710328	NA	NA	0.961889
GO:1902514	GO:REGULATION OF CALCIUM ION TRANSMEMBRANE TRANSPORT VIA HIGH VOLTAGE-GATED CALCIUM CHANNEL	2	2	NOS1:1,CACNB1:1	3.73861e-05	0.0107568	0.711235	GO:0061577 - GO:CALCIUM ION TRANSMEMBRANE TRANSPORT VIA HIGH VOLTAGE-GATED CALCIUM CHANNEL ,	NOS1:1,CACNB1:1	0.961889
REACT:1404	REACT:REGULATION OF PTEN GENE TRANSCRIPTION	7	7	HDAC5:2,EGR1:1,LAMTOR1:1,NR2E1:1,RBBP7:1,PHC1:1,CBX4:1	0.00012294	0.0353726	0.711645	NA	NA	0.961889
GO:0017053	GO:TRANSCRIPTIONAL REPRESSOR COMPLEX	7	7	CHD5:1,PHF12:1,JAZF1:1,RBBP7:1,CCND1:1,INSM1:1,RCOR2:1	0.000122956	0.0353771	0.711765	NA	NA	0.961889
GO:1900408	GO:NEGATIVE REGULATION OF CELLULAR RESPONSE TO OXIDATIVE STRESS	2	2	HGF:1,CTNNB1:1	3.7432e-05	0.01077	0.711869	GO:1903202 - GO:NEGATIVE REGULATION OF OXIDATIVE STRESS-INDUCED CELL DEATH , GO:1902883 - GO:NEGATIVE REGULATION OF RESPONSE TO OXIDATIVE STRESS , GO:0031641 - GO:REGULATION OF MYELINATION ,	HGF:1,CTNNB1:1	0.961889
GO:0035176	GO:SOCIAL BEHAVIOR	4	3	PTCHD1:1,SHANK1:2,NR2E1:1	7.27471e-05	0.0209309	0.713956	GO:0051703 - GO:INTRASPECIES INTERACTION BETWEEN ORGANISMS ,	PTCHD1:1,SHANK1:2,NR2E1:1	0.961889
KEGG:HSA04970	KEGG:SALIVARY SECRETION	10	10	ADCY1:1,PRKG2:1,PRKCA:1,NOS1:1,SLC12A2:1,ATP2B3:1,KCNMA1:1,ITPR3:1,SLC9A1:1,ADCY5:1	0.000172666	0.0496799	0.715091	KEGG:HSA04972 - KEGG:PANCREATIC SECRETION ,	ADCY1:1,PRKCA:1,SLC12A2:1,ATP2B3:1,KCNMA1:1,ITPR3:1,SLC9A1:1,RYR2:2,ADCY5:1	0.961889
REACT:833	REACT:INTERLEUKIN-21 SIGNALING	2	2	JAK1:1,IL21:1	3.7702e-05	0.0108477	0.715572	REACT:830 - REACT:INTERLEUKIN-2 FAMILY SIGNALING ,	PIK3CB:1,JAK1:1,IL21:1	0.961889
GO:0007029	GO:ENDOPLASMIC RETICULUM ORGANIZATION	2	2	TMCC1:1,VMP1:1	3.77771e-05	0.0108693	0.716595	NA	NA	0.961889
GO:0034596	GO:PHOSPHATIDYLINOSITOL PHOSPHATE 4-PHOSPHATASE ACTIVITY	1	1	SACM1L:1	1.89219e-05	0.00544424	0.716645	GO:0004438 - GO:PHOSPHATIDYLINOSITOL-3-PHOSPHATASE ACTIVITY , GO:0052744 - GO:PHOSPHATIDYLINOSITOL MONOPHOSPHATE PHOSPHATASE ACTIVITY , GO:0034593 - GO:PHOSPHATIDYLINOSITOL BISPHOSPHATE PHOSPHATASE ACTIVITY , GO:0046856 - GO:PHOSPHATIDYLINOSITOL DEPHOSPHORYLATION , GO:0052866 - GO:PHOSPHATIDYLINOSITOL PHOSPHATE PHOSPHATASE ACTIVITY , GO:0046839 - GO:PHOSPHOLIPID DEPHOSPHORYLATION ,	SACM1L:1	0.961889
GO:0061014	GO:POSITIVE REGULATION OF MRNA CATABOLIC PROCESS	5	5	GTPBP1:1,METTL14:1,TNRC6B:1,GIGYF2:1,KHSRP:1	9.00868e-05	0.02592	0.716776	GO:1903313 - GO:POSITIVE REGULATION OF MRNA METABOLIC PROCESS , GO:0050779 - GO:RNA DESTABILIZATION , GO:0061157 - GO:MRNA DESTABILIZATION ,	LEO1:1,PRPF19:1,GTPBP1:1,METTL14:1,TNRC6B:1,GIGYF2:1,KHSRP:1,SNW1:1	0.961889
GO:0031113	GO:REGULATION OF MICROTUBULE POLYMERIZATION	2	2	CLASP1:1,TUBB4A:1	3.78201e-05	0.0108817	0.717179	NA	NA	0.961889
GO:0031593	GO:POLYUBIQUITIN MODIFICATION-DEPENDENT PROTEIN BINDING	3	3	PRPF8:1,OTUD7A:1,HDAC6:1	5.57231e-05	0.0160328	0.717495	NA	NA	0.961889
GO:1903035	GO:NEGATIVE REGULATION OF RESPONSE TO WOUNDING	4	4	CLASP2:1,CLASP1:1,CERS2:1,THBS1:1	7.33263e-05	0.0210976	0.719718	NA	NA	0.961889
GO:0045577	GO:REGULATION OF B CELL DIFFERENTIATION	3	3	ATP11C:1,NCKAP1L:1,IKZF3:1	5.63392e-05	0.01621	0.724385	GO:0045579 - GO:POSITIVE REGULATION OF B CELL DIFFERENTIATION ,	ATP11C:1,NCKAP1L:1	0.961889
KEGG:HSA04927	KEGG:CORTISOL SYNTHESIS AND SECRETION	7	6	ADCY1:1,CREB5:1,CACNA1I:2,ITPR3:1,CACNA1G:1,ADCY5:1	0.000124633	0.0358596	0.724751	KEGG:HSA04925 - KEGG:ALDOSTERONE SYNTHESIS AND SECRETION , KEGG:HSA04918 - KEGG:THYROID HORMONE SYNTHESIS ,	ADCY1:1,PRKCA:1,CREB5:1,CACNA1I:2,ATF1:1,ATP2B3:1,ITPR3:1,CACNA1G:1,ADCY5:1,PRKCE:1	0.961889
GO:0003705	GO:TRANSCRIPTION FACTOR ACTIVITY, RNA POLYMERASE II DISTAL ENHANCER SEQUENCE-SPECIFIC BINDING	6	5	OLIG2:2,ATF1:1,MEIS1:1,NFKB1:1,SRF:1	0.000107966	0.0310643	0.725348	NA	NA	0.961889
KEGG:HSA04914	KEGG:PROGESTERONE-MEDIATED OOCYTE MATURATION	10	10	HSP90AB1:1,ADCY1:1,RPS6KA1:1,PIK3CB:1,SPDYA:1,CDC25A:1,MAPK8:1,RAF1:1,ADCY5:1,ARAF:1	0.000174249	0.0501351	0.725526	NA	NA	0.961889
BIOC:2	BIOC:NO1_PATHWAY	5	4	PRKG2:1,FLT4:1,SLC7A1:1,RYR2:2	9.11952e-05	0.0262389	0.726641	NA	NA	0.961889
GO:0001893	GO:MATERNAL PLACENTA DEVELOPMENT	2	2	JUNB:1,BMPR2:1	3.87367e-05	0.0111454	0.729399	GO:0060135 - GO:MATERNAL PROCESS INVOLVED IN FEMALE PREGNANCY ,	JUNB:1,BMPR2:1	0.961889
KEGG:HSA05030	KEGG:COCAINE ADDICTION	4	4	GRIN2A:1,CREB5:1,ADCY5:1,NFKB1:1	7.44141e-05	0.0214106	0.730307	KEGG:HSA05031 - KEGG:AMPHETAMINE ADDICTION ,	GRIN2A:1,PRKCA:1,CREB5:1,ADCY5:1,PPP1CC:1	0.961889
GO:0045980	GO:NEGATIVE REGULATION OF NUCLEOTIDE METABOLIC PROCESS	3	3	PRKCA:1,HRH3:1,PPARA:1	5.69928e-05	0.0163981	0.731552	GO:1900543 - GO:NEGATIVE REGULATION OF PURINE NUCLEOTIDE METABOLIC PROCESS ,	PRKCA:1,HRH3:1,PPARA:1	0.961889
REACT:1898	REACT:VEGFR2 MEDIATED CELL PROLIFERATION	3	3	PRKCA:1,ITPR3:1,PDPK1:1	5.71194e-05	0.0164345	0.732923	BIOC:155 - BIOC:EIF4_PATHWAY ,	PRKCA:1,PDPK1:1,EIF4G3:1	0.961889
GO:0008135	GO:TRANSLATION FACTOR ACTIVITY, RNA BINDING	7	7	EIF3G:1,EIF3A:1,EEF1G:1,GSPT1:1,EIF3E:1,EIF5:1,EIF4G3:1	0.000126012	0.0362564	0.735126	NA	NA	0.961889
GO:0032006	GO:REGULATION OF TOR SIGNALING	7	7	LAMTOR1:1,FNIP1:1,UBR2:1,DEPDC5:1,RICTOR:1,WDR24:1,ARAF:1	0.000126212	0.0363139	0.736609	NA	NA	0.961889
GO:0048854	GO:BRAIN MORPHOGENESIS	4	2	NF1:2,EMX1:2	7.51187e-05	0.0216133	0.737006	NA	NA	0.961889
REACT:1089	REACT:NITRIC OXIDE STIMULATES GUANYLATE CYCLASE	3	3	PRKG2:1,NOS1:1,KCNMA1:1	5.75446e-05	0.0165568	0.737488	NA	NA	0.961889
GO:0035561	GO:REGULATION OF CHROMATIN BINDING	2	2	BTAF1:1,CTNNB1:1	3.93772e-05	0.0113297	0.737669	GO:0035562 - GO:NEGATIVE REGULATION OF CHROMATIN BINDING ,	BTAF1:1	0.961889
GO:0010517	GO:REGULATION OF PHOSPHOLIPASE ACTIVITY	3	3	LRP1:1,RASGRP4:1,PDPK1:1	5.75891e-05	0.0165696	0.737962	GO:0060191 - GO:REGULATION OF LIPASE ACTIVITY ,	LRP1:1,RASGRP4:1,PDPK1:1	0.961889
GO:0048332	GO:MESODERM MORPHOGENESIS	4	4	NF2:1,SETD2:1,SRF:1,BMPR2:1	7.53117e-05	0.0216688	0.73882	GO:0001707 - GO:MESODERM FORMATION ,	NF2:1,SRF:1,BMPR2:1	0.961889
GO:0004012	GO:PHOSPHOLIPID-TRANSLOCATING ATPASE ACTIVITY	2	2	ATP11C:1,ATP8A1:1	3.94745e-05	0.0113577	0.738908	GO:0034204 - GO:LIPID TRANSLOCATION , GO:0045332 - GO:PHOSPHOLIPID TRANSLOCATION , REACT:863 - REACT:ION TRANSPORT BY P-TYPE ATPASES ,	ATP11C:1,ATP8A1:1,ATP2B3:1,ATP13A1:1	0.961889
GO:0086016	GO:AV NODE CELL ACTION POTENTIAL	3	2	CACNA1G:1,RYR2:2	5.77715e-05	0.0166221	0.739899	GO:0086027 - GO:AV NODE CELL TO BUNDLE OF HIS CELL SIGNALING , GO:0035584 - GO:CALCIUM-MEDIATED SIGNALING USING INTRACELLULAR CALCIUM SOURCE , GO:0086067 - GO:AV NODE CELL TO BUNDLE OF HIS CELL COMMUNICATION , GO:0086015 - GO:SA NODE CELL ACTION POTENTIAL , GO:0086018 - GO:SA NODE CELL TO ATRIAL CARDIAC MUSCLE CELL SIGNALING , GO:0086070 - GO:SA NODE CELL TO ATRIAL CARDIAC MUSCLE CELL COMMUNICATI…	CACNA1G:1,RYR2:2,PRNP:1,ARFGEF1:1,SPTBN4:1,KCNH2:1,KCNJ2:1	0.961889
GO:0099132	GO:ATP HYDROLYSIS COUPLED CATION TRANSMEMBRANE TRANSPORT	5	5	ATP5A1:1,ATP6V1E1:1,ATP2B3:1,ATP13A1:1,ATP8A1:1	9.30107e-05	0.0267612	0.742265	GO:0019829 - GO:CATION-TRANSPORTING ATPASE ACTIVITY , GO:0099131 - GO:ATP HYDROLYSIS COUPLED ION TRANSMEMBRANE TRANSPORT , GO:0015662 - GO:ATPASE ACTIVITY, COUPLED TO TRANSMEMBRANE MOVEMENT OF IONS, PHOSPHORYLATIVE MECHANISM , GO:0090662 - GO:ATP HYDROLYSIS COUPLED TRANSMEMBRANE TRANSPORT , GO:0042625 - GO:ATPASE COUPLED ION TRANSMEMBRANE TRANSPORTER ACTIVITY ,	ATP5A1:1,ATP6V1E1:1,ATP2B3:1,ATP13A1:1,ATP8A1:1	0.961889
GO:0010216	GO:MAINTENANCE OF DNA METHYLATION	1	2	UHRF2:1,USP7:1	2.05288e-05	0.00590659	0.745503	NA	NA	0.961889
GO:0042994	GO:CYTOPLASMIC SEQUESTERING OF TRANSCRIPTION FACTOR	1	1	KEAP1:1	2.05978e-05	0.00592644	0.746674	GO:0071353 - GO:CELLULAR RESPONSE TO INTERLEUKIN-4 , GO:0070670 - GO:RESPONSE TO INTERLEUKIN-4 ,	HSP90AB1:1,KEAP1:1	0.961889
GO:0014823	GO:RESPONSE TO ACTIVITY	5	3	HDAC5:2,SLC25A25:1,RYR2:2	9.36843e-05	0.026955	0.747894	NA	NA	0.961889
NCI:62	NCI:VALIDATED NUCLEAR ESTROGEN RECEPTOR ALPHA NETWORK	4	4	PRDM15:1,CHUK:1,SAFB:1,CCND1:1	7.63164e-05	0.0219579	0.748107	NA	NA	0.961889
REACT:1878	REACT:UCH PROTEINASES	7	8	PSMC1:1,FOXK1:1,PSMD7:1,PSMA7:1,BAP1:1,INO80D:1,UBC:1,ACTL6A:1	0.000127943	0.036812	0.7492	NA	NA	0.961889
GO:0070491	GO:REPRESSING TRANSCRIPTION FACTOR BINDING	6	5	HDAC5:2,PPARA:1,ZNF703:1,DMAP1:1,CTNNB1:1	0.000111214	0.0319987	0.75091	NA	NA	0.961889
GO:0030165	GO:PDZ DOMAIN BINDING	7	7	GRIK5:1,PLEKHA2:1,ATP2B3:1,CIT:2,NLGN1:1,ADAM17:1,FZD7:1	0.000128213	0.0368897	0.751126	NA	NA	0.961889
GO:0032715	GO:NEGATIVE REGULATION OF INTERLEUKIN-6 PRODUCTION	2	2	HGF:1,NCKAP1L:1	4.04922e-05	0.0116505	0.751556	NA	NA	0.961889
GO:0030175	GO:FILOPODIUM	9	8	NF2:1,EPHB1:1,FZD9:2,FGD4:1,DYNC1H1:1,MYO5A:1,NLGN1:1,TRPV4:1	0.000162198	0.046668	0.754177	NA	NA	0.961889
NCI:42	NCI:C-MYB TRANSCRIPTION FACTOR NETWORK	6	5	CREBBP:2,SND1:1,CCND1:1,MAF:1,CBX4:1	0.000111764	0.032157	0.755065	NA	NA	0.961889
REACT:1899	REACT:VEGFR2 MEDIATED VASCULAR PERMEABILITY	3	3	RICTOR:1,CTNNB1:1,PDPK1:1	5.9267e-05	0.0170524	0.755353	NA	NA	0.961889
GO:0031060	GO:REGULATION OF HISTONE METHYLATION	8	6	KMT2A:3,CTR9:1,RNF20:1,SETD7:1,CTNNB1:1,SNW1:1	0.000145781	0.0419444	0.756142	NA	NA	0.961889
GO:0004197	GO:CYSTEINE-TYPE ENDOPEPTIDASE ACTIVITY	5	4	USP5:2,USP7:1,SENP2:1,USP33:1	9.47883e-05	0.0272727	0.756923	NA	NA	0.961889
GO:0051865	GO:PROTEIN AUTOUBIQUITINATION	3	3	UHRF2:1,KLHL24:1,ITCH:1	5.95957e-05	0.017147	0.758649	NA	NA	0.961889
NCI:38	NCI:CDC42 SIGNALING EVENTS	7	7	PAX6:1,ACTR2:1,MAPK8:1,RAF1:1,CTNNB1:1,MAP2K3:1,PRKCE:1	0.000129497	0.0372591	0.760138	NCI:174 - NCI:RAC1 SIGNALING PATHWAY ,	NCKAP1:1,ACTR2:1,MAPK8:1,CTNNB1:1,MAP2K3:1	0.961889
GO:0032768	GO:REGULATION OF MONOOXYGENASE ACTIVITY	3	3	PRKG2:1,DDAH1:1,NFKB1:1	5.9822e-05	0.0172121	0.760899	NA	NA	0.961889
GO:0070936	GO:PROTEIN K48-LINKED UBIQUITINATION	3	3	NEDD4L:1,UBE2D4:1,ITCH:1	5.99965e-05	0.0172623	0.76262	NA	NA	0.961889
REACT:584	REACT:FORMATION OF RNA POL II ELONGATION COMPLEX	6	5	TCEA1:1,AFF4:1,LEO1:1,CTR9:1,SUPT5H:2	0.000112796	0.0324539	0.762724	REACT:1324 - REACT:RNA POLYMERASE II TRANSCRIPTION ELONGATION , REACT:1321 - REACT:RNA POLYMERASE II PRE-TRANSCRIPTION EVENTS ,	TCEA1:1,AFF4:1,LEO1:1,CTR9:1,SUPT5H:2	0.961889
NCI:137	NCI:C-MYC PATHWAY	3	3	PPP2R5A:1,TRRAP:1,ACTL6A:1	6.00436e-05	0.0172759	0.763084	NA	NA	0.961889
KEGG:HSA04917	KEGG:PROLACTIN SIGNALING PATHWAY	6	6	PIK3CB:1,MAPK8:1,IRF1:1,RAF1:1,CCND1:1,NFKB1:1	0.000112889	0.0324805	0.763401	NA	NA	0.961889
KEGG:HSA05222	KEGG:SMALL CELL LUNG CANCER	8	8	COL4A5:1,CHUK:1,PIK3CB:1,RB1:2,CCND1:1,NFKB1:1,COL4A1:1,RXRB:1	0.000147291	0.0423788	0.765999	NA	NA	0.961889
GO:0014910	GO:REGULATION OF SMOOTH MUSCLE CELL MIGRATION	4	4	LRP1:1,PLXNA1:1,DOCK7:1,IGFBP5:1	7.83798e-05	0.0225516	0.76639	GO:0014909 - GO:SMOOTH MUSCLE CELL MIGRATION , GO:0014812 - GO:MUSCLE CELL MIGRATION ,	LRP1:1,PLXNA1:1,DOCK7:1,IGFBP5:1,DDR1:1	0.961889
GO:0034446	GO:SUBSTRATE ADHESION-DEPENDENT CELL SPREADING	5	3	ACTN4:2,FLNA:2,FZD7:1	9.6315e-05	0.0277119	0.769011	NA	NA	0.961889
GO:0051087	GO:CHAPERONE BINDING	4	4	CDC37:1,FNIP1:1,CDC25A:1,PRNP:1	7.87604e-05	0.0226611	0.769647	NA	NA	0.961889
REACT:1238	REACT:POST-TRANSCRIPTIONAL SILENCING BY SMALL RNAS	1	1	TNRC6B:1	2.20297e-05	0.00633843	0.769807	GO:0035278 - GO:MIRNA MEDIATED INHIBITION OF TRANSLATION , GO:0040033 - GO:NEGATIVE REGULATION OF TRANSLATION, NCRNA-MEDIATED , GO:0045974 - GO:REGULATION OF TRANSLATION, NCRNA-MEDIATED , REACT:313 - REACT:COMPETING ENDOGENOUS RNAS (CERNAS) REGULATE PTEN TRANSLATION , GO:0060211 - GO:REGULATION OF NUCLEAR-TRANSCRIBED MRNA POLY(A) TAIL SHORTENING , GO:0060213 - GO:POSITIVE REGULATION OF NUCLEAR-TR…	TNRC6B:1,CTNNB1:1	0.961889
GO:0032760	GO:POSITIVE REGULATION OF TUMOR NECROSIS FACTOR PRODUCTION	3	3	ARHGEF2:1,RASGRP1:1,THBS1:1	6.08277e-05	0.0175015	0.770689	GO:1903557 - GO:POSITIVE REGULATION OF TUMOR NECROSIS FACTOR SUPERFAMILY CYTOKINE PRODUCTION ,	ARHGEF2:1,RASGRP1:1,THBS1:1	0.961889
GO:0003730	GO:MRNA 3'-UTR BINDING	6	7	FXR1:1,ELAVL2:1,RNF20:1,SERBP1:1,PCBP4:1,RNF40:1,KHSRP:1	0.000114136	0.0328395	0.772409	NA	NA	0.961889
GO:0002479	GO:ANTIGEN PROCESSING AND PRESENTATION OF EXOGENOUS PEPTIDE ANTIGEN VIA MHC CLASS I, TAP-DEPENDENT	4	4	CHUK:1,PSMC1:1,PSMD7:1,PSMA7:1	7.90991e-05	0.0227585	0.772515	GO:0042590 - GO:ANTIGEN PROCESSING AND PRESENTATION OF EXOGENOUS PEPTIDE ANTIGEN VIA MHC CLASS I , GO:0002474 - GO:ANTIGEN PROCESSING AND PRESENTATION OF PEPTIDE ANTIGEN VIA MHC CLASS I , REACT:957 - REACT:METABOLISM OF POLYAMINES , GO:0033238 - GO:REGULATION OF CELLULAR AMINE METABOLIC PROCESS ,	CHUK:1,PSMC1:1,PSMD7:1,PSMA7:1,GOT1:1,VPS35:1	0.961889
GO:0048149	GO:BEHAVIORAL RESPONSE TO ETHANOL	1	1	UNC79:1	2.22223e-05	0.00639384	0.772753	NA	NA	0.961889
GO:0006376	GO:MRNA SPLICE SITE SELECTION	3	3	LUC7L:1,CELF1:1,CELF2:1	6.10793e-05	0.0175739	0.773087	GO:0036002 - GO:PRE-MRNA BINDING , GO:0000245 - GO:SPLICEOSOMAL COMPLEX ASSEMBLY ,	PRPF8:1,CELF1:1,CELF2:1,LUC7L:1,SRPK2:1,PRPF19:1,PRPF6:1	0.961889
GO:1990823	GO:RESPONSE TO LEUKEMIA INHIBITORY FACTOR	5	5	PAX6:1,KAT6B:1,INA:1,XRCC5:1,RFX2:1	9.68994e-05	0.0278801	0.773516	GO:1990830 - GO:CELLULAR RESPONSE TO LEUKEMIA INHIBITORY FACTOR ,	PAX6:1,KAT6B:1,INA:1,XRCC5:1,RFX2:1	0.961889
GO:0045061	GO:THYMIC T CELL SELECTION	2	2	JAG2:1,SRF:1	4.25312e-05	0.0122372	0.775323	GO:0045058 - GO:T CELL SELECTION ,	BCL11B:1,JAG2:1,SRF:1	0.961889
GO:0051117	GO:ATPASE BINDING	3	3	TRPC5:1,ATP6V1E1:1,GABARAPL2:1	6.13771e-05	0.0176595	0.775898	NA	NA	0.961889
GO:0042130	GO:NEGATIVE REGULATION OF T CELL PROLIFERATION	2	2	PRNP:1,ITCH:1	4.30017e-05	0.0123725	0.780518	GO:0032945 - GO:NEGATIVE REGULATION OF MONONUCLEAR CELL PROLIFERATION , GO:0050672 - GO:NEGATIVE REGULATION OF LYMPHOCYTE PROLIFERATION , GO:0070664 - GO:NEGATIVE REGULATION OF LEUKOCYTE PROLIFERATION ,	PRNP:1,ITCH:1	0.961889
GO:0005643	GO:NUCLEAR PORE	6	6	BICD2:1,IPO5:1,AGFG1:1,SUMO1:1,SENP2:1,XPO7:1	0.000115744	0.033302	0.783634	NA	NA	0.961889
BIOC:66	BIOC:ERK_PATHWAY	2	2	RPS6KA1:1,RAF1:1	4.33216e-05	0.0124646	0.78399	NA	NA	0.961889
GO:0072401	GO:SIGNAL TRANSDUCTION INVOLVED IN DNA INTEGRITY CHECKPOINT	4	4	PRMT1:1,PRPF19:1,PCBP4:1,UBC:1	8.06075e-05	0.0231925	0.784955	GO:0072422 - GO:SIGNAL TRANSDUCTION INVOLVED IN DNA DAMAGE CHECKPOINT , GO:0072395 - GO:SIGNAL TRANSDUCTION INVOLVED IN CELL CYCLE CHECKPOINT ,	PRMT1:1,PRPF19:1,PCBP4:1,UBC:1	0.961889
GO:0004177	GO:AMINOPEPTIDASE ACTIVITY	2	2	DPP8:1,TPP2:1	4.3463e-05	0.0125053	0.785509	NA	NA	0.961889
GO:0048814	GO:REGULATION OF DENDRITE MORPHOGENESIS	9	9	NSMF:1,LRP8:1,TRPC5:1,ACTR2:1,NR2E1:1,DNM3:1,NLGN1:1,CUX1:1,SARM1:1	0.000167765	0.0482695	0.787709	NA	NA	0.961889
GO:0016574	GO:HISTONE UBIQUITINATION	7	7	LEO1:1,CTR9:1,UBR2:1,RNF20:1,PHC1:1,USP22:1,RNF40:1	0.000133757	0.0384847	0.788356	NA	NA	0.961889
KEGG:HSA05216	KEGG:THYROID CANCER	3	3	CCND1:1,CTNNB1:1,RXRB:1	6.29208e-05	0.0181037	0.790019	NCI:51 - NCI:E-CADHERIN SIGNALING IN THE NASCENT ADHERENS JUNCTION ,	NCKAP1:1,CCND1:1,CTNNB1:1	0.961889
KEGG:HSA04750	KEGG:INFLAMMATORY MEDIATOR REGULATION OF TRP CHANNELS	10	10	ADCY1:1,PRKCA:1,PIK3CB:1,ITPR3:1,MAPK8:1,ADCY5:1,TRPV4:1,PPP1CC:1,MAP2K3:1,PRKCE:1	0.000185158	0.0532739	0.790631	NA	NA	0.961889
REACT:1529	REACT:SCAVENGING BY CLASS A RECEPTORS	2	2	COL3A1:1,COL4A1:1	4.40511e-05	0.0126745	0.791728	GO:0048407 - GO:PLATELET-DERIVED GROWTH FACTOR BINDING ,	COL3A1:1,COL4A1:1	0.961889
GO:0030315	GO:T-TUBULE	5	4	NOS1:1,SCN1A:2,SLC9A1:1,KCNJ2:1	9.93564e-05	0.028587	0.791729	NA	NA	0.961889
REACT:1295	REACT:RET SIGNALING	3	3	PRKCA:1,PTPN11:1,PIK3CB:1	6.32092e-05	0.0181867	0.792575	NA	NA	0.961889
GO:0050660	GO:FLAVIN ADENINE DINUCLEOTIDE BINDING	2	2	NOS1:1,CRY2:1	4.42048e-05	0.0127187	0.793327	NA	NA	0.961889
REACT:259	REACT:CELL DEATH SIGNALLING VIA NRAGE, NRIF AND NADE	6	7	ARHGEF2:1,ARHGEF9:1,FGD4:1,ARHGEF3:1,RASGRF2:1,MAPK8:1,UBC:1	0.000117289	0.0337467	0.794031	REACT:1968 - REACT:P75 NTR RECEPTOR-MEDIATED SIGNALLING , REACT:1048 - REACT:NRAGE SIGNALS DEATH THROUGH JNK , GO:0005089 - GO:RHO GUANYL-NUCLEOTIDE EXCHANGE FACTOR ACTIVITY ,	ARHGEF2:1,ARHGEF9:1,FGD4:1,ARHGEF3:1,RASGRF2:1,MAPK8:1,NFKB1:1,UBC:1,ADAM17:1,DOCK11:2	0.961889
NCI:160	NCI:PDGFR-ALPHA SIGNALING PATHWAY	2	2	JAK1:1,SRF:1	4.44646e-05	0.0127934	0.796006	NA	NA	0.961889
REACT:666	REACT:GLUCAGON-LIKE PEPTIDE-1 (GLP1) REGULATES INSULIN SECRETION	3	3	ITPR3:1,ADCY5:1,GNB2:1	6.37555e-05	0.0183439	0.797344	REACT:107 - REACT:ADRENALINE,NORADRENALINE INHIBITS INSULIN SECRETION ,	ADCY5:1,GNB2:1	0.961889
GO:0006641	GO:TRIGLYCERIDE METABOLIC PROCESS	2	2	PTPN11:1,FABP2:1	4.4665e-05	0.0128511	0.79805	NA	NA	0.961889
KEGG:HSA05110	KEGG:VIBRIO CHOLERAE INFECTION	3	3	PRKCA:1,SLC12A2:1,ATP6V1E1:1	6.40847e-05	0.0184386	0.800174	NA	NA	0.961889
GO:0046332	GO:SMAD BINDING	8	7	PAX6:1,TRIM33:1,DROSHA:1,FLNA:2,COL3A1:1,CTNNB1:1,SNW1:1	0.000152937	0.0440033	0.800338	NA	NA	0.961889
KEGG:HSA04136	KEGG:AUTOPHAGY - OTHER	3	3	WIPI2:1,ATG9A:1,GABARAPL2:1	6.41537e-05	0.0184584	0.800763	NA	NA	0.961889
GO:0043550	GO:REGULATION OF LIPID KINASE ACTIVITY	3	3	PPP2R5A:1,RB1:2,VAC14:1	6.4217e-05	0.0184766	0.801302	NA	NA	0.961889
GO:0051532	GO:REGULATION OF NFAT PROTEIN IMPORT INTO NUCLEUS	1	1	DYRK2:1	2.43708e-05	0.00701202	0.803183	GO:0051531 - GO:NFAT PROTEIN IMPORT INTO NUCLEUS , GO:0030145 - GO:MANGANESE ION BINDING ,	DYRK2:1	0.961889
REACT:672	REACT:GLUTAMATE NEUROTRANSMITTER RELEASE CYCLE	2	2	STXBP1:1,SLC1A6:1	4.51816e-05	0.0129997	0.803239	REACT:1084 - REACT:NEUROTRANSMITTER RELEASE CYCLE ,	STXBP1:1,SLC1A6:1	0.961889
REACT:360	REACT:DNA DAMAGE RECOGNITION IN GG-NER	3	3	INO80D:1,UBC:1,ACTL6A:1	6.45932e-05	0.0185849	0.80448	NA	NA	0.961889
GO:0072583	GO:CLATHRIN-DEPENDENT ENDOCYTOSIS	6	6	PIK3CB:1,HIP1:1,DNM3:1,CLTB:1,NLGN1:1,SYT2:1	0.000119202	0.0342971	0.806366	NA	NA	0.961889
BIOC:114	BIOC:MAPK_PATHWAY	11	11	MAP3K10:1,CHUK:1,RPS6KA1:1,MAP4K5:1,MAPK8:1,RAF1:1,RPS6KA4:1,NFKB1:1,MAP4K4:1,ARAF:1,MAP2K3:1	0.000205266	0.0590596	0.807505	NA	NA	0.961889
GO:0046915	GO:TRANSITION METAL ION TRANSMEMBRANE TRANSPORTER ACTIVITY	1	1	ATP13A1:1	2.4742e-05	0.0071188	0.808012	NA	NA	0.961889
GO:0006359	GO:REGULATION OF TRANSCRIPTION FROM RNA POLYMERASE III PROMOTER	3	3	TENM1:1,ZNF143:1,CHD8:1	6.52089e-05	0.018762	0.809591	NA	NA	0.961889
REACT:235	REACT:CA2+ PATHWAY	6	6	PRKG2:1,PRKCA:1,ITPR3:1,TNRC6B:1,CTNNB1:1,GNB2:1	0.000120087	0.0345518	0.811879	NA	NA	0.961889
REACT:307	REACT:COHESIN LOADING ONTO CHROMATIN	3	3	NIPBL:1,PDS5B:1,SMC3:1	6.55172e-05	0.0188507	0.812106	REACT:1007 - REACT:MITOTIC TELOPHASE/CYTOKINESIS ,	NIPBL:1,PDS5B:1,SMC3:1	0.961889
GO:0006096	GO:GLYCOLYTIC PROCESS	6	5	PPARA:1,PRKAG2:1,PKM:1,INSR:2,PFKM:1	0.000120251	0.0345987	0.812881	GO:0051193 - GO:REGULATION OF COFACTOR METABOLIC PROCESS , GO:0051196 - GO:REGULATION OF COENZYME METABOLIC PROCESS ,	PPARA:1,PRKAG2:1,PDHB:1,INSR:2	0.961889
GO:0071889	GO:14-3-3 PROTEIN BINDING	2	2	SRPK2:1,PRKCE:1	4.63082e-05	0.0133239	0.814148	NA	NA	0.961889
GO:0031011	GO:INO80 COMPLEX	1	1	ACTL6A:1	2.53615e-05	0.00729707	0.815813	GO:0033202 - GO:DNA HELICASE COMPLEX ,	ACTL6A:1	0.961889
KEGG:HSA04962	KEGG:VASOPRESSIN-REGULATED WATER REABSORPTION	3	3	CREB5:1,DYNC1H1:1,RAB5B:1	6.60129e-05	0.0189934	0.816094	NA	NA	0.961889
GO:0003727	GO:SINGLE-STRANDED RNA BINDING	7	7	FXR1:1,MSI1:1,PABPC4:1,SYNCRIP:1,LSM14A:1,MSI2:1,CBX4:1	0.000138562	0.0398673	0.817144	NA	NA	0.961889
GO:1903077	GO:NEGATIVE REGULATION OF PROTEIN LOCALIZATION TO PLASMA MEMBRANE	1	1	PPP2R5A:1	2.54953e-05	0.00733557	0.817456	GO:1904376 - GO:NEGATIVE REGULATION OF PROTEIN LOCALIZATION TO CELL PERIPHERY ,	PPP2R5A:1	0.961889
GO:0060600	GO:DICHOTOMOUS SUBDIVISION OF AN EPITHELIAL TERMINAL UNIT	1	1	PLXNA1:1	2.56117e-05	0.00736904	0.818872	NA	NA	0.961889
KEGG:HSA04350	KEGG:TGF-BETA SIGNALING PATHWAY	5	4	CREBBP:2,ACVR2B:2,THBS1:1,BMPR2:1	0.00010365	0.0298223	0.820802	NA	NA	0.961889
GO:0005518	GO:COLLAGEN BINDING	2	2	THBS1:1,DDR1:1	4.71497e-05	0.013566	0.821941	NA	NA	0.961889
GO:0032091	GO:NEGATIVE REGULATION OF PROTEIN BINDING	3	3	PPARA:1,MAPK8:1,USP33:1	6.68206e-05	0.0192257	0.822438	NA	NA	0.961889
GO:0090307	GO:MITOTIC SPINDLE ASSEMBLY	7	6	CHMP4B:1,KIF4A:1,ZNF207:1,FLNA:2,CLASP1:1,SMC3:1	0.000139641	0.0401777	0.823175	GO:0051225 - GO:SPINDLE ASSEMBLY ,	CHMP4B:1,DYNC1H1:1,KIF4A:1,ZNF207:1,FLNA:2,CLASP1:1,CSNK1D:1,NEK7:1,SMC3:1	0.961889
GO:0035019	GO:SOMATIC STEM CELL POPULATION MAINTENANCE	4	4	PRDM14:1,NR2E1:1,ASCL2:1,RAF1:1	8.57304e-05	0.0246665	0.823212	NA	NA	0.961889
GO:0003407	GO:NEURAL RETINA DEVELOPMENT	4	4	HCN1:1,RAB11FIP4:1,ACTL6A:1,SMARCA4:1	8.58332e-05	0.0246961	0.823919	NA	NA	0.961889
BIOC:214	BIOC:VEGF_PATHWAY	3	3	PRKCA:1,FLT4:1,PXN:1	6.71388e-05	0.0193173	0.824886	NA	NA	0.961889
GO:0032092	GO:POSITIVE REGULATION OF PROTEIN BINDING	7	7	HSP90AB1:1,LRP1:1,RPL11:1,STK3:1,USP33:1,FLOT1:1,STK4:1	0.000139964	0.0402707	0.82495	NA	NA	0.961889
NCI:185	NCI:REGULATION OF RHOA ACTIVITY	3	3	ARHGEF2:1,SRGAP1:1,ARHGEF3:1	6.72845e-05	0.0193592	0.825997	NA	NA	0.961889
GO:0030119	GO:AP-TYPE MEMBRANE COAT ADAPTOR COMPLEX	2	2	VPS39:1,HIP1:1	4.77876e-05	0.0137495	0.827653	NA	NA	0.961889
KEGG:HSA04933	KEGG:AGE-RAGE SIGNALING PATHWAY IN DIABETIC COMPLICATIONS	10	10	PRKCA:1,COL4A5:1,EGR1:1,PIK3CB:1,MAPK8:1,CCND1:1,COL3A1:1,NFKB1:1,COL4A1:1,PRKCE:1	0.00019311	0.0555621	0.83057	NA	NA	0.961889
GO:0042347	GO:NEGATIVE REGULATION OF NF-KAPPAB IMPORT INTO NUCLEUS	1	1	FBXW11:1	2.66392e-05	0.00766467	0.830916	NA	NA	0.961889
GO:0036126	GO:SPERM FLAGELLUM	2	2	PFKM:1,ABHD2:1	4.8207e-05	0.0138702	0.831319	GO:0097729 - GO:9+2 MOTILE CILIUM ,	PFKM:1,ABHD2:1	0.961889
GO:0045621	GO:POSITIVE REGULATION OF LYMPHOCYTE DIFFERENTIATION	5	4	BCL6:2,RASGRP1:1,ATP11C:1,NCKAP1L:1	0.000105503	0.0303555	0.832305	NA	NA	0.961889
NCI:149	NCI:SIGNALING MEDIATED BY P38-ALPHA AND P38-BETA	3	3	ATF1:1,SLC9A1:1,RPS6KA4:1	6.8176e-05	0.0196157	0.832667	NA	NA	0.961889
GO:0000266	GO:MITOCHONDRIAL FISSION	2	2	VPS35:1,DNM3:1	4.83814e-05	0.0139204	0.832822	NA	NA	0.961889
GO:0004715	GO:NON-MEMBRANE SPANNING PROTEIN TYROSINE KINASE ACTIVITY	3	3	JAK1:1,BAZ1B:1,MATK:1	6.86823e-05	0.0197614	0.836356	NA	NA	0.961889
GO:0005905	GO:CLATHRIN-COATED PIT	5	4	ATAT1:2,LRP1:1,HIP1:1,CLTB:1	0.000106242	0.0305682	0.836726	NA	NA	0.961889
GO:0008139	GO:NUCLEAR LOCALIZATION SEQUENCE BINDING	2	2	CABP1:1,IPO5:1	4.89479e-05	0.0140834	0.837623	GO:0005048 - GO:SIGNAL SEQUENCE BINDING ,	CABP1:1,IPO5:1	0.961889
KEGG:HSA05211	KEGG:RENAL CELL CARCINOMA	7	7	CREBBP:2,PTPN11:1,PIK3CB:1,CUL2:1,HGF:1,RAF1:1,ARAF:1	0.000142507	0.0410023	0.838445	NA	NA	0.961889
GO:0048786	GO:PRESYNAPTIC ACTIVE ZONE	3	3	STXBP1:1,DGKI:1,SV2A:1	6.90253e-05	0.0198601	0.838816	NA	NA	0.961889
GO:0030134	GO:COPII-COATED ER TO GOLGI TRANSPORT VESICLE	2	2	F8:1,SCAP:1	4.92157e-05	0.0141604	0.839849	NA	NA	0.961889
GO:0032007	GO:NEGATIVE REGULATION OF TOR SIGNALING	3	3	FNIP1:1,UBR2:1,DEPDC5:1	6.92009e-05	0.0199106	0.840062	NA	NA	0.961889
GO:0005844	GO:POLYSOME	6	5	FXR1:1,FUS:2,MSI1:1,EIF2AK4:1,MSI2:1	0.000124963	0.0359545	0.840073	NA	NA	0.961889
REACT:154	REACT:ASSOCIATION OF TRIC/CCT WITH TARGET PROTEINS DURING BIOSYNTHESIS	2	2	FBXL5:1,DCAF7:1	4.92976e-05	0.014184	0.840525	NA	NA	0.961889
REACT:172	REACT:BASIGIN INTERACTIONS	1	1	L1CAM:1	2.77534e-05	0.00798527	0.843077	REACT:1555 - REACT:SIGNAL TRANSDUCTION BY L1 , GO:0044295 - GO:AXONAL GROWTH CONE ,	L1CAM:1	0.961889
GO:0005884	GO:ACTIN FILAMENT	6	5	ACTN1:1,NCKAP1:1,KEAP1:1,MYO5A:1,FLNA:2	0.000125671	0.0361583	0.843874	NA	NA	0.961889
KEGG:HSA05321	KEGG:INFLAMMATORY BOWEL DISEASE (IBD)	3	3	IL21:1,NFKB1:1,MAF:1	6.98069e-05	0.020085	0.844302	NA	NA	0.961889
NCI:139	NCI:N-CADHERIN SIGNALING EVENTS	3	3	PTPN11:1,MAPK8:1,CTNNB1:1	6.98114e-05	0.0200863	0.844333	NA	NA	0.961889
GO:0000118	GO:HISTONE DEACETYLASE COMPLEX	6	6	HDAC5:2,ZNF541:1,CHD5:1,PHF12:1,HDAC6:1,RBBP7:1	0.000125998	0.0362523	0.845602	GO:0019213 - GO:DEACETYLASE ACTIVITY , GO:0016811 - GO:HYDROLASE ACTIVITY, ACTING ON CARBON-NITROGEN (BUT NOT PEPTIDE) BONDS, IN LINEAR AMIDES ,	NDST1:1,HDAC5:2,HDAC6:1,RBBP7:1	0.961889
REACT:1075	REACT:NETRIN-1 SIGNALING	5	5	NTN4:1,TRPC5:1,PTPN11:1,TRPC7:1,MAPK8:1	0.000107922	0.0310515	0.846417	NA	NA	0.961889
GO:2000378	GO:NEGATIVE REGULATION OF REACTIVE OXYGEN SPECIES METABOLIC PROCESS	2	2	HDAC6:1,KHSRP:1	5.00369e-05	0.0143967	0.846505	NA	NA	0.961889
NCI:165	NCI:TRK RECEPTOR SIGNALING MEDIATED BY PI3K AND PLC-GAMMA	3	3	EGR1:1,CCND1:1,PDPK1:1	7.05465e-05	0.0202978	0.849345	NA	NA	0.961889
GO:0046339	GO:DIACYLGLYCEROL METABOLIC PROCESS	1	1	DGKA:1	2.84431e-05	0.00818372	0.850164	NA	NA	0.961889
GO:0006513	GO:PROTEIN MONOUBIQUITINATION	6	6	LEO1:1,NEDD4L:1,UBE2O:3,CTR9:1,RNF20:1,RNF40:1	0.000126904	0.0365132	0.850317	NA	NA	0.961889
REACT:1227	REACT:PLATELET CALCIUM HOMEOSTASIS	3	3	TRPC7:1,ATP2B3:1,ITPR3:1	7.12046e-05	0.0204871	0.853712	NA	NA	0.961889
REACT:1335	REACT:RNA POLYMERASE III TRANSCRIPTION INITIATION FROM TYPE 3 PROMOTER	1	1	ZNF143:1	2.91623e-05	0.00839065	0.857215	GO:0009301 - GO:SNRNA TRANSCRIPTION , GO:0042795 - GO:SNRNA TRANSCRIPTION FROM RNA POLYMERASE II PROMOTER , GO:0016073 - GO:SNRNA METABOLIC PROCESS ,	ZNF143:1	0.961889
REACT:826	REACT:INTERLEUKIN-12 SIGNALING	2	2	RPLP0:1,JAK1:1	5.16979e-05	0.0148746	0.859206	REACT:825 - REACT:INTERLEUKIN-12 FAMILY SIGNALING , REACT:660 - REACT:GENE AND PROTEIN EXPRESSION BY JAK-STAT SIGNALING AFTER INTERLEUKIN-12 STIMULATION , GO:0035722 - GO:INTERLEUKIN-12-MEDIATED SIGNALING PATHWAY , GO:0071349 - GO:CELLULAR RESPONSE TO INTERLEUKIN-12 , GO:0070671 - GO:RESPONSE TO INTERLEUKIN-12 ,	RPLP0:1,JAK1:1	0.961889
REACT:220	REACT:COPI-MEDIATED ANTEROGRADE TRANSPORT	6	5	SPTBN4:1,COPB1:1,DYNC1H1:1,RAB1B:1,SPTBN1:2	0.000128862	0.0370764	0.8601	NA	NA	0.961889
GO:0070544	GO:HISTONE H3-K36 DEMETHYLATION	1	1	KDM7A:1	2.957e-05	0.00850794	0.861064	GO:0051864 - GO:HISTONE DEMETHYLASE ACTIVITY (H3-K36 SPECIFIC) , GO:0016706 - GO:OXIDOREDUCTASE ACTIVITY, ACTING ON PAIRED DONORS, WITH INCORPORATION OR REDUCTION OF MOLECULAR OXYGEN, 2-OXOGLUTARATE AS ONE DONOR, AND INCORPORATION OF ONE ATOM EACH OF OXYGEN INTO BOTH DONORS ,	KDM7A:1	0.961889
GO:0031594	GO:NEUROMUSCULAR JUNCTION	4	4	COL4A5:1,SYNGR3:1,MYH9:1,SV2A:1	9.19487e-05	0.0264557	0.86195	NA	NA	0.961889
GO:0030071	GO:REGULATION OF MITOTIC METAPHASE/ANAPHASE TRANSITION	4	3	HECW2:1,ZNF207:1,RB1:2	9.25598e-05	0.0266315	0.865337	GO:1902099 - GO:REGULATION OF METAPHASE/ANAPHASE TRANSITION OF CELL CYCLE , GO:0007091 - GO:METAPHASE/ANAPHASE TRANSITION OF MITOTIC CELL CYCLE , GO:0044784 - GO:METAPHASE/ANAPHASE TRANSITION OF CELL CYCLE , GO:0010965 - GO:REGULATION OF MITOTIC SISTER CHROMATID SEPARATION , GO:0051306 - GO:MITOTIC SISTER CHROMATID SEPARATION , GO:1905818 - GO:REGULATION OF CHROMOSOME SEPARATION , GO:0033045 - GO…	HECW2:1,ZNF207:1,RB1:2,CTNNB1:1,DYNC1H1:1,SMC6:1	0.961889
GO:0045505	GO:DYNEIN INTERMEDIATE CHAIN BINDING	1	1	DYNC1H1:1	3.00614e-05	0.00864932	0.865566	GO:0090235 - GO:REGULATION OF METAPHASE PLATE CONGRESSION , GO:0045503 - GO:DYNEIN LIGHT CHAIN BINDING , GO:0030286 - GO:DYNEIN COMPLEX , GO:0034063 - GO:STRESS GRANULE ASSEMBLY , GO:0005868 - GO:CYTOPLASMIC DYNEIN COMPLEX , GO:1902117 - GO:POSITIVE REGULATION OF ORGANELLE ASSEMBLY ,	DYNC1H1:1,HDAC6:1,KCTD17:1	0.961889
GO:0005685	GO:U1 SNRNP	1	1	LUC7L:1	3.01566e-05	0.0086767	0.866421	GO:0005684 - GO:U2-TYPE SPLICEOSOMAL COMPLEX , GO:0071004 - GO:U2-TYPE PRESPLICEOSOME , GO:0071010 - GO:PRESPLICEOSOME ,	LUC7L:1,PRPF19:1	0.961889
GO:0001103	GO:RNA POLYMERASE II REPRESSING TRANSCRIPTION FACTOR BINDING	2	2	PPARA:1,DMAP1:1	5.30738e-05	0.0152705	0.868995	NA	NA	0.961889
GO:0031985	GO:GOLGI CISTERNA	4	2	ASAP2:2,CIT:2	9.36443e-05	0.0269435	0.871173	GO:0032580 - GO:GOLGI CISTERNA MEMBRANE ,	ASAP2:2	0.961889
REACT:1569	REACT:SIGNALING BY FGFR2	5	4	HNRNPM:2,TIAL1:1,PTPN11:1,UBC:1	0.000113142	0.0325534	0.873553	REACT:1564 - REACT:SIGNALING BY FGFR ,	HNRNPM:2,TIAL1:1,PTPN11:1,UBC:1	0.961889
GO:0071398	GO:CELLULAR RESPONSE TO FATTY ACID	2	2	XRCC5:1,PRKCE:1	5.37529e-05	0.0154659	0.873593	GO:0070542 - GO:RESPONSE TO FATTY ACID ,	XRCC5:1,PRKCE:1	0.961889
GO:0014743	GO:REGULATION OF MUSCLE HYPERTROPHY	3	3	PRKCA:1,SLC9A1:1,IGFBP5:1	7.4558e-05	0.021452	0.874297	GO:0014896 - GO:MUSCLE HYPERTROPHY , GO:0014897 - GO:STRIATED MUSCLE HYPERTROPHY , GO:0043502 - GO:REGULATION OF MUSCLE ADAPTATION ,	PRKCA:1,SLC9A1:1,IGFBP5:1,RYR2:2	0.961889
GO:0048365	GO:RAC GTPASE BINDING	7	6	ARHGEF2:1,SRGAP1:1,NCKAP1:1,DVL3:1,FLNA:2,DOCK7:1	0.000150377	0.0432666	0.875048	NA	NA	0.961889
GO:0051926	GO:NEGATIVE REGULATION OF CALCIUM ION TRANSPORT	2	2	NOS1:1,CRHR1:1	5.40411e-05	0.0155488	0.875499	NA	NA	0.961889
REACT:673	REACT:GLUTAMATE BINDING, ACTIVATION OF AMPA RECEPTORS AND SYNAPTIC PLASTICITY	3	3	PRKCA:1,PICK1:1,CACNG3:1	7.48791e-05	0.0215444	0.876128	REACT:1814 - REACT:TRAFFICKING OF AMPA RECEPTORS ,	PRKCA:1,PICK1:1,CACNG3:1	0.961889
NCI:16	NCI:NONGENOTROPIC ANDROGEN SIGNALING	2	2	GNAZ:1,RAF1:1	5.42285e-05	0.0156027	0.876725	NA	NA	0.961889
GO:0030117	GO:MEMBRANE COAT	5	5	CHMP4B:1,VPS39:1,COPB1:1,HIP1:1,CLTB:1	0.000113856	0.0327588	0.876932	GO:0048475 - GO:COATED MEMBRANE ,	CHMP4B:1,VPS39:1,COPB1:1,HIP1:1,CLTB:1	0.961889
GO:0061001	GO:REGULATION OF DENDRITIC SPINE MORPHOGENESIS	4	4	LRP8:1,ACTR2:1,DNM3:1,NLGN1:1	9.48317e-05	0.0272852	0.877313	GO:0060998 - GO:REGULATION OF DENDRITIC SPINE DEVELOPMENT ,	SHANK1:2,LRP8:1,ACTR2:1,DNM3:1,NLGN1:1	0.961889
GO:0048010	GO:VASCULAR ENDOTHELIAL GROWTH FACTOR RECEPTOR SIGNALING PATHWAY	8	7	FLT4:1,ROCK2:2,PXN:1,PIK3CB:1,NCKAP1:1,NCKAP1L:1,BMPR2:1	0.000169036	0.0486354	0.877518	NA	NA	0.961889
GO:1901655	GO:CELLULAR RESPONSE TO KETONE	5	4	ADCY1:1,ROCK2:2,ADCY5:1,PRKCE:1	0.000114295	0.0328853	0.878975	NA	NA	0.961889
GO:0043621	GO:PROTEIN SELF-ASSOCIATION	4	3	PTH1R:1,RYR2:2,CNTN2:1	9.58962e-05	0.0275914	0.882602	NA	NA	0.961889
GO:0072577	GO:ENDOTHELIAL CELL APOPTOTIC PROCESS	2	2	THBS1:1,BMPR2:1	5.51882e-05	0.0158789	0.882828	NA	NA	0.961889
GO:0016242	GO:NEGATIVE REGULATION OF MACROAUTOPHAGY	2	2	CHMP4B:1,NRBP2:1	5.52711e-05	0.0159027	0.883342	NA	NA	0.961889
GO:0060148	GO:POSITIVE REGULATION OF POSTTRANSCRIPTIONAL GENE SILENCING	2	2	FXR1:1,XPO5:1	5.56429e-05	0.0160097	0.885622	NA	NA	0.961889
GO:0050699	GO:WW DOMAIN BINDING	1	1	WBP11:1	3.24742e-05	0.00934355	0.885652	GO:0045292 - GO:MRNA CIS SPLICING, VIA SPLICEOSOME ,	WBP11:1	0.961889
GO:0040014	GO:REGULATION OF MULTICELLULAR ORGANISM GROWTH	4	4	SPTBN4:1,NIPBL:1,PTPN11:1,TNKS2:1	9.65945e-05	0.0277924	0.885963	NA	NA	0.961889
REACT:1146	REACT:PI METABOLISM	6	5	PI4KA:2,PIK3CB:1,PLEKHA2:1,SACM1L:1,VAC14:1	0.000135148	0.038885	0.888023	NA	NA	0.961889
GO:0070064	GO:PROLINE-RICH REGION BINDING	2	2	GIGYF2:1,CCND1:1	5.61786e-05	0.0161638	0.888835	NA	NA	0.961889
GO:0035578	GO:AZUROPHIL GRANULE LUMEN	3	3	DYNC1H1:1,TUBB4B:1,ACTR2:1	7.72591e-05	0.0222291	0.888979	NA	NA	0.961889
KEGG:HSA04260	KEGG:CARDIAC MUSCLE CONTRACTION	7	6	COX7A1:1,CACNB4:1,CACNG3:1,SLC9A1:1,RYR2:2,CACNB1:1	0.000154303	0.0443964	0.890595	KEGG:HSA05414 - KEGG:DILATED CARDIOMYOPATHY (DCM) ,	ADCY1:1,CACNB4:1,CACNG3:1,RYR2:2,ADCY5:1,CACNB1:1	0.961889
GO:0008565	GO:PROTEIN TRANSPORTER ACTIVITY	8	8	LRP1:1,XPO5:1,IPO5:1,VPS35:1,CHMP7:1,IPO8:1,SEC62:1,XPO7:1	0.00017259	0.0496578	0.890784	NA	NA	0.961889
REACT:1603	REACT:SIGNALING BY PDGF	5	5	COL4A5:1,PTPN11:1,PIK3CB:1,COL4A1:1,THBS1:1	0.000117181	0.0337156	0.891679	NA	NA	0.961889
REACT:247	REACT:CARGO RECOGNITION FOR CLATHRIN-MEDIATED ENDOCYTOSIS	4	4	AGFG1:1,CLTB:1,UBC:1,SYT2:1	9.80231e-05	0.0282034	0.892581	NA	NA	0.961889
GO:0070828	GO:HETEROCHROMATIN ORGANIZATION	1	1	SETD7:1	3.34731e-05	0.00963093	0.893064	GO:0051570 - GO:REGULATION OF HISTONE H3-K9 METHYLATION ,	SETD7:1	0.961889
NCI:18	NCI:REGULATION OF ANDROGEN RECEPTOR ACTIVITY	4	4	CREBBP:2,EGR1:1,TRIM24:1,MAPK8:1	9.82081e-05	0.0282566	0.893413	NA	NA	0.961889
GO:1904949	GO:ATPASE COMPLEX	12	11	TRRAP:1,CHD5:1,BRD8:1,SMARCA5:1,SLC9A1:1,RBBP7:1,RB1:2,SMARCA1:1,ACTL6A:1,SMARCA4:1,BAZ1A:1	0.000245112	0.0705242	0.895396	NA	NA	0.961889
GO:0030126	GO:COPI VESICLE COAT	1	1	COPB1:1	3.38497e-05	0.00973929	0.895733	GO:0030663 - GO:COPI-COATED VESICLE MEMBRANE , GO:0030137 - GO:COPI-COATED VESICLE ,	COPB1:1	0.961889
NCI:131	NCI:VEGFR3 SIGNALING IN LYMPHATIC ENDOTHELIUM	2	2	FLT4:1,RPS6KA1:1	5.73831e-05	0.0165104	0.895755	NA	NA	0.961889
GO:0050775	GO:POSITIVE REGULATION OF DENDRITE MORPHOGENESIS	3	3	LRP8:1,ACTR2:1,CUX1:1	7.92243e-05	0.0227946	0.898681	GO:1900006 - GO:POSITIVE REGULATION OF DENDRITE DEVELOPMENT ,	SHANK1:2,LRP8:1,ACTR2:1,NLGN1:1,CUX1:1	0.961889
GO:0001106	GO:RNA POLYMERASE II TRANSCRIPTION COREPRESSOR ACTIVITY	1	1	PHF12:1	3.47948e-05	0.0100112	0.902143	GO:0016580 - GO:SIN3 COMPLEX , GO:0070822 - GO:SIN3-TYPE COMPLEX ,	PHF12:1	0.961889
NCI:164	NCI:CLASS I PI3K SIGNALING EVENTS	3	3	PIK3CB:1,PLEKHA2:1,PDPK1:1	7.99826e-05	0.0230128	0.902217	REACT:1681 - REACT:SYNTHESIS OF PIPS AT THE PLASMA MEMBRANE ,	PIK3CB:1,PLEKHA2:1	0.961889
GO:0006904	GO:VESICLE DOCKING INVOLVED IN EXOCYTOSIS	2	2	STXBP1:1,EXOC6:1	5.8602e-05	0.0168611	0.90235	GO:0048278 - GO:VESICLE DOCKING ,	STXBP1:1,EXOC6:1	0.961889
GO:0051898	GO:NEGATIVE REGULATION OF PROTEIN KINASE B SIGNALING	1	1	PPP2R5C:1	3.52493e-05	0.010142	0.905084	NA	NA	0.961889
REACT:1374	REACT:RECEPTOR-TYPE TYROSINE-PROTEIN PHOSPHATASES	1	1	LRRC4B:1	3.56354e-05	0.0102531	0.907513	NA	NA	0.961889
GO:0007422	GO:PERIPHERAL NERVOUS SYSTEM DEVELOPMENT	5	4	CNTNAP1:1,NF1:2,PLXNA4:1,RUNX3:1	0.00012133	0.0349093	0.907933	NA	NA	0.961889
KEGG:HSA04915	KEGG:ESTROGEN SIGNALING PATHWAY	8	8	HSP90AB1:1,ADCY1:1,CREB5:1,PIK3CB:1,GRM1:1,ITPR3:1,RAF1:1,ADCY5:1	0.000177908	0.0511879	0.908398	NA	NA	0.961889
KEGG:HSA04713	KEGG:CIRCADIAN ENTRAINMENT	12	11	GRIN2A:1,ADCY1:1,PRKG2:1,PRKCA:1,NOS1:1,CACNA1I:2,ITPR3:1,CACNA1G:1,RYR2:2,ADCY5:1,GNB2:1	0.0002507	0.0721318	0.910887	NA	NA	0.961889
GO:0061333	GO:RENAL TUBULE MORPHOGENESIS	2	2	CTNNB1:1,COL4A1:1	6.08032e-05	0.0174944	0.913288	NA	NA	0.961889
GO:0051591	GO:RESPONSE TO CAMP	3	3	JUNB:1,HCN1:1,IGFBP5:1	8.28489e-05	0.0238374	0.914602	NA	NA	0.961889
REACT:1897	REACT:VEGFA-VEGFR2 PATHWAY	11	10	PRKCA:1,ROCK2:2,PXN:1,PIK3CB:1,NCKAP1:1,ITPR3:1,NCKAP1L:1,RICTOR:1,CTNNB1:1,PDPK1:1	0.000234387	0.0674382	0.914628	NA	NA	0.961889
GO:0034644	GO:CELLULAR RESPONSE TO UV	5	5	CREBBP:2,ATR:1,EIF2AK4:1,CDC25A:1,TP73:1	0.000124038	0.0356886	0.917364	NA	NA	0.961889
KEGG:HSA04971	KEGG:GASTRIC ACID SECRETION	6	6	ADCY1:1,PRKCA:1,ITPR3:1,SLC9A1:1,KCNJ2:1,ADCY5:1	0.000143752	0.0413605	0.918515	NA	NA	0.961889
KEGG:HSA04370	KEGG:VEGF SIGNALING PATHWAY	4	4	PRKCA:1,PXN:1,PIK3CB:1,RAF1:1	0.000104533	0.0300764	0.918664	NCI:64 - NCI:INTERNALIZATION OF ERBB1 ,	PIK3CB:1,RAF1:1	0.961889
NCI:216	NCI:NEUROTROPHIC FACTOR-MEDIATED TRK RECEPTOR SIGNALING	4	4	NEDD4L:1,PTPN11:1,CCND1:1,MATK:1	0.000104567	0.0300863	0.918786	NA	NA	0.961889
GO:0060395	GO:SMAD PROTEIN SIGNAL TRANSDUCTION	1	1	BTBD11:1	3.86364e-05	0.0111165	0.9244	NA	NA	0.961889
NCI:76	NCI:FGF SIGNALING PATHWAY	3	4	RPS6KA1:1,PTPN11:1,HGF:1,PDPK1:1	8.63824e-05	0.0248541	0.927906	NA	NA	0.961889
NCI:56	NCI:EPHB FORWARD SIGNALING	4	4	EPHB1:1,PXN:1,EPHB4:1,MAP4K4:1	0.000107444	0.030914	0.928385	NA	NA	0.961889
GO:1990841	GO:PROMOTER-SPECIFIC CHROMATIN BINDING	2	2	EGR1:1,SETDB1:1	6.43207e-05	0.0185065	0.928418	NA	NA	0.961889
GO:0097306	GO:CELLULAR RESPONSE TO ALCOHOL	3	3	LRP8:1,CTNNB1:1,PRKCE:1	8.6576e-05	0.0249098	0.928577	NA	NA	0.961889
GO:0005721	GO:PERICENTRIC HETEROCHROMATIN	1	1	BAZ1B:1	3.99029e-05	0.0114809	0.93057	NA	NA	0.961889
GO:0000288	GO:NUCLEAR-TRANSCRIBED MRNA CATABOLIC PROCESS, DEADENYLATION-DEPENDENT DECAY	5	4	SAMD4A:1,ZCCHC11:1,TNRC6B:1,EDC4:2	0.000128394	0.0369417	0.930758	GO:0000932 - GO:P-BODY , GO:0000289 - GO:NUCLEAR-TRANSCRIBED MRNA POLY(A) TAIL SHORTENING ,	SAMD4A:1,TNRC6B:1,LSM14A:1,EDC4:2,ZCCHC11:1	0.961889
KEGG:HSA04924	KEGG:RENIN SECRETION	5	5	PRKG2:1,KCNMA1:1,ITPR3:1,KCNJ2:1,ADCY5:1	0.00013002	0.0374095	0.935243	NA	NA	0.961889
GO:0005811	GO:LIPID DROPLET	2	2	PRPF19:1,EHD1:1	6.65632e-05	0.0191517	0.936728	NA	NA	0.961889
GO:0048188	GO:SET1C/COMPASS COMPLEX	1	1	CXXC1:1	4.1419e-05	0.0119172	0.9373	NA	NA	0.961889
GO:0080008	GO:CUL4-RING E3 UBIQUITIN LIGASE COMPLEX	2	2	DCAF5:1,DCAF7:1	6.67618e-05	0.0192088	0.937418	NA	NA	0.961889
GO:0090169	GO:REGULATION OF SPINDLE ASSEMBLY	3	3	CHMP4B:1,DYNC1H1:1,SMC3:1	9.00116e-05	0.0258983	0.939575	GO:0060236 - GO:REGULATION OF MITOTIC SPINDLE ORGANIZATION , GO:0090224 - GO:REGULATION OF SPINDLE ORGANIZATION ,	CHMP4B:1,DYNC1H1:1,SMC3:1	0.961889
GO:1904724	GO:TERTIARY GRANULE LUMEN	1	1	ILF2:1	4.21877e-05	0.0121383	0.94046	GO:0035580 - GO:SPECIFIC GRANULE LUMEN ,	ILF2:1,NFKB1:1	0.961889
KEGG:HSA05100	KEGG:BACTERIAL INVASION OF EPITHELIAL CELLS	5	5	PXN:1,PIK3CB:1,DNM3:1,CLTB:1,CTNNB1:1	0.000132047	0.0379929	0.940472	NA	NA	0.961889
KEGG:HSA04961	KEGG:ENDOCRINE AND OTHER FACTOR-REGULATED CALCIUM REABSORPTION	4	4	PTH1R:1,PRKCA:1,DNM3:1,CLTB:1	0.000111872	0.0321879	0.941181	NA	NA	0.961889
GO:1903955	GO:POSITIVE REGULATION OF PROTEIN TARGETING TO MITOCHONDRION	3	3	BAP1:1,WBP11:1,ACTL6A:1	9.05971e-05	0.0260668	0.941286	GO:1903214 - GO:REGULATION OF PROTEIN TARGETING TO MITOCHONDRION ,	BAP1:1,WBP11:1,ACTL6A:1	0.961889
GO:0071359	GO:CELLULAR RESPONSE TO DSRNA	5	5	DGCR8:1,ZCCHC11:1,DROSHA:1,NFKB1:1,FLOT1:1	0.000133379	0.0383761	0.943699	GO:0043331 - GO:RESPONSE TO DSRNA ,	DGCR8:1,ZCCHC11:1,DROSHA:1,NFKB1:1,FLOT1:1	0.961889
GO:0046825	GO:REGULATION OF PROTEIN EXPORT FROM NUCLEUS	3	3	SETD2:1,XPO5:1,PTPN11:1	9.14785e-05	0.0263204	0.943777	NA	NA	0.961889
GO:0016126	GO:STEROL BIOSYNTHETIC PROCESS	2	2	PRKAG2:1,SCAP:1	6.87562e-05	0.0197827	0.943967	NA	NA	0.961889
GO:0005669	GO:TRANSCRIPTION FACTOR TFIID COMPLEX	1	1	TCEA1:1	4.33593e-05	0.0124754	0.944974	NA	NA	0.961889
KEGG:HSA05231	KEGG:CHOLINE METABOLISM IN CANCER	8	8	PRKCA:1,GPCPD1:1,PIK3CB:1,DGKI:1,MAPK8:1,DGKA:1,RAF1:1,PDPK1:1	0.000193283	0.0556117	0.946405	NA	NA	0.961889
GO:0001843	GO:NEURAL TUBE CLOSURE	4	4	SETD2:1,GRHL2:1,PLXNB2:1,DVL3:1	0.000114789	0.0330273	0.94844	GO:0060606 - GO:TUBE CLOSURE , GO:0014020 - GO:PRIMARY NEURAL TUBE FORMATION ,	SETD2:1,GRHL2:1,PLXNB2:1,DVL3:1	0.961889
REACT:135	REACT:ANTIVIRAL MECHANISM BY IFN-STIMULATED GENES	3	3	JAK1:1,UBC:1,EIF4G3:1	9.39889e-05	0.0270427	0.950348	REACT:764 - REACT:ISG15 ANTIVIRAL MECHANISM ,	JAK1:1,UBC:1,EIF4G3:1	0.961889
GO:0007094	GO:MITOTIC SPINDLE ASSEMBLY CHECKPOINT	1	1	ZNF207:1	4.49707e-05	0.0129391	0.950631	GO:0031577 - GO:SPINDLE CHECKPOINT , GO:0071173 - GO:SPINDLE ASSEMBLY CHECKPOINT , GO:0071174 - GO:MITOTIC SPINDLE CHECKPOINT , GO:0045841 - GO:NEGATIVE REGULATION OF MITOTIC METAPHASE/ANAPHASE TRANSITION , GO:1902100 - GO:NEGATIVE REGULATION OF METAPHASE/ANAPHASE TRANSITION OF CELL CYCLE , GO:1905819 - GO:NEGATIVE REGULATION OF CHROMOSOME SEPARATION , GO:2000816 - GO:NEGATIVE REGULATION OF MITOT…	ZNF207:1	0.961889
GO:0034708	GO:METHYLTRANSFERASE COMPLEX	8	6	KMT2A:3,PRMT1:1,CXXC1:1,METTL14:1,RBBP7:1,CHD8:1	0.000196351	0.0564944	0.952063	GO:0035097 - GO:HISTONE METHYLTRANSFERASE COMPLEX ,	KMT2A:3,CXXC1:1,RBBP7:1,CHD8:1	0.961889
REACT:1831	REACT:TRANSCRIPTIONAL REGULATION BY SMALL RNAS	2	2	H2AFX:1,IPO8:1	7.17261e-05	0.0206372	0.952528	NA	NA	0.961889
KEGG:HSA04662	KEGG:B CELL RECEPTOR SIGNALING PATHWAY	5	5	CHUK:1,PIK3CB:1,PIK3AP1:1,RAF1:1,NFKB1:1	0.000137735	0.0396294	0.953182	NA	NA	0.961889
GO:0035335	GO:PEPTIDYL-TYROSINE DEPHOSPHORYLATION	3	3	PTPN11:1,CDC25A:1,PTPN4:1	9.53077e-05	0.0274221	0.953508	NA	NA	0.961889
GO:0072686	GO:MITOTIC SPINDLE	5	5	TADA3:1,ATAT1:2,HECW2:1,CLASP2:1,SMC3:1	0.000138647	0.0398919	0.954975	NA	NA	0.961889
GO:0030032	GO:LAMELLIPODIUM ASSEMBLY	2	2	NCKAP1:1,S1PR1:1	7.44685e-05	0.0214262	0.959315	GO:0097581 - GO:LAMELLIPODIUM ORGANIZATION ,	NCKAP1:1,S1PR1:1	0.961889
GO:0071013	GO:CATALYTIC STEP 2 SPLICEOSOME	8	7	HNRNPM:2,PRPF8:1,PRPF19:1,PRPF4B:1,SYNCRIP:1,PRPF6:1,SNW1:1	0.000200944	0.057816	0.959549	NA	NA	0.961889
GO:0005496	GO:STEROID BINDING	2	2	ESRRG:1,SCAP:1	7.49288e-05	0.0215587	0.960359	NA	NA	0.961889
GO:0071230	GO:CELLULAR RESPONSE TO AMINO ACID STIMULUS	6	6	NSMF:1,LAMTOR1:1,IPO5:1,UBR2:1,COL3A1:1,COL4A1:1	0.00016493	0.047454	0.964834	NA	NA	0.961889
GO:0050688	GO:REGULATION OF DEFENSE RESPONSE TO VIRUS	2	2	EIF2AK4:1,ITCH:1	7.71714e-05	0.0222039	0.965092	NA	NA	0.961889
REACT:1418	REACT:REGULATION OF TP53 ACTIVITY THROUGH PHOSPHORYLATION	4	4	ATR:1,PRKAG2:1,UBC:1,DYRK2:1	0.000123797	0.0356192	0.965998	NA	NA	0.961889
KEGG:HSA04070	KEGG:PHOSPHATIDYLINOSITOL SIGNALING SYSTEM	9	8	PI4KA:2,PRKCA:1,PIK3CB:1,DGKI:1,ITPR3:1,SACM1L:1,DGKA:1,CDS1:1	0.000226338	0.0651223	0.967716	NA	NA	0.961889
KEGG:HSA05140	KEGG:LEISHMANIASIS	2	2	JAK1:1,NFKB1:1	8.01791e-05	0.0230693	0.970595	NA	NA	0.961889
KEGG:HSA04666	KEGG:FC GAMMA R-MEDIATED PHAGOCYTOSIS	6	5	PRKCA:1,PIK3CB:1,ASAP2:2,RAF1:1,PRKCE:1	0.000171243	0.0492704	0.973016	NA	NA	0.961889
GO:0035198	GO:MIRNA BINDING	1	1	ZNF346:1	5.68059e-05	0.0163443	0.977779	NA	NA	0.961889
GO:0048013	GO:EPHRIN RECEPTOR SIGNALING PATHWAY	6	5	ROCK2:2,EPHB1:1,PTPN11:1,EPHB4:1,ACTR2:1	0.000176332	0.0507346	0.978298	NA	NA	0.961889
GO:0030532	GO:SMALL NUCLEAR RIBONUCLEOPROTEIN COMPLEX	4	4	LUC7L:1,PRPF8:1,ARFGEF1:1,PRPF6:1	0.000133767	0.0384878	0.97888	NA	NA	0.961889
GO:0032838	GO:CELL PROJECTION CYTOPLASM	3	3	GRIK3:1,KIF4A:1,TRIM46:1	0.000110983	0.0319322	0.979177	NA	NA	0.961889
REACT:874	REACT:KINESINS	3	3	KIF21A:1,KIF4A:1,KIFAP3:1	0.00011169	0.0321358	0.979936	GO:0005871 - GO:KINESIN COMPLEX , REACT:218 - REACT:COPI-DEPENDENT GOLGI-TO-ER RETROGRADE TRAFFIC , GO:0019886 - GO:ANTIGEN PROCESSING AND PRESENTATION OF EXOGENOUS PEPTIDE ANTIGEN VIA MHC CLASS II ,	KIF21A:1,KIF4A:1,KIFAP3:1,COPB1:1,RAB1B:1,DYNC1H1:1	0.961889
KEGG:HSA04911	KEGG:INSULIN SECRETION	7	7	ADCY1:1,PRKCA:1,CREB5:1,KCNMA1:1,ITPR3:1,RYR2:2,ADCY5:1	0.000202211	0.0581805	0.982566	NA	NA	0.961889
GO:0000980	GO:RNA POLYMERASE II DISTAL ENHANCER SEQUENCE-SPECIFIC DNA BINDING	3	3	NFKB1:1,ACTL6A:1,SMARCA4:1	0.000115943	0.0333593	0.983972	GO:0001158 - GO:ENHANCER SEQUENCE-SPECIFIC DNA BINDING ,	NFKB1:1,ACTL6A:1,SMARCA4:1	0.961889
KEGG:HSA04064	KEGG:NF-KAPPA B SIGNALING PATHWAY	3	4	CHUK:1,TAB3:1,NFKB1:1,PIAS4:1	0.000116973	0.0336557	0.984827	NA	NA	0.961889
GO:0006282	GO:REGULATION OF DNA REPAIR	3	3	H2AFX:1,SETD2:1,BABAM1:1	0.000117829	0.033902	0.985503	NA	NA	0.961889
NCI:175	NCI:REGULATION OF RAC1 ACTIVITY	2	2	ARHGEF2:1,RASGRF2:1	9.31552e-05	0.0268028	0.986152	NA	NA	0.961889
GO:0032781	GO:POSITIVE REGULATION OF ATPASE ACTIVITY	3	3	SUMO1:1,RYR2:2,GABARAPL2:1	0.000119312	0.0343286	0.986608	GO:0043462 - GO:REGULATION OF ATPASE ACTIVITY ,	SUMO1:1,RYR2:2,GABARAPL2:1	0.961889
GO:0003777	GO:MICROTUBULE MOTOR ACTIVITY	4	4	KIF21A:1,DYNC1H1:1,KIF4A:1,SMC3:1	0.00014868	0.0427784	0.989914	NA	NA	0.961889
REACT:1733	REACT:TP53 REGULATES METABOLIC GENES	3	3	LAMTOR1:1,PRKAG2:1,TNRC6B:1	0.00012629	0.0363364	0.990811	NA	NA	0.961889
REACT:861	REACT:ION HOMEOSTASIS	5	4	NOS1:1,ATP2B3:1,ITPR3:1,RYR2:2	0.000174417	0.0501837	0.991202	NA	NA	0.961889
GO:0070059	GO:INTRINSIC APOPTOTIC SIGNALING PATHWAY IN RESPONSE TO ENDOPLASMIC RETICULUM STRESS	1	1	TMEM117:1	7.27977e-05	0.0209455	0.992477	NA	NA	0.961889
GO:0048661	GO:POSITIVE REGULATION OF SMOOTH MUSCLE CELL PROLIFERATION	2	2	S1PR1:1,THBS1:1	0.000118414	0.0340704	0.996954	NA	NA	0.961889
REACT:1850	REACT:TRANSPORT OF MATURE TRANSCRIPT TO CYTOPLASM	3	2	SRSF11:1,CPSF4:2	0.000148861	0.0428305	0.997381	NA	NA	0.961889
REACT:1852	REACT:TRANSPORT OF MATURE MRNA DERIVED FROM AN INTRON-CONTAINING TRANSCRIPT	1	1	SRSF11:1	0.000112498	0.032368	0.9995	NA	NA	0.961889
GO:0003724	GO:RNA HELICASE ACTIVITY	1	1	DHX40:1	0.00012475	0.0358932	0.999785	GO:0004004 - GO:ATP-DEPENDENT RNA HELICASE ACTIVITY , GO:0008186 - GO:RNA-DEPENDENT ATPASE ACTIVITY ,	DHX40:1	0.961889
GO:0000002	GO:MITOCHONDRIAL GENOME MAINTENANCE	0	0	:	2.84396e-05	0.00818269	1	NA	NA	0.961889
GO:0000012	GO:SINGLE STRAND BREAK REPAIR	0	0	:	4.29172e-06	0.00123482	1	NA	NA	0.961889
GO:0000038	GO:VERY LONG-CHAIN FATTY ACID METABOLIC PROCESS	0	0	:	2.2952e-05	0.00660378	1	NA	NA	0.961889
GO:0000050	GO:UREA CYCLE	0	0	:	8.83411e-06	0.00254177	1	NA	NA	0.961889
GO:0000056	GO:RIBOSOMAL SMALL SUBUNIT EXPORT FROM NUCLEUS	0	0	:	1.01843e-05	0.00293026	1	NA	NA	0.961889
GO:0000096	GO:SULFUR AMINO ACID METABOLIC PROCESS	0	0	:	2.21218e-05	0.00636493	1	NA	NA	0.961889
GO:0000097	GO:SULFUR AMINO ACID BIOSYNTHETIC PROCESS	0	0	:	2.74569e-06	0.000789996	1	NA	NA	0.961889
GO:0000098	GO:SULFUR AMINO ACID CATABOLIC PROCESS	0	0	:	4.11718e-06	0.0011846	1	NA	NA	0.961889
GO:0000154	GO:RRNA MODIFICATION	0	0	:	1.47419e-05	0.00424155	1	NA	NA	0.961889
GO:0000188	GO:INACTIVATION OF MAPK ACTIVITY	0	0	:	1.24011e-05	0.00356808	1	NA	NA	0.961889
GO:0000290	GO:DEADENYLATION-DEPENDENT DECAPPING OF NUCLEAR-TRANSCRIBED MRNA	0	0	:	8.33699e-06	0.00239873	1	NA	NA	0.961889
GO:0000303	GO:RESPONSE TO SUPEROXIDE	0	0	:	1.15399e-05	0.00332027	1	NA	NA	0.961889
GO:0000305	GO:RESPONSE TO OXYGEN RADICAL	0	0	:	1.15399e-05	0.00332027	1	NA	NA	0.961889
GO:0000338	GO:PROTEIN DENEDDYLATION	0	0	:	1.65275e-05	0.00475532	1	NA	NA	0.961889
GO:0000381	GO:REGULATION OF ALTERNATIVE MRNA SPLICING, VIA SPLICEOSOME	0	0	:	7.30839e-05	0.0210278	1	NA	NA	0.961889
GO:0000389	GO:MRNA 3'-SPLICE SITE RECOGNITION	0	0	:	1.78432e-05	0.00513388	1	NA	NA	0.961889
GO:0000395	GO:MRNA 5'-SPLICE SITE RECOGNITION	0	0	:	9.91859e-06	0.0028538	1	NA	NA	0.961889
GO:0000413	GO:PROTEIN PEPTIDYL-PROLYL ISOMERIZATION	0	0	:	1.70416e-05	0.00490323	1	NA	NA	0.961889
GO:0000447	GO:ENDONUCLEOLYTIC CLEAVAGE IN ITS1 TO SEPARATE SSU-RRNA FROM 5.8S RRNA AND LSU-RRNA FROM TRICISTRONIC RRNA TRANSCRIPT (SSU-RRNA, 5.8S RRNA, LSU-RRNA)	0	0	:	1.61798e-06	0.000465528	1	NA	NA	0.961889
GO:0000460	GO:MATURATION OF 5.8S RRNA	0	0	:	1.16273e-05	0.00334542	1	NA	NA	0.961889
GO:0000463	GO:MATURATION OF LSU-RRNA FROM TRICISTRONIC RRNA TRANSCRIPT (SSU-RRNA, 5.8S RRNA, LSU-RRNA)	0	0	:	2.7441e-06	0.000789537	1	NA	NA	0.961889
GO:0000466	GO:MATURATION OF 5.8S RRNA FROM TRICISTRONIC RRNA TRANSCRIPT (SSU-RRNA, 5.8S RRNA, LSU-RRNA)	0	0	:	1.61798e-06	0.000465528	1	NA	NA	0.961889
GO:0000469	GO:CLEAVAGE INVOLVED IN RRNA PROCESSING	0	0	:	4.41156e-06	0.0012693	1	NA	NA	0.961889
GO:0000470	GO:MATURATION OF LSU-RRNA	0	0	:	9.01784e-06	0.00259463	1	NA	NA	0.961889
GO:0000478	GO:ENDONUCLEOLYTIC CLEAVAGE INVOLVED IN RRNA PROCESSING	0	0	:	4.41156e-06	0.0012693	1	NA	NA	0.961889
GO:0000479	GO:ENDONUCLEOLYTIC CLEAVAGE OF TRICISTRONIC RRNA TRANSCRIPT (SSU-RRNA, 5.8S RRNA, LSU-RRNA)	0	0	:	1.61798e-06	0.000465528	1	NA	NA	0.961889
GO:0000491	GO:SMALL NUCLEOLAR RIBONUCLEOPROTEIN COMPLEX ASSEMBLY	0	0	:	5.93006e-06	0.00170621	1	NA	NA	0.961889
GO:0000492	GO:BOX C/D SNORNP ASSEMBLY	0	0	:	5.93006e-06	0.00170621	1	NA	NA	0.961889
GO:0000712	GO:RESOLUTION OF MEIOTIC RECOMBINATION INTERMEDIATES	0	0	:	1.52025e-05	0.00437409	1	NA	NA	0.961889
GO:0000729	GO:DNA DOUBLE-STRAND BREAK PROCESSING	0	0	:	1.14941e-05	0.00330711	1	NA	NA	0.961889
GO:0000730	GO:DNA RECOMBINASE ASSEMBLY	0	0	:	3.36621e-06	0.000968533	1	NA	NA	0.961889
GO:0000732	GO:STRAND DISPLACEMENT	0	0	:	4.19472e-06	0.00120691	1	NA	NA	0.961889
GO:0000820	GO:REGULATION OF GLUTAMINE FAMILY AMINO ACID METABOLIC PROCESS	0	0	:	1.19714e-05	0.00344443	1	NA	NA	0.961889
GO:0000959	GO:MITOCHONDRIAL RNA METABOLIC PROCESS	0	0	:	2.63034e-06	0.000756805	1	NA	NA	0.961889
GO:0000972	GO:TRANSCRIPTION-DEPENDENT TETHERING OF RNA POLYMERASE II GENE DNA AT NUCLEAR PERIPHERY	0	0	:	1.43099e-05	0.00411728	1	NA	NA	0.961889
GO:0001302	GO:REPLICATIVE CELL AGING	0	0	:	6.175e-06	0.00177668	1	NA	NA	0.961889
GO:0001502	GO:CARTILAGE CONDENSATION	0	0	:	1.38628e-05	0.00398864	1	NA	NA	0.961889
GO:0001539	GO:CILIUM OR FLAGELLUM-DEPENDENT CELL MOTILITY	0	0	:	6.9219e-06	0.00199158	1	NA	NA	0.961889
GO:0001542	GO:OVULATION FROM OVARIAN FOLLICLE	0	0	:	2.82325e-06	0.000812311	1	NA	NA	0.961889
GO:0001553	GO:LUTEINIZATION	0	0	:	8.40311e-06	0.00241776	1	NA	NA	0.961889
GO:0001556	GO:OOCYTE MATURATION	0	0	:	1.32301e-05	0.0038066	1	NA	NA	0.961889
GO:0001562	GO:RESPONSE TO PROTOZOAN	0	0	:	7.93447e-06	0.00228292	1	NA	NA	0.961889
GO:0001659	GO:TEMPERATURE HOMEOSTASIS	0	0	:	2.10491e-05	0.0060563	1	NA	NA	0.961889
GO:0001660	GO:FEVER GENERATION	0	0	:	8.21733e-06	0.00236431	1	NA	NA	0.961889
GO:0001672	GO:REGULATION OF CHROMATIN ASSEMBLY OR DISASSEMBLY	0	0	:	3.20262e-05	0.00921463	1	NA	NA	0.961889
GO:0001696	GO:GASTRIC ACID SECRETION	0	0	:	4.4292e-06	0.00127438	1	NA	NA	0.961889
GO:0001710	GO:MESODERMAL CELL FATE COMMITMENT	0	0	:	1.3799e-05	0.00397029	1	NA	NA	0.961889
GO:0001714	GO:ENDODERMAL CELL FATE SPECIFICATION	0	0	:	3.66119e-06	0.00105341	1	NA	NA	0.961889
GO:0001766	GO:MEMBRANE RAFT POLARIZATION	0	0	:	1.90207e-05	0.00547267	1	NA	NA	0.961889
GO:0001773	GO:MYELOID DENDRITIC CELL ACTIVATION	0	0	:	3.83973e-05	0.0110477	1	NA	NA	0.961889
GO:0001774	GO:MICROGLIAL CELL ACTIVATION	0	0	:	3.41982e-06	0.000983957	1	NA	NA	0.961889
GO:0001778	GO:PLASMA MEMBRANE REPAIR	0	0	:	4.03352e-06	0.00116053	1	NA	NA	0.961889
GO:0001787	GO:NATURAL KILLER CELL PROLIFERATION	0	0	:	5.60365e-06	0.00161229	1	NA	NA	0.961889
GO:0001821	GO:HISTAMINE SECRETION	0	0	:	7.33017e-06	0.00210905	1	NA	NA	0.961889
GO:0001839	GO:NEURAL PLATE MORPHOGENESIS	0	0	:	1.80568e-06	0.000519534	1	NA	NA	0.961889
GO:0001842	GO:NEURAL FOLD FORMATION	0	0	:	5.80484e-06	0.00167018	1	NA	NA	0.961889
GO:0001845	GO:PHAGOLYSOSOME ASSEMBLY	0	0	:	5.2643e-06	0.00151466	1	NA	NA	0.961889
GO:0001865	GO:NK T CELL DIFFERENTIATION	0	0	:	3.49579e-06	0.00100582	1	NA	NA	0.961889
GO:0001866	GO:NK T CELL PROLIFERATION	0	0	:	1.7308e-06	0.000497988	1	NA	NA	0.961889
GO:0001895	GO:RETINA HOMEOSTASIS	0	0	:	5.51784e-06	0.0015876	1	NA	NA	0.961889
GO:0001911	GO:NEGATIVE REGULATION OF LEUKOCYTE MEDIATED CYTOTOXICITY	0	0	:	6.19195e-06	0.00178156	1	NA	NA	0.961889
GO:0001913	GO:T CELL MEDIATED CYTOTOXICITY	0	0	:	1.03778e-05	0.00298591	1	NA	NA	0.961889
GO:0001914	GO:REGULATION OF T CELL MEDIATED CYTOTOXICITY	0	0	:	1.03778e-05	0.00298591	1	NA	NA	0.961889
GO:0001916	GO:POSITIVE REGULATION OF T CELL MEDIATED CYTOTOXICITY	0	0	:	7.37018e-06	0.00212056	1	NA	NA	0.961889
GO:0001921	GO:POSITIVE REGULATION OF RECEPTOR RECYCLING	0	0	:	9.20546e-06	0.00264861	1	NA	NA	0.961889
GO:0001957	GO:INTRAMEMBRANOUS OSSIFICATION	0	0	:	9.4439e-06	0.00271722	1	NA	NA	0.961889
GO:0001976	GO:NEUROLOGICAL SYSTEM PROCESS INVOLVED IN REGULATION OF SYSTEMIC ARTERIAL BLOOD PRESSURE	0	0	:	7.77723e-06	0.00223768	1	NA	NA	0.961889
GO:0001977	GO:RENAL SYSTEM PROCESS INVOLVED IN REGULATION OF BLOOD VOLUME	0	0	:	3.07454e-06	0.000884613	1	NA	NA	0.961889
GO:0001990	GO:REGULATION OF SYSTEMIC ARTERIAL BLOOD PRESSURE BY HORMONE	0	0	:	6.00394e-06	0.00172746	1	NA	NA	0.961889
GO:0001991	GO:REGULATION OF SYSTEMIC ARTERIAL BLOOD PRESSURE BY CIRCULATORY RENIN-ANGIOTENSIN	0	0	:	3.70799e-06	0.00106687	1	NA	NA	0.961889
GO:0001993	GO:REGULATION OF SYSTEMIC ARTERIAL BLOOD PRESSURE BY NOREPINEPHRINE-EPINEPHRINE	0	0	:	5.9646e-06	0.00171615	1	NA	NA	0.961889
GO:0002002	GO:REGULATION OF ANGIOTENSIN LEVELS IN BLOOD	0	0	:	3.70799e-06	0.00106687	1	NA	NA	0.961889
GO:0002029	GO:DESENSITIZATION OF G-PROTEIN COUPLED RECEPTOR PROTEIN SIGNALING PATHWAY	0	0	:	2.35846e-05	0.00678579	1	NA	NA	0.961889
GO:0002031	GO:G-PROTEIN COUPLED RECEPTOR INTERNALIZATION	0	0	:	1.88701e-05	0.00542933	1	NA	NA	0.961889
GO:0002043	GO:BLOOD VESSEL ENDOTHELIAL CELL PROLIFERATION INVOLVED IN SPROUTING ANGIOGENESIS	0	0	:	8.41116e-06	0.00242007	1	NA	NA	0.961889
GO:0002069	GO:COLUMNAR/CUBOIDAL EPITHELIAL CELL MATURATION	0	0	:	9.2803e-06	0.00267015	1	NA	NA	0.961889
GO:0002070	GO:EPITHELIAL CELL MATURATION	0	0	:	1.59839e-05	0.00459893	1	NA	NA	0.961889
GO:0002072	GO:OPTIC CUP MORPHOGENESIS INVOLVED IN CAMERA-TYPE EYE DEVELOPMENT	0	0	:	1.33463e-05	0.00384001	1	NA	NA	0.961889
GO:0002082	GO:REGULATION OF OXIDATIVE PHOSPHORYLATION	0	0	:	5.63451e-06	0.00162117	1	NA	NA	0.961889
GO:0002084	GO:PROTEIN DEPALMITOYLATION	0	0	:	5.49268e-06	0.00158036	1	NA	NA	0.961889
GO:0002176	GO:MALE GERM CELL PROLIFERATION	0	0	:	2.63248e-06	0.000757423	1	NA	NA	0.961889
GO:0002182	GO:CYTOPLASMIC TRANSLATIONAL ELONGATION	0	0	:	4.31287e-06	0.00124091	1	NA	NA	0.961889
GO:0002227	GO:INNATE IMMUNE RESPONSE IN MUCOSA	0	0	:	1.04341e-06	0.000300211	1	NA	NA	0.961889
GO:0002246	GO:WOUND HEALING INVOLVED IN INFLAMMATORY RESPONSE	0	0	:	4.72315e-06	0.00135895	1	NA	NA	0.961889
GO:0002248	GO:CONNECTIVE TISSUE REPLACEMENT INVOLVED IN INFLAMMATORY RESPONSE WOUND HEALING	0	0	:	4.72315e-06	0.00135895	1	NA	NA	0.961889
GO:0002251	GO:ORGAN OR TISSUE SPECIFIC IMMUNE RESPONSE	0	0	:	1.04341e-06	0.000300211	1	NA	NA	0.961889
GO:0002295	GO:T-HELPER CELL LINEAGE COMMITMENT	0	0	:	1.01808e-05	0.00292923	1	NA	NA	0.961889
GO:0002318	GO:MYELOID PROGENITOR CELL DIFFERENTIATION	0	0	:	1.01812e-05	0.00292936	1	NA	NA	0.961889
GO:0002323	GO:NATURAL KILLER CELL ACTIVATION INVOLVED IN IMMUNE RESPONSE	0	0	:	6.57691e-06	0.00189232	1	NA	NA	0.961889
GO:0002347	GO:RESPONSE TO TUMOR CELL	0	0	:	6.77278e-06	0.00194868	1	NA	NA	0.961889
GO:0002349	GO:HISTAMINE PRODUCTION INVOLVED IN INFLAMMATORY RESPONSE	0	0	:	7.33017e-06	0.00210905	1	NA	NA	0.961889
GO:0002360	GO:T CELL LINEAGE COMMITMENT	0	0	:	2.28222e-05	0.00656644	1	NA	NA	0.961889
GO:0002363	GO:ALPHA-BETA T CELL LINEAGE COMMITMENT	0	0	:	1.21771e-05	0.00350363	1	NA	NA	0.961889
GO:0002369	GO:T CELL CYTOKINE PRODUCTION	0	0	:	2.57177e-05	0.00739954	1	NA	NA	0.961889
GO:0002371	GO:DENDRITIC CELL CYTOKINE PRODUCTION	0	0	:	7.06232e-06	0.00203198	1	NA	NA	0.961889
GO:0002374	GO:CYTOKINE SECRETION INVOLVED IN IMMUNE RESPONSE	0	0	:	1.80144e-05	0.00518315	1	NA	NA	0.961889
GO:0002385	GO:MUCOSAL IMMUNE RESPONSE	0	0	:	1.04341e-06	0.000300211	1	NA	NA	0.961889
GO:0002407	GO:DENDRITIC CELL CHEMOTAXIS	0	0	:	8.6308e-06	0.00248327	1	NA	NA	0.961889
GO:0002418	GO:IMMUNE RESPONSE TO TUMOR CELL	0	0	:	6.77278e-06	0.00194868	1	NA	NA	0.961889
GO:0002441	GO:HISTAMINE SECRETION INVOLVED IN INFLAMMATORY RESPONSE	0	0	:	7.33017e-06	0.00210905	1	NA	NA	0.961889
GO:0002456	GO:T CELL MEDIATED IMMUNITY	0	0	:	5.15831e-05	0.0148416	1	NA	NA	0.961889
GO:0002475	GO:ANTIGEN PROCESSING AND PRESENTATION VIA MHC CLASS IB	0	0	:	1.78269e-06	0.000512918	1	NA	NA	0.961889
GO:0002480	GO:ANTIGEN PROCESSING AND PRESENTATION OF EXOGENOUS PEPTIDE ANTIGEN VIA MHC CLASS I, TAP-INDEPENDENT	0	0	:	1.78269e-06	0.000512918	1	NA	NA	0.961889
GO:0002483	GO:ANTIGEN PROCESSING AND PRESENTATION OF ENDOGENOUS PEPTIDE ANTIGEN	0	0	:	4.1285e-06	0.00118786	1	NA	NA	0.961889
GO:0002523	GO:LEUKOCYTE MIGRATION INVOLVED IN INFLAMMATORY RESPONSE	0	0	:	1.38134e-06	0.000397442	1	NA	NA	0.961889
GO:0002524	GO:HYPERSENSITIVITY	0	0	:	1.11762e-05	0.00321563	1	NA	NA	0.961889
GO:0002551	GO:MAST CELL CHEMOTAXIS	0	0	:	9.68554e-06	0.00278674	1	NA	NA	0.961889
GO:0002553	GO:HISTAMINE SECRETION BY MAST CELL	0	0	:	7.33017e-06	0.00210905	1	NA	NA	0.961889
GO:0002566	GO:SOMATIC DIVERSIFICATION OF IMMUNE RECEPTORS VIA SOMATIC MUTATION	0	0	:	2.65445e-06	0.000763744	1	NA	NA	0.961889
GO:0002579	GO:POSITIVE REGULATION OF ANTIGEN PROCESSING AND PRESENTATION	0	0	:	3.66309e-06	0.00105395	1	NA	NA	0.961889
GO:0002606	GO:POSITIVE REGULATION OF DENDRITIC CELL ANTIGEN PROCESSING AND PRESENTATION	0	0	:	3.66309e-06	0.00105395	1	NA	NA	0.961889
GO:0002639	GO:POSITIVE REGULATION OF IMMUNOGLOBULIN PRODUCTION	0	0	:	2.49525e-05	0.00717938	1	NA	NA	0.961889
GO:0002674	GO:NEGATIVE REGULATION OF ACUTE INFLAMMATORY RESPONSE	0	0	:	2.03655e-05	0.0058596	1	NA	NA	0.961889
GO:0002675	GO:POSITIVE REGULATION OF ACUTE INFLAMMATORY RESPONSE	0	0	:	1.97119e-05	0.00567156	1	NA	NA	0.961889
GO:0002676	GO:REGULATION OF CHRONIC INFLAMMATORY RESPONSE	0	0	:	4.73652e-06	0.0013628	1	NA	NA	0.961889
GO:0002677	GO:NEGATIVE REGULATION OF CHRONIC INFLAMMATORY RESPONSE	0	0	:	3.64621e-06	0.00104909	1	NA	NA	0.961889
GO:0002686	GO:NEGATIVE REGULATION OF LEUKOCYTE MIGRATION	0	0	:	1.46899e-05	0.00422659	1	NA	NA	0.961889
GO:0002689	GO:NEGATIVE REGULATION OF LEUKOCYTE CHEMOTAXIS	0	0	:	1.07631e-06	0.000309678	1	NA	NA	0.961889
GO:0002691	GO:REGULATION OF CELLULAR EXTRAVASATION	0	0	:	1.37853e-05	0.00396635	1	NA	NA	0.961889
GO:0002692	GO:NEGATIVE REGULATION OF CELLULAR EXTRAVASATION	0	0	:	7.33562e-06	0.00211062	1	NA	NA	0.961889
GO:0002693	GO:POSITIVE REGULATION OF CELLULAR EXTRAVASATION	0	0	:	6.44972e-06	0.00185573	1	NA	NA	0.961889
GO:0002709	GO:REGULATION OF T CELL MEDIATED IMMUNITY	0	0	:	4.37727e-05	0.0125944	1	NA	NA	0.961889
GO:0002710	GO:NEGATIVE REGULATION OF T CELL MEDIATED IMMUNITY	0	0	:	5.64583e-06	0.00162443	1	NA	NA	0.961889
GO:0002711	GO:POSITIVE REGULATION OF T CELL MEDIATED IMMUNITY	0	0	:	3.68414e-05	0.0106001	1	NA	NA	0.961889
GO:0002714	GO:POSITIVE REGULATION OF B CELL MEDIATED IMMUNITY	0	0	:	3.29365e-05	0.00947654	1	NA	NA	0.961889
GO:0002716	GO:NEGATIVE REGULATION OF NATURAL KILLER CELL MEDIATED IMMUNITY	0	0	:	3.18437e-06	0.000916214	1	NA	NA	0.961889
GO:0002724	GO:REGULATION OF T CELL CYTOKINE PRODUCTION	0	0	:	2.38437e-05	0.00686035	1	NA	NA	0.961889
GO:0002725	GO:NEGATIVE REGULATION OF T CELL CYTOKINE PRODUCTION	0	0	:	2.63825e-06	0.000759083	1	NA	NA	0.961889
GO:0002726	GO:POSITIVE REGULATION OF T CELL CYTOKINE PRODUCTION	0	0	:	2.12054e-05	0.00610126	1	NA	NA	0.961889
GO:0002739	GO:REGULATION OF CYTOKINE SECRETION INVOLVED IN IMMUNE RESPONSE	0	0	:	1.28552e-05	0.00369872	1	NA	NA	0.961889
GO:0002740	GO:NEGATIVE REGULATION OF CYTOKINE SECRETION INVOLVED IN IMMUNE RESPONSE	0	0	:	2.80771e-06	0.00080784	1	NA	NA	0.961889
GO:0002741	GO:POSITIVE REGULATION OF CYTOKINE SECRETION INVOLVED IN IMMUNE RESPONSE	0	0	:	8.21345e-06	0.00236319	1	NA	NA	0.961889
GO:0002759	GO:REGULATION OF ANTIMICROBIAL HUMORAL RESPONSE	0	0	:	2.32994e-06	0.000670376	1	NA	NA	0.961889
GO:0002824	GO:POSITIVE REGULATION OF ADAPTIVE IMMUNE RESPONSE BASED ON SOMATIC RECOMBINATION OF IMMUNE RECEPTORS BUILT FROM IMMUNOGLOBULIN SUPERFAMILY DOMAINS	0	0	:	7.37813e-05	0.0212285	1	NA	NA	0.961889
GO:0002825	GO:REGULATION OF T-HELPER 1 TYPE IMMUNE RESPONSE	0	0	:	8.81444e-06	0.00253611	1	NA	NA	0.961889
GO:0002826	GO:NEGATIVE REGULATION OF T-HELPER 1 TYPE IMMUNE RESPONSE	0	0	:	4.26163e-06	0.00122616	1	NA	NA	0.961889
GO:0002827	GO:POSITIVE REGULATION OF T-HELPER 1 TYPE IMMUNE RESPONSE	0	0	:	3.80825e-06	0.00109572	1	NA	NA	0.961889
GO:0002830	GO:POSITIVE REGULATION OF TYPE 2 IMMUNE RESPONSE	0	0	:	1.33181e-05	0.00383192	1	NA	NA	0.961889
GO:0002834	GO:REGULATION OF RESPONSE TO TUMOR CELL	0	0	:	6.77278e-06	0.00194868	1	NA	NA	0.961889
GO:0002836	GO:POSITIVE REGULATION OF RESPONSE TO TUMOR CELL	0	0	:	6.09874e-06	0.00175474	1	NA	NA	0.961889
GO:0002837	GO:REGULATION OF IMMUNE RESPONSE TO TUMOR CELL	0	0	:	6.77278e-06	0.00194868	1	NA	NA	0.961889
GO:0002839	GO:POSITIVE REGULATION OF IMMUNE RESPONSE TO TUMOR CELL	0	0	:	6.09874e-06	0.00175474	1	NA	NA	0.961889
GO:0002861	GO:REGULATION OF INFLAMMATORY RESPONSE TO ANTIGENIC STIMULUS	0	0	:	1.41106e-05	0.00405992	1	NA	NA	0.961889
GO:0002863	GO:POSITIVE REGULATION OF INFLAMMATORY RESPONSE TO ANTIGENIC STIMULUS	0	0	:	1.19972e-05	0.00345185	1	NA	NA	0.961889
GO:0002864	GO:REGULATION OF ACUTE INFLAMMATORY RESPONSE TO ANTIGENIC STIMULUS	0	0	:	1.09068e-05	0.00313814	1	NA	NA	0.961889
GO:0002866	GO:POSITIVE REGULATION OF ACUTE INFLAMMATORY RESPONSE TO ANTIGENIC STIMULUS	0	0	:	1.09068e-05	0.00313814	1	NA	NA	0.961889
GO:0002883	GO:REGULATION OF HYPERSENSITIVITY	0	0	:	1.031e-05	0.00296641	1	NA	NA	0.961889
GO:0002885	GO:POSITIVE REGULATION OF HYPERSENSITIVITY	0	0	:	1.031e-05	0.00296641	1	NA	NA	0.961889
GO:0002891	GO:POSITIVE REGULATION OF IMMUNOGLOBULIN MEDIATED IMMUNE RESPONSE	0	0	:	3.29365e-05	0.00947654	1	NA	NA	0.961889
GO:0002921	GO:NEGATIVE REGULATION OF HUMORAL IMMUNE RESPONSE	0	0	:	6.51692e-06	0.00187506	1	NA	NA	0.961889
GO:0002922	GO:POSITIVE REGULATION OF HUMORAL IMMUNE RESPONSE	0	0	:	8.58823e-06	0.00247102	1	NA	NA	0.961889
GO:0002923	GO:REGULATION OF HUMORAL IMMUNE RESPONSE MEDIATED BY CIRCULATING IMMUNOGLOBULIN	0	0	:	7.60723e-06	0.00218877	1	NA	NA	0.961889
GO:0002924	GO:NEGATIVE REGULATION OF HUMORAL IMMUNE RESPONSE MEDIATED BY CIRCULATING IMMUNOGLOBULIN	0	0	:	6.51692e-06	0.00187506	1	NA	NA	0.961889
GO:0003044	GO:REGULATION OF SYSTEMIC ARTERIAL BLOOD PRESSURE MEDIATED BY A CHEMICAL SIGNAL	0	0	:	1.35469e-05	0.00389774	1	NA	NA	0.961889
GO:0003057	GO:REGULATION OF THE FORCE OF HEART CONTRACTION BY CHEMICAL SIGNAL	0	0	:	4.65966e-06	0.00134069	1	NA	NA	0.961889
GO:0003071	GO:RENAL SYSTEM PROCESS INVOLVED IN REGULATION OF SYSTEMIC ARTERIAL BLOOD PRESSURE	0	0	:	3.07454e-06	0.000884613	1	NA	NA	0.961889
GO:0003081	GO:REGULATION OF SYSTEMIC ARTERIAL BLOOD PRESSURE BY RENIN-ANGIOTENSIN	0	0	:	5.42554e-06	0.00156105	1	NA	NA	0.961889
GO:0003084	GO:POSITIVE REGULATION OF SYSTEMIC ARTERIAL BLOOD PRESSURE	0	0	:	2.42528e-06	0.000697807	1	NA	NA	0.961889
GO:0003093	GO:REGULATION OF GLOMERULAR FILTRATION	0	0	:	3.07454e-06	0.000884613	1	NA	NA	0.961889
GO:0003094	GO:GLOMERULAR FILTRATION	0	0	:	3.07454e-06	0.000884613	1	NA	NA	0.961889
GO:0003097	GO:RENAL WATER TRANSPORT	0	0	:	2.71662e-06	0.000781631	1	NA	NA	0.961889
GO:0003128	GO:HEART FIELD SPECIFICATION	0	0	:	1.16975e-05	0.00336562	1	NA	NA	0.961889
GO:0003139	GO:SECONDARY HEART FIELD SPECIFICATION	0	0	:	9.7636e-06	0.0028092	1	NA	NA	0.961889
GO:0003140	GO:DETERMINATION OF LEFT/RIGHT ASYMMETRY IN LATERAL MESODERM	0	0	:	7.4004e-06	0.00212926	1	NA	NA	0.961889
GO:0003149	GO:MEMBRANOUS SEPTUM MORPHOGENESIS	0	0	:	1.53877e-05	0.00442738	1	NA	NA	0.961889
GO:0003223	GO:VENTRICULAR COMPACT MYOCARDIUM MORPHOGENESIS	0	0	:	6.33338e-06	0.00182225	1	NA	NA	0.961889
GO:0003228	GO:ATRIAL CARDIAC MUSCLE TISSUE DEVELOPMENT	0	0	:	4.12247e-06	0.00118612	1	NA	NA	0.961889
GO:0003253	GO:CARDIAC NEURAL CREST CELL MIGRATION INVOLVED IN OUTFLOW TRACT MORPHOGENESIS	0	0	:	3.39385e-06	0.000976486	1	NA	NA	0.961889
GO:0003278	GO:APOPTOTIC PROCESS INVOLVED IN HEART MORPHOGENESIS	0	0	:	4.1021e-06	0.00118026	1	NA	NA	0.961889
[truncated: 3,077 more rows]

## Sheet: GO Pathways Results (all)
Most Significant Gene-Set ID	Most Significant Gene-Set Discription	Observed Variants Number	Observed Genes Number	Observed Genes With Freq obtained from Most Significant GeneSet	Expected Probability of the Most Significant Gene-Set	Scaled Expected Probability of All GeneSets in the cluster	p-value	Clustered_GeneSets	Observed_Genes_List_with_Freq_obtained_from_Clustered_GeneSets	Sampling-based FDR
[truncated: 4,887 more rows]

[truncated: 1 more sheets: Readme]
