# Supplementary material for: Genes and Pathways Implicated in Tetralogy of Fallot Revealed by Ultra-Rare Variant Burden Analysis in 231 Genome Sequences
Source: Front Genet. 2020 Sep 15;11:957. doi: 10.3389/fgene.2020.00957 (PMC7522597; doi:10.3389/fgene.2020.00957)
Supplement: TABLE S1 — Ultra-rare variants observed for 231 CHD samples including gnomAD o/e constraint scores. [file Data_Sheet_2.zip › SupplementaryTables_FrontiersInGenetics/Supplementary Table S12) Burden statistics for MPO gene-sets and ultra-rare missense variants in constrained genes.XLSX]

## Sheet: MPO Pathways Results (oe<0.75)
Most Significant Gene-Set ID	Most Significant Gene-Set Discription	Observed Variants Number	Observed Genes Number	Observed Genes With Freq obtained from Most Significant GeneSet	Expected Probability of the Most Significant Gene-Set	Scaled Expected Probability of All GeneSets in the Cluster	p-value	Clustered_GeneSets	Observed_Genes_List_with_Freq_obtained_from_Clustered_GeneSets	Sampling-based FDR
MP:0008758	abnormal T cell receptor beta chain V(D)J recombination	9	2	NOTCH1:8,BCL11B:1	1.24594e-05	0.00358483	2.10881e-07	MP:0008754 - abnormal T cell receptor V(D)J recombination , MP:0013464 - decreased conjunctiva goblet cell number , MP:0013462 - abnormal conjunctiva goblet cell number , MP:0012164 - abnormal conjunctiva goblet cell morphology , MP:0004712 - notochord degeneration , MP:0004125 - abnormal venule morphology , MP:0004401 - increased cochlear outer hair cell number , MP:0002947 - increased hemangiom…	NOTCH1:8,BCL11B:1,THBS1:1,ERG:1,JAG2:1,RB1:2,PTH1R:1,EMX1:2,CTNNB1:1,ASCL1:1,LRP8:1,HCN1:1,PLXNB2:1,CDK5R2:1,CBFB:1,CHUK:1,ACTN4:2,DVL3:1,COL4A1:1,BICD2:1,SETD7:1,S1PR1:1,KMT2A:3,PAX6:1,GBX2:1,TP73:1,ALDH1A2:1,KIFAP3:1,VAC14:1,PTPN11:1,DROSHA:1,ADAM17:1,PDCD1:1,SLC12A2:1,NDST1:1,KAT6B:1,IRF1:1,FLT4:1,EPHB4:1,MYH9:1,VASH1:1,TK1:1,SENP2:1,EPC2:1,DHX40:1,KCNMA1:1,CUX1:1,MYO5A:1,PDPK1:1,RXRB:1,PLXNB1…	0.362
MP:0003647	absent oligodendrocytes	4	2	OLIG2:2,CNP:2	1.51502e-06	0.000435906	3.85604e-06	MP:0009808 - decreased oligodendrocyte number , MP:0000954 - decreased oligodendrocyte progenitor number , MP:0013438 - dysmyelination , MP:0011639 - decreased mitochondrial DNA content , MP:0000953 - abnormal oligodendrocyte morphology , MP:0011638 - abnormal mitochondrial chromosome morphology , MP:0010738 - abnormal internode morphology , MP:0000747 - muscle weakness , MP:0009399 - increased s…	OLIG2:2,CNP:2,IREB2:1,PLXNA1:1,NF1:2,CACNA1A:3,FKRP:1	1
MP:0008989	abnormal liver sinusoid morphology	21	11	NOTCH1:8,ACTN4:2,PTPN11:1,UBR4:3,STK3:1,SMG9:1,HGF:1,JAK1:1,RB1:2,RAF1:1,STK4:1	0.000108666	0.0312655	1.49973e-05	MP:0000602 - enlarged liver sinusoidal spaces , MP:0008803 - abnormal placental labyrinth vasculature morphology ,	NOTCH1:8,ACTN4:2,UBR4:3,SMG9:1,HGF:1,JAK1:1,RB1:2,SETD2:1,GGNBP2:1,STK3:1,ASCL2:1,RICTOR:1,MYH9:1,RAF1:1,CTNNB1:1,STK4:1,ERG:1	1
MP:0003227	abnormal vascular branching morphogenesis	16	8	NOTCH1:8,CREBBP:2,STK3:1,EPHB4:1,MEIS1:1,S1PR1:1,MYH9:1,STK4:1	7.58908e-05	0.0218354	5.91435e-05	NA	NA	1
MP:0005244	hemopericardium	16	7	NOTCH1:8,FLT4:1,MYH10:2,ACTN4:2,FBN1:1,ATF7:1,CBFB:1	9.35969e-05	0.0269299	0.000604769	MP:0009698 - heart hemorrhage , MP:0010551 - abnormal coronary vessel morphology ,	NOTCH1:8,FLT4:1,MYH10:2,ACTN4:2,FBN1:1,ATF7:1,CBFB:1,LRP1:1,HEXIM1:1,NOS1:1,CMIP:1,SPTBN1:2,ARID2:1,SMARCA4:1	1
MP:0000792	abnormal cortical marginal zone morphology	9	6	CELSR3:3,LRP8:1,MAPK8IP3:1,TP73:1,EMX1:2,CDK5R2:1	3.61562e-05	0.0104029	0.000798679	NA	NA	1
MP:0020394	decreased neuronal precursor proliferation	7	6	ASCL1:1,PLXNB2:1,EMX1:2,BRPF1:1,PLXNB1:2,RCOR2:1	2.26128e-05	0.00650621	0.000885048	MP:0004981 - decreased neuronal precursor cell number ,	ASCL1:1,KMT2A:3,ZNF521:1,PLXNB2:1,WDFY3:2,PAX3:1,EMX1:2,BRPF1:1,SETDB1:1,PLXNB1:2,RCOR2:1	1
MP:0008322	abnormal somatotroph morphology	5	4	EGR1:1,EMX1:2,CTNNB1:1,INSM1:1	1.18474e-05	0.00340874	0.0012776	MP:0008265 - abnormal hippocampus CA2 region morphology , MP:0008329 - decreased somatotroph cell number , MP:0008223 - absent hippocampal commissure , MP:0020525 - abnormal thalamus size , MP:0000814 - absent dentate gyrus , MP:0008267 - abnormal hippocampus CA3 region morphology ,	EMX1:2,CTNNB1:1,EGR1:1,INSM1:1,LHX5:1,PAX6:1,TP73:1	1
MP:0003860	abnormal carbon dioxide level	4	1	BCKDK:4	7.70909e-06	0.00221807	0.00187596	MP:0013242 - abnormal amino acid metabolism , MP:0003917 - increased kidney weight , MP:0011084 - lethality at weaning, incomplete penetrance , MP:0004232 - decreased muscle weight , MP:0009435 - abnormal miniature inhibitory postsynaptic currents ,	BCKDK:4,KLF3:1,FABP2:1,CUX1:1,JPH4:1,SLC9A1:1,CNTNAP1:1,PFKM:1,NOS1:1,NF1:2,NBEA:2,SCN1A:2	1
MP:0000889	abnormal cerebellar molecular layer	18	11	FBXO41:2,CNTN1:2,BICD2:1,MYH10:2,SCN1A:2,CADPS:1,CACNA1A:3,SLC9A1:1,CNTNAP1:1,PRNP:1,RB1:2	0.00012467	0.0358703	0.00187823	NA	NA	1
MP:0004057	thin myocardium compact layer	18	8	NOTCH1:8,CREBBP:2,PDS5B:1,HEXIM1:1,PTPN11:1,SPTBN1:2,NF1:2,ARID2:1	0.000125719	0.0361721	0.0020546	MP:0004056 - abnormal myocardium compact layer morphology , MP:0002026 - increased leukemia incidence ,	NOTCH1:8,CREBBP:2,MYH10:2,NIPBL:1,PDS5B:1,HEXIM1:1,PTPN11:1,SPTBN1:2,NF1:2,ARID2:1,RXRB:1,BMPR2:1,NF2:1,KMT2A:3,JUNB:1,HIP1:1,BAP1:1,TP73:1	1
MP:0000825	dilated lateral ventricles	14	10	ATAT1:2,MYH10:2,MSI1:1,MAPK8IP3:1,TP73:1,MYCBP2:2,FKRP:1,EMX1:2,CTNNB1:1,L1CAM:1	8.66514e-05	0.0249315	0.00220211	MP:0012676 - dilated brain ventricles ,	ATAT1:2,MYH10:2,MSI1:1,CLIP2:1,MAPK8IP3:1,TP73:1,MYCBP2:2,RND3:1,RB1:2,FKRP:1,EMX1:2,CTNNB1:1,L1CAM:1	1
MP:0030439	decreased osteoblast proliferation	3	2	FZD9:2,RUNX3:1	3.82394e-06	0.00110023	0.00224003	MP:0011224 - abnormal lymph node medullary cord morphology , MP:0002348 - abnormal lymph node medulla morphology , MP:0004989 - decreased osteoblast cell number , MP:0030437 - abnormal osteoblast proliferation , MP:0004991 - decreased bone strength , MP:0005006 - abnormal osteoblast physiology , MP:0010879 - decreased trabecular bone volume , MP:0010876 - decreased bone volume , MP:0008208 - decr…	FZD9:2,JUNB:1,CRY2:1,PTHLH:1,RUNX3:1,PTH1R:1,CTNNB1:1,FBN1:1,JAK1:1,ATP11C:1	1
MP:0003939	abnormal myotome morphology	5	2	TLN1:4,PAX3:1	1.43157e-05	0.00411895	0.00288636	MP:0020378 - abnormal cell cytoskeleton morphology , MP:0012135 - embryonic-extraembryonic boundary constriction , MP:0003422 - abnormal thrombolysis , MP:0011207 - absent ectoplacental cavity , MP:0006323 - abnormal extraembryonic mesoderm development , MP:0011200 - abnormal extraembryonic coelom morphology , MP:0011197 - abnormal proamniotic cavity morphology , MP:0011202 - abnormal ectoplacent…	ROCK2:2,TLN1:4,ACVR2B:2,PRMT1:1,TRIM33:1,USP7:1,FKRP:1,NF2:1,BMPR2:1,VPS52:1,CHD8:1,CTNNB1:1	1
MP:0005536	Leydig cell hypoplasia	6	3	DHH:3,EGR1:1,INSR:2	2.12252e-05	0.00610694	0.00319748	MP:0002789 - male pseudohermaphroditism , MP:0002787 - pseudohermaphroditism , MP:0002786 - abnormal Leydig cell morphology , MP:0005189 - abnormal anogenital distance , MP:0003969 - abnormal luteinizing hormone level , MP:0002286 - cryptorchism , MP:0006418 - abnormal testis cord formation , MP:0002780 - decreased circulating testosterone level , MP:0011385 - abnormal testosterone level , MP:000…	DHH:3,EGR1:1,SAFB:1,INSR:2,RFX2:1,NOS1:1,CTNNB1:1,INSM1:1,LATS1:1,CUX1:1	1
MP:0006099	thin cerebellar granule layer	10	4	KMT2A:3,CACNA1A:3,CIT:2,RB1:2	5.31554e-05	0.015294	0.00325295	NA	NA	1
MP:0008441	thin cortical plate	5	5	PAX6:1,MAPK8IP3:1,EMX1:2,BRPF1:1,CDK5R2:1	1.48149e-05	0.00426257	0.0033364	MP:0000785 - telencephalon hypoplasia , MP:0000809 - absent hippocampus , MP:0008439 - abnormal cortical plate morphology , MP:0012203 - abnormal neuronal stem cell morphology , MP:0020527 - small thalamus ,	PAX6:1,EMX1:2,KAT6B:1,BRSK1:1,MAPK8IP3:1,USP22:1,BRPF1:1,SETDB1:1,CDK5R2:1	1
MP:0001908	abnormal somatosensory cortex physiology	6	3	ADCY1:1,CACNA1A:3,EMX1:2	2.17152e-05	0.00624793	0.00357059	MP:0001382 - abnormal nursing , MP:0008921 - increased neurotransmitter release , MP:0003990 - decreased neurotransmitter release , MP:0004836 - abnormal synaptic acetylcholine release , MP:0000951 - sporadic seizures , MP:0009358 - environmentally induced seizures , MP:0006060 - increased cerebral infarction size ,	CACNA1A:3,NR2E1:1,CCND1:1,EMX1:2,CTNNB1:1,NOS1:1,EN2:2,SYT2:1,CNTN2:1,SCN1A:2,SENP2:1	1
MP:0009324	absent hippocampal fimbria	3	2	EMX1:2,LHX5:1	4.56411e-06	0.0013132	0.00367435	MP:0008934 - absent choroid plexus , MP:0009463 - abnormal pituitary infundibular stalk morphology , MP:0002659 - pituitary gland hypoplasia , MP:0003005 - abnormal hippocampal fimbria morphology , MP:0001401 - jumpy , MP:0020390 - abnormal radial glial cell endfoot morphology , MP:0020391 - radial glial endfoot detachment , MP:0008031 - decreased Cajal-Retzius cell number , MP:0008030 - abnormal…	PAX6:1,PAX3:1,EMX1:2,LHX5:1,NDST1:1,MAPK8IP3:1,CERS2:1,GRIN2A:1,TP73:1,ITPR3:1,RND3:1,SMG9:1,CADPS:1,NOS1:1,CTNNB1:1,BICD2:1,PLXNB2:1,SLC12A6:1,DGCR8:1	1
MP:0013754	abnormal ocular surface morphology	16	9	NDST1:1,NOTCH1:8,PAX6:1,KAT6B:1,CHUK:1,PTPN11:1,CTNNB1:1,ADAM17:1,THBS1:1	0.000112042	0.0322369	0.00368519	NA	NA	1
MP:0004277	abnormal lateral ganglionic eminence morphology	9	5	ASCL1:1,UBR4:3,NR2E1:1,WDFY3:2,EMX1:2	4.61146e-05	0.0132682	0.00406736	MP:0020387 - abnormal radial glial cell number , MP:0004274 - abnormal embryonic/fetal subventricular zone morphology , MP:0004276 - abnormal medial ganglionic eminence morphology ,	NR2E1:1,WDFY3:2,EMX1:2,BRPF1:1,ASCL1:1,PAX6:1,CELSR3:3,ATR:1,UBR4:3	1
MP:0009718	absent Purkinje cell layer	3	3	CCND1:1,LHX5:1,CDK5R2:1	4.88671e-06	0.00140601	0.00443988	MP:0000853 - absent cerebellar foliation ,	PLXNB2:1,LHX5:1,CDK5R2:1	1
MP:0001511	disheveled coat	11	6	TBK1:2,CACNA1A:3,TPP2:1,CHD2:1,NF1:2,EMX1:2	6.4784e-05	0.0186398	0.00444756	NA	NA	1
MP:0000600	liver hypoplasia	17	10	TCEA1:1,KMT2A:3,UBR4:3,SPTBN1:2,ATF7:1,HGF:1,MEIS1:1,NF1:2,RB1:2,RAF1:1	0.000125246	0.0360361	0.0046151	NA	NA	1
MP:0008130	abnormal pituitary intermediate lobe morphology	5	3	RB1:2,EMX1:2,PDPK1:1	1.61375e-05	0.00464311	0.00477024	MP:0004760 - increased mitotic index , MP:0004980 - increased neuronal precursor cell number ,	RB1:2,PAX3:1,EMX1:2	1
MP:0000447	flattened snout	6	5	CREBBP:2,PTPN11:1,RAF1:1,CTNNB1:1,PTHLH:1	2.31327e-05	0.00665578	0.00483255	MP:0030033 - abnormal nasal bridge morphology ,	CREBBP:2,PTPN11:1	1
MP:0003398	increased skeletal muscle size	3	2	FKRP:1,ACVR2B:2	5.10018e-06	0.00146743	0.00499561	MP:0004818 - increased skeletal muscle mass , MP:0010238 - increased skeletal muscle weight , MP:0003397 - increased muscle weight , MP:0012724 - absent head fold , MP:0006061 - right atrial isomerism , MP:0000650 - mesocardia , MP:0012081 - absent heart tube , MP:0000644 - dextrocardia , MP:0010237 - abnormal skeletal muscle weight , MP:0000508 - right-sided isomerism , MP:0000531 - right pulmon…	FKRP:1,ACVR2B:2,PDPK1:1,NOS1:1,TRIM33:1,SMG9:1,CTNNB1:1,NDST1:1,DVL3:1,ATF1:1	1
MP:0008558	abnormal interferon-beta secretion	7	6	TBK1:2,ARHGEF2:1,ATG9A:1,HCFC2:1,IRF1:1,KHSRP:1	3.12215e-05	0.00898312	0.00526365	MP:0008565 - decreased interferon-beta secretion ,	TBK1:2,ARHGEF2:1,HCFC2:1,IRF1:1	1
MP:0014178	increased brain apoptosis	10	7	NDST1:1,NDST3:2,CHUK:1,NF1:2,MAPK8:1,VAC14:1,EMX1:2	5.70626e-05	0.0164182	0.00529935	MP:0012261 - increased hindbrain apoptosis ,	NDST1:1,NDST3:2,CHUK:1,NF1:2,MAPK8:1,VAC14:1	1
MP:0012506	brain atrophy	8	6	BICD2:1,PSMC1:1,CACNA1A:3,CNTNAP1:1,PRNP:1,L1CAM:1	3.9513e-05	0.0113688	0.00534606	MP:0014184 - hindbrain atrophy , MP:0014185 - cerebellum atrophy ,	CACNA1A:3,CNTNAP1:1,PRNP:1,L1CAM:1	1
MP:0008279	arrest of spermiogenesis	7	5	DHH:3,CHD5:1,EHD1:1,AGFG1:1,PPP1CC:1	3.13179e-05	0.00901085	0.00535002	MP:0006378 - abnormal spermatogonia morphology ,	DHH:3,EHD1:1	1
MP:0030249	small frontonasal prominence	5	4	NDST1:1,NDST3:2,ALDH1A2:1,CTNNB1:1	1.69791e-05	0.00488525	0.00588306	MP:0030313 - abnormal face development , MP:0010940 - abnormal maxillary prominence morphology , MP:0009898 - maxillary shelf hypoplasia , MP:0004538 - abnormal maxillary shelf morphology , MP:0009897 - decreased maxillary shelf size , MP:0030250 - frontonasal prominence hypoplasia , MP:0000087 - absent mandible , MP:0030268 - agnathia , MP:0009901 - abnormal frontonasal prominence morphology , M…	NDST1:1,PAX6:1,NDST3:2,CTNNB1:1,ALDH1A2:1,JAG2:1,PTPN11:1,GRHL2:1,SUMO1:1,FBXO11:1	1
MP:0000872	abnormal cerebellum external granule cell layer morphology	16	11	FBXO41:2,PAX6:1,MYH10:2,LRP8:1,CACNA1A:3,PLXNB2:1,RB1:2,EN2:2,MIB1:1,L1CAM:1,CDK5R2:1	0.000118448	0.03408	0.00618955	NA	NA	1
MP:0014003	additional anastomosis between intracranial vertebral arteries	2	1	FAM46C:2	1.782e-06	0.000512721	0.00646008	MP:0014023 - abnormal intestine placement , MP:0013970 - absent connection between subcutaneous lymph vessels and lymph sac , MP:0011683 - dual inferior vena cava , MP:0003283 - abnormal digestive organ placement , MP:0008387 - hypochromic anemia , MP:0008388 - hypochromic microcytic anemia , MP:0010851 - decreased effector memory CD8-positive, alpha-beta T cell number , MP:0014001 - abnormal ver…	ACTN4:2,FAM46C:2,SMG9:1,CMIP:1,EXOC6:1,NCKAP1L:1,CTR9:1,PTH1R:1,IKZF3:1	1
MP:0004025	polyploidy	7	6	TRIM24:1,PTPN11:1,BTRC:1,TP73:1,RB1:2,NEK7:1	3.25993e-05	0.00937953	0.00660236	MP:0004023 - abnormal chromosome number ,	FUS:2,TRIM24:1,PDS5B:1,PTPN11:1,DOT1L:1,BTRC:1,CDC25A:1,TP73:1,RB1:2,NEK7:1,MGEA5:1	1
MP:0003996	clonic seizures	9	5	SCN1A:2,CACNB4:1,CACNA1A:3,KCNQ2:2,MYO5A:1	5.0541e-05	0.0145417	0.00723823	MP:0008840 - abnormal spike wave discharge ,	SCN1A:2,CACNA1A:3,CACNA1G:1	1
MP:0010714	iris coloboma	6	5	NDST1:1,GLCE:2,LTBP3:2,HS2ST1:1,SLC13A4:1	2.52536e-05	0.00726602	0.00729432	MP:0005262 - coloboma , MP:0012533 - uveal coloboma ,	NDST1:1,PAX6:1,GLCE:2,GRHL2:1,SMG9:1,LTBP3:2,MAPK8:1,HS2ST1:1,SLC13A4:1,RXRB:1	1
MP:0004081	abnormal globus pallidus morphology	4	2	CELSR3:3,CTNNB1:1	1.1455e-05	0.00329586	0.00754881	MP:0011881 - distended duodenum , MP:0009247 - meteorism ,	CELSR3:3	1
MP:0004144	hypotonia	4	3	OLIG2:2,PTCHD1:1,ZIC1:1	1.15539e-05	0.00332431	0.00777356	NA	NA	1
MP:0008571	abnormal synaptic bouton morphology	6	4	OLIG2:2,CADPS:1,SLC9A1:1,EMX1:2	2.56816e-05	0.00738917	0.00788409	NA	NA	1
MP:0000754	paresis	6	5	SPTBN4:1,CNTNAP1:1,CNP:2,PRNP:1,NEK7:1	2.59289e-05	0.0074603	0.00823997	MP:0009434 - paraparesis , MP:0010735 - abnormal paranodal axoglial junction morphology , MP:0010734 - abnormal paranode morphology , MP:0002651 - abnormal sciatic nerve morphology ,	SPTBN4:1,SLC12A6:1,CNP:2,PRNP:1,CNTNAP1:1,RND3:1	1
MP:0009684	abnormal spinal cord lateral motor column morphology	3	2	OLIG2:2,CTNNB1:1	6.21496e-06	0.00178818	0.00856551	MP:0009685 - abnormal spinal cord motor column morphology , MP:0006283 - increased medulloblastoma incidence , MP:0004100 - abnormal spinal cord interneuron morphology , MP:0005112 - abnormal spinal cord ventral horn morphology ,	OLIG2:2,CTNNB1:1,RB1:2,XRCC5:1,ASCL1:1,PAX6:1,PAX3:1,DYNC1H1:1	1
MP:0002984	retina hypoplasia	4	3	PAX6:1,RB1:2,CCND1:1	1.21834e-05	0.00350544	0.00930797	MP:0002041 - increased pituitary adenoma incidence , MP:0004898 - uterine hemorrhage , MP:0002009 - preneoplasia , MP:0000885 - ectopic Purkinje cell , MP:0010343 - increased lipoma incidence , MP:0000829 - dilated fourth ventricle , MP:0030006 - decreased retinal apoptosis , MP:0001885 - mammary gland duct hyperplasia , MP:0003496 - increased thyroid adenoma incidence , MP:0030005 - increased re…	NF2:1,RB1:2,CCND1:1,PAX6:1,MYH10:2,ATR:1,PLXNB2:1,ASCL1:1,XRCC5:1,MYH9:1,MAF:1,CHUK:1,DDR1:1	1
MP:0004265	abnormal placental transport	5	4	STK3:1,RB1:2,SLC13A4:1,STK4:1	1.92691e-05	0.00554414	0.00981513	NA	NA	1
MP:0003816	abnormal pituitary gland development	10	6	ACTN4:2,NBEA:2,CMIP:1,NF1:2,EMX1:2,INSM1:1	6.27357e-05	0.0180504	0.00992451	MP:0003817 - abnormal pituitary diverticulum morphology , MP:0013337 - abnormal adenohypophysis development ,	ACTN4:2,CMIP:1,EMX1:2	1
MP:0003424	premature neuronal precursor differentiation	9	7	PLXNB2:1,PRNP:1,WDFY3:2,EMX1:2,MIB1:1,CTNNB1:1,PLXNB1:2	5.32905e-05	0.0153328	0.00999575	NA	NA	1
MP:0010281	increased nervous system tumor incidence	13	9	NF2:1,OLIG2:2,SPTBN1:2,NF1:2,RB1:2,CCND1:1,XRCC5:1,CTNNB1:1,SMARCA4:1	9.31252e-05	0.0267942	0.0101328	MP:0009277 - increased brain tumor incidence , MP:0008021 - increased blastoma incidence ,	OLIG2:2,NF1:2,RB1:2,XRCC5:1,CTNNB1:1	1
MP:0012504	increased forebrain apoptosis	4	3	MAPK8:1,VAC14:1,EMX1:2	1.25025e-05	0.00359725	0.0101558	NA	NA	1
MP:0003331	increased hepatocellular carcinoma incidence	15	12	NF2:1,TRIM24:1,STK3:1,SPTBN1:2,HIP1:1,ATP11C:1,TP73:1,NF1:2,RB1:2,CTNNB1:1,CERS2:1,STK4:1	0.00011493	0.0330678	0.0106083	NA	NA	1
MP:0012484	decreased corticospinal tract size	6	4	ISLR2:1,CELSR3:3,EPHB1:1,L1CAM:1	2.81426e-05	0.00809723	0.0119578	MP:0002878 - abnormal corticospinal tract morphology ,	ISLR2:1,CELSR3:3,EPHB1:1,EMX1:2,L1CAM:1	1
MP:0012460	decreased dentate gyrus size	3	3	DGCR8:1,EMX1:2,BRPF1:1	7.1964e-06	0.00207056	0.0126841	MP:0020388 - decreased radial glial cell number , MP:0020069 - decreased neocortex size , MP:0008263 - abnormal hippocampus CA1 region morphology , MP:0001447 - abnormal nest building behavior , MP:0012307 - impaired spatial learning ,	NR2E1:1,EMX1:2,BRPF1:1,ARFGEF1:1,PRNP:1,CTNNB1:1,DGCR8:1,GABRB3:1,CREBBP:2,SLC12A5:1	1
MP:0005547	abnormal Muller cell morphology	2	2	ASCL1:1,FKRP:1	2.63994e-06	0.000759567	0.0136595	MP:0009461 - skeletal muscle hypertrophy , MP:0004246 - abnormal extensor digitorum longus morphology , MP:0001033 - abnormal parasympathetic system morphology , MP:0001034 - abnormal parasympathetic ganglion morphology , MP:0001048 - absent enteric neurons , MP:0003199 - calcified muscle , MP:0012030 - abnormal a wave amplitude , MP:0012034 - abnormal a wave shape , MP:0012035 - abnormal b-wave …	FKRP:1,ASCL1:1	1
MP:0030263	cranial bossing	4	3	LTBP3:2,FKRP:1,PTHLH:1	1.36927e-05	0.00393969	0.0137538	MP:0003408 - increased width of hypertrophic chondrocyte zone , MP:0002577 - reduced enamel thickness , MP:0005422 - osteosclerosis , MP:0002576 - abnormal enamel morphology , MP:0010099 - abnormal thoracic cage shape , MP:0003416 - premature bone ossification , MP:0010030 - abnormal orbit morphology , MP:0014167 - ectopic bone , MP:0030245 - round head , MP:0003930 - abnormal tooth hard tissue m…	LTBP3:2,PTHLH:1,ADAM17:1,BCL11B:1,CTNNB1:1	1
MP:0004835	abnormal miniature endplate potential	8	4	OLIG2:2,NBEA:2,CACNA1A:3,SYT2:1	4.70052e-05	0.0135244	0.0141534	MP:0002913 - abnormal PNS synaptic transmission , MP:0002945 - abnormal inhibitory postsynaptic currents , MP:0002919 - enhanced paired-pulse facilitation ,	OLIG2:2,NBEA:2,CACNA1A:3,SYT2:1,ARHGEF9:1,PRNP:1,SV2A:1	1
MP:0009406	decreased skeletal muscle fiber number	6	4	OLIG2:2,PTPN11:1,NF1:2,FKRP:1	2.93383e-05	0.00844127	0.0143942	MP:0010336 - increased acute lymphoblastic leukemia incidence , MP:0001656 - focal hepatic necrosis ,	PTPN11:1,NF1:2	1
MP:0009834	abnormal sperm annulus morphology	4	3	ATAT1:2,CCNYL1:1,BAZ1A:1	1.39154e-05	0.00400377	0.0145059	MP:0009831 - abnormal sperm midpiece morphology , MP:0009239 - short sperm flagellum , MP:0004929 - decreased epididymis weight , MP:0004927 - abnormal epididymis weight ,	ATAT1:2,LRP8:1,AGFG1:1,CCNYL1:1,PPP1CC:1,RXRB:1,BAZ1A:1	1
MP:0010320	increased pituitary gland tumor incidence	6	5	NF2:1,RB1:2,CCND1:1,CTNNB1:1,SMARCA4:1	2.93904e-05	0.00845626	0.0145076	MP:0004354 - absent deltoid tuberosity , MP:0013818 - abnormal oral cavity morphology , MP:0009550 - increased urinary bladder carcinoma incidence , MP:0010280 - increased skeletal tumor incidence , MP:0003789 - increased osteosarcoma incidence , MP:0004353 - abnormal deltoid tuberosity morphology , MP:0010299 - increased mammary gland tumor incidence ,	RB1:2,CTNNB1:1,NF2:1,SMARCA4:1,THBS1:1,STK3:1,PKM:1,BAP1:1,TP73:1,CCND1:1	1
MP:0012133	absent midbrain-hindbrain boundary	4	3	GBX2:1,EN2:2,CTNNB1:1	1.40769e-05	0.00405025	0.0150674	MP:0000866 - cerebellum vermis hypoplasia , MP:0000850 - absent cerebellum , MP:0000865 - absent cerebellum vermis , MP:0000933 - abnormal rhombomere morphology , MP:0012087 - absent midbrain , MP:0003208 - abnormal neuromere morphology , MP:0012784 - abnormal rhombomere 1 morphology , MP:0006106 - absent tectum , MP:0004096 - abnormal midbrain-hindbrain boundary development , MP:0002892 - decrea…	ZIC1:1,GBX2:1,EN2:2,L1CAM:1,USP7:1,RXRB:1,NF1:2,CTNNB1:1,KAT6B:1	1
MP:0000729	abnormal myogenesis	13	6	KMT2A:3,TLN1:4,FOXK1:1,NF1:2,RB1:2,PAX3:1	9.97862e-05	0.0287107	0.0169965	NA	NA	1
MP:0010420	muscular ventricular septal defect	13	10	ADAMTS6:2,ACTN4:2,FAM46C:2,CMIP:1,HIC2:1,SMG9:1,BAZ1B:1,PAX3:1,SMARCA4:1,BMPR2:1	9.98747e-05	0.0287362	0.0171069	MP:0010498 - abnormal interventricular septum muscular part morphology , MP:0006062 - abnormal vena cava morphology ,	ADAMTS6:2,ACTN4:2,FAM46C:2,CMIP:1,HIC2:1,SMG9:1,BAZ1B:1,PAX3:1,SMARCA4:1,BMPR2:1	1
MP:0001524	impaired limb coordination	18	13	CNTN1:2,FUS:2,LRP1:1,SLC12A6:1,CACNB4:1,GRM1:1,DYNC1H1:1,ZIC1:1,CACNA1A:3,MYO5A:1,CNTNAP1:1,CNP:2,L1CAM:1	0.000155988	0.0448813	0.0172033	NA	NA	1
MP:0008301	adrenal medulla hyperplasia	5	3	NF1:2,RB1:2,PAX3:1	2.25197e-05	0.0064794	0.0180433	MP:0008300 - enlarged adrenal medulla , MP:0008289 - abnormal adrenal medulla morphology , MP:0002035 - increased leiomyosarcoma incidence , MP:0010278 - increased glioma incidence , MP:0000061 - fragile skeleton , MP:0002031 - increased adrenal gland tumor incidence , MP:0002050 - increased pheochromocytoma incidence , MP:0010290 - increased muscle tumor incidence , MP:0000734 - muscle hypoplasi…	NF1:2,RB1:2,PAX3:1,CRHR1:1,NF2:1,SPTBN1:2,PHOSPHO1:1,RYR2:2,SAMD4A:1,SLC12A2:1,NOS1:1,INSR:2	1
MP:0030306	abnormal cranial fossa morphology	5	3	PTH1R:1,ACTN4:2,LTBP3:2	2.25256e-05	0.0064811	0.0180614	MP:0030309 - abnormal posterior cranial fossa morphology , MP:0010941 - abnormal foramen magnum morphology , MP:0004053 - abnormal synchondrosis , MP:0030310 - abnormal cranial foramen morphology ,	PTH1R:1,ACTN4:2,LTBP3:2	1
MP:0008330	absent somatotrophs	2	2	CTNNB1:1,INSM1:1	3.13967e-06	0.000903351	0.0189073	MP:0008338 - decreased thyrotroph cell number , MP:0008326 - abnormal thyrotroph morphology , MP:0009181 - decreased pancreatic delta cell number , MP:0002352 - abnormal popliteal lymph node morphology , MP:0009634 - absent popliteal lymph nodes , MP:0013442 - abnormal Harderian gland size , MP:0011195 - increased hair follicle apoptosis , MP:0011194 - abnormal hair follicle physiology , MP:00091…	CTNNB1:1,INSM1:1,NOS1:1	1
MP:0001758	abnormal urine glucose level	6	5	SCUBE3:1,SLC16A10:1,INSR:2,MAF:1,SLC5A1:1	3.12899e-05	0.00900279	0.0190802	MP:0001759 - increased urine glucose level , MP:0010028 - aciduria ,	SLC16A10:1,INSR:2,MAF:1,SLC5A1:1	1
MP:0005424	jerky movement	7	5	SCN1A:2,DYNC1H1:1,KCNC1:1,EMX1:2,KCNC3:1	4.03196e-05	0.0116008	0.019169	NA	NA	1
MP:0004971	dermal hyperplasia	3	2	TBK1:2,RXRB:1	8.4509e-06	0.00243151	0.0193415	MP:0001214 - skin hyperplasia , MP:0001213 - abnormal skin cell number , MP:0008593 - increased circulating interleukin-10 level , MP:0002607 - decreased basophil cell number , MP:0002422 - abnormal basophil morphology , MP:0012442 - abnormal basophil cell number , MP:0008858 - abnormal hair cycle anagen phase , MP:0008039 - increased NK T cell number , MP:0008641 - increased circulating interleu…	TBK1:2,PDPK1:1,UHRF2:1,CTNNB1:1,IKZF3:1,CRY2:1,TPP2:1,NFKB1:1	1
MP:0006105	small tectum	3	2	ASCL1:1,EN2:2	8.53626e-06	0.00245607	0.0198523	MP:0003244 - loss of dopaminergic neurons , MP:0009962 - abnormal cerebellum posterior lobe morphology , MP:0000869 - abnormal cerebellum posterior vermis morphology , MP:0009960 - abnormal cerebellum anterior lobe morphology , MP:0000867 - abnormal cerebellum anterior vermis morphology , MP:0009957 - abnormal cerebellum vermis lobule morphology , MP:0009038 - decreased inferior colliculus size ,…	VPS35:1,EN2:2,GABRB3:1,KAT6B:1,ITPR3:1,ATR:1,NOS1:1	1
MP:0000873	thin external granule cell layer	4	2	RB1:2,EN2:2	1.54885e-05	0.00445639	0.0205603	NA	NA	1
MP:0005161	hematuria	6	5	MYH9:1,RB1:2,CTNNB1:1,COL4A1:1,DDR1:1	3.24044e-05	0.00932345	0.0221768	NA	NA	1
MP:0011804	increased cell migration	5	3	ACTN4:2,MAPK8:1,RB1:2	2.3861e-05	0.00686533	0.022465	MP:0008113 - abnormal macrophage differentiation , MP:0002445 - abnormal mononuclear cell differentiation ,	MAPK8:1,RB1:2,CBFB:1	1
MP:0001658	increased mortality induced by gamma-irradiation	6	3	KMT2A:3,H2AFX:1,FUS:2	3.255e-05	0.00936535	0.0226049	MP:0003992 - increased mortality induced by ionizing radiation , MP:0020149 - abnormal mortality induced by ionizing radiation , MP:0009879 - abnormal arcus anterior morphology , MP:0013176 - abnormal tail position or orientation , MP:0012284 - increased sternebra number , MP:0012734 - abnormal response to radiation , MP:0000448 - pointed snout , MP:0012282 - abnormal sternebra number , MP:000460…	KMT2A:3,H2AFX:1,FUS:2	1
MP:0011083	lethality at weaning, complete penetrance	14	12	GABRB3:1,CNTN1:2,LRP8:1,CACNA1A:3,BCL11B:1,KCNC1:1,MYO5A:1,CNTNAP1:1,CTNNB1:1,SLC5A1:1,SYT2:1,KCNC3:1	0.000115009	0.0330906	0.0226984	NA	NA	1
MP:0030453	abnormal odontoblast morphology	2	2	BCL11B:1,PTHLH:1	3.49896e-06	0.00100673	0.0231212	MP:0013250 - abnormal dental pulp morphology , MP:0010817 - absent type I pneumocytes , MP:0003933 - abnormal cementum morphology , MP:0002650 - abnormal ameloblast morphology , MP:0030542 - abnormal dentin development , MP:0030544 - abnormal enamel development , MP:0011165 - abnormal tooth root development , MP:0002818 - abnormal dentin morphology , MP:0010827 - small lung saccule , MP:0030522 -…	BCL11B:1,PTHLH:1,CCND1:1,CHUK:1,CTNNB1:1	1
MP:0010448	heart left ventricle outflow tract stenosis	4	4	PTPN11:1,KLF3:1,PHC1:1,ADAM17:1	1.60718e-05	0.0046242	0.0231451	MP:0006117 - aortic valve stenosis , MP:0010594 - thick aortic valve , MP:0011926 - abnormal cardiac valve physiology , MP:0010429 - abnormal heart left ventricle outflow tract morphology , MP:0002747 - abnormal aortic valve morphology , MP:0002748 - abnormal pulmonary valve morphology ,	PTPN11:1,KLF3:1,PHC1:1,ADAM17:1,SMARCA4:1,LRP1:1,MYH10:2	1
MP:0002961	abnormal axon guidance	15	10	CNTN1:2,CELSR3:3,EPHB1:1,MAPK8IP3:1,MYCBP2:2,PLXNA4:1,ARFGEF1:1,EMX1:2,LHX5:1,L1CAM:1	0.00012683	0.0364918	0.0234537	MP:0008220 - abnormal ventral commissure morphology , MP:0008225 - abnormal anterior commissure morphology ,	NDST1:1,CELSR3:3,EPHB1:1,ITPR3:1,NR2E1:1,MAPK8IP3:1,MYCBP2:2,PLXNA4:1,ARFGEF1:1,CNTN2:1,EMX1:2	1
MP:0001542	abnormal bone strength	9	6	JUNB:1,FZD9:2,PHOSPHO1:1,NF1:2,RB1:2,RUNX3:1	6.18638e-05	0.0177996	0.0237299	MP:0004987 - abnormal osteoblast cell number ,	JUNB:1,CRY2:1,FZD9:2,NF1:2,PTHLH:1,RUNX3:1	1
MP:0005205	abnormal eye anterior chamber morphology	6	4	PAX6:1,ROCK2:2,EGR1:1,RB1:2	3.30103e-05	0.00949779	0.023995	NA	NA	1
MP:0001853	heart inflammation	8	6	MYH10:2,BCL6:2,PPARA:1,BAP1:1,NCKAP1L:1,CHD2:1	5.22924e-05	0.0150457	0.0248102	MP:0004566 - myocardial fiber degeneration ,	BCL6:2,PPARA:1,CHD2:1	1
MP:0010742	increased Schwann cell number	3	2	NF2:1,CNP:2	9.32179e-06	0.00268208	0.0249002	MP:0001107 - decreased Schwann cell number , MP:0001046 - abnormal enteric neuron morphology , MP:0001106 - abnormal Schwann cell morphology , MP:0001105 - abnormal PNS glial cell morphology ,	PTPN11:1,CNP:2,ASCL1:1,NF2:1,L1CAM:1	1
MP:0003394	increased cardiac output	2	2	KLF3:1,RAF1:1	3.65497e-06	0.00105162	0.0250599	MP:0008727 - enlarged heart right atrium , MP:0006046 - atrioventricular valve regurgitation , MP:0011951 - increased cardiac stroke volume , MP:0009287 - decreased abdominal fat pad weight , MP:0000441 - increased cranium width , MP:0001599 - abnormal blood volume , MP:0009151 - increased pancreatic ductal adenocarcinoma incidence , MP:0008526 - decreased cranium width , MP:0008725 - enlarged he…	KLF3:1,RAF1:1,CHD2:1,NOS1:1	1
MP:0000851	cerebellum hypoplasia	6	3	ZIC1:1,CACNA1A:3,RB1:2	3.33716e-05	0.00960173	0.0251253	MP:0000890 - thin cerebellar molecular layer , MP:0001522 - impaired swimming , MP:0005498 - hyporesponsive to tactile stimuli ,	CACNA1A:3,PRNP:1,RB1:2,NF2:1,GABRB3:1,KCNMA1:1,CNTNAP1:1,ADCY1:1,BRSK1:1,SLC12A5:1	1
MP:0004233	abnormal muscle weight	9	4	BCKDK:4,NOS1:1,NF1:2,ACVR2B:2	6.27889e-05	0.0180658	0.0257631	NA	NA	1
MP:0001014	absent superior cervical ganglion	3	2	ACTN4:2,SMG9:1	9.45404e-06	0.00272013	0.0258118	MP:0013876 - absent ductus venosus valve , MP:0013877 - abnormal ductus venosus valve morphology , MP:0013971 - blood in lymph vessels , MP:0013878 - abnormal ductus venosus valve topology , MP:0002959 - increased urine microalbumin level , MP:0013975 - abnormal coronary sinus connection , MP:0003266 - biliary cyst , MP:0004269 - abnormal optic cup morphology , MP:0013968 - multiple persisting cr…	PTH1R:1,ACTN4:2,FAM46C:2,SMG9:1,COL4A1:1,CMIP:1,PAX6:1,ALDH1A2:1,PHC1:1,PTPN11:1,PDS5B:1,EGR3:1	1
MP:0004617	sacral vertebral transformation	5	2	KMT2A:3,ACVR2B:2	2.47785e-05	0.00712931	0.0258618	MP:0002823 - abnormal rib development , MP:0011178 - increased erythroblast number , MP:0010179 - rough coat , MP:0004616 - lumbar vertebral transformation , MP:0000154 - rib fusion , MP:0008249 - abnormal common lymphocyte progenitor cell morphology , MP:0003135 - increased erythroid progenitor cell number , MP:0004618 - thoracic vertebral transformation , MP:0004615 - cervical vertebral transfo…	KMT2A:3,PAX3:1,ACTL6A:1,NFKB1:1,PHC1:1,ACVR2B:2,SCUBE3:1,PDS5B:1,CTNNB1:1,MSI2:1,CBFB:1,FNIP1:1	1
MP:0010050	hypermyelination	5	3	CNTNAP1:1,CNP:2,NF1:2	2.51295e-05	0.00723032	0.0272437	NA	NA	1
MP:0011711	impaired osteoblast differentiation	4	3	FZD9:2,CBFB:1,CTNNB1:1	1.70663e-05	0.00491036	0.0279903	MP:0008395 - abnormal osteoblast differentiation , MP:0002831 - absent Peyer's patches , MP:0006054 - spinal hemorrhage , MP:0010869 - decreased bone trabecula number ,	FZD9:2,PAX3:1,CBFB:1,CTNNB1:1,PTHLH:1,FBN1:1,JAK1:1	1
MP:0009828	increased tumor latency	5	3	UBE2O:3,CCND1:1,PDCD1:1	2.5445e-05	0.00732107	0.0285248	MP:0010307 - abnormal tumor latency ,	EGR1:1,UBE2O:3,NF1:2,CCND1:1,PDCD1:1	1
MP:0008327	abnormal corticotroph morphology	2	2	CTNNB1:1,PDPK1:1	3.95702e-06	0.00113852	0.0289937	MP:0008041 - absent NK T cells , MP:0012182 - abnormal presomitic mesoderm morphology , MP:0011388 - absent heart , MP:0011259 - abnormal cephalic neural fold morphology , MP:0009932 - skin fibrosis , MP:0004559 - small allantois , MP:0003885 - abnormal rostral-caudal body axis extension , MP:0003645 - increased pancreatic beta cell number ,	PDPK1:1,FBN1:1,COL3A1:1,CTNNB1:1	1
MP:0009760	abnormal mitotic spindle morphology	6	4	MYH10:2,BTRC:1,EMX1:2,LATS1:1	3.49284e-05	0.0100497	0.0304014	NA	NA	1
MP:0003820	increased left ventricle systolic pressure	3	3	PTPN11:1,DDAH1:1,RAF1:1	1.01637e-05	0.00292432	0.0310055	MP:0000304 - abnormal cardiac stroke volume , MP:0008775 - abnormal heart ventricle pressure , MP:0008525 - decreased cranium height , MP:0010754 - abnormal heart left ventricle pressure ,	PTPN11:1,RAF1:1,NOS1:1,DDAH1:1,ERG:1,BMPR2:1,CHUK:1	1
MP:0010747	abnormal enamel organ morphology	5	4	CHUK:1,BCL11B:1,LTBP3:2,CTNNB1:1	2.60846e-05	0.00750512	0.0312385	MP:0030541 - misaligned incisors , MP:0010864 - abnormal enamel knot morphology , MP:0030420 - short basicranium , MP:0030519 - abnormal inner dental epithelium morphology , MP:0030508 - abnormal dental epithelium morphology , MP:0000079 - abnormal basioccipital bone morphology , MP:0030079 - small incisors , MP:0030088 - microdontia , MP:0000106 - abnormal basisphenoid bone morphology , MP:00108…	LTBP3:2,CCND1:1,CTNNB1:1,CHUK:1,BCL11B:1,SMG9:1,PLXNA1:1	1
MP:0010799	stomach mucosa hyperplasia	3	3	CHUK:1,KEAP1:1,RUNX3:1	1.02317e-05	0.00294388	0.0315298	MP:0005211 - increased stomach mucosa thickness , MP:0002691 - small stomach ,	KEAP1:1,RUNX3:1,CHUK:1	1
MP:0000820	abnormal choroid plexus morphology	8	7	PAX6:1,GBX2:1,TP73:1,PLXNB2:1,PAX3:1,EMX1:2,LHX5:1	5.48434e-05	0.0157796	0.0315707	MP:0013306 - abnormal tela choroidea morphology ,	PAX6:1,GBX2:1,TP73:1,PLXNB2:1,PAX3:1,EMX1:2,LHX5:1	1
MP:0020411	increased abdominal adipose tissue amount	2	1	INSR:2	4.23176e-06	0.00121757	0.0327705	MP:0002893 - ketoaciduria , MP:0009123 - abnormal brown fat cell lipid droplet size , MP:0009767 - decreased sensitivity to xenobiotic induced morbidity/mortality , MP:0009124 - increased brown fat cell lipid droplet size , MP:0020386 - adipose tissue inflammation , MP:0006351 - abnormal glycosylated hemoglobin level , MP:0001426 - polydipsia , MP:0009342 - enlarged gallbladder , MP:0005084 - abn…	INSR:2,MARK4:1,PIK3CB:1,GNAZ:1,PRKAG2:1,COL3A1:1,NEDD4L:1,NOS1:1,CHUK:1,THBS1:1,EIF2AK4:1,ITPR3:1,TIAL1:1,LATS1:1,FOXL2:1,PTPN11:1,LRP1:1,PAX6:1,PPARA:1,SAMD4A:1,RICTOR:1,ADIPOR1:1	1
MP:0030066	short face	6	3	KMT2A:3,LTBP3:2,FBXO11:1	3.56234e-05	0.0102496	0.0329742	MP:0030064 - small face , MP:0030063 - abnormal face size ,	KMT2A:3,NIPBL:1,BCL11B:1,LTBP3:2,FBXO11:1	1
MP:0009153	increased pancreas tumor incidence	7	6	TRIM33:1,BAP1:1,TP73:1,RB1:2,RAF1:1,THBS1:1	4.58562e-05	0.0131938	0.0349427	MP:0004207 - increased squamous cell carcinoma incidence ,	CHUK:1,BAP1:1,TP73:1,RB1:2,CTNNB1:1,THBS1:1	1
MP:0010289	increased urinary system tumor incidence	8	6	NF2:1,FNIP1:1,SPTBN1:2,PCBP4:1,RB1:2,CTNNB1:1	5.61182e-05	0.0161464	0.035382	MP:0002027 - increased lung adenocarcinoma incidence , MP:0010316 - increased thyroid tumor incidence , MP:0010346 - increased thyroid carcinoma incidence , MP:0010294 - increased kidney tumor incidence , MP:0006262 - increased testis tumor incidence , MP:0008000 - increased ovary tumor incidence , MP:0009590 - increased gonad tumor incidence ,	NF2:1,SPTBN1:2,PCBP4:1,TP73:1,NF1:2,RB1:2,THBS1:1,FNIP1:1,CTNNB1:1,BAP1:1,LATS1:1	1
MP:0004226	absent Schlemm's canal	2	2	PAX6:1,ADAM17:1	4.45189e-06	0.00128091	0.0359277	MP:0005301 - abnormal corneal endothelium morphology , MP:0009859 - eye opacity , MP:0005198 - abnormal aqueous drainage system morphology , MP:0004221 - abnormal iridocorneal angle , MP:0005204 - abnormal canal of Schlemm morphology , MP:0004761 - increased susceptibility to induced pancreatitis , MP:0009263 - abnormal eyelid fusion , MP:0011481 - anterior iris synechia , MP:0001316 - corneal sc…	PAX6:1,MAF:1,ADAM17:1,TRPV4:1,PAX3:1,COL4A1:1,FKRP:1	1
MP:0004297	abnormal proprioceptive neuron morphology	4	3	OLIG2:2,EGR3:1,PLXNA1:1	1.85469e-05	0.00533635	0.0362446	NA	NA	1
MP:0002923	increased post-tetanic potentiation	4	2	CREBBP:2,PDE4B:2	1.86254e-05	0.00535893	0.0367174	MP:0002921 - abnormal post-tetanic potentiation , MP:0030363 - abnormal anterior fontanelle morphology , MP:0000085 - large anterior fontanelle , MP:0000263 - absent organized vascular network , MP:0006057 - decreased vascular endothelial cell number , MP:0000238 - absent pre-B cells , MP:0008213 - absent immature B cells , MP:0000103 - nasal bone hypoplasia , MP:0030388 - large fontanelles , MP:…	CREBBP:2,GRIK3:1,VPS35:1,PDE4B:2,SPTBN4:1,L1CAM:1	1
MP:0012690	abnormal stride length	11	7	BCKDK:4,FXR1:1,BICD2:1,CACNA1A:3,HIP1:1,KCNMA1:1,RND3:1	8.90859e-05	0.025632	0.0373874	MP:0001407 - short stride length ,	BCKDK:4,FXR1:1,CACNA1A:3,HIP1:1,KCNMA1:1,RND3:1	1
MP:0009046	muscle twitch	14	11	CACNB4:1,GRM1:1,DYNC1H1:1,CACNA1A:3,KCNC1:1,MYO5A:1,CNTNAP1:1,PRNP:1,CIT:2,MAFK:1,KCNC3:1	0.000124447	0.0358062	0.0399459	MP:0000743 - muscle spasm , MP:0000243 - myoclonus ,	CACNB4:1,GRM1:1,DYNC1H1:1,CACNA1A:3,KCNC1:1,MYO5A:1,CNTNAP1:1,PRNP:1,CIT:2,MAFK:1,KCNC3:1	1
MP:0011827	impaired neuron differentiation	5	4	ASCL1:1,ZNF521:1,USP22:1,EMX1:2	2.79784e-05	0.00805	0.040199	NA	NA	1
MP:0000808	abnormal hippocampus development	6	6	LRP8:1,ZNF521:1,TP73:1,EMX1:2,LHX5:1,BRPF1:1	3.7408e-05	0.0107631	0.0402162	MP:0000815 - abnormal Ammon gyrus morphology ,	PAX6:1,TP73:1,PRNP:1,EMX1:2,CTNNB1:1,LHX5:1,BRPF1:1	1
MP:0004651	increased thoracic vertebrae number	4	3	CMIP:1,KDM7A:1,ACVR2B:2	1.94292e-05	0.0055902	0.0417633	MP:0000464 - increased presacral vertebrae number , MP:0000480 - increased rib number ,	CMIP:1,KDM7A:1,ACVR2B:2	1
MP:0000273	overriding aortic valve	11	8	ADAMTS6:2,MYH10:2,ACTN4:2,HIC2:1,EPHB4:1,GBX2:1,PHC1:1,SMARCA4:1	9.07585e-05	0.0261132	0.041765	MP:0010418 - perimembraneous ventricular septal defect , MP:0008823 - abnormal interventricular septum membranous part morphology ,	ADAMTS6:2,CREBBP:2,MYH10:2,ACTN4:2,PDS5B:1,SMG9:1,EPHB4:1,GBX2:1,SMARCA4:1	1
MP:0010845	decreased effector memory CD4-positive, alpha-beta T cell number	3	2	USP5:2,NFKB1:1	1.15411e-05	0.00332061	0.0425239	MP:0010836 - decreased CD4-positive, alpha-beta memory T cell number , MP:0010843 - abnormal effector memory CD4-positive, alpha-beta T cell morphology , MP:0012770 - abnormal effector memory CD4-positive, alpha-beta T cell number , MP:0008050 - decreased memory T cell number , MP:0010834 - abnormal CD4-positive, alpha-beta memory T cell morphology , MP:0013026 - decreased Ly6C low monocyte numbe…	USP5:2,NFKB1:1,RASGRP1:1,BAP1:1,FAM46C:2,CTR9:1,DDAH1:1	1
MP:0002653	abnormal ependyma morphology	5	4	BICD2:1,MSI1:1,RND3:1,EMX1:2	2.85253e-05	0.00820734	0.0430483	MP:0010152 - abnormal brain ependyma morphology , MP:0001290 - delayed eyelid opening ,	BICD2:1,RND3:1,EMX1:2,RGS7:1	1
MP:0005488	bronchial epithelial hyperplasia	3	2	RB1:2,THBS1:1	1.16037e-05	0.00333863	0.0430921	MP:0004302 - abnormal Deiters cell morphology , MP:0010943 - abnormal bronchus epithelium morphology , MP:0000798 - abnormal frontal lobe morphology , MP:0008446 - decreased retinal cone cell number , MP:0008453 - decreased retinal rod cell number , MP:0008534 - enlarged fourth ventricle , MP:0008512 - disorganized retinal inner nuclear layer , MP:0002957 - increased intestinal adenocarcinoma inc…	KCNMA1:1,RB1:2,THBS1:1,MAPK8IP3:1,CRY2:1,L1CAM:1,NR2E1:1,H2AFX:1,CTNNB1:1,ACVR2B:2,RUNX3:1,LRP1:1,ASCL1:1,ADAM17:1,PRKCA:1,EGR1:1,CHUK:1	1
MP:0001404	no spontaneous movement	7	5	OLIG2:2,NBEA:2,ILF3:1,PAX3:1,SRF:1	4.82122e-05	0.0138717	0.0436966	NA	NA	1
MP:0004568	fusion of glossopharyngeal and vagus nerve	2	2	GBX2:1,ALDH1A2:1	4.96581e-06	0.00142877	0.0437286	MP:0006294 - absent optic vesicle , MP:0004310 - small otic vesicle , MP:0010643 - absent fourth pharyngeal arch , MP:0000041 - absent endolymphatic duct , MP:0003163 - absent posterior semicircular canal , MP:0003146 - absent cochlear ganglion , MP:0013244 - abnormal vitamin metabolism , MP:0013274 - abnormal vitamin or vitamin cofactor metabolism , MP:0011233 - abnormal vitamin A metabolism , M…	GBX2:1,ALDH1A2:1,MIB1:1,PDPK1:1,BAZ1B:1,CMIP:1,PAX3:1,PLXNA4:1,NDST1:1	1
MP:0006103	abnormal midbrain roof plate morphology	8	7	IREB2:1,ASCL1:1,PAX6:1,KAT6B:1,GBX2:1,VAC14:1,EN2:2	5.87424e-05	0.0169015	0.0441818	MP:0006104 - abnormal tectum morphology , MP:0000904 - abnormal superior colliculus morphology , MP:0000899 - abnormal corpora quadrigemina morphology ,	IREB2:1,ASCL1:1,PAX6:1,KAT6B:1,GBX2:1,VAC14:1,EN2:2	1
MP:0013764	decreased T-helper cell number	5	4	BCL6:2,ANKRD9:1,ENC1:1,PDCD1:1	2.87372e-05	0.00826833	0.0441848	MP:0013761 - abnormal T-helper cell number , MP:0004973 - increased regulatory T cell number ,	PTH1R:1,BCL6:2,ANKRD9:1,ENC1:1,IRF1:1,PDCD1:1,ITCH:1	1
MP:0009832	abnormal sperm mitochondrial sheath morphology	5	5	LRP8:1,AGFG1:1,CCNYL1:1,PPP1CC:1,RXRB:1	2.90441e-05	0.00835664	0.0458618	MP:0009833 - absent sperm mitochondrial sheath ,	AGFG1:1,CCNYL1:1,PPP1CC:1	1
MP:0002176	increased brain weight	8	6	NBEA:2,PHF2:1,SLC12A6:1,KLF3:1,RB1:2,SMARCA1:1	5.96346e-05	0.0171582	0.0474753	MP:0005238 - increased brain size ,	NBEA:2,PHF2:1,SLC12A6:1,KLF3:1,CNP:2,KIFAP3:1,WDFY3:2,RB1:2,SMARCA1:1,EMX1:2,CTNNB1:1	1
MP:0008716	increased lung non-small cell carcinoma incidence	12	9	NF2:1,CHUK:1,SPTBN1:2,PCBP4:1,TP73:1,NF1:2,RB1:2,PDPK1:1,THBS1:1	0.000104252	0.0299957	0.0475398	NA	NA	1
MP:0010918	abnormal pulmonary neuroendocrine body morphology	4	3	ASCL1:1,FBN1:1,RB1:2	2.03408e-05	0.00585249	0.0479373	MP:0010914 - abnormal solitary pulmonary neuroendocrine cell morphology , MP:0001327 - decreased retinal photoreceptor cell number ,	ASCL1:1,FBN1:1,CRY2:1,RB1:2	1
MP:0013294	prenatal lethality prior to heart atrial septation	7	6	MYH10:2,GGNBP2:1,CTR9:1,RNF20:1,CNNM2:1,USP22:1	4.93764e-05	0.0142067	0.0485019	NA	NA	1
MP:0010313	increased osteoma incidence	2	2	NF2:1,CTNNB1:1	5.29392e-06	0.00152318	0.0490067	MP:0001850 - increased susceptibility to otitis media , MP:0003053 - delayed tooth eruption , MP:0003569 - increased leiomyoma incidence , MP:0003570 - increased uterus leiomyoma incidence , MP:0003255 - bile duct proliferation , MP:0001704 - abnormal dorsal-ventral axis patterning , MP:0009222 - increased uterus tumor incidence ,	NF2:1,TP73:1,FBXO11:1,CTNNB1:1	1
MP:0020320	abnormal vascular endothelial cell apoptosis	2	2	H2AFX:1,S1PR1:1	5.33579e-06	0.00153522	0.0496961	MP:0020321 - increased vascular endothelial cell apoptosis , MP:0010144 - abnormal tumor vascularization , MP:0011707 - impaired fibroblast cell migration , MP:0009310 - increased large intestine adenocarcinoma incidence , MP:0009314 - increased colon adenocarcinoma incidence , MP:0020316 - decreased vascular endothelial cell proliferation , MP:0003814 - vascular smooth muscle hypoplasia ,	H2AFX:1,S1PR1:1	1
MP:0005120	decreased circulating growth hormone level	5	4	PAX6:1,NF1:2,MAPK8:1,LATS1:1	2.99807e-05	0.0086261	0.0512118	MP:0005136 - decreased growth hormone level , MP:0005172 - decreased eye pigmentation , MP:0003968 - abnormal growth hormone level ,	PAX6:1,EGR1:1,NF1:2,MAPK8:1,INSM1:1,LATS1:1,MYO5A:1,PTPN11:1	1
MP:0002583	absent extraembryonic ectoderm	4	3	NF2:1,CHD1:2,TRIM33:1	2.08981e-05	0.00601284	0.0519475	MP:0011189 - small embryonic epiblast , MP:0010736 - abnormal extraembryonic ectoderm morphology , MP:0012159 - absent anterior visceral endoderm , MP:0011186 - abnormal visceral endoderm morphology , MP:0008533 - abnormal anterior visceral endoderm morphology ,	CHD1:2,NF2:1,TRIM33:1,LAMTOR1:1,MYH9:1	1
MP:0010082	sternebra fusion	5	2	ADAMTS6:2,KMT2A:3	3.01834e-05	0.00868443	0.0524159	MP:0004322 - abnormal sternebra morphology ,	ADAMTS6:2,KMT2A:3,CHUK:1	1
MP:0009770	abnormal optic chiasm morphology	4	3	SMG9:1,MAPK8IP3:1,NF1:2	2.10191e-05	0.00604766	0.0528419	MP:0010924 - abnormal osteoid morphology , MP:0011278 - increased ear pigmentation , MP:0010160 - increased oligodendrocyte number , MP:0003834 - abnormal adrenergic chromaffin cell morphology , MP:0010614 - abnormal mitral valve cusp morphology , MP:0008504 - abnormal adrenal chromaffin cell morphology , MP:0010264 - increased hepatoma incidence , MP:0009460 - skeletal muscle hypoplasia , MP:000…	NF1:2	1
MP:0011667	double outlet right ventricle with atrioventricular septal defect	4	2	ADAMTS6:2,MYH10:2	2.10783e-05	0.00606468	0.053282	MP:0009688 - abnormal spinal cord central canal morphology , MP:0012515 - abnormal heart apex morphology , MP:0004062 - dilated heart right atrium ,	MYH10:2	1
MP:0010560	intraventricular block	9	8	DGCR8:1,SETD2:1,SCUBE3:1,FNIP1:1,PTPN11:1,ESRRG:1,SCN1A:2,DOT1L:1	7.22622e-05	0.0207914	0.0540496	MP:0010636 - bundle branch block , MP:0010392 - prolonged QRS complex duration , MP:0010559 - heart block , MP:0003898 - abnormal QRS complex ,	DGCR8:1,SETD2:1,SCUBE3:1,FNIP1:1,PTPN11:1,ESRRG:1,SCN1A:2,DOT1L:1,HCN1:1,SENP2:1,RYR2:2	1
MP:0003315	abnormal perineum morphology	5	2	DHH:3,RB1:2	3.05713e-05	0.00879604	0.054766	MP:0002212 - abnormal secondary sex determination ,	DHH:3,NSMF:1	1
MP:0005642	decreased mean corpuscular hemoglobin concentration	6	6	IREB2:1,FAM46C:2,FBXL5:1,EXOC6:1,PPP5C:1,NFKB1:1	4.06599e-05	0.0116987	0.0558372	MP:0005640 - abnormal mean corpuscular hemoglobin concentration ,	IREB2:1,AGPAT1:1,FAM46C:2,FBXL5:1,EXOC6:1,PPP5C:1,ATP8A1:1,NFKB1:1	1
MP:0004358	bowed tibia	2	2	PHOSPHO1:1,CBFB:1	5.7455e-06	0.00165311	0.0566238	MP:0004361 - bowed ulna , MP:0004374 - bowed radius , MP:0009445 - osteomalacia , MP:0004339 - absent clavicle , MP:0004372 - bowed fibula , MP:0011179 - decreased erythroblast number , MP:0004214 - abnormal long bone diaphysis morphology , MP:0002187 - abnormal fibula morphology , MP:0013887 - abnormal T cell compartment , MP:0003944 - abnormal T cell subpopulation ratio ,	PHOSPHO1:1,CBFB:1	1
MP:0006055	abnormal vascular endothelial cell morphology	10	8	CREBBP:2,RASIP1:1,PPARA:1,STK3:1,S1PR1:1,FLNA:2,CTNNB1:1,STK4:1	8.4355e-05	0.0242708	0.05719	MP:0009489 - abnormal blood vessel endothelium morphology ,	CREBBP:2,RASIP1:1,PPARA:1,STK3:1,S1PR1:1,FLNA:2,CTNNB1:1,STK4:1	1
MP:0009891	abnormal palate bone morphology	8	7	NDST1:1,PAX6:1,NDST3:2,PDS5B:1,TIPARP:1,JAG2:1,CTNNB1:1	6.21117e-05	0.0178709	0.0574462	NA	NA	1
MP:0004375	enlarged frontal bone	3	2	CREBBP:2,CHUK:1	1.30875e-05	0.00376557	0.0576458	MP:0000264 - failure of vascular branching , MP:0004033 - supernumerary teeth , MP:0000091 - short premaxilla , MP:0004678 - split xiphoid process , MP:0003862 - decreased aggression towards males , MP:0004870 - small premaxilla , MP:0004892 - increased adiponectin level , MP:0002696 - decreased circulating glucagon level , MP:0000084 - abnormal fontanelle morphology ,	CREBBP:2,EPHB4:1,PAX6:1,TIPARP:1,CHUK:1,DVL3:1,NOS1:1,MAPK8:1,CACNA1E:1,ATR:1	1
MP:0004979	abnormal neuronal precursor cell number	17	13	ASCL1:1,KMT2A:3,PAX6:1,ZNF521:1,PLXNB2:1,WDFY3:2,RB1:2,PAX3:1,EMX1:2,BRPF1:1,SETDB1:1,PLXNB1:2,RCOR2:1	0.000168298	0.048423	0.0583141	NA	NA	1
MP:0001148	enlarged testis	8	5	DHH:3,SPTBN1:2,SAFB:1,CCND1:1,RFX2:1	6.24735e-05	0.017975	0.0590057	MP:0001152 - Leydig cell hyperplasia , MP:0001149 - testicular hyperplasia ,	DHH:3,SAFB:1,RFX2:1	1
MP:0004076	abnormal vitelline vascular remodeling	17	8	NOTCH1:8,FLT4:1,RASIP1:1,PTPN11:1,UBR4:3,UBR2:1,EPHB4:1,MIB1:1	0.000168619	0.0485155	0.0591363	NA	NA	1
MP:0010939	abnormal mandibular prominence morphology	2	2	ALDH1A2:1,CTNNB1:1	5.91174e-06	0.00170094	0.0595256	MP:0002282 - abnormal trachea morphology , MP:0004936 - impaired branching involved in ureteric bud morphogenesis , MP:0011260 - abnormal head mesenchyme morphology ,	NEDD4L:1,FBN1:1,ALDH1A2:1,CTNNB1:1,PLXNB2:1,HS2ST1:1,NIPBL:1	1
MP:0011191	increased embryonic epiblast cell apoptosis	4	2	CHD1:2,ACVR2B:2	2.19021e-05	0.00630172	0.0596198	NA	NA	1
MP:0005269	abnormal occipital bone morphology	10	8	PTH1R:1,KAT6B:1,CREBBP:2,ACTN4:2,GBX2:1,LTBP3:2,PHC1:1,CTNNB1:1	8.54034e-05	0.0245724	0.0610537	NA	NA	1
MP:0020395	abnormal response to social novelty	2	2	GABRB3:1,CTNNB1:1	6.08765e-06	0.00175155	0.0626506	MP:0003637 - cochlear ganglion hypoplasia , MP:0005504 - abnormal ligament morphology , MP:0011269 - increased excitatory postsynaptic current amplitude , MP:0004632 - abnormal cochlear OHC efferent innervation pattern , MP:0003986 - small cochlear ganglion , MP:0003987 - small vestibular ganglion , MP:0001400 - hyperresponsive , MP:0004716 - abnormal cochlear nerve morphology , MP:0001072 - abno…	GABRB3:1,SLC12A6:1,SLC12A2:1,CTNNB1:1	1
MP:0014105	abnormal chondrocyte differentiation	4	4	PTH1R:1,CHUK:1,CBFB:1,PTHLH:1	2.23239e-05	0.00642309	0.0630137	MP:0009908 - protruding tongue , MP:0000168 - abnormal bone marrow development , MP:0000167 - decreased chondrocyte number , MP:0004357 - long tibia , MP:0002450 - abnormal lymph organ development , MP:0002657 - chondrodystrophy , MP:0000166 - abnormal chondrocyte morphology ,	PTH1R:1,CBFB:1,PTHLH:1,CHUK:1,CTNNB1:1	1
MP:0005571	decreased lactate dehydrogenase level	6	4	SPTBN1:2,AGPAT3:1,NF1:2,EPC2:1	4.19945e-05	0.0120827	0.0631748	MP:0002943 - abnormal lactate dehydrogenase level ,	FBXL5:1,SPTBN1:2,AGPAT3:1,NF1:2,PFKM:1,EPC2:1	1
MP:0003808	increased atrioventricular cushion size	4	3	PTPN11:1,KLF3:1,NF1:2	2.24938e-05	0.00647197	0.0644088	MP:0009845 - abnormal neural crest cell morphology , MP:0009846 - abnormal neural crest morphology ,	PTPN11:1,GBX2:1,NF1:2	1
MP:0003661	abnormal locus ceruleus morphology	2	2	ASCL1:1,GBX2:1	6.27839e-06	0.00180643	0.0661008	MP:0000848 - abnormal pons morphology ,	ASCL1:1,GBX2:1,VAC14:1	1
MP:0002627	increased teratoma incidence	4	3	H2AFX:1,IRF1:1,RB1:2	2.28379e-05	0.00657098	0.0672837	NA	NA	1
MP:0000688	lymphoid hyperplasia	8	5	KMT2A:3,TBK1:2,PPP5C:1,CHD2:1,NFKB1:1	6.4341e-05	0.0185123	0.0674804	MP:0002220 - large lymphoid organs ,	KMT2A:3,TBK1:2,PPP5C:1,CHD2:1,RYR2:2,NFKB1:1	1
MP:0003826	abnormal Mullerian duct morphology	6	4	ACTN4:2,FAM46C:2,CMIP:1,CTNNB1:1	4.31882e-05	0.0124262	0.0701984	MP:0008487 - abnormal mesonephros morphology ,	ACTN4:2,FAM46C:2,CMIP:1,ALDH1A2:1,CTNNB1:1	1
MP:0004142	abnormal muscle tone	10	7	OLIG2:2,PTCHD1:1,SLC12A6:1,ZIC1:1,CACNA1A:3,ITPR3:1,RUNX3:1	8.79062e-05	0.0252925	0.070952	NA	NA	1
MP:0000828	abnormal fourth ventricle morphology	8	4	MYH10:2,UBR4:3,RB1:2,L1CAM:1	6.54424e-05	0.0188292	0.0728135	NA	NA	1
MP:0020182	abnormal body mass index	5	4	SAMD4A:1,RB1:2,SMC6:1,RUNX3:1	3.33626e-05	0.00959915	0.0734477	MP:0006086 - decreased body mass index ,	SAMD4A:1,SMC6:1,RUNX3:1	1
MP:0004101	abnormal brain interneuron morphology	9	6	ASCL1:1,DGCR8:1,SLC12A5:1,CACNA1A:3,MYCBP2:2,RB1:2	7.71986e-05	0.0222117	0.0747073	NA	NA	1
MP:0010187	decreased T follicular helper cell number	2	1	BCL6:2	6.88676e-06	0.00198147	0.0775087	MP:0008179 - absent germinal center B cells , MP:0004815 - abnormal somatic hypermutation frequency , MP:0001856 - myocarditis , MP:0008660 - increased interleukin-10 secretion , MP:0008192 - abnormal germinal center B cell physiology , MP:0008523 - absent lymph node germinal center , MP:0010184 - abnormal T follicular helper cell morphology , MP:0010185 - abnormal T follicular helper cell number…	BCL6:2,CHD2:1,ITCH:1,ADAM17:1,IL21:1,FNIP1:1,TAB3:1	1
MP:0008918	microgliosis	5	3	CNP:2,PRNP:1,EMX1:2	3.39371e-05	0.00976446	0.0776758	NA	NA	1
MP:0010887	pale lung	2	2	PTGES3:1,ADAM17:1	6.91534e-06	0.0019897	0.078059	MP:0009815 - decreased prostaglandin level , MP:0010811 - decreased type II pneumocyte number ,	PTGES3:1	1
MP:0003078	aphakia	5	5	NDST1:1,PAX6:1,PDS5B:1,SMG9:1,ADAM17:1	3.40549e-05	0.00979833	0.078558	NA	NA	1
MP:0010386	abnormal urinary bladder physiology	5	5	FBN1:1,KCNMA1:1,PDCD1:1,TRPV4:1,SLC5A1:1	3.40682e-05	0.00980216	0.0786582	NA	NA	1
MP:0009412	skeletal muscle fiber degeneration	4	3	OLIG2:2,PFKM:1,FKRP:1	2.41361e-05	0.00694448	0.0787161	MP:0009415 - skeletal muscle degeneration , MP:0000749 - muscle degeneration , MP:0009414 - skeletal muscle fiber necrosis ,	OLIG2:2,PFKM:1,FKRP:1,PRNP:1	1
MP:0008590	abnormal circulating interleukin-10 level	5	4	TBK1:2,HDAC6:1,IRF1:1,RPS6KA4:1	3.42069e-05	0.00984207	0.0797053	MP:0008735 - increased susceptibility to endotoxin shock , MP:0008553 - increased circulating tumor necrosis factor level , MP:0004762 - increased anti-double stranded DNA antibody level ,	TBK1:2,CHUK:1,RPS6KA4:1,CRY2:1,IKZF3:1,IRF1:1	1
MP:0008128	abnormal brain internal capsule morphology	11	7	ISLR2:1,PAX6:1,CELSR3:3,EPHB1:1,MYCBP2:2,CNTN2:1,EMX1:2	0.000101895	0.0293176	0.0800791	MP:0008129 - absent brain internal capsule , MP:0008227 - absent anterior commissure ,	ISLR2:1,CELSR3:3,MYCBP2:2,CNTN2:1,ARFGEF1:1	1
MP:0000939	decreased motor neuron number	12	10	WNT5B:1,OLIG2:2,FUS:2,LRP8:1,EGR3:1,PTPN11:1,DYNC1H1:1,ALDH1A2:1,RND3:1,CTNNB1:1	0.000114345	0.0328996	0.0817375	NA	NA	1
MP:0009605	decreased keratohyalin granule number	3	3	PPARA:1,FBXO11:1,MAPK8:1	1.52306e-05	0.00438219	0.0821704	MP:0009602 - abnormal keratohyalin granule morphology ,	PPARA:1,FBXO11:1,MAPK8:1	1
MP:0001952	increased airway responsiveness	2	2	GRK5:1,RUNX3:1	7.187e-06	0.00206786	0.0833505	MP:0013639 - decreased bone stiffness , MP:0013636 - abnormal bone stiffness , MP:0008119 - decreased Langerhans cell number , MP:0013411 - abnormal Langerhans cell number , MP:0008118 - absent Langerhans cell , MP:0002334 - abnormal airway responsiveness , MP:0002330 - abnormal bronchial provocation , MP:0008117 - abnormal Langerhans cell morphology , MP:0003994 - abnormal dorsal spinal root mor…	RUNX3:1,GRK5:1,LTB4R:1	1
MP:0005141	liver hyperplasia	4	4	PTPN11:1,STK3:1,JAK1:1,STK4:1	2.46392e-05	0.00708924	0.0833916	MP:0009658 - increased placenta apoptosis , MP:0013502 - decreased fibroblast apoptosis , MP:0003893 - increased hepatocyte proliferation , MP:0004180 - failure of initiation of embryo turning ,	STK3:1,STK4:1,TRIM24:1,PTPN11:1	1
MP:0003103	liver degeneration	6	4	TBK1:2,CHUK:1,LRP1:1,INSR:2	4.52764e-05	0.013027	0.0835263	NA	NA	1
MP:0002810	microcytic anemia	6	5	IREB2:1,FAM46C:2,EXOC6:1,JAK1:1,NCKAP1L:1	4.54018e-05	0.0130631	0.0843684	NA	NA	1
MP:0006031	abnormal pharyngeal pouch morphology	2	2	ALDH1A2:1,PAX3:1	7.26507e-06	0.00209032	0.0848911	MP:0012729 - abnormal common carotid artery morphology , MP:0012186 - abnormal muscle precursor cell physiology , MP:0003090 - abnormal muscle precursor cell migration , MP:0003421 - abnormal thyroid gland development , MP:0004460 - alisphenoid bone hypoplasia , MP:0004181 - abnormal carotid artery morphology , MP:0004248 - abnormal epaxial muscle morphology , MP:0008065 - short endolymphatic duc…	ALDH1A2:1,PAX3:1,PTH1R:1	1
MP:0000864	abnormal cerebellum vermis morphology	8	7	PAX6:1,GABRB3:1,ZIC1:1,GBX2:1,RB1:2,EN2:2,L1CAM:1	6.79652e-05	0.0195551	0.0859713	NA	NA	1
MP:0008468	absent muscle spindles	2	2	EGR3:1,RUNX3:1	7.33457e-06	0.00211032	0.0862698	MP:0008486 - decreased muscle spindle number , MP:0004069 - abnormal muscle spindle morphology , MP:0000990 - abnormal skeletal muscle mechanoreceptor morphology , MP:0009284 - abnormal sympathetic neuron innervation pattern , MP:0001025 - abnormal sympathetic neuron morphology , MP:0001344 - blepharoptosis , MP:0001038 - abnormal cholinergic neuron morphology ,	EGR3:1,RUNX3:1	1
MP:0012089	decreased midbrain size	5	3	SMG9:1,CIT:2,EN2:2	3.51545e-05	0.0101147	0.0870584	MP:0012088 - abnormal midbrain size ,	SMG9:1,CIT:2,EN2:2	1
MP:0011276	increased tail pigmentation	3	2	RPS19:1,NF1:2	1.56341e-05	0.00449826	0.0872173	MP:0010310 - increased Schwannoma incidence , MP:0002030 - increased neurofibrosarcoma incidence , MP:0005174 - abnormal tail pigmentation , MP:0003580 - increased fibroma incidence , MP:0010314 - increased neurofibroma incidence , MP:0000574 - abnormal foot pad morphology , MP:0000015 - abnormal ear pigmentation , MP:0030530 - abnormal outer ear skin morphology , MP:0030051 - increased foot pigm…	NF2:1,NF1:2,MYO5A:1,RPS19:1,DOCK7:1,PAX3:1,CTNNB1:1,ALDH1A2:1,PDPK1:1,FBN1:1,SMARCA1:1,GRM1:1,COL4A1:1,RAF1:1,EGR1:1,ATF7:1,NOS1:1,LTB4R:1,ITPR3:1,ATR:1	1
MP:0005361	small pituitary gland	7	5	NDST1:1,ZNF521:1,NF1:2,EMX1:2,INSM1:1	5.69546e-05	0.0163871	0.087834	MP:0008936 - abnormal pituitary gland size ,	NDST1:1,CACNB4:1,ZNF521:1,NF1:2,EMX1:2,INSM1:1	1
MP:0000832	abnormal thalamus morphology	12	10	IREB2:1,ADCY1:1,PAX6:1,MAPK8IP3:1,GBX2:1,MYCBP2:2,PRNP:1,VAC14:1,EMX1:2,CTNNB1:1	0.000115906	0.0333487	0.0881366	NA	NA	1
MP:0003890	abnormal embryonic-extraembryonic boundary morphology	8	4	TRIM33:1,TLN1:4,ACVR2B:2,BMPR2:1	6.84417e-05	0.0196922	0.0886031	MP:0001680 - abnormal mesoderm development ,	CHD1:2,TRIM33:1,TLN1:4,NCKAP1:1,CTNNB1:1,ACVR2B:2	1
MP:0005083	abnormal biliary tract morphology	12	9	NF2:1,PTH1R:1,ACTN4:2,CHUK:1,FAM46C:2,CHD2:1,INSR:2,LATS1:1,THBS1:1	0.000116123	0.0334112	0.0890515	MP:0002928 - abnormal bile duct morphology ,	NF2:1,PTH1R:1,ACTN4:2,CHUK:1,FAM46C:2,CHD2:1,LATS1:1,THBS1:1	1
MP:0002761	abnormal hippocampal mossy fiber morphology	7	6	NR2E1:1,SEMA6B:2,TP73:1,PLXNA4:1,EMX1:2,BRPF1:1	5.72359e-05	0.016468	0.0895652	NA	NA	1
MP:0000440	domed cranium	11	9	PTH1R:1,BICD2:1,MYH10:2,LTBP3:2,TP73:1,RND3:1,FKRP:1,CTNNB1:1,PTHLH:1	0.000104827	0.0301609	0.0929543	NA	NA	1
MP:0000781	decreased corpus callosum size	12	11	BICD2:1,NIPBL:1,CLIP2:1,EPHB1:1,SLC12A6:1,PLXNB2:1,MYCBP2:2,EMX1:2,CTNNB1:1,BRPF1:1,PLXNB1:2	0.000117139	0.0337036	0.0934086	NA	NA	1
MP:0008564	increased interferon-beta secretion	2	2	ATG9A:1,KHSRP:1	7.71214e-06	0.00221895	0.0938756	NA	NA	1
MP:0008838	decreased transforming growth factor level	2	2	EGR3:1,ADAM17:1	7.71863e-06	0.00222082	0.094008	MP:0008836 - abnormal transforming growth factor beta level ,	EGR3:1,ADAM17:1	1
MP:0003952	abnormal copper level	1	1	PRNP:1	1.49055e-06	0.000428864	0.0943378	MP:0003951 - abnormal copper homeostasis , MP:0002654 - spongiform encephalopathy , MP:0002911 - abnormal inhibitory postsynaptic potential , MP:0013287 - abnormal acrosome reaction , MP:0004542 - impaired acrosome reaction , MP:0010071 - abnormal pruritus , MP:0010133 - increased DN3 thymocyte number , MP:0010136 - decreased DN4 thymocyte number , MP:0004191 - neuronal intranuclear inclusions , …	PRNP:1,VAC14:1,GABRB3:1,PAX3:1,RICTOR:1,DYNC1H1:1,DROSHA:1,TRRAP:1	1
MP:0013741	absent thymus corticomedullary boundary	2	2	CACNB4:1,BCL11B:1	7.78165e-06	0.00223895	0.0952964	MP:0000635 - pituitary gland hyperplasia , MP:0009543 - abnormal thymus corticomedullary boundary morphology , MP:0000636 - enlarged pituitary gland , MP:0004751 - increased length of allograft survival ,	CACNB4:1,BCL11B:1	1
MP:0012707	incomplete caudal neuropore closure	3	3	GRHL2:1,PLXNB2:1,ALDH1A2:1	1.62828e-05	0.00468492	0.0955999	MP:0012544 - abnormal caudal neuropore morphology ,	GRHL2:1,PLXNB2:1,ALDH1A2:1	1
MP:0020066	abnormal neocortex size	5	4	WDFY3:2,ARFGEF1:1,EMX1:2,BRPF1:1	3.62144e-05	0.0104197	0.0956885	MP:0003648 - abnormal radial glial cell morphology , MP:0008547 - abnormal neocortex morphology , MP:0011724 - ectopic cortical neuron ,	NR2E1:1,PLXNB2:1,WDFY3:2,FKRP:1,EMX1:2,BRPF1:1,PAX6:1,SCN1A:2,ITPR3:1,ARFGEF1:1	1
MP:0011395	decreased fetal cardiomyocyte proliferation	3	2	SPTBN1:2,ARID2:1	1.63706e-05	0.00471018	0.0967592	MP:0010266 - decreased liver tumor incidence , MP:0012421 - decreased hepatobiliary system tumor incidence , MP:0010384 - increased renal carcinoma incidence , MP:0010556 - thin ventricle myocardium compact layer , MP:0011390 - abnormal fetal cardiomyocyte physiology , MP:0003567 - abnormal fetal cardiomyocyte proliferation , MP:0000183 - decreased circulating LDL cholesterol level ,	SPTBN1:2,NF2:1,PDS5B:1,DOT1L:1,PPP2R5C:1,ADAM17:1,ARID2:1,LRP1:1	1
MP:0003237	abnormal lens epithelium morphology	5	4	NF2:1,PAX6:1,ACTN4:2,CTNNB1:1	3.64009e-05	0.0104733	0.0972504	NA	NA	1
MP:0001073	abnormal glossopharyngeal nerve morphology	6	4	KMT2A:3,GBX2:1,ALDH1A2:1,PLXNA4:1	4.73258e-05	0.0136167	0.0978789	NA	NA	1
MP:0001696	failure to gastrulate	10	8	NF2:1,CHD1:2,CXXC1:1,MYH9:1,PAX3:1,CTNNB1:1,ACVR2B:2,BMPR2:1	9.37797e-05	0.0269825	0.09798	MP:0003886 - abnormal embryonic epiblast morphology , MP:0012103 - abnormal bilaminar embryonic disc ,	RAB6A:2,CHD1:2,CXXC1:1,CTNNB1:1,L3MBTL2:1,ACVR2B:2,BMPR2:1	1
MP:0003543	abnormal vascular endothelial cell differentiation	2	2	RASIP1:1,GBX2:1	7.94046e-06	0.00228464	0.0985655	MP:0003542 - abnormal vascular endothelial cell development , MP:0004068 - dilated dorsal aorta ,	CREBBP:2,RASIP1:1,GBX2:1	1
MP:0002391	abnormal Peyer's patch germinal center morphology	5	4	BCL6:2,CACNB4:1,NFKB1:1,STK4:1	3.66032e-05	0.0105315	0.0989597	MP:0002389 - abnormal Peyer's patch follicle morphology , MP:0000696 - abnormal Peyer's patch morphology , MP:0002378 - abnormal gut-associated lymphoid tissue morphology ,	BCL6:2,CACNB4:1,NFKB1:1,STK4:1,CBFB:1,CTNNB1:1	1
MP:0005445	abnormal neurotransmitter secretion	11	8	HRH3:1,NOS1:1,STXBP1:1,CACNA1A:3,EN2:2,CRHR1:1,EMX1:2,SYT2:1	0.000106123	0.030534	0.0990287	NA	NA	1
MP:0001441	increased grooming behavior	10	7	CREBBP:2,NBEA:2,NOS1:1,ITPR3:1,EN2:2,CTNNB1:1,L1CAM:1	9.41378e-05	0.0270855	0.0998009	MP:0003863 - decreased aggression towards mice ,	CREBBP:2,NOS1:1,EN2:2	1
MP:0003667	increased hemangiosarcoma incidence	7	6	NF2:1,TP73:1,NF1:2,IRF1:1,SMARCA4:1,THBS1:1	5.88504e-05	0.0169326	0.0998711	MP:0010363 - increased fibrosarcoma incidence ,	NF2:1,NF1:2,THBS1:1	1
MP:0000405	abnormal auchene hair morphology	3	3	CTNNB1:1,RUNX3:1,CUX1:1	1.66673e-05	0.00479554	0.100718	MP:0000400 - abnormal awl hair morphology , MP:0000397 - abnormal guard hair morphology , MP:0000402 - abnormal zigzag hair morphology , MP:0008150 - decreased diameter of long bones ,	CTNNB1:1,CUX1:1,RUNX3:1	1
MP:0004807	abnormal paired-pulse inhibition	4	2	CADPS:1,CACNA1A:3	2.65731e-05	0.00764567	0.102586	MP:0004145 - abnormal muscle electrophysiology , MP:0003477 - abnormal nerve fiber response , MP:0011267 - abnormal excitatory postsynaptic current amplitude , MP:0011270 - decreased excitatory postsynaptic current amplitude , MP:0005323 - dystonia , MP:0003076 - increased susceptibility to ischemic brain injury ,	KCNH2:1,CACNA1A:3,KCNMA1:1,GABRB3:1,CADPS:1,DNM3:1,ITPR3:1,RASGRF2:1	1
MP:0009829	enlarged eye anterior chamber	1	1	EGR1:1	1.6289e-06	0.000468669	0.102631	MP:0001132 - absent mature ovarian follicles , MP:0009009 - absent estrous cycle , MP:0003426 - pulmonary interstitial fibrosis , MP:0002774 - small prostate gland , MP:0008365 - adenohypophysis hypoplasia , MP:0003642 - absent seminal vesicle , MP:0004905 - decreased uterus weight , MP:0004903 - abnormal uterus weight , MP:0004959 - abnormal prostate gland size , MP:0001157 - small seminal vesic…	EGR1:1,FOXL2:1,LATS1:1,NSMF:1,RICTOR:1,SAFB:1,CTNNB1:1,CHD2:1	1
MP:0002276	abnormal lung interstitium morphology	4	3	CREBBP:2,EGR1:1,PTHLH:1	2.68414e-05	0.00772286	0.105397	MP:0000321 - increased bone marrow cell number ,	CREBBP:2,EGR1:1,ADAM17:1	1
MP:0005632	decreased circulating aspartate transaminase level	7	6	STK3:1,AGPAT3:1,KAZN:1,NF1:2,IDE:1,STK4:1	5.97703e-05	0.0171972	0.106022	MP:0002942 - decreased circulating alanine transaminase level ,	PTPN11:1,STK3:1,SPTBN1:2,AGPAT3:1,KAZN:1,NF1:2,IDE:1,STK4:1	1
MP:0003710	abnormal physiological neovascularization	3	3	H2AFX:1,DDAH1:1,THBS1:1	1.71057e-05	0.00492169	0.106685	NA	NA	1
MP:0001300	ocular hypertelorism	5	4	PTPN11:1,LTBP3:2,RAF1:1,CTNNB1:1	3.75392e-05	0.0108008	0.107063	NA	NA	1
MP:0001233	abnormal epidermis suprabasal layer morphology	5	4	CHUK:1,PIK3CB:1,RB1:2,CTNNB1:1	3.7672e-05	0.0108391	0.108239	NA	NA	1
MP:0005298	abnormal clavicle morphology	5	5	ZNF521:1,PHOSPHO1:1,CBFB:1,PTHLH:1,RUNX3:1	3.78262e-05	0.0108834	0.109611	MP:0009780 - abnormal chondrocyte physiology ,	ZNF521:1,PHOSPHO1:1,CTNNB1:1,PTHLH:1	1
MP:0003888	liver hemorrhage	6	4	TBK1:2,FBXL5:1,NF1:2,CTNNB1:1	4.8894e-05	0.0140679	0.109693	NA	NA	1
MP:0004620	cervical vertebral fusion	7	5	KMT2A:3,CHUK:1,PPP5C:1,PHC1:1,HS2ST1:1	6.03054e-05	0.0173512	0.109693	NA	NA	1
MP:0010373	myeloid hyperplasia	8	6	KMT2A:3,PTPN11:1,BAP1:1,CBFB:1,NFKB1:1,ADAM17:1	7.2185e-05	0.0207692	0.110892	NA	NA	1
MP:0030045	abnormal forehead shape	5	4	ATR:1,BAZ1B:1,RB1:2,PTHLH:1	3.80364e-05	0.0109439	0.111497	MP:0030031 - abnormal forehead morphology ,	ATR:1,BAZ1B:1,RB1:2,PTHLH:1	1
MP:0010412	atrioventricular septal defect	11	9	NDST1:1,ADAMTS6:2,MYH10:2,PDS5B:1,LRP1:1,PTPN11:1,SMG9:1,SMARCA4:1,BMPR2:1	0.00010866	0.031264	0.111586	MP:0010592 - abnormal atrioventricular septum morphology ,	NDST1:1,ADAMTS6:2,MYH10:2,PDS5B:1,LRP1:1,PTPN11:1,SMG9:1,SMARCA4:1,BMPR2:1	1
MP:0008814	decreased nerve conduction velocity	7	6	PTPN11:1,CACNB4:1,FGD4:1,CNTNAP1:1,CNP:2,MAF:1	6.07594e-05	0.0174818	0.11286	MP:0005403 - abnormal nerve conduction ,	PTPN11:1,CACNB4:1,FGD4:1,SLC1A6:1,CNTNAP1:1,CNP:2,MAF:1	1
MP:0010570	prolonged ST segment	2	2	PTPN11:1,ESRRG:1	8.63872e-06	0.00248555	0.113297	MP:0003233 - prolonged QT interval , MP:0012756 - impaired cranial neural crest cell differentiation , MP:0002251 - abnormal nasopharynx morphology , MP:0011904 - abnormal Schwann cell physiology , MP:0008384 - absent nasal capsule , MP:0003897 - abnormal ST segment , MP:0003899 - abnormal QT interval , MP:0011628 - increased mitochondria number , MP:0013001 - abnormal enteric neural crest cell m…	PTPN11:1,ESRRG:1,SCN1A:2	1
MP:0014103	increased chondrocyte apoptosis	2	2	CTNNB1:1,PTHLH:1	8.68418e-06	0.00249863	0.114275	MP:0014102 - abnormal chondrocyte apoptosis , MP:0003417 - premature endochondral bone ossification , MP:0004985 - decreased osteoclast cell number , MP:0004672 - short ribs , MP:0000066 - osteoporosis ,	CTNNB1:1,PTHLH:1,JUNB:1,NFKB1:1,ATR:1,ADAM17:1	1
MP:0009806	abnormal otic vesicle morphology	6	5	GBX2:1,ALDH1A2:1,NF1:2,PAX3:1,RXRB:1	4.95147e-05	0.0142465	0.114562	MP:0003938 - abnormal ear development , MP:0002672 - abnormal pharyngeal arch artery morphology , MP:0012745 - abnormal neural crest cell physiology ,	GBX2:1,ALDH1A2:1,NF1:2,RND3:1,PAX3:1,RXRB:1,SMG9:1,TBX2:1,NIPBL:1,PDPK1:1	1
MP:0008131	abnormal Peyer's patch number	4	4	CACNB4:1,CBFB:1,NFKB1:1,CTNNB1:1	2.77306e-05	0.00797871	0.114961	MP:0008133 - decreased Peyer's patch number , MP:0008135 - small Peyer's patches , MP:0008134 - abnormal Peyer's patch size , MP:0008463 - abnormal peripheral lymph node morphology , MP:0000067 - osteopetrosis ,	CACNB4:1,CBFB:1,NFKB1:1,CTNNB1:1	1
MP:0008458	abnormal cortical ventricular zone morphology	11	8	PAX6:1,PLXNB2:1,MYCBP2:2,WDFY3:2,SMARCA1:1,CNTN2:1,EMX1:2,PLXNB1:2	0.000110078	0.031672	0.118988	MP:0008535 - enlarged lateral ventricles ,	BICD2:1,MYH10:2,PLXNB2:1,SLC25A12:1,MYCBP2:2,WDFY3:2,RND3:1,VAC14:1,ARFGEF1:1,CNTN2:1,EMX1:2,PLXNB1:2	1
MP:0013848	subcutaneous edema	7	5	ACTN4:2,FAM46C:2,SMG9:1,ARID2:1,SLC13A4:1	6.17316e-05	0.0177615	0.119803	MP:0010368 - abnormal lymphatic system physiology ,	PTH1R:1,FLT4:1,ACTN4:2,FAM46C:2,SMG9:1	1
MP:0003628	abnormal leukocyte adhesion	6	6	NDST1:1,NOS1:1,MYH9:1,ADAM17:1,LTB4R:1,STK4:1	5.02928e-05	0.0144703	0.12082	MP:0003627 - abnormal leukocyte tethering or rolling , MP:0009858 - abnormal cellular extravasation ,	NDST1:1,NOS1:1,ADAM17:1	1
MP:0010593	thick aortic valve cusps	3	3	KLF3:1,ADAM17:1,SMARCA4:1	1.81427e-05	0.00522006	0.121327	MP:0010601 - thick pulmonary valve , MP:0011648 - thick heart valve cusps , MP:0010595 - abnormal aortic valve cusp morphology , MP:0010484 - bicuspid aortic valve , MP:0010602 - abnormal pulmonary valve cusp morphology ,	PTPN11:1,ADAM17:1,SMARCA4:1,KLF3:1	1
MP:0000097	short maxilla	8	6	CREBBP:2,TIPARP:1,BCL11B:1,LTBP3:2,RAF1:1,PTHLH:1	7.3803e-05	0.0212347	0.121396	MP:0004540 - small maxilla , MP:0000107 - abnormal frontal bone morphology ,	CREBBP:2,NIPBL:1,TIPARP:1,BCL11B:1,LTBP3:2,PAX3:1,RAF1:1,KCNJ2:1,PTHLH:1,CHUK:1	1
MP:0009458	abnormal skeletal muscle size	10	6	NOS1:1,NF1:2,RB1:2,INSR:2,FKRP:1,ACVR2B:2	9.82307e-05	0.0282631	0.122014	NA	NA	1
MP:0002801	abnormal long term object recognition memory	7	5	CREBBP:2,EGR1:1,PCDH9:2,JPH4:1,CTNNB1:1	6.2323e-05	0.0179317	0.124133	MP:0001458 - abnormal object recognition memory ,	CREBBP:2,EGR1:1,PCDH9:2,JPH4:1,PDE4B:2,EMX1:2,CTNNB1:1	1
MP:0008813	decreased common myeloid progenitor cell number	11	8	KMT2A:3,CREBBP:2,PTPN11:1,DOT1L:1,HIP1:1,MEIS1:1,ACTL6A:1,MSI2:1	0.000111447	0.0320657	0.12639	MP:0004810 - decreased hematopoietic stem cell number , MP:0010763 - abnormal hematopoietic stem cell physiology ,	KMT2A:3,CREBBP:2,PTPN11:1,DOT1L:1,HIP1:1,CCND1:1,CBFB:1,ACTL6A:1,MSI2:1,ERG:1,MEIS1:1,BAP1:1	1
MP:0012314	enhanced learning	3	2	PDE4B:2,CTNNB1:1	1.87168e-05	0.00538522	0.129732	MP:0002917 - decreased synaptic depression , MP:0008025 - brain vacuoles ,	PDE4B:2,SV2A:1,PRNP:1	1
MP:0013648	increased CD11b-high dendritic cell number	1	1	IKZF3:1	2.10078e-06	0.000604441	0.130353	MP:0013647 - abnormal CD11b-high dendritic cell number , MP:0002533 - abnormal type III hypersensitivity reaction , MP:0002491 - decreased IgD level , MP:0020172 - abnormal IgD level , MP:0013699 - abnormal immature NK cell morphology , MP:0013665 - abnormal immature NK cell number , MP:0013666 - decreased immature NK cell number , MP:0013519 - decreased CD4-positive NK T cell number , MP:0013521…	IKZF3:1,TAB3:1,JUNB:1,THBS1:1,NFKB1:1,RUNX3:1,JAK1:1	1
MP:0002920	decreased paired-pulse facilitation	6	4	GRIK5:1,ROCK2:2,GRIK3:1,EMX1:2	5.15135e-05	0.0148216	0.13097	MP:0002918 - abnormal paired-pulse facilitation ,	GRIK5:1,ROCK2:2,GRIK3:1,CACNA1A:3,EMX1:2,SYT2:1	1
MP:0008511	thin retinal inner nuclear layer	4	3	NR2E1:1,RB1:2,FKRP:1	2.92299e-05	0.00841009	0.131909	MP:0011996 - abnormal retinal inner nuclear layer thickness , MP:0003733 - abnormal retinal inner nuclear layer morphology , MP:0003734 - abnormal retinal inner plexiform layer morphology ,	NR2E1:1,RB1:2,FKRP:1,ASCL1:1,PLXNA1:1	1
MP:0005499	abnormal olfactory system morphology	7	7	NDST1:1,ASCL1:1,PAX6:1,HCN1:1,GBX2:1,CTNNB1:1,INSM1:1	6.33761e-05	0.0182347	0.132038	MP:0008789 - abnormal olfactory epithelium morphology ,	NDST1:1,ASCL1:1,PAX6:1,HCN1:1,INSM1:1	1
MP:0006267	abnormal intercalated disc morphology	3	2	MYH10:2,SRF:1	1.89545e-05	0.00545362	0.133272	MP:0010449 - heart right ventricle outflow tract stenosis , MP:0000827 - dilated third ventricle , MP:0005170 - cleft upper lip , MP:0003771 - abnormal lip shape , MP:0001071 - abnormal facial nerve morphology , MP:0000279 - ventricular hypoplasia ,	MYH10:2,PHC1:1,RND3:1,NDST1:1,PLXNA4:1,PBRM1:1	1
MP:0002641	anisopoikilocytosis	2	2	SLC7A1:1,BAP1:1	9.60661e-06	0.00276403	0.134563	MP:0009395 - increased nucleated erythrocyte cell number , MP:0010632 - cardiac muscle necrosis , MP:0012397 - abnormal nucleated erythrocyte cell number , MP:0030025 - giant platelets , MP:0012768 - decreased KLRG1-positive NK cell number , MP:0020409 - abnormal cardiac thrombosis , MP:0012766 - abnormal KLRG1-positive NK cell number ,	SLC7A1:1,BAP1:1,RB1:2	1
MP:0008226	decreased anterior commissure size	5	4	ITPR3:1,NR2E1:1,PLXNA4:1,EMX1:2	4.05595e-05	0.0116698	0.135317	MP:0005267 - abnormal olfactory cortex morphology , MP:0000860 - abnormal primary somatosensory cortex morphology , MP:0003989 - abnormal barrel cortex morphology ,	SEMA7A:1,NR2E1:1,EMX1:2,ADCY1:1,PLXNA4:1	1
MP:0020449	decreased microglial cell activation	1	1	SARM1:1	2.18859e-06	0.000629706	0.135417	MP:0010762 - abnormal microglial cell activation , MP:0009791 - increased susceptibility to viral infection induced morbidity/mortality ,	SARM1:1	1
MP:0003271	abnormal duodenum morphology	7	4	IREB2:1,PI4KA:2,CELSR3:3,NOS1:1	6.38712e-05	0.0183771	0.135839	NA	NA	1
MP:0010900	abnormal pulmonary interalveolar septum morphology	7	7	NDST1:1,PTPN11:1,FBN1:1,MAPK8IP3:1,MAPK8:1,CUX1:1,MAN1A2:1	6.39072e-05	0.0183875	0.136118	MP:0001179 - thick pulmonary interalveolar septum ,	NDST1:1,PTPN11:1,FBN1:1,MAPK8IP3:1,MAPK8:1,MAN1A2:1	1
MP:0009839	multiflagellated sperm	3	3	AGFG1:1,PPP1CC:1,BAZ1A:1	1.91804e-05	0.00551862	0.136667	MP:0002686 - globozoospermia ,	PICK1:1,AGFG1:1,PPP1CC:1	1
MP:0011584	increased alkaline phosphatase activity	2	2	SCUBE3:1,JAK1:1	9.72931e-06	0.00279934	0.137319	MP:0008820 - abnormal blood uric acid level , MP:0008821 - increased blood uric acid level , MP:0011583 - abnormal alkaline phosphatase activity , MP:0004604 - abnormal vertebral pedicle morphology , MP:0008956 - decreased cellular hemoglobin content , MP:0008954 - abnormal cellular hemoglobin content , MP:0010965 - decreased compact bone volume , MP:0030106 - small incus , MP:0011467 - decreased…	SCUBE3:1,JAK1:1,JUNB:1,CTNNB1:1	1
MP:0006292	abnormal nasal placode morphology	3	3	PAX6:1,GBX2:1,CTNNB1:1	1.92594e-05	0.00554136	0.137862	MP:0012170 - absent optic placodes , MP:0012168 - abnormal optic placode morphology , MP:0008793 - abnormal lens epithelium apoptosis , MP:0008794 - increased lens epithelium apoptosis , MP:0009902 - abnormal lateral nasal prominence morphology , MP:0009903 - abnormal medial nasal prominence morphology , MP:0006293 - absent nasal placodes , MP:0003425 - abnormal optic vesicle formation , MP:00020…	PAX6:1,GBX2:1,CTNNB1:1,PDS5B:1,NR2E1:1	1
MP:0003241	loss of cortex neurons	6	4	PSMC1:1,MYCBP2:2,EMX1:2,SETDB1:1	5.2553e-05	0.0151206	0.139926	NA	NA	1
MP:0004969	pale kidney	8	5	KMT2A:3,COL4A5:1,ACTN4:2,TIPARP:1,CHD2:1	7.65243e-05	0.0220177	0.140205	NA	NA	1
MP:0010783	abnormal stomach wall morphology	10	8	PI4KA:2,CNTN1:2,CHUK:1,NOS1:1,SLC9A1:1,KEAP1:1,RUNX3:1,THBS1:1	0.000101512	0.0292071	0.14164	MP:0010792 - abnormal stomach mucosa morphology , MP:0000471 - abnormal stomach epithelium morphology ,	PI4KA:2,CNTN1:2,CHUK:1,SLC9A1:1,KEAP1:1,RUNX3:1,THBS1:1	1
MP:0020342	small optic nerve	3	3	PAX6:1,FKRP:1,COL4A1:1	1.95541e-05	0.00562613	0.142348	MP:0006221 - optic nerve hypoplasia , MP:0003381 - vitreal fibroplasia , MP:0010258 - polar cataracts , MP:0010259 - anterior polar cataracts , MP:0010235 - abnormal retina inner limiting membrane morphology , MP:0010090 - increased circulating creatine kinase level , MP:0020280 - increased creatine kinase level , MP:0010089 - abnormal circulating creatine kinase level , MP:0020279 - abnormal cre…	PAX6:1,FKRP:1,COL4A1:1,NOS1:1,COL4A5:1,NR2E1:1	1
MP:0010269	decreased mammary gland tumor incidence	3	3	PIK3CB:1,CCND1:1,CTNNB1:1	1.9617e-05	0.00564425	0.143313	MP:0012422 - decreased integument system tumor incidence , MP:0012416 - decreased gland tumor incidence , MP:0010282 - decreased organ/body region tumor incidence , MP:0006270 - abnormal mammary gland growth during lactation ,	PIK3CB:1,CCND1:1,CTNNB1:1,SPTBN1:2	1
MP:0011177	abnormal erythroblast number	5	3	KMT2A:3,CBFB:1,ACTL6A:1	4.14213e-05	0.0119178	0.143936	MP:0011176 - abnormal erythroblast morphology , MP:0002416 - abnormal proerythroblast morphology , MP:0000596 - abnormal liver development , MP:0003943 - abnormal hepatobiliary system development , MP:0008973 - decreased erythroid progenitor cell number ,	KMT2A:3,CBFB:1,ACTL6A:1,SLC7A1:1,EXOC6:1,NF1:2,UBC:1,CHD2:1	1
MP:0013745	abnormal eyelid margin morphology	2	2	CTNNB1:1,ADAM17:1	1.00618e-05	0.00289499	0.144851	MP:0003153 - early eyelid opening , MP:0006236 - absent Meibomian glands , MP:0009346 - decreased trabecular bone thickness ,	CTNNB1:1,ADAM17:1,FBN1:1,RUNX3:1	1
MP:0005481	increased chronic myelocytic leukemia incidence	3	3	JUNB:1,HIP1:1,TP73:1	1.97958e-05	0.00569568	0.146064	NA	NA	1
MP:0013485	increased Paneth cell number	1	1	USP22:1	2.37698e-06	0.000683908	0.146182	MP:0013792 - abnormal small intestine goblet cell morphology , MP:0004141 - abnormal enteroendocrine cell morphology , MP:0013484 - abnormal Paneth cell number , MP:0010802 - abnormal intestinal enteroendocrine cell morphology , MP:0004843 - abnormal Paneth cell morphology , MP:0003449 - abnormal intestinal goblet cell morphology ,	USP22:1,INSM1:1,CTNNB1:1	1
MP:0001129	impaired ovarian folliculogenesis	5	4	SAFB:1,FOXL2:1,INSR:2,LATS1:1	4.16743e-05	0.0119906	0.146511	NA	NA	1
MP:0012800	abnormal rhombomere 5 morphology	2	2	GBX2:1,RXRB:1	1.01384e-05	0.00291703	0.146598	MP:0030335 - absent third pharyngeal arch artery , MP:0003193 - decreased cholesterol efflux , MP:0009231 - detached acrosome , MP:0001247 - dermal cysts , MP:0001246 - mixed cellular infiltration to dermis , MP:0010584 - abnormal conotruncus septation , MP:0001308 - abnormal lens polarity , MP:0010706 - ventral rotation of lens , MP:0003191 - abnormal cellular cholesterol metabolism , MP:0013245…	RXRB:1	1
MP:0005132	decreased luteinizing hormone level	5	4	EGR1:1,INSR:2,INSM1:1,LATS1:1	4.17163e-05	0.0120027	0.14694	MP:0001134 - absent corpus luteum ,	EGR1:1,CACNB4:1,INSR:2,LATS1:1	1
MP:0000794	abnormal parietal lobe morphology	10	7	ADCY1:1,EPHB1:1,MAPK8IP3:1,NF1:2,WDFY3:2,PLXNA4:1,EMX1:2	0.0001028	0.0295778	0.149773	MP:0000859 - abnormal somatosensory cortex morphology ,	ADCY1:1,EPHB1:1,NF1:2,WDFY3:2,PLXNA4:1,EMX1:2	1
MP:0001349	excessive tearing	3	2	LTBP3:2,L1CAM:1	2.00451e-05	0.0057674	0.149929	MP:0020218 - abnormal tear production , MP:0010872 - increased trabecular bone mass ,	LTBP3:2,L1CAM:1,PLXNA1:1	1
MP:0013611	abnormal bile duct epithelium morphology	2	2	NF2:1,LATS1:1	1.0292e-05	0.00296124	0.150117	MP:0006078 - abnormal nipple morphology , MP:0005121 - decreased circulating prolactin level ,	LATS1:1	1
MP:0001273	decreased metastatic potential	6	3	UBE2O:3,BCL11B:1,NF1:2	5.37456e-05	0.0154638	0.150544	NA	NA	1
MP:0001396	unidirectional circling	4	3	SLC12A2:1,KCNMA1:1,NF1:2	3.08339e-05	0.0088716	0.151102	NA	NA	1
MP:0002731	megacolon	4	3	CNP:2,SMARCA4:1,ARAF:1	3.10686e-05	0.00893913	0.153996	NA	NA	1
MP:0009321	increased histiocytic sarcoma incidence	6	4	CREBBP:2,NF1:2,STK4:1,THBS1:1	5.42558e-05	0.0156106	0.155194	NA	NA	1
MP:0000277	abnormal heart shape	6	5	MYH10:2,HEXIM1:1,DVL3:1,NF1:2,SRF:1	5.4275e-05	0.0156161	0.15537	NA	NA	1
MP:0010504	abnormal RR interval	6	5	PTPN11:1,SCN1A:2,UHRF2:1,DOT1L:1,HCN1:1	5.43393e-05	0.0156346	0.155961	MP:0010506 - prolonged RR interval ,	PTPN11:1,UHRF2:1,DOT1L:1	1
MP:0020369	increased intestinal iron level	2	2	IREB2:1,FBXL5:1	1.05572e-05	0.00303754	0.156228	MP:0008740 - abnormal intestinal iron level , MP:0011892 - abnormal circulating transferrin level , MP:0011894 - decreased circulating transferrin level , MP:0011895 - abnormal circulating unsaturated transferrin level , MP:0011897 - decreased circulating unsaturated transferrin level , MP:0008743 - decreased liver iron level , MP:0002813 - microcytosis , MP:0008810 - increased circulating iron l…	IREB2:1,FBXL5:1,EXOC6:1,NEK9:1	1
MP:0001710	absent amniotic folds	2	2	PRMT1:1,CTNNB1:1	1.05968e-05	0.00304892	0.157143	NA	NA	1
MP:0003439	abnormal glycerol level	3	3	SCUBE3:1,PTPN11:1,FABP2:1	2.0511e-05	0.00590145	0.15724	MP:0003441 - increased glycerol level , MP:0011973 - abnormal circulating glycerol level ,	PTPN11:1,FABP2:1,SCUBE3:1	1
MP:0008596	increased circulating interleukin-6 level	9	8	TBK1:2,JUNB:1,ZG16:1,PTPN11:1,CRY2:1,NCKAP1L:1,IRF1:1,RPS6KA4:1	9.14453e-05	0.0263108	0.158168	NA	NA	1
MP:0001893	non-obstructive hydrocephaly	1	1	TP73:1	2.60487e-06	0.000749479	0.159026	MP:0008780 - increased pancreatic acinar cell carcinoma incidence , MP:0009761 - abnormal meiotic spindle morphology , MP:0009485 - distended ileum , MP:0001788 - periorbital edema , MP:0010318 - increased salivary gland tumor incidence , MP:0001867 - rhinitis , MP:0001866 - nasal inflammation , MP:0000481 - abnormal enterocyte cell number , MP:0001917 - intraventricular hemorrhage , MP:0001852 -…	TP73:1,BTRC:1,CTNNB1:1,CUX1:1,CBFB:1,VAC14:1,PRKG2:1,ATR:1,ALDH1A2:1,SMARCA4:1,CHUK:1,SPDYA:1	1
MP:0003451	absent olfactory bulb	3	3	NDST1:1,PAX6:1,PAX3:1	2.06789e-05	0.00594977	0.159902	MP:0000761 - thin diaphragm muscle , MP:0000024 - lowered ear position ,	NDST1:1,ILF3:1,PAX3:1,PAX6:1,NIPBL:1	1
MP:0020333	enhanced leukocyte tethering or rolling	2	2	NOS1:1,ADAM17:1	1.07454e-05	0.00309169	0.160594	MP:0004545 - enlarged esophagus , MP:0011508 - glomerular capillary thrombosis , MP:0011507 - abnormal kidney thrombosis , MP:0003434 - decreased susceptibility to induced choroidal neovascularization , MP:0010779 - abnormal stomach muscularis externa morphology , MP:0001356 - increased aggression towards females , MP:0009008 - delayed estrous cycle , MP:0006111 - abnormal coronary circulation , …	CHUK:1,NOS1:1,ADAM17:1,RYR2:2	1
MP:0002023	increased B cell derived lymphoma incidence	10	6	KMT2A:3,H2AFX:1,UBE2O:3,PTPN11:1,PCBP4:1,IKZF3:1	0.000104536	0.0300774	0.161106	NA	NA	1
MP:0004157	interrupted aortic arch	6	5	NDST1:1,SMG9:1,GBX2:1,FLNA:2,BMPR2:1	5.51144e-05	0.0158576	0.163161	MP:0010544 - interrupted aorta ,	NDST1:1,SMG9:1,GBX2:1,FLNA:2,BMPR2:1	1
MP:0008493	alpha-synuclein inclusion body	3	3	PSMC1:1,VPS35:1,GIGYF2:1	2.09525e-05	0.00602848	0.164268	NA	NA	1
MP:0004597	increased susceptibility to noise-induced hearing loss	3	3	KCNMA1:1,NFKB1:1,TRPV4:1	2.099e-05	0.00603929	0.16487	MP:0006334 - abnormal susceptibility to hearing loss , MP:0003280 - urinary incontinence ,	KCNMA1:1,MYH9:1,NFKB1:1,TRPV4:1	1
MP:0009177	decreased pancreatic alpha cell number	4	4	PAX6:1,DACH1:1,CACNA1E:1,INSM1:1	3.20177e-05	0.00921221	0.16591	MP:0005128 - decreased adrenocorticotropin level , MP:0005216 - abnormal pancreatic alpha cell morphology , MP:0003339 - decreased pancreatic beta cell number ,	PAX6:1,INSM1:1,DACH1:1,CACNA1E:1,INSR:2	1
MP:0000604	amyloidosis	6	6	LRP1:1,VPS35:1,NCKAP1L:1,PRNP:1,IDE:1,FLOT1:1	5.54119e-05	0.0159432	0.165963	MP:0003329 - amyloid beta deposits , MP:0014062 - nervous system inclusion bodies ,	LRP1:1,VPS35:1,PRNP:1,IDE:1,FLOT1:1,PSMC1:1,GIGYF2:1,HSPA4:1	1
MP:0005105	abnormal middle ear ossicle morphology	7	6	ACTN4:2,SCUBE3:1,SMG9:1,GBX2:1,FBXO11:1,CTNNB1:1	6.76594e-05	0.0194671	0.16665	NA	NA	1
MP:0001008	abnormal sympathetic ganglion morphology	8	6	ASCL1:1,ACTN4:2,PDS5B:1,EGR3:1,SMG9:1,NF1:2	8.01033e-05	0.0230475	0.167017	MP:0008317 - abnormal paravertebral ganglion morphology , MP:0001007 - abnormal sympathetic system morphology ,	ACTN4:2,PDS5B:1,EGR3:1,SMG9:1,NF1:2,ASCL1:1,PLXNA4:1	1
MP:0008254	increased megakaryocyte cell number	6	4	CREBBP:2,CHD2:1,MYH9:1,RB1:2	5.55944e-05	0.0159957	0.167692	MP:0002695 - abnormal circulating glucagon level ,	CREBBP:2,CACNA1E:1,RB1:2	1
MP:0030540	misaligned teeth	8	7	ATR:1,EHD1:1,LTBP3:2,BAZ1B:1,CCND1:1,CTNNB1:1,PTHLH:1	8.02658e-05	0.0230942	0.168287	MP:0000120 - malocclusion ,	ATR:1,EHD1:1,LTBP3:2,BAZ1B:1,PTHLH:1	1
MP:0003058	increased insulin secretion	5	4	PIK3CB:1,MAPK8:1,INSR:2,IGFBP5:1	4.37858e-05	0.0125981	0.168745	NA	NA	1
MP:0010234	abnormal vibrissa follicle morphology	2	2	CHUK:1,CTNNB1:1	1.11107e-05	0.0031968	0.16913	MP:0004726 - abnormal nasal capsule morphology , MP:0000936 - small embryonic telencephalon , MP:0005579 - absent outer ear , MP:0010880 - small esophagus , MP:0003142 - anotia , MP:0003276 - esophageal atresia , MP:0030197 - small nasal septum , MP:0012279 - wide sternum , MP:0000098 - abnormal vomer bone morphology , MP:0030266 - small vomer bone , MP:0005300 - abnormal corneal stroma morpholog…	PAX6:1,CHUK:1,PTPN11:1,CTNNB1:1,PAX3:1,RXRB:1,JAG2:1,MAPK8:1	1
MP:0004024	aneuploidy	10	8	FUS:2,PDS5B:1,PTPN11:1,DOT1L:1,CDC25A:1,RB1:2,NEK7:1,MGEA5:1	0.000105809	0.0304435	0.169673	MP:0003702 - abnormal chromosome morphology ,	FUS:2,PDS5B:1,SPDYA:1,DOT1L:1,POT1:1,RB1:2	1
MP:0011364	abnormal metanephros morphology	4	2	NF1:2,PLXNB1:2	3.23755e-05	0.00931515	0.170485	NA	NA	1
MP:0008877	abnormal DNA methylation	8	6	UHRF2:1,BAP1:1,SMCHD1:1,RB1:2,DMAP1:1,EMX1:2	8.05469e-05	0.0231751	0.170496	MP:0012167 - abnormal epigenetic regulation of gene expression ,	UHRF2:1,BAP1:1,ASCL2:1,SMCHD1:1,RB1:2,MEST:1,DMAP1:1,EMX1:2	1
MP:0008053	abnormal NK cell differentiation	2	2	BCL11B:1,S1PR1:1	1.1185e-05	0.00321818	0.170876	NA	NA	1
MP:0000938	motor neuron degeneration	7	5	OLIG2:2,FUS:2,EGR3:1,DYNC1H1:1,GIGYF2:1	6.81903e-05	0.0196199	0.171201	NA	NA	1
MP:0011348	abnormal renal glomerulus basement membrane morphology	8	7	COL4A5:1,ACTN4:2,JUNB:1,GRM1:1,MYH9:1,COL4A1:1,DDR1:1	8.07135e-05	0.023223	0.171811	MP:0008140 - podocyte foot process effacement , MP:0011409 - increased renal glomerulus basement membrane thickness , MP:0008059 - abnormal podocyte foot process morphology , MP:0011349 - abnormal renal glomerulus basement membrane thickness , MP:0005264 - glomerulosclerosis , MP:0011402 - renal cast , MP:0005326 - abnormal podocyte morphology , MP:0011497 - abnormal glomerular capsule visceral l…	COL4A5:1,ACTN4:2,JUNB:1,GRM1:1,MYH9:1,COL4A1:1,DDR1:1,TK1:1,NOS1:1	1
MP:0005545	abnormal lens development	9	8	PAX6:1,PDS5B:1,GBX2:1,RB1:2,MAF:1,CTNNB1:1,ADAM17:1,COL4A1:1	9.33637e-05	0.0268628	0.171961	NA	NA	1
MP:0008730	fused phalanges	4	4	SCUBE3:1,JAG2:1,MIB1:1,CTNNB1:1	3.26085e-05	0.00938217	0.173487	MP:0006280 - abnormal digit development , MP:0004992 - increased bone resorption ,	JAG2:1,MIB1:1,SCUBE3:1,CTNNB1:1	1
MP:0008891	decreased hepatocyte apoptosis	4	3	STK3:1,SPTBN1:2,STK4:1	3.26097e-05	0.00938252	0.173502	NA	NA	1
MP:0020137	decreased bone mineralization	6	5	CHUK:1,FZD9:2,PHOSPHO1:1,CTNNB1:1,SLC13A4:1	5.62053e-05	0.0161715	0.173533	MP:0008274 - failure of bone ossification ,	PHOSPHO1:1,CTNNB1:1,SLC13A4:1	1
MP:0001879	abnormal lymphatic vessel morphology	9	7	PTH1R:1,FLT4:1,FAM46C:2,CMIP:1,PLXNA1:1,SMG9:1,NF1:2	9.3584e-05	0.0269262	0.17358	NA	NA	1
MP:0020146	abnormal vascular endothelial cell proliferation	2	2	H2AFX:1,ERG:1	1.13319e-05	0.00326045	0.174336	MP:0004229 - abnormal embryonic erythropoiesis , MP:0004230 - abnormal embryonic erythrocyte morphology ,	ERG:1	1
MP:0001849	ear inflammation	5	6	NF2:1,JAK1:1,TP73:1,FBXO11:1,CTNNB1:1,RXRB:1	4.43096e-05	0.0127488	0.174457	NA	NA	1
MP:0004921	decreased placenta weight	3	3	CELF1:1,RAF1:1,MEST:1	2.15877e-05	0.00621126	0.17454	MP:0004257 - abnormal placenta weight , MP:0004259 - small placenta ,	CELF1:1,RAF1:1,MEST:1,HGF:1,RICTOR:1,SENP2:1	1
MP:0001409	increased stereotypic behavior	7	4	ANKS1B:2,GABRB3:1,CREBBP:2,EMX1:2	6.87865e-05	0.0197914	0.176375	NA	NA	1
MP:0009450	abnormal axon fasciculation	6	5	NTN4:1,CNTN1:2,EPHB1:1,PTPN11:1,NR2E1:1	5.65166e-05	0.0162611	0.176542	NA	NA	1
MP:0006073	abnormal retinal bipolar cell morphology	6	4	ASCL1:1,MYH10:2,PLXNA1:1,RB1:2	5.65413e-05	0.0162682	0.176781	MP:0005240 - abnormal amacrine cell morphology ,	ASCL1:1,PAX6:1,PLXNA1:1,RB1:2,PLXNA4:1	1
MP:0010890	decreased alveolar lamellar body number	2	2	NDST1:1,PTHLH:1	1.14887e-05	0.00330555	0.178041	MP:0004780 - abnormal surfactant secretion , MP:0010813 - abnormal alveolar lamellar body morphology , MP:0000075 - absent neurocranium , MP:0004782 - abnormal surfactant physiology , MP:0002275 - abnormal type II pneumocyte morphology , MP:0011643 - abnormal tendon collagen fibril morphology , MP:0009905 - absent tongue , MP:0002273 - abnormal pulmonary alveolus epithelial cell morphology , MP:0…	NDST1:1,PTGES3:1,PTHLH:1	1
MP:0030189	broad snout	2	2	PTPN11:1,TIPARP:1	1.14955e-05	0.00330751	0.178202	MP:0002293 - long gestation period , MP:0002292 - abnormal gestational length , MP:0011127 - abnormal secondary ovarian follicle number , MP:0002681 - increased corpora lutea number , MP:0009895 - decreased palatine bone horizontal plate size , MP:0004906 - enlarged uterus , MP:0030383 - small presphenoid bone , MP:0009006 - prolonged estrous cycle , MP:0009363 - abnormal secondary ovarian follic…	TIPARP:1	1
MP:0012739	abnormal anterior primitive streak morphology	2	2	CTNNB1:1,MAP4K4:1	1.15048e-05	0.00331019	0.178423	MP:0003445 - sirenomelia ,	MAP4K4:1	1
MP:0004045	abnormal cell cycle checkpoint function	8	8	PAX6:1,SPTBN1:2,CDC25A:1,PPP5C:1,SETD7:1,RB1:2,EMX1:2,BRPF1:1	8.15944e-05	0.0234765	0.17884	NA	NA	1
MP:0008440	abnormal subplate morphology	4	3	BRSK1:1,MAPK8IP3:1,WDFY3:2	3.30236e-05	0.00950161	0.178882	MP:0012139 - increased forebrain size ,	WDFY3:2	1
MP:0008122	decreased myeloid dendritic cell number	3	3	NFKB1:1,RUNX3:1,STK4:1	2.19107e-05	0.0063042	0.179832	MP:0008115 - abnormal dendritic cell differentiation , MP:0002392 - abnormal Peyer's patch T cell area morphology , MP:0008120 - abnormal myeloid dendritic cell number , MP:0006173 - abnormal myeloid dendritic cell morphology , MP:0008127 - decreased dendritic cell number ,	NFKB1:1,RUNX3:1,STK4:1	1
MP:0004028	chromosome breakage	6	5	H2AFX:1,FUS:2,ATR:1,POT1:1,XRCC5:1	5.70488e-05	0.0164142	0.181734	NA	NA	1
MP:0004614	caudal vertebral transformation	1	1	PPP5C:1	3.06105e-06	0.000880731	0.184161	MP:0004648 - decreased thoracic vertebrae number , MP:0004619 - caudal vertebral fusion ,	PPP5C:1	1
MP:0008321	small adenohypophysis	4	3	EGR1:1,NF1:2,CTNNB1:1	3.34502e-05	0.00962436	0.184486	MP:0010963 - abnormal compact bone volume , MP:0013570 - abnormal neuroendocrine gland physiology , MP:0005646 - abnormal pituitary gland physiology , MP:0010875 - increased bone volume , MP:0004984 - increased osteoclast cell number ,	JAK1:1,NF1:2,CTNNB1:1,EGR1:1,PDPK1:1,NOS1:1,CRY2:1	1
MP:0005257	abnormal intraocular pressure	4	3	PAX6:1,ROCK2:2,TRPV4:1	3.34668e-05	0.00962914	0.184705	MP:0005203 - abnormal trabecular meshwork morphology , MP:0005258 - ocular hypertension ,	PAX6:1,TRPV4:1	1
MP:0002734	abnormal mechanical nociception	4	3	PIEZO2:2,PAX3:1,TRPV4:1	3.35518e-05	0.00965359	0.185828	NA	NA	1
MP:0002807	abnormal eye blink conditioning behavior	4	4	HCN1:1,KCNMA1:1,MYO5A:1,PTPN4:1	3.36551e-05	0.0096833	0.187197	NA	NA	1
MP:0010163	hemolysis	4	4	EXOC6:1,NCKAP1L:1,PFKM:1,MAFK:1	3.37253e-05	0.0097035	0.188129	MP:0003657 - abnormal erythrocyte osmotic lysis , MP:0002640 - reticulocytosis , MP:0003656 - abnormal erythrocyte physiology , MP:0002643 - poikilocytosis ,	EXOC6:1,NCKAP1L:1,PFKM:1,MAFK:1,TIPARP:1,KLF3:1	1
MP:0011723	ectopic neuron	13	9	PAX6:1,MYH10:2,ATR:1,PLXNB2:1,WDFY3:2,RB1:2,CCND1:1,EMX1:2,PLXNB1:2	0.000148281	0.0426637	0.190587	NA	NA	1
MP:0010913	abnormal neuroendocrine cell morphology	4	3	ASCL1:1,FBN1:1,NF1:2	3.40634e-05	0.0098008	0.192639	NA	NA	1
MP:0004647	decreased lumbar vertebrae number	7	7	WNT5B:1,CMIP:1,PIK3CB:1,PPP5C:1,DDAH1:1,USP22:1,L3MBTL2:1	7.06804e-05	0.0203363	0.193247	NA	NA	1
MP:0011465	abnormal urine urea nitrogen level	2	2	JAK1:1,SLC5A1:1	1.21287e-05	0.0034897	0.193287	MP:0011459 - increased urine chloride ion level , MP:0004348 - long femur , MP:0011435 - increased urine magnesium level , MP:0011434 - abnormal urine magnesium level , MP:0009480 - distended cecum , MP:0005619 - increased urine potassium level , MP:0011458 - abnormal urine chloride ion level , MP:0006316 - increased urine sodium level , MP:0004820 - abnormal urine potassium level ,	SLC5A1:1	1
MP:0008800	increased small intestinal crypt cell apoptosis	1	1	ASCL2:1	3.25158e-06	0.000935551	0.194437	MP:0008959 - abnormal spongiotrophoblast cell morphology , MP:0003123 - paternal imprinting ,	ASCL2:1	1
MP:0000175	absent bone marrow cell	3	3	HIP1:1,MEIS1:1,CTNNB1:1	2.28571e-05	0.0065765	0.195578	MP:0000239 - absent common myeloid progenitor cells , MP:0003205 - testicular atrophy ,	HIP1:1,MEIS1:1,SPDYA:1,CTNNB1:1	1
MP:0013821	abnormal cerebral artery morphology	3	3	PTH1R:1,CMIP:1,SMG9:1	2.28781e-05	0.00658254	0.195931	MP:0013840 - absent segment of posterior cerebral artery , MP:0013839 - abnormal posterior cerebral artery morphology , MP:0010490 - abnormal inferior vena cava valve morphology ,	PTH1R:1,CMIP:1,SMG9:1	1
MP:0005011	increased eosinophil cell number	6	4	BCL6:2,FZD9:2,ITCH:1,THBS1:1	5.85359e-05	0.0168421	0.196561	NA	NA	1
MP:0010540	long stride length	1	1	BICD2:1	3.29156e-06	0.000947055	0.196577	MP:0009977 - abnormal cerebellar granule cell migration , MP:0009978 - abnormal cerebellum white matter morphology , MP:0000917 - obstructive hydrocephaly , MP:0002958 - cerebral aqueductal stenosis ,	BICD2:1,PLXNB2:1,IREB2:1,RND3:1	1
MP:0010309	increased mesothelioma incidence	2	2	NF2:1,BAP1:1	1.22708e-05	0.00353057	0.196694	NA	NA	1
MP:0005306	abnormal phalanx morphology	9	8	SCUBE3:1,CHUK:1,GLCE:2,FBN1:1,JAG2:1,CBFB:1,MIB1:1,CTNNB1:1	9.66447e-05	0.0278068	0.196788	NA	NA	1
MP:0005167	abnormal blood-brain barrier function	3	3	HRH3:1,NOS1:1,CTNNB1:1	2.2933e-05	0.00659834	0.196856	MP:0005290 - decreased oxygen consumption , MP:0009347 - increased trabecular bone thickness , MP:0010878 - increased trabecular bone volume , MP:0001541 - abnormal osteoclast physiology ,	HRH3:1,ADIPOR1:1,NOS1:1,CTNNB1:1,CRY2:1	1
MP:0008474	absent spleen germinal center	5	3	BCL6:2,NF1:2,IKZF3:1	4.63309e-05	0.0133304	0.197167	NA	NA	1
MP:0009238	coiled sperm flagellum	3	3	LRP8:1,RXRB:1,BAZ1A:1	2.29639e-05	0.00660723	0.197376	NA	NA	1
MP:0010254	nuclear cataracts	2	2	HIP1:1,MAF:1	1.23505e-05	0.0035535	0.198608	MP:0011962 - increased cornea thickness , MP:0000973 - abnormal cutaneous/subcutaneous mechanoreceptor morphology ,	MAF:1	1
MP:0003547	abnormal pulmonary pressure	2	2	ERG:1,BMPR2:1	1.23515e-05	0.0035538	0.198634	MP:0003548 - pulmonary hypertension , MP:0004012 - increased pulmonary artery pressure , MP:0010758 - increased right ventricle systolic pressure , MP:0010755 - abnormal heart right ventricle pressure , MP:0011131 - abnormal lung endothelial cell physiology , MP:0011138 - abnormal lung endothelial cell proliferation , MP:0011105 - embryonic lethality between implantation and placentation, incompl…	ERG:1,BMPR2:1,INSM1:1	1
MP:0005353	abnormal patella morphology	2	1	RHOBTB3:2	1.2409e-05	0.00357035	0.200017	MP:0003918 - decreased kidney weight ,	ZNF521:1,RHOBTB3:2	1
MP:0000008	increased white adipose tissue amount	4	4	ADIPOR1:1,PTPN11:1,NOS1:1,INSR:2	3.47427e-05	0.00999623	0.2018	MP:0004893 - decreased adiponectin level ,	ADIPOR1:1,PTPN11:1,NOS1:1	1
MP:0002495	increased IgA level	7	6	TBK1:2,JAK1:1,ITCH:1,CBFB:1,PDCD1:1,RUNX3:1	7.17041e-05	0.0206309	0.202629	NA	NA	1
MP:0000286	abnormal mitral valve morphology	9	6	CREBBP:2,PTPN11:1,FBN1:1,NF1:2,FLNA:2,ADAM17:1	9.73901e-05	0.0280213	0.202634	MP:0002745 - abnormal atrioventricular valve morphology , MP:0010435 - abnormal heart atrium and ventricle connection ,	CREBBP:2,PDS5B:1,PTPN11:1,FBN1:1,NF1:2,FLNA:2,PAX3:1,ADAM17:1,ARID2:1	1
MP:0009790	decreased susceptibility to viral infection induced morbidity/mortality	3	3	HCFC2:1,NFKB1:1,KHSRP:1	2.32985e-05	0.00670349	0.203035	MP:0002410 - decreased susceptibility to viral infection , MP:0009786 - decreased susceptibility to infection induced morbidity/mortality ,	HCFC2:1,NFKB1:1,KHSRP:1	1
MP:0005114	premature hair loss	3	3	MYO5A:1,MIB1:1,PDPK1:1	2.34159e-05	0.00673727	0.20503	NA	NA	1
MP:0008277	abnormal sternum ossification	7	6	NIPBL:1,PDS5B:1,CHUK:1,RB1:2,PTHLH:1,HS2ST1:1	7.19898e-05	0.0207131	0.205278	NA	NA	1
MP:0000276	heart right ventricle hypertrophy	7	6	NDST1:1,ADAMTS6:2,FBN1:1,PHC1:1,ERG:1,BMPR2:1	7.20061e-05	0.0207177	0.20543	NA	NA	1
MP:0009349	increased urine pH	2	2	NOS1:1,SLC16A10:1	1.26346e-05	0.00363525	0.205453	MP:0011470 - increased urine creatinine level , MP:0009348 - abnormal urine pH , MP:0003311 - aminoaciduria ,	SLC16A10:1,NOS1:1	1
MP:0001786	skin edema	8	4	KMT2A:3,TBK1:2,FLT4:1,RB1:2	8.48854e-05	0.0244234	0.206182	NA	NA	1
MP:0010132	decreased DN2 thymocyte number	3	3	PRNP:1,RICTOR:1,MSI2:1	2.34929e-05	0.00675943	0.206341	MP:0010134 - decreased DN3 thymocyte number ,	RICTOR:1,MSI2:1	1
MP:0004292	abnormal spiral ligament fibrocyte morphology	3	3	GABRB3:1,SLC12A6:1,SLC12A2:1	2.35108e-05	0.00676457	0.206646	MP:0004288 - abnormal spiral ligament morphology , MP:0004296 - abnormal type IV spiral ligament fibrocytes , MP:0004398 - cochlear inner hair cell degeneration ,	GABRB3:1,SLC12A6:1,SLC12A2:1	1
MP:0000088	short mandible	11	10	PTH1R:1,KAT6B:1,NIPBL:1,PDS5B:1,CHUK:1,BAZ1B:1,PAX3:1,EMX1:2,PTHLH:1,PDPK1:1	0.000124322	0.0357701	0.207667	NA	NA	1
MP:0004833	ovary atrophy	2	2	SPDYA:1,SAFB:1	1.27582e-05	0.00367083	0.20844	MP:0013317 - abnormal seminal vesicle development , MP:0009451 - abnormal chromosomal synapsis , MP:0009070 - small oviduct , MP:0009063 - abnormal oviduct size , MP:0008966 - abnormal chiasmata formation , MP:0009452 - abnormal synaptonemal complex , MP:0003574 - abnormal oviduct morphology ,	SAFB:1,SPDYA:1	1
MP:0020040	decreased bone ossification	4	3	CRY2:1,FZD9:2,PHOSPHO1:1	3.5251e-05	0.0101425	0.20874	NA	NA	1
MP:0004663	athyroidism	2	2	PAX3:1,SRF:1	1.27815e-05	0.00367751	0.209001	MP:0005314 - absent thyroid gland , MP:0004032 - abnormal interventricular groove morphology , MP:0008183 - absent marginal zone B cells ,	PAX3:1,SRF:1	1
MP:0010857	pulmonary necrosis	2	2	NEDD4L:1,PDCD1:1	1.28116e-05	0.00368617	0.209729	MP:0009646 - urinary bladder inflammation , MP:0004752 - decreased length of allograft survival , MP:0010861 - increased respiratory mucosa goblet cell number , MP:0008091 - decreased T-helper 2 cell number , MP:0013772 - increased effector memory T-helper cell number , MP:0013770 - abnormal effector memory T-helper cell number , MP:0011885 - abnormal circulating lipase level , MP:0004217 - salt-…	PDCD1:1,NEDD4L:1	1
MP:0013598	Leydig cell hypertrophy	1	1	RFX2:1	3.56246e-06	0.001025	0.210926	NA	NA	1
MP:0009938	abnormal hippocampus granule cell morphology	3	2	SCN1A:2,ZNF521:1	2.38225e-05	0.00685425	0.211972	MP:0008285 - abnormal hippocampus granule cell layer ,	SCN1A:2,ZNF521:1	1
MP:0005335	abnormal gonadal fat pad morphology	8	7	SAMD4A:1,PHF2:1,PPARA:1,KLF3:1,MAPK8:1,INSR:2,PDPK1:1	8.59025e-05	0.024716	0.214954	MP:0009283 - decreased gonadal fat pad weight ,	SAMD4A:1,PHF2:1,MAPK8:1,PDPK1:1	1
MP:0012706	decreased embryonic neuroepithelial cell proliferation	2	2	RAD54L2:1,GBX2:1	1.3133e-05	0.00377864	0.217517	MP:0012704 - abnormal embryonic neuroepithelial cell proliferation ,	RAD54L2:1,GBX2:1	1
MP:0008839	absent acrosome	2	2	AGFG1:1,RXRB:1	1.31433e-05	0.00378161	0.217767	MP:0009233 - enlarged sperm head ,	AGFG1:1	1
MP:0008288	abnormal adrenal cortex morphology	5	4	NF1:2,CRHR1:1,NNT:1,PDPK1:1	4.8197e-05	0.0138673	0.218987	MP:0008294 - abnormal adrenal gland zona fasciculata morphology , MP:0003368 - decreased circulating glucocorticoid level , MP:0002665 - decreased circulating corticosterone level ,	CRHR1:1,NNT:1,PDPK1:1	1
MP:0013958	decreased small intestine length	2	2	CDC25A:1,SMARCA4:1	1.32081e-05	0.00380026	0.219341	MP:0014082 - decreased small intestinal villus height , MP:0004500 - increased incidence of tumors by ionizing radiation induction , MP:0009483 - enlarged ileum , MP:0010999 - proteinosis , MP:0010998 - pulmonary alveolar proteinosis , MP:0008142 - decreased small intestinal villus size , MP:0004002 - abnormal jejunum morphology , MP:0013916 - decreased intestine length , MP:0009476 - enlarged ce…	CDC25A:1,SMARCA4:1	1
MP:0011077	decreased macrophage nitric oxide production	1	1	PRKCE:1	3.75452e-06	0.00108026	0.220946	MP:0011081 - decreased macrophage apoptosis , MP:0008642 - decreased circulating interleukin-1 beta level , MP:0011074 - abnormal macrophage nitric oxide production , MP:0001123 - dilated uterus , MP:0008554 - decreased circulating tumor necrosis factor level , MP:0011073 - abnormal macrophage apoptosis , MP:0003037 - increased myocardial infarction size , MP:0003546 - decreased alcohol consumpti…	PRKCE:1,ADAM17:1	1
MP:0009836	abnormal sperm principal piece morphology	1	1	PPP1CC:1	3.756e-06	0.00108068	0.221022	MP:0009237 - kinked sperm flagellum ,	LRP8:1,PPP1CC:1	1
MP:0002267	abnormal bronchiole morphology	7	6	TK1:1,FBN1:1,KEAP1:1,RB1:2,ADAM17:1,THBS1:1	7.36761e-05	0.0211982	0.221181	NA	NA	1
MP:0008788	abnormal fetal cardiomyocyte morphology	9	6	MYH10:2,HEXIM1:1,SPTBN1:2,PPP2R5C:1,ALDH1A2:1,RYR2:2	9.97217e-05	0.0286921	0.221375	NA	NA	1
MP:0001218	thin epidermis	8	8	ATR:1,PTPN11:1,BCL11B:1,PTGES3:1,MAPK8:1,RAF1:1,NFKB1:1,PTHLH:1	8.66998e-05	0.0249454	0.22193	NA	NA	1
MP:0002196	absent corpus callosum	9	7	NIPBL:1,ATR:1,ITPR3:1,PLXNB2:1,EMX1:2,CTNNB1:1,PLXNB1:2	9.98141e-05	0.0287187	0.222131	NA	NA	1
MP:0006379	abnormal spermatocyte morphology	6	4	DHH:3,SPDYA:1,EHD1:1,HSPA4:1	6.10268e-05	0.0175587	0.222359	NA	NA	1
MP:0004055	atrium hypoplasia	3	3	NIPBL:1,HEXIM1:1,SMG9:1	2.44649e-05	0.00703908	0.223044	NA	NA	1
MP:0002546	mydriasis	3	2	PAX6:1,FLNA:2	2.44848e-05	0.00704482	0.223389	MP:0001319 - irregularly shaped pupil , MP:0010432 - common ventricle , MP:0003649 - decreased heart right ventricle size , MP:0001317 - abnormal pupil morphology , MP:0010620 - thick mitral valve , MP:0010404 - ostium primum atrial septal defect ,	PAX6:1,FLNA:2,COL4A1:1,MAF:1	1
MP:0004098	abnormal cerebellar granule cell morphology	13	9	PAX6:1,CNTN1:2,ATR:1,SLC12A5:1,CACNA1A:3,PLXNB2:1,RB1:2,XRCC5:1,PLXNB1:2	0.000153463	0.0441548	0.223691	NA	NA	1
MP:0001302	eyelids open at birth	10	10	NIPBL:1,CHUK:1,PTPN11:1,BCL11B:1,FBXO11:1,FOXL2:1,MAPK8:1,RAF1:1,CBFB:1,ADAM17:1	0.000113362	0.0326168	0.22472	NA	NA	1
MP:0000678	abnormal parathyroid gland morphology	3	3	ALDH1A2:1,PHC1:1,PTHLH:1	2.46013e-05	0.00707834	0.22541	MP:0005401 - abnormal fat-soluble vitamin level , MP:0005400 - abnormal vitamin level , MP:0004019 - abnormal vitamin homeostasis , MP:0006338 - abnormal second pharyngeal arch morphology ,	ALDH1A2:1,PTHLH:1,PHC1:1,MIB1:1	1
MP:0003456	absent tail	2	2	DVL3:1,CTNNB1:1	1.34598e-05	0.00387269	0.225464	MP:0006286 - inner ear hypoplasia , MP:0011666 - double outlet right ventricle, ventricular defect committed to aorta , MP:0012173 - short rostral-caudal axis , MP:0008784 - craniorachischisis ,	DVL3:1	1
MP:0011095	embryonic lethality between implantation and placentation, complete penetrance	7	6	PPP1R10:1,TADA3:1,USP5:2,USP7:1,BAP1:1,SETDB1:1	7.41574e-05	0.0213367	0.2258	NA	NA	1
MP:0008898	abnormal acrosome morphology	5	5	PICK1:1,EHD1:1,AGFG1:1,PPP1CC:1,RXRB:1	4.87929e-05	0.0140388	0.226108	NA	NA	1
MP:0010912	herniated liver	2	2	NDST1:1,PTH1R:1	1.3509e-05	0.00388683	0.226661	MP:0014107 - premature chondrocyte differentiation , MP:0013186 - abnormal basilar artery morphology , MP:0003253 - dilated bile duct , MP:0012730 - abnormal internal carotid artery morphology , MP:0006429 - abnormal hyaline cartilage morphology , MP:0006398 - increased long bone epiphyseal plate size ,	PTH1R:1	1
MP:0008089	abnormal T-helper 2 cell number	2	2	IRF1:1,PDCD1:1	1.35294e-05	0.0038927	0.227157	MP:0008090 - increased T-helper 2 cell number , MP:0002434 - abnormal T-helper 2 cell morphology , MP:0008622 - abnormal circulating interleukin-3 level , MP:0008623 - increased circulating interleukin-3 level , MP:0004795 - decreased anti-nuclear antigen antibody level , MP:0004798 - decreased anti-double stranded DNA antibody level , MP:0008626 - increased circulating interleukin-5 level , MP:0…	IRF1:1,ITCH:1,PDCD1:1	1
MP:0000705	athymia	3	3	ALDH1A2:1,XRCC5:1,SRF:1	2.47104e-05	0.00710972	0.227305	NA	NA	1
MP:0000640	adrenal gland hypoplasia	1	1	CRHR1:1	3.88136e-06	0.00111675	0.227493	MP:0010149 - abnormal synaptic dopamine release , MP:0001987 - alcohol preference , MP:0002553 - preference for addictive substance , MP:0009776 - decreased behavioral withdrawal response , MP:0002768 - small adrenal glands , MP:0001748 - increased circulating adrenocorticotropin level , MP:0009774 - abnormal behavioral withdrawal response , MP:0005129 - increased adrenocorticotropin level ,	CRHR1:1,UNC79:1,CTNNB1:1	1
MP:0004646	decreased cervical vertebrae number	2	2	MAP3K10:1,FRMD5:1	1.35634e-05	0.00390248	0.227986	NA	NA	1
MP:0001433	polyphagia	6	5	HRH3:1,MARK4:1,PRKAG2:1,INSR:2,PDPK1:1	6.16126e-05	0.0177273	0.228586	NA	NA	1
MP:0000457	maxilla hypoplasia	4	3	CREBBP:2,NIPBL:1,PAX3:1	3.67118e-05	0.0105628	0.229048	MP:0030386 - facial bone hypoplasia , MP:0002820 - abnormal premaxilla morphology ,	NDST1:1,CREBBP:2,NIPBL:1,BAZ1B:1,PAX3:1,RAF1:1,SRF:1,TIPARP:1	1
MP:0010400	increased liver glycogen level	4	3	CREBBP:2,FNIP1:1,PTPN11:1	3.69191e-05	0.0106224	0.23197	MP:0012777 - abnormal liver glycogen level , MP:0005440 - increased glycogen level ,	CREBBP:2,FNIP1:1,PTPN11:1,INSR:2,PFKM:1	1
MP:0000520	absent kidney	7	5	GLCE:2,SMG9:1,CTNNB1:1,HS2ST1:1,ACVR2B:2	7.48032e-05	0.0215225	0.23205	NA	NA	1
MP:0004003	abnormal vascular endothelial cell physiology	8	7	H2AFX:1,NOS1:1,FBN1:1,S1PR1:1,FLNA:2,TRPV4:1,ERG:1	8.79861e-05	0.0253155	0.233359	NA	NA	1
MP:0004134	abnormal chest morphology	8	7	ATR:1,PTPN11:1,FBN1:1,NCKAP1L:1,NF1:2,CBFB:1,PTHLH:1	8.8011e-05	0.0253227	0.233583	MP:0004733 - abnormal thoracic cavity morphology ,	ATR:1,FBN1:1,NCKAP1L:1,PTHLH:1	1
MP:0011659	interrupted aortic arch, type b	1	1	SMG9:1	4.01112e-06	0.00115409	0.234134	MP:0000632 - abnormal pineal gland morphology , MP:0009771 - absent optic chiasm , MP:0003387 - aorta coarctation , MP:0008923 - thoracoschisis , MP:0011493 - double ureter , MP:0003327 - liver cysts , MP:0002237 - abnormal nasal cavity morphology , MP:0013969 - reduced sympathetic cervical ganglion size , MP:0010572 - persistent right dorsal aorta , MP:0012263 - decreased hindbrain size , MP:000…	SMG9:1,BAZ1B:1,GRHL2:1,PLXNB2:1,PAX6:1,PAX3:1	1
MP:0010039	abnormal trophoblast giant cell proliferation	1	1	TADA3:1	4.01294e-06	0.00115461	0.234227	NA	NA	1
MP:0011706	abnormal fibroblast migration	7	6	NDST1:1,NDST3:2,CHUK:1,EHD1:1,S1PR1:1,MAPK8:1	7.50326e-05	0.0215885	0.234284	MP:0011708 - decreased fibroblast cell migration , MP:0011805 - decreased cell migration ,	NDST1:1,NDST3:2,CHUK:1,EHD1:1,S1PR1:1,MAPK8:1	1
MP:0008056	abnormal retinal ganglion cell morphology	12	11	ASCL1:1,NTN4:1,PLXNA1:1,NR2E1:1,NF1:2,RB1:2,PLXNA4:1,PDCD1:1,HS2ST1:1,COL4A1:1,L1CAM:1	0.000141573	0.0407336	0.234901	NA	NA	1
MP:0011104	embryonic lethality before implantation, incomplete penetrance	4	4	PAX6:1,TADA3:1,PIK3CB:1,DDAH1:1	3.71272e-05	0.0106823	0.234913	NA	NA	1
MP:0004742	abnormal vestibular system physiology	5	4	IREB2:1,SPTBN4:1,SLC12A5:1,RB1:2	4.96131e-05	0.0142748	0.236022	NA	NA	1
MP:0003662	abnormal long bone epiphyseal plate proliferative zone	6	5	PTH1R:1,ZNF521:1,LTBP3:2,PTHLH:1,ADAM17:1	6.23566e-05	0.0179414	0.236573	MP:0006396 - decreased long bone epiphyseal plate size ,	PTH1R:1,ZNF521:1,PTHLH:1	1
MP:0012137	abnormal forebrain size	10	8	SETD2:1,BRSK1:1,USP7:1,NR2E1:1,NF1:2,WDFY3:2,CTNNB1:1,PDPK1:1	0.000114935	0.0330692	0.236993	MP:0012138 - decreased forebrain size ,	SETD2:1,BRSK1:1,USP7:1,NR2E1:1,NF1:2,CTNNB1:1,PDPK1:1	1
MP:0000005	increased brown adipose tissue amount	3	3	ADIPOR1:1,PTPN11:1,GRM1:1	2.54155e-05	0.0073126	0.239629	MP:0001778 - abnormal brown adipose tissue amount ,	NIPBL:1,PDS5B:1,ADIPOR1:1,LRP1:1,PTPN11:1,GRM1:1	1
MP:0001627	abnormal cardiac output	8	7	DOT1L:1,HCN1:1,KLF3:1,DDAH1:1,RAF1:1,RYR2:2,PDCD1:1	8.87782e-05	0.0255434	0.2405	MP:0003393 - decreased cardiac output ,	DOT1L:1,HCN1:1,DDAH1:1,RYR2:2	1
MP:0008029	abnormal paraxial mesoderm morphology	6	4	KMT2A:3,NCKAP1:1,MIB1:1,PDPK1:1	6.28376e-05	0.0180798	0.241784	MP:0006301 - abnormal mesenchyme morphology ,	KMT2A:3,NIPBL:1,NCKAP1:1,ALDH1A2:1,MIB1:1,CTNNB1:1,PDPK1:1	1
MP:0002280	abnormal intercostal muscle morphology	3	3	FBN1:1,ILF3:1,PAX3:1	2.55726e-05	0.00735781	0.242391	MP:0002940 - variable body spotting , MP:0005171 - absent coat pigmentation , MP:0002754 - dilated heart right ventricle ,	FBN1:1,DOCK7:1,PAX3:1,BAZ1B:1	1
MP:0012107	enhanced exercise endurance	2	2	SLC25A25:1,CD163:1	1.41941e-05	0.00408395	0.243385	MP:0000348 - abnormal aerobic fitness , MP:0003061 - decreased aerobic running capacity , MP:0002332 - abnormal exercise endurance , MP:0013237 - abnormal skeletal muscle regeneration , MP:0003082 - abnormal gastrocnemius morphology ,	SLC25A25:1,CD163:1,ADIPOR1:1,PFKM:1	1
MP:0010971	abnormal periosteum morphology	1	1	JUNB:1	4.19463e-06	0.00120689	0.243429	MP:0011159 - abnormal epidermal-dermal junction morphology , MP:0004993 - decreased bone resorption , MP:0011405 - tubulointerstitial nephritis , MP:0004801 - increased susceptibility to systemic lupus erythematosus , MP:0001193 - psoriasis , MP:0011427 - mesangial cell hyperplasia , MP:0005327 - abnormal mesangial cell morphology , MP:0001209 - spontaneous skin ulceration ,	JUNB:1,CTNNB1:1,COL4A5:1,RASGRP1:1	1
MP:0002983	increased retinal ganglion cell number	2	2	ASCL1:1,PDCD1:1	1.42353e-05	0.00409582	0.244394	NA	NA	1
MP:0030123	small middle ear ossicles	2	2	SCUBE3:1,GBX2:1	1.43762e-05	0.00413634	0.247839	MP:0005272 - abnormal temporal bone morphology ,	SCUBE3:1,GBX2:1,PAX3:1	1
MP:0010589	common truncal valve	3	3	PDS5B:1,PTPN11:1,PAX3:1	2.58855e-05	0.00744783	0.247905	MP:0009400 - decreased skeletal muscle fiber size ,	PTPN11:1,PAX3:1	1
MP:0010587	conotruncal ridge hypoplasia	3	3	PDS5B:1,ALDH1A2:1,TBX2:1	2.59603e-05	0.00746934	0.249226	MP:0010583 - abnormal conotruncus morphology , MP:0010585 - abnormal conotruncal ridge morphology , MP:0000298 - absent atrioventricular cushions ,	PDS5B:1,ALDH1A2:1,TBX2:1,RAF1:1,RXRB:1	1
MP:0001475	reduced long term depression	8	6	ANKS1B:2,ARHGEF9:1,GRM1:1,MYO5A:1,PTPN4:1,EMX1:2	8.97755e-05	0.0258304	0.249594	MP:0001898 - abnormal long term depression ,	ANKS1B:2,PICK1:1,NOS1:1,ARHGEF9:1,GRM1:1,MYO5A:1,CBLN1:1,PTPN4:1,EMX1:2,RXRB:1	1
MP:0002690	akinesia	4	3	SLC12A6:1,SLC12A5:1,SCN1A:2	3.81707e-05	0.0109826	0.249801	MP:0004008 - abnormal GABA-mediated receptor currents , MP:0002578 - impaired ability to fire action potentials ,	GABRB3:1,SLC12A5:1,SCN1A:2,KCNMA1:1,CACNA1G:1	1
MP:0002404	increased intestinal adenoma incidence	6	5	PAX6:1,NF1:2,CCND1:1,CTNNB1:1,THBS1:1	6.37414e-05	0.0183398	0.251665	NA	NA	1
MP:0009511	distended stomach	2	1	PI4KA:2	1.45728e-05	0.00419292	0.252654	MP:0004139 - abnormal gastric parietal cell morphology , MP:0005036 - diarrhea , MP:0003892 - abnormal gastric gland morphology , MP:0008108 - abnormal small intestinal villus morphology , MP:0004842 - abnormal large intestine crypts of Lieberkuhn morphology ,	PI4KA:2,RUNX3:1,CACNB4:1,NFKB1:1,CDC25A:1,USP22:1	1
MP:0003957	abnormal nitric oxide homeostasis	4	4	NOS1:1,DDAH1:1,CTNNB1:1,PRKCE:1	3.84698e-05	0.0110686	0.254106	NA	NA	1
MP:0011523	thin placenta labyrinth	5	3	UBR4:3,MYH9:1,CTNNB1:1	5.12228e-05	0.0147379	0.255819	MP:0011519 - abnormal placenta labyrinth size , MP:0011521 - decreased placental labyrinth size ,	UBR4:3,RICTOR:1,MYH9:1,CTNNB1:1	1
MP:0008070	absent T cells	4	4	BCL11B:1,CBFB:1,XRCC5:1,PDPK1:1	3.86272e-05	0.0111139	0.256376	NA	NA	1
MP:0003998	decreased thermal nociceptive threshold	9	6	GRIN2A:1,GRK5:1,CACNA1A:3,PPP2R5D:1,MYCBP2:2,NFKB1:1	0.000103916	0.0298991	0.256667	MP:0005407 - hyperalgesia ,	GRIN2A:1,GRK5:1,SLC12A6:1,CACNA1A:3,PPP2R5D:1,MYCBP2:2,NFKB1:1	1
MP:0001306	small lens	6	6	PAX6:1,PDS5B:1,HIP1:1,MEIS1:1,MAPK8:1,MAF:1	6.42344e-05	0.0184817	0.257104	NA	NA	1
MP:0002656	abnormal keratinocyte differentiation	3	3	CHUK:1,PPARA:1,PDPK1:1	2.65365e-05	0.00763514	0.259441	MP:0002655 - abnormal keratinocyte morphology ,	CHUK:1,PPARA:1,CTNNB1:1,RXRB:1,PDPK1:1	1
MP:0001864	vasculitis	4	4	TK1:1,FBN1:1,CHD2:1,PDCD1:1	3.89138e-05	0.0111963	0.260523	MP:0001863 - vascular inflammation , MP:0010138 - arteritis ,	TK1:1,FBN1:1,DROSHA:1,CHD2:1,PDCD1:1	1
MP:0010695	abnormal blood pressure regulation	2	2	CRY2:1,KLF3:1	1.49067e-05	0.00428897	0.260831	MP:0008454 - absent retinal rod cells , MP:0011021 - abnormal circadian regulation of heart rate , MP:0020472 - arrhythmic circadian behavior persistence , MP:0011022 - abnormal circadian regulation of systemic arterial blood pressure , MP:0010697 - abnormal systemic arterial blood pressure regulation , MP:0020471 - abnormal circadian behavior persistence , MP:0020473 - abnormal circadian behavio…	CRY2:1	1
MP:0006219	optic nerve degeneration	2	2	PAX6:1,NR2E1:1	1.49385e-05	0.00429814	0.261612	MP:0008516 - disorganized retinal outer nuclear layer , MP:0004168 - abnormal parahippocampal gyrus morphology , MP:0006300 - abnormal entorhinal cortex morphology , MP:0008431 - abnormal short term spatial reference memory , MP:0006303 - abnormal retinal nerve fiber layer morphology , MP:0004169 - abnormal fornicate gyrus morphology , MP:0000818 - abnormal amygdala morphology ,	NR2E1:1	1
MP:0000018	small ears	4	4	PAX6:1,PTPN11:1,ITPR3:1,GBX2:1	3.90607e-05	0.0112386	0.262654	MP:0009843 - decreased neural crest cell number ,	PTPN11:1,GBX2:1	1
MP:0004512	anosmia	2	1	UBR3:2	1.51906e-05	0.00437068	0.26779	MP:0001984 - abnormal olfaction , MP:0001983 - abnormal olfactory system physiology ,	UBR3:2	1
MP:0003330	abnormal auditory tube	1	1	FBXO11:1	4.70115e-06	0.00135262	0.268507	MP:0030410 - middle ear effusion , MP:0004411 - decreased endocochlear potential , MP:0030154 - abnormal tympanic cavity morphology , MP:0006390 - abnormal cochlear endolymph , MP:0002630 - abnormal endocochlear potential , MP:0006018 - abnormal tympanic membrane morphology , MP:0006033 - abnormal external auditory canal morphology , MP:0000108 - midline facial cleft , MP:0004885 - abnormal endol…	FBXO11:1,SLC12A6:1,GRHL2:1,SLC12A2:1	1
MP:0000159	abnormal xiphoid process morphology	8	5	CREBBP:2,CHUK:1,DVL3:1,FLNA:2,RB1:2	9.18965e-05	0.0264406	0.269295	NA	NA	1
MP:0011965	decreased total retina thickness	3	4	PTH1R:1,PAX6:1,CCND1:1,EPC2:1	2.71113e-05	0.00780051	0.269683	MP:0011963 - abnormal total retina thickness ,	PTH1R:1,PAX6:1,CCND1:1,EPC2:1	1
MP:0005517	decreased liver regeneration	3	3	EGR1:1,HGF:1,MGAT3:1	2.72012e-05	0.00782638	0.271289	MP:0002658 - abnormal liver regeneration ,	EGR1:1,HGF:1,JAK1:1,MGAT3:1	1
MP:0009912	decreased hyoid bone size	1	1	ZNF521:1	4.76612e-06	0.00137132	0.271663	MP:0012689 - abnormal adrenal gland weight , MP:0008937 - abnormal pituitary gland weight , MP:0004337 - clavicle hypoplasia , MP:0010698 - abnormal impulsive behavior control , MP:0004338 - small clavicle , MP:0012204 - abnormal neuronal stem cell physiology , MP:0005631 - decreased lung weight , MP:0003409 - decreased width of hypertrophic chondrocyte zone ,	ZNF521:1,ATR:1	1
MP:0011106	embryonic lethality between implantation and somite formation, incomplete penetrance	3	2	NF2:1,RAB6A:2	2.73008e-05	0.00785505	0.273071	NA	NA	1
MP:0008974	proportional dwarf	4	4	ATR:1,ZNF521:1,CBFB:1,XRCC5:1	3.97892e-05	0.0114482	0.273268	NA	NA	1
MP:0003966	abnormal adrenocorticotropin level	3	3	PAX6:1,CRHR1:1,INSM1:1	2.73581e-05	0.00787152	0.274095	MP:0011932 - abnormal endocrine pancreas development ,	PAX6:1,MIB1:1,INSM1:1	1
MP:0009851	abnormal Sertoli cell phagocytosis	1	1	EHD1:1	4.8239e-06	0.00138794	0.274458	NA	NA	1
MP:0005643	decreased dopamine level	4	3	PSMC1:1,VPS35:1,EN2:2	3.98853e-05	0.0114759	0.274675	NA	NA	1
MP:0003708	binucleate	1	1	NEK7:1	4.8713e-06	0.00140158	0.276744	MP:0003707 - increased cell nucleus count , MP:0003706 - abnormal cell nucleus count , MP:0008683 - abnormal interleukin-18 secretion , MP:0008658 - decreased interleukin-1 beta secretion , MP:0008656 - abnormal interleukin-1 beta secretion ,	NEK7:1	1
MP:0010825	abnormal lung saccule morphology	3	3	MAPK8IP3:1,PTHLH:1,ADAM17:1	2.76711e-05	0.00796158	0.279702	MP:0011143 - thick lung-associated mesenchyme ,	PTHLH:1,ADAM17:1	1
MP:0008255	decreased megakaryocyte cell number	4	4	JAK1:1,MEIS1:1,CBFB:1,ACTL6A:1	4.02747e-05	0.0115879	0.280383	NA	NA	1
MP:0003020	decreased circulating chloride level	1	1	ADIPOR1:1	4.97267e-06	0.00143075	0.281608	NA	NA	1
MP:0012493	absent pharyngeal arch arteries	2	2	ALDH1A2:1,RXRB:1	1.57608e-05	0.00453473	0.281757	MP:0003873 - pharyngeal arch hypoplasia , MP:0006356 - abnormal third pharyngeal arch artery morphology , MP:0006339 - abnormal third pharyngeal arch morphology ,	SETD2:1,ALDH1A2:1,BAZ1B:1,RXRB:1	1
MP:0004844	abnormal vestibuloocular reflex	1	1	SLC12A5:1	4.98465e-06	0.00143419	0.28218	MP:0009619 - abnormal optokinetic reflex , MP:0003880 - abnormal central pattern generator function ,	SLC12A5:1,NLGN1:1	1
MP:0001565	abnormal circulating phosphate level	7	7	PTH1R:1,COL4A5:1,SCUBE3:1,ADIPOR1:1,JAK1:1,PHOSPHO1:1,ITCH:1	7.99045e-05	0.0229903	0.283272	MP:0000194 - increased circulating calcium level , MP:0001566 - increased circulating phosphate level ,	PTH1R:1,COL4A5:1,SCUBE3:1,JAK1:1,BAZ1B:1,ITCH:1,SMC6:1,ADIPOR1:1,PHOSPHO1:1	1
MP:0011020	abnormal circadian temperature homeostasis	2	2	HRH3:1,CRY2:1	1.58229e-05	0.00455261	0.283277	MP:0001777 - abnormal body temperature homeostasis ,	HRH3:1,LRP1:1,CRY2:1,PRNP:1	1
MP:0003923	abnormal heart left atrium morphology	3	3	FBN1:1,SMG9:1,KLF3:1	2.80093e-05	0.00805889	0.285773	NA	NA	1
MP:0008659	abnormal interleukin-10 secretion	6	5	BCL6:2,HDAC6:1,ITCH:1,RPS6KA4:1,ADAM17:1	6.68345e-05	0.0192297	0.286277	NA	NA	1
MP:0004839	bile duct hyperplasia	2	2	NF2:1,CHD2:1	1.60126e-05	0.00460717	0.287918	MP:0002879 - increased cellular sensitivity to X-ray irradiation , MP:0010894 - pulmonary alveolar edema , MP:0008570 - lipidosis , MP:0001862 - interstitial pneumonia , MP:0009092 - endometrium hyperplasia , MP:0009082 - uterus cysts , MP:0008843 - absent subcutaneous adipose tissue ,	CHD2:1	1
MP:0004263	abnormal limb posture	9	8	CNTN1:2,LRP1:1,SLC12A6:1,EGR3:1,MYO5A:1,CNTNAP1:1,RND3:1,ARAF:1	0.000107492	0.0309277	0.288096	NA	NA	1
MP:0004610	small vertebrae	3	3	PRKG2:1,ZNF521:1,CTNNB1:1	2.81591e-05	0.00810199	0.288465	MP:0003056 - abnormal hyoid bone morphology ,	PDS5B:1,ZNF521:1,CTNNB1:1	1
MP:0008259	abnormal optic disc morphology	3	3	EGR1:1,FKRP:1,RXRB:1	2.82245e-05	0.0081208	0.289641	NA	NA	1
MP:0003083	abnormal tibialis anterior morphology	2	2	RND3:1,FKRP:1	1.60981e-05	0.00463178	0.29001	MP:0005356 - positive geotaxis ,	RND3:1	1
MP:0000789	thickened cerebral cortex	4	3	USP7:1,SMARCA1:1,EMX1:2	4.1266e-05	0.0118731	0.294998	NA	NA	1
MP:0010656	thick myocardium	2	2	ALDH1A2:1,SMARCA4:1	1.6322e-05	0.00469619	0.295481	NA	NA	1
MP:0002497	increased IgE level	8	8	JUNB:1,RASGRP1:1,IL21:1,IKZF3:1,ITCH:1,CBFB:1,NFKB1:1,RUNX3:1	9.46588e-05	0.0272354	0.295593	NA	NA	1
MP:0000826	abnormal third ventricle morphology	8	5	MYH10:2,USP7:1,WDFY3:2,RND3:1,RB1:2	9.47009e-05	0.0272475	0.295999	NA	NA	1
MP:0000229	abnormal megakaryocyte differentiation	3	3	MYH9:1,CBFB:1,MAFK:1	2.8602e-05	0.00822942	0.296436	NA	NA	1
MP:0009687	empty decidua capsularis	2	2	PRMT1:1,CXXC1:1	1.63691e-05	0.00470975	0.296632	MP:0011184 - absent embryonic epiblast , MP:0013207 - absent endoderm , MP:0014140 - abnormal endoderm morphology , MP:0001727 - abnormal embryo implantation ,	CXXC1:1,PRMT1:1,PTPN11:1,DDR1:1	1
MP:0009232	abnormal sperm nucleus morphology	2	2	PICK1:1,AGFG1:1	1.64374e-05	0.00472941	0.298301	NA	NA	1
MP:0000861	disorganized barrel cortex	2	2	ADCY1:1,PLXNA4:1	1.65602e-05	0.00476473	0.301297	MP:0001063 - abnormal trochlear nerve morphology , MP:0004000 - impaired passive avoidance behavior ,	PLXNA4:1,ADCY1:1	1
MP:0001044	abnormal enteric nervous system morphology	5	4	ASCL1:1,PDS5B:1,CNP:2,PAX3:1	5.48377e-05	0.015778	0.301584	NA	NA	1
MP:0006092	abnormal olfactory sensory neuron morphology	2	2	ASCL1:1,HCN1:1	1.66134e-05	0.00478003	0.302594	MP:0001001 - abnormal chemoreceptor morphology ,	ASCL1:1,HCN1:1	1
MP:0009343	dilated gallbladder	2	2	CHUK:1,THBS1:1	1.66415e-05	0.00478813	0.303281	MP:0011372 - decreased renal tubule apoptosis , MP:0011371 - decreased kidney apoptosis , MP:0001204 - decreased sensitivity to skin irradiation , MP:0009591 - increased liver adenocarcinoma incidence , MP:0005489 - vascular smooth muscle hyperplasia , MP:0009493 - abnormal cystic duct morphology , MP:0003299 - gastric polyps , MP:0011376 - abnormal kidney corticomedullary boundary morphology , M…	THBS1:1,CHUK:1,MAPK8:1,CD163:1	1
MP:0013532	abnormal parotid gland physiology	1	1	SLC9A1:1	5.43432e-06	0.00156357	0.303347	MP:0002856 - abnormal vestibular ganglion morphology , MP:0000473 - abnormal stomach glandular epithelium morphology , MP:0013534 - abnormal major salivary gland physiology , MP:0001443 - poor grooming , MP:0009979 - abnormal cerebellum deep nucleus morphology , MP:0001199 - thin skin ,	GABRB3:1,SLC9A1:1,KEAP1:1,PTPN11:1	1
MP:0006282	abnormal spinal cord dorsal horn morphology	3	3	CNTN2:1,RUNX3:1,L1CAM:1	2.90482e-05	0.00835781	0.304481	NA	NA	1
MP:0000121	failure of tooth eruption	3	3	NF2:1,NFKB1:1,PTHLH:1	2.91319e-05	0.00838187	0.30599	MP:0000119 - abnormal tooth eruption ,	NF2:1,NFKB1:1,PTHLH:1	1
MP:0001650	abnormal seizure response to electrical stimulation	5	3	GRIN2A:1,SCN1A:2,KCNQ2:2	5.51962e-05	0.0158812	0.306199	NA	NA	1
MP:0010156	abnormal small intestinal crypt cell physiology	4	4	VPS35:1,CDC25A:1,ASCL2:1,CTNNB1:1	4.20296e-05	0.0120928	0.306321	MP:0010157 - abnormal small intestinal crypt cell proliferation ,	VPS35:1,CDC25A:1,CTNNB1:1	1
MP:0006329	sensorineural hearing impairment	4	4	NF2:1,GABRB3:1,SLC12A6:1,KCNMA1:1	4.20303e-05	0.0120931	0.306332	MP:0004740 - sensorineural hearing loss , MP:0004746 - abnormal cochlear IHC afferent innervation pattern , MP:0004404 - cochlear outer hair cell degeneration , MP:0004362 - cochlear hair cell degeneration , MP:0004736 - abnormal distortion product otoacoustic emission , MP:0006336 - abnormal otoacoustic response ,	NF2:1,GABRB3:1,SLC12A6:1,KCNMA1:1,RB1:2	1
MP:0002905	decreased circulating parathyroid hormone level	2	2	PTH1R:1,JAK1:1	1.67669e-05	0.00482421	0.306338	MP:0002903 - abnormal circulating parathyroid hormone level ,	PTH1R:1,JAK1:1	1
MP:0003866	abnormal defecation	7	5	PI4KA:2,CACNB4:1,ITPR3:1,EN2:2,NFKB1:1	8.21283e-05	0.0236301	0.306438	NA	NA	1
MP:0003964	abnormal noradrenaline level	6	3	UBR3:2,PSMC1:1,CACNA1A:3	6.8633e-05	0.0197472	0.306867	NA	NA	1
MP:0010909	pulmonary alveolar hemorrhage	4	4	CHD2:1,CRHR1:1,THBS1:1,MAN1A2:1	4.21283e-05	0.0121212	0.307789	MP:0001182 - lung hemorrhage , MP:0002295 - abnormal pulmonary circulation ,	FBN1:1,CHD2:1,CRHR1:1,ERG:1,THBS1:1,MAN1A2:1,CTNNB1:1,SMARCA4:1	1
MP:0012099	decreased spongiotrophoblast size	3	3	SENP2:1,RAF1:1,ADAM17:1	2.93323e-05	0.00843956	0.309608	MP:0012097 - abnormal spongiotrophoblast size , MP:0004255 - abnormal spongiotrophoblast layer morphology ,	SENP2:1,RAF1:1,ADAM17:1,PBRM1:1,ASCL2:1,MYH9:1	1
MP:0003427	parakeratosis	3	3	JUNB:1,CHUK:1,JAG2:1	2.94742e-05	0.00848038	0.31217	NA	NA	1
MP:0003247	abnormal glutaminergic neuron morphology	2	2	PAX3:1,ARFGEF1:1	1.70802e-05	0.00491436	0.313964	MP:0002946 - delayed axon extension ,	ARFGEF1:1	1
MP:0008721	abnormal chemokine level	5	4	MAP3K10:1,BCL6:2,MAPK8:1,ADAM17:1	5.58517e-05	0.0160697	0.314663	NA	NA	1
MP:0005491	pancreatic islet hyperplasia	5	4	PIK3CB:1,INSR:2,PDPK1:1,THBS1:1	5.58889e-05	0.0160805	0.315144	MP:0009171 - enlarged pancreatic islets ,	PIK3CB:1,INSR:2,PDPK1:1,THBS1:1	1
MP:0006097	abnormal cerebellar lobule formation	3	2	PLXNB2:1,PLXNB1:2	2.96683e-05	0.00853622	0.315675	MP:0010981 - abnormal branching involved in ureteric bud morphogenesis , MP:0002762 - ectopic cerebellar granule cells , MP:0006032 - abnormal ureteric bud morphology , MP:0009640 - abnormal renal tubule epithelium morphology , MP:0004967 - abnormal kidney epithelium morphology ,	PLXNB2:1,ALDH1A2:1,CTNNB1:1,HS2ST1:1,PLXNB1:2,DDR1:1	1
MP:0020136	abnormal interventricular septum thickness	12	9	MYH10:2,HEXIM1:1,PTPN11:1,PPP2R5C:1,INSR:2,PAX3:1,RAF1:1,RYR2:2,SRF:1	0.000152771	0.0439556	0.318599	MP:0010725 - thin interventricular septum , MP:0010724 - thick interventricular septum ,	MYH10:2,PPP2R5C:1,INSR:2,RYR2:2,SRF:1,HEXIM1:1,PTPN11:1,PAX3:1,RAF1:1	1
MP:0011617	abnormal habituation	3	3	SLC12A5:1,CKAP5:1,TAOK2:1	2.99196e-05	0.00860853	0.320215	MP:0011616 - abnormal nonassociative learning ,	SLC12A5:1,CKAP5:1,TAOK2:1	1
MP:0000681	abnormal thyroid gland morphology	7	6	NF2:1,CMIP:1,RB1:2,PAX3:1,RAF1:1,SRF:1	8.3574e-05	0.0240461	0.321701	NA	NA	1
MP:0001196	shiny skin	3	3	CHUK:1,PTGES3:1,RXRB:1	3.00684e-05	0.00865134	0.322903	NA	NA	1
MP:0001380	reduced male mating frequency	3	3	SLC12A2:1,SAFB:1,TP73:1	3.00971e-05	0.00865959	0.323421	MP:0000465 - gastrointestinal hemorrhage , MP:0001377 - abnormal mating frequency ,	SLC12A2:1,TP73:1,CTNNB1:1,AFF4:1,SPTBN4:1,NOS1:1,SAFB:1	1
MP:0008284	abnormal hippocampus pyramidal cell layer	12	10	IREB2:1,ISLR2:1,BICD2:1,SHANK1:2,FUS:2,LRP8:1,CADPS:1,CKAP5:1,EMX1:2,BRPF1:1	0.000153513	0.0441691	0.324408	MP:0009940 - abnormal hippocampus pyramidal cell morphology ,	IREB2:1,ISLR2:1,SHANK1:2,FUS:2,CADPS:1,CKAP5:1,EMX1:2	1
MP:0000270	abnormal heart tube morphology	11	11	PDS5B:1,PTPN11:1,KCNH2:1,NCKAP1:1,ALDH1A2:1,TBX2:1,PHC1:1,RAF1:1,RXRB:1,ACVR2B:2,PDPK1:1	0.000139465	0.040127	0.324529	NA	NA	1
MP:0001292	abnormal lens vesicle development	2	2	PAX6:1,MAF:1	1.75181e-05	0.00504034	0.32459	MP:0002638 - abnormal pupillary reflex , MP:0001288 - abnormal lens induction ,	PAX6:1,CRY2:1,MAF:1	1
MP:0006402	small molars	2	2	BCL11B:1,CTNNB1:1	1.75582e-05	0.00505189	0.325563	NA	NA	1
MP:0011709	increased fibroblast cell migration	1	1	MAPK8:1	5.92184e-06	0.00170384	0.325594	MP:0006256 - abnormal gustatory papillae morphology , MP:0006257 - abnormal fungiform papillae morphology , MP:0010209 - abnormal circulating chemokine level , MP:0009288 - increased epididymal fat pad weight , MP:0000764 - abnormal tongue epithelium morphology , MP:0005476 - abnormal circulating triiodothyronine level , MP:0000478 - delayed intestine development , MP:0011079 - decreased macropha…	MAPK8:1,MAP3K10:1,FABP2:1,CTNNB1:1,PTPN11:1,CDC25A:1,CBFB:1	1
MP:0009751	enhanced behavioral response to alcohol	4	4	UNC79:1,KCNC1:1,TAOK2:1,KCNC3:1	4.33689e-05	0.0124782	0.326286	MP:0020157 - abnormal behavioral response to alcohol , MP:0009749 - enhanced behavioral response to addictive substance ,	UNC79:1,KCNC1:1,TAOK2:1,KCNC3:1,NOS1:1,GNAZ:1	1
MP:0008594	decreased circulating interleukin-10 level	2	2	HDAC6:1,RPS6KA4:1	1.76145e-05	0.00506807	0.326924	MP:0008661 - decreased interleukin-10 secretion , MP:0008647 - increased circulating interleukin-12b level , MP:0008669 - increased interleukin-12b secretion , MP:0008616 - abnormal circulating interleukin-12 level , MP:0001052 - abnormal innervation pattern to muscle ,	HDAC6:1,RPS6KA4:1	1
MP:0004077	abnormal striatum morphology	10	8	IREB2:1,ASCL1:1,BICD2:1,PLXNB2:1,MYCBP2:2,CNTN2:1,EMX1:2,CTNNB1:1	0.000126087	0.036278	0.330024	NA	NA	1
MP:0003883	enlarged stomach	3	3	NOS1:1,STK3:1,STK4:1	3.04686e-05	0.00876647	0.330133	MP:0005657 - abnormal neural plate morphology , MP:0002584 - small ectoplacental cone , MP:0000291 - enlarged pericardium , MP:0002836 - abnormal chorion morphology ,	STK3:1,GBX2:1,STK4:1,NF2:1,S1PR1:1,ASCL2:1	1
MP:0002175	decreased brain weight	11	6	FBXO41:2,BCKDK:4,ATR:1,SCN1A:2,ZNF521:1,CIT:2	0.000140153	0.0403251	0.330205	NA	NA	1
MP:0008509	disorganized retinal ganglion layer	2	2	NR2E1:1,CCND1:1	1.77527e-05	0.00510785	0.330268	MP:0008507 - thin retinal ganglion layer , MP:0010249 - lactation failure , MP:0001328 - disorganized retinal layers , MP:0001385 - pup cannibalization ,	CCND1:1	1
MP:0010098	abnormal retinal blood vessel pattern	2	2	CD163:1,COL4A1:1	1.7804e-05	0.0051226	0.331506	MP:0009275 - bruising , MP:0010251 - subcapsular cataracts , MP:0010263 - total cataracts , MP:0011498 - abnormal glomerular capsule parietal layer morphology , MP:0009274 - buphthalmos , MP:0011843 - abnormal kidney collecting duct epithelium morphology , MP:0011501 - increased glomerular capsule space , MP:0011499 - abnormal glomerular capsule space morphology , MP:0006203 - eye hemorrhage , MP…	COL4A1:1	1
MP:0011856	abnormal glomerular filtration barrier function	1	1	GRM1:1	6.06994e-06	0.00174645	0.332211	MP:0010741 - abnormal melanocyte proliferation , MP:0010275 - increased melanoma incidence , MP:0010322 - increased cutaneous melanoma incidence , MP:0012029 - abnormal electroretinogram waveform feature , MP:0013284 - abnormal renal glomerular filtration , MP:0013285 - abnormal renal filtration , MP:0000069 - kyphoscoliosis ,	GRM1:1,CTNNB1:1,FKRP:1,SCUBE3:1	1
MP:0030018	increased cardiac cell glucose uptake	1	1	PLEKHA2:1	6.0783e-06	0.00174886	0.332583	MP:0004039 - abnormal cardiac cell glucose uptake ,	PTPN11:1,PLEKHA2:1	1
MP:0013331	abnormal lacrimal gland development	2	2	NDST1:1,PTPN11:1	1.78644e-05	0.00513998	0.332965	MP:0001347 - absent lacrimal glands ,	NDST1:1,PTPN11:1	1
MP:0004182	abnormal spermiation	3	3	CHD5:1,EHD1:1,BAZ1A:1	3.06987e-05	0.0088327	0.334292	NA	NA	1
MP:0012510	abnormal aortic sac morphology	1	1	KCNH2:1	6.1181e-06	0.00176031	0.33435	MP:0006341 - small first pharyngeal arch ,	KCNH2:1,ALDH1A2:1	1
MP:0010103	small thoracic cage	3	3	CHUK:1,SAFB:1,ZNF521:1	3.07322e-05	0.00884232	0.334895	NA	NA	1
MP:0000242	impaired fertilization	4	4	AGPAT3:1,AGFG1:1,PRNP:1,CCNYL1:1	4.39746e-05	0.0126525	0.335346	NA	NA	1
MP:0011198	absent proamniotic cavity	2	2	PRMT1:1,USP7:1	1.79769e-05	0.00517236	0.33568	NA	NA	1
MP:0004809	increased hematopoietic stem cell number	7	7	PTPN11:1,HIP1:1,MEIS1:1,BAP1:1,PFKM:1,CBFB:1,MATK:1	8.49125e-05	0.0244312	0.335946	NA	NA	1
MP:0006000	abnormal corneal epithelium morphology	5	5	PAX6:1,CHUK:1,CTNNB1:1,ADAM17:1,THBS1:1	5.75235e-05	0.0165508	0.336381	MP:0000467 - abnormal esophagus morphology ,	CHUK:1,NOS1:1,KEAP1:1,CTNNB1:1,ADAM17:1,THBS1:1	1
MP:0006049	semilunar valve regurgitation	3	3	LRP1:1,PTPN11:1,KLF3:1	3.08318e-05	0.00887097	0.336694	MP:0009384 - cardiac valve regurgitation , MP:0006047 - aortic valve regurgitation , MP:0011925 - abnormal heart echocardiography feature ,	LRP1:1,PTPN11:1,KLF3:1	1
MP:0008720	impaired neutrophil chemotaxis	7	6	CHUK:1,PDE4B:2,NCKAP1L:1,RASGRP4:1,LTB4R:1,FLOT1:1	8.50781e-05	0.0244788	0.337715	MP:0008719 - impaired neutrophil recruitment ,	CHUK:1,PDE4B:2,FLOT1:1	1
MP:0003922	abnormal heart right atrium morphology	6	5	PTH1R:1,MYH10:2,SMG9:1,KLF3:1,RAF1:1	7.13119e-05	0.020518	0.337984	NA	NA	1
MP:0005104	abnormal tarsal bone morphology	4	3	SCUBE3:1,GLCE:2,JAG2:1	4.41855e-05	0.0127131	0.338504	NA	NA	1
MP:0009936	abnormal dendritic spine morphology	12	8	ROCK2:2,LRP1:1,SLC12A5:1,SCN1A:2,PCDH9:2,CKAP5:1,PDE4B:2,EMX1:2	0.000155347	0.0446967	0.338871	NA	NA	1
MP:0000840	abnormal epithalamus morphology	3	2	SMG9:1,MYCBP2:2	3.09621e-05	0.00890848	0.339049	MP:0000576 - clubfoot , MP:0004103 - abnormal ventral striatum morphology , MP:0004165 - abnormal lateral geniculate nucleus morphology , MP:0001078 - abnormal phrenic nerve morphology ,	MYCBP2:2,CNTN2:1	1
MP:0000494	abnormal cecum morphology	6	5	PI4KA:2,SLC12A2:1,RUNX3:1,SLC5A1:1,SMARCA4:1	7.16699e-05	0.020621	0.342173	NA	NA	1
MP:0001239	abnormal epidermis stratum granulosum morphology	7	6	CHUK:1,PPARA:1,BCL11B:1,FBXO11:1,MAPK8:1,RB1:2	8.55038e-05	0.0246013	0.342269	NA	NA	1
MP:0008808	decreased spleen iron level	2	2	IREB2:1,EXOC6:1	1.82652e-05	0.00525529	0.342619	MP:0004147 - increased porphyrin level , MP:0011989 - abnormal porphyrin level , MP:0011188 - increased erythrocyte protoporphyrin level , MP:0002814 - hyperchromasia , MP:0010067 - increased red blood cell distribution width ,	IREB2:1,EXOC6:1,JAK1:1,KLF3:1	1
MP:0001751	increased circulating luteinizing hormone level	5	3	DHH:3,NOS1:1,CTNNB1:1	5.80969e-05	0.0167157	0.343861	MP:0005133 - increased luteinizing hormone level , MP:0003362 - increased circulating gonadotropin level ,	DHH:3,NOS1:1,CTNNB1:1	1
MP:0002784	abnormal Sertoli cell morphology	6	4	DHH:3,AGPAT3:1,KATNAL1:1,RXRB:1	7.18833e-05	0.0206824	0.344673	NA	NA	1
MP:0008935	decreased mean platelet volume	3	3	IREB2:1,JAK1:1,CHD2:1	3.14385e-05	0.00904555	0.347647	MP:0002586 - abnormal platelet volume ,	IREB2:1,ARHGEF3:1,JAK1:1,BAP1:1,CHD2:1,BAZ1A:1	1
MP:0005609	abnormal circulating antidiuretic hormone level	1	1	TRPV4:1	6.44798e-06	0.00185523	0.348811	MP:0008996 - abnormal blood osmolality , MP:0008997 - increased blood osmolality , MP:0002736 - abnormal nociception after inflammation ,	NOS1:1,TRPV4:1,TRPM3:1	1
MP:0008681	increased interleukin-17 secretion	5	5	NCKAP1L:1,ITCH:1,PDCD1:1,ADAM17:1,THBS1:1	5.85112e-05	0.016835	0.349275	MP:0008680 - abnormal interleukin-17 secretion ,	NCKAP1L:1,ITCH:1,PDCD1:1,ADAM17:1,THBS1:1	1
MP:0005567	decreased circulating total protein level	7	6	COL4A5:1,SCUBE3:1,GGNBP2:1,SPTBN1:2,JAK1:1,BAZ1B:1	8.63395e-05	0.0248418	0.35123	MP:0011888 - abnormal circulating total protein level ,	COL4A5:1,SCUBE3:1,GGNBP2:1,SPTBN1:2,JAK1:1,BAZ1B:1,ITCH:1	1
MP:0008531	increased chemical nociceptive threshold	4	4	ADCY1:1,TRPM3:1,PAX3:1,TRPV4:1	4.50681e-05	0.0129671	0.351727	MP:0002735 - abnormal chemical nociception ,	GRIN2A:1,ADCY1:1,TRPM3:1,SLC12A6:1,PAX3:1,TRPV4:1	1
MP:0000293	absent myocardial trabeculae	3	3	EPHB4:1,ALDH1A2:1,ADAM17:1	3.16895e-05	0.00911776	0.352173	MP:0010466 - vascular ring , MP:0004251 - failure of heart looping ,	NDST1:1,EPHB4:1,ALDH1A2:1,MIB1:1	1
MP:0010746	abnormal pre-Botzinger complex physiology	1	1	NLGN1:1	6.57968e-06	0.00189312	0.354497	MP:0006277 - abnormal parasympathetic nervous system physiology , MP:0006276 - abnormal autonomic nervous system physiology ,	NLGN1:1,CRY2:1	1
MP:0003443	increased circulating glycerol level	1	1	FABP2:1	6.5802e-06	0.00189327	0.354519	MP:0005658 - increased susceptibility to diet-induced obesity ,	PPARA:1,FABP2:1	1
MP:0003148	decreased cochlear coiling	2	2	GBX2:1,PAX3:1	1.88084e-05	0.00541159	0.355634	MP:0004160 - retroesophageal right subclavian artery , MP:0006011 - abnormal endolymphatic duct morphology , MP:0003864 - abnormal midbrain development , MP:0006089 - abnormal vestibular saccule morphology , MP:0030319 - abnormal temporal bone petrous part morphology , MP:0002428 - abnormal semicircular canal morphology , MP:0002729 - abnormal inner ear canal morphology ,	CMIP:1,GBX2:1,PAX3:1,SMG9:1,EGR1:1,SLC12A2:1	1
MP:0004179	transmission ratio distortion	4	3	ITPR3:1,RB1:2,DMAP1:1	4.54158e-05	0.0130671	0.356938	NA	NA	1
MP:0012523	abnormal upper lip morphology	5	4	NDST1:1,MYH10:2,NIPBL:1,PDS5B:1	5.91424e-05	0.0170166	0.35753	MP:0003769 - abnormal lip morphology , MP:0003140 - dilated heart atrium ,	NDST1:1,MYH10:2,NIPBL:1,PDS5B:1,FBN1:1	1
MP:0006411	upturned snout	2	2	NIPBL:1,BAZ1B:1	1.89319e-05	0.00544713	0.358581	MP:0030049 - prominent forehead , MP:0012760 - decreased cranial neural crest cell proliferation , MP:0012741 - decreased neural crest cell proliferation , MP:0011262 - abnormal pharyngeal arch mesenchyme morphology , MP:0000100 - abnormal ethmoid bone morphology , MP:0012758 - abnormal cranial neural crest cell proliferation , MP:0009842 - abnormal neural crest cell proliferation ,	BAZ1B:1,NIPBL:1	1
MP:0004695	increased length of long bones	4	4	PTH1R:1,FBN1:1,PTHLH:1,SLC5A1:1	4.55546e-05	0.0131071	0.359018	NA	NA	1
MP:0011014	decreased core body temperature	2	2	GRK5:1,HRH3:1	1.89915e-05	0.00546427	0.360001	NA	NA	1
MP:0030021	increased muscle cell glucose uptake	4	4	PRKCA:1,LRP1:1,PLEKHA2:1,PPARA:1	4.56831e-05	0.013144	0.360945	MP:0004130 - abnormal muscle cell glucose uptake , MP:0003925 - abnormal cellular glucose import ,	PRKCA:1,LRP1:1,PTPN11:1,PLEKHA2:1,PPARA:1	1
MP:0009161	pancreatic acinar cell zymogen granule accumulation	2	2	TK1:1,ITPR3:1	1.90527e-05	0.00548188	0.361458	MP:0005639 - hemosiderosis , MP:0009160 - abnormal pancreatic acinar cell zymogen granule morphology , MP:0004035 - abnormal sublingual gland morphology , MP:0001985 - abnormal gustatory system physiology , MP:0002791 - steatorrhea , MP:0002876 - abnormal thyroid physiology , MP:0009146 - abnormal pancreatic acinar cell morphology , MP:0012296 - impaired discrimination learning , MP:0002969 - imp…	TK1:1,ITPR3:1	1
MP:0004874	abnormal timing of postnatal eyelid opening	6	5	RND3:1,EMX1:2,CTNNB1:1,ADAM17:1,RGS7:1	7.33515e-05	0.0211048	0.361914	NA	NA	1
MP:0008325	abnormal gonadotroph morphology	2	2	NSMF:1,CTNNB1:1	1.91677e-05	0.00551496	0.364192	MP:0008335 - decreased gonadotroph cell number , MP:0001938 - delayed sexual maturation , MP:0002636 - delayed vaginal opening , MP:0020150 - abnormal timing of vaginal opening , MP:0001937 - abnormal sexual maturation ,	NSMF:1,CTNNB1:1	1
MP:0009823	abnormal sphingomyelin level	1	1	SAMD8:1	6.81081e-06	0.00195962	0.364356	MP:0012230 - abnormal sphingolipid level , MP:0012232 - abnormal ceramide level , MP:0004777 - abnormal phospholipid level ,	SAMD8:1,AGPAT3:1	1
MP:0002036	increased rhabdomyosarcoma incidence	6	4	NF2:1,NF1:2,PAX3:1,RYR2:2	7.37951e-05	0.0212325	0.367136	NA	NA	1
MP:0002024	increased T cell derived lymphoma incidence	11	10	NF2:1,CREBBP:2,H2AFX:1,EGR1:1,PTPN11:1,HIP1:1,TP73:1,CHD2:1,RB1:2,XRCC5:1	0.000144794	0.0416604	0.368952	MP:0010365 - increased thymus tumor incidence ,	NF2:1,CREBBP:2,H2AFX:1,EGR1:1,PTPN11:1,HIP1:1,TP73:1,CHD2:1,RB1:2,XRCC5:1	1
MP:0001432	abnormal food preference	3	3	EIF2AK4:1,UNC79:1,ITPR3:1	3.26901e-05	0.00940565	0.370176	NA	NA	1
MP:0009125	decreased brown fat cell lipid droplet size	1	1	MARK4:1	6.97153e-06	0.00200586	0.371123	MP:0008963 - increased carbon dioxide production ,	SAMD4A:1,MARK4:1	1
MP:0009431	decreased fetal weight	7	7	NIPBL:1,HGF:1,RAF1:1,MEST:1,ADAM17:1,CSNK1D:1,MGEA5:1	8.84071e-05	0.0254367	0.373501	NA	NA	1
MP:0003545	increased alcohol consumption	3	3	NOS1:1,UNC79:1,TAOK2:1	3.2928e-05	0.00947412	0.374446	MP:0001425 - abnormal alcohol consumption ,	NOS1:1,UNC79:1,CRHR1:1,TAOK2:1,PRKCE:1	1
MP:0009974	decreased cerebral cortex pyramidal cell number	2	2	KAT6B:1,RCOR2:1	1.96045e-05	0.00564064	0.374539	MP:0003840 - abnormal coronal suture morphology , MP:0010743 - delayed cranial suture closure ,	KAT6B:1	1
MP:0012543	abnormal rostral neuropore morphology	8	7	CREBBP:2,TRIM33:1,GRHL2:1,PLXNB2:1,DVL3:1,MAPK8:1,PAX3:1	0.000102836	0.0295883	0.376318	MP:0000928 - incomplete rostral neuropore closure ,	CREBBP:2,TRIM33:1,GRHL2:1,PLXNB2:1,DVL3:1,MAPK8:1,PAX3:1	1
MP:0002826	tonic seizures	5	3	SCN1A:2,CACNB4:1,CNP:2	6.06256e-05	0.0174433	0.376954	NA	NA	1
MP:0004425	abnormal otolith organ morphology	5	4	SLC12A2:1,GBX2:1,RB1:2,PAX3:1	6.06509e-05	0.0174506	0.377285	MP:0000034 - abnormal inner ear vestibule morphology , MP:0004427 - abnormal vestibular labyrinth morphology ,	SLC12A2:1,GBX2:1,RB1:2,PAX3:1,SMG9:1	1
MP:0004909	increased seminal vesicle weight	1	1	AFF4:1	7.1257e-06	0.00205022	0.377547	MP:0002997 - enlarged seminal vesicle , MP:0004908 - abnormal seminal vesicle weight ,	AFF4:1	1
MP:0009143	abnormal pancreatic duct morphology	2	2	TRIM33:1,MIB1:1	1.97693e-05	0.00568805	0.378424	MP:0009110 - pancreas hyperplasia , MP:0012254 - absent intersomitic vessels , MP:0009144 - dilated pancreatic duct , MP:0000262 - poor arterial differentiation , MP:0009874 - abnormal interdigital cell death , MP:0003336 - pancreas cysts , MP:0011733 - fused somites , MP:0003815 - hairless , MP:0009152 - increased pancreatic intraepithelial neoplasia incidence , MP:0003450 - enlarged pancreas , …	TRIM33:1,MIB1:1	1
MP:0008919	fused tarsal bones	1	1	JAG2:1	7.15811e-06	0.00205955	0.378889	MP:0004396 - decreased cochlear inner hair cell number , MP:0008356 - abnormal gamma-delta T cell differentiation , MP:0000431 - absent palatine bone horizontal plate , MP:0004537 - abnormal palatine bone horizontal plate morphology , MP:0000430 - absent maxillary shelf , MP:0004492 - abnormal orientation of inner hair cell stereociliary bundles , MP:0004576 - abnormal embryonic autopod plate mor…	SLC12A2:1,JAG2:1,TIPARP:1,DVL3:1	1
MP:0001313	increased incidence of corneal inflammation	2	2	MYH9:1,ADAM17:1	1.98002e-05	0.00569696	0.379153	MP:0011868 - podocyte microvillus transformation , MP:0011525 - abnormal placenta intervillous maternal lacunae morphology , MP:0003405 - abnormal platelet shape , MP:0008139 - fused podocyte foot processes , MP:0000228 - abnormal thrombopoiesis , MP:0008828 - abnormal lymph node cell ratio ,	MYH9:1	1
MP:0001274	curly vibrissae	2	2	ADAM17:1,CUX1:1	1.98425e-05	0.00570913	0.380147	MP:0001282 - short vibrissae , MP:0001279 - wavy vibrissae , MP:0001278 - kinked vibrissae , MP:0006365 - absent guard hair , MP:0000381 - enlarged hair follicles , MP:0000383 - abnormal hair follicle orientation , MP:0005409 - darkened coat color , MP:0000711 - thymus cortex hypoplasia , MP:0013592 - small thymus cortex ,	ADAM17:1,CUX1:1,PTPN11:1	1
MP:0003652	abnormal skin turgor	2	2	FBN1:1,KIFAP3:1	1.98541e-05	0.00571247	0.380421	MP:0004389 - abnormal respiratory bronchiole morphology , MP:0010922 - alveolitis , MP:0010908 - dilated pulmonary alveolar ducts , MP:0010937 - increased total lung capacity , MP:0010661 - ascending aorta aneurysm , MP:0010658 - thoracic aorta aneurysm , MP:0008418 - abnormal cutaneous elastic fiber morphology , MP:0006133 - calcified artery , MP:0008710 - abnormal interleukin-9 secretion , MP:0…	FBN1:1	1
MP:0001341	absent eyelids	2	2	PAX3:1,CTNNB1:1	1.98621e-05	0.00571475	0.380607	MP:0000030 - abnormal tympanic ring morphology ,	PHC1:1,PAX3:1,CTNNB1:1	1
MP:0014070	abnormal cardiac muscle glycogen level	2	2	FNIP1:1,PFKM:1	1.98668e-05	0.0057161	0.380718	MP:0014071 - increased cardiac muscle glycogen level , MP:0013404 - decreased circulating lactate level , MP:0010511 - shortened PR interval , MP:0014068 - abnormal muscle glycogen level , MP:0010401 - increased skeletal muscle glycogen level ,	FNIP1:1,PFKM:1,SAMD4A:1	1
MP:0010301	increased stomach tumor incidence	2	2	PAX6:1,XRCC5:1	1.98878e-05	0.00572216	0.381213	NA	NA	1
MP:0010607	common atrioventricular valve	2	2	PDS5B:1,ARID2:1	1.99352e-05	0.0057358	0.382326	MP:0010405 - ostium secundum atrial septal defect , MP:0010419 - inlet ventricular septal defect , MP:0004340 - short scapula , MP:0004343 - small scapula ,	PDS5B:1,ARID2:1	1
MP:0002750	exophthalmos	2	2	PDCD1:1,PTHLH:1	1.99373e-05	0.00573641	0.382376	NA	NA	1
MP:0004877	abnormal systemic vascular resistance	1	1	DDAH1:1	7.28541e-06	0.00209617	0.384133	MP:0005532 - abnormal vascular resistance ,	DDAH1:1,BMPR2:1	1
MP:0000023	abnormal ear position	4	4	NDST1:1,PAX6:1,KAT6B:1,NIPBL:1	4.72972e-05	0.0136084	0.38511	NA	NA	1
MP:0008576	decreased circulating interferon-beta level	1	1	HCFC2:1	7.31483e-06	0.00210464	0.385338	MP:0008574 - decreased circulating interferon-alpha level , MP:0008550 - abnormal circulating interferon-beta level , MP:0008549 - abnormal circulating interferon-alpha level ,	HCFC2:1	1
MP:0010399	decreased skeletal muscle glycogen level	1	1	SAMD4A:1	7.32141e-06	0.00210653	0.385608	MP:0010934 - increased subcutaneous adipose tissue amount , MP:0009293 - decreased inguinal fat pad weight , MP:0014069 - abnormal skeletal muscle glycogen level , MP:0000751 - myopathy ,	SAMD4A:1,PFKM:1,COL4A1:1	1
MP:0003412	abnormal afterhyperpolarization	3	2	JPH4:1,KCNQ2:2	3.35526e-05	0.00965383	0.385625	NA	NA	1
MP:0010520	sinoatrial block	2	2	DOT1L:1,HCN1:1	2.01071e-05	0.00578525	0.386357	MP:0004071 - prolonged P wave , MP:0006142 - abnormal sinoatrial node conduction , MP:0004070 - abnormal P wave ,	DOT1L:1,HCN1:1,CACNA1G:1	1
MP:0003063	increased coping response	3	3	SLC12A6:1,NOS1:1,ZNF521:1	3.36707e-05	0.00968779	0.387733	MP:0003062 - abnormal coping response ,	SLC12A6:1,NOS1:1,ZNF521:1	1
MP:0008589	abnormal circulating interleukin-1 level	4	3	TBK1:2,CRY2:1,PRKCE:1	4.75481e-05	0.0136806	0.388859	MP:0008640 - abnormal circulating interleukin-1 beta level ,	TBK1:2,CRY2:1,PRKCE:1	1
MP:0002281	abnormal respiratory mucosa goblet cell morphology	2	2	NEDD4L:1,CD163:1	2.02482e-05	0.00582586	0.389659	MP:0002277 - abnormal respiratory mucosa morphology ,	NEDD4L:1,CD163:1	1
MP:0010177	acanthocytosis	1	1	NCKAP1L:1	7.44691e-06	0.00214264	0.390722	MP:0000314 - schistocytosis , MP:0008614 - increased circulating interleukin-17 level , MP:0008613 - abnormal circulating interleukin-17 level , MP:0008354 - decreased mature gamma-delta T cell number , MP:0002467 - impaired neutrophil phagocytosis , MP:0008344 - abnormal mature gamma-delta T cell morphology , MP:0001798 - impaired macrophage phagocytosis , MP:0008101 - lymph node hypoplasia ,	NCKAP1L:1,ADAM17:1,LRP1:1,XRCC5:1	1
MP:0004701	decreased circulating insulin-like growth factor I level	5	5	ZCCHC11:1,SAFB:1,FOXL2:1,MAPK8:1,IGFBP5:1	6.1703e-05	0.0177533	0.391062	MP:0004700 - abnormal circulating insulin-like growth factor I level , MP:0008831 - abnormal insulin-like growth factor I level ,	ZCCHC11:1,SAFB:1,FOXL2:1,MAPK8:1,IGFBP5:1	1
MP:0008852	retinal neovascularization	3	2	H2AFX:1,ROCK2:2	3.39415e-05	0.0097657	0.392562	NA	NA	1
MP:0003695	delayed blastocyst hatching from the zona pellucida	1	1	ATF1:1	7.56199e-06	0.00217575	0.395375	MP:0003693 - abnormal blastocyst hatching , MP:0001694 - absent egg cylinders , MP:0003694 - failure of blastocyst to hatch from the zona pellucida , MP:0002663 - absent blastocoele , MP:0004963 - abnormal blastocoele morphology ,	ATF1:1,CDC25A:1	1
MP:0001506	limp posture	1	1	SLC12A6:1	7.5644e-06	0.00217644	0.395471	MP:0004293 - abnormal type I spiral ligament fibrocytes , MP:0000958 - peripheral nervous system degeneration , MP:0004268 - abnormal optic stalk morphology , MP:0008532 - decreased chemical nociceptive threshold , MP:0004143 - muscle hypertonia , MP:0003225 - axonal dystrophy , MP:0000043 - organ of Corti degeneration , MP:0000032 - cochlear degeneration ,	SLC12A6:1,NR2E1:1,GRIN2A:1,SPTBN4:1	1
MP:0010903	abnormal pulmonary alveolus wall morphology	3	2	GLCE:2,FBN1:1	3.41222e-05	0.00981772	0.39578	NA	NA	1
MP:0003018	abnormal circulating chloride level	5	4	DACH1:1,ADIPOR1:1,CACNA1I:2,EHD1:1	6.20799e-05	0.0178617	0.395993	MP:0003019 - increased circulating chloride level ,	DACH1:1,CACNA1I:2,EHD1:1	1
MP:0005656	decreased aggression	6	5	CREBBP:2,EGR1:1,NOS1:1,TP73:1,EN2:2	7.64985e-05	0.0220103	0.398999	MP:0002061 - abnormal aggression-related behavior ,	PTCHD1:1,CREBBP:2,EGR1:1,NOS1:1,NR2E1:1,TP73:1,EN2:2,EMX1:2	1
MP:0005562	decreased mean corpuscular hemoglobin	9	8	IREB2:1,COL4A5:1,FAM46C:2,SLC7A1:1,FBXL5:1,EXOC6:1,ITCH:1,SMC3:1	0.000119692	0.034438	0.40107	NA	NA	1
MP:0008962	abnormal carbon dioxide production	3	3	SAMD4A:1,MARK4:1,NOS1:1	3.45073e-05	0.00992851	0.402621	MP:0000182 - increased circulating LDL cholesterol level ,	SAMD4A:1,LRP1:1,NOS1:1	1
MP:0004799	increased susceptibility to experimental autoimmune encephalomyelitis	3	3	HRH3:1,IL21:1,PDCD1:1	3.45785e-05	0.009949	0.403883	NA	NA	1
MP:0000423	delayed hair regrowth	3	3	ATR:1,MYO5A:1,CTNNB1:1	3.46134e-05	0.00995903	0.404501	NA	NA	1
MP:0005566	decreased blood urea nitrogen level	4	3	ENC1:1,BEND3:2,PPP6C:1	4.86531e-05	0.0139986	0.405331	NA	NA	1
MP:0003113	small parathyroid gland	1	1	PHC1:1	7.81137e-06	0.0022475	0.405335	MP:0003494 - parathyroid hypoplasia , MP:0004441 - small occipital bone , MP:0000486 - abnormal pulmonary trunk morphology , MP:0004342 - scapular bone foramen , MP:0006128 - pulmonary valve stenosis , MP:0000080 - abnormal exoccipital bone morphology , MP:0004449 - absent presphenoid bone , MP:0002861 - abnormal tail bud morphology , MP:0012062 - small tail bud , MP:0006281 - abnormal tail devel…	PHC1:1,PAX3:1,CTNNB1:1	1
MP:0000162	lordosis	5	5	HIP1:1,SMG9:1,CHD2:1,RUNX3:1,THBS1:1	6.27956e-05	0.0180677	0.405348	NA	NA	1
MP:0003396	abnormal embryonic hematopoiesis	5	5	STK3:1,CBFB:1,UBC:1,STK4:1,ERG:1	6.28026e-05	0.0180697	0.405439	NA	NA	1
MP:0002741	small olfactory bulb	10	6	KMT2A:3,KAT6B:1,NR2E1:1,CIT:2,WDFY3:2,CTNNB1:1	0.000134666	0.0387464	0.405913	NA	NA	1
MP:0009456	impaired cued conditioning behavior	7	5	PTCHD1:1,LRP1:1,PTPN11:1,PDE4B:2,EMX1:2	9.15114e-05	0.0263298	0.407065	NA	NA	1
MP:0005608	cardiac interstitial fibrosis	10	7	MYH10:2,LRP1:1,BCL6:2,NOS1:1,DOT1L:1,INSR:2,RAF1:1	0.000134889	0.0388106	0.407905	NA	NA	1
MP:0030016	increased adipocyte glucose uptake	2	2	PRKCA:1,PTPN11:1	2.10455e-05	0.00605525	0.408158	MP:0004185 - abnormal adipocyte glucose uptake ,	PRKCA:1,PTPN11:1,TNKS2:1	1
MP:0000571	interdigital webbing	2	2	CHUK:1,GRHL2:1	2.10533e-05	0.00605751	0.408339	MP:0004838 - abnormal neural fold elevation formation , MP:0012260 - encephalomeningocele , MP:0000919 - cranioschisis , MP:0010976 - small lung lobe , MP:0011256 - abnormal neural fold morphology , MP:0004837 - abnormal neural fold formation , MP:0010975 - abnormal lung lobe morphology ,	CHUK:1,GRHL2:1,PAX3:1,PDPK1:1	1
MP:0006414	decreased T cell apoptosis	3	3	TP73:1,MAPK8:1,MAP2K3:1	3.48637e-05	0.010031	0.408932	NA	NA	1
MP:0008805	decreased circulating amylase level	2	2	CHD9:1,NFKB1:1	2.10848e-05	0.00606657	0.409064	MP:0004417 - decreased cochlear nerve compound action potential , MP:0008670 - decreased interleukin-12b secretion , MP:0013156 - abnormal KLRG1+ CD4 alpha beta T cell number , MP:0010847 - increased central memory CD8 positive, alpha-beta T cell number , MP:0010846 - abnormal central memory CD8 positive, alpha-beta T cell morphology , MP:0012772 - abnormal central memory CD8-positive, alpha-beta…	NFKB1:1,CHD9:1,IDE:1	1
MP:0010464	abnormal aortic arch and aortic arch branch attachment	5	5	PTPN11:1,CMIP:1,GBX2:1,ALDH1A2:1,PAX3:1	6.30804e-05	0.0181496	0.409066	NA	NA	1
MP:0008957	abnormal placenta junctional zone morphology	7	7	PBRM1:1,GGNBP2:1,ASCL2:1,MYH9:1,SENP2:1,RAF1:1,ADAM17:1	9.17366e-05	0.0263946	0.4095	NA	NA	1
MP:0008585	absent photoreceptor outer segment	2	2	CRY2:1,NR2E1:1	2.1106e-05	0.00607266	0.409551	NA	NA	1
MP:0008600	decreased circulating interleukin-2 level	2	2	IRF1:1,NFKB1:1	2.11344e-05	0.00608084	0.410205	MP:0008598 - abnormal circulating interleukin-2 level ,	IRF1:1,NFKB1:1	1
MP:0002841	impaired skeletal muscle contractility	2	2	NOS1:1,CACNB1:1	2.11397e-05	0.00608235	0.410326	NA	NA	1
MP:0002223	lymphoid hypoplasia	2	1	FUS:2	2.11709e-05	0.00609134	0.411044	MP:0000687 - small lymphoid organs , MP:0009141 - increased prepulse inhibition ,	FUS:2,SPNS1:1	1
MP:0011697	vacuolated lens	2	2	ADAM17:1,COL4A1:1	2.11956e-05	0.00609843	0.41161	NA	NA	1
MP:0005408	hypopigmentation	5	4	PAX6:1,MYO5A:1,NF1:2,PAX3:1	6.33743e-05	0.0182342	0.4129	MP:0002095 - abnormal skin pigmentation ,	ASCL1:1,MYO5A:1,RPS19:1,NF1:2,DOCK7:1,PAX3:1	1
MP:0010200	enlarged lymphatic vessel	2	2	PTH1R:1,FLT4:1	2.12658e-05	0.00611863	0.413222	MP:0003201 - extremity edema , MP:0003659 - abnormal lymph circulation , MP:0003390 - lymphedema , MP:0008778 - abnormal lymphangiogenesis , MP:0012080 - chylous ascites , MP:0000013 - abnormal adipose tissue distribution , MP:0005324 - ascites ,	FLT4:1	1
MP:0001270	distended abdomen	8	4	CELSR3:3,CNP:2,RB1:2,PTHLH:1	0.000106636	0.0306816	0.414508	NA	NA	1
MP:0009946	abnormal olfactory bulb layer morphology	5	4	ATR:1,HCN1:1,PLXNB2:1,EMX1:2	6.35704e-05	0.0182906	0.415455	NA	NA	1
MP:0008672	increased interleukin-13 secretion	2	2	FBN1:1,ITCH:1	2.13711e-05	0.00614893	0.415635	MP:0008702 - increased interleukin-5 secretion , MP:0008671 - abnormal interleukin-13 secretion , MP:0005568 - increased circulating total protein level , MP:0008092 - abnormal T-helper 2 cell differentiation , MP:0008701 - abnormal interleukin-5 secretion , MP:0002966 - decreased circulating alkaline phosphatase level , MP:0004946 - abnormal regulatory T cell physiology ,	ITCH:1,FBN1:1	1
MP:0009264	failure of eyelid fusion	2	2	PAX3:1,ADAM17:1	2.14088e-05	0.00615977	0.416497	MP:0002624 - abnormal tricuspid valve morphology ,	PAX3:1,ADAM17:1	1
MP:0009948	abnormal olfactory bulb glomerular layer morphology	2	2	HCN1:1,PLXNB2:1	2.14669e-05	0.00617651	0.417828	MP:0011760 - abnormal ureteric bud tip morphology , MP:0004041 - increased susceptibility to kidney reperfusion injury , MP:0009941 - abnormal olfactory bulb interneuron morphology , MP:0004017 - duplex kidney ,	PLXNB2:1	1
MP:0001153	small seminiferous tubules	7	7	H2AFX:1,EGR1:1,PICK1:1,PIAS2:1,KATNAL1:1,PPP1CC:1,HSPA4:1	9.25823e-05	0.026638	0.418641	NA	NA	1
MP:0010957	abnormal aerobic respiration	2	2	CD163:1,SLC25A12:1	2.15598e-05	0.00620322	0.419946	NA	NA	1
MP:0011469	abnormal urine creatinine level	2	2	SCUBE3:1,SLC16A10:1	2.15823e-05	0.0062097	0.42046	MP:0011468 - abnormal urine amino acid level ,	SCUBE3:1,SLC16A10:1	1
MP:0003087	absent allantois	4	3	ATF1:1,CTNNB1:1,ACVR2B:2	4.96939e-05	0.014298	0.42077	MP:0005029 - abnormal amnion morphology ,	PRMT1:1,PXN:1,ATF1:1,CTNNB1:1,ACVR2B:2	1
MP:0009744	postaxial polydactyly	1	1	TBX2:1	8.21276e-06	0.00236299	0.421026	MP:0009382 - abnormal cardiac jelly morphology , MP:0000301 - decreased atrioventricular cushion size , MP:0009883 - palatal shelf hypoplasia ,	TBX2:1	1
MP:0020469	prolonged circadian behavior period	2	2	CRY2:1,CSNK1D:1	2.16217e-05	0.00622105	0.421359	MP:0020468 - abnormal circadian behavior period , MP:0020470 - shortened circadian behavior period , MP:0020467 - abnormal circadian behavior ,	CRY2:1,CSNK1D:1	1
MP:0004875	increased mean systemic arterial blood pressure	4	4	ARHGAP42:1,NEDD4L:1,DDAH1:1,THBS1:1	4.97343e-05	0.0143096	0.421367	MP:0006143 - increased systemic arterial diastolic blood pressure ,	ARHGAP42:1,THBS1:1	1
MP:0009545	abnormal dermis papillary layer morphology	2	2	FBN1:1,CTNNB1:1	2.16999e-05	0.00624354	0.423138	MP:0005503 - abnormal tendon morphology , MP:0000324 - increased mast cell number , MP:0020203 - abnormal mast cell number , MP:0000359 - abnormal mast cell morphology , MP:0000538 - abnormal urinary bladder morphology ,	NDST1:1,FBN1:1,CTNNB1:1,PDCD1:1,SMARCA4:1	1
MP:0004832	enlarged ovary	2	2	TIAL1:1,TIPARP:1	2.17715e-05	0.00626413	0.424765	NA	NA	1
MP:0008040	decreased NK T cell number	5	4	TBK1:2,IKZF3:1,NFKB1:1,PDPK1:1	6.43766e-05	0.0185226	0.425946	NA	NA	1
MP:0008723	impaired eosinophil recruitment	1	1	LTB4R:1	8.36825e-06	0.00240773	0.426992	MP:0005341 - decreased susceptibility to atherosclerosis , MP:0005597 - decreased susceptibility to type I hypersensitivity reaction , MP:0002335 - decreased airway responsiveness , MP:0002465 - abnormal eosinophil physiology , MP:0002531 - abnormal type I hypersensitivity reaction ,	LTB4R:1	1
MP:0003671	abnormal eyelid aperture	4	4	GRM1:1,EHD1:1,CTNNB1:1,THBS1:1	5.01248e-05	0.014422	0.427135	MP:0005287 - narrow eye opening , MP:0010352 - gastrointestinal tract polyps ,	GRM1:1,CTNNB1:1,THBS1:1	1
MP:0004001	decreased hepatocyte proliferation	4	3	SPTBN1:2,HGF:1,MGAT3:1	5.02394e-05	0.014455	0.428825	NA	NA	1
MP:0004471	short nasal bone	4	3	CREBBP:2,TIPARP:1,BAZ1B:1	5.02599e-05	0.0144609	0.429127	MP:0000102 - abnormal nasal bone morphology , MP:0004470 - small nasal bone ,	PAX6:1,CREBBP:2,PTPN11:1,TIPARP:1,BAZ1B:1	1
MP:0003869	ectopic cartilage	2	2	PTPN11:1,CTNNB1:1	2.19643e-05	0.00631961	0.429135	MP:0001684 - abnormal axial mesoderm ,	PTPN11:1,CTNNB1:1	1
MP:0001272	increased metastatic potential	8	6	NF2:1,PKM:1,TP73:1,NF1:2,RB1:2,CTNNB1:1	0.000108111	0.0311059	0.429325	NA	NA	1
MP:0004759	decreased mitotic index	3	3	ATR:1,EGR1:1,SPTBN1:2	3.60271e-05	0.0103658	0.429389	NA	NA	1
MP:0001958	emphysema	4	3	FBN1:1,FLNA:2,CRHR1:1	5.04774e-05	0.0145234	0.43233	NA	NA	1
MP:0000161	scoliosis	4	3	CREBBP:2,EGR3:1,PHOSPHO1:1	5.05041e-05	0.0145311	0.432723	NA	NA	1
MP:0004884	abnormal testis physiology	2	2	CELF1:1,PIAS2:1	2.21504e-05	0.00637315	0.433336	MP:0013327 - abnormal male reproductive gland physiology ,	CELF1:1,PIAS2:1	1
MP:0001200	thick skin	6	6	JUNB:1,ATR:1,CHUK:1,FBN1:1,PIK3CB:1,PDPK1:1	7.94274e-05	0.022853	0.433437	NA	NA	1
MP:0005012	decreased eosinophil cell number	4	3	TBK1:2,COX7A1:1,LTB4R:1	5.05577e-05	0.0145466	0.433513	NA	NA	1
MP:0001916	intracerebral hemorrhage	4	4	MSI1:1,TP73:1,CBFB:1,COL4A1:1	5.09744e-05	0.0146665	0.439633	NA	NA	1
MP:0008572	abnormal Purkinje cell dendrite morphology	8	5	BICD2:1,MYH10:2,STK38L:1,CACNA1A:3,MYO5A:1	0.000109326	0.0314556	0.441515	NA	NA	1
MP:0004448	abnormal presphenoid bone morphology	3	3	CHUK:1,TIPARP:1,PHC1:1	3.68576e-05	0.0106047	0.44384	MP:0008148 - abnormal sternocostal joint morphology , MP:0004625 - abnormal rib joint , MP:0008146 - asymmetric sternocostal joints , MP:0000155 - asymmetric rib joints ,	CHUK:1,TIPARP:1,PHC1:1,RB1:2,BMPR2:1	1
MP:0002074	abnormal hair texture	5	3	KMT2A:3,NFKB1:1,IDE:1	6.57671e-05	0.0189226	0.443953	NA	NA	1
MP:0009577	abnormal developmental vascular remodeling	7	6	FLNA:2,MIB1:1,CTNNB1:1,SLC13A4:1,ERG:1,SMARCA4:1	9.51108e-05	0.0273655	0.445886	MP:0000364 - abnormal vascular regression ,	FLNA:2,MIB1:1,CTNNB1:1,SMARCA4:1	1
MP:0013182	increased spinal cord apoptosis	2	2	CHUK:1,KIFAP3:1	2.27892e-05	0.00655695	0.447631	MP:0004882 - enlarged lung ,	CHUK:1,PIK3CB:1,KLF3:1,KIFAP3:1	1
MP:0003663	abnormal thermosensation	1	1	TRPM3:1	8.9283e-06	0.00256887	0.447981	MP:0010055 - abnormal sensory neuron physiology ,	TRPM3:1,KCNMA1:1	1
MP:0003008	enhanced long term potentiation	7	5	DGCR8:1,NBEA:2,ARHGEF9:1,ICAM5:1,PDE4B:2	9.5488e-05	0.027474	0.449935	NA	NA	1
MP:0008347	decreased gamma-delta T cell number	5	4	USP5:2,JAG2:1,NCKAP1L:1,CTNNB1:1	6.62412e-05	0.019059	0.450063	NA	NA	1
MP:0001491	unresponsive to tactile stimuli	5	3	PI4KA:2,NBEA:2,CDK5R2:1	6.62753e-05	0.0190689	0.450502	MP:0004270 - analgesia ,	PI4KA:2,NBEA:2,CDK5R2:1	1
MP:0000708	thymus hyperplasia	2	2	CCND1:1,STK4:1	2.29514e-05	0.00660362	0.451229	MP:0008479 - decreased spleen white pulp amount , MP:0000709 - enlarged thymus ,	STK4:1,CCND1:1,RYR2:2	1
MP:0004359	short ulna	5	5	PRKG2:1,PDS5B:1,FBN1:1,CTNNB1:1,PTHLH:1	6.6352e-05	0.0190909	0.451488	MP:0005108 - abnormal ulna morphology , MP:0000552 - abnormal radius morphology , MP:0004355 - short radius ,	PRKG2:1,PDS5B:1,FBN1:1,PHOSPHO1:1,CTNNB1:1,PTHLH:1,NIPBL:1	1
MP:0004734	small thoracic cavity	2	2	ATR:1,PTHLH:1	2.29837e-05	0.00661291	0.451944	MP:0004030 - induced chromosome breakage , MP:0009794 - sebaceous gland hyperplasia , MP:0011363 - renal glomerulus atrophy , MP:0009362 - abnormal primary ovarian follicle morphology , MP:0013551 - decreased cerebellar granule cell precursor proliferation , MP:0003786 - premature aging , MP:0000652 - enlarged sebaceous gland , MP:0004805 - absent oocytes , MP:0008924 - decreased cerebellar granu…	ATR:1,TP73:1,TPP2:1,PTHLH:1	1
MP:0010897	abnormal bronchiole epithelium morphology	3	3	KEAP1:1,ADAM17:1,THBS1:1	3.73937e-05	0.010759	0.453092	MP:0010809 - abnormal Clara cell morphology ,	KEAP1:1,THBS1:1	1
MP:0010300	increased skin tumor incidence	10	8	PRKCA:1,EGR1:1,CHUK:1,PIK3CB:1,GRM1:1,BAP1:1,NF1:2,RB1:2	0.000140002	0.0402817	0.453531	NA	NA	1
MP:0003051	curly tail	7	6	TCEA1:1,CHUK:1,GLCE:2,GRHL2:1,PLXNB2:1,PAX3:1	9.58335e-05	0.0275734	0.453639	NA	NA	1
MP:0000484	abnormal pulmonary artery morphology	5	5	EPHB4:1,DDAH1:1,PAX3:1,CTNNB1:1,BMPR2:1	6.65285e-05	0.0191417	0.453758	NA	NA	1
MP:0006050	pulmonary fibrosis	3	3	NEDD4L:1,EGR1:1,PIK3CB:1	3.75835e-05	0.0108136	0.456353	NA	NA	1
MP:0012320	abnormal body fat mass	4	4	SCUBE3:1,REPIN1:1,DROSHA:1,PRKAG2:1	5.22154e-05	0.0150235	0.457744	MP:0014143 - decreased body fat mass ,	SCUBE3:1,REPIN1:1,DROSHA:1	1
MP:0000372	irregular coat pigmentation	2	2	SMARCA5:1,PAX3:1	2.32876e-05	0.00670034	0.458643	MP:0005366 - variegated coat color ,	SMARCA5:1	1
MP:0008536	enlarged third ventricle	3	2	USP7:1,WDFY3:2	3.78146e-05	0.0108801	0.460312	MP:0008457 - abnormal cortical intermediate zone morphology ,	NR2E1:1,WDFY3:2	1
MP:0002908	delayed wound healing	3	3	EGR1:1,PPARA:1,THBS1:1	3.78229e-05	0.0108825	0.460454	NA	NA	1
MP:0010380	abnormal inner cell mass apoptosis	2	2	PRPF19:1,SMARCA5:1	2.34725e-05	0.00675356	0.462697	MP:0012114 - absent inner cell mass proliferation , MP:0004966 - abnormal inner cell mass proliferation ,	PRPF19:1,SMARCA5:1,SETDB1:1	1
MP:0009393	abnormal resting posture	3	3	DYNC1H1:1,ZNF521:1,CNTNAP1:1	3.80219e-05	0.0109397	0.463852	NA	NA	1
MP:0004351	short humerus	5	5	PRKG2:1,NIPBL:1,PDS5B:1,PTHLH:1,RUNX3:1	6.74688e-05	0.0194123	0.465802	NA	NA	1
MP:0008106	decreased amacrine cell number	2	2	ASCL1:1,PAX6:1	2.37245e-05	0.00682605	0.468192	MP:0008104 - abnormal amacrine cell number ,	ASCL1:1,PAX6:1	1
MP:0010193	abnormal choroid melanin granule morphology	1	1	MYO5A:1	9.49564e-06	0.0027321	0.468461	MP:0009555 - abnormal hair follicle melanin granule distribution , MP:0010191 - abnormal choroid melanocyte morphology , MP:0008731 - abnormal hair shaft melanin granule morphology , MP:0008733 - abnormal hair shaft melanin granule distribution , MP:0005100 - abnormal choroid pigmentation , MP:0005072 - abnormal hair follicle melanin granule morphology , MP:0009387 - abnormal epidermal pigmentati…	MYO5A:1,NOS1:1	1
MP:0000623	decreased salivation	3	3	SLC12A2:1,ITPR3:1,SLC9A1:1	3.8313e-05	0.0110235	0.468808	MP:0013557 - abnormal merocrine gland physiology , MP:0005310 - abnormal salivary gland physiology ,	GRK5:1,SLC12A2:1,ITPR3:1,SLC9A1:1	1
MP:0003915	increased left ventricle weight	3	3	NEDD4L:1,COX7A1:1,ADAM17:1	3.83397e-05	0.0110312	0.469262	MP:0020204 - abnormal heart left ventricle weight ,	NEDD4L:1,COX7A1:1,ADAM17:1	1
MP:0002922	decreased post-tetanic potentiation	2	2	GRIK3:1,VPS35:1	2.37747e-05	0.0068405	0.469283	MP:0011003 - reduced AMPA-mediated synaptic currents , MP:0002885 - abnormal AMPA-mediated synaptic currents ,	VPS35:1	1
MP:0003887	increased hepatocyte apoptosis	6	6	CHUK:1,STK3:1,RBCK1:1,ATF7:1,CTNNB1:1,STK4:1	8.2522e-05	0.0237434	0.469458	NA	NA	1
MP:0009419	skeletal muscle fibrosis	4	3	FOXK1:1,NF1:2,FKRP:1	5.30756e-05	0.015271	0.470184	NA	NA	1
MP:0001415	increased exploration in new environment	7	5	KCNC1:1,PDE4B:2,EMX1:2,L1CAM:1,KCNC3:1	9.74134e-05	0.028028	0.470512	NA	NA	1
MP:0009409	abnormal skeletal muscle fiber type ratio	3	2	HDAC5:2,ADIPOR1:1	3.85164e-05	0.011082	0.472259	NA	NA	1
MP:0002682	decreased mature ovarian follicle number	3	3	EGR1:1,FOXL2:1,LATS1:1	3.85512e-05	0.011092	0.472848	MP:0009364 - abnormal mature ovarian follicle morphology ,	EGR1:1,FOXL2:1,LATS1:1	1
MP:0012505	increased neural tube apoptosis	5	5	RAD54L2:1,CHUK:1,UBR2:1,MAPK8:1,PAX3:1	6.81345e-05	0.0196038	0.474282	MP:0012701 - increased embryonic neuroepithelium apoptosis ,	CHUK:1,MAPK8:1,PAX3:1	1
MP:0009885	abnormal palatal shelf elevation	5	4	JAG2:1,TBX2:1,FLNA:2,PAX3:1	6.81596e-05	0.019611	0.4746	MP:0009886 - failure of palatal shelf elevation ,	JAG2:1,FLNA:2,PAX3:1	1
MP:0008097	increased plasma cell number	4	4	JUNB:1,FBN1:1,RASGRP1:1,JAK1:1	5.34374e-05	0.0153751	0.475386	MP:0008096 - abnormal plasma cell number ,	JUNB:1,FBN1:1,TAB3:1,RASGRP1:1,JAK1:1	1
MP:0004486	decreased response of heart to induced stress	4	4	GRK5:1,PRKCA:1,SLC9A1:1,CTNNB1:1	5.35373e-05	0.0154038	0.476817	NA	NA	1
MP:0003852	skeletal muscle necrosis	3	3	FOXK1:1,PFKM:1,FKRP:1	3.88538e-05	0.0111791	0.477961	MP:0000750 - abnormal muscle regeneration , MP:0009404 - centrally nucleated skeletal muscle fibers ,	FOXK1:1,CD163:1,PFKM:1,SAMD4A:1,FKRP:1	1
MP:0001065	abnormal trigeminal nerve morphology	6	5	ACTN4:2,GBX2:1,PLXNA4:1,CERS2:1,BMPR2:1	8.33903e-05	0.0239932	0.479463	NA	NA	1
MP:0002710	increased glucagon secretion	1	1	CADPS:1	9.8375e-06	0.00283046	0.480436	MP:0001739 - abnormal adrenal gland secretion , MP:0003563 - abnormal pancreatic alpha cell physiology , MP:0003565 - abnormal glucagon secretion , MP:0002909 - abnormal adrenal gland physiology ,	PTPN11:1,CADPS:1,CACNA1E:1	1
MP:0010868	increased bone trabecula number	3	3	PHOSPHO1:1,CTNNB1:1,SLC5A1:1	3.90721e-05	0.0112419	0.481635	NA	NA	1
MP:0011953	prolonged PQ interval	1	1	CACNA1G:1	9.8816e-06	0.00284315	0.481961	MP:0011918 - abnormal PQ interval , MP:0002887 - decreased susceptibility to pharmacologically induced seizures , MP:0012348 - decreased susceptibility to induction of seizure by inducing agent ,	CACNA1G:1,TRPC5:1	1
MP:0008687	increased interleukin-2 secretion	3	3	DGKA:1,PDCD1:1,STK4:1	3.93901e-05	0.0113334	0.486964	NA	NA	1
MP:0004650	increased lumbar vertebrae number	1	1	KDM7A:1	1.01165e-05	0.00291074	0.490009	MP:0009759 - abnormal hair follicle bulge morphology , MP:0004151 - decreased circulating iron level , MP:0010684 - abnormal hair follicle outer root sheath morphology ,	DROSHA:1,KDM7A:1	1
MP:0003928	increased heart rate variability	2	2	AGPAT1:1,HCN1:1	2.49243e-05	0.00717126	0.493891	MP:0004122 - abnormal sinus arrhythmia ,	AGPAT1:1,HCN1:1,RYR2:2	1
MP:0011903	decreased hematopoietic stem cell proliferation	1	1	ACTL6A:1	1.02726e-05	0.00295564	0.495287	MP:0002872 - polycythemia , MP:0011901 - abnormal hematopoietic stem cell proliferation ,	PAX3:1,ACTL6A:1	1
MP:0000790	abnormal stratification in cerebral cortex	8	6	BICD2:1,ATR:1,WDFY3:2,USP22:1,FKRP:1,EMX1:2	0.000114798	0.0330298	0.495833	NA	NA	1
MP:0008528	polycystic kidney	3	3	FNIP1:1,EPHB4:1,RND3:1	3.99872e-05	0.0115052	0.496899	NA	NA	1
MP:0008859	abnormal hair cycle catagen phase	2	2	DROSHA:1,CTNNB1:1	2.50714e-05	0.00721358	0.496987	MP:0003875 - abnormal hair follicle regression , MP:0001829 - increased activated T cell number ,	DROSHA:1,CTNNB1:1	1
MP:0003216	absence seizures	7	4	SCN1A:2,CACNA1A:3,SLC9A1:1,CACNA1G:1	9.99335e-05	0.0287531	0.497157	MP:0000948 - nonconvulsive seizures ,	SCN1A:2,CACNA1A:3,SLC9A1:1,CACNA1G:1	1
MP:0000757	herniated abdominal wall	3	3	LRP1:1,GRHL2:1,DVL3:1	4.0021e-05	0.0115149	0.497459	NA	NA	1
MP:0003155	abnormal telomere length	2	2	DOT1L:1,POT1:1	2.51171e-05	0.00722674	0.497948	MP:0003701 - elevated level of mitotic sister chromatid exchange , MP:0010207 - abnormal telomere morphology ,	POT1:1,SPDYA:1,DOT1L:1	1
MP:0012176	abnormal head development	10	10	NDST1:1,PAX6:1,NDST3:2,SETD2:1,NIPBL:1,GBX2:1,BTAF1:1,ALDH1A2:1,CTNNB1:1,PDPK1:1	0.000145309	0.0418087	0.500404	NA	NA	1
MP:0014019	embryo cyst	1	1	CMIP:1	1.04391e-05	0.00300355	0.500857	MP:0013986 - abnormal vitelline vein topology , MP:0010666 - abnormal vitelline vein morphology ,	CMIP:1	1
MP:0005091	increased double-positive T cell number	4	3	CREBBP:2,IRF1:1,CBFB:1	5.52387e-05	0.0158934	0.500984	NA	NA	1
MP:0005181	decreased circulating estradiol level	3	3	TIPARP:1,SAFB:1,CTNNB1:1	4.02728e-05	0.0115874	0.501618	MP:0003371 - decreased circulating estrogen level , MP:0005183 - abnormal circulating estradiol level , MP:0003369 - abnormal circulating estrogen level ,	TIPARP:1,SAFB:1,CTNNB1:1	1
MP:0004267	abnormal optic tract morphology	2	2	EPHB1:1,MAPK8IP3:1	2.53067e-05	0.00728129	0.501916	MP:0001332 - abnormal optic nerve innervation , MP:0008960 - abnormal axon pruning ,	EPHB1:1	1
MP:0010146	umbilical hernia	2	1	NBEA:2	2.53335e-05	0.007289	0.502475	MP:0006320 - abnormal interscapular fat pad morphology , MP:0009453 - enhanced contextual conditioning behavior , MP:0001725 - abnormal umbilical cord morphology , MP:0012316 - enhanced conditioning behavior , MP:0004792 - abnormal synaptic vesicle number , MP:0004769 - abnormal synaptic vesicle morphology ,	NBEA:2,LRP1:1,GABRB3:1,TNKS2:1,CTNNB1:1,CADPS:1,DNM3:1	1
MP:0005039	hypoxia	4	3	NDST1:1,RB1:2,PFKM:1	5.54955e-05	0.0159673	0.504591	NA	NA	1
MP:0000460	mandible hypoplasia	5	5	NDST1:1,NIPBL:1,BAZ1B:1,RAF1:1,SRF:1	7.06818e-05	0.0203367	0.506307	NA	NA	1
MP:0010428	abnormal heart right ventricle outflow tract morphology	6	5	MYH10:2,PTPN11:1,PHC1:1,ADAM17:1,SMARCA4:1	8.58268e-05	0.0246943	0.507226	MP:0002639 - micrognathia ,	MYH10:2,ATR:1,PTPN11:1,DVL3:1,SMARCA4:1	1
MP:0014012	abnormal cranial blood vasculature morphology	7	6	PTH1R:1,CMIP:1,SMG9:1,MYH9:1,EMX1:2,ADAM17:1	0.000100929	0.0290395	0.50757	MP:0004950 - abnormal brain vasculature morphology ,	PTH1R:1,CMIP:1,SMG9:1,MYH9:1,EMX1:2,ADAM17:1	1
MP:0003324	increased liver adenoma incidence	2	2	TRIM24:1,PTPN11:1	2.55892e-05	0.00736257	0.507793	NA	NA	1
MP:0000714	increased thymocyte number	3	3	PRNP:1,STK4:1,SMARCA4:1	4.06533e-05	0.0116968	0.507869	NA	NA	1
MP:0008080	abnormal CD8-positive, alpha-beta T cell differentiation	4	4	RASGRP1:1,TPP2:1,CBFB:1,RUNX3:1	5.57363e-05	0.0160365	0.507961	NA	NA	1
MP:0009289	decreased epididymal fat pad weight	4	3	OLIG2:2,LRP1:1,PHF2:1	5.57645e-05	0.0160447	0.508355	NA	NA	1
MP:0002944	increased lactate dehydrogenase level	2	2	FBXL5:1,PFKM:1	2.56255e-05	0.00737301	0.508544	NA	NA	1
MP:0000505	decreased digestive secretion	1	1	PRKG2:1	1.0677e-05	0.00307201	0.508713	MP:0002427 - disproportionate dwarf ,	PRKG2:1,PTHLH:1	1
MP:0000540	abnormal urinary bladder urothelium morphology	2	2	PDCD1:1,CTNNB1:1	2.56785e-05	0.00738828	0.509642	MP:0003630 - abnormal urothelium morphology ,	PDCD1:1,CTNNB1:1	1
MP:0004249	abnormal crista ampullaris morphology	2	2	SLC12A2:1,GBX2:1	2.57145e-05	0.00739861	0.510384	MP:0004329 - vestibular saccular degeneration , MP:0006024 - collapsed Reissner membrane , MP:0013808 - abnormal tunnel of Corti morphology , MP:0003151 - absent tunnel of Corti , MP:0004366 - abnormal strial marginal cell morphology , MP:0008488 - abnormal semicircular canal ampulla morphology , MP:0004287 - abnormal spiral limbus morphology , MP:0004301 - absent organ of Corti supporting cells …	SLC12A2:1,GBX2:1	1
MP:0002797	increased thigmotaxis	8	7	ATAT1:2,ARHGEF9:1,CACNA1E:1,HCN1:1,CTNNB1:1,L1CAM:1,KCNH5:1	0.000116319	0.0334676	0.510694	NA	NA	1
MP:0004964	absent inner cell mass	4	4	TADA3:1,TRRAP:1,ATF1:1,POT1:1	5.60296e-05	0.0161209	0.512055	NA	NA	1
MP:0002857	cochlear ganglion degeneration	4	4	GABRB3:1,SLC12A6:1,SLC9A1:1,NFKB1:1	5.60918e-05	0.0161389	0.512921	MP:0002855 - abnormal cochlear ganglion morphology ,	GABRB3:1,SLC12A6:1,SLC9A1:1,GBX2:1,NFKB1:1	1
MP:0002951	small thyroid gland	3	3	CMIP:1,PAX3:1,RAF1:1	4.11047e-05	0.0118267	0.515234	NA	NA	1
MP:0001636	irregular heartbeat	9	6	JPH2:2,KCNH2:1,SCN1A:2,HGF:1,RYR2:2,SRF:1	0.000131922	0.0379567	0.515417	NA	NA	1
MP:0012774	abnormal CD8-positive, alpha-beta memory T cell number	5	4	FAM46C:2,CTR9:1,IKZF3:1,NFKB1:1	7.14386e-05	0.0205544	0.515676	MP:0010837 - abnormal CD8-positive, alpha-beta memory T cell morphology ,	FAM46C:2,CTR9:1,IKZF3:1,NFKB1:1	1
MP:0009503	abnormal mammary gland duct morphology	4	3	RB1:2,ADAM17:1,DDR1:1	5.63501e-05	0.0162132	0.516509	MP:0009504 - abnormal mammary gland epithelium morphology , MP:0008882 - abnormal enterocyte physiology ,	CHUK:1,RB1:2,ADAM17:1,DDR1:1,CDC25A:1	1
MP:0004321	short sternum	3	3	PDS5B:1,CHUK:1,PTHLH:1	4.12383e-05	0.0118652	0.517401	NA	NA	1
MP:0004152	abnormal circulating iron level	5	5	IREB2:1,NEK9:1,FBXL5:1,EXOC6:1,KDM7A:1	7.16982e-05	0.0206292	0.518874	NA	NA	1
MP:0001783	decreased white adipose tissue amount	8	6	CREBBP:2,NIPBL:1,CREB5:1,CHD2:1,DOCK7:1,INSR:2	0.000117245	0.033734	0.519674	NA	NA	1
MP:0005223	abnormal dorsal-ventral polarity of the somites	2	2	PXN:1,MIB1:1	2.6243e-05	0.0075507	0.521219	MP:0000932 - absent notochord ,	PXN:1	1
MP:0008060	abnormal podocyte slit diaphragm morphology	2	2	COL4A1:1,DDR1:1	2.62487e-05	0.00755234	0.521335	MP:0008062 - abnormal podocyte slit junction morphology , MP:0010173 - increased mammary gland epithelial cell proliferation , MP:0010172 - abnormal mammary gland epithelium physiology , MP:0001728 - failure of embryo implantation ,	COL4A1:1,DDR1:1	1
MP:0002271	abnormal pulmonary alveolar duct morphology	2	2	FBN1:1,CUX1:1	2.62883e-05	0.00756372	0.522139	NA	NA	1
MP:0003787	abnormal imprinting	4	3	ASCL2:1,SMCHD1:1,RB1:2	5.68691e-05	0.0163625	0.523682	MP:0003121 - genetic imprinting ,	ASCL2:1,SMCHD1:1,RB1:2,MEST:1	1
MP:0005537	abnormal cerebral aqueduct morphology	5	4	BICD2:1,MYH10:2,RND3:1,L1CAM:1	7.21198e-05	0.0207505	0.524048	NA	NA	1
MP:0003882	abnormal pulse pressure	2	2	LRP1:1,THBS1:1	2.64556e-05	0.00761186	0.525531	MP:0009870 - abnormal abdominal aorta morphology , MP:0010659 - abdominal aorta aneurysm , MP:0009137 - decreased brown fat lipid droplet number , MP:0009134 - abnormal brown fat lipid droplet number , MP:0012779 - abnormal brain cholesterol level , MP:0006263 - decreased systemic arterial diastolic blood pressure , MP:0010574 - aorta dilation , MP:0009136 - decreased brown fat cell size , MP:000…	LRP1:1	1
MP:0009811	abnormal prostaglandin level	2	2	NOS1:1,PTGES3:1	2.65975e-05	0.00765267	0.528394	NA	NA	1
MP:0002883	chromatolysis	1	1	CDK5R2:1	1.13091e-05	0.00325387	0.528987	NA	NA	1
MP:0001869	pancreas inflammation	5	5	PAX6:1,TRIM33:1,PDCD1:1,CTNNB1:1,THBS1:1	7.27132e-05	0.0209212	0.531289	NA	NA	1
MP:0005097	polychromatophilia	2	2	TIPARP:1,EXOC6:1	2.67511e-05	0.00769687	0.531481	NA	NA	1
MP:0001606	impaired hematopoiesis	7	6	CREBBP:2,FNIP1:1,DOT1L:1,MEIS1:1,PHC1:1,CBFB:1	0.000103267	0.0297122	0.531739	NA	NA	1
MP:0011527	disorganized placental labyrinth	1	1	HGF:1	1.14211e-05	0.0032861	0.532492	MP:0000608 - dissociated hepatocytes ,	HGF:1	1
MP:0001714	absent trophoblast giant cells	1	1	SENP2:1	1.14276e-05	0.00328798	0.532696	MP:0001496 - audiogenic seizures ,	SENP2:1	1
MP:0008024	absent lymph nodes	2	2	CHUK:1,NFKB1:1	2.68145e-05	0.00771511	0.532752	NA	NA	1
MP:0002888	abnormal NMDA-mediated synaptic currents	4	3	GRIN2A:1,VPS35:1,EMX1:2	5.75679e-05	0.0165635	0.53326	MP:0001902 - reduced NMDA-mediated synaptic currents , MP:0002886 - abnormal glutamate-mediated receptor currents ,	GRIN2A:1,VPS35:1,EMX1:2	1
MP:0008291	abnormal adrenocortical cell morphology	1	1	NNT:1	1.15802e-05	0.00333187	0.537425	NA	NA	1
MP:0009556	abnormal platelet ADP level	1	1	DOCK7:1	1.1667e-05	0.00335684	0.540095	MP:0009557 - decreased platelet ADP level , MP:0014168 - abnormal brown adipose tissue mass , MP:0005175 - non-pigmented tail tip , MP:0013177 - abnormal tail tip morphology , MP:0004721 - abnormal platelet dense granule morphology ,	DOCK7:1	1
MP:0009871	abnormal aorta tunica adventitia morphology	2	2	FBN1:1,DDR1:1	2.7191e-05	0.00782344	0.540247	NA	NA	1
MP:0005191	head tilt	2	2	NF2:1,SLC12A2:1	2.71942e-05	0.00782438	0.540311	MP:0005307 - head tossing ,	NF2:1,SLC12A2:1	1
MP:0009746	enhanced behavioral response to xenobiotic	11	8	ANKS1B:2,NOS1:1,CACNA1A:3,UNC79:1,KCNC1:1,GNAZ:1,TAOK2:1,KCNC3:1	0.000165241	0.0475434	0.540894	NA	NA	1
MP:0010168	increased CD4-positive, CD25-positive, alpha-beta regulatory T cell number	2	2	ANKRD9:1,ENC1:1	2.73277e-05	0.00786278	0.542948	NA	NA	1
MP:0005405	axon degeneration	9	7	SPTBN4:1,SLC12A6:1,STXBP1:1,SLC9A1:1,CNP:2,NF1:2,MAF:1	0.000134978	0.038836	0.543086	NA	NA	1
MP:0002718	abnormal inner cell mass morphology	10	10	TADA3:1,PTPN11:1,TRRAP:1,SMARCA5:1,ATF1:1,CDC25A:1,POT1:1,CHD8:1,CTNNB1:1,CDK12:1	0.000150351	0.0432592	0.543936	NA	NA	1
MP:0004029	spontaneous chromosome breakage	2	2	H2AFX:1,ATR:1	2.73793e-05	0.00787764	0.543965	NA	NA	1
MP:0010306	increased hamartoma incidence	2	2	NF2:1,PIK3CB:1	2.74781e-05	0.00790604	0.545906	NA	NA	1
MP:0003025	increased vasoconstriction	4	4	ARHGAP42:1,DDAH1:1,COL3A1:1,BMPR2:1	5.85112e-05	0.016835	0.546039	MP:0006144 - increased systemic arterial systolic blood pressure , MP:0000250 - abnormal vasoconstriction ,	ARHGAP42:1,NOS1:1,DDAH1:1,COL3A1:1,LRP1:1,CRY2:1,BMPR2:1	1
MP:0003853	dry skin	3	3	PTPN11:1,DROSHA:1,RXRB:1	4.30364e-05	0.0123825	0.546064	NA	NA	1
MP:0003895	increased ectoderm apoptosis	2	2	CHD8:1,CTNNB1:1	2.75185e-05	0.00791769	0.546699	NA	NA	1
MP:0001982	decreased chemically-elicited antinociception	2	2	GRIN2A:1,GNAZ:1	2.76057e-05	0.00794276	0.548406	MP:0003177 - allodynia , MP:0001980 - abnormal chemically-elicited antinociception , MP:0001499 - abnormal kindling response , MP:0009754 - enhanced behavioral response to cocaine , MP:0020158 - abnormal behavioral response to cocaine ,	GRIN2A:1,GNAZ:1	1
MP:0000435	shortened head	4	4	KAT6B:1,NIPBL:1,CHUK:1,MAF:1	5.87817e-05	0.0169128	0.54967	NA	NA	1
MP:0002625	heart left ventricle hypertrophy	7	6	NDST1:1,ADAMTS6:2,PTPN11:1,NOS1:1,PFKM:1,RYR2:2	0.000105051	0.0302254	0.54987	NA	NA	1
MP:0008414	abnormal spatial reference memory	10	8	SHANK1:2,LRP8:1,UHRF2:1,EIF2AK4:1,HDAC6:1,NR2E1:1,EMX1:2,CTNNB1:1	0.000151095	0.0434734	0.550253	NA	NA	1
MP:0003402	decreased liver weight	6	6	ATR:1,EIF2AK4:1,ZNF521:1,MAPK8:1,MGAT3:1,FABP2:1	8.9791e-05	0.0258348	0.55119	NA	NA	1
MP:0008539	decreased susceptibility to induced colitis	1	1	RASGRP4:1	1.20358e-05	0.00346296	0.551269	NA	NA	1
MP:0004748	increased susceptibility to age-related hearing loss	2	2	MYH9:1,NFKB1:1	2.77573e-05	0.00798638	0.551363	NA	NA	1
MP:0006110	ventricular fibrillation	4	2	SCN1A:2,RYR2:2	5.89181e-05	0.016952	0.551495	MP:0009732 - ventricular premature beat , MP:0006109 - fibrillation , MP:0010505 - abnormal T wave , MP:0004088 - abnormal sarcoplasmic reticulum morphology , MP:0008466 - enlarged mesenteric lymph nodes , MP:0004955 - increased thymus weight , MP:0008543 - atrial fibrillation , MP:0008950 - ventricular tachycardia , MP:0003057 - abnormal epicardium morphology ,	SCN1A:2,RYR2:2	1
MP:0009921	abnormal transitional stage T3 B cell morphology	1	1	ATP11C:1	1.20662e-05	0.00347171	0.552178	MP:0010228 - decreased transitional stage T3 B cell number , MP:0008207 - decreased B-2 B cell number , MP:0008170 - decreased B-1b cell number , MP:0009923 - decreased transitional stage T1 B cell number , MP:0008166 - abnormal B-2 B cell morphology , MP:0009926 - decreased transitional stage T2 B cell number , MP:0009920 - abnormal transitional stage T2 B cell morphology , MP:0008165 - abnormal…	ATP11C:1,FNIP1:1,CD6:1	1
MP:0003901	abnormal PR interval	4	4	DGCR8:1,FNIP1:1,PTPN11:1,DOT1L:1	5.90457e-05	0.0169887	0.553199	MP:0003896 - prolonged PR interval , MP:0006141 - abnormal atrioventricular node conduction ,	DGCR8:1,PTPN11:1,DOT1L:1,FNIP1:1,CACNA1G:1,SENP2:1,RYR2:2	1
MP:0001690	failure of somite differentiation	6	5	RBM3:1,NF1:2,MIB1:1,MAP4K4:1,PDPK1:1	9.00636e-05	0.0259133	0.55415	MP:0006386 - absent somites ,	RBM3:1,MAP4K4:1,PDPK1:1	1
MP:0009865	abnormal aorta smooth muscle morphology	3	3	LRP1:1,S1PR1:1,COL3A1:1	4.35662e-05	0.012535	0.554322	MP:0009873 - abnormal aorta tunica media morphology , MP:0009866 - abnormal aorta wall morphology , MP:0009862 - abnormal aorta elastic tissue morphology , MP:0006083 - abnormal blood vessel elastic tissue morphology ,	LRP1:1,FBN1:1,S1PR1:1,COL3A1:1,DDR1:1	1
MP:0010378	increased respiratory quotient	3	3	MARK4:1,MAPK8:1,EPC2:1	4.37492e-05	0.0125876	0.557153	NA	NA	1
MP:0011966	abnormal auditory brainstem response waveform shape	5	5	NF2:1,GABRB3:1,SPTBN4:1,NIPBL:1,ESRRG:1	7.49165e-05	0.0215551	0.557738	NA	NA	1
MP:0004040	altered susceptibility to kidney reperfusion injury	2	2	PLXNB2:1,THBS1:1	2.81489e-05	0.00809906	0.55894	NA	NA	1
MP:0009969	abnormal cerebral cortex pyramidal cell morphology	5	4	KAT6B:1,MAPK8IP3:1,EMX1:2,RCOR2:1	7.50657e-05	0.021598	0.559501	NA	NA	1
MP:0013403	abnormal circulating lactate level	2	2	ESRRG:1,PFKM:1	2.82506e-05	0.00812831	0.560892	NA	NA	1
MP:0003236	abnormal lens capsule morphology	2	2	COL4A5:1,COL4A1:1	2.83493e-05	0.00815671	0.562781	MP:0011509 - dilated glomerular capillary , MP:0020326 - dilated capillary , MP:0011483 - renal glomerular synechia , MP:0011339 - abnormal glomerular mesangium morphology , MP:0004938 - dilated vasculature ,	COL4A5:1,COL4A1:1,JUNB:1,JAK1:1	1
MP:0001928	abnormal ovulation	5	4	EGR1:1,NOS1:1,TP73:1,INSR:2	7.54615e-05	0.0217119	0.564166	NA	NA	1
MP:0003072	abnormal metatarsal bone morphology	2	2	SCUBE3:1,CBFB:1	2.84454e-05	0.00818438	0.564616	MP:0003073 - abnormal metacarpal bone morphology ,	SCUBE3:1,FBN1:1,CBFB:1	1
MP:0012028	abnormal visceral endoderm physiology	1	1	NCKAP1:1	1.25244e-05	0.00360355	0.565658	MP:0011255 - abnormal anterior visceral endoderm cell migration , MP:0012156 - rostral-caudal axis duplication , MP:0000474 - abnormal foregut morphology , MP:0004187 - cardia bifida , MP:0011732 - decreased somite size ,	NCKAP1:1,PXN:1,ALDH1A2:1	1
MP:0004956	decreased thymus weight	4	4	ATR:1,ZNF521:1,RICTOR:1,PHC1:1	5.99894e-05	0.0172603	0.565695	MP:0004954 - abnormal thymus weight ,	ATR:1,ZNF521:1,RICTOR:1,PHC1:1,RYR2:2	1
MP:0009131	decreased white fat cell number	2	2	PHF2:1,PTPN11:1	2.86423e-05	0.00824102	0.568355	MP:0009299 - decreased mesenteric fat pad weight , MP:0009129 - abnormal white fat cell number , MP:0011167 - abnormal adipose tissue development , MP:0008903 - abnormal mesenteric fat pad morphology ,	PHF2:1,PTPN11:1	1
MP:0005554	decreased circulating creatinine level	4	3	PIK3CB:1,ZNF207:1,CIT:2	6.02429e-05	0.0173332	0.56902	MP:0002685 - abnormal spermatogonia proliferation ,	CIT:2	1
MP:0004564	enlarged myocardial fiber	7	5	MYH10:2,PTPN11:1,RB1:2,RAF1:1,ADAM17:1	0.000107005	0.0307878	0.56939	NA	NA	1
MP:0008817	hematoma	2	2	KLF3:1,COL4A1:1	2.87003e-05	0.00825771	0.569453	NA	NA	1
MP:0011572	abnormal aorta bulb morphology	3	3	LRP1:1,FBN1:1,SMARCA4:1	4.45784e-05	0.0128262	0.569845	MP:0003924 - diaphragmatic hernia , MP:0010470 - ascending aorta dilation , MP:0010996 - increased aorta wall thickness , MP:0006278 - aortic aneurysm , MP:0009867 - abnormal ascending aorta morphology , MP:0003279 - aneurysm , MP:0000740 - impaired smooth muscle contractility ,	NDST1:1,LRP1:1,FBN1:1,SMARCA4:1	1
MP:0003415	priapism	1	1	SPTBN4:1	1.26819e-05	0.00364887	0.570198	MP:0004813 - absent linear vestibular evoked potential , MP:0001379 - abnormal penile erection , MP:0004814 - reduced linear vestibular evoked potential , MP:0009697 - abnormal copulation , MP:0004812 - abnormal linear vestibular evoked potential ,	SPTBN4:1	1
MP:0011749	perivascular fibrosis	2	2	LRP1:1,NOS1:1	2.87565e-05	0.00827387	0.570514	MP:0006058 - decreased cerebral infarction size , MP:0006059 - decreased susceptibility to ischemic brain injury ,	EGR1:1,LRP1:1,NOS1:1	1
MP:0010844	increased effector memory CD4-positive, alpha-beta T cell number	2	2	RASGRP1:1,BAP1:1	2.88677e-05	0.00830587	0.572608	MP:0010835 - increased CD4-positive, alpha-beta memory T cell number , MP:0004919 - abnormal positive T cell selection , MP:0004917 - abnormal T cell selection ,	RASGRP1:1,BAP1:1	1
MP:0008283	small hippocampus	5	4	BICD2:1,ATR:1,ARFGEF1:1,EMX1:2	7.62743e-05	0.0219458	0.573667	MP:0008281 - abnormal hippocampus size ,	BICD2:1,ATR:1,ARFGEF1:1,EMX1:2	1
MP:0008668	abnormal interleukin-12b secretion	2	2	RPS6KA4:1,NFKB1:1	2.89541e-05	0.00833072	0.57423	MP:0008646 - abnormal circulating interleukin-12b level , MP:0008662 - abnormal interleukin-12 secretion ,	RPS6KA4:1,NFKB1:1	1
MP:0006030	abnormal otic vesicle development	2	2	PAX3:1,RXRB:1	2.90577e-05	0.00836054	0.57617	NA	NA	1
MP:0000141	abnormal vertebral body morphology	4	3	FZD9:2,SMG9:1,PTHLH:1	6.08662e-05	0.0175126	0.577134	NA	NA	1
MP:0003420	delayed intramembranous bone ossification	4	4	KAT6B:1,NIPBL:1,CBFB:1,CTNNB1:1	6.10147e-05	0.0175553	0.579053	MP:0008273 - abnormal intramembranous bone ossification , MP:0002544 - brachydactyly , MP:0003419 - delayed endochondral bone ossification ,	KAT6B:1,NIPBL:1,ITPR3:1,CBFB:1,CTNNB1:1,RUNX3:1	1
MP:0004266	pale placenta	1	1	GGNBP2:1	1.30029e-05	0.00374121	0.579302	MP:0001539 - decreased caudal vertebrae number ,	CCDC94:1,GGNBP2:1	1
MP:0000876	Purkinje cell degeneration	7	5	IREB2:1,HERC1:1,CACNA1A:3,SLC9A1:1,PRNP:1	0.000108087	0.031099	0.580026	MP:0000880 - decreased Purkinje cell number , MP:0000878 - abnormal Purkinje cell number ,	IREB2:1,HERC1:1,STXBP1:1,CACNA1A:3,CACNA1G:1,PRNP:1,LHX5:1	1
MP:0005655	increased aggression	5	4	PTCHD1:1,NOS1:1,NR2E1:1,EMX1:2	7.69385e-05	0.0221369	0.581351	NA	NA	1
MP:0004883	abnormal vascular wound healing	5	5	EGR1:1,LRP1:1,NOS1:1,IRF1:1,ABHD2:1	7.69492e-05	0.02214	0.581474	NA	NA	1
MP:0006243	impaired pupillary reflex	2	2	PAX6:1,CRY2:1	2.93705e-05	0.00845053	0.581986	NA	NA	1
MP:0005423	abnormal somatic nervous system physiology	6	6	TRPM3:1,EGR3:1,SLC12A5:1,KCNMA1:1,CNTN2:1,L1CAM:1	9.27337e-05	0.0266815	0.58266	NA	NA	1
MP:0014142	increased body fat mass	1	1	PRKAG2:1	1.31261e-05	0.00377666	0.582746	MP:0003212 - increased susceptibility to age related obesity , MP:0009118 - increased white fat cell size ,	PRKAG2:1	1
MP:0000439	enlarged cranium	2	2	FBN1:1,L1CAM:1	2.94129e-05	0.00846275	0.582771	MP:0000579 - abnormal nail morphology , MP:0011275 - abnormal behavioral response to light ,	L1CAM:1	1
MP:0002660	abnormal caput epididymis morphology	1	1	BAZ1A:1	1.31703e-05	0.00378938	0.583975	MP:0013601 - increased testis apoptosis , MP:0002662 - abnormal cauda epididymis morphology ,	BAZ1A:1	1
MP:0005340	altered susceptibility to atherosclerosis	3	3	EGR1:1,LRP1:1,LTB4R:1	4.55623e-05	0.0131093	0.584613	MP:0003691 - abnormal microglial cell physiology ,	EGR1:1,LRP1:1,SARM1:1	1
MP:0013500	abnormal fibroblast apoptosis	8	8	RAD54L2:1,ATR:1,STK3:1,BTRC:1,MAPK8:1,RAF1:1,USP22:1,STK4:1	0.000124177	0.0357286	0.584885	MP:0013501 - increased fibroblast apoptosis ,	RAD54L2:1,ATR:1,BTRC:1,MAPK8:1,RAF1:1,USP22:1	1
MP:0000755	hindlimb paralysis	7	5	SPTBN4:1,CNP:2,LTBP3:2,PRNP:1,L1CAM:1	0.000108617	0.0312516	0.585194	MP:0013147 - limb paralysis ,	SPTBN4:1,CNP:2,LTBP3:2,PRNP:1,L1CAM:1	1
MP:0001900	impaired synaptic plasticity	6	5	ADCY1:1,ANKS1B:2,CLIP2:1,PICK1:1,VPS35:1	9.32189e-05	0.0268211	0.587742	MP:0004859 - abnormal synaptic plasticity ,	ADCY1:1,ANKS1B:2,CLIP2:1,PICK1:1,VPS35:1,ARHGEF9:1	1
MP:0001410	head bobbing	5	4	NF2:1,SPTBN4:1,SCN1A:2,SLC12A2:1	7.75602e-05	0.0223158	0.588476	NA	NA	1
MP:0004418	small parietal bone	2	2	CHUK:1,BAZ1B:1	2.97276e-05	0.00855327	0.588554	MP:0000109 - abnormal parietal bone morphology ,	KAT6B:1,CHUK:1,BAZ1B:1,FKRP:1	1
MP:0004250	tau protein deposits	1	1	HSPA4:1	1.3337e-05	0.00383735	0.588577	NA	NA	1
MP:0006345	absent second pharyngeal arch	2	2	ALDH1A2:1,MIB1:1	2.99366e-05	0.00861341	0.592363	NA	NA	1
MP:0004890	decreased energy expenditure	3	3	ADIPOR1:1,PPARA:1,FABP2:1	4.61547e-05	0.0132797	0.59335	MP:0011049 - impaired adaptive thermogenesis , MP:0011019 - abnormal adaptive thermogenesis ,	ADIPOR1:1,LRP1:1,PPARA:1	1
MP:0010101	increased sacral vertebrae number	3	3	DDAH1:1,USP22:1,L3MBTL2:1	4.61615e-05	0.0132817	0.59345	NA	NA	1
MP:0002279	abnormal diaphragm morphology	8	7	NDST1:1,LRP1:1,FBN1:1,ILF3:1,MYCBP2:2,PAX3:1,SRF:1	0.000125434	0.0360901	0.596265	NA	NA	1
MP:0009454	impaired contextual conditioning behavior	8	7	GRIN2A:1,PTCHD1:1,LRP1:1,UHRF2:1,EMX1:2,CTNNB1:1,HSPA4:1	0.000125445	0.0360932	0.596361	NA	NA	1
MP:0003651	abnormal axon extension	9	8	SEMA7A:1,BRSK1:1,EPHB1:1,PTPN11:1,MYCBP2:2,RAF1:1,ARFGEF1:1,L1CAM:1	0.000141101	0.040598	0.596621	NA	NA	1
MP:0005426	tachypnea	2	2	ILF3:1,CHD2:1	3.01744e-05	0.00868185	0.596666	MP:0005573 - increased pulmonary respiratory rate , MP:0005572 - abnormal pulmonary respiratory rate ,	NOS1:1,ILF3:1,CHD2:1,SCUBE3:1	1
MP:0009286	increased abdominal fat pad weight	1	1	ZG16:1	1.36471e-05	0.00392658	0.597003	MP:0008577 - increased circulating interferon-gamma level , MP:0008551 - abnormal circulating interferon-gamma level ,	ZG16:1,IRF1:1	1
MP:0000149	abnormal scapula morphology	5	4	PDS5B:1,PHC1:1,RB1:2,CBFB:1	7.83893e-05	0.0225543	0.597876	NA	NA	1
MP:0011495	abnormal head shape	9	8	NDST1:1,KAT6B:1,NIPBL:1,ATR:1,CHUK:1,LTBP3:2,MAF:1,CTNNB1:1	0.000141307	0.0406572	0.598369	NA	NA	1
MP:0011703	increased fibroblast proliferation	4	3	PCBP4:1,RB1:2,LATS1:1	6.26133e-05	0.0180152	0.599409	NA	NA	1
MP:0001693	failure of primitive streak formation	4	4	TRIM33:1,CHD8:1,SRF:1,BMPR2:1	6.27004e-05	0.0180403	0.600501	MP:0002230 - abnormal primitive streak formation ,	TRIM33:1,NCKAP1:1,CHD8:1,SRF:1,BMPR2:1	1
MP:0002938	white spotting	5	5	PAX6:1,FBN1:1,PLXNB2:1,DOCK7:1,PAX3:1	7.86258e-05	0.0226224	0.600536	MP:0000373 - belly spot ,	PAX6:1,PLXNB2:1,DOCK7:1,PAX3:1	1
MP:0001713	decreased trophoblast giant cell number	4	5	STK3:1,HGF:1,SENP2:1,TNKS2:1,STK4:1	6.28329e-05	0.0180784	0.60216	MP:0005033 - abnormal trophoblast giant cell morphology , MP:0012057 - abnormal mural trophectoderm morphology ,	TRRAP:1,PBRM1:1,STK3:1,HGF:1,SMCHD1:1,SENP2:1,TNKS2:1,CDK12:1,STK4:1	1
MP:0011820	decreased pancreatic beta cell proliferation	3	3	DACH1:1,MAPK8:1,RICTOR:1	4.6855e-05	0.0134812	0.603523	MP:0011818 - abnormal pancreatic beta cell proliferation ,	DACH1:1,MAPK8:1,RICTOR:1	1
MP:0005439	decreased glycogen level	5	4	SAMD4A:1,PIK3CB:1,PPARA:1,INSR:2	7.89821e-05	0.0227249	0.604523	NA	NA	1
MP:0005058	abnormal lysosome morphology	2	2	LAMTOR1:1,VPS35:1	3.06491e-05	0.00881843	0.605152	MP:0001724 - abnormal extraembryonic endoderm formation ,	LAMTOR1:1	1
MP:0012411	increased granulosa cell tumor incidence	2	2	BAP1:1,CTNNB1:1	3.06638e-05	0.00882266	0.605412	NA	NA	1
MP:0005138	decreased prolactin level	2	2	INSM1:1,LATS1:1	3.07064e-05	0.0088349	0.606166	MP:0003970 - abnormal prolactin level ,	INSM1:1,LATS1:1	1
MP:0002796	impaired skin barrier function	4	4	CHUK:1,BCL11B:1,PTGES3:1,PDPK1:1	6.32396e-05	0.0181954	0.607224	NA	NA	1
MP:0005630	increased lung weight	3	3	PIK3CB:1,KLF3:1,KIFAP3:1	4.71323e-05	0.013561	0.607505	MP:0005629 - abnormal lung weight ,	ATR:1,PIK3CB:1,ZNF521:1,KLF3:1,KIFAP3:1	1
MP:0010019	liver vascular congestion	2	2	NOS1:1,KIFAP3:1	3.07952e-05	0.00886045	0.607735	MP:0010018 - pulmonary vascular congestion , MP:0010017 - visceral vascular congestion ,	NOS1:1,KIFAP3:1	1
MP:0003131	increased erythrocyte cell number	6	5	FAM46C:2,JAK1:1,PAX3:1,ADAM17:1,ACTL6A:1	9.51794e-05	0.0273852	0.607949	NA	NA	1
MP:0012106	impaired exercise endurance	3	3	ADIPOR1:1,SLC25A25:1,PFKM:1	4.7239e-05	0.0135917	0.60903	MP:0002899 - fatigue ,	ADIPOR1:1,SLC25A25:1,PFKM:1	1
MP:0004907	abnormal seminal vesicle size	3	3	AFF4:1,EGR1:1,SAFB:1	4.73938e-05	0.0136362	0.611236	NA	NA	1
MP:0002192	hydrops fetalis	10	9	ADAMTS6:2,FLT4:1,PTPN11:1,GGNBP2:1,UHRF2:1,NF1:2,RICTOR:1,TBX2:1,CCND1:1	0.000158537	0.0456146	0.611427	NA	NA	1
MP:0010227	decreased quadriceps weight	1	1	IGFBP5:1	1.42151e-05	0.00409	0.611991	MP:0020164 - abnormal quadriceps weight , MP:0010225 - abnormal quadriceps morphology , MP:0008907 - decreased total fat pad weight , MP:0020130 - abnormal total fat pad weight ,	IGFBP5:1	1
MP:0012300	abnormal umbilical cord blood vessel morphology	2	2	TNKS2:1,CTNNB1:1	3.10671e-05	0.00893869	0.612511	MP:0030017 - decreased adipocyte glucose uptake ,	TNKS2:1	1
MP:0002433	abnormal T-helper 1 cell morphology	4	4	FBN1:1,MAPK8:1,CBFB:1,PDCD1:1	6.38244e-05	0.0183637	0.614436	NA	NA	1
MP:0003974	abnormal endocardium morphology	3	3	RASIP1:1,EPHB4:1,CTNNB1:1	4.76275e-05	0.0137035	0.61455	NA	NA	1
MP:0001683	absent mesoderm	7	6	NF2:1,CHD8:1,CTNNB1:1,SRF:1,ACVR2B:2,BMPR2:1	0.000111872	0.0321881	0.616221	NA	NA	1
MP:0001198	tight skin	3	3	CHUK:1,FBN1:1,COL3A1:1	4.80884e-05	0.0138361	0.621031	MP:0004044 - aortic dissection , MP:0008438 - abnormal cutaneous collagen fibril morphology ,	FBN1:1,COL3A1:1	1
MP:0004320	split sternum	2	2	GRHL2:1,CTNNB1:1	3.1575e-05	0.00908481	0.621312	NA	NA	1
MP:0012773	abnormal CD4-positive, CD25-positive, alpha-beta regulatory T cell number	5	4	USP5:2,ANKRD9:1,ENC1:1,DDAH1:1	8.05576e-05	0.0231782	0.621884	MP:0008397 - abnormal CD4-positive, CD25-positive, alpha-beta regulatory T cell morphology ,	USP5:2,ANKRD9:1,ENC1:1,DDAH1:1	1
MP:0009172	small pancreatic islets	4	4	DACH1:1,MAPK8:1,INSM1:1,PDPK1:1	6.44632e-05	0.0185475	0.62222	NA	NA	1
MP:0030095	abnormal midface morphology	3	3	NIPBL:1,GRHL2:1,BCL11B:1	4.832e-05	0.0139027	0.62426	MP:0012085 - midface hypoplasia , MP:0030065 - face hypoplasia ,	NIPBL:1,BCL11B:1	1
MP:0003136	yellow coat color	1	1	SMCHD1:1	1.47117e-05	0.00423287	0.624639	MP:0004256 - abnormal maternal decidual layer morphology , MP:0012076 - abnormal agouti pigmentation ,	FBN1:1,SMCHD1:1,CUX1:1	1
MP:0003644	thymus atrophy	7	5	FZD9:2,CACNA1A:3,TPP2:1,PRNP:1,CBX4:1	0.000112953	0.032499	0.626244	NA	NA	1
MP:0009888	palatal shelves fail to meet at midline	4	4	PDS5B:1,CHUK:1,PHC1:1,KCNJ2:1	6.48905e-05	0.0186704	0.627372	MP:0009887 - abnormal palatal shelf fusion at midline , MP:0013545 - cleft hard palate ,	PDS5B:1,CHUK:1,FLNA:2,PHC1:1,KCNJ2:1,JAG2:1,TBX2:1	1
MP:0004073	caudal body truncation	6	6	PTPN11:1,ALDH1A2:1,DVL3:1,PAX3:1,MIB1:1,CTNNB1:1	9.71335e-05	0.0279474	0.627545	NA	NA	1
MP:0008404	increased cellular sensitivity to methylmethanesulfonate	2	2	ATR:1,CHD2:1	3.21141e-05	0.00923994	0.630488	MP:0014040 - increased cellular sensitivity to DNA damaging agents , MP:0008402 - increased cellular sensitivity to alkylating agents , MP:0008410 - increased cellular sensitivity to ultraviolet irradiation ,	ATR:1,CHD2:1	1
MP:0008262	abnormal hippocampus region morphology	5	5	TP73:1,PRNP:1,EMX1:2,CTNNB1:1,BRPF1:1	8.14408e-05	0.0234323	0.631418	NA	NA	1
MP:0005505	thrombocytosis	6	5	NF1:2,SMC6:1,ADAM17:1,PRPF6:1,USP33:1	9.77239e-05	0.0281173	0.633355	NA	NA	1
MP:0006347	abnormal sixth pharyngeal arch morphology	3	3	SMG9:1,TBX2:1,PAX3:1	4.8983e-05	0.0140935	0.633399	MP:0006355 - abnormal sixth pharyngeal arch artery morphology ,	SMG9:1,TBX2:1,PAX3:1	1
MP:0009949	abnormal olfactory bulb granule cell layer morphology	2	2	ATR:1,PLXNB2:1	3.23169e-05	0.00929829	0.633894	NA	NA	1
MP:0000231	hypertension	5	4	NEDD4L:1,ROCK2:2,SLC12A6:1,NOS1:1	8.18528e-05	0.0235509	0.635817	NA	NA	1
MP:0000786	abnormal embryonic neuroepithelial layer differentiation	2	3	KIFAP3:1,MAPK8:1,MIB1:1	3.2576e-05	0.00937284	0.63821	NA	NA	1
MP:0006359	absent startle reflex	2	2	NEDD4L:1,SLC12A2:1	3.26788e-05	0.00940241	0.639911	NA	NA	1
MP:0006198	enophthalmos	2	2	DVL3:1,L1CAM:1	3.27682e-05	0.00942814	0.641386	NA	NA	1
MP:0008392	decreased primordial germ cell number	2	2	TIAL1:1,PRDM14:1	3.28696e-05	0.00945731	0.643053	MP:0011968 - decreased threshold for auditory brainstem response , MP:0008391 - abnormal primordial germ cell morphology ,	PRDM14:1,TIAL1:1	1
MP:0001596	hypotension	2	2	PPARA:1,KLF3:1	3.28734e-05	0.00945841	0.643115	MP:0014172 - decreased fatty acid oxidation , MP:0006085 - myocardial necrosis , MP:0009285 - increased gonadal fat pad weight , MP:0006264 - decreased systemic arterial systolic blood pressure ,	PPARA:1	1
MP:0009778	impaired behavioral response to anesthetic	1	1	UNC79:1	1.55244e-05	0.00446672	0.644462	MP:0009777 - abnormal behavioral response to anesthetic ,	NIPBL:1,UNC79:1	1
MP:0000233	abnormal blood flow velocity	2	2	NOS1:1,KLF3:1	3.31179e-05	0.00952875	0.647109	MP:0004876 - decreased mean systemic arterial blood pressure ,	NOS1:1,KLF3:1	1
MP:0003075	altered response to CNS ischemic injury	7	5	EGR1:1,LRP1:1,NOS1:1,CACNA1A:3,RASGRF2:1	0.000115267	0.0331648	0.647216	NA	NA	1
MP:0001245	thick dermal layer	4	4	FLT4:1,EGR1:1,FBN1:1,COL3A1:1	6.66219e-05	0.0191686	0.64779	NA	NA	1
MP:0002090	abnormal vision	5	5	PAX6:1,EGR1:1,NR2E1:1,CRHR1:1,CTNNB1:1	8.30157e-05	0.0238854	0.648055	NA	NA	1
MP:0002599	increased mean platelet volume	3	3	ARHGEF3:1,BAP1:1,BAZ1A:1	5.00743e-05	0.0144075	0.648106	NA	NA	1
MP:0003997	tonic-clonic seizures	12	6	BCKDK:4,SLC12A5:1,SCN1A:2,KCNQ2:2,SLC9A1:1,RYR2:2	0.000195032	0.0561151	0.648843	NA	NA	1
MP:0001851	eye inflammation	6	6	SPTBN4:1,NIPBL:1,TP73:1,MYH9:1,CTNNB1:1,ADAM17:1	9.93563e-05	0.028587	0.649141	NA	NA	1
MP:0013600	testis degeneration	2	2	UBR2:1,HIP1:1	3.33614e-05	0.00959881	0.651051	NA	NA	1
MP:0008009	delayed cellular replicative senescence	1	1	PCBP4:1	1.58196e-05	0.00455165	0.6514	NA	NA	1
MP:0002916	increased synaptic depression	1	1	KCNMA1:1	1.58931e-05	0.0045728	0.653107	MP:0001993 - abnormal blinking , MP:0004433 - abnormal cochlear inner hair cell physiology , MP:0003868 - abnormal feces composition , MP:0004737 - absent distortion product otoacoustic emissions , MP:0003879 - abnormal hair cell physiology , MP:0004432 - abnormal cochlear hair cell physiology ,	KCNMA1:1,ITPR3:1	1
MP:0008428	abnormal spatial working memory	8	5	GRIN2A:1,DGCR8:1,SHANK1:2,PDE4B:2,EMX1:2	0.000132046	0.0379925	0.653495	NA	NA	1
MP:0003436	decreased susceptibility to induced arthritis	3	3	IRF1:1,RASGRP4:1,LTB4R:1	5.04968e-05	0.014529	0.653686	MP:0003079 - decreased susceptibility to induced joint inflammation ,	IRF1:1,RASGRP4:1,LTB4R:1	1
MP:0001423	abnormal liquid preference	4	4	NOS1:1,UNC79:1,ITPR3:1,CRHR1:1	6.72301e-05	0.0193436	0.654785	NA	NA	1
MP:0008700	decreased interleukin-4 secretion	5	4	BCL6:2,FBN1:1,NFKB1:1,MAF:1	8.37469e-05	0.0240958	0.655619	NA	NA	1
MP:0012703	decreased embryonic neuroepithelium thickness	2	2	UBR2:1,GBX2:1	3.41054e-05	0.00981289	0.66288	NA	NA	1
MP:0002566	abnormal sexual interaction	8	8	AFF4:1,SPTBN4:1,EGR1:1,NOS1:1,GRM1:1,SLC12A2:1,SAFB:1,TP73:1	0.000133439	0.0383933	0.664939	NA	NA	1
MP:0002492	decreased IgE level	5	5	FNIP1:1,TAB3:1,IKZF3:1,NFKB1:1,LTB4R:1	8.46834e-05	0.0243653	0.665154	NA	NA	1
MP:0001883	increased mammary adenocarcinoma incidence	5	5	BAP1:1,TP73:1,CCND1:1,SMARCA4:1,THBS1:1	8.49216e-05	0.0244338	0.667552	NA	NA	1
MP:0009719	reduced cerebellar foliation	2	2	CCND1:1,MIB1:1	3.44448e-05	0.00991052	0.668167	NA	NA	1
MP:0004856	decreased ovary weight	3	3	NSMF:1,ATR:1,NOS1:1	5.17409e-05	0.014887	0.669751	MP:0004854 - abnormal ovary weight ,	NSMF:1,ATR:1,NOS1:1	1
MP:0009734	abnormal prostate gland duct morphology	1	1	RICTOR:1	1.66937e-05	0.00480313	0.671164	MP:0001168 - abnormal prostate gland epithelium morphology , MP:0000659 - prostate gland hyperplasia , MP:0010130 - decreased DN1 thymic pro-T cell number , MP:0001661 - extended life span , MP:0004958 - enlarged prostate gland ,	RICTOR:1,PDCD1:1	1
MP:0003871	abnormal myelin sheath morphology	6	5	SLC12A6:1,FGD4:1,CNTNAP1:1,CNP:2,CERS2:1	0.000101952	0.0293339	0.673387	NA	NA	1
MP:0002007	increased cellular sensitivity to gamma-irradiation	3	3	CREBBP:2,CDC25A:1,TP73:1	5.20418e-05	0.0149736	0.673554	MP:0004227 - increased cellular sensitivity to ionizing radiation ,	CREBBP:2,CDC25A:1,TP73:1,CHD2:1,XRCC5:1	1
MP:0005641	increased mean corpuscular hemoglobin concentration	2	2	AGPAT1:1,ATP8A1:1	3.48035e-05	0.0100137	0.673684	NA	NA	1
MP:0000195	decreased circulating calcium level	3	3	AGPAT1:1,ADIPOR1:1,PRPF6:1	5.24333e-05	0.0150862	0.678455	NA	NA	1
MP:0003566	abnormal cell adhesion	4	3	ACTN4:2,PPP5C:1,MYH9:1	6.95387e-05	0.0200078	0.680488	NA	NA	1
MP:0008076	abnormal CD4-positive T cell differentiation	7	7	BCL6:2,RASGRP1:1,NCKAP1L:1,TPP2:1,MAPK8:1,ITCH:1,CBFB:1	0.0001192	0.0342966	0.681253	NA	NA	1
MP:0011620	abnormal habituation to a new environment	1	1	CKAP5:1	1.71704e-05	0.00494031	0.68147	NA	NA	1
MP:0004996	abnormal CNS synapse formation	3	2	SHANK1:2,STAU1:1	5.28359e-05	0.015202	0.683436	MP:0008432 - abnormal long term spatial reference memory ,	SHANK1:2	1
MP:0004974	decreased regulatory T cell number	7	6	USP5:2,DROSHA:1,DDAH1:1,PDCD1:1,NFKB1:1,THBS1:1	0.000119693	0.0344384	0.68537	NA	NA	1
MP:0000846	abnormal medulla oblongata morphology	2	2	KIFAP3:1,VAC14:1	3.56124e-05	0.0102465	0.685851	NA	NA	1
MP:0004408	decreased cochlear hair cell number	3	3	SLC12A2:1,JAG2:1,DVL3:1	5.30895e-05	0.015275	0.686546	MP:0004402 - decreased cochlear outer hair cell number ,	SLC12A2:1,DVL3:1	1
MP:0004953	decreased spleen weight	6	5	ATR:1,ZNF521:1,RHOBTB3:2,PHC1:1,MSI2:1	0.00010355	0.0297937	0.687774	NA	NA	1
MP:0010860	abnormal anterior commissure pars posterior morphology	2	2	MAPK8IP3:1,PLXNA4:1	3.57498e-05	0.010286	0.687881	NA	NA	1
MP:0002621	delayed neural tube closure	2	2	GRHL2:1,PAX3:1	3.57866e-05	0.0102966	0.688423	MP:0003054 - spina bifida ,	GRHL2:1,GNAZ:1,PLXNB2:1,PAX3:1	1
MP:0005032	abnormal ectoplacental cone morphology	5	5	NF2:1,STK3:1,FBXL5:1,CXXC1:1,STK4:1	8.70451e-05	0.0250448	0.688434	MP:0012056 - abnormal polar trophectoderm morphology ,	NF2:1,STK3:1,FBXL5:1,CXXC1:1,STK4:1	1
MP:0011942	decreased fluid intake	3	3	PHOSPHO1:1,TRPV4:1,PRKCE:1	5.32684e-05	0.0153265	0.688725	NA	NA	1
MP:0010637	sinus bradycardia	4	3	HCN1:1,SENP2:1,RYR2:2	7.03807e-05	0.0202501	0.689526	NA	NA	1
MP:0010819	primary atelectasis	2	2	NEDD4L:1,SMARCA4:1	3.59382e-05	0.0103402	0.690648	NA	NA	1
MP:0003894	abnormal Purkinje cell innervation	1	1	CBLN1:1	1.77539e-05	0.00510819	0.693646	NA	NA	1
MP:0004931	enlarged epididymis	1	1	SACM1L:1	1.78733e-05	0.00514253	0.69608	NA	NA	1
MP:0005004	abnormal lymphocyte anergy	1	1	DGKA:1	1.80372e-05	0.00518969	0.69939	MP:0003850 - abnormal thymocyte activation ,	DGKA:1	1
MP:0000248	macrocytosis	2	2	EXOC6:1,SMC6:1	3.6621e-05	0.0105367	0.700502	NA	NA	1
MP:0000255	vasculature congestion	8	7	SETD2:1,LRP1:1,NOS1:1,NF1:2,KIFAP3:1,ERG:1,BMPR2:1	0.000138004	0.0397068	0.700851	NA	NA	1
MP:0008167	increased B-1a cell number	1	1	CD6:1	1.81992e-05	0.00523631	0.702626	MP:0004977 - increased B-1 B cell number , MP:0008169 - increased B-1b cell number , MP:0008706 - decreased interleukin-6 secretion ,	CD6:1,PDCD1:1,NFKB1:1	1
MP:0005343	increased circulating aspartate transaminase level	6	5	PTPN11:1,STK3:1,FBXL5:1,INSR:2,STK4:1	0.000105459	0.0303429	0.704412	NA	NA	1
MP:0009220	increased prostate gland adenocarcinoma incidence	2	2	CTNNB1:1,ERG:1	3.69204e-05	0.0106228	0.704741	MP:0010357 - increased prostate gland tumor incidence ,	CTNNB1:1,ERG:1	1
MP:0003718	maternal effect	4	4	NOS1:1,EIF2AK4:1,TP73:1,PDPK1:1	7.21216e-05	0.020751	0.707638	NA	NA	1
MP:0004841	abnormal small intestine crypts of Lieberkuhn morphology	6	5	PI4KA:2,CDC25A:1,ASCL2:1,USP22:1,CTNNB1:1	0.000106048	0.0305124	0.709424	NA	NA	1
MP:0003971	abnormal thyroid-stimulating hormone level	2	2	PTPN11:1,INSM1:1	3.73991e-05	0.0107606	0.711415	NA	NA	1
MP:0001934	increased litter size	1	1	EIF2AK4:1	1.87295e-05	0.0053889	0.71298	NA	NA	1
MP:0000065	abnormal bone marrow cavity morphology	3	3	HIP1:1,NFKB1:1,ADAM17:1	5.53698e-05	0.0159311	0.713484	MP:0008537 - increased susceptibility to induced colitis ,	NFKB1:1,ADAM17:1	1
MP:0003383	abnormal gluconeogenesis	3	3	ADIPOR1:1,PIK3CB:1,MAPK8:1	5.58566e-05	0.0160712	0.718999	NA	NA	1
MP:0008098	decreased plasma cell number	2	2	TAB3:1,RASGRP1:1	3.79987e-05	0.0109331	0.719596	MP:0008597 - decreased circulating interleukin-6 level ,	TAB3:1	1
MP:0008260	abnormal autophagy	6	4	FNIP1:1,UBR4:3,ATG9A:1,PTHLH:1	0.000107496	0.0309289	0.721499	NA	NA	1
MP:0001154	seminiferous tubule degeneration	5	5	HIP1:1,EHD1:1,SAFB:1,CTNNB1:1,RXRB:1	9.08536e-05	0.0261406	0.723627	NA	NA	1
MP:0003052	omphalocele	6	5	NDST1:1,CHUK:1,LRP1:1,SLC12A5:1,FLNA:2	0.000107766	0.0310066	0.723712	MP:0003257 - abnormal abdominal wall morphology ,	NDST1:1,CHUK:1,LRP1:1,SLC12A5:1,GRHL2:1,DVL3:1,FLNA:2	1
MP:0008944	decreased sensitivity to induced cell death	6	6	ATR:1,STK3:1,SETD7:1,TP73:1,RAF1:1,STK4:1	0.000108123	0.0311094	0.726624	NA	NA	1
MP:0004891	abnormal adiponectin level	5	5	CREBBP:2,ADIPOR1:1,PTPN11:1,NOS1:1,MAPK8:1	9.14549e-05	0.0263136	0.728917	MP:0005468 - abnormal thyroid hormone level ,	PTPN11:1,NOS1:1,MAPK8:1	1
MP:0010953	abnormal fatty acid oxidation	2	2	PPARA:1,CLK2:1	3.87465e-05	0.0111482	0.729527	MP:0010951 - abnormal lipid oxidation ,	PPARA:1,CLK2:1	1
MP:0009541	increased thymocyte apoptosis	3	3	BCL11B:1,TP73:1,KIFAP3:1	5.68716e-05	0.0163632	0.730233	MP:0009258 - abnormal thymocyte apoptosis ,	BCL11B:1,TP73:1,KIFAP3:1	1
MP:0005564	increased hemoglobin content	2	2	PIK3CB:1,ADAM17:1	3.8903e-05	0.0111933	0.731567	NA	NA	1
MP:0004484	altered response of heart to induced stress	9	8	GRK5:1,PRKCA:1,NOS1:1,SLC9A1:1,MAPK8:1,RAF1:1,RYR2:2,CTNNB1:1	0.000158896	0.0457179	0.732646	NA	NA	1
MP:0002333	abnormal lung compliance	2	2	FBN1:1,SETD7:1	3.89873e-05	0.0112175	0.73266	MP:0002314 - abnormal respiratory mechanics , MP:0008737 - abnormal spleen physiology ,	NOS1:1,FBN1:1,SETD7:1,CCND1:1	1
MP:0005249	abnormal palatine bone morphology	3	3	TIPARP:1,JAG2:1,BAZ1B:1	5.7291e-05	0.0164839	0.734773	NA	NA	1
MP:0010088	decreased circulating fructosamine level	2	2	COL4A5:1,ITCH:1	3.92222e-05	0.0112851	0.735688	MP:0010086 - abnormal circulating fructosamine level ,	COL4A5:1,ITCH:1	1
MP:0001512	trunk curl	3	3	NF2:1,LRP1:1,SLC12A5:1	5.76428e-05	0.0165851	0.738534	NA	NA	1
MP:0004111	abnormal coronary artery morphology	5	5	LRP1:1,HEXIM1:1,NOS1:1,ARID2:1,SMARCA4:1	9.34106e-05	0.0268763	0.745618	NA	NA	1
MP:0001194	dermatitis	5	5	JUNB:1,ITCH:1,ADAM17:1,RXRB:1,PDPK1:1	9.36323e-05	0.0269401	0.747463	NA	NA	1
MP:0005152	pancytopenia	2	2	ATR:1,ERG:1	4.06064e-05	0.0116834	0.752942	NA	NA	1
MP:0008527	embryonic lethality at implantation	2	2	PTPN11:1,PKM:1	4.06082e-05	0.0116839	0.752963	MP:0011093 - embryonic lethality at implantation, complete penetrance ,	PKM:1	1
MP:0008699	increased interleukin-4 secretion	2	2	ITCH:1,STK4:1	4.09355e-05	0.011778	0.756899	NA	NA	1
MP:0004926	abnormal epididymis size	4	3	ATAT1:2,AFF4:1,SACM1L:1	7.73301e-05	0.0222496	0.757221	MP:0004930 - small epididymis ,	ATAT1:2,AFF4:1	1
MP:0011961	abnormal cornea thickness	2	2	MAF:1,ADAM17:1	4.12431e-05	0.0118665	0.760548	NA	NA	1
MP:0003704	abnormal hair follicle development	7	7	ATR:1,CHUK:1,PTPN11:1,MAPK8:1,RAF1:1,CTNNB1:1,ADAM17:1	0.000129561	0.0372775	0.76058	NA	NA	1
MP:0005627	increased circulating potassium level	2	2	NEDD4L:1,SCUBE3:1	4.12807e-05	0.0118774	0.760991	MP:0002668 - abnormal circulating potassium level ,	NEDD4L:1,BRPF3:1,SCUBE3:1	1
MP:0000704	abnormal thymus development	2	2	GBX2:1,CBX4:1	4.12976e-05	0.0118822	0.761191	NA	NA	1
MP:0001802	arrested B cell differentiation	8	8	FNIP1:1,PTPN11:1,ATP11C:1,JAK1:1,PIK3AP1:1,IKZF3:1,XRCC5:1,NFKB1:1	0.000146691	0.0422063	0.76212	NA	NA	1
MP:0009278	abnormal bone marrow cell physiology	4	4	DOT1L:1,HIP1:1,BAP1:1,ACTL6A:1	7.79461e-05	0.0224268	0.762634	NA	NA	1
MP:0011118	abnormal susceptibility to weight loss	3	3	LRP1:1,EIF2AK4:1,ADAM17:1	6.00319e-05	0.0172725	0.762969	MP:0010180 - increased susceptibility to weight loss ,	LRP1:1,EIF2AK4:1,ADAM17:1	1
MP:0005156	bradykinesia	4	4	IREB2:1,BRSK1:1,UNC79:1,ADCY5:1	7.80185e-05	0.0224476	0.763264	NA	NA	1
MP:0008496	decreased IgG2a level	5	3	TBK1:2,FNIP1:1,BCL6:2	9.55931e-05	0.0275042	0.763353	NA	NA	1
MP:0004816	abnormal class switch recombination	7	6	CTNNBL1:1,TBK1:2,H2AFX:1,IL21:1,XRCC5:1,NFKB1:1	0.000130001	0.037404	0.763608	NA	NA	1
MP:0005623	abnormal meninges morphology	2	2	NF2:1,COL4A1:1	4.15296e-05	0.011949	0.763906	NA	NA	1
MP:0010107	abnormal renal reabsorbtion	2	2	NOS1:1,SLC5A1:1	4.17393e-05	0.0120093	0.766337	MP:0006274 - abnormal urine sodium level ,	NOS1:1,SLC5A1:1	1
MP:0003732	abnormal retinal outer plexiform layer morphology	3	3	PLXNA1:1,NR2E1:1,RGS7:1	6.05204e-05	0.0174131	0.767733	NA	NA	1
MP:0001485	abnormal pinna reflex	3	3	SLC12A2:1,FBXO11:1,RND3:1	6.05577e-05	0.0174238	0.768093	NA	NA	1
MP:0003120	abnormal tracheal cartilage morphology	2	2	FBN1:1,ALDH1A2:1	4.20071e-05	0.0120864	0.769409	NA	NA	1
MP:0004022	abnormal cone electrophysiology	2	2	FKRP:1,RGS7:1	4.20832e-05	0.0121082	0.770276	NA	NA	1
MP:0008008	early cellular replicative senescence	7	5	KMT2A:3,ATR:1,TPP2:1,UBC:1,MGEA5:1	0.000131179	0.0377431	0.77159	MP:0008007 - abnormal cellular replicative senescence ,	KMT2A:3,ATR:1,PCBP4:1,TPP2:1,UBC:1,MGEA5:1	1
MP:0011097	embryonic lethality between somite formation and embryo turning, complete penetrance	9	6	TRIM33:1,TLN1:4,PIK3CB:1,FBXL5:1,DYNC1H1:1,NCKAP1:1	0.000165159	0.0475198	0.772443	NA	NA	1
MP:0004192	abnormal kidney pyramid morphology	2	2	ESRRG:1,COL4A1:1	4.27386e-05	0.0122968	0.777626	MP:0004193 - abnormal kidney papilla morphology , MP:0003014 - abnormal kidney medulla morphology ,	ESRRG:1,COL4A1:1	1
MP:0008497	decreased IgG2b level	3	3	PIK3AP1:1,IKZF3:1,SMC6:1	6.164e-05	0.0177352	0.778356	MP:0008498 - decreased IgG3 level , MP:0008174 - decreased follicular B cell number ,	PIK3AP1:1,IKZF3:1,NFKB1:1,ATP11C:1	1
MP:0009344	abnormal ovulation cycle	4	4	EGR1:1,NOS1:1,TIPARP:1,LATS1:1	7.98893e-05	0.0229859	0.7791	MP:0001927 - abnormal estrous cycle ,	EGR1:1,NOS1:1,TIPARP:1,LATS1:1	1
MP:0010197	abnormal lymphatic vessel endothelial cell morphology	1	1	PLXNA1:1	2.26938e-05	0.00652951	0.77981	MP:0010195 - abnormal lymphatic vessel endothelium morphology ,	PLXNA1:1	1
MP:0002642	anisocytosis	2	2	EXOC6:1,JAK1:1	4.29632e-05	0.0123614	0.780096	NA	NA	1
MP:0005237	abnormal olfactory tract morphology	1	1	SEMA7A:1	2.2729e-05	0.00653965	0.780328	NA	NA	1
MP:0000784	forebrain hypoplasia	3	3	SETD2:1,NR2E1:1,CTNNB1:1	6.18613e-05	0.0177989	0.780409	NA	NA	1
MP:0005647	abnormal sex gland physiology	5	4	CELF1:1,PIAS2:1,SAFB:1,INSR:2	9.79081e-05	0.0281703	0.781135	NA	NA	1
MP:0004091	abnormal Z lines	2	2	PPP2R5C:1,SRF:1	4.31783e-05	0.0124233	0.78244	NA	NA	1
MP:0006337	abnormal first pharyngeal arch morphology	4	4	KCNH2:1,ALDH1A2:1,PHC1:1,PDPK1:1	8.03869e-05	0.0231291	0.78317	NA	NA	1
MP:0000427	abnormal hair cycle	7	6	TBK1:2,ATR:1,DROSHA:1,ITPR3:1,MYO5A:1,CTNNB1:1	0.000132945	0.0382511	0.783176	NA	NA	1
MP:0008806	increased circulating amylase level	1	1	IDE:1	2.29307e-05	0.00659767	0.783272	NA	NA	1
MP:0009254	disorganized pancreatic islets	2	2	PAX6:1,TRIM33:1	4.33762e-05	0.0124803	0.784577	NA	NA	1
MP:0001839	abnormal level of surface class I molecules	1	1	TPP2:1	2.31104e-05	0.00664938	0.785862	MP:0000418 - focal hair loss , MP:0001836 - abnormal antigen presentation via MHC class I , MP:0001835 - abnormal antigen presentation ,	TPP2:1,CTNNB1:1	1
MP:0002375	abnormal thymus medulla morphology	3	3	BCL11B:1,JAG2:1,NFKB1:1	6.2648e-05	0.0180252	0.787578	NA	NA	1
MP:0010379	decreased respiratory quotient	4	4	CLK2:1,PPP5C:1,USP22:1,NFKB1:1	8.09817e-05	0.0233002	0.787956	NA	NA	1
MP:0010948	abnormal double-strand DNA break repair	3	3	SPDYA:1,BAZ1B:1,XRCC5:1	6.27265e-05	0.0180478	0.788283	NA	NA	1
MP:0002711	decreased glucagon secretion	1	1	CACNA1E:1	2.35143e-05	0.00676557	0.791571	MP:0003488 - decreased channel response intensity , MP:0003486 - abnormal channel response intensity ,	CACNA1E:1	1
MP:0006269	abnormal mammary gland growth during pregnancy	2	2	CHUK:1,CCND1:1	4.42021e-05	0.0127179	0.793299	NA	NA	1
MP:0001824	abnormal thymus involution	2	2	ATR:1,CACNB4:1	4.4375e-05	0.0127677	0.795085	NA	NA	1
MP:0010413	complete atrioventricular septal defect	2	2	PDS5B:1,SMARCA4:1	4.43785e-05	0.0127687	0.795122	NA	NA	1
MP:0002804	abnormal motor learning	4	4	SLC12A5:1,HCN1:1,CACNA1G:1,PRNP:1	8.20406e-05	0.0236049	0.796269	NA	NA	1
MP:0010519	atrioventricular block	6	5	DGCR8:1,PTPN11:1,DOT1L:1,SENP2:1,RYR2:2	0.00011777	0.0338851	0.797188	NA	NA	1
MP:0003988	disorganized embryonic tissue	2	2	PTPN11:1,BMPR2:1	4.48491e-05	0.0129041	0.799914	NA	NA	1
MP:0009755	impaired behavioral response to alcohol	1	1	TAOK2:1	2.42406e-05	0.00697455	0.80146	MP:0009712 - impaired conditioned place preference behavior , MP:0009750 - impaired behavioral response to addictive substance , MP:0009711 - abnormal conditioned place preference behavior ,	TAOK2:1,GNAZ:1	1
MP:0009269	decreased fat cell size	5	5	SAMD4A:1,CREBBP:2,CREB5:1,LRP1:1,PHF2:1	0.000100923	0.0290377	0.802735	MP:0009133 - decreased white fat cell size , MP:0009132 - abnormal white fat cell size ,	SAMD4A:1,CREB5:1,LRP1:1,PHF2:1,PRKAG2:1	1
MP:0003484	abnormal channel response	6	4	FGF12:1,CACNA1A:3,CACNA1E:1,KCNMA1:1	0.000119532	0.0343919	0.808432	NA	NA	1
MP:0010026	decreased liver cholesterol level	1	1	SCAP:1	2.48899e-05	0.00716138	0.809905	MP:0012776 - abnormal liver cholesterol level ,	SCAP:1	1
MP:0000380	small hair follicles	2	2	DROSHA:1,RAF1:1	4.58889e-05	0.0132032	0.810152	NA	NA	1
MP:0004510	myositis	3	2	RYR2:2,FKRP:1	6.56141e-05	0.0188786	0.812892	MP:0005232 - abnormal mesenteric lymph node morphology , MP:0004086 - absent heartbeat , MP:0009625 - abnormal abdominal lymph node morphology , MP:0000343 - altered response to myocardial infarction ,	RYR2:2,RUNX3:1,HSP90AB1:1,PRKCE:1	1
MP:0004994	abnormal brain wave pattern	10	6	NOS1:1,SCN1A:2,CACNB4:1,CACNA1A:3,SENP2:1,RYR2:2	0.000189983	0.0546623	0.815608	NA	NA	1
MP:0005459	decreased percent body fat/body weight	5	4	KAT6B:1,CREBBP:2,KLF3:1,MAPK8:1	0.000104991	0.0302081	0.829187	NA	NA	1
MP:0001899	absent long term depression	3	3	PICK1:1,NOS1:1,RXRB:1	6.7938e-05	0.0195473	0.830908	NA	NA	1
MP:0005671	abnormal response to transplant	2	2	CACNB4:1,PDCD1:1	4.83863e-05	0.0139218	0.832864	NA	NA	1
MP:0002413	abnormal megakaryocyte progenitor cell morphology	1	1	MEIS1:1	2.69142e-05	0.00774382	0.834003	NA	NA	1
MP:0000940	abnormal motor neuron innervation pattern	5	4	DYNC1H1:1,ALDH1A2:1,MYCBP2:2,BMPR2:1	0.000106449	0.0306278	0.837947	NA	NA	1
MP:0004485	increased response of heart to induced stress	4	3	MAPK8:1,RAF1:1,RYR2:2	8.80387e-05	0.0253307	0.838531	NA	NA	1
MP:0001384	abnormal pup retrieval	1	1	MEST:1	2.7412e-05	0.00788704	0.839447	MP:0009731 - abnormal offspring retrieval , MP:0003122 - maternal imprinting ,	MEST:1	1
MP:0001780	decreased brown adipose tissue amount	4	4	NIPBL:1,PDS5B:1,LRP1:1,PTPN11:1	8.82809e-05	0.0254003	0.840072	NA	NA	1
MP:0005345	abnormal circulating corticosterone level	4	5	PTPN11:1,NOS1:1,CRHR1:1,NNT:1,PDPK1:1	8.82873e-05	0.0254022	0.840113	MP:0003366 - abnormal circulating glucocorticoid level , MP:0001745 - increased circulating corticosterone level , MP:0003367 - increased circulating glucocorticoid level ,	PTPN11:1,NOS1:1,CRHR1:1,NNT:1,PDPK1:1	1
MP:0013544	abnormal merocrine gland morphology	5	4	PAX6:1,TK1:1,CNP:2,CTNNB1:1	0.000106992	0.0307839	0.84111	MP:0000613 - abnormal salivary gland morphology ,	PAX6:1,TK1:1,CNP:2	1
MP:0002051	increased skin papilloma incidence	3	3	PRKCA:1,EGR1:1,CHUK:1	6.95745e-05	0.0200181	0.842688	NA	NA	1
MP:0008826	abnormal splenic cell ratio	3	3	PTPN11:1,TPP2:1,CBFB:1	6.95775e-05	0.020019	0.842709	NA	NA	1
MP:0001855	abnormal atrial thrombosis	4	2	MYH10:2,RYR2:2	8.89544e-05	0.0255941	0.844294	NA	NA	1
MP:0004965	inner cell mass degeneration	3	3	PTPN11:1,SMARCA5:1,CHD8:1	7.05092e-05	0.020287	0.849094	NA	NA	1
MP:0005130	decreased follicle stimulating hormone level	2	2	NOS1:1,INSM1:1	5.04097e-05	0.014504	0.849443	NA	NA	1
MP:0020152	abnormal oocyte number	3	3	ATR:1,SPDYA:1,TP73:1	7.08396e-05	0.0203821	0.851303	MP:0005431 - decreased oocyte number ,	ATR:1,SPDYA:1,TP73:1	1
MP:0005606	increased bleeding time	3	3	FBXL5:1,MYH9:1,DOCK7:1	7.10123e-05	0.0204318	0.852448	NA	NA	1
MP:0012312	impaired avoidance learning behavior	2	2	ADCY1:1,PTCHD1:1	5.08453e-05	0.0146293	0.852811	MP:0001462 - abnormal avoidance learning behavior ,	ADCY1:1,PTCHD1:1,JPH4:1	1
MP:0003459	increased fear-related response	1	1	TRPC5:1	2.89225e-05	0.00832163	0.854901	MP:0008236 - decreased susceptibility to neuronal excitotoxicity , MP:0003460 - decreased fear-related response ,	TRPC5:1,NOS1:1,ADCY1:1	1
MP:0009781	abnormal preimplantation embryo development	3	3	ATF1:1,CDC25A:1,PPP1CC:1	7.14967e-05	0.0205712	0.855616	NA	NA	1
MP:0003222	increased cardiomyocyte apoptosis	6	6	MYH10:2,DOT1L:1,KIFAP3:1,MAPK8:1,RAF1:1,SRF:1	0.000128669	0.0370209	0.85916	MP:0003221 - abnormal cardiomyocyte apoptosis ,	MYH10:2,PTPN11:1,DOT1L:1,KIFAP3:1,MAPK8:1,RAF1:1,SRF:1	1
MP:0011112	lethality during fetal growth through weaning, incomplete penetrance	1	1	HIC2:1	2.94906e-05	0.00848509	0.860322	NA	NA	1
MP:0005225	abnormal vertebrae development	2	2	PDS5B:1,CBFB:1	5.1865e-05	0.0149227	0.860429	NA	NA	1
MP:0003792	abnormal major salivary gland morphology	2	2	PAX6:1,TK1:1	5.20788e-05	0.0149842	0.861981	NA	NA	1
MP:0004970	kidney atrophy	3	3	COL4A5:1,JUNB:1,ATR:1	7.28585e-05	0.020963	0.864206	MP:0011346 - renal tubule atrophy ,	COL4A5:1,ATR:1	1
MP:0009747	impaired behavioral response to xenobiotic	7	7	GABRB3:1,CACNB4:1,UNC79:1,GNAZ:1,CACNA1G:1,ADCY5:1,TAOK2:1	0.000148814	0.0428172	0.868377	NA	NA	1
MP:0001253	abnormal body height	2	2	HERC1:1,RUNX3:1	5.40146e-05	0.0155412	0.875326	MP:0001255 - decreased body height ,	HERC1:1,RUNX3:1	1
MP:0010995	abnormal lung alveolus development	3	3	FBN1:1,SAFB:1,PTGES3:1	7.52121e-05	0.0216402	0.878002	MP:0006027 - impaired lung alveolus development ,	FBN1:1,PTGES3:1	1
MP:0003828	pulmonary edema	2	2	CHD2:1,ERG:1	5.47397e-05	0.0157498	0.880012	NA	NA	1
MP:0008071	absent B cells	8	6	CREBBP:2,FNIP1:1,BCL6:2,ATP11C:1,PIK3AP1:1,SRF:1	0.000170031	0.0489217	0.881359	MP:0008212 - absent mature B cells ,	FNIP1:1,BCL6:2,ATP11C:1,PIK3AP1:1,SRF:1	1
MP:0008168	decreased B-1a cell number	4	4	TAB3:1,ATP11C:1,PIK3AP1:1,CD6:1	9.57217e-05	0.0275412	0.881748	MP:0004978 - decreased B-1 B cell number , MP:0008164 - abnormal B-1a B cell morphology ,	FNIP1:1,TAB3:1,ATP11C:1,PIK3AP1:1,CD6:1,PDCD1:1,SRF:1	1
MP:0001613	abnormal vasodilation	4	4	FBN1:1,DDAH1:1,KCNJ2:1,TRPV4:1	9.63415e-05	0.0277196	0.884755	NA	NA	1
MP:0013278	decreased fasted circulating glucose level	2	2	CABP1:1,ITCH:1	5.57178e-05	0.0160312	0.886077	NA	NA	1
MP:0002988	decreased urine osmolality	3	3	NEDD4L:1,NOS1:1,COL4A1:1	7.67082e-05	0.0220706	0.886114	MP:0002987 - abnormal urine osmolality ,	NEDD4L:1,NOS1:1,COL4A1:1	1
MP:0004988	increased osteoblast cell number	2	2	CRY2:1,PTHLH:1	5.5933e-05	0.0160931	0.887372	NA	NA	1
MP:0005352	small cranium	2	2	CHUK:1,PTPN11:1	5.61785e-05	0.0161638	0.888834	NA	NA	1
MP:0009356	decreased liver triglyceride level	5	5	LRP1:1,PTPN11:1,CLK2:1,SCAP:1,MAPK8:1	0.000116752	0.033592	0.889863	NA	NA	1
MP:0004567	decreased myocardial fiber number	1	1	HEXIM1:1	3.31777e-05	0.00954594	0.890923	NA	NA	1
MP:0000468	abnormal esophageal epithelium morphology	1	1	KEAP1:1	3.38591e-05	0.009742	0.895799	NA	NA	1
MP:0008049	increased memory T cell number	5	5	RASGRP1:1,BAP1:1,TPP2:1,IKZF3:1,NFKB1:1	0.000118796	0.0341802	0.898277	NA	NA	1
MP:0003085	abnormal egg cylinder morphology	3	3	PRMT1:1,ATF1:1,BMPR2:1	7.98113e-05	0.0229634	0.901427	NA	NA	1
MP:0011102	embryonic lethality, incomplete penetrance	5	5	PAX6:1,TRIM33:1,PIK3CB:1,HIC2:1,PAX3:1	0.000119602	0.0344121	0.901438	NA	NA	1
MP:0010748	abnormal visual evoked potential	1	1	CNTNAP1:1	3.47047e-05	0.00998529	0.901549	NA	NA	1
MP:0012315	impaired learning	7	6	ADCY1:1,DGCR8:1,PTCHD1:1,SLC12A5:1,ITPR3:1,EMX1:2	0.000157612	0.0453483	0.90241	NA	NA	1
MP:0003252	abnormal bile duct physiology	2	2	NF2:1,CHUK:1	5.94596e-05	0.0171078	0.906756	NA	NA	1
MP:0001723	disorganized yolk sac vascular plexus	2	2	VPS52:1,FZD7:1	5.95814e-05	0.0171429	0.907367	NA	NA	1
MP:0002217	small lymph nodes	3	3	NCKAP1L:1,XRCC5:1,CTNNB1:1	8.11364e-05	0.0233447	0.907384	NA	NA	1
MP:0002634	abnormal sensorimotor gating	1	1	ICAM5:1	3.63285e-05	0.0104525	0.91172	NA	NA	1
MP:0010031	abnormal cranium size	5	5	CHUK:1,PTPN11:1,FBN1:1,RAF1:1,L1CAM:1	0.000122683	0.0352986	0.912756	NA	NA	1
MP:0000379	decreased hair follicle number	6	6	ATR:1,PTPN11:1,FBXO11:1,MAPK8:1,MIB1:1,CTNNB1:1	0.000141999	0.0408563	0.912962	NA	NA	1
MP:0012113	decreased inner cell mass proliferation	1	1	SETDB1:1	3.67909e-05	0.0105856	0.914419	NA	NA	1
MP:0001942	abnormal lung volume	2	2	NOS1:1,FBN1:1	6.1347e-05	0.0176509	0.915808	NA	NA	1
MP:0010092	increased circulating magnesium level	1	1	TRRAP:1	3.70412e-05	0.0106576	0.915847	MP:0001771 - abnormal circulating magnesium level ,	TRRAP:1	1
MP:0001685	abnormal endoderm development	4	4	TRIM33:1,PTPN11:1,NCKAP1:1,PDPK1:1	0.000103942	0.0299065	0.916555	NA	NA	1
MP:0004768	abnormal axonal transport	2	2	INA:1,DYNC1H1:1	6.15446e-05	0.0177077	0.916706	MP:0001435 - no suckling reflex ,	DYNC1H1:1	1
MP:0004998	decreased CNS synapse formation	1	1	STAU1:1	3.73311e-05	0.010741	0.917469	NA	NA	1
MP:0009549	decreased platelet aggregation	2	2	PIK3CB:1,GNAZ:1	6.19184e-05	0.0178153	0.918381	MP:0009548 - abnormal platelet aggregation , MP:0006298 - abnormal platelet activation ,	PIK3CB:1,GNAZ:1	1
MP:0001529	abnormal vocalization	4	4	PTCHD1:1,ITPR3:1,CKAP5:1,CTNNB1:1	0.000105397	0.030325	0.921666	NA	NA	1
MP:0002799	abnormal passive avoidance behavior	2	2	ADCY1:1,JPH4:1	6.26987e-05	0.0180398	0.921778	NA	NA	1
MP:0003204	decreased neuron apoptosis	4	4	TRPC5:1,NOS1:1,ATF1:1,SARM1:1	0.00010544	0.0303375	0.921814	NA	NA	1
MP:0002371	abnormal thymus cortex morphology	5	4	BCL11B:1,RYR2:2,NFKB1:1,CUX1:1	0.000127771	0.0367625	0.928969	NA	NA	1
MP:0004770	abnormal synaptic vesicle recycling	1	1	DNM3:1	4.02264e-05	0.011574	0.932064	NA	NA	1
MP:0005344	increased circulating bilirubin level	4	4	CHUK:1,ATP11C:1,PFKM:1,USP33:1	0.00010877	0.0312955	0.932458	MP:0001569 - abnormal circulating bilirubin level ,	CHUK:1,ATP11C:1,PFKM:1,USP33:1	1
MP:0001289	persistence of hyaloid vascular system	2	2	COL4A5:1,NR2E1:1	6.55944e-05	0.018873	0.933256	NA	NA	1
MP:0008203	absent B-1a cells	1	1	PIK3AP1:1	4.06199e-05	0.0116873	0.933838	MP:0008202 - absent B-1 B cells ,	PIK3AP1:1	1
MP:0001353	increased aggression towards mice	2	2	NOS1:1,NR2E1:1	6.60742e-05	0.019011	0.934997	NA	NA	1
MP:0013279	increased fasted circulating glucose level	1	1	PPP6C:1	4.11492e-05	0.0118395	0.936152	NA	NA	1
MP:0005154	increased B cell proliferation	3	3	IKZF3:1,PDCD1:1,NFKB1:1	8.94529e-05	0.0257376	0.9379	MP:0001807 - decreased IgA level ,	ATP11C:1,IKZF3:1,NFKB1:1	1
MP:0005628	decreased circulating potassium level	1	1	BRPF3:1	4.28003e-05	0.0123146	0.942864	NA	NA	1
MP:0001501	abnormal sleep pattern	4	4	PTCHD1:1,NOS1:1,CACNA1G:1,PRNP:1	0.000113624	0.0326921	0.945645	NA	NA	1
MP:0002953	thick ventricular wall	5	5	PTPN11:1,NOS1:1,RAF1:1,RYR2:2,ADAM17:1	0.000134653	0.0387427	0.946637	NA	NA	1
MP:0001391	abnormal tail movements	2	2	TNFAIP1:1,CDH8:1	7.02805e-05	0.0202212	0.948529	NA	NA	1
MP:0003463	abnormal single cell response	3	3	PTCHD1:1,CACNA1G:1,RGS7:1	9.36288e-05	0.0269391	0.949452	NA	NA	1
MP:0013241	embryo tissue necrosis	1	1	HSP90AB1:1	4.51969e-05	0.0130041	0.951377	NA	NA	1
MP:0008396	abnormal osteoclast differentiation	4	4	JUNB:1,NOS1:1,NFKB1:1,CTNNB1:1	0.000119478	0.0343765	0.958413	NA	NA	1
MP:0005478	decreased circulating thyroxine level	1	2	PTPN11:1,NOS1:1	4.89759e-05	0.0140914	0.962307	MP:0003351 - decreased circulating levels of thyroid hormone , MP:0005471 - decreased thyroxine level , MP:0005475 - abnormal circulating thyroxine level , MP:0005469 - abnormal thyroxine level , MP:0011082 - abnormal gastrointestinal motility ,	PTPN11:1,NOS1:1	1
MP:0002835	abnormal cranial suture morphology	2	2	KAT6B:1,ATR:1	7.66796e-05	0.0220624	0.964103	MP:0030229 - abnormal craniofacial suture morphology ,	KAT6B:1,ATR:1	1
MP:0004084	abnormal cardiac muscle relaxation	2	2	NOS1:1,SRF:1	7.7214e-05	0.0222162	0.965176	MP:0004036 - abnormal muscle relaxation ,	NOS1:1,KCNMA1:1,SRF:1	1
MP:0008688	decreased interleukin-2 secretion	3	3	CACNB4:1,RASGRF2:1,NFKB1:1	0.000102884	0.029602	0.968314	NA	NA	1
MP:0003106	abnormal fear-related response	3	3	ADCY1:1,TRPC5:1,CTNNB1:1	0.000102887	0.0296028	0.968319	NA	NA	1
MP:0020516	abnormal visceral yolk sac mesenchyme morphology	1	1	SETD2:1	5.23304e-05	0.0150566	0.969939	NA	NA	1
MP:0009332	abnormal splenocyte morphology	3	3	FNIP1:1,IRF1:1,CTNNB1:1	0.000104341	0.0300213	0.970599	NA	NA	1
MP:0004754	abnormal kidney collecting duct morphology	2	2	CTNNB1:1,COL4A1:1	8.24302e-05	0.023717	0.974159	NA	NA	1
MP:0008190	decreased transitional stage B cell number	3	3	FNIP1:1,ATP11C:1,ERG:1	0.000114737	0.0330123	0.982914	MP:0008188 - abnormal transitional stage B cell morphology ,	FNIP1:1,ATP11C:1,ERG:1	1
MP:0000492	abnormal rectum morphology	1	1	ARAF:1	6.08866e-05	0.0175184	0.983137	NA	NA	1
MP:0011367	abnormal kidney apoptosis	2	2	NOS1:1,THBS1:1	9.50794e-05	0.0273564	0.987635	NA	NA	1
MP:0008782	increased B cell apoptosis	2	2	FNIP1:1,TAB3:1	9.64311e-05	0.0277453	0.988583	NA	NA	1
MP:0009657	failure of chorioallantoic fusion	3	3	SETD2:1,NCKAP1:1,MIB1:1	0.000135696	0.0390426	0.994518	MP:0002824 - abnormal chorioallantoic fusion ,	SETD2:1,NCKAP1:1,MIB1:1	1
MP:0004502	decreased incidence of tumors by chemical induction	1	1	MGAT3:1	8.80327e-05	0.0253289	0.997332	NA	NA	1
MP:0008875	abnormal xenobiotic pharmacokinetics	0	0	:	1.00823e-05	0.00290089	1	NA	NA	1
MP:0011043	abnormal lung elastance	0	0	:	4.5805e-06	0.00131791	1	NA	NA	1
MP:0010935	increased airway resistance	0	0	:	6.77563e-06	0.0019495	1	NA	NA	1
MP:0002975	vascular smooth muscle hypertrophy	0	0	:	2.91453e-06	0.000838575	1	NA	NA	1
MP:0010896	decreased lung compliance	0	0	:	5.9681e-06	0.00171715	1	NA	NA	1
MP:0002328	abnormal airway resistance	0	0	:	1.46775e-05	0.00422304	1	NA	NA	1
MP:0003806	abnormal nucleotide metabolism	0	0	:	1.04371e-05	0.00300298	1	NA	NA	1
MP:0000930	wavy neural tube	0	0	:	5.76029e-05	0.0165736	1	NA	NA	1
MP:0008282	enlarged hippocampus	0	0	:	7.85132e-06	0.002259	1	NA	NA	1
MP:0008235	increased susceptibility to neuronal excitotoxicity	0	0	:	4.51542e-05	0.0129919	1	NA	NA	1
MP:0008518	retinal outer nuclear layer degeneration	0	0	:	1.80826e-05	0.00520277	1	NA	NA	1
MP:0008587	short photoreceptor outer segment	0	0	:	2.12076e-05	0.0061019	1	NA	NA	1
MP:0010395	abnormal pharyngeal arch development	0	0	:	3.09935e-06	0.000891751	1	NA	NA	1
MP:0012094	abnormal Reichert's membrane thickness	0	0	:	4.87265e-06	0.00140197	1	NA	NA	1
MP:0012270	cardiac edema	0	0	:	4.19222e-06	0.00120619	1	NA	NA	1
MP:0001101	abnormal superior vagus ganglion morphology	0	0	:	1.70847e-05	0.00491565	1	NA	NA	1
MP:0001102	small superior vagus ganglion	0	0	:	1.70847e-05	0.00491565	1	NA	NA	1
MP:0008006	increased stomach pH	0	0	:	5.57784e-06	0.00160487	1	NA	NA	1
MP:0008004	abnormal stomach pH	0	0	:	1.07956e-05	0.00310612	1	NA	NA	1
MP:0008769	abnormal plasmacytoid dendritic cell physiology	0	0	:	8.93501e-06	0.0025708	1	NA	NA	1
MP:0008102	lymph node hyperplasia	0	0	:	3.5902e-05	0.0103298	1	NA	NA	1
MP:0010360	decreased liver free fatty acids level	0	0	:	6.62935e-06	0.00190741	1	NA	NA	1
MP:0004639	fused metacarpal bones	0	0	:	9.2328e-06	0.00265648	1	NA	NA	1
MP:0000554	abnormal carpal bone morphology	0	0	:	3.02081e-05	0.00869152	1	NA	NA	1
MP:0008915	fused carpal bones	0	0	:	1.03354e-05	0.00297372	1	NA	NA	1
MP:0008114	abnormal Kupffer cell morphology	0	0	:	2.41856e-06	0.000695872	1	NA	NA	1
MP:0013208	abnormal cilium physiology	0	0	:	1.57441e-05	0.00452991	1	NA	NA	1
MP:0013209	abnormal motile cilium physiology	0	0	:	1.07969e-05	0.00310651	1	NA	NA	1
MP:0008177	increased germinal center B cell number	0	0	:	2.75863e-05	0.00793719	1	NA	NA	1
MP:0011440	increased kidney cell proliferation	0	0	:	3.19001e-05	0.00917834	1	NA	NA	1
MP:0000394	absent hair follicle melanin granules	0	0	:	3.78263e-06	0.00108835	1	NA	NA	1
MP:0008189	increased transitional stage B cell number	0	0	:	3.20199e-05	0.00921284	1	NA	NA	1
MP:0009333	abnormal splenocyte physiology	0	0	:	8.48413e-05	0.0244107	1	NA	NA	1
MP:0011506	glomerular crescent	0	0	:	6.39502e-06	0.00183999	1	NA	NA	1
MP:0009341	decreased splenocyte apoptosis	0	0	:	9.58064e-06	0.00275656	1	NA	NA	1
MP:0008783	decreased B cell apoptosis	0	0	:	1.27612e-05	0.00367167	1	NA	NA	1
MP:0011353	expanded mesangial matrix	0	0	:	4.14023e-05	0.0119123	1	NA	NA	1
MP:0009340	abnormal splenocyte apoptosis	0	0	:	3.56976e-05	0.010271	1	NA	NA	1
MP:0011294	renal glomerulus hypertrophy	0	0	:	2.69157e-05	0.00774425	1	NA	NA	1
MP:0011338	abnormal mesangial matrix morphology	0	0	:	4.32711e-05	0.0124501	1	NA	NA	1
MP:0008206	increased B-2 B cell number	0	0	:	4.33536e-06	0.00124738	1	NA	NA	1
MP:0008478	increased spleen white pulp amount	0	0	:	4.1389e-05	0.0119085	1	NA	NA	1
MP:0011369	increased renal glomerulus apoptosis	0	0	:	1.33473e-05	0.00384032	1	NA	NA	1
MP:0008477	decreased spleen red pulp amount	0	0	:	2.59818e-05	0.00747555	1	NA	NA	1
MP:0008111	abnormal granulocyte differentiation	0	0	:	6.05023e-05	0.0174078	1	NA	NA	1
MP:0008112	abnormal monocyte differentiation	0	0	:	2.41073e-05	0.00693619	1	NA	NA	1
MP:0011107	embryonic lethality between somite formation and embryo turning, incomplete penetrance	0	0	:	3.93671e-05	0.0113268	1	NA	NA	1
MP:0009413	skeletal muscle fiber atrophy	0	0	:	1.40613e-05	0.00404575	1	NA	NA	1
MP:0000533	kidney hemorrhage	0	0	:	2.57862e-05	0.00741926	1	NA	NA	1
MP:0004115	abnormal sinoatrial node morphology	0	0	:	6.97734e-06	0.00200753	1	NA	NA	1
MP:0004123	abnormal impulse conducting system morphology	0	0	:	1.21159e-05	0.00348601	1	NA	NA	1
MP:0003230	abnormal umbilical artery morphology	0	0	:	4.63665e-06	0.00133407	1	NA	NA	1
MP:0003071	decreased vascular permeability	0	0	:	1.86611e-05	0.0053692	1	NA	NA	1
MP:0009444	ovarian follicular cyst	0	0	:	2.03176e-05	0.00584583	1	NA	NA	1
MP:0011204	abnormal visceral yolk sac blood island morphology	0	0	:	3.99751e-05	0.0115017	1	NA	NA	1
MP:0009094	abnormal endometrial gland morphology	0	0	:	4.14597e-05	0.0119289	1	NA	NA	1
MP:0012082	delayed heart development	0	0	:	2.61525e-05	0.00752463	1	NA	NA	1
MP:0009728	abnormal calcaneum morphology	0	0	:	1.00424e-05	0.00288943	1	NA	NA	1
MP:0009422	decreased gastrocnemius weight	0	0	:	1.06725e-05	0.0030707	1	NA	NA	1
MP:0013188	abnormal gastrocnemius weight	0	0	:	1.17859e-05	0.00339105	1	NA	NA	1
MP:0005020	abnormal late pro-B cell	0	0	:	9.756e-06	0.00280702	1	NA	NA	1
MP:0008193	abnormal marginal zone B cell physiology	0	0	:	8.62561e-06	0.00248178	1	NA	NA	1
MP:0002965	increased circulating serum albumin level	0	0	:	3.468e-05	0.0099782	1	NA	NA	1
MP:0003403	absent placental labyrinth	0	0	:	3.17196e-05	0.00912642	1	NA	NA	1
MP:0009517	abnormal salivary gland duct morphology	0	0	:	1.72464e-05	0.00496217	1	NA	NA	1
MP:0013205	abnormal nonmotile primary cilium morphology	0	0	:	3.29023e-05	0.00946672	1	NA	NA	1
MP:0008544	impaired olfaction	0	0	:	1.87018e-05	0.00538093	1	NA	NA	1
MP:0013203	abnormal primary cilium morphology	0	0	:	4.2983e-05	0.0123671	1	NA	NA	1
MP:0013160	impaired muscle regeneration	0	0	:	9.46498e-06	0.00272328	1	NA	NA	1
MP:0013239	impaired skeletal muscle regeneration	0	0	:	9.46498e-06	0.00272328	1	NA	NA	1
MP:0000296	absent trabeculae carneae	0	0	:	1.02508e-05	0.00294939	1	NA	NA	1
MP:0008109	abnormal small intestinal microvillus morphology	0	0	:	7.45754e-06	0.0021457	1	NA	NA	1
MP:0013482	abnormal duodenum crypts of Lieberkuhn morphology	0	0	:	3.23564e-06	0.000930966	1	NA	NA	1
MP:0002837	dystrophic cardiac calcinosis	0	0	:	1.1007e-05	0.00316696	1	NA	NA	1
MP:0003822	decreased left ventricle systolic pressure	0	0	:	2.63832e-05	0.00759101	1	NA	NA	1
MP:0009027	abnormal subarachnoid space morphology	0	0	:	1.26022e-05	0.00362592	1	NA	NA	1
MP:0010956	abnormal mitochondrial ATP synthesis coupled electron transport	0	0	:	2.47414e-05	0.00711865	1	NA	NA	1
MP:0010959	abnormal oxidative phosphorylation	0	0	:	2.57433e-05	0.00740693	1	NA	NA	1
MP:0011705	absent fibroblast proliferation	0	0	:	1.57051e-05	0.00451871	1	NA	NA	1
MP:0008412	increased cellular sensitivity to oxidative stress	0	0	:	2.66333e-05	0.00766298	1	NA	NA	1
MP:0011631	decreased mitochondria size	0	0	:	1.113e-05	0.00320235	1	NA	NA	1
MP:0008406	increased cellular sensitivity to hydrogen peroxide	0	0	:	2.20059e-05	0.00633157	1	NA	NA	1
MP:0002907	abnormal parturition	0	0	:	4.26012e-05	0.0122573	1	NA	NA	1
MP:0008243	abnormal macrophage derived foam cell morphology	0	0	:	1.06312e-05	0.00305882	1	NA	NA	1
MP:0008028	pregnancy-related premature death	0	0	:	3.24929e-05	0.00934891	1	NA	NA	1
MP:0000836	abnormal substantia nigra morphology	0	0	:	1.93041e-05	0.00555421	1	NA	NA	1
MP:0008256	abnormal myometrium morphology	0	0	:	4.66047e-05	0.0134092	1	NA	NA	1
MP:0004834	ovary hemorrhage	0	0	:	3.08019e-05	0.00886238	1	NA	NA	1
MP:0009841	foam cell reticulosis	0	0	:	6.37696e-06	0.00183479	1	NA	NA	1
MP:0004778	increased macrophage derived foam cell number	0	0	:	6.37696e-06	0.00183479	1	NA	NA	1
MP:0005182	increased circulating estradiol level	0	0	:	9.25925e-06	0.00266409	1	NA	NA	1
MP:0009648	abnormal superovulation	0	0	:	2.34678e-05	0.00675221	1	NA	NA	1
MP:0003370	increased circulating estrogen level	0	0	:	9.25925e-06	0.00266409	1	NA	NA	1
MP:0009840	abnormal foam cell morphology	0	0	:	1.06312e-05	0.00305882	1	NA	NA	1
MP:0010027	increased liver cholesterol level	0	0	:	2.96305e-05	0.00852534	1	NA	NA	1
MP:0004872	absent nasal septum	0	0	:	1.25117e-05	0.0035999	1	NA	NA	1
MP:0002765	short fibula	0	0	:	2.16625e-05	0.00623278	1	NA	NA	1
MP:0004491	abnormal orientation of outer hair cell stereociliary bundles	0	0	:	1.86154e-05	0.00535606	1	NA	NA	1
MP:0004527	abnormal outer hair cell stereociliary bundle morphology	0	0	:	4.17324e-05	0.0120073	1	NA	NA	1
MP:0011148	decreased mesenchymal cell proliferation involved in lung development	0	0	:	1.42822e-05	0.00410931	1	NA	NA	1
MP:0030485	abnormal osteocyte lacunocanalicular system morphology	0	0	:	1.49478e-05	0.00430081	1	NA	NA	1
MP:0008786	abnormal hindgut morphology	0	0	:	6.77817e-06	0.00195023	1	NA	NA	1
MP:0004323	sternum hypoplasia	0	0	:	2.68693e-06	0.000773088	1	NA	NA	1
MP:0000690	absent spleen	0	0	:	2.1367e-05	0.00614776	1	NA	NA	1
MP:0008308	small scala media	0	0	:	9.91029e-06	0.00285141	1	NA	NA	1
MP:0002904	increased circulating parathyroid hormone level	0	0	:	2.82661e-05	0.00813277	1	NA	NA	1
MP:0010117	abnormal lateral plate mesoderm morphology	0	0	:	1.22927e-05	0.00353688	1	NA	NA	1
MP:0012083	absent foregut	0	0	:	6.99017e-06	0.00201123	1	NA	NA	1
MP:0005163	cyclopia	0	0	:	2.12186e-05	0.00610506	1	NA	NA	1
MP:0009323	abnormal spleen development	0	0	:	8.34614e-06	0.00240137	1	NA	NA	1
MP:0000316	cellular necrosis	0	0	:	7.3427e-06	0.00211266	1	NA	NA	1
MP:0004360	absent ulna	0	0	:	1.3413e-05	0.00385923	1	NA	NA	1
MP:0030071	abnormal face shape	0	0	:	1.37411e-05	0.00395362	1	NA	NA	1
MP:0003116	rickets	0	0	:	1.25312e-05	0.00360549	1	NA	NA	1
MP:0003613	abnormal kidney medulla development	0	0	:	2.06471e-06	0.000594063	1	NA	NA	1
MP:0009053	abnormal anal canal morphology	0	0	:	3.77707e-05	0.0108675	1	NA	NA	1
MP:0008926	abnormal anterior definitive endoderm morphology	0	0	:	6.68173e-06	0.00192248	1	NA	NA	1
MP:0008393	absent primordial germ cells	0	0	:	1.44205e-05	0.00414909	1	NA	NA	1
MP:0012671	retinal spots	0	0	:	1.07763e-05	0.00310058	1	NA	NA	1
MP:0009695	abnormal spinal cord ventral commissure morphology	0	0	:	1.04091e-05	0.00299492	1	NA	NA	1
MP:0004476	absent palatine bone	0	0	:	3.66853e-06	0.00105552	1	NA	NA	1
MP:0012175	flat face	0	0	:	3.13682e-06	0.000902531	1	NA	NA	1
MP:0000566	synostosis	0	0	:	1.65804e-05	0.00477054	1	NA	NA	1
MP:0009694	abnormal spinal cord commissure morphology	0	0	:	1.41339e-05	0.00406662	1	NA	NA	1
MP:0010807	abnormal stomach position or orientation	0	0	:	1.1145e-05	0.00320665	1	NA	NA	1
MP:0012091	increased midbrain size	0	0	:	1.01663e-05	0.00292506	1	NA	NA	1
MP:0008753	abnormal osteocyte morphology	0	0	:	1.18498e-05	0.00340944	1	NA	NA	1
MP:0012271	abnormal chordamesoderm morphology	0	0	:	7.02229e-06	0.00202047	1	NA	NA	1
MP:0009130	increased white fat cell number	0	0	:	1.02768e-05	0.00295685	1	NA	NA	1
MP:0005034	abnormal anus morphology	0	0	:	2.94835e-05	0.00848304	1	NA	NA	1
MP:0014078	small intestinal villus atrophy	0	0	:	9.21184e-06	0.00265045	1	NA	NA	1
MP:0009570	abnormal right lung morphology	0	0	:	3.03167e-05	0.00872279	1	NA	NA	1
MP:0011146	abnormal mesenchymal cell proliferation involved in lung development	0	0	:	2.63653e-05	0.00758587	1	NA	NA	1
MP:0005313	absent adrenal gland	0	0	:	5.26439e-06	0.00151468	1	NA	NA	1
MP:0009573	abnormal right lung middle lobe morphology	0	0	:	2.18702e-06	0.000629254	1	NA	NA	1
MP:0004755	abnormal loop of Henle morphology	0	0	:	1.28043e-05	0.00368408	1	NA	NA	1
MP:0010808	right-sided stomach	0	0	:	1.01023e-05	0.00290664	1	NA	NA	1
MP:0010493	abnormal atrium myocardium morphology	0	0	:	1.0893e-05	0.00313417	1	NA	NA	1
MP:0013985	abnormal umbilical vein topology	0	0	:	1.4703e-05	0.00423037	1	NA	NA	1
MP:0002728	absent tibia	0	0	:	7.69041e-06	0.0022127	1	NA	NA	1
MP:0010667	abnormal umbilical vein morphology	0	0	:	1.73887e-05	0.00500312	1	NA	NA	1
MP:0009378	abnormal endoplasmic reticulum morphology	0	0	:	2.92639e-05	0.00841988	1	NA	NA	1
MP:0001792	impaired wound healing	0	0	:	4.49435e-05	0.0129312	1	NA	NA	1
MP:0002800	abnormal short term object recognition memory	0	0	:	1.53635e-05	0.00442041	1	NA	NA	1
MP:0010047	axonal spheroids	0	0	:	1.34178e-05	0.00386058	1	NA	NA	1
MP:0008413	decreased cellular sensitivity to oxidative stress	0	0	:	3.70645e-06	0.00106643	1	NA	NA	1
MP:0003038	decreased myocardial infarction size	0	0	:	2.61261e-05	0.00751706	1	NA	NA	1
MP:0008673	decreased interleukin-13 secretion	0	0	:	1.01177e-05	0.00291108	1	NA	NA	1
MP:0008703	decreased interleukin-5 secretion	0	0	:	1.40933e-05	0.00405495	1	NA	NA	1
MP:0005465	abnormal T-helper 1 physiology	0	0	:	4.14411e-05	0.0119235	1	NA	NA	1
MP:0030458	abnormal tooth wear	0	0	:	3.96697e-06	0.00114138	1	NA	NA	1
MP:0013129	abnormal tooth color	0	0	:	9.61851e-06	0.00276746	1	NA	NA	1
MP:0030459	abnormal tooth attrition	0	0	:	2.68293e-06	0.000771939	1	NA	NA	1
MP:0010096	abnormal incisor color	0	0	:	7.54981e-06	0.00217225	1	NA	NA	1
MP:0030450	abnormal enamel mineralization	0	0	:	4.47742e-06	0.00128825	1	NA	NA	1
MP:0002817	abnormal tooth mineralization	0	0	:	1.5419e-05	0.0044364	1	NA	NA	1
MP:0002649	abnormal enamel rod pattern	0	0	:	1.06139e-06	0.000305386	1	NA	NA	1
MP:0030137	abnormal upper incisor morphology	0	0	:	1.94853e-05	0.00560634	1	NA	NA	1
MP:0004109	abnormal Sertoli cell development	0	0	:	1.39697e-05	0.00401939	1	NA	NA	1
MP:0004910	decreased seminal vesicle weight	0	0	:	1.21205e-05	0.00348733	1	NA	NA	1
MP:0010087	increased circulating fructosamine level	0	0	:	4.82737e-06	0.00138894	1	NA	NA	1
MP:0010063	abnormal circulating creatine level	0	0	:	1.36898e-05	0.00393886	1	NA	NA	1
MP:0010060	abnormal creatine level	0	0	:	1.56781e-05	0.00451095	1	NA	NA	1
MP:0011445	abnormal renal protein reabsorption	0	0	:	1.11382e-05	0.00320472	1	NA	NA	1
MP:0009140	dilated efferent ductules of testis	0	0	:	1.56074e-05	0.00449058	1	NA	NA	1
MP:0009234	absent sperm head	0	0	:	6.48422e-06	0.00186565	1	NA	NA	1
MP:0009257	dilated seminiferous tubules	0	0	:	1.71039e-05	0.00492116	1	NA	NA	1
MP:0004728	abnormal efferent ductules of testis morphology	0	0	:	2.01682e-05	0.00580282	1	NA	NA	1
MP:0008484	decreased spleen germinal center size	0	0	:	3.13195e-05	0.00901131	1	NA	NA	1
MP:0003194	abnormal frequency of paradoxical sleep	0	0	:	3.39055e-05	0.00975537	1	NA	NA	1
MP:0003157	impaired muscle relaxation	0	0	:	2.57209e-05	0.00740047	1	NA	NA	1
MP:0009436	fragmentation of sleep/wake states	0	0	:	2.30551e-05	0.00663347	1	NA	NA	1
MP:0003851	skeletal muscle interstitial fibrosis	0	0	:	1.58835e-05	0.00457003	1	NA	NA	1
MP:0012288	abnormal paradoxical sleep pattern	0	0	:	5.13641e-05	0.0147786	1	NA	NA	1
MP:0000748	progressive muscle weakness	0	0	:	4.49743e-05	0.0129401	1	NA	NA	1
MP:0002579	disorganized secondary lens fibers	0	0	:	1.20732e-05	0.00347372	1	NA	NA	1
MP:0011350	abnormal proximal convoluted tubule brush border morphology	0	0	:	7.52705e-06	0.0021657	1	NA	NA	1
MP:0003976	decreased circulating VLDL triglyceride level	0	0	:	2.09027e-05	0.00601418	1	NA	NA	1
MP:0020328	abnormal capillary density	0	0	:	4.62141e-06	0.00132968	1	NA	NA	1
MP:0020329	decreased capillary density	0	0	:	4.62141e-06	0.00132968	1	NA	NA	1
MP:0002345	abnormal lymph node primary follicle morphology	0	0	:	6.18163e-06	0.00177859	1	NA	NA	1
MP:0002730	head shaking	0	0	:	1.17546e-05	0.00338206	1	NA	NA	1
MP:0004369	absent utricle	0	0	:	5.30575e-06	0.00152658	1	NA	NA	1
MP:0005308	abnormal circulating ammonia level	0	0	:	3.89658e-06	0.00112113	1	NA	NA	1
MP:0000036	absent semicircular canals	0	0	:	7.89112e-06	0.00227045	1	NA	NA	1
MP:0005309	increased circulating ammonia level	0	0	:	3.89658e-06	0.00112113	1	NA	NA	1
MP:0004894	uterus atrophy	0	0	:	4.61353e-06	0.00132741	1	NA	NA	1
MP:0014052	increased male germ cell apoptosis	0	0	:	6.1956e-06	0.00178261	1	NA	NA	1
MP:0001135	abnormal uterine cervix morphology	0	0	:	8.89068e-06	0.00255804	1	NA	NA	1
MP:0002769	abnormal vas deferens morphology	0	0	:	3.05369e-05	0.00878615	1	NA	NA	1
MP:0009085	abnormal uterine horn morphology	0	0	:	2.70746e-05	0.00778996	1	NA	NA	1
MP:0002785	absent Leydig cells	0	0	:	3.41873e-06	0.000983644	1	NA	NA	1
MP:0003356	impaired luteinization	0	0	:	7.69501e-06	0.00221402	1	NA	NA	1
MP:0004501	increased incidence of tumors by UV-induction	0	0	:	3.44791e-06	0.00099204	1	NA	NA	1
MP:0012021	abnormal melanocyte number	0	0	:	7.23814e-06	0.00208257	1	NA	NA	1
MP:0009361	abnormal primordial ovarian follicle morphology	0	0	:	2.20601e-05	0.00634718	1	NA	NA	1
MP:0030125	small gonial bone	0	0	:	5.40397e-06	0.00155484	1	NA	NA	1
MP:0008374	abnormal malleus manubrium morphology	0	0	:	5.29538e-06	0.0015236	1	NA	NA	1
MP:0008380	abnormal gonial bone morphology	0	0	:	1.27859e-05	0.00367878	1	NA	NA	1
MP:0003154	abnormal soft palate morphology	0	0	:	7.46526e-06	0.00214792	1	NA	NA	1
MP:0010994	aerophagia	0	0	:	1.21698e-05	0.00350152	1	NA	NA	1
MP:0010728	fusion of atlas and occipital bones	0	0	:	1.04595e-05	0.00300942	1	NA	NA	1
MP:0020183	altered susceptibility to fungal infection	0	0	:	1.10517e-05	0.00317982	1	NA	NA	1
MP:0005399	increased susceptibility to fungal infection	0	0	:	1.10517e-05	0.00317982	1	NA	NA	1
MP:0010784	abnormal forestomach morphology	0	0	:	1.2178e-05	0.00350387	1	NA	NA	1
MP:0009922	increased transitional stage T1 B cell number	0	0	:	7.29307e-06	0.00209838	1	NA	NA	1
MP:0001956	hypopnea	0	0	:	1.0437e-05	0.00300295	1	NA	NA	1
MP:0009669	abnormal postimplantation uterine environment	0	0	:	1.84729e-05	0.00531506	1	NA	NA	1
MP:0003288	intestinal edema	0	0	:	1.76789e-05	0.00508659	1	NA	NA	1
MP:0004014	abnormal uterine environment	0	0	:	3.78243e-05	0.0108829	1	NA	NA	1
MP:0008876	decreased uterine NK cell number	0	0	:	1.00708e-05	0.0028976	1	NA	NA	1
MP:0013585	thymus cortex atrophy	0	0	:	2.18631e-05	0.0062905	1	NA	NA	1
MP:0003200	calcified joint	0	0	:	5.01912e-06	0.00144411	1	NA	NA	1
MP:0002936	joint swelling	0	0	:	7.92887e-06	0.00228131	1	NA	NA	1
MP:0006433	abnormal articular cartilage morphology	0	0	:	1.32138e-05	0.0038019	1	NA	NA	1
MP:0010102	increased caudal vertebrae number	0	0	:	8.11607e-06	0.00233517	1	NA	NA	1
MP:0003941	abnormal skin development	0	0	:	3.6576e-05	0.0105237	1	NA	NA	1
MP:0003197	nephrocalcinosis	0	0	:	1.19687e-05	0.00344365	1	NA	NA	1
MP:0010978	absent ureteric bud	0	0	:	8.37794e-06	0.00241052	1	NA	NA	1
MP:0009167	increased pancreatic islet number	0	0	:	1.33926e-05	0.00385335	1	NA	NA	1
MP:0004656	absent sacral vertebrae	0	0	:	3.38668e-06	0.000974423	1	NA	NA	1
MP:0009149	decreased pancreatic acinar cell number	0	0	:	3.41818e-06	0.000983487	1	NA	NA	1
MP:0012535	abnormal optic fissure closure	0	0	:	2.02086e-05	0.00581446	1	NA	NA	1
MP:0009176	increased pancreatic alpha cell number	0	0	:	3.08239e-05	0.00886871	1	NA	NA	1
MP:0003722	absent ureter	0	0	:	2.26147e-05	0.00650675	1	NA	NA	1
MP:0008514	absent retinal inner plexiform layer	0	0	:	4.82151e-06	0.00138725	1	NA	NA	1
MP:0011174	lipodystrophy	0	0	:	4.71629e-06	0.00135698	1	NA	NA	1
MP:0013795	abnormal colon goblet cell morphology	0	0	:	1.62419e-05	0.00467316	1	NA	NA	1
MP:0013793	abnormal large intestine goblet cell morphology	0	0	:	1.62419e-05	0.00467316	1	NA	NA	1
MP:0011957	decreased compensatory feeding amount	0	0	:	2.06322e-06	0.000593633	1	NA	NA	1
MP:0011956	abnormal compensatory feeding amount	0	0	:	4.23247e-06	0.00121777	1	NA	NA	1
MP:0009305	decreased retroperitoneal fat pad weight	0	0	:	1.08507e-05	0.003122	1	NA	NA	1
MP:0003382	straub tail	0	0	:	3.65743e-05	0.0105232	1	NA	NA	1
MP:0012111	failure of morula compaction	0	0	:	7.91261e-06	0.00227663	1	NA	NA	1
MP:0005192	increased motor neuron number	0	0	:	1.29555e-05	0.00372758	1	NA	NA	1
MP:0001167	prostate gland epithelial hyperplasia	0	0	:	7.14659e-06	0.00205623	1	NA	NA	1
MP:0003672	abnormal ureter development	0	0	:	1.41806e-05	0.00408007	1	NA	NA	1
MP:0011486	ectopic ureter	0	0	:	5.51947e-06	0.00158807	1	NA	NA	1
MP:0010980	ectopic ureteric bud	0	0	:	1.62768e-05	0.0046832	1	NA	NA	1
MP:0011028	impaired branching involved in bronchus morphogenesis	0	0	:	1.40528e-05	0.00404329	1	NA	NA	1
MP:0003270	intestinal obstruction	0	0	:	1.47574e-05	0.00424602	1	NA	NA	1
MP:0009652	abnormal palatal rugae morphology	0	0	:	9.41668e-06	0.00270938	1	NA	NA	1
MP:0011027	abnormal branching involved in bronchus morphogenesis	0	0	:	1.40528e-05	0.00404329	1	NA	NA	1
MP:0004548	dilated esophagus	0	0	:	1.77284e-05	0.00510085	1	NA	NA	1
MP:0003825	abnormal pillar cell morphology	0	0	:	9.06485e-06	0.00260816	1	NA	NA	1
MP:0000131	abnormal long bone epiphysis morphology	0	0	:	3.20082e-05	0.00920945	1	NA	NA	1
MP:0008409	increased cellular sensitivity to hydroxyurea	0	0	:	1.21125e-05	0.00348503	1	NA	NA	1
MP:0008538	decreased zigzag hair amount	0	0	:	3.30047e-06	0.000949617	1	NA	NA	1
MP:0011512	mesangial cell interposition	0	0	:	4.1172e-06	0.00118461	1	NA	NA	1
MP:0004962	decreased prostate gland weight	0	0	:	6.67483e-06	0.0019205	1	NA	NA	1
MP:0011333	abnormal kidney inner medulla morphology	0	0	:	2.65824e-06	0.000764833	1	NA	NA	1
MP:0009380	abnormal prostate gland ventral lobe morphology	0	0	:	1.3144e-06	0.000378183	1	NA	NA	1
MP:0003010	decreased mortality induced by ionizing radiation	0	0	:	8.62611e-06	0.00248192	1	NA	NA	1
MP:0030179	abnormal oral epithelium morphology	0	0	:	3.39267e-06	0.000976145	1	NA	NA	1
MP:0008542	enlarged cervical lymph nodes	0	0	:	2.22037e-05	0.00638848	1	NA	NA	1
MP:0009292	increased inguinal fat pad weight	0	0	:	2.24436e-05	0.00645752	1	NA	NA	1
MP:0011453	abnormal glomerular capillary endothelium morphology	0	0	:	2.36156e-05	0.00679473	1	NA	NA	1
MP:0001163	abnormal prostate gland anterior lobe morphology	0	0	:	8.86403e-06	0.00255038	1	NA	NA	1
MP:0004960	abnormal prostate gland weight	0	0	:	1.18134e-05	0.00339898	1	NA	NA	1
MP:0010268	decreased lymphoma incidence	0	0	:	2.35333e-05	0.00677105	1	NA	NA	1
MP:0008411	decreased cellular sensitivity to ultraviolet irradiation	0	0	:	1.74847e-05	0.00503074	1	NA	NA	1
MP:0000153	rib bifurcation	0	0	:	1.61651e-05	0.00465104	1	NA	NA	1
MP:0009592	increased Leydig cell tumor incidence	0	0	:	2.69528e-06	0.00077549	1	NA	NA	1
MP:0006075	abnormal retinal cone bipolar cell morphology	0	0	:	1.09724e-05	0.00315699	1	NA	NA	1
MP:0011514	skin hemorrhage	0	0	:	1.23623e-05	0.00355691	1	NA	NA	1
MP:0008722	abnormal chemokine secretion	0	0	:	1.39768e-05	0.00402142	1	NA	NA	1
MP:0005591	decreased vasodilation	0	0	:	3.2392e-05	0.0093199	1	NA	NA	1
MP:0004149	increased bone strength	0	0	:	4.94156e-06	0.0014218	1	NA	NA	1
MP:0004469	abnormal zygomatic arch morphology	0	0	:	1.86744e-05	0.00537304	1	NA	NA	1
MP:0004675	rib fractures	0	0	:	1.38167e-05	0.00397536	1	NA	NA	1
MP:0009584	decreased keratinocyte proliferation	0	0	:	2.68001e-05	0.00771096	1	NA	NA	1
MP:0003607	abnormal prostate gland physiology	0	0	:	2.78195e-05	0.00800429	1	NA	NA	1
MP:0010236	abnormal retina outer limiting membrane morphology	0	0	:	1.30919e-05	0.00376684	1	NA	NA	1
MP:0003498	thyroid gland hyperplasia	0	0	:	7.60184e-06	0.00218722	1	NA	NA	1
MP:0005355	enlarged thyroid gland	0	0	:	1.77139e-05	0.00509669	1	NA	NA	1
MP:0000275	heart hyperplasia	0	0	:	1.1152e-05	0.00320868	1	NA	NA	1
MP:0006321	increased myocardial fiber number	0	0	:	4.84012e-06	0.00139261	1	NA	NA	1
MP:0009017	prolonged estrus	0	0	:	1.18281e-05	0.00340319	1	NA	NA	1
MP:0001999	photosensitivity	0	0	:	5.47446e-06	0.00157512	1	NA	NA	1
MP:0009016	abnormal estrus	0	0	:	2.12285e-05	0.00610791	1	NA	NA	1
MP:0001548	hyperlipidemia	0	0	:	1.2718e-05	0.00365924	1	NA	NA	1
MP:0004403	absent cochlear outer hair cells	0	0	:	1.31299e-05	0.00377775	1	NA	NA	1
MP:0004409	abnormal crista ampullaris neuroepithelium morphology	0	0	:	6.40843e-06	0.00184385	1	NA	NA	1
MP:0004331	vestibular saccular macula degeneration	0	0	:	1.9345e-06	0.000556599	1	NA	NA	1
MP:0001395	bidirectional circling	0	0	:	6.81262e-06	0.00196014	1	NA	NA	1
MP:0004119	hypokalemia	0	0	:	8.94919e-06	0.00257488	1	NA	NA	1
MP:0003349	abnormal circulating renin level	0	0	:	2.85085e-05	0.00820251	1	NA	NA	1
MP:0002894	abnormal otolith morphology	0	0	:	2.26887e-05	0.00652804	1	NA	NA	1
MP:0004530	absent outer hair cell stereocilia	0	0	:	1.39981e-05	0.00402756	1	NA	NA	1
MP:0004334	utricular macular degeneration	0	0	:	3.36279e-06	0.000967548	1	NA	NA	1
MP:0002895	abnormal otolithic membrane morphology	0	0	:	4.00421e-05	0.011521	1	NA	NA	1
MP:0005186	increased circulating progesterone level	0	0	:	6.2987e-06	0.00181227	1	NA	NA	1
MP:0005607	decreased bleeding time	0	0	:	5.12034e-06	0.00147323	1	NA	NA	1
MP:0013022	increased Ly6C high monocyte number	0	0	:	5.75719e-06	0.00165647	1	NA	NA	1
MP:0009019	abnormal metestrus	0	0	:	6.40056e-06	0.00184158	1	NA	NA	1
MP:0009010	abnormal diestrus	0	0	:	1.89591e-05	0.00545495	1	NA	NA	1
MP:0009020	prolonged metestrus	0	0	:	6.40056e-06	0.00184158	1	NA	NA	1
MP:0004126	thin hypodermis	0	0	:	8.31429e-06	0.0023922	1	NA	NA	1
MP:0009018	short estrus	0	0	:	1.92538e-06	0.000553974	1	NA	NA	1
MP:0009392	retinal gliosis	0	0	:	9.55869e-06	0.00275025	1	NA	NA	1
MP:0008904	abnormal mammary fat pad morphology	0	0	:	3.55345e-06	0.00102241	1	NA	NA	1
MP:0000662	abnormal branching of the mammary ductal tree	0	0	:	3.8093e-05	0.0109602	1	NA	NA	1
MP:0009709	hydrometra	0	0	:	1.66778e-06	0.000479857	1	NA	NA	1
MP:0004920	increased placenta weight	0	0	:	4.91748e-06	0.00141487	1	NA	NA	1
MP:0003572	abnormal uterus development	0	0	:	7.57144e-06	0.00217847	1	NA	NA	1
MP:0003158	dysphagia	0	0	:	2.88669e-06	0.000830564	1	NA	NA	1
MP:0011304	kidney papillary atrophy	0	0	:	5.40871e-06	0.0015562	1	NA	NA	1
MP:0004260	enlarged placenta	0	0	:	1.07516e-05	0.00309348	1	NA	NA	1
MP:0009735	abnormal prostate gland development	0	0	:	2.02042e-05	0.00581318	1	NA	NA	1
MP:0009620	abnormal primary vitreous morphology	0	0	:	2.68559e-05	0.00772704	1	NA	NA	1
MP:0010711	persistent hyperplastic primary vitreous	0	0	:	2.3545e-05	0.00677442	1	NA	NA	1
MP:0009336	increased splenocyte proliferation	0	0	:	1.66524e-05	0.00479125	1	NA	NA	1
MP:0003099	retinal detachment	0	0	:	8.40476e-06	0.00241823	1	NA	NA	1
MP:0012193	increased keratinocyte migration	0	0	:	7.20593e-06	0.00207331	1	NA	NA	1
MP:0010367	increased spindle cell carcinoma incidence	0	0	:	3.77077e-06	0.00108493	1	NA	NA	1
MP:0002399	abnormal pluripotent precursor cell morphology	0	0	:	1.55667e-05	0.00447887	1	NA	NA	1
MP:0002724	enhanced wound healing	0	0	:	2.5807e-05	0.00742524	1	NA	NA	1
MP:0009334	abnormal splenocyte proliferation	0	0	:	4.43257e-05	0.0127535	1	NA	NA	1
MP:0013520	increased CD4-positive NK T cell number	0	0	:	1.62391e-06	0.000467236	1	NA	NA	1
MP:0010011	ectopic hippocampus pyramidal cells	0	0	:	1.09322e-05	0.00314545	1	NA	NA	1
MP:0008573	increased circulating interferon-alpha level	0	0	:	9.8463e-06	0.002833	1	NA	NA	1
MP:0006416	abnormal rete testis morphology	0	0	:	5.80896e-06	0.00167137	1	NA	NA	1
MP:0006423	dilated rete testis	0	0	:	5.17795e-06	0.00148981	1	NA	NA	1
MP:0009838	abnormal sperm axoneme morphology	0	0	:	8.96267e-06	0.00257876	1	NA	NA	1
MP:0000522	kidney cortex cysts	0	0	:	3.06574e-05	0.00882081	1	NA	NA	1
MP:0013602	abnormal Leydig cell differentiation	0	0	:	4.61207e-06	0.00132699	1	NA	NA	1
MP:0000124	absent teeth	0	0	:	1.78583e-05	0.00513822	1	NA	NA	1
MP:0002358	abnormal spleen periarteriolar lymphoid sheath morphology	0	0	:	1.46635e-05	0.00421901	1	NA	NA	1
MP:0008123	abnormal plasmacytoid dendritic cell number	0	0	:	4.47015e-05	0.0128616	1	NA	NA	1
MP:0008689	abnormal interleukin-23 secretion	0	0	:	5.71412e-06	0.00164408	1	NA	NA	1
MP:0008524	increased plasmacytoid dendritic cell number	0	0	:	3.60866e-05	0.0103829	1	NA	NA	1
MP:0008663	increased interleukin-12 secretion	0	0	:	2.05434e-05	0.00591079	1	NA	NA	1
MP:0010186	increased T follicular helper cell number	0	0	:	1.74283e-05	0.00501452	1	NA	NA	1
MP:0004242	abnormal plasmacytoid dendritic cell morphology	0	0	:	4.47015e-05	0.0128616	1	NA	NA	1
MP:0002471	abnormal complement pathway	0	0	:	1.32921e-05	0.00382443	1	NA	NA	1
MP:0005019	abnormal early pro-B cell	0	0	:	8.70604e-06	0.00250492	1	NA	NA	1
MP:0008187	absent pro-B cells	0	0	:	2.60669e-06	0.000750001	1	NA	NA	1
MP:0008755	abnormal immunoglobulin V(D)J recombination	0	0	:	2.86141e-05	0.00823289	1	NA	NA	1
MP:0008124	decreased plasmacytoid dendritic cell number	0	0	:	2.85741e-05	0.0082214	1	NA	NA	1
MP:0011814	abnormal pre-pro B cell morphology	0	0	:	6.98485e-06	0.00200969	1	NA	NA	1
MP:0008351	decreased gamma-delta intraepithelial T cell number	0	0	:	1.02058e-05	0.00293642	1	NA	NA	1
MP:0008895	abnormal intraepithelial T cell number	0	0	:	2.62844e-05	0.0075626	1	NA	NA	1
MP:0008349	abnormal gamma-delta intraepithelial T cell morphology	0	0	:	1.76502e-05	0.00507836	1	NA	NA	1
MP:0008894	abnormal intraepithelial T cell morphology	0	0	:	3.26688e-05	0.00939952	1	NA	NA	1
MP:0008760	abnormal immunoglobulin heavy chain V(D)J recombination	0	0	:	1.19337e-05	0.0034336	1	NA	NA	1
MP:0011816	decreased pre-pro B cell number	0	0	:	6.98485e-06	0.00200969	1	NA	NA	1
MP:0009339	decreased splenocyte number	0	0	:	4.97288e-05	0.0143081	1	NA	NA	1
MP:0010377	abnormal gut flora balance	0	0	:	3.16834e-06	0.000911602	1	NA	NA	1
MP:0008465	absent mesenteric lymph nodes	0	0	:	9.04564e-06	0.00260263	1	NA	NA	1
MP:0002606	increased basophil cell number	0	0	:	8.04347e-06	0.00231428	1	NA	NA	1
MP:0001655	multifocal hepatic necrosis	0	0	:	1.94022e-05	0.00558243	1	NA	NA	1
MP:0009633	absent cervical lymph nodes	0	0	:	8.86888e-06	0.00255177	1	NA	NA	1
MP:0011240	abnormal fetal derived definitive erythrocyte morphology	0	0	:	1.4815e-05	0.0042626	1	NA	NA	1
MP:0008941	reticulocytopenia	0	0	:	1.9625e-05	0.00564655	1	NA	NA	1
MP:0009630	absent axillary lymph nodes	0	0	:	8.86888e-06	0.00255177	1	NA	NA	1
MP:0011243	decreased fetal derived definitive erythrocyte cell number	0	0	:	1.40158e-05	0.00403266	1	NA	NA	1
MP:0008046	absent NK cells	0	0	:	8.20496e-06	0.00236075	1	NA	NA	1
MP:0011241	abnormal fetal derived definitive erythrocyte cell number	0	0	:	1.4815e-05	0.0042626	1	NA	NA	1
MP:0008483	increased spleen germinal center size	0	0	:	1.60937e-05	0.0046305	1	NA	NA	1
MP:0005635	decreased circulating bilirubin level	0	0	:	1.23518e-05	0.00355389	1	NA	NA	1
MP:0006001	abnormal intestinal transit time	0	0	:	1.76087e-05	0.00506641	1	NA	NA	1
MP:0003666	impaired sperm capacitation	0	0	:	7.53509e-06	0.00216801	1	NA	NA	1
MP:0013286	abnormal sperm capacitation	0	0	:	7.53509e-06	0.00216801	1	NA	NA	1
MP:0000963	fused dorsal root ganglion	0	0	:	1.21627e-05	0.00349947	1	NA	NA	1
MP:0010406	common atrium	0	0	:	1.74557e-05	0.00502238	1	NA	NA	1
MP:0001082	abnormal geniculate ganglion morphology	0	0	:	1.53461e-05	0.00441542	1	NA	NA	1
MP:0010814	absent alveolar lamellar bodies	0	0	:	2.05169e-06	0.000590317	1	NA	NA	1
MP:0001083	small geniculate ganglion	0	0	:	7.46423e-06	0.00214762	1	NA	NA	1
MP:0002766	situs inversus	0	0	:	1.56916e-05	0.00451482	1	NA	NA	1
MP:0001093	small trigeminal ganglion	0	0	:	1.29156e-05	0.00371611	1	NA	NA	1
MP:0001061	abnormal oculomotor nerve morphology	0	0	:	1.39874e-05	0.00402447	1	NA	NA	1
MP:0001889	delayed brain development	0	0	:	4.56618e-06	0.00131379	1	NA	NA	1
MP:0013272	abnormal translation	0	0	:	1.64993e-05	0.00474722	1	NA	NA	1
MP:0003993	abnormal ventral spinal root morphology	0	0	:	3.4903e-05	0.0100424	1	NA	NA	1
MP:0004243	abnormal motor nerve collateral sprouting	0	0	:	1.54672e-05	0.00445024	1	NA	NA	1
MP:0010726	abnormal collateral sprouting	0	0	:	1.54672e-05	0.00445024	1	NA	NA	1
MP:0009611	epidermis stratum spinosum hyperplasia	0	0	:	3.41474e-05	0.00982495	1	NA	NA	1
MP:0001874	acanthosis	0	0	:	3.41474e-05	0.00982495	1	NA	NA	1
MP:0003089	decreased skin tensile strength	0	0	:	3.13448e-05	0.00901858	1	NA	NA	1
MP:0001721	absent visceral yolk sac blood islands	0	0	:	2.21166e-05	0.00636344	1	NA	NA	1
MP:0000524	decreased renal tubule number	0	0	:	1.13469e-05	0.00326474	1	NA	NA	1
MP:0003624	anuria	0	0	:	9.96859e-06	0.00286818	1	NA	NA	1
MP:0002929	abnormal bile duct development	0	0	:	1.85806e-05	0.00534604	1	NA	NA	1
MP:0003046	liver cirrhosis	0	0	:	1.05591e-05	0.0030381	1	NA	NA	1
MP:0011004	abnormal epidermal stem cell morphology	0	0	:	1.67413e-05	0.00481685	1	NA	NA	1
MP:0012236	abnormal cholangiocyte morphology	0	0	:	4.94528e-06	0.00142286	1	NA	NA	1
MP:0013631	decreased bone trabecular spacing	0	0	:	9.23861e-06	0.00265815	1	NA	NA	1
MP:0013629	abnormal bone trabecular spacing	0	0	:	1.38988e-05	0.003999	1	NA	NA	1
MP:0013622	abnormal femur compact bone thickness	0	0	:	3.65804e-06	0.0010525	1	NA	NA	1
MP:0011970	abnormal circulating lactate dehydrogenase level	0	0	:	1.55076e-06	0.000446189	1	NA	NA	1
MP:0008830	abnormal nucleolus morphology	0	0	:	5.68032e-06	0.00163435	1	NA	NA	1
MP:0009784	abnormal melanoblast migration	0	0	:	4.60513e-06	0.001325	1	NA	NA	1
MP:0009783	abnormal melanoblast morphology	0	0	:	7.80818e-06	0.00224658	1	NA	NA	1
MP:0004601	abnormal vertebral spinous process morphology	0	0	:	2.02067e-05	0.00581391	1	NA	NA	1
MP:0003269	colon polyps	0	0	:	1.60932e-05	0.00463037	1	NA	NA	1
MP:0005662	increased circulating adrenaline level	0	0	:	4.10171e-06	0.00118015	1	NA	NA	1
MP:0005582	increased renin activity	0	0	:	8.8942e-06	0.00255906	1	NA	NA	1
MP:0003544	abnormal vascular endothelial cell migration	0	0	:	2.68116e-05	0.0077143	1	NA	NA	1
MP:0003962	abnormal adrenaline level	0	0	:	2.22564e-05	0.00640365	1	NA	NA	1
MP:0003352	increased circulating renin level	0	0	:	1.72039e-05	0.00494994	1	NA	NA	1
MP:0012575	increased noradrenaline level	0	0	:	1.59319e-05	0.00458396	1	NA	NA	1
MP:0005665	increased circulating noradrenaline level	0	0	:	1.59319e-05	0.00458396	1	NA	NA	1
MP:0005581	abnormal renin activity	0	0	:	1.50736e-05	0.00433702	1	NA	NA	1
MP:0005663	abnormal circulating noradrenaline level	0	0	:	2.97714e-05	0.00856587	1	NA	NA	1
MP:0005618	decreased urine potassium level	0	0	:	1.18461e-05	0.00340839	1	NA	NA	1
MP:0001906	increased dopamine level	0	0	:	4.75208e-05	0.0136728	1	NA	NA	1
MP:0005558	decreased creatinine clearance	0	0	:	1.1936e-05	0.00343425	1	NA	NA	1
MP:0005556	abnormal renal filtration rate	0	0	:	1.92205e-05	0.00553017	1	NA	NA	1
MP:0005660	abnormal circulating adrenaline level	0	0	:	1.76848e-05	0.0050883	1	NA	NA	1
MP:0005102	abnormal iris pigmentation	0	0	:	4.73699e-06	0.00136294	1	NA	NA	1
MP:0005644	agonadal	0	0	:	1.62666e-05	0.00468025	1	NA	NA	1
MP:0020363	abnormal germ cell physiology	0	0	:	1.97667e-05	0.00568731	1	NA	NA	1
MP:0002982	abnormal primordial germ cell migration	0	0	:	1.05198e-05	0.00302678	1	NA	NA	1
MP:0000654	absent sex gland	0	0	:	1.62666e-05	0.00468025	1	NA	NA	1
MP:0011610	abnormal primordial germ cell apoptosis	0	0	:	2.00203e-06	0.000576028	1	NA	NA	1
MP:0003578	absent ovary	0	0	:	1.62666e-05	0.00468025	1	NA	NA	1
MP:0004621	lumbar vertebral fusion	0	0	:	1.46209e-05	0.00420675	1	NA	NA	1
MP:0004653	absent caudal vertebrae	0	0	:	2.50999e-06	0.000722178	1	NA	NA	1
MP:0005673	decreased susceptibility to graft versus host disease	0	0	:	1.55941e-05	0.00448678	1	NA	NA	1
MP:0008444	retinal cone cell degeneration	0	0	:	1.69605e-05	0.00487991	1	NA	NA	1
MP:0005548	retinal pigment epithelium atrophy	0	0	:	1.09041e-05	0.00313734	1	NA	NA	1
MP:0008451	retinal rod cell degeneration	0	0	:	1.61694e-05	0.00465228	1	NA	NA	1
MP:0008586	disorganized photoreceptor outer segment	0	0	:	1.66671e-05	0.0047955	1	NA	NA	1
MP:0008584	photoreceptor outer segment degeneration	0	0	:	1.25079e-05	0.0035988	1	NA	NA	1
MP:0008450	retinal photoreceptor degeneration	0	0	:	4.26174e-05	0.0122619	1	NA	NA	1
MP:0008995	early reproductive senescence	0	0	:	1.85763e-05	0.0053448	1	NA	NA	1
MP:0002809	increased spinal cord size	0	0	:	8.83302e-06	0.00254145	1	NA	NA	1
MP:0000588	thick tail	0	0	:	5.11151e-06	0.00147069	1	NA	NA	1
MP:0002238	abnormal nasal mucosa morphology	0	0	:	1.29293e-05	0.00372004	1	NA	NA	1
MP:0013580	abnormal nasal gland morphology	0	0	:	1.14288e-05	0.00328833	1	NA	NA	1
MP:0010148	abnormal exocrine pancreas physiology	0	0	:	1.66935e-05	0.00480307	1	NA	NA	1
MP:0020352	abnormal endoplasmic reticulum physiology	0	0	:	8.40141e-06	0.00241727	1	NA	NA	1
MP:0020354	increased endoplasmic reticulum stress	0	0	:	8.08767e-06	0.002327	1	NA	NA	1
MP:0020353	abnormal endoplasmic reticulum stress	0	0	:	8.08767e-06	0.002327	1	NA	NA	1
MP:0001085	small petrosal ganglion	0	0	:	6.3749e-06	0.0018342	1	NA	NA	1
MP:0001088	small nodose ganglion	0	0	:	8.84974e-06	0.00254626	1	NA	NA	1
MP:0001087	abnormal nodose ganglion morphology	0	0	:	1.01829e-05	0.00292985	1	NA	NA	1
MP:0001084	abnormal petrosal ganglion morphology	0	0	:	1.31138e-05	0.00377314	1	NA	NA	1
MP:0004298	vestibular ganglion degeneration	0	0	:	2.04882e-06	0.00058949	1	NA	NA	1
MP:0003845	abnormal decidualization	0	0	:	2.64359e-05	0.00760618	1	NA	NA	1
MP:0013556	abnormal holocrine gland physiology	0	0	:	1.18435e-05	0.00340762	1	NA	NA	1
MP:0010810	increased type II pneumocyte number	0	0	:	4.63107e-06	0.00133246	1	NA	NA	1
MP:0013375	abnormal sebocyte morphology	0	0	:	6.33313e-06	0.00182218	1	NA	NA	1
MP:0005044	sepsis	0	0	:	1.22939e-05	0.00353722	1	NA	NA	1
MP:0002991	abnormal sebaceous gland physiology	0	0	:	1.18435e-05	0.00340762	1	NA	NA	1
MP:0009102	abnormal glans penis morphology	0	0	:	4.57325e-06	0.00131582	1	NA	NA	1
MP:0010688	hair follicle outer rooth sheath hyperplasia	0	0	:	3.78936e-06	0.00109028	1	NA	NA	1
MP:0001345	Meibomian gland atrophy	0	0	:	1.87261e-06	0.00053879	1	NA	NA	1
MP:0002992	abnormal sebaceous lipid secretion	0	0	:	6.56788e-06	0.00188972	1	NA	NA	1
MP:0002717	abnormal male preputial gland morphology	0	0	:	4.57325e-06	0.00131582	1	NA	NA	1
MP:0010682	abnormal hair follicle infundibulum morphology	0	0	:	1.18608e-05	0.00341261	1	NA	NA	1
MP:0009627	abnormal submandibular lymph node morphology	0	0	:	1.38068e-05	0.00397252	1	NA	NA	1
MP:0011710	enhanced osteoblast differentiation	0	0	:	1.62235e-05	0.00466785	1	NA	NA	1
MP:0008033	impaired lipolysis	0	0	:	1.01834e-05	0.00292999	1	NA	NA	1
MP:0011577	abnormal lipoprotein lipase activity	0	0	:	6.02039e-07	0.00017322	1	NA	NA	1
MP:0011699	abnormal brown adipose tissue thermogenesis	0	0	:	3.40138e-06	0.000978652	1	NA	NA	1
MP:0009623	enlarged inguinal lymph nodes	0	0	:	6.76021e-06	0.00194506	1	NA	NA	1
MP:0002715	decreased glycogen catabolism rate	0	0	:	5.51902e-06	0.00158794	1	NA	NA	1
MP:0008618	decreased circulating interleukin-12 level	0	0	:	1.28774e-06	0.00037051	1	NA	NA	1
MP:0020080	increased bone mineralization	0	0	:	1.76718e-05	0.00508458	1	NA	NA	1
MP:0005616	decreased susceptibility to type IV hypersensitivity reaction	0	0	:	2.26122e-05	0.00650602	1	NA	NA	1
MP:0002500	granulomatous inflammation	0	0	:	3.11868e-05	0.00897312	1	NA	NA	1
MP:0002713	abnormal glycogen catabolism	0	0	:	5.51902e-06	0.00158794	1	NA	NA	1
MP:0009631	enlarged axillary lymph nodes	0	0	:	6.12926e-06	0.00176352	1	NA	NA	1
MP:0011580	abnormal triglyceride lipase activity	0	0	:	6.02039e-07	0.00017322	1	NA	NA	1
MP:0020039	increased bone ossification	0	0	:	2.16753e-05	0.00623646	1	NA	NA	1
MP:0002347	abnormal lymph node T cell domain morphology	0	0	:	2.48431e-06	0.00071479	1	NA	NA	1
MP:0002742	enlarged submandibular lymph nodes	0	0	:	1.38068e-05	0.00397252	1	NA	NA	1
MP:0009580	increased keratinocyte apoptosis	0	0	:	1.91864e-05	0.00552036	1	NA	NA	1
MP:0009488	abnormal pancreatic islet cell apoptosis	0	0	:	1.27151e-05	0.00365842	1	NA	NA	1
MP:0011698	abnormal brown adipose tissue physiology	0	0	:	5.46153e-06	0.0015714	1	NA	NA	1
MP:0001224	abnormal keratinocyte apoptosis	0	0	:	2.41995e-05	0.00696271	1	NA	NA	1
MP:0010580	decreased heart left ventricle size	0	0	:	1.85555e-05	0.00533881	1	NA	NA	1
MP:0012128	abnormal blastocyst formation	0	0	:	4.32827e-06	0.00124534	1	NA	NA	1
MP:0005421	loose skin	0	0	:	9.31774e-06	0.00268092	1	NA	NA	1
MP:0002268	abnormal terminal bronchiole morphology	0	0	:	1.73668e-05	0.00499682	1	NA	NA	1
MP:0013219	abnormal substantia nigra pars compacta morphology	0	0	:	6.65012e-06	0.00191339	1	NA	NA	1
MP:0001602	impaired myelopoiesis	0	0	:	1.1225e-05	0.00322968	1	NA	NA	1
MP:0002415	abnormal neutrophil differentiation	0	0	:	1.47692e-05	0.00424941	1	NA	NA	1
MP:0005190	osteomyelitis	0	0	:	8.63894e-06	0.00248561	1	NA	NA	1
MP:0008964	decreased carbon dioxide production	0	0	:	4.38504e-06	0.00126167	1	NA	NA	1
MP:0008961	abnormal basal metabolism	0	0	:	3.16351e-05	0.00910211	1	NA	NA	1
MP:0003325	decreased liver function	0	0	:	3.72472e-06	0.00107168	1	NA	NA	1
MP:0009482	ileum inflammation	0	0	:	3.53105e-05	0.0101596	1	NA	NA	1
MP:0013653	abnormal CD103-positive CD11b-low dendritic cell number	0	0	:	2.65486e-06	0.00076386	1	NA	NA	1
MP:0008657	increased interleukin-1 beta secretion	0	0	:	4.15653e-05	0.0119593	1	NA	NA	1
MP:0009971	decreased hippocampus pyramidal cell number	0	0	:	2.92247e-05	0.00840859	1	NA	NA	1
MP:0012424	decreased alimentary system tumor incidence	0	0	:	1.59416e-05	0.00458674	1	NA	NA	1
MP:0012434	decreased intestinal adenoma incidence	0	0	:	3.75814e-06	0.0010813	1	NA	NA	1
MP:0020178	abnormal IgG2c level	0	0	:	1.30282e-05	0.00374851	1	NA	NA	1
MP:0009056	abnormal interleukin-21 secretion	0	0	:	6.5278e-06	0.00187819	1	NA	NA	1
MP:0008897	decreased IgG2c level	0	0	:	1.03207e-05	0.00296949	1	NA	NA	1
MP:0010211	abnormal acute phase protein level	0	0	:	1.70591e-05	0.00490829	1	NA	NA	1
MP:0000493	rectal prolapse	0	0	:	3.97684e-05	0.0114422	1	NA	NA	1
MP:0001666	abnormal intestinal absorption	0	0	:	4.54038e-05	0.0130637	1	NA	NA	1
MP:0005342	abnormal intestinal lipid absorption	0	0	:	1.83721e-05	0.00528606	1	NA	NA	1
MP:0008617	increased circulating interleukin-12 level	0	0	:	1.69758e-05	0.00488431	1	NA	NA	1
MP:0008200	decreased follicular dendritic cell number	0	0	:	5.71179e-06	0.00164341	1	NA	NA	1
MP:0008196	abnormal follicular dendritic cell morphology	0	0	:	6.98668e-06	0.00201022	1	NA	NA	1
MP:0008201	absent follicular dendritic cells	0	0	:	3.31258e-06	0.000953101	1	NA	NA	1
MP:0009628	absent brachial lymph nodes	0	0	:	7.53493e-06	0.00216797	1	NA	NA	1
MP:0002986	decreased urine calcium level	0	0	:	1.71018e-05	0.00492057	1	NA	NA	1
MP:0005441	increased urine calcium level	0	0	:	1.65571e-05	0.00476383	1	NA	NA	1
MP:0002900	abnormal urine phosphate level	0	0	:	1.48952e-05	0.00428566	1	NA	NA	1
MP:0002985	abnormal urine calcium level	0	0	:	3.05473e-05	0.00878912	1	NA	NA	1
MP:0010267	decreased lung tumor incidence	0	0	:	1.79792e-05	0.00517301	1	NA	NA	1
MP:0008245	abnormal alveolar macrophage morphology	0	0	:	3.13582e-06	0.000902245	1	NA	NA	1
MP:0004781	abnormal surfactant composition	0	0	:	4.60924e-06	0.00132618	1	NA	NA	1
MP:0005670	abnormal white adipose tissue physiology	0	0	:	1.09243e-05	0.00314317	1	NA	NA	1
MP:0005590	increased vasodilation	0	0	:	1.27481e-05	0.00366791	1	NA	NA	1
MP:0009095	abnormal endometrial gland number	0	0	:	3.26236e-05	0.00938653	1	NA	NA	1
MP:0009096	decreased endometrial gland number	0	0	:	2.685e-05	0.00772534	1	NA	NA	1
MP:0001121	uterus hypoplasia	0	0	:	1.38845e-05	0.00399487	1	NA	NA	1
MP:0012008	delayed parturition	0	0	:	1.18559e-05	0.00341119	1	NA	NA	1
MP:0011642	abnormal bone collagen fibril morphology	0	0	:	9.91009e-06	0.00285135	1	NA	NA	1
MP:0010933	decreased trabecular bone connectivity density	0	0	:	2.3307e-05	0.00670594	1	NA	NA	1
MP:0010931	abnormal trabecular bone connectivity density	0	0	:	2.3307e-05	0.00670594	1	NA	NA	1
MP:0003926	impaired cellular glucose import	0	0	:	5.15694e-06	0.00148376	1	NA	NA	1
MP:0006084	abnormal circulating phospholipid level	0	0	:	2.07599e-05	0.00597309	1	NA	NA	1
MP:0004199	increased fetal size	0	0	:	4.07091e-06	0.00117129	1	NA	NA	1
MP:0030494	abnormal molar root morphology	0	0	:	4.18338e-06	0.00120365	1	NA	NA	1
MP:0004189	abnormal alveolar process morphology	0	0	:	1.15327e-05	0.00331821	1	NA	NA	1
MP:0030451	abnormal dentin mineralization	0	0	:	9.60601e-06	0.00276386	1	NA	NA	1
MP:0003406	failure of zygotic cell division	0	0	:	9.38153e-06	0.00269927	1	NA	NA	1
MP:0011569	abnormal azygos vein morphology	0	0	:	9.10441e-06	0.00261954	1	NA	NA	1
MP:0000542	left-sided isomerism	0	0	:	8.76695e-06	0.00252245	1	NA	NA	1
MP:0003178	left pulmonary isomerism	0	0	:	8.76695e-06	0.00252245	1	NA	NA	1
MP:0010668	abnormal hepatic portal vein morphology	0	0	:	6.7564e-06	0.00194396	1	NA	NA	1
MP:0011426	abnormal ureter smooth muscle morphology	0	0	:	7.577e-06	0.00218007	1	NA	NA	1
MP:0011487	abnormal ureteropelvic junction morphology	0	0	:	3.78989e-06	0.00109044	1	NA	NA	1
MP:0003589	abnormal ureter physiology	0	0	:	8.63552e-06	0.00248463	1	NA	NA	1
MP:0005533	increased body temperature	0	0	:	2.28506e-05	0.00657461	1	NA	NA	1
MP:0004623	thoracic vertebral fusion	0	0	:	2.36463e-06	0.000680355	1	NA	NA	1
MP:0006029	abnormal sclerotome morphology	0	0	:	9.283e-06	0.00267092	1	NA	NA	1
MP:0000884	delaminated Purkinje cell layer	0	0	:	7.48217e-06	0.00215279	1	NA	NA	1
MP:0000756	forelimb paralysis	0	0	:	2.38476e-06	0.000686149	1	NA	NA	1
MP:0011285	increased circulating erythropoietin level	0	0	:	1.36417e-05	0.00392502	1	NA	NA	1
MP:0011287	increased erythropoietin level	0	0	:	1.36417e-05	0.00392502	1	NA	NA	1
MP:0011283	abnormal erythropoietin level	0	0	:	1.36417e-05	0.00392502	1	NA	NA	1
MP:0011284	abnormal circulating erythropoietin level	0	0	:	1.36417e-05	0.00392502	1	NA	NA	1
MP:0012102	absent trophectoderm	0	0	:	3.13809e-06	0.000902896	1	NA	NA	1
MP:0003407	abnormal central nervous system regeneration	0	0	:	6.54177e-06	0.00188221	1	NA	NA	1
MP:0000589	thin tail	0	0	:	1.11286e-05	0.00320195	1	NA	NA	1
MP:0004626	vertebral compression	0	0	:	3.84049e-06	0.00110499	1	NA	NA	1
MP:0008530	abnormal rostral-caudal patterning of the somites	0	0	:	6.67272e-06	0.00191989	1	NA	NA	1
MP:0009350	decreased urine pH	0	0	:	1.07654e-05	0.00309744	1	NA	NA	1
MP:0010093	decreased circulating magnesium level	0	0	:	1.75157e-05	0.00503965	1	NA	NA	1
MP:0008842	lipofuscinosis	0	0	:	5.64849e-06	0.00162519	1	NA	NA	1
MP:0002805	abnormal conditioned taste aversion behavior	0	0	:	3.97436e-05	0.0114351	1	NA	NA	1
MP:0020351	decreased vocalization	0	0	:	3.41386e-05	0.00982242	1	NA	NA	1
MP:0013714	abnormal mammary gland number	0	0	:	1.5726e-05	0.00452471	1	NA	NA	1
MP:0000629	absent mammary gland	0	0	:	1.5726e-05	0.00452471	1	NA	NA	1
MP:0004131	abnormal motile primary cilium morphology	0	0	:	1.79697e-05	0.00517027	1	NA	NA	1
MP:0000525	renal tubular acidosis	0	0	:	9.34734e-06	0.00268944	1	NA	NA	1
MP:0011387	absent metanephric mesenchyme	0	0	:	1.73331e-05	0.00498711	1	NA	NA	1
MP:0011457	abnormal metanephric ureteric bud development	0	0	:	2.2493e-06	0.000647173	1	NA	NA	1
MP:0000413	polyphalangy	0	0	:	8.29096e-06	0.00238549	1	NA	NA	1
MP:0004659	abnormal odontoid process morphology	0	0	:	1.17944e-05	0.00339351	1	NA	NA	1
MP:0010701	fusion of atlas and odontoid process	0	0	:	8.26722e-06	0.00237866	1	NA	NA	1
MP:0004474	enlarged nasal bone	0	0	:	1.55934e-06	0.000448657	1	NA	NA	1
MP:0005226	abnormal vertebral arch development	0	0	:	1.71238e-05	0.00492689	1	NA	NA	1
MP:0004472	broad nasal bone	0	0	:	1.55934e-06	0.000448657	1	NA	NA	1
MP:0012014	abnormal olfactory neuron innervation pattern	0	0	:	8.27125e-06	0.00237982	1	NA	NA	1
MP:0013300	abnormal submandibular gland physiology	0	0	:	1.28672e-05	0.00370217	1	NA	NA	1
MP:0008896	increased IgG2c level	0	0	:	3.6685e-06	0.00105551	1	NA	NA	1
MP:0008121	increased myeloid dendritic cell number	0	0	:	1.58924e-05	0.00457259	1	NA	NA	1
MP:0001870	salivary gland inflammation	0	0	:	2.86973e-05	0.00825686	1	NA	NA	1
MP:0004802	decreased susceptibility to systemic lupus erythematosus	0	0	:	1.05856e-05	0.0030457	1	NA	NA	1
MP:0004829	increased anti-chromatin antibody level	0	0	:	1.45726e-05	0.00419285	1	NA	NA	1
MP:0008879	submandibular gland inflammation	0	0	:	5.328e-06	0.00153298	1	NA	NA	1
MP:0005251	blepharitis	0	0	:	3.94539e-05	0.0113517	1	NA	NA	1
MP:0009397	increased trophoblast giant cell number	0	0	:	1.27503e-05	0.00366853	1	NA	NA	1
MP:0012098	increased spongiotrophoblast size	0	0	:	5.74659e-06	0.00165342	1	NA	NA	1
MP:0001947	abnormal mucociliary clearance	0	0	:	7.86629e-06	0.0022633	1	NA	NA	1
MP:0000491	crypts of Lieberkuhn abscesses	0	0	:	2.34106e-05	0.00673574	1	NA	NA	1
MP:0005085	abnormal gallbladder physiology	0	0	:	2.16002e-05	0.00621486	1	NA	NA	1
MP:0009081	thin uterus	0	0	:	8.22307e-06	0.00236596	1	NA	NA	1
MP:0008399	abnormal alpha-beta intraepithelial T cell morphology	0	0	:	1.87491e-05	0.00539453	1	NA	NA	1
MP:0004368	abnormal stria vascularis vasculature morphology	0	0	:	6.66851e-06	0.00191868	1	NA	NA	1
MP:0006332	abnormal cochlear potential	0	0	:	3.95289e-06	0.00113733	1	NA	NA	1
MP:0003849	greasy coat	0	0	:	2.2961e-06	0.000660639	1	NA	NA	1
MP:0004410	absent endocochlear potential	0	0	:	4.65543e-06	0.00133947	1	NA	NA	1
MP:0013377	abnormal sebocyte number	0	0	:	4.46052e-06	0.00128339	1	NA	NA	1
MP:0011425	abnormal kidney interstitium morphology	0	0	:	2.86737e-05	0.00825005	1	NA	NA	1
MP:0008580	photoreceptor inner segment degeneration	0	0	:	8.202e-06	0.0023599	1	NA	NA	1
MP:0011308	kidney corticomedullary cysts	0	0	:	6.95176e-06	0.00200017	1	NA	NA	1
MP:0003730	abnormal photoreceptor inner segment morphology	0	0	:	2.75671e-05	0.00793165	1	NA	NA	1
MP:0003215	renal interstitial fibrosis	0	0	:	2.79083e-05	0.00802983	1	NA	NA	1
MP:0004773	abnormal bile composition	0	0	:	9.78205e-06	0.00281451	1	NA	NA	1
MP:0004772	abnormal bile secretion	0	0	:	1.2977e-05	0.00373376	1	NA	NA	1
MP:0008337	increased thyrotroph cell number	0	0	:	3.84036e-06	0.00110495	1	NA	NA	1
MP:0004696	abnormal thyroid follicle morphology	0	0	:	2.53274e-05	0.00728724	1	NA	NA	1
MP:0005119	decreased circulating thyroid-stimulating hormone level	0	0	:	9.23491e-06	0.00265709	1	NA	NA	1
MP:0003503	decreased activity of thyroid	0	0	:	2.3419e-05	0.00673815	1	NA	NA	1
MP:0010323	retropulsion	0	0	:	8.39569e-06	0.00241562	1	NA	NA	1
MP:0008911	induced hyperactivity	0	0	:	4.28071e-05	0.0123165	1	NA	NA	1
MP:0020083	decreased hippocampus volume	0	0	:	1.45683e-05	0.00419162	1	NA	NA	1
MP:0006299	abnormal latent inhibition of conditioning behavior	0	0	:	1.8899e-05	0.00543766	1	NA	NA	1
MP:0010740	abnormal dendritic cell chemotaxis	0	0	:	3.48512e-06	0.00100274	1	NA	NA	1
MP:0020349	abnormal dendritic cell migration	0	0	:	3.48512e-06	0.00100274	1	NA	NA	1
MP:0005360	urolithiasis	0	0	:	3.79875e-06	0.00109298	1	NA	NA	1
MP:0008965	increased basal metabolism	0	0	:	2.67412e-05	0.00769403	1	NA	NA	1
MP:0003916	decreased heart left ventricle weight	0	0	:	9.78036e-06	0.00281402	1	NA	NA	1
MP:0013307	increased adrenal gland weight	0	0	:	2.76744e-06	0.000796254	1	NA	NA	1
MP:0003081	abnormal soleus morphology	0	0	:	2.05259e-05	0.00590576	1	NA	NA	1
MP:0004560	abnormal chorionic plate morphology	0	0	:	2.40811e-05	0.00692867	1	NA	NA	1
MP:0009656	delayed chorioallantoic fusion	0	0	:	8.51816e-06	0.00245086	1	NA	NA	1
MP:0001939	secondary sex reversal	0	0	:	6.22677e-06	0.00179158	1	NA	NA	1
MP:0009003	abnormal vibrissa number	0	0	:	7.95985e-06	0.00229022	1	NA	NA	1
MP:0006400	decreased molar number	0	0	:	1.79327e-05	0.00515962	1	NA	NA	1
MP:0003931	absent molars	0	0	:	5.59824e-06	0.00161074	1	NA	NA	1
MP:0010767	abnormal female meiosis I arrest	0	0	:	1.50586e-05	0.00433268	1	NA	NA	1
MP:0020166	abnormal tibialis anterior weight	0	0	:	5.46227e-06	0.00157162	1	NA	NA	1
MP:0008902	abnormal renal fat pad morphology	0	0	:	2.25274e-05	0.00648163	1	NA	NA	1
MP:0011635	abnormal mitochondrial crista morphology	0	0	:	4.71739e-05	0.013573	1	NA	NA	1
MP:0010387	abnormal Bergmann glial cell morphology	0	0	:	2.97783e-05	0.00856786	1	NA	NA	1
MP:0012023	decreased melanocyte number	0	0	:	5.42096e-06	0.00155973	1	NA	NA	1
MP:0011634	abnormal mitochondrial inner membrane morphology	0	0	:	4.71739e-05	0.013573	1	NA	NA	1
MP:0008917	abnormal oligodendrocyte physiology	0	0	:	2.52205e-05	0.00725648	1	NA	NA	1
MP:0011632	dilated mitochondria	0	0	:	1.61448e-05	0.00464522	1	NA	NA	1
MP:0011731	decreased myelin sheath thickness	0	0	:	1.08326e-05	0.00311678	1	NA	NA	1
MP:0011633	abnormal mitochondrial shape	0	0	:	6.92426e-06	0.00199226	1	NA	NA	1
MP:0009647	decreased fertilization frequency	0	0	:	9.93471e-06	0.00285843	1	NA	NA	1
MP:0008893	detached sperm flagellum	0	0	:	1.39701e-05	0.0040195	1	NA	NA	1
MP:0012055	abnormal phrenic nerve innervation pattern to diaphragm	0	0	:	1.70305e-05	0.00490006	1	NA	NA	1
MP:0012054	abnormal phrenic nerve innervation pattern	0	0	:	1.70305e-05	0.00490006	1	NA	NA	1
MP:0013624	decreased femur compact bone thickness	0	0	:	3.65804e-06	0.0010525	1	NA	NA	1
MP:0013588	small thymus medulla	0	0	:	1.60499e-05	0.0046179	1	NA	NA	1
MP:0003977	abnormal circulating carnitine level	0	0	:	4.96386e-06	0.00142821	1	NA	NA	1
MP:0011734	abnormal urine ammonia level	0	0	:	3.92239e-06	0.00112856	1	NA	NA	1
MP:0003458	decreased circulating ketone body level	0	0	:	1.65118e-05	0.00475082	1	NA	NA	1
MP:0008069	abnormal joint mobility	0	0	:	1.66771e-05	0.00479836	1	NA	NA	1
MP:0001220	epidermal necrosis	0	0	:	7.07127e-06	0.00203456	1	NA	NA	1
MP:0001208	blistering	0	0	:	1.71023e-05	0.00492069	1	NA	NA	1
MP:0001190	reddish skin	0	0	:	3.06617e-05	0.00882203	1	NA	NA	1
MP:0002455	abnormal dendritic cell antigen presentation	0	0	:	2.62139e-05	0.00754232	1	NA	NA	1
MP:0005596	increased susceptibility to type I hypersensitivity reaction	0	0	:	2.0207e-05	0.00581399	1	NA	NA	1
MP:0004387	abnormal prechordal plate morphology	0	0	:	1.13088e-05	0.00325379	1	NA	NA	1
MP:0006197	ocular hypotelorism	0	0	:	8.66249e-06	0.00249239	1	NA	NA	1
MP:0004880	lung cysts	0	0	:	1.17289e-05	0.00337466	1	NA	NA	1
MP:0009907	decreased tongue size	0	0	:	2.52901e-05	0.00727651	1	NA	NA	1
MP:0002204	abnormal neurotransmitter level	0	0	:	2.67088e-05	0.00768471	1	NA	NA	1
MP:0009420	skeletal muscle endomysial fibrosis	0	0	:	1.74701e-05	0.00502654	1	NA	NA	1
MP:0010422	heart right ventricle hypoplasia	0	0	:	3.02974e-06	0.000871722	1	NA	NA	1
MP:0004589	abnormal cochlear hair cell development	0	0	:	1.20684e-05	0.00347234	1	NA	NA	1
MP:0004523	decreased cochlear hair cell stereocilia number	0	0	:	2.29442e-06	0.000660154	1	NA	NA	1
MP:0011192	decreased embryonic epiblast cell proliferation	0	0	:	1.30494e-05	0.0037546	1	NA	NA	1
MP:0011452	decreased susceptibility to dopaminergic neuron neurotoxicity	0	0	:	2.08272e-05	0.00599244	1	NA	NA	1
MP:0004595	abnormal mandibular condyloid process morphology	0	0	:	2.25506e-05	0.0064883	1	NA	NA	1
MP:0010150	abnormal mandibular ramus morphology	0	0	:	3.34928e-05	0.00963661	1	NA	NA	1
MP:0004911	absent mandibular condyloid process	0	0	:	6.88004e-06	0.00197954	1	NA	NA	1
MP:0004132	absent embryonic cilia	0	0	:	7.2447e-06	0.00208446	1	NA	NA	1
MP:0011307	kidney medulla cysts	0	0	:	1.56866e-05	0.00451337	1	NA	NA	1
MP:0011065	abnormal kidney epithelial cell primary cilium morphology	0	0	:	1.79475e-05	0.0051639	1	NA	NA	1
MP:0011478	abnormal urine catecholamine level	0	0	:	5.68046e-06	0.00163439	1	NA	NA	1
MP:0010355	abnormal first pharyngeal arch artery morphology	0	0	:	4.39694e-06	0.0012651	1	NA	NA	1
MP:0014171	increased fatty acid oxidation	0	0	:	1.14146e-05	0.00328422	1	NA	NA	1
MP:0009303	decreased renal fat pad weight	0	0	:	1.151e-05	0.00331169	1	NA	NA	1
MP:0009335	decreased splenocyte proliferation	0	0	:	2.76733e-05	0.00796221	1	NA	NA	1
MP:0003810	abnormal hair cuticle	0	0	:	4.16218e-06	0.00119755	1	NA	NA	1
MP:0010883	trachea stenosis	0	0	:	3.96272e-06	0.00114016	1	NA	NA	1
MP:0004694	absent patella	0	0	:	5.732e-06	0.00164922	1	NA	NA	1
MP:0003586	dilated ureter	0	0	:	2.06412e-05	0.00593894	1	NA	NA	1
MP:0010902	abnormal pulmonary alveolar sac morphology	0	0	:	9.29357e-06	0.00267396	1	NA	NA	1
MP:0002738	hyperresponsive to tactile stimuli	0	0	:	1.87172e-05	0.00538535	1	NA	NA	1
MP:0004202	pulmonary hyperplasia	0	0	:	5.34083e-06	0.00153667	1	NA	NA	1
MP:0030069	broad face	0	0	:	9.62241e-06	0.00276858	1	NA	NA	1
MP:0003643	spleen atrophy	0	0	:	3.97123e-05	0.0114261	1	NA	NA	1
MP:0030068	large face	0	0	:	9.62241e-06	0.00276858	1	NA	NA	1
MP:0010936	decreased airway resistance	0	0	:	7.90189e-06	0.00227355	1	NA	NA	1
MP:0010042	abnormal oval cell physiology	0	0	:	1.73758e-06	0.00049994	1	NA	NA	1
MP:0008010	increased gastric adenocarcinoma incidence	0	0	:	3.36725e-06	0.000968833	1	NA	NA	1
MP:0000424	retarded hair growth	0	0	:	6.91413e-06	0.00198935	1	NA	NA	1
MP:0003846	matted coat	0	0	:	2.2961e-06	0.000660639	1	NA	NA	1
MP:0003812	abnormal hair medulla	0	0	:	5.03739e-06	0.00144937	1	NA	NA	1
MP:0011142	abnormal lung-associated mesenchyme development	0	0	:	1.3706e-05	0.00394352	1	NA	NA	1
MP:0011460	decreased urine chloride ion level	0	0	:	1.58205e-05	0.0045519	1	NA	NA	1
MP:0004121	abnormal sarcolemma morphology	0	0	:	1.03708e-05	0.00298392	1	NA	NA	1
MP:0002869	increased anti-insulin autoantibody level	0	0	:	6.66686e-06	0.0019182	1	NA	NA	1
MP:0008136	enlarged Peyer's patches	0	0	:	1.2673e-05	0.00364629	1	NA	NA	1
MP:0012719	abnormal neck morphology	0	0	:	8.88854e-06	0.00255743	1	NA	NA	1
MP:0004855	increased ovary weight	0	0	:	1.5636e-06	0.000449882	1	NA	NA	1
MP:0002664	decreased circulating adrenocorticotropin level	0	0	:	1.60337e-05	0.00461325	1	NA	NA	1
MP:0009581	decreased keratinocyte apoptosis	0	0	:	3.24884e-06	0.000934762	1	NA	NA	1
MP:0011636	disorganized mitochondrial cristae	0	0	:	8.79166e-06	0.00252955	1	NA	NA	1
MP:0009447	abnormal platelet ATP level	0	0	:	6.72237e-06	0.00193417	1	NA	NA	1
MP:0010070	decreased serotonin level	0	0	:	1.61331e-05	0.00464185	1	NA	NA	1
MP:0004722	abnormal platelet dense granule number	0	0	:	1.37557e-06	0.000395781	1	NA	NA	1
MP:0020432	decreased platelet dense granule number	0	0	:	1.37557e-06	0.000395781	1	NA	NA	1
MP:0011629	decreased mitochondria number	0	0	:	2.5421e-05	0.00731417	1	NA	NA	1
MP:0012574	decreased noradrenaline level	0	0	:	1.36018e-05	0.00391353	1	NA	NA	1
MP:0005661	decreased circulating adrenaline level	0	0	:	1.04211e-05	0.00299838	1	NA	NA	1
MP:0005664	decreased circulating noradrenaline level	0	0	:	1.36018e-05	0.00391353	1	NA	NA	1
MP:0003950	abnormal plasma membrane morphology	0	0	:	3.43401e-06	0.000988041	1	NA	NA	1
MP:0011740	abnormal urine nitrite level	0	0	:	4.8402e-06	0.00139263	1	NA	NA	1
MP:0020357	abnormal excitatory synapse morphology	0	0	:	6.30029e-06	0.00181273	1	NA	NA	1
MP:0010571	shortened ST segment	0	0	:	2.00515e-06	0.000576925	1	NA	NA	1
MP:0008639	decreased circulating interleukin-1 alpha level	0	0	:	2.51544e-06	0.000723749	1	NA	NA	1
MP:0008637	abnormal circulating interleukin-1 alpha level	0	0	:	4.62886e-06	0.00133182	1	NA	NA	1
MP:0008603	decreased circulating interleukin-4 level	0	0	:	8.84894e-06	0.00254604	1	NA	NA	1
MP:0003561	rheumatoid arthritis	0	0	:	6.74024e-06	0.00193931	1	NA	NA	1
MP:0012123	abnormal bronchoconstrictive response	0	0	:	2.89772e-06	0.000833739	1	NA	NA	1
MP:0010202	focal dorsal hair loss	0	0	:	2.70314e-06	0.000777752	1	NA	NA	1
MP:0010068	decreased red blood cell distribution width	0	0	:	9.10707e-06	0.0026203	1	NA	NA	1
MP:0000539	distended urinary bladder	0	0	:	2.71893e-05	0.00782295	1	NA	NA	1
MP:0005042	abnormal level of surface class II molecules	0	0	:	2.91457e-05	0.00838585	1	NA	NA	1
MP:0002763	ectopic Bergmann glia cells	0	0	:	1.59557e-05	0.00459082	1	NA	NA	1
MP:0005041	abnormal antigen presentation via MHC class II	0	0	:	3.09341e-05	0.00890043	1	NA	NA	1
MP:0005059	lysosomal protein accumulation	0	0	:	4.8741e-06	0.00140239	1	NA	NA	1
MP:0010190	abnormal retinal melanocyte morphology	0	0	:	1.37557e-06	0.000395781	1	NA	NA	1
MP:0014130	thymus cysts	0	0	:	3.04791e-06	0.00087695	1	NA	NA	1
MP:0002453	abnormal B lymphocyte antigen presentation	0	0	:	3.3165e-05	0.00954229	1	NA	NA	1
MP:0005060	accumulation of giant lysosomes in kidney/renal tubule cells	0	0	:	5.50958e-06	0.00158523	1	NA	NA	1
MP:0010192	abnormal retinal melanin granule morphology	0	0	:	1.37557e-06	0.000395781	1	NA	NA	1
MP:0002503	abnormal histamine physiology	0	0	:	1.14456e-05	0.00329315	1	NA	NA	1
MP:0010958	abnormal tricarboxylic acid cycle	0	0	:	3.42061e-06	0.000984183	1	NA	NA	1
MP:0010069	increased serotonin level	0	0	:	1.73832e-05	0.00500151	1	NA	NA	1
MP:0011451	increased susceptibility to dopaminergic neuron neurotoxicity	0	0	:	1.03286e-05	0.00297176	1	NA	NA	1
MP:0003444	abnormal neurotransmitter uptake	0	0	:	6.11084e-06	0.00175822	1	NA	NA	1
MP:0002822	catalepsy	0	0	:	6.74651e-06	0.00194112	1	NA	NA	1
MP:0013155	decreased KLRG1+ CD8 alpha beta T cell number	0	0	:	7.01538e-06	0.00201848	1	NA	NA	1
MP:0013153	abnormal KLRG1+ CD8 alpha beta T cell number	0	0	:	8.71845e-06	0.00250849	1	NA	NA	1
MP:0014174	decreased fatty acid beta-oxidation	0	0	:	2.22872e-06	0.000641252	1	NA	NA	1
MP:0010952	abnormal fatty acid beta-oxidation	0	0	:	5.28517e-06	0.00152066	1	NA	NA	1
MP:0004047	abnormal milk composition	0	0	:	1.58227e-05	0.00455253	1	NA	NA	1
MP:0014126	increased mammary gland apoptosis	0	0	:	1.33345e-05	0.00383664	1	NA	NA	1
MP:0004904	increased uterus weight	0	0	:	7.83867e-06	0.00225536	1	NA	NA	1
MP:0020523	decreased susceptibility to induced hypothermia	0	0	:	2.12692e-05	0.00611962	1	NA	NA	1
MP:0002914	abnormal endplate potential	0	0	:	1.91855e-05	0.00552008	1	NA	NA	1
MP:0001054	failure of neuromuscular synapse presynaptic differentiation	0	0	:	8.64248e-06	0.00248663	1	NA	NA	1
MP:0012437	increased Harderian gland tumor incidence	0	0	:	2.11079e-06	0.00060732	1	NA	NA	1
MP:0005176	eyelids fail to open	0	0	:	1.47111e-05	0.00423271	1	NA	NA	1
MP:0003619	abnormal urine color	0	0	:	6.25371e-06	0.00179933	1	NA	NA	1
MP:0011625	cystolithiasis	0	0	:	3.79875e-06	0.00109298	1	NA	NA	1
MP:0009713	enhanced conditioned place preference behavior	0	0	:	1.72819e-05	0.00497238	1	NA	NA	1
MP:0011987	abnormal GABAergic neuron physiology	0	0	:	7.96506e-06	0.00229172	1	NA	NA	1
MP:0006408	dorsal root ganglion hypoplasia	0	0	:	6.30639e-06	0.00181449	1	NA	NA	1
MP:0012174	flat head	0	0	:	4.42711e-06	0.00127378	1	NA	NA	1
MP:0006149	decreased visual acuity	0	0	:	5.74039e-06	0.00165164	1	NA	NA	1
MP:0000054	delayed ear emergence	0	0	:	9.54667e-06	0.00274679	1	NA	NA	1
MP:0011832	abnormal visual acuity	0	0	:	5.74039e-06	0.00165164	1	NA	NA	1
MP:0000422	delayed hair appearance	0	0	:	2.76666e-05	0.00796028	1	NA	NA	1
MP:0001950	abnormal respiratory sounds	0	0	:	1.1703e-05	0.00336721	1	NA	NA	1
MP:0008634	abnormal circulating interleukin-18 level	0	0	:	1.57442e-05	0.00452996	1	NA	NA	1
MP:0008635	increased circulating interleukin-18 level	0	0	:	1.46967e-05	0.00422857	1	NA	NA	1
MP:0008636	decreased circulating interleukin-18 level	0	0	:	8.80974e-06	0.00253476	1	NA	NA	1
MP:0009789	decreased susceptibility to bacterial infection induced morbidity/mortality	0	0	:	1.41759e-05	0.00407872	1	NA	NA	1
MP:0009455	enhanced cued conditioning behavior	0	0	:	1.98743e-05	0.00571829	1	NA	NA	1
MP:0003064	decreased coping response	0	0	:	1.25466e-05	0.00360993	1	NA	NA	1
MP:0005026	decreased susceptibility to parasitic infection	0	0	:	1.50887e-05	0.00434136	1	NA	NA	1
MP:0005074	impaired granulocyte bactericidal activity	0	0	:	7.29298e-06	0.00209835	1	NA	NA	1
MP:0003980	increased circulating phospholipid level	0	0	:	1.8758e-05	0.00539708	1	NA	NA	1
MP:0000676	abnormal body water content	0	0	:	5.19441e-06	0.00149455	1	NA	NA	1
MP:0014144	abnormal white adipose tissue mass	0	0	:	2.75374e-06	0.000792311	1	NA	NA	1
MP:0014169	decreased brown adipose tissue mass	0	0	:	5.25021e-06	0.0015106	1	NA	NA	1
MP:0014146	decreased white adipose tissue mass	0	0	:	2.75374e-06	0.000792311	1	NA	NA	1
MP:0005239	abnormal Bruch membrane morphology	0	0	:	6.06996e-06	0.00174646	1	NA	NA	1
MP:0009571	abnormal right lung accessory lobe morphology	0	0	:	4.15572e-06	0.00119569	1	NA	NA	1
MP:0004137	abnormal gastric surface mucous cell morphology	0	0	:	3.6041e-06	0.00103698	1	NA	NA	1
MP:0003017	decreased circulating bicarbonate level	0	0	:	9.41002e-06	0.00270747	1	NA	NA	1
MP:0003027	abnormal blood pH regulation	0	0	:	9.31515e-06	0.00268017	1	NA	NA	1
MP:0003015	abnormal circulating bicarbonate level	0	0	:	9.41002e-06	0.00270747	1	NA	NA	1
MP:0009660	abnormal induced retinal neovascularization	0	0	:	2.05709e-05	0.00591871	1	NA	NA	1
MP:0013630	increased bone trabecular spacing	0	0	:	1.25387e-05	0.00360765	1	NA	NA	1
MP:0011252	situs inversus totalis	0	0	:	4.54365e-06	0.00130731	1	NA	NA	1
MP:0011055	abnormal respiratory motile cilium physiology	0	0	:	1.07969e-05	0.00310651	1	NA	NA	1
MP:0020448	increased microglial cell activation	0	0	:	3.18789e-06	0.000917225	1	NA	NA	1
MP:0010219	increased T-helper 17 cell number	0	0	:	8.14401e-06	0.00234321	1	NA	NA	1
MP:0010750	increased susceptibility to parasitic infection induced morbidity/mortality	0	0	:	1.76633e-06	0.000508213	1	NA	NA	1
MP:0001203	increased sensitivity to skin irradiation	0	0	:	1.63073e-06	0.000469197	1	NA	NA	1
MP:0000925	abnormal floor plate morphology	0	0	:	2.8318e-05	0.0081477	1	NA	NA	1
MP:0010949	decreased Clara cell number	0	0	:	1.43386e-05	0.00412554	1	NA	NA	1
MP:0010359	increased liver free fatty acids level	0	0	:	7.93849e-06	0.00228408	1	NA	NA	1
MP:0010507	shortened RR interval	0	0	:	1.12204e-05	0.00322835	1	NA	NA	1
MP:0010174	decreased mammary gland epithelial cell proliferation	0	0	:	1.52159e-05	0.00437795	1	NA	NA	1
MP:0009011	prolonged diestrus	0	0	:	1.89591e-05	0.00545495	1	NA	NA	1
MP:0013895	abnormal eyelid cilium morphology	0	0	:	2.95417e-06	0.000849979	1	NA	NA	1
MP:0010988	abnormal bronchial cartilage morphology	0	0	:	1.14881e-05	0.00330537	1	NA	NA	1
MP:0008275	failure of endochondral bone ossification	0	0	:	1.44344e-05	0.00415311	1	NA	NA	1
MP:0011771	abnormal genital tubercle morphology	0	0	:	1.78682e-05	0.00514108	1	NA	NA	1
MP:0011772	genital tubercle hypoplasia	0	0	:	1.02825e-05	0.0029585	1	NA	NA	1
MP:0004606	absent vertebral spinous process	0	0	:	6.64559e-06	0.00191208	1	NA	NA	1
MP:0030191	narrow snout	0	0	:	1.40713e-06	0.000404862	1	NA	NA	1
MP:0003380	abnormal intestine regeneration	0	0	:	6.50175e-06	0.0018707	1	NA	NA	1
MP:0001585	hemolytic anemia	0	0	:	2.38887e-05	0.00687331	1	NA	NA	1
MP:0002812	spherocytosis	0	0	:	7.71389e-06	0.00221946	1	NA	NA	1
MP:0011555	increased urine microglobulin level	0	0	:	1.22449e-05	0.00352312	1	NA	NA	1
MP:0002901	increased urine phosphate level	0	0	:	6.46883e-06	0.00186122	1	NA	NA	1
MP:0004244	abnormal miscarriage rate	0	0	:	4.66501e-06	0.00134223	1	NA	NA	1
MP:0012010	parturition failure	0	0	:	2.00774e-05	0.00577671	1	NA	NA	1
MP:0008583	absent photoreceptor inner segment	0	0	:	1.41548e-05	0.00407265	1	NA	NA	1
MP:0013614	abnormal areal bone mineral density	0	0	:	6.68419e-06	0.00192319	1	NA	NA	1
MP:0011747	myelofibrosis	0	0	:	3.45051e-06	0.000992788	1	NA	NA	1
MP:0011668	double outlet right ventricle, Taussig bing type	0	0	:	1.5742e-05	0.00452933	1	NA	NA	1
MP:0011377	renal glomerulus fibrosis	0	0	:	8.1605e-06	0.00234795	1	NA	NA	1
MP:0011975	neuronal cytoplasmic inclusions	0	0	:	8.03878e-06	0.00231293	1	NA	NA	1
MP:0006074	abnormal retinal rod bipolar cell morphology	0	0	:	1.67333e-05	0.00481455	1	NA	NA	1
MP:0003462	abnormal response to novel odor	0	0	:	1.55871e-05	0.00448476	1	NA	NA	1
MP:0030531	abnormal facial skin morphology	0	0	:	2.22336e-06	0.000639709	1	NA	NA	1
MP:0020423	abnormal mitochondrial biogenesis	0	0	:	1.36079e-05	0.00391529	1	NA	NA	1
MP:0006037	abnormal mitochondrial fission	0	0	:	1.36079e-05	0.00391529	1	NA	NA	1
MP:0011238	abnormal inner ear development	0	0	:	4.91332e-06	0.00141367	1	NA	NA	1
MP:0003162	decreased lateral semicircular canal size	0	0	:	5.35451e-06	0.00154061	1	NA	NA	1
MP:0003164	decreased posterior semicircular canal size	0	0	:	5.59509e-06	0.00160983	1	NA	NA	1
MP:0003877	abnormal serotonergic neuron morphology	0	0	:	1.14075e-05	0.00328219	1	NA	NA	1
MP:0011016	increased core body temperature	0	0	:	1.22238e-05	0.00351706	1	NA	NA	1
MP:0002926	aganglionic megacolon	0	0	:	6.49495e-06	0.00186874	1	NA	NA	1
MP:0009552	urinary bladder obstruction	0	0	:	2.96159e-06	0.000852113	1	NA	NA	1
MP:0002236	abnormal internal nares morphology	0	0	:	3.32896e-06	0.000957816	1	NA	NA	1
MP:0011050	abnormal respiratory motile cilium morphology	0	0	:	9.72315e-06	0.00279756	1	NA	NA	1
MP:0008401	abnormal CD8 positive, alpha-beta intraepithelial T cell morphology	0	0	:	6.52919e-06	0.00187859	1	NA	NA	1
MP:0008244	abnormal peritoneal macrophage morphology	0	0	:	4.73647e-06	0.00136279	1	NA	NA	1
MP:0008052	abnormal serous gland morphology	0	0	:	1.1476e-05	0.00330189	1	NA	NA	1
MP:0003452	abnormal parotid gland morphology	0	0	:	1.02635e-05	0.00295304	1	NA	NA	1
MP:0002798	abnormal active avoidance behavior	0	0	:	1.24303e-05	0.00357646	1	NA	NA	1
MP:0005444	abnormal retinol metabolism	0	0	:	1.04389e-06	0.00030035	1	NA	NA	1
MP:0002978	absent otoliths	0	0	:	1.17595e-05	0.00338347	1	NA	NA	1
MP:0008545	absent sperm flagellum	0	0	:	1.96155e-06	0.000564381	1	NA	NA	1
MP:0030002	increased lung apoptosis	0	0	:	3.35844e-06	0.000966296	1	NA	NA	1
MP:0004434	abnormal cochlear outer hair cell physiology	0	0	:	2.57839e-05	0.00741859	1	NA	NA	1
MP:0011060	abnormal kinocilium morphology	0	0	:	1.25591e-05	0.00361353	1	NA	NA	1
MP:0004412	abnormal cochlear microphonics	0	0	:	3.95289e-06	0.00113733	1	NA	NA	1
MP:0012172	abnormal amniotic fluid composition	0	0	:	1.98016e-06	0.000569735	1	NA	NA	1
MP:0011971	increased circulating lactate dehydrogenase level	0	0	:	1.55076e-06	0.000446189	1	NA	NA	1
MP:0008456	abnormal retinal rod cell outer segment morphology	0	0	:	2.04067e-05	0.00587144	1	NA	NA	1
MP:0010699	dilated hair follicles	0	0	:	4.23572e-06	0.00121871	1	NA	NA	1
MP:0020476	abnormal circardian behavior entrainment	0	0	:	1.08075e-05	0.00310955	1	NA	NA	1
MP:0012144	decreased b wave amplitude	0	0	:	3.0745e-05	0.00884601	1	NA	NA	1
MP:0008449	abnormal retinal cone cell outer segment morphology	0	0	:	6.06158e-06	0.00174405	1	NA	NA	1
MP:0008158	increased diameter of femur	0	0	:	1.88792e-05	0.00543197	1	NA	NA	1
MP:0001981	increased chemically-elicited antinociception	0	0	:	4.21115e-06	0.00121164	1	NA	NA	1
MP:0020159	abnormal behavioral response to morphine	0	0	:	4.9783e-06	0.00143237	1	NA	NA	1
MP:0001986	abnormal taste sensitivity	0	0	:	2.14529e-06	0.000617246	1	NA	NA	1
MP:0009757	impaired behavioral response to morphine	0	0	:	4.9783e-06	0.00143237	1	NA	NA	1
MP:0010205	abnormal oligodendrocyte apoptosis	0	0	:	8.76247e-06	0.00252115	1	NA	NA	1
MP:0000909	abnormal facial motor nucleus morphology	0	0	:	1.07457e-05	0.00309179	1	NA	NA	1
MP:0011922	abnormal circulating osteocalcin level	0	0	:	9.59414e-06	0.00276045	1	NA	NA	1
MP:0030278	thick neurocranium	0	0	:	8.98797e-06	0.00258604	1	NA	NA	1
MP:0009159	increased pancreatic acinar cell number	0	0	:	1.51828e-05	0.00436843	1	NA	NA	1
MP:0014076	absent Paneth cells	0	0	:	1.36339e-05	0.00392276	1	NA	NA	1
MP:0008976	delayed female fertility	0	0	:	1.57805e-05	0.0045404	1	NA	NA	1
MP:0002683	delayed fertility	0	0	:	2.1309e-05	0.00613107	1	NA	NA	1
MP:0002329	abnormal blood gas level	0	0	:	9.4568e-06	0.00272093	1	NA	NA	1
MP:0010537	tumor regression	0	0	:	2.36983e-05	0.00681852	1	NA	NA	1
MP:0013221	pancreatic acinar-to-ductal metaplasia	0	0	:	1.26515e-05	0.00364012	1	NA	NA	1
MP:0030279	thin neurocranium	0	0	:	3.04929e-05	0.00877347	1	NA	NA	1
MP:0008099	abnormal plasma cell differentiation	0	0	:	2.27372e-05	0.00654199	1	NA	NA	1
MP:0004670	small vertebral body	0	0	:	2.33429e-05	0.00671625	1	NA	NA	1
MP:0003097	abnormal tendon stiffness	0	0	:	8.47071e-06	0.00243721	1	NA	NA	1
MP:0002832	coarse hair	0	0	:	1.18573e-05	0.00341161	1	NA	NA	1
MP:0004506	abnormal pubis morphology	0	0	:	2.7621e-05	0.00794716	1	NA	NA	1
MP:0003098	decreased tendon stiffness	0	0	:	8.47071e-06	0.00243721	1	NA	NA	1
MP:0030484	abnormal osteocyte lacuna morphology	0	0	:	1.09765e-05	0.00315817	1	NA	NA	1
MP:0004507	abnormal ischium morphology	0	0	:	2.0394e-05	0.00586781	1	NA	NA	1
MP:0004706	short vertebral body	0	0	:	1.4843e-05	0.00427065	1	NA	NA	1
MP:0003213	decreased susceptibility to age related obesity	0	0	:	2.38393e-05	0.00685909	1	NA	NA	1
MP:0013613	abnormal volumetric bone mineral density	0	0	:	4.5976e-06	0.00132283	1	NA	NA	1
MP:0004282	retrognathia	0	0	:	1.64431e-05	0.00473105	1	NA	NA	1
MP:0008163	increased diameter of ulna	0	0	:	8.492e-06	0.00244334	1	NA	NA	1
MP:0008162	increased diameter of tibia	0	0	:	9.85217e-06	0.00283468	1	NA	NA	1
MP:0014164	abnormal ciliary process morphology	0	0	:	8.6039e-06	0.00247553	1	NA	NA	1
MP:0004708	short lumbar vertebrae	0	0	:	9.56197e-06	0.00275119	1	NA	NA	1
MP:0005524	abnormal renal plasma flow rate	0	0	:	1.12961e-05	0.00325012	1	NA	NA	1
MP:0008161	increased diameter of radius	0	0	:	8.492e-06	0.00244334	1	NA	NA	1
MP:0006399	abnormal long bone epiphyseal ossification zone morphology	0	0	:	1.47039e-05	0.00423064	1	NA	NA	1
MP:0004871	premaxilla hypoplasia	0	0	:	1.42999e-05	0.00411439	1	NA	NA	1
MP:0008159	increased diameter of fibula	0	0	:	1.13918e-05	0.00327767	1	NA	NA	1
MP:0008160	increased diameter of humerus	0	0	:	9.39363e-06	0.00270275	1	NA	NA	1
MP:0005528	decreased renal glomerular filtration rate	0	0	:	1.79808e-05	0.00517347	1	NA	NA	1
MP:0002847	abnormal renal glomerular filtration rate	0	0	:	2.06236e-05	0.00593386	1	NA	NA	1
MP:0008977	abnormal vagina size	0	0	:	7.50339e-06	0.00215889	1	NA	NA	1
MP:0008983	small vagina	0	0	:	4.8874e-06	0.00140621	1	NA	NA	1
MP:0003092	decreased corneal stroma thickness	0	0	:	2.53984e-05	0.00730767	1	NA	NA	1
MP:0011160	dermal-epidermal separation	0	0	:	8.17915e-06	0.00235332	1	NA	NA	1
MP:0010640	ventricular myocardium compact layer hypoplasia	0	0	:	6.45615e-06	0.00185758	1	NA	NA	1
MP:0002898	absent cartilage	0	0	:	7.56037e-06	0.00217528	1	NA	NA	1
MP:0004591	enlarged tectorial membrane	0	0	:	4.91266e-06	0.00141348	1	NA	NA	1
MP:0014091	abnormal tectorial membrane striated-sheet matrix morphology	0	0	:	4.91266e-06	0.00141348	1	NA	NA	1
MP:0005283	increased unsaturated fatty acid level	0	0	:	6.36058e-06	0.00183008	1	NA	NA	1
MP:0003929	decreased heart rate variability	0	0	:	5.89587e-06	0.00169637	1	NA	NA	1
MP:0020010	decreased bone mineral density of femur	0	0	:	7.96334e-06	0.00229123	1	NA	NA	1
MP:0020009	abnormal bone mineral density of femur	0	0	:	8.71466e-06	0.0025074	1	NA	NA	1
MP:0030026	small Meckel's cartilage	0	0	:	1.18036e-05	0.00339616	1	NA	NA	1
MP:0011411	abnormal gonadal ridge morphology	0	0	:	1.24026e-05	0.00356849	1	NA	NA	1
MP:0011366	absent metanephros	0	0	:	5.08585e-06	0.00146331	1	NA	NA	1
MP:0010987	abnormal nephrogenic mesenchyme morphogenesis	0	0	:	7.59306e-06	0.00218469	1	NA	NA	1
MP:0006415	absent testes	0	0	:	4.01496e-06	0.00115519	1	NA	NA	1
MP:0011871	podocyte hypertrophy	0	0	:	2.70424e-06	0.000778069	1	NA	NA	1
MP:0001412	excessive scratching	0	0	:	2.96369e-05	0.0085272	1	NA	NA	1
MP:0011751	abnormal X-Y chromosome synapsis during male meiosis	0	0	:	8.71402e-06	0.00250722	1	NA	NA	1
MP:0003159	abnormal esophageal smooth muscle morphology	0	0	:	1.31902e-05	0.0037951	1	NA	NA	1
MP:0003160	abnormal esophagus development	0	0	:	1.90872e-05	0.00549181	1	NA	NA	1
MP:0009736	abnormal prostate gland branching morphogenesis	0	0	:	1.97077e-05	0.00567035	1	NA	NA	1
MP:0011612	increased circulating ghrelin level	0	0	:	3.63435e-06	0.00104568	1	NA	NA	1
MP:0011611	abnormal circulating ghrelin level	0	0	:	5.6145e-06	0.00161542	1	NA	NA	1
MP:0003293	rectal hemorrhage	0	0	:	6.18427e-06	0.00177935	1	NA	NA	1
MP:0030081	small upper incisors	0	0	:	5.19062e-06	0.00149346	1	NA	NA	1
MP:0030089	short lower incisors	0	0	:	2.34914e-06	0.000675899	1	NA	NA	1
MP:0030080	small lower incisors	0	0	:	1.37253e-05	0.00394907	1	NA	NA	1
MP:0030090	short upper incisors	0	0	:	4.52815e-06	0.00130285	1	NA	NA	1
MP:0012303	umbilical vein stenosis	0	0	:	2.89171e-06	0.000832007	1	NA	NA	1
MP:0002698	abnormal sclera morphology	0	0	:	1.38813e-05	0.00399396	1	NA	NA	1
MP:0009586	increased platelet aggregation	0	0	:	7.32651e-06	0.002108	1	NA	NA	1
MP:0004167	abnormal cingulate gyrus morphology	0	0	:	1.05326e-05	0.00303045	1	NA	NA	1
MP:0006038	increased mitochondrial fission	0	0	:	8.30443e-06	0.00238937	1	NA	NA	1
MP:0005549	retinal pigment epithelium hyperplasia	0	0	:	4.22382e-06	0.00121528	1	NA	NA	1
MP:0005638	hemochromatosis	0	0	:	4.21616e-06	0.00121308	1	NA	NA	1
MP:0009093	oocyte degeneration	0	0	:	3.82877e-06	0.00110162	1	NA	NA	1
MP:0002472	impaired complement alternative pathway	0	0	:	7.14516e-06	0.00205582	1	NA	NA	1
MP:0004730	abnormal circulating gastrin level	0	0	:	9.6507e-06	0.00277672	1	NA	NA	1
MP:0010109	abnormal renal sodium reabsorbtion	0	0	:	4.45691e-06	0.00128235	1	NA	NA	1
MP:0011442	abnormal renal sodium ion transport	0	0	:	5.37975e-06	0.00154787	1	NA	NA	1
MP:0004554	small pharynx	0	0	:	1.47164e-06	0.000423423	1	NA	NA	1
MP:0013716	hypolactation	0	0	:	1.26835e-05	0.00364933	1	NA	NA	1
MP:0004328	decreased vestibular hair cell number	0	0	:	1.88765e-05	0.00543117	1	NA	NA	1
MP:0003144	decreased otolith number	0	0	:	6.80331e-06	0.00195746	1	NA	NA	1
MP:0011147	increased mesenchymal cell proliferation involved in lung development	0	0	:	1.14392e-05	0.00329132	1	NA	NA	1
MP:0011538	abnormal urine hormone level	0	0	:	6.68199e-06	0.00192255	1	NA	NA	1
MP:0004377	small frontal bone	0	0	:	2.51043e-05	0.00722306	1	NA	NA	1
MP:0004380	short frontal bone	0	0	:	1.08162e-05	0.00311206	1	NA	NA	1
MP:0008765	decreased mast cell degranulation	0	0	:	9.74574e-06	0.00280406	1	NA	NA	1
MP:0008519	thin retinal outer plexiform layer	0	0	:	2.50589e-05	0.00721	1	NA	NA	1
MP:0012143	decreased a wave amplitude	0	0	:	3.0745e-05	0.00884601	1	NA	NA	1
MP:0003127	abnormal clitoris morphology	0	0	:	1.09263e-05	0.00314375	1	NA	NA	1
MP:0001140	abnormal vagina epithelium morphology	0	0	:	9.73538e-06	0.00280108	1	NA	NA	1
MP:0003550	short perineum	0	0	:	3.31853e-06	0.000954815	1	NA	NA	1
MP:0005583	decreased renin activity	0	0	:	3.29638e-06	0.000948441	1	NA	NA	1
MP:0009100	abnormal clitoris size	0	0	:	7.40503e-06	0.00213059	1	NA	NA	1
MP:0008051	abnormal memory T cell physiology	0	0	:	1.45522e-05	0.00418699	1	NA	NA	1
MP:0001940	testis hypoplasia	0	0	:	3.20361e-05	0.0092175	1	NA	NA	1
MP:0005297	spina bifida occulta	0	0	:	1.61664e-05	0.00465142	1	NA	NA	1
MP:0005362	abnormal Langerhans cell physiology	0	0	:	7.38067e-06	0.00212358	1	NA	NA	1
MP:0012537	abnormal hyaloid artery morphology	0	0	:	1.69765e-05	0.00488453	1	NA	NA	1
MP:0012538	persistent hyaloid artery	0	0	:	6.40026e-06	0.00184149	1	NA	NA	1
MP:0005527	increased renal glomerular filtration rate	0	0	:	2.64278e-06	0.000760386	1	NA	NA	1
MP:0001633	poor circulation	0	0	:	2.66561e-05	0.00766955	1	NA	NA	1
MP:0006372	impaired placental function	0	0	:	3.49967e-06	0.00100693	1	NA	NA	1
MP:0011819	increased pancreatic beta cell proliferation	0	0	:	1.15456e-05	0.00332193	1	NA	NA	1
MP:0010221	abnormal T-helper 17 cell differentiation	0	0	:	1.4053e-05	0.00404336	1	NA	NA	1
MP:0030039	abnormal facial muscle morphology	0	0	:	7.90677e-06	0.00227495	1	NA	NA	1
MP:0030188	round snout	0	0	:	9.15965e-06	0.00263543	1	NA	NA	1
MP:0011129	decreased secondary ovarian follicle number	0	0	:	5.05593e-06	0.0014547	1	NA	NA	1
MP:0004235	abnormal masseter muscle morphology	0	0	:	2.76093e-06	0.00079438	1	NA	NA	1
MP:0004234	abnormal masticatory muscle morphology	0	0	:	3.42265e-06	0.000984772	1	NA	NA	1
MP:0009013	abnormal proestrus	0	0	:	9.47772e-06	0.00272695	1	NA	NA	1
MP:0004851	increased testis weight	0	0	:	1.25938e-05	0.00362351	1	NA	NA	1
MP:0002779	abnormal sex gland secretion	0	0	:	5.01517e-06	0.00144297	1	NA	NA	1
MP:0002782	abnormal testes secretion	0	0	:	5.01517e-06	0.00144297	1	NA	NA	1
MP:0009298	increased mesenteric fat pad weight	0	0	:	1.12573e-05	0.00323898	1	NA	NA	1
MP:0002454	abnormal macrophage antigen presentation	0	0	:	1.07289e-05	0.00308694	1	NA	NA	1
MP:0008958	abnormal trophoblast glycogen cell morphology	0	0	:	4.08258e-06	0.00117465	1	NA	NA	1
MP:0001715	placental labyrinth hypoplasia	0	0	:	1.8644e-05	0.00536428	1	NA	NA	1
MP:0012109	decreased trophoblast glycogen cell number	0	0	:	4.08258e-06	0.00117465	1	NA	NA	1
MP:0005040	abnormal MHC II cell surface expression on macrophages	0	0	:	9.84985e-06	0.00283402	1	NA	NA	1
MP:0005227	abnormal vertebral body development	0	0	:	1.53009e-06	0.000440239	1	NA	NA	1
MP:0005229	abnormal intervertebral disk development	0	0	:	8.78406e-07	0.000252737	1	NA	NA	1
MP:0004600	abnormal vertebral transverse process morphology	0	0	:	1.34283e-06	0.000386361	1	NA	NA	1
MP:0000727	absent CD8-positive, alpha-beta T cells	0	0	:	1.77126e-05	0.00509631	1	NA	NA	1
MP:0011057	absent brain ependyma motile cilia	0	0	:	3.81022e-06	0.00109628	1	NA	NA	1
MP:0004453	abnormal pterygoid bone morphology	0	0	:	1.31819e-05	0.00379273	1	NA	NA	1
MP:0030283	small mandibular coronoid process	0	0	:	1.51928e-05	0.00437131	1	NA	NA	1
MP:0004450	presphenoid bone hypoplasia	0	0	:	2.30503e-06	0.000663207	1	NA	NA	1
MP:0004596	abnormal mandibular angle morphology	0	0	:	1.91522e-05	0.00551051	1	NA	NA	1
MP:0030208	abnormal intrinsic tongue muscle morphology	0	0	:	2.0678e-06	0.000594951	1	NA	NA	1
MP:0004594	abnormal mandibular coronoid process morphology	0	0	:	2.43026e-05	0.00699238	1	NA	NA	1
MP:0003138	absent tympanic ring	0	0	:	1.48062e-05	0.00426008	1	NA	NA	1
MP:0006344	small second pharyngeal arch	0	0	:	2.03241e-05	0.0058477	1	NA	NA	1
MP:0030209	abnormal extrinsic tongue muscle morphology	0	0	:	3.07469e-06	0.000884656	1	NA	NA	1
MP:0004627	abnormal trochanter morphology	0	0	:	3.97261e-06	0.00114301	1	NA	NA	1
MP:0008376	small malleus manubrium	0	0	:	4.50417e-06	0.00129595	1	NA	NA	1
MP:0004456	small pterygoid bone	0	0	:	5.68801e-06	0.00163656	1	NA	NA	1
MP:0004605	abnormal vertebral lamina morphology	0	0	:	3.07404e-06	0.000884468	1	NA	NA	1
MP:0002632	vestigial tail	0	0	:	9.18957e-06	0.00264404	1	NA	NA	1
MP:0011964	increased total retina thickness	0	0	:	8.20259e-06	0.00236007	1	NA	NA	1
MP:0030013	improved central nervous system regeneration	0	0	:	5.66506e-06	0.00162996	1	NA	NA	1
[truncated: 454 more rows]

## Sheet: MPO Pathways Results (all)
Most Significant Gene-Set ID	Most Significant Gene-Set Discription	Observed Variants Number	Observed Genes Number	Observed Genes With Freq obtained from Most Significant GeneSet	Expected Probability of the Most Significant Gene-Set	Scaled Expected Probability of All GeneSets in the Cluster	p-value	Clustered_GeneSets	Observed_Genes_List_with_Freq_obtained_from_Clustered_GeneSets	Sampling-based FDR
MP:0008322	abnormal somatotroph morphology	14	9	PAX8:2,KL:4,EGR1:1,GH1:1,GSX1:1,SMPD3:1,EMX1:2,CTNNB1:1,INSM1:1	4.96667e-05	0.0161917	3.03958e-05	MP:0008329 - decreased somatotroph cell number ,	PAX8:2,EGR1:1,GH1:1,GSX1:1,SMPD3:1,CTNNB1:1,INSM1:1	1
MP:0013464	decreased conjunctiva goblet cell number	9	2	NOTCH1:8,THBS1:1	2.08286e-05	0.00679027	3.50385e-05	MP:0013462 - abnormal conjunctiva goblet cell number , MP:0005224 - abnormal left-right axis symmetry of the somites , MP:0012164 - abnormal conjunctiva goblet cell morphology , MP:0001337 - dry eyes , MP:0011934 - abnormal branching involved in pancreas development , MP:0012246 - abnormal hepatic cord morphology , MP:0008758 - abnormal T cell receptor beta chain V(D)J recombination , MP:0004125 …	NOTCH1:8,THBS1:1,DISP1:1,LDLR:1,CEBPA:1,CHD7:1,CTNNB1:1,PTCH1:1,PTF1A:1,RAG1:1,BCL11B:1,ERG:1,STIL:1,ADAM17:1,PPP1R13L:1,MYO9A:1,ACTN4:2,SLC25A20:1,PRRC2B:2,FOXF1:1,LAMA5:4,LAMA4:1,HSPG2:2,FLT4:1,FOXA2:2,EPHB4:1,FHOD3:1,RHBDF2:1,DROSHA:1,PKP3:2,KRT25:1,CUX1:1,KRT71:1,SLC12A2:1,JAG2:1,RB1:2,CHUK:1,CD36:1,SPRY2:1,MAP3K1:1,PARVA:1,S1PR1:1,NDST1:1,PAX6:1,PTPN11:1,NDST2:1,CXCR2:1,IFNAR1:1,MYH9:1,COL4A…	1
MP:0030123	small middle ear ossicles	11	8	KL:4,SCUBE3:1,HOXB1:1,TBX1:1,NKX3-2:1,GBX2:1,HOXA2:1,DLX2:1	3.515e-05	0.0114592	8.79974e-05	MP:0008372 - small malleus , MP:0005106 - abnormal incus morphology , MP:0000029 - abnormal malleus morphology ,	KL:4,HOXB1:1,TBX1:1,SCUBE3:1,CHD7:1,HOXA2:1,DLX2:1,NKX3-2:1	1
MP:0002947	increased hemangioma incidence	16	9	NOTCH1:8,PTH1R:1,FBXO4:1,RINT1:1,OGG1:1,RB1:2,IQGAP2:1,EMX1:2,CTNNB1:1	7.88161e-05	0.0256947	0.000366221	NA	NA	1
MP:0030439	decreased osteoblast proliferation	6	5	FZD9:2,CTHRC1:1,IRS1:1,LRP5:1,RUNX3:1	1.22582e-05	0.00399626	0.000374428	MP:0030437 - abnormal osteoblast proliferation ,	FZD9:2,CTHRC1:1,IRS1:1,LRP5:1,RUNX3:1	1
MP:0009202	small external male genitalia	5	2	KL:4,LHB:1	8.22524e-06	0.00268149	0.000440456	MP:0008376 - small malleus manubrium , MP:0030404 - abnormal stapes obturator foramen morphology , MP:0010870 - absent bone trabeculae , MP:0005586 - decreased tidal volume , MP:0002905 - decreased circulating parathyroid hormone level , MP:0008374 - abnormal malleus manubrium morphology , MP:0004894 - uterus atrophy , MP:0003195 - calcinosis , MP:0010908 - dilated pulmonary alveolar ducts , MP:0…	KL:4,CHD7:1,DLX2:1,MMP14:1,FAM20C:1,PTH1R:1,SLC34A3:1,JAK1:1,FSHR:1,BRCA2:2,ENPP1:1,FBN1:1,NOS1:1,ADAMTS7:1,SFRP4:1,FKRP:1,VAV2:1,SMPD3:1,SPR:1	1
MP:0004144	hypotonia	12	9	OLIG2:2,PTCHD1:1,HSD17B4:1,NFATC3:1,CHAT:1,NDN:2,ZIC1:1,PMM2:2,NFATC4:1	4.98564e-05	0.0162536	0.000464431	NA	NA	1
MP:0008593	increased circulating interleukin-10 level	11	8	TNFAIP8L2:1,OSMR:2,TBK1:2,LDLR:1,ITGAL:1,APEX1:2,IFNAR1:1,OLR1:1	4.33408e-05	0.0141295	0.000517268	MP:0008590 - abnormal circulating interleukin-10 level ,	TNFAIP8L2:1,OSMR:2,TBK1:2,LDLR:1,ITGAL:1,APEX1:2,HDAC6:1,IFNAR1:1,OLR1:1,IRF1:1,RPS6KA4:1	1
MP:0004407	increased cochlear hair cell number	16	9	NOTCH1:8,SPRY2:1,DVL2:2,MAP3K1:1,DVL1:1,CHD7:1,JAG2:1,DVL3:1,RB1:2	8.32491e-05	0.0271399	0.000656348	MP:0006006 - increased sensory neuron number , MP:0004394 - abnormal cochlear inner hair cell number , MP:0004406 - abnormal cochlear hair cell number , MP:0004400 - abnormal cochlear outer hair cell number ,	CRB2:1,ASCL1:1,NOTCH1:8,SPRY2:1,DVL2:2,MAP3K1:1,NGFR:1,POU4F2:1,DSCAML1:1,DVL1:1,CHD7:1,JAG2:1,DVL3:1,RB1:2,PDCD1:1,CRB1:1,PTF1A:1,COL11A1:2,SLC17A8:1,TMPRSS3:1,SLC44A2:1,SLC12A2:1,NAGLU:1,MYO15A:2,MYO3A:1,LAMA2:2	1
MP:0004112	abnormal arteriole morphology	5	2	LDLR:1,CACNA1H:4	9.2089e-06	0.00300217	0.000730016	MP:0010883 - trachea stenosis ,	CACNA1H:4	1
MP:0005105	abnormal middle ear ossicle morphology	23	19	NAGLU:1,PAX8:2,NISCH:1,KL:4,ACTN4:2,ADCY9:1,SCUBE3:1,RBL2:1,HOXB1:1,TBX1:1,NKX3-2:1,SMG9:1,CHD7:1,GBX2:1,FBXO11:1,HOXA2:1,DLX2:1,CTNNB1:1,HMX1:1	0.000147745	0.0481661	0.000877164	MP:0005107 - abnormal stapes morphology ,	NAGLU:1,PAX8:2,KL:4,ACTN4:2,ADCY9:1,HOXB1:1,TBX1:1,CHD7:1,HOXA2:1,DLX2:1	1
MP:0011584	increased alkaline phosphatase activity	9	5	KL:4,SCUBE3:1,ENAM:2,JAK1:1,ENPP1:1	3.26408e-05	0.0106411	0.000934389	MP:0011583 - abnormal alkaline phosphatase activity ,	KL:4,SCUBE3:1,ENAM:2,JAK1:1,ENPP1:1	1
MP:0003647	absent oligodendrocytes	4	2	OLIG2:2,CNP:2	6.07048e-06	0.00197903	0.00124078	MP:0009808 - decreased oligodendrocyte number ,	OLIG2:2,PTPRC:1,HTT:1,CNP:2,NOS2:2	1
MP:0000410	waved hair	16	9	NOTCH1:8,RHBDF2:1,PTPN11:1,DROSHA:1,FAM83G:1,KRT25:1,ADAM17:1,PPP1R13L:1,KRT71:1	8.87402e-05	0.02893	0.00127054	NA	NA	1
MP:0003227	abnormal vascular branching morphogenesis	22	13	NOTCH1:8,CREBBP:2,FOXF1:1,KDR:1,STK3:1,EPHB4:1,EPHX2:1,MEIS1:1,S1PR1:1,ARAP3:1,NOS3:2,MYH9:1,STK4:1	0.000143803	0.046881	0.00141299	NA	NA	1
MP:0003946	renal necrosis	20	11	KL:4,ITGB3:1,NOS1:1,HMOX1:2,SPTA1:1,MT1G:1,PKHD1:3,SPTB:2,NOS2:2,NOS3:2,SALL1:1	0.000125457	0.0409	0.00144145	MP:0009641 - kidney degeneration , MP:0004154 - renal tubular necrosis ,	KL:4,ITGB3:1,NOS1:1,HMOX1:2,SPTA1:1,MT1G:1,KIF26B:1,PKHD1:3,SPTB:2,NOS2:2,NOS3:2,SALL1:1,SLC47A2:1,TNS1:1	1
MP:0009277	increased brain tumor incidence	18	12	PTCH1:1,OLIG2:2,PTCH2:1,MSH2:3,RAG1:1,BRCA2:2,GLI1:1,NF1:2,RB1:2,XRCC5:1,CTNNB1:1,TRIM37:1	0.000108116	0.0352466	0.00155397	MP:0006283 - increased medulloblastoma incidence , MP:0008021 - increased blastoma incidence , MP:0010281 - increased nervous system tumor incidence ,	PTCH1:1,OLIG2:2,PTCH2:1,RAG1:1,BRCA2:2,GLI1:1,RB1:2,XRCC5:1,CTNNB1:1,TRIM37:1,RBL2:1,TYR:1,NF1:2,NF2:1,MSH2:3,RINT1:1,SPTBN1:2,CCND1:1,SMARCA4:1	1
MP:0010817	absent type I pneumocytes	4	3	FOXA2:2,CEBPA:1,PTHLH:1	6.54262e-06	0.00213295	0.00162872	MP:0010816 - decreased type I pneumocyte number , MP:0002274 - abnormal type I pneumocyte morphology , MP:0010355 - abnormal first pharyngeal arch artery morphology , MP:0010993 - decreased surfactant secretion , MP:0010814 - absent alveolar lamellar bodies , MP:0012271 - abnormal chordamesoderm morphology , MP:0010935 - increased airway resistance , MP:0004781 - abnormal surfactant composition ,	FOXA2:2,CEBPA:1,PTHLH:1,TRIP11:1,PCNT:1,NOS3:2	1
MP:0013622	abnormal femur compact bone thickness	8	5	PAX8:2,TLL1:1,KL:4,PPIB:1,SFRP4:1	2.87808e-05	0.00938277	0.00169123	MP:0013624 - decreased femur compact bone thickness ,	PAX8:2,TLL1:1,KL:4,PPIB:1,SFRP4:1	1
MP:0001908	abnormal somatosensory cortex physiology	7	4	ADCY1:1,TTPA:1,CACNA1A:3,EMX1:2	2.26353e-05	0.00737928	0.00180647	NA	NA	1
MP:0002739	abnormal olfactory bulb development	22	13	ASCL1:1,NOTCH1:8,LRP8:1,HCN1:1,LAMA4:1,RELN:1,DAB1:1,PLXNB2:1,MKL2:1,DLX2:1,EMX1:2,LAMA2:2,CDK5R2:1	0.000147799	0.0481835	0.00198204	MP:0004279 - abnormal rostral migratory stream morphology ,	ASCL1:1,NOTCH1:8,LRP8:1,LAMA4:1,RELN:1,DAB1:1,PLXNB2:1,MKL2:1,LAMA2:2	1
MP:0003344	mammary gland hypoplasia	4	2	UBE2O:3,HOXA9:1	6.98169e-06	0.00227609	0.00205859	NA	NA	1
MP:0013743	ciliary body hypoplasia	5	2	PXDN:4,MITF:1	1.1858e-05	0.00386581	0.00220249	MP:0006226 - iris hypoplasia , MP:0005299 - abnormal eye posterior chamber morphology , MP:0006200 - vitreous body deposition , MP:0008841 - ruptured lens capsule , MP:0009742 - increased corneal stroma thickness , MP:0002579 - disorganized secondary lens fibers , MP:0010235 - abnormal retina inner limiting membrane morphology , MP:0009392 - retinal gliosis , MP:0001307 - fused cornea and lens , …	PAX6:1,PXDN:4,MITF:1,RB1:2,NHS:2,ANK2:1,NRCAM:2,LAMB2:1,FKRP:1,COL4A1:1,LYST:1	1
MP:0005536	Leydig cell hypoplasia	10	8	DHH:3,EGR1:1,LHB:1,AR:1,FAM20C:1,PDGFRA:1,WWOX:1,INSR:2	4.44675e-05	0.0144967	0.00222871	MP:0002786 - abnormal Leydig cell morphology ,	EGR4:1,DHH:3,EGR1:1,XPA:1,LHB:1,FANCM:1,SULT1E1:1,AR:1,SAFB:1,FAM20C:1,DDX25:1,PDGFRA:1,WWOX:1,INSR:2,ASPM:2,RFX2:1,TRIM37:1	1
MP:0004277	abnormal lateral ganglionic eminence morphology	13	8	ASCL1:1,INSC:1,UBR4:3,NR2E1:1,BOC:2,IFT88:2,WDFY3:2,EMX1:2	6.85872e-05	0.02236	0.0023369	MP:0004276 - abnormal medial ganglionic eminence morphology , MP:0004274 - abnormal embryonic/fetal subventricular zone morphology ,	UBR4:3,BOC:2,IFT88:2,WDFY3:2,ASCL1:1,PAX6:1,CELSR3:3,ITGAV:2,INSC:1,ATR:1,GNL3:1,HTT:1,NR2E1:1,ID1:1,CDK5RAP2:1,EMX1:2	1
MP:0004153	increased renal tubule apoptosis	14	8	TRPV5:2,LRRK2:1,NOS1:1,HMOX1:2,MT1G:1,PKHD1:3,NOS2:2,NOS3:2	7.70269e-05	0.0251114	0.00234893	MP:0011368 - increased kidney apoptosis , MP:0011367 - abnormal kidney apoptosis ,	BCL2L11:1,PAX8:2,LAMA5:4,TRPV5:2,FAT4:1,LRRK2:1,NOS1:1,RAG1:1,HMOX1:2,MT1G:1,PKHD1:3,NOS2:2,NOS3:2,DAPK1:1,THBS1:1	1
MP:0004142	abnormal muscle tone	31	22	OLIG2:2,PTCHD1:1,ITGAV:2,NGFR:1,HSD17B4:1,XPA:1,SLC12A6:1,NFATC3:1,CHAT:1,TTPA:1,NDN:2,ZIC1:1,CACNA1A:3,PMM2:2,DST:4,ITPR3:1,LAMB1:2,TOR1A:1,PEX7:1,PANK2:1,NFATC4:1,RUNX3:1	0.000240425	0.0783805	0.00242942	MP:0005323 - dystonia ,	NGFR:1,XPA:1,TTPA:1,CACNA1A:3,DST:4,ITPR3:1,LAMB1:2,TOR1A:1,PEX7:1,PANK2:1	1
MP:0003934	abnormal pancreas development	20	11	PTCH1:1,NOTCH1:8,PAX6:1,FOXA2:2,NKX3-2:1,ILDR2:1,STARD13:2,SLC25A20:1,MIB1:1,INSM1:1,PTF1A:1	0.000132193	0.0430959	0.00262839	NA	NA	1
MP:0010540	long stride length	5	2	BICD2:1,APC2:4	1.23839e-05	0.00403726	0.00265092	MP:0009951 - abnormal olfactory bulb mitral cell layer morphology , MP:0009977 - abnormal cerebellar granule cell migration , MP:0010011 - ectopic hippocampus pyramidal cells ,	APC2:4,PLXNB2:1,EMX1:2,POMT2:1,BICD2:1,CADPS2:1,LYST:1	1
MP:0003996	clonic seizures	14	9	TYR:1,SCN1A:2,CACNB4:1,MT1G:1,CACNA1A:3,KCNQ2:2,MYO5A:1,BSN:2,CHRNA4:1	7.85046e-05	0.0255931	0.00278244	NA	NA	1
MP:0004898	uterine hemorrhage	7	6	ITGB3:1,FGA:1,FSHR:1,PRDM1:1,GGCX:1,RB1:2	2.50621e-05	0.00817045	0.00316621	MP:0004245 - genital hemorrhage , MP:0009671 - abnormal uterus physiology ,	ITGB3:1,FGA:1,FSHR:1,PRDM1:1,ARID4A:1,GGCX:1,RB1:2,ABCA1:1,ANTXR2:1,NR4A1:1	1
MP:0010934	increased subcutaneous adipose tissue amount	9	5	SAMD4A:1,PTPRD:3,OSMR:2,PRDM16:2,PON3:1	3.94481e-05	0.0128604	0.00332605	NA	NA	1
MP:0003605	fused kidneys	4	4	SPRY1:1,CYP26A1:1,DACT1:1,CTNNB1:1	8.12615e-06	0.00264919	0.00353475	MP:0010116 - abnormal primitive urogenital sinus morphology , MP:0011771 - abnormal genital tubercle morphology , MP:0010115 - abnormal embryonic cloaca morphology , MP:0002861 - abnormal tail bud morphology , MP:0011334 - abnormal nephrogenic zone morphology , MP:0006281 - abnormal tail development ,	CYP26A1:1,DACT1:1,PHC1:1,CTNNB1:1,PALB2:1,SPRY1:1	1
MP:0005601	increased angiogenesis	15	8	NOTCH1:8,ITGB3:1,KDR:1,PARVA:1,VASH1:1,STARD13:2,SERPINF1:1,ADAMTS12:1	8.9759e-05	0.0292621	0.00363744	NA	NA	1
MP:0008325	abnormal gonadotroph morphology	8	5	NSMF:1,KL:4,FSHR:1,SMPD3:1,CTNNB1:1	3.36302e-05	0.0109637	0.00432531	NA	NA	1
MP:0005401	abnormal fat-soluble vitamin level	21	13	LRP2:2,ABCA1:1,KL:4,TRPV5:2,ABCA4:4,TTPA:1,SLC34A3:1,FAM20C:1,CYP27A1:1,TCIRG1:1,ALDH1A2:1,SLC34A2:1,PTHLH:1	0.000148351	0.0483636	0.00444175	MP:0011228 - abnormal vitamin D level , MP:0005400 - abnormal vitamin level , MP:0004019 - abnormal vitamin homeostasis ,	LRP2:2,KL:4,TRPV5:2,SLC34A3:1,FAM20C:1,CYP27A1:1,TCIRG1:1,SLC34A2:1,PTHLH:1,ABCA1:1,ABCA4:4,TTPA:1,ALDH1A2:1	1
MP:0013258	abnormal extracellular matrix morphology	37	19	FLNB:1,LAMA5:4,NOTCH1:8,POMT2:1,BICD2:1,PXDN:4,KDR:1,MMP14:1,FRAS1:3,LAMC1:2,NID1:1,LAMA4:1,SETD7:1,HSPG2:2,FN1:1,CAV2:1,EMX1:2,LAMA2:2,COL4A1:1	0.000318335	0.10378	0.00527482	MP:0004272 - abnormal basement membrane morphology ,	LAMA5:4,NOTCH1:8,POMT2:1,KDR:1,MMP14:1,FRAS1:3,LAMC1:2,NID1:1,LAMA4:1,HSPG2:2,CAV2:1,EMX1:2,LAMA2:2,COL4A1:1	1
MP:0010504	abnormal RR interval	17	11	DSP:1,KL:4,RRAD:1,PTPN11:1,SCN1A:2,UHRF2:1,DOT1L:1,HCN1:1,SCN10A:3,CAP2:1,FAM161A:1	0.000114123	0.037205	0.00627332	MP:0010506 - prolonged RR interval ,	DSP:1,KL:4,PTPN11:1,UHRF2:1,DOT1L:1,CAP2:1	1
MP:0005183	abnormal circulating estradiol level	18	12	ABCA1:1,NCOA3:2,LHB:1,TIPARP:1,FSHR:1,SULT1E1:1,SAFB:1,KDM5B:4,PDGFRA:1,NOS2:2,NOS3:2,CTNNB1:1	0.000124106	0.0404594	0.00648638	MP:0003369 - abnormal circulating estrogen level , MP:0005181 - decreased circulating estradiol level , MP:0003371 - decreased circulating estrogen level ,	ABCA1:1,NCOA3:2,LHB:1,TIPARP:1,FSHR:1,SULT1E1:1,SAFB:1,KDM5B:4,PDGFRA:1,NOS2:2,NOS3:2,CTNNB1:1	1
MP:0000792	abnormal cortical marginal zone morphology	15	12	POMT2:1,HES3:1,CELSR3:3,APBB1:1,LRP8:1,LAMC1:2,MAPK8IP3:1,RELN:1,TP73:1,DAB1:1,EMX1:2,CDK5R2:1	9.5895e-05	0.0312625	0.00656292	MP:0008030 - abnormal Cajal-Retzius cell morphology ,	POMT2:1,HES3:1,LAMC1:2,RELN:1,TP73:1,EMX1:2	1
MP:0003848	brittle hair	5	3	TMEM79:1,ERCC2:2,PKP3:2	1.54647e-05	0.00504161	0.00669193	MP:0003810 - abnormal hair cuticle , MP:0003846 - matted coat , MP:0001190 - reddish skin ,	KRT75:1,TMEM79:1,ERCC2:2,PKP3:2,XPA:1,RAG1:1	1
MP:0006099	thin cerebellar granule layer	13	6	GRIN2C:2,KMT2A:3,XPA:1,CACNA1A:3,CIT:2,RB1:2	7.81202e-05	0.0254678	0.00682073	MP:0000890 - thin cerebellar molecular layer ,	GRIN2C:2,XPA:1,CACNA1A:3,ATM:1,PRNP:1,RB1:2	1
MP:0004761	increased susceptibility to induced pancreatitis	5	3	PAX6:1,TLR5:3,SYCN:1	1.55666e-05	0.00507482	0.00687325	MP:0013298 - increased susceptibility to colitis induced morbidity/mortality , MP:0010377 - abnormal gut flora balance , MP:0013297 - abnormal susceptibility to colitis induced morbidity/mortality , MP:0008670 - decreased interleukin-12b secretion ,	TLR5:3,NLRP6:1,NFKB1:1	1
MP:0012030	abnormal a wave amplitude	13	10	CRB2:1,RPGRIP1:1,RPGR:1,KL:4,TYR:1,LRIT3:2,LRP5:1,FKRP:1,CFH:1,FAM161A:1	7.82958e-05	0.025525	0.00694301	MP:0012034 - abnormal a wave shape , MP:0012143 - decreased a wave amplitude , MP:0012035 - abnormal b-wave shape , MP:0012031 - abnormal b wave amplitude , MP:0012144 - decreased b wave amplitude , MP:0012029 - abnormal electroretinogram waveform feature ,	CRB2:1,RPGRIP1:1,RPGR:1,KL:4,TYR:1,LRIT3:2,LRP5:1,FKRP:1,CFH:1,FAM161A:1,GRM1:1,CRB1:1	1
MP:0003025	increased vasoconstriction	14	9	ARHGAP42:1,APEX1:2,KCNMB1:1,APPL1:1,CACNA1H:4,NOS3:2,DDAH1:1,COL3A1:1,BMPR2:1	8.7824e-05	0.0286313	0.0072808	MP:0000250 - abnormal vasoconstriction ,	MYH11:1,ARHGAP42:1,LRP1:1,APEX1:2,CRY2:1,KCNMB1:1,APPL1:1,CACNA1H:4,NOS3:2,DDAH1:1,COL3A1:1,BMPR2:1	1
MP:0002923	increased post-tetanic potentiation	6	3	CREBBP:2,AGRN:2,PDE4B:2	2.24635e-05	0.00732328	0.00756442	MP:0002921 - abnormal post-tetanic potentiation ,	CREBBP:2,AGRN:2,GRIK3:1,VPS35:1,PDE4B:2,RIMS1:1,ATXN7:1	1
MP:0003990	decreased neurotransmitter release	14	10	SLC17A8:1,NOS1:1,CACNA1A:3,NRXN1:1,NOS3:2,EN2:2,EMX1:2,CHRNA4:1,SYT2:1,SLC17A6:1	8.83185e-05	0.0287925	0.00762636	MP:0005445 - abnormal neurotransmitter secretion ,	HRH3:1,LRRK2:1,SLC17A8:1,NOS1:1,STXBP1:1,CHAT:1,CACNA1A:3,NRXN1:1,NOS3:2,EN2:2,CRHR1:1,EMX1:2,CHRNA4:1,SYT2:1,SLC17A6:1,RAB3GAP1:1	1
MP:0000024	lowered ear position	13	9	NDST1:1,LAMA5:4,FOXH1:1,PAX6:1,NCOA3:2,NIPBL:1,TBX1:1,HTT:1,HMX1:1	7.92351e-05	0.0258313	0.00762737	MP:0000023 - abnormal ear position ,	NDST1:1,LAMA5:4,FOXH1:1,PAX6:1,KAT6B:1,NCOA3:2,NIPBL:1,TBX1:1,HTT:1,HMX1:1	1
MP:0004568	fusion of glossopharyngeal and vagus nerve	6	6	HOXD3:1,TBX1:1,CHD7:1,GBX2:1,ALDH1A2:1,NKX2-8:1	2.2506e-05	0.00733712	0.00763077	MP:0001073 - abnormal glossopharyngeal nerve morphology , MP:0001074 - abnormal vagus nerve morphology , MP:0004310 - small otic vesicle , MP:0003161 - absent lateral semicircular canal , MP:0002260 - abnormal thyroid cartilage morphology , MP:0002858 - abnormal posterior semicircular canal morphology , MP:0000037 - abnormal lateral semicircular canal morphology , MP:0002256 - abnormal laryngeal …	KMT2A:3,HOXD3:1,TBX1:1,CHD7:1,GBX2:1,ALDH1A2:1,HOXA2:1,NKX2-8:1,PLXNA4:1,ERBB4:1,DST:4,PTCH1:1	1
MP:0002825	abnormal notochord morphology	28	20	CRB2:1,FOXH1:1,NOTCH1:8,DVL2:2,RBL2:1,STIL:1,PXN:1,PTPN11:1,DACT1:1,FOXA2:2,NKX3-2:1,AMN:1,TJP1:1,DVL1:1,GLI1:1,INTU:1,TCF7L1:1,FN1:1,MIB1:1,PALB2:1	0.000228466	0.0744816	0.00773069	NA	NA	1
MP:0002031	increased adrenal gland tumor incidence	10	5	MSH2:3,SPTBN1:2,NF1:2,RB1:2,SDHB:1	5.34905e-05	0.0174383	0.00792509	MP:0002050 - increased pheochromocytoma incidence , MP:0010346 - increased thyroid carcinoma incidence , MP:0010278 - increased glioma incidence , MP:0010316 - increased thyroid tumor incidence ,	MSH2:3,NF1:2,RB1:2,SDHB:1,SPTBN1:2,TYR:1,NF2:1	1
MP:0012314	enhanced learning	8	6	NLRP6:1,WFS1:1,LRFN2:1,FOLH1:2,PDE4B:2,CTNNB1:1	3.73602e-05	0.0121797	0.00793256	MP:0012306 - enhanced spatial learning ,	NLRP6:1,LRFN2:1,FOLH1:2,CTNNB1:1	1
MP:0002212	abnormal secondary sex determination	23	18	DHH:3,GGT1:2,NSMF:1,NCOA3:2,DNAJC6:1,ALK:1,RBL2:1,SP4:1,LPIN1:1,MMP14:1,FSHR:1,MTHFR:1,DMXL2:1,AR:1,GH1:1,PDGFRA:1,NOS3:2,SMPD3:1	0.000177025	0.0577114	0.00807505	MP:0001937 - abnormal sexual maturation ,	GGT1:2,NSMF:1,NCOA3:2,DNAJC6:1,ALK:1,RBL2:1,SP4:1,LPIN1:1,MMP14:1,FSHR:1,MTHFR:1,DMXL2:1,GH1:1,PDGFRA:1,NOS3:2,SMPD3:1	1
MP:0004275	abnormal postnatal subventricular zone morphology	18	9	KMT2A:3,NOTCH1:8,PAX6:1,LRP8:1,HTT:1,DLG5:1,RELN:1,DAB1:1,MKL2:1	0.000127261	0.0414881	0.00828122	NA	NA	1
MP:0002984	retina hypoplasia	7	6	PAX6:1,RBL2:1,POU4F2:1,RB1:2,ID1:1,CCND1:1	3.01767e-05	0.00983784	0.00844874	NA	NA	1
MP:0004833	ovary atrophy	12	6	KL:4,YTHDC2:3,SPDYA:1,FSHR:1,BRCA2:2,SAFB:1	7.13785e-05	0.02327	0.00850789	NA	NA	1
MP:0008571	abnormal synaptic bouton morphology	9	7	OLIG2:2,LDLR:1,OMP:1,CADPS:1,SLC9A1:1,EMX1:2,PTF1A:1	4.58278e-05	0.0149402	0.00854275	NA	NA	1
MP:0001092	abnormal trigeminal ganglion morphology	22	16	PTCH1:1,NOTCH1:8,NGFR:1,CYP26A1:1,KDR:1,NTRK3:1,CHD7:1,GBX2:1,TP73:1,ALDH1A2:1,KIFAP3:1,RB1:2,VAC14:1,ERBB4:1,ZIC5:1,NEUROG1:1	0.000168067	0.0547912	0.0087625	NA	NA	1
MP:0008989	abnormal liver sinusoid morphology	32	21	NAGLU:1,NOTCH1:8,ACTN4:2,ADCY9:1,NGFR:1,RFX5:1,PTPN11:1,UBR4:3,SPTA1:1,STK3:1,UACA:1,SMG9:1,HGF:1,JAK1:1,HSPG2:2,RB1:2,RAF1:1,PRRC2B:2,HGSNAT:1,STK4:1,TRIM37:1	0.000273889	0.0892899	0.00879404	MP:0000602 - enlarged liver sinusoidal spaces ,	NOTCH1:8,ACTN4:2,ADCY9:1,UBR4:3,SPTA1:1,SMG9:1,HGF:1,JAK1:1,HSPG2:2,RB1:2,PRRC2B:2,TRIM37:1	1
MP:0003053	delayed tooth eruption	6	5	NF2:1,ENAM:2,MMP14:1,TCIRG1:1,MITF:1	2.33828e-05	0.00762297	0.00909705	MP:0000119 - abnormal tooth eruption ,	NF2:1,NPHP3:2,ENAM:2,MMP14:1,TCIRG1:1,NFKB1:1,PTHLH:1,MITF:1	1
MP:0012354	abnormal prothrombin time	4	4	LDLR:1,FBXL5:1,MFNG:1,TXNIP:1	1.07506e-05	0.00350479	0.00930208	MP:0012357 - abnormal partial thromboplastin time , MP:0012359 - increased partial thromboplastin time ,	FBXL5:1,MFNG:1,TXNIP:1	1
MP:0008326	abnormal thyrotroph morphology	6	5	PAX8:2,FSHR:1,SMPD3:1,CTNNB1:1,INSM1:1	2.35485e-05	0.007677	0.0093953	MP:0008337 - increased thyrotroph cell number , MP:0008338 - decreased thyrotroph cell number , MP:0002661 - abnormal corpus epididymis morphology , MP:0011846 - decreased kidney collecting duct number , MP:0011845 - abnormal kidney collecting duct number , MP:0011290 - decreased nephron number , MP:0011289 - abnormal nephron number ,	PAX8:2,FSHR:1,SMPD3:1,CTNNB1:1,INSM1:1	1
MP:0003205	testicular atrophy	23	16	PAX8:2,KL:4,PIWIL2:1,YTHDC2:3,XPA:1,CELSR1:2,HTT:1,FANCC:1,SPDYA:1,HIP1:1,AR:1,WWOX:1,PEX7:1,SMYD4:1,CTNNB1:1,TDRD12:1	0.000179801	0.0586164	0.0096117	NA	NA	1
MP:0020394	decreased neuronal precursor proliferation	7	6	ASCL1:1,PLXNB2:1,EMX1:2,BRPF1:1,PLXNB1:2,RCOR2:1	3.09592e-05	0.0100929	0.00962783	NA	NA	1
MP:0004807	abnormal paired-pulse inhibition	9	6	AGRN:2,CADPS:1,CACNA1A:3,NRXN1:1,RIMS1:1,PTF1A:1	4.70868e-05	0.0153507	0.0100659	NA	NA	1
MP:0005441	increased urine calcium level	11	6	PAX8:2,KL:4,TRPV5:2,SLC34A3:1,SLC12A1:1,SLC34A2:1	6.43101e-05	0.0209656	0.0102405	MP:0002985 - abnormal urine calcium level , MP:0002900 - abnormal urine phosphate level ,	PAX8:2,KL:4,TRPV5:2,SLC34A3:1,SLC12A1:1,SLC34A2:1,SLC5A2:1	1
MP:0006323	abnormal extraembryonic mesoderm development	8	5	TLN1:4,FOXF1:1,KDR:1,HTT:1,ITGA5:1	3.93204e-05	0.0128188	0.0105586	MP:0012104 - small amniotic cavity , MP:0003422 - abnormal thrombolysis , MP:0011200 - abnormal extraembryonic coelom morphology , MP:0002582 - disorganized extraembryonic tissue ,	CRB2:1,TLN1:4,HTT:1,NF2:1,BMPR2:1	1
MP:0010742	increased Schwann cell number	8	5	NF2:1,RAG1:1,LAMC1:2,CNP:2,HSPG2:2	3.93905e-05	0.0128416	0.0106631	NA	NA	1
MP:0001382	abnormal nursing	15	10	FMN2:2,LPIN1:1,CACNA1A:3,AR:1,NR2E1:1,NRCAM:2,CCND1:1,EMX1:2,CTNNB1:1,MITF:1	0.000101901	0.0332205	0.0110248	NA	NA	1
MP:0000754	paresis	16	11	SPTBN4:1,LPIN1:1,TTPA:1,NCOR2:1,DST:4,CNTNAP1:1,NRCAM:2,CNP:2,PRNP:1,LAMA2:2,NEK7:1	0.000111796	0.0364465	0.0112617	NA	NA	1
MP:0004081	abnormal globus pallidus morphology	6	4	CELSR3:3,HTT:1,CTNNB1:1,ZIC5:1	2.47993e-05	0.00808475	0.0118753	MP:0011881 - distended duodenum ,	CELSR3:3	1
MP:0003424	premature neuronal precursor differentiation	11	9	HES3:1,PLXNB2:1,PRNP:1,WDFY3:2,ID1:1,EMX1:2,MIB1:1,CTNNB1:1,PLXNB1:2	6.57305e-05	0.0214287	0.0118866	NA	NA	1
MP:0010825	abnormal lung saccule morphology	14	11	ITGA8:1,TRIP11:1,CELSR1:2,FOXF1:1,FOXA2:2,CEBPA:1,LAMC1:2,MAPK8IP3:1,MAPK6:1,PTHLH:1,ADAM17:1	9.35458e-05	0.0304967	0.0121365	NA	NA	1
MP:0003126	abnormal external female genitalia morphology	11	8	KL:4,LHB:1,DACT1:1,FSHR:1,CHD7:1,GLI1:1,IGF2R:1,CTNNB1:1	6.6118e-05	0.021555	0.012369	MP:0009199 - abnormal external male genitalia morphology ,	PTCH1:1,KL:4,LHB:1,DACT1:1,UACA:1,CEBPA:1,AR:1,GLI1:1,CTNNB1:1	1
MP:0020333	enhanced leukocyte tethering or rolling	8	6	GLG1:2,ITGAL:1,ARHGAP25:1,NOS1:1,NOS3:2,ADAM17:1	4.04771e-05	0.0131959	0.0123832	MP:0003627 - abnormal leukocyte tethering or rolling , MP:0003628 - abnormal leukocyte adhesion , MP:0009858 - abnormal cellular extravasation ,	NDST1:1,LDLR:1,AOC3:1,GLG1:2,ITGAL:1,ARHGAP25:1,NOS1:1,ITGAM:1,NOS3:2,ADAM17:1,MYH9:1,LTB4R:1,STK4:1,ITGAV:2	1
MP:0013754	abnormal ocular surface morphology	26	15	NDST1:1,DKK2:1,NOTCH1:8,PAX6:1,KAT6B:1,CHUK:1,SCRIB:2,PTPN11:1,PXDN:4,CD36:1,NDST2:1,ARSB:1,CTNNB1:1,ADAM17:1,THBS1:1	0.00021584	0.0703654	0.0124663	MP:0006000 - abnormal corneal epithelium morphology ,	DKK2:1,PAX6:1,CHUK:1,SCRIB:2,PXDN:4,ARSB:1,CTNNB1:1,ADAM17:1,THBS1:1	1
MP:0006086	decreased body mass index	8	6	SAMD4A:1,PFAS:2,ENAM:2,SLC2A4:1,SMC6:1,RUNX3:1	4.06191e-05	0.0132421	0.0126221	MP:0020182 - abnormal body mass index ,	SAMD4A:1,PFAS:2,ENAM:2,SLC2A4:1,RB1:2,SMC6:1,RUNX3:1	1
MP:0001758	abnormal urine glucose level	10	8	PAX8:2,SLC5A2:1,SCUBE3:1,SLC16A10:1,MT1G:1,INSR:2,MAF:1,SLC5A1:1	5.79132e-05	0.0188802	0.0132236	MP:0001759 - increased urine glucose level ,	SLC5A2:1,SLC16A10:1,MT1G:1,INSR:2,MAF:1,SLC5A1:1	1
MP:0011827	impaired neuron differentiation	7	6	ASCL1:1,OMP:1,HAP1:1,ZNF521:1,USP22:1,EMX1:2	3.30955e-05	0.0107894	0.013456	NA	NA	1
MP:0000926	absent floor plate	11	9	RBL2:1,ARL13B:1,STIL:1,FOXA2:2,TCTN1:1,GLI1:1,INTU:1,IFT88:2,DISP1:1	6.69596e-05	0.0218293	0.0134679	MP:0000925 - abnormal floor plate morphology ,	PTCH1:1,DVL2:2,RBL2:1,ARL13B:1,STIL:1,FOXA2:2,TCTN1:1,DVL1:1,GLI1:1,INTU:1,IFT88:2,DISP1:1,CCP110:1	1
MP:0002281	abnormal respiratory mucosa goblet cell morphology	9	7	IL33:1,NEDD4L:1,FOXA2:2,GMNC:2,CXCR2:1,CD163:1,SERPINB4:1	4.95088e-05	0.0161403	0.0135613	MP:0010861 - increased respiratory mucosa goblet cell number , MP:0002277 - abnormal respiratory mucosa morphology ,	NEDD4L:1,FOXA2:2,GMNC:2,IL33:1,CXCR2:1,CD163:1,SERPINB4:1	1
MP:0008934	absent choroid plexus	6	5	PAX6:1,HES3:1,PAX3:1,EMX1:2,LHX5:1	2.56283e-05	0.00835504	0.0137536	NA	NA	1
MP:0000866	cerebellum vermis hypoplasia	8	7	CERS1:1,ZIC4:1,ZIC1:1,TMEM67:1,GBX2:1,EN2:2,L1CAM:1	4.13374e-05	0.0134763	0.0138833	MP:0000864 - abnormal cerebellum vermis morphology ,	CERS1:1,PAX6:1,GABRB3:1,UNC5C:1,ZIC4:1,ZIC1:1,TMEM67:1,GBX2:1,TOR1A:1,RB1:2,EN2:2,L1CAM:1,ATXN7:1	1
MP:0009324	absent hippocampal fimbria	4	3	HTT:1,EMX1:2,LHX5:1	1.22567e-05	0.00399579	0.0144109	MP:0003005 - abnormal hippocampal fimbria morphology , MP:0009463 - abnormal pituitary infundibular stalk morphology , MP:0020069 - decreased neocortex size , MP:0020391 - radial glial endfoot detachment , MP:0009954 - abnormal mitral cell morphology , MP:0000814 - absent dentate gyrus , MP:0008223 - absent hippocampal commissure , MP:0008462 - abnormal medium spiny neuron morphology , MP:0020393…	HTT:1,MAPK8IP3:1,EMX1:2,LHX5:1,CERS2:1,ARFGEF1:1,BRPF1:1,CTNNB1:1,DCC:1	1
MP:0004501	increased incidence of tumors by UV-induction	6	3	MSH2:3,XPA:1,ERCC2:2	2.60635e-05	0.00849691	0.0148184	MP:0008410 - increased cellular sensitivity to ultraviolet irradiation , MP:0003324 - increased liver adenoma incidence , MP:0003269 - colon polyps ,	ATR:1,MSH2:3,XPA:1,ERCC2:2,VASN:1,CHD2:1,TROVE2:1,TRIM24:1,PTPN11:1	1
MP:0006396	decreased long bone epiphyseal plate size	14	10	FLNB:1,GGT1:2,PTH1R:1,KL:4,RBL2:1,GLG1:2,IRS1:1,ZNF521:1,PTHLH:1,SPRED2:1	9.5986e-05	0.0312922	0.0148509	NA	NA	1
MP:0004247	small pancreas	18	10	NOTCH1:8,COL5A3:1,TK1:1,FOXA2:2,IFT88:2,STARD13:2,CTNNB1:1,PTF1A:1,PDPK1:1,THBS1:1	0.000135486	0.0441694	0.0148895	MP:0009106 - abnormal pancreas size , MP:0005220 - abnormal exocrine pancreas morphology , MP:0009145 - abnormal pancreatic acinus morphology ,	NOTCH1:8,COL5A3:1,TK1:1,TRIM33:1,FOXA2:2,IFT88:2,STARD13:2,SERPINF1:1,CTNNB1:1,PTF1A:1,PDPK1:1,TRIM37:1,THBS1:1,ITPR3:1,PKHD1:3,MIB1:1,INVS:1	1
MP:0004025	polyploidy	11	11	TRIM24:1,PTPN11:1,PLK3:1,LATS2:1,BTRC:1,TP73:1,RB1:2,FAN1:1,NEK7:1,CEP63:1,CCP110:1	6.80697e-05	0.0221913	0.0150291	NA	NA	1
MP:0012135	embryonic-extraembryonic boundary constriction	9	5	FOXH1:1,TLN1:4,HTT:1,FOXA2:2,ACVR2B:2	5.08452e-05	0.0165759	0.0158387	MP:0003890 - abnormal embryonic-extraembryonic boundary morphology ,	FOXH1:1,TRIM33:1,TLN1:4,HTT:1,FOXA2:2,PALB2:1,ACVR2B:2,BMPR2:1	1
MP:0004297	abnormal proprioceptive neuron morphology	8	6	OLIG2:2,NGFR:1,EGR3:1,NTRK3:1,NDN:2,PLXNA1:1	4.23967e-05	0.0138216	0.0159077	MP:0006404 - abnormal lumbar dorsal root ganglion morphology ,	NGFR:1,NTRK3:1,NDN:2	1
MP:0011352	proximal convoluted tubule brush border loss	8	4	HMOX1:2,PMM2:2,PKHD1:3,INVS:1	4.24327e-05	0.0138334	0.0159801	MP:0011350 - abnormal proximal convoluted tubule brush border morphology ,	HMOX1:2,PMM2:2,PKHD1:3,INVS:1	1
MP:0009143	abnormal pancreatic duct morphology	11	7	TRIM33:1,FOXA2:2,PKHD1:3,IFT88:2,MIB1:1,PTF1A:1,INVS:1	6.87435e-05	0.0224109	0.016041	MP:0003336 - pancreas cysts , MP:0009144 - dilated pancreatic duct ,	TRIM33:1,FGA:1,PKHD1:3,IFT88:2,PTF1A:1,INVS:1	1
MP:0005162	carpoptosis	5	3	PTPRD:3,CHAT:1,MAPK6:1	1.92991e-05	0.00629167	0.0161178	MP:0000071 - axial skeleton hypoplasia , MP:0003359 - hypaxial muscle hypoplasia ,	PTPRD:3,NKX3-2:1,PAX3:1	1
MP:0004971	dermal hyperplasia	5	4	PTCH1:1,TBK1:2,PTCH2:1,RXRB:1	1.93314e-05	0.00630219	0.016222	NA	NA	1
MP:0009123	abnormal brown fat cell lipid droplet size	12	6	KL:4,NCOA3:2,MARK4:1,LPIN1:1,PRDM16:2,INSR:2	7.8202e-05	0.0254945	0.0163818	MP:0009125 - decreased brown fat cell lipid droplet size , MP:0009116 - abnormal brown fat cell morphology ,	KL:4,NCOA3:2,MARK4:1,LPIN1:1,LRP1:1,PRDM16:2,INSR:2,CEBPD:1	1
MP:0004235	abnormal masseter muscle morphology	4	3	HOXB1:1,TBX1:1,PAK1IP1:2	1.27608e-05	0.00416011	0.0164487	MP:0004234 - abnormal masticatory muscle morphology , MP:0030039 - abnormal facial muscle morphology ,	HOXB1:1,TBX1:1,PAK1IP1:2,FAT1:1,HOXA2:1	1
MP:0009797	abnormal mismatch repair	6	4	EXO1:1,MSH2:3,MSH3:1,MSH6:1	2.69446e-05	0.00878414	0.0171469	NA	NA	1
MP:0003892	abnormal gastric gland morphology	12	8	PI4KA:2,KL:4,MCOLN1:1,NKX3-2:1,GKN2:1,CLDN18:1,RUNX3:1,SLC9A4:1	7.87957e-05	0.025688	0.0172652	MP:0010783 - abnormal stomach wall morphology , MP:0010792 - abnormal stomach mucosa morphology , MP:0004139 - abnormal gastric parietal cell morphology ,	PTCH1:1,PI4KA:2,CNTN1:2,KL:4,MCOLN1:1,CHUK:1,NOS1:1,NKX3-2:1,IQGAP1:2,SLC9A1:1,KEAP1:1,GKN2:1,GRHL3:1,CLDN18:1,RUNX3:1,SLC9A4:1,THBS1:1	1
MP:0030263	cranial bossing	5	4	HEXA:1,LTBP3:2,FKRP:1,PTHLH:1	1.98457e-05	0.00646986	0.017942	NA	NA	1
MP:0012707	incomplete caudal neuropore closure	5	5	TULP3:1,GRHL2:1,PLXNB2:1,ALDH1A2:1,MGAT1:1	1.98587e-05	0.00647409	0.0179869	MP:0012544 - abnormal caudal neuropore morphology ,	TULP3:1,GRHL2:1,PLXNB2:1,ALDH1A2:1,MGAT1:1	1
MP:0008279	arrest of spermiogenesis	8	6	DHH:3,CHD5:1,EHD1:1,AGFG1:1,MAP2:1,PPP1CC:1	4.34906e-05	0.0141783	0.0182145	NA	NA	1
MP:0001148	enlarged testis	23	17	EGR4:1,DHH:3,XPA:1,SPTBN1:2,FANCM:1,SAFB2:2,SLC14A2:1,SULT1E1:1,AR:1,SAFB:1,NOS2:2,WWOX:1,ASPM:2,CCND1:1,RGS4:1,RFX2:1,TRIM37:1	0.000191304	0.0623665	0.0187029	MP:0001149 - testicular hyperplasia , MP:0001152 - Leydig cell hyperplasia ,	EGR4:1,DHH:3,XPA:1,FANCM:1,SAFB2:2,SULT1E1:1,AR:1,SAFB:1,WWOX:1,ASPM:2,RFX2:1,TRIM37:1	1
MP:0011224	abnormal lymph node medullary cord morphology	3	2	FZD9:2,CXCR2:1	7.40923e-06	0.00241547	0.0190118	MP:0002348 - abnormal lymph node medulla morphology ,	FZD9:2,CXCR2:1	1
MP:0002865	increased growth rate	11	7	CD36:1,ANXA7:1,EIF2AK4:1,TG:3,ITPR3:1,NOS2:2,INSR:2	7.05767e-05	0.0230085	0.0190531	NA	NA	1
MP:0005545	abnormal lens development	26	17	PAX6:1,PDS5B:1,COL4A2:2,PXDN:4,ERCC2:2,CHD7:1,GBX2:1,NHS:2,HSPG2:2,RB1:2,PRRC2B:2,PYGO2:1,MAF:1,CTNNB1:1,ADAM17:1,COL4A1:1,MITF:1	0.00022431	0.0731267	0.0193487	NA	NA	1
MP:0020320	abnormal vascular endothelial cell apoptosis	3	3	H2AFX:1,S1PR1:1,ID1:1	7.46373e-06	0.00243323	0.0193771	MP:0020321 - increased vascular endothelial cell apoptosis ,	H2AFX:1,S1PR1:1,ID1:1	1
MP:0001511	disheveled coat	21	15	DSP:1,NAGLU:1,TBK1:2,LPIN1:1,IDUA:1,CACNA1A:3,ATP7B:1,RELN:1,RCE1:1,IFT88:2,PKP3:2,TPP2:1,CHD2:1,NF1:2,EMX1:2	0.000170743	0.0556635	0.0193892	NA	NA	1
MP:0011697	vacuolated lens	11	7	COL4A2:2,ERCC2:2,NHS:2,PRRC2B:2,ADAM17:1,COL4A1:1,MITF:1	7.13314e-05	0.0232546	0.0204083	NA	NA	1
MP:0010755	abnormal heart right ventricle pressure	8	5	HIF3A:2,NOS2:2,NOS3:2,ERG:1,BMPR2:1	4.4561e-05	0.0145272	0.0206948	MP:0003548 - pulmonary hypertension , MP:0004012 - increased pulmonary artery pressure , MP:0003547 - abnormal pulmonary pressure ,	NOS3:2,ERG:1,BMPR2:1	1
MP:0003237	abnormal lens epithelium morphology	14	8	NF2:1,PAX6:1,ACTN4:2,SCRIB:2,COL4A2:2,PXDN:4,PYGO2:1,CTNNB1:1	0.00010056	0.0327835	0.0211754	NA	NA	1
MP:0004984	increased osteoclast cell number	29	24	TOB2:1,GGT1:2,DKK2:1,TLL1:1,TRPV5:2,ITGB3:1,EGR1:1,NOS1:1,SH3BP2:1,NCOR2:1,LRRK1:1,AR:1,IRS1:1,TCIRG1:1,NOS2:2,GPR55:1,NOS3:2,NF1:2,HSPG2:2,SFRP4:1,ID1:1,CTNNB1:1,CLDN18:1,MITF:1	0.000259323	0.0845414	0.0212875	NA	NA	1
MP:0008558	abnormal interferon-beta secretion	11	9	TBK1:2,ARHGEF2:1,HMOX1:2,ATG9A:1,IRF3:1,IFNAR1:1,HCFC2:1,IRF1:1,KHSRP:1	7.18949e-05	0.0234383	0.0214656	MP:0008565 - decreased interferon-beta secretion ,	TBK1:2,ARHGEF2:1,HMOX1:2,IRF3:1,IFNAR1:1,HCFC2:1,IRF1:1	1
MP:0010254	nuclear cataracts	9	6	GGT1:2,ERCC2:2,HIP1:1,NRCAM:2,SREBF2:1,MAF:1	5.37144e-05	0.0175113	0.0216604	NA	NA	1
MP:0010981	abnormal branching involved in ureteric bud morphogenesis	23	16	LAMA5:4,SPRY1:1,ITGA8:1,FAT4:1,MMP14:1,CDH4:1,FRAS1:3,KIF26B:1,DCHS1:3,PARVA:1,PLXNB2:1,ALDH1A2:1,SALL1:1,CTNNB1:1,HS2ST1:1,PLXNB1:2	0.000194266	0.0633321	0.0218969	MP:0006032 - abnormal ureteric bud morphology , MP:0004936 - impaired branching involved in ureteric bud morphogenesis ,	LAMA5:4,SPRY1:1,ITGA8:1,FAT4:1,MMP14:1,CDH4:1,FRAS1:3,KIF26B:1,DCHS1:3,LAMC1:2,PARVA:1,PLXNB2:1,ALDH1A2:1,SALL1:1,CTNNB1:1,HS2ST1:1,PLXNB1:2	1
MP:0012261	increased hindbrain apoptosis	10	8	NDST1:1,NDST3:2,CHUK:1,HOXB1:1,LUZP1:1,NF1:2,MAPK8:1,VAC14:1	6.28924e-05	0.0205034	0.0219755	MP:0014178 - increased brain apoptosis ,	NDST1:1,NDST3:2,CHUK:1,HOXB1:1,MT1G:1,LUZP1:1,ATM:1,NF1:2,MAPK8:1,VAC14:1,EMX1:2,CEP63:1	1
MP:0011804	increased cell migration	8	5	ACTN4:2,ZYX:2,PDGFRA:1,MAPK8:1,RB1:2	4.5139e-05	0.0147157	0.0221299	MP:0011709 - increased fibroblast cell migration ,	ZYX:2,PDGFRA:1,MAPK8:1	1
MP:0004985	decreased osteoclast cell number	19	16	KL:4,PLCG2:1,JUNB:1,COL10A1:1,ITGB3:1,ANKRD11:1,HIVEP3:1,SH3BP2:1,RGS12:1,NOS2:2,GPR55:1,LRP5:1,NFKB1:1,CTNNB1:1,PTHLH:1,MITF:1	0.000152096	0.0495845	0.0222036	NA	NA	1
MP:0012784	abnormal rhombomere 1 morphology	3	2	HOXA2:1,EN2:2	7.89879e-06	0.00257507	0.0224318	MP:0006105 - small tectum , MP:0002892 - decreased superior colliculus size , MP:0009038 - decreased inferior colliculus size , MP:0006106 - absent tectum , MP:0004096 - abnormal midbrain-hindbrain boundary development , MP:0009962 - abnormal cerebellum posterior lobe morphology , MP:0000869 - abnormal cerebellum posterior vermis morphology , MP:0000865 - absent cerebellum vermis , MP:0000867 - a…	ASCL1:1,EN2:2,KAT6B:1,GBX2:1,GABRB3:1,VPS35:1	1
MP:0003421	abnormal thyroid gland development	5	4	PAX8:2,HOXD3:1,TBX1:1,PAX3:1	2.12118e-05	0.00691522	0.0230835	MP:0003955 - abnormal ultimobranchial body morphology , MP:0003007 - ectopic thymus , MP:0002951 - small thyroid gland ,	HOXD3:1,TBX1:1,PAX3:1,CHD7:1,PAX8:2,CMIP:1,RAF1:1	1
MP:0004858	abnormal nervous system regeneration	12	11	DSP:1,RTCA:1,RTN4RL1:1,NGFR:1,FOLH1:2,NOS1:1,CD36:1,LAMC1:2,PTPRF:1,NOS2:2,ST8SIA1:1	8.22679e-05	0.02682	0.0231683	MP:0004220 - abnormal peripheral nervous system regeneration ,	DSP:1,NGFR:1,FOLH1:2,NOS1:1,CD36:1,LAMC1:2,PTPRF:1,NOS2:2	1
MP:0010747	abnormal enamel organ morphology	7	5	CHUK:1,ENAM:2,BCL11B:1,LTBP3:2,CTNNB1:1	3.70465e-05	0.0120774	0.0232213	MP:0002577 - reduced enamel thickness ,	ENAM:2,LTBP3:2,AGPAT2:1	1
MP:0002789	male pseudohermaphroditism	4	2	DHH:3,AR:1	1.43001e-05	0.00466195	0.0237525	MP:0002787 - pseudohermaphroditism , MP:0005189 - abnormal anogenital distance , MP:0003315 - abnormal perineum morphology , MP:0006418 - abnormal testis cord formation , MP:0002286 - cryptorchism ,	DHH:3,AR:1,DMXL2:1,RB1:2,PDGFRA:1,LRP2:2,PTCH1:1,GLI1:1	1
MP:0003177	allodynia	6	3	GRIN2A:1,SCN10A:3,NOS2:2	2.91086e-05	0.00948964	0.0239078	MP:0002822 - catalepsy ,	SCN10A:3	1
MP:0003860	abnormal carbon dioxide level	6	2	BCKDK:4,RYR1:2	2.9141e-05	0.0095002	0.0240209	MP:0013242 - abnormal amino acid metabolism ,	BCKDK:4	1
MP:0000520	absent kidney	27	18	SLIT3:2,LAMA5:4,SPRY1:1,FMN1:1,ITGA8:1,GLCE:2,RERE:1,DYNC2H1:2,DACT1:1,FRAS1:3,KIF26B:1,SMG9:1,LAMC1:2,PARVA:1,SALL1:1,CTNNB1:1,HS2ST1:1,ACVR2B:2	0.000239891	0.0782064	0.0241309	NA	NA	1
MP:0012504	increased forebrain apoptosis	5	4	MAPK8:1,VAC14:1,EMX1:2,CEP63:1	2.148e-05	0.00700264	0.0241933	NA	NA	1
MP:0004495	decreased synaptic glutamate release	6	5	SLC17A8:1,NOS1:1,NRXN1:1,EMX1:2,SLC17A6:1	2.92627e-05	0.00953986	0.0244483	MP:0004494 - abnormal synaptic glutamate release ,	SLC17A8:1,NOS1:1,NRXN1:1,EMX1:2,SLC17A6:1	1
MP:0000954	decreased oligodendrocyte progenitor number	5	4	OLIG2:2,CXCR2:1,PDGFRA:1,HOXA2:1	2.15978e-05	0.00704107	0.0246919	NA	NA	1
MP:0004799	increased susceptibility to experimental autoimmune encephalomyelitis	16	12	VTCN1:1,HRH3:1,NGFR:1,PTPRZ1:3,HMOX1:2,PGAP3:1,MT1G:1,NOS2:2,IL21:1,UBASH3A:1,PDCD1:1,MPO:1	0.000123089	0.0401279	0.0251097	NA	NA	1
MP:0010551	abnormal coronary vessel morphology	36	24	NOTCH1:8,MYH10:2,ACTN4:2,SMAD6:1,LRP1:1,HEXIM1:1,DYNC2H1:2,NOS1:1,CMIP:1,RYR1:2,TBX1:1,KDR:1,MGRN1:1,SPTBN1:2,SGCD:1,IFT88:2,NOS2:2,SPEG:1,NOS3:2,HSPG2:2,ENPP1:1,ARID2:1,LTBP1:1,SMARCA4:1	0.000342496	0.111656	0.0251654	NA	NA	1
MP:0004666	absent stapedial artery	7	5	PAX8:2,ACTN4:2,ADCY9:1,HOXA2:1,DLX2:1	3.77242e-05	0.0122984	0.0252868	MP:0004665 - abnormal stapedial artery morphology ,	PAX8:2,ACTN4:2,ADCY9:1,HOXA2:1,DLX2:1	1
MP:0008803	abnormal placental labyrinth vasculature morphology	32	22	LAMA5:4,NOTCH1:8,SETD2:1,KDR:1,KRT8:1,MMP14:1,GGNBP2:1,UBR4:3,NFATC3:1,STK3:1,PRDM1:1,TJP1:1,HGF:1,ASCL2:1,RICTOR:1,MYH9:1,RAF1:1,NFATC4:1,CTNNB1:1,PALB2:1,STK4:1,ERG:1	0.00029699	0.0968209	0.0253191	NA	NA	1
MP:0009520	decreased submandibular gland size	4	3	PAX6:1,MMP14:1,PRDM16:2	1.4612e-05	0.00476363	0.0254364	MP:0009527 - abnormal sublingual duct morphology , MP:0009517 - abnormal salivary gland duct morphology , MP:0003793 - abnormal submandibular gland morphology , MP:0003792 - abnormal major salivary gland morphology ,	PRDM16:2,PAX6:1,MMP14:1,TK1:1	1
MP:0006033	abnormal external auditory canal morphology	6	5	PAX8:2,TBX1:1,IDUA:1,FBXO11:1,HOXA2:1	2.95406e-05	0.00963047	0.0254439	MP:0005579 - absent outer ear ,	PAX8:2,CHUK:1,TBX1:1,HOXA2:1,CTNNB1:1	1
MP:0000067	osteopetrosis	15	12	KL:4,TFEC:2,ITGB3:1,RAG1:1,GSN:1,LRRK1:1,TCIRG1:1,RGS12:1,NFKB1:1,CTNNB1:1,ATP6V0D2:1,MITF:1	0.00011338	0.0369629	0.0258803	NA	NA	1
MP:0008849	abnormal hemoglobin concentration distribution width	6	4	KEL:2,ANK1:1,ENAM:2,KMT2E:2	2.97194e-05	0.00968876	0.0260985	MP:0008850 - increased hemoglobin concentration distribution width ,	KEL:2,ANK1:1,KMT2E:2	1
MP:0003809	abnormal hair shaft morphology	29	19	DSP:1,NOTCH1:8,CD109:2,ATR:1,RHBDF2:1,KRT75:1,TMEM79:1,ERCC2:2,DROSHA:1,MYO5A:1,ACP2:1,PKP3:2,LYST:1,KRT25:1,CTNNB1:1,CUX1:1,PPP1R13L:1,KRT71:1,MITF:1	0.00026428	0.0861574	0.026533	NA	NA	1
MP:0004033	supernumerary teeth	7	5	SPRY2:1,PAX6:1,CREBBP:2,AR:1,IFT88:2	3.81535e-05	0.0124383	0.0266585	NA	NA	1
MP:0003120	abnormal tracheal cartilage morphology	14	8	KL:4,COL11A1:2,RBL2:1,FBN1:1,IDH1:1,ARSB:1,CACNA1H:4,ALDH1A2:1	0.000103814	0.0338442	0.026783	MP:0002282 - abnormal trachea morphology ,	KL:4,NEDD4L:1,COL11A1:2,RBL2:1,DYNC2H1:2,FBN1:1,IDH1:1,GMNC:2,CC2D2A:1,ARSB:1,CACNA1H:4,ALDH1A2:1,MOGS:1,CTNNB1:1	1
MP:0001132	absent mature ovarian follicles	10	6	KL:4,EGR1:1,FSHR:1,BRCA2:2,FOXL2:1,SLX4:1	6.5209e-05	0.0212586	0.0272389	MP:0009364 - abnormal mature ovarian follicle morphology , MP:0002682 - decreased mature ovarian follicle number ,	KL:4,EGR1:1,FSHR:1,FANCM:1,BRCA2:2,FOXL2:1,LATS1:1,SLX4:1,GPR149:1	1
MP:0030453	abnormal odontoblast morphology	3	3	BCL11B:1,SSUH2:1,PTHLH:1	8.57113e-06	0.00279425	0.0276383	MP:0013250 - abnormal dental pulp morphology ,	BCL11B:1,FAM20C:1,SSUH2:1,PTHLH:1	1
MP:0010300	increased skin tumor incidence	29	23	PTCH1:1,PRKCA:1,PTCH2:1,EGR1:1,CHUK:1,MSH2:3,XPA:1,RINT1:1,MSH3:1,PIK3CB:1,GRM1:1,ERCC2:2,BRCA2:2,CEBPA:1,GSTP1:1,CDK11A:1,BAP1:1,NF1:2,MSH6:1,RB1:2,KRT9:1,GRHL3:1,PALB2:1	0.000265312	0.0864937	0.0277416	MP:0002014 - increased papilloma incidence ,	PRKCA:1,EGR1:1,CHUK:1,MSH2:3,XPA:1,RINT1:1,CEBPA:1,GSTP1:1,CDK11A:1,RB1:2,KRT9:1,GRHL3:1,THBS1:1	1
MP:0030013	improved central nervous system regeneration	4	3	RTCA:1,RTN4RL1:1,NOS2:2	1.50485e-05	0.00490594	0.0279112	MP:0003407 - abnormal central nervous system regeneration , MP:0009623 - enlarged inguinal lymph nodes , MP:0020478 - abnormal circadian sleep/wake cycle , MP:0003194 - abnormal frequency of paradoxical sleep , MP:0012288 - abnormal paradoxical sleep pattern ,	RTCA:1,RTN4RL1:1,PTPRF:1,NOS2:2	1
MP:0003939	abnormal myotome morphology	7	4	TLN1:4,PDGFRA:1,PAX3:1,TLN2:1	3.85552e-05	0.0125693	0.0279873	MP:0011207 - absent ectoplacental cavity , MP:0011202 - abnormal ectoplacental cavity morphology , MP:0002174 - abnormal gastrulation movements ,	TLN1:4,PRMT1:1,DRAP1:1	1
MP:0009879	abnormal arcus anterior morphology	6	4	KMT2A:3,HOXD3:1,TBX1:1,NKX3-2:1	3.02612e-05	0.00986538	0.02815	MP:0004608 - abnormal cervical axis morphology , MP:0012284 - increased sternebra number , MP:0012282 - abnormal sternebra number , MP:0004607 - abnormal cervical atlas morphology ,	KMT2A:3,COL10A1:1,HOXD3:1,TYR:1,TBX1:1,NKX3-2:1,TENM4:1,HYAL2:2	1
MP:0006221	optic nerve hypoplasia	8	5	PAX6:1,PXDN:4,POU4F2:1,FKRP:1,COL4A1:1	4.74451e-05	0.0154675	0.0285571	MP:0020342 - small optic nerve ,	PAX6:1,PXDN:4,POU4F2:1,FKRP:1,COL4A1:1	1
MP:0010941	abnormal foramen magnum morphology	4	3	PTH1R:1,IDUA:1,LTBP3:2	1.51825e-05	0.00494961	0.0286985	MP:0004053 - abnormal synchondrosis ,	PTH1R:1,PFAS:2,LTBP3:2	1
MP:0003957	abnormal nitric oxide homeostasis	12	9	NOS1:1,APEX1:2,ASL:1,NOS2:2,NOS3:2,DDAH1:1,CTNNB1:1,HLA-G:1,PRKCE:1	8.50933e-05	0.0277411	0.0289789	NA	NA	1
MP:0004989	decreased osteoblast cell number	15	11	BGN:1,KL:4,JUNB:1,CRY2:1,FZD9:2,CTHRC1:1,IRS1:1,WWOX:1,LRP5:1,PTHLH:1,RUNX3:1	0.000115104	0.037525	0.0290153	MP:0004987 - abnormal osteoblast cell number ,	BGN:1,TLL1:1,KL:4,JUNB:1,CRY2:1,IDUA:1,FZD9:2,HIVEP3:1,SH3BP2:1,CTHRC1:1,IRS1:1,NF1:2,WWOX:1,LRP5:1,PTHLH:1,RUNX3:1	1
MP:0012138	decreased forebrain size	22	18	TULP3:1,SETD2:1,BRSK1:1,CYP26A1:1,FOXA2:2,USP7:1,TMEM67:1,NR2E1:1,NF1:2,CDK5RAP2:1,TCF7L1:1,PAK1IP1:2,CTNNB1:1,LAMP1:1,CCNF:1,CEP63:1,PDPK1:1,AKAP13:2	0.000189216	0.0616859	0.0294199	MP:0012137 - abnormal forebrain size ,	TULP3:1,SETD2:1,BRSK1:1,CYP26A1:1,FOXA2:2,TCTN1:1,USP7:1,TMEM67:1,NR2E1:1,NF1:2,WDFY3:2,CDK5RAP2:1,LRP5:1,TCF7L1:1,PAK1IP1:2,CTNNB1:1,LAMP1:1,CCNF:1,CEP63:1,PDPK1:1,AKAP13:2	1
MP:0004226	absent Schlemm's canal	3	3	PAX6:1,TYR:1,ADAM17:1	8.79494e-06	0.00286722	0.0295019	MP:0005204 - abnormal canal of Schlemm morphology , MP:0005301 - abnormal corneal endothelium morphology , MP:0005203 - abnormal trabecular meshwork morphology , MP:0011481 - anterior iris synechia , MP:0009859 - eye opacity , MP:0004222 - iris synechia ,	PAX6:1,TYR:1,ADAM17:1,MAF:1,TRPV4:1,VAV2:1,COL4A1:1,PPP1R13L:1,CDK5RAP2:1	1
MP:0000743	muscle spasm	31	22	HYDIN:2,NGFR:1,AGRN:2,GAD2:1,RYR1:2,CACNB4:1,GRM1:1,DYNC1H1:1,CACNA1A:3,DST:4,KCNC1:1,MYO5A:1,RELN:1,CNTNAP1:1,BSN:2,PRNP:1,CIT:2,SGCE:1,LAMA2:2,MAFK:1,ATXN7:1,KCNC3:1	0.000290122	0.0945821	0.0304145	MP:0009046 - muscle twitch ,	HYDIN:2,NGFR:1,AGRN:2,GAD2:1,RYR1:2,CACNB4:1,GRM1:1,DYNC1H1:1,CACNA1A:3,DST:4,KCNC1:1,SCN4A:1,MYO5A:1,RELN:1,CNTNAP1:1,BSN:2,PRNP:1,CIT:2,SGCE:1,LAMA2:2,MAFK:1,ATXN7:1,KCNC3:1	1
MP:0009503	abnormal mammary gland duct morphology	23	15	BCL2L11:1,SLIT3:2,NCOA3:2,ITGA2:2,HOXA9:1,GSN:1,B4GALT1:1,BRCA2:2,AR:1,KDM5B:4,RB1:2,PYGO2:1,CEBPD:1,ADAM17:1,DDR1:1	0.000200837	0.0654745	0.0304963	MP:0009504 - abnormal mammary gland epithelium morphology , MP:0000662 - abnormal branching of the mammary ductal tree ,	BCL2L11:1,SLIT3:2,NCOA3:2,CHUK:1,ITGA2:2,HOXA9:1,GSN:1,B4GALT1:1,BRCA2:2,AR:1,KDM5B:4,RB1:2,PYGO2:1,CEBPD:1,ADAM17:1,DDR1:1	1
MP:0009718	absent Purkinje cell layer	3	3	CCND1:1,LHX5:1,CDK5R2:1	8.99673e-06	0.002933	0.0312378	NA	NA	1
MP:0008301	adrenal medulla hyperplasia	6	4	VAV2:1,NF1:2,RB1:2,PAX3:1	3.10615e-05	0.0101263	0.0313711	MP:0008300 - enlarged adrenal medulla , MP:0002035 - increased leiomyosarcoma incidence , MP:0008289 - abnormal adrenal medulla morphology ,	VAV2:1,NF1:2,RB1:2,PAX3:1,NF2:1,PLK3:1,CRHR1:1	1
MP:0003789	increased osteosarcoma incidence	14	10	NF2:1,PTCH1:1,MSH2:3,REV3L:1,BRCA2:2,RB1:2,WWOX:1,MAD1L1:1,SMARCA4:1,THBS1:1	0.000106162	0.0346098	0.0314664	MP:0010280 - increased skeletal tumor incidence ,	NF2:1,PTCH1:1,MSH2:3,REV3L:1,BRCA2:2,RB1:2,WWOX:1,MAD1L1:1,CTNNB1:1,SMARCA4:1,THBS1:1	1
MP:0004836	abnormal synaptic acetylcholine release	5	3	SLC17A8:1,CHAT:1,CACNA1A:3	2.31158e-05	0.00753594	0.0317082	MP:0008921 - increased neurotransmitter release ,	CACNA1A:3	1
MP:0008130	abnormal pituitary intermediate lobe morphology	5	3	RB1:2,EMX1:2,PDPK1:1	2.31631e-05	0.00755136	0.0319448	MP:0004760 - increased mitotic index , MP:0004980 - increased neuronal precursor cell number ,	B4GALT1:1,RB1:2,PAX3:1,EMX1:2,CCP110:1,PTCH1:1,LRRK2:1	1
MP:0004469	abnormal zygomatic arch morphology	8	5	KL:4,TBX1:1,IDUA:1,ZMPSTE24:1,NFATC4:1	4.85411e-05	0.0158248	0.0320237	NA	NA	1
MP:0004702	increased circulating insulin-like growth factor I level	4	3	PYY:1,WFS1:1,NCOA3:2	1.5727e-05	0.00512713	0.0320337	NA	NA	1
MP:0012263	decreased hindbrain size	6	4	FOXA2:2,SMG9:1,TMEM67:1,PAK1IP1:2	3.1222e-05	0.0101786	0.0320448	MP:0012262 - abnormal hindbrain size ,	CYP26A1:1,FOXA2:2,SMG9:1,TMEM67:1,PAK1IP1:2	1
MP:0003408	increased width of hypertrophic chondrocyte zone	17	15	FLNB:1,TLL1:1,COL10A1:1,RHBDF2:1,RBL2:1,MMP14:1,SLC34A3:1,FAM20C:1,TCIRG1:1,LTBP3:2,HSPG2:2,SMPD3:1,PTHLH:1,ADAM17:1,MITF:1	0.000137898	0.044956	0.0329755	NA	NA	1
MP:0012088	abnormal midbrain size	11	7	CYP26A1:1,SMG9:1,IFT88:2,CIT:2,EN2:2,PAK1IP1:2,CCNF:1	7.7041e-05	0.025116	0.033063	MP:0012089 - decreased midbrain size ,	CYP26A1:1,SMG9:1,CIT:2,EN2:2,CCNF:1	1
MP:0005422	osteosclerosis	8	7	ITGB3:1,HIVEP3:1,NCOR2:1,LRRK1:1,FAM20C:1,LTBP3:2,MITF:1	4.90131e-05	0.0159787	0.0336018	NA	NA	1
MP:0011191	increased embryonic epiblast cell apoptosis	7	4	CHD1:2,HTT:1,APEX1:2,ACVR2B:2	4.01534e-05	0.0130903	0.0337179	NA	NA	1
MP:0000837	abnormal hypothalamus morphology	12	11	NAGLU:1,ALK:1,POU4F2:1,NDN:2,DMXL2:1,HAP1:1,BBIP1:1,TP73:1,VAC14:1,ZIC5:1,TET1:1	8.73227e-05	0.0284679	0.0342603	NA	NA	1
MP:0004663	athyroidism	5	4	ABCA5:1,PAX8:2,PAX3:1,SRF:1	2.36204e-05	0.00770043	0.0342897	MP:0005314 - absent thyroid gland , MP:0003503 - decreased activity of thyroid ,	ABCA5:1,PAX8:2,PAX3:1,SRF:1,TRHR:1	1
MP:0008716	increased lung non-small cell carcinoma incidence	25	19	NF2:1,SMG1:2,CHUK:1,SCRIB:2,RBL2:1,MSH2:3,XPA:1,RINT1:1,PLK3:1,SPTBN1:2,OGG1:1,PCBP4:1,DOK1:1,TP73:1,NF1:2,RB1:2,MAD1L1:1,PDPK1:1,THBS1:1	0.000225573	0.0735386	0.0345212	MP:0002027 - increased lung adenocarcinoma incidence ,	NF2:1,SMG1:2,SCRIB:2,RBL2:1,MSH2:3,XPA:1,RINT1:1,PLK3:1,SPTBN1:2,OGG1:1,PCBP4:1,DOK1:1,TP73:1,NF1:2,RB1:2,MAD1L1:1,THBS1:1	1
MP:0020386	adipose tissue inflammation	8	6	OSMR:2,RHBDF2:1,PRKAG2:1,AGPAT2:1,INSR:2,COL3A1:1	4.92996e-05	0.0160721	0.0345851	NA	NA	1
MP:0001565	abnormal circulating phosphate level	25	21	PTH1R:1,KL:4,COL4A5:1,TRPV5:2,SLC5A2:1,SCUBE3:1,ADIPOR1:1,TXNIP:1,SLC34A3:1,CC2D1B:1,JAK1:1,FAM20C:1,CYP27A1:1,PHOSPHO1:1,ITCH:1,SFRP4:1,TXNDC2:1,WWOX:1,SLC34A2:1,ENPP1:1,MCF2L:1	0.000225749	0.0735959	0.0347933	NA	NA	1
MP:0003404	absent enamel	3	2	ENAM:2,FAM20C:1	9.44538e-06	0.00307927	0.0352852	MP:0030459 - abnormal tooth attrition , MP:0030458 - abnormal tooth wear , MP:0030450 - abnormal enamel mineralization , MP:0002649 - abnormal enamel rod pattern , MP:0010096 - abnormal incisor color , MP:0013129 - abnormal tooth color ,	ENAM:2,SSUH2:1,SLC24A4:1	1
MP:0005104	abnormal tarsal bone morphology	12	10	FMN1:1,NOV:1,SCUBE3:1,PLAGL1:1,GLCE:2,TBX4:1,JAG2:1,IFT88:2,LRP5:1,CYP51A1:1	8.7773e-05	0.0286147	0.0354055	MP:0005306 - abnormal phalanx morphology ,	FLNB:1,FMN1:1,SCUBE3:1,PLAGL1:1,CHUK:1,GLCE:2,TBX4:1,FBN1:1,JAG2:1,IFT88:2,CHSY1:2,FBN2:1,LRP5:1,CBFB:1,CYP51A1:1,MIB1:1,CTNNB1:1,CCP110:1	1
MP:0006346	small pharyngeal arch	21	14	PTCH1:1,NOTCH1:8,SETD2:1,ITGAV:2,RERE:1,CYP26A1:1,KCNH2:1,TBX1:1,FOXA2:2,ALDH1A2:1,BAZ1B:1,CTNNB1:1,RXRB:1,AKAP13:2	0.000182316	0.0594365	0.0358672	NA	NA	1
MP:0003653	decreased skin turgor	5	4	FOXA2:2,SLC12A1:1,KIFAP3:1,ENPP1:1	2.39209e-05	0.00779841	0.0358878	MP:0003652 - abnormal skin turgor ,	FBN1:1,FOXA2:2,SLC12A1:1,KIFAP3:1,ENPP1:1	1
MP:0003883	enlarged stomach	9	8	MCOLN1:1,NOS1:1,STK3:1,NRXN1:1,NOS2:2,NOS3:2,MRVI1:1,STK4:1	5.89397e-05	0.0192148	0.0359658	MP:0010785 - abnormal stomach pyloric region morphology , MP:0009861 - abnormal pyloric sphincter morphology ,	NOS1:1,NKX3-2:1,NOS2:2,NOS3:2,MRVI1:1	1
MP:0004610	small vertebrae	7	6	GGT1:2,PRKG2:1,DYM:1,NKX3-2:1,ZNF521:1,CTNNB1:1	4.08537e-05	0.0133186	0.0364583	NA	NA	1
MP:0001524	impaired limb coordination	32	23	CNTN1:2,ITGAV:2,FUS:2,LRP1:1,AGRN:2,XPA:1,SLC12A6:1,LPIN1:1,NTRK3:1,HTT:1,CACNB4:1,GRM1:1,DYNC1H1:1,ZIC1:1,CACNA1A:3,DST:4,MFN1:1,LAMA4:1,MYO5A:1,CNTNAP1:1,CNP:2,SPG7:1,L1CAM:1	0.000306815	0.100024	0.0373589	NA	NA	1
MP:0008214	increased immature B cell number	23	12	BCL2L11:1,PTPN22:1,LAMA5:4,NOTCH1:8,PLCG2:1,PTPRC:1,FNIP1:1,RAG1:1,CD36:1,VAV2:1,AR:1,AKAP13:2	0.000205184	0.0668915	0.0374606	MP:0008189 - increased transitional stage B cell number ,	BCL2L11:1,PTPN22:1,LAMA5:4,PLCG2:1,PTPRC:1,CD36:1,VAV2:1,AKAP13:2	1
MP:0001853	heart inflammation	15	12	MYH10:2,MAP3K1:1,UVRAG:1,BCL6:2,RAG1:1,APEX1:2,PPARA:1,SLC2A4:1,BAP1:1,NCKAP1L:1,CHD2:1,SGCE:1	0.000119243	0.0388742	0.0376789	NA	NA	1
MP:0030542	abnormal dentin development	7	7	BCL11B:1,FAM20C:1,SSUH2:1,TCIRG1:1,AGPAT2:1,SMPD3:1,PTHLH:1	4.12206e-05	0.0134383	0.0379514	MP:0002818 - abnormal dentin morphology ,	BCL11B:1,FAM20C:1,SSUH2:1,TCIRG1:1,AGPAT2:1,SMPD3:1,PTHLH:1	1
MP:0003236	abnormal lens capsule morphology	9	5	COL4A5:1,PXDN:4,NHS:2,PEX7:1,COL4A1:1	5.96079e-05	0.0194326	0.0381738	NA	NA	1
MP:0009111	pancreas hypoplasia	6	4	FOXA2:2,STARD13:2,PTF1A:1,THBS1:1	3.25993e-05	0.0106276	0.0382157	NA	NA	1
MP:0012484	decreased corticospinal tract size	6	4	ISLR2:1,CELSR3:3,EPHB1:1,L1CAM:1	3.26202e-05	0.0106345	0.0383148	MP:0002878 - abnormal corticospinal tract morphology ,	ISLR2:1,CELSR3:3,DCC:1,EPHB1:1,UNC5C:1,EMX1:2,L1CAM:1	1
MP:0008082	increased single-positive T cell number	21	11	PTCH1:1,NOTCH1:8,PTPRC:1,COL10A1:1,DOCK10:3,RASGRP1:1,NOS2:2,TPP2:1,ATM:1,STK4:1,TCF3:1	0.000183715	0.0598924	0.0384101	NA	NA	1
MP:0008330	absent somatotrophs	3	3	GH1:1,CTNNB1:1,INSM1:1	9.86677e-06	0.00321664	0.0393207	MP:0008333 - absent lactotrophs ,	GH1:1,CTNNB1:1	1
MP:0010643	absent fourth pharyngeal arch	4	4	PTCH1:1,TBX1:1,KDR:1,ALDH1A2:1	1.68573e-05	0.00549561	0.0396544	MP:0010642 - absent third pharyngeal arch , MP:0010939 - abnormal mandibular prominence morphology , MP:0006339 - abnormal third pharyngeal arch morphology , MP:0002258 - abnormal cricoid cartilage morphology , MP:0004594 - abnormal mandibular coronoid process morphology ,	PTCH1:1,TBX1:1,KDR:1,PRDM1:1,ALDH1A2:1,CTNNB1:1,MKL2:1,RXRB:1	1
MP:0000420	ruffled hair	10	8	DSP:1,SLC39A2:1,CELSR1:2,LPIN1:1,ARID4A:1,PKP3:2,RAF1:1,NR4A1:1	6.96833e-05	0.0227173	0.0398521	NA	NA	1
MP:0010320	increased pituitary gland tumor incidence	11	8	NF2:1,MSH2:3,RINT1:1,RAG1:1,RB1:2,CCND1:1,CTNNB1:1,SMARCA4:1	7.97533e-05	0.0260002	0.0407064	MP:0002041 - increased pituitary adenoma incidence ,	NF2:1,RINT1:1,RAG1:1,RB1:2,CCND1:1	1
MP:0009149	decreased pancreatic acinar cell number	4	3	IFT88:2,PTF1A:1,INVS:1	1.70888e-05	0.00557108	0.0413319	MP:0009146 - abnormal pancreatic acinar cell morphology ,	TK1:1,ITPR3:1,IFT88:2,SERPINF1:1,PTF1A:1,INVS:1	1
MP:0014106	delayed chondrocyte differentiation	4	3	CHSY1:2,CBFB:1,DISP1:1	1.71374e-05	0.00558694	0.0416894	MP:0014105 - abnormal chondrocyte differentiation , MP:0002772 - brachypodia , MP:0013616 - decreased volumetric bone mineral density , MP:0013613 - abnormal volumetric bone mineral density , MP:0010068 - decreased red blood cell distribution width ,	PTH1R:1,CHUK:1,FAM20C:1,CHSY1:2,CBFB:1,PTHLH:1,DISP1:1	1
MP:0009177	decreased pancreatic alpha cell number	7	6	PAX6:1,DACH1:1,FOXA2:2,CACNA1E:1,INSM1:1,PTF1A:1	4.2178e-05	0.0137504	0.0420347	MP:0011932 - abnormal endocrine pancreas development , MP:0005216 - abnormal pancreatic alpha cell morphology ,	PAX6:1,FOXA2:2,ILDR2:1,MIB1:1,INSM1:1,PTF1A:1,DACH1:1,DNAJB9:1,CACNA1E:1	1
MP:0011508	glomerular capillary thrombosis	6	4	NOS1:1,NOS2:2,NOS3:2,GOLM1:1	3.3391e-05	0.0108857	0.0420832	MP:0011749 - perivascular fibrosis , MP:0011507 - abnormal kidney thrombosis , MP:0008996 - abnormal blood osmolality , MP:0008997 - increased blood osmolality , MP:0009814 - increased prostaglandin level , MP:0006317 - decreased urine sodium level , MP:0009011 - prolonged diestrus , MP:0010019 - liver vascular congestion , MP:0009811 - abnormal prostaglandin level , MP:0009660 - abnormal induced…	LRP1:1,NOS1:1,SGCD:1,NOS2:2,NOS3:2,GOLM1:1,CFH:1,PIEZO1:1,TRPV4:1,XPA:1,PAX8:2,VAV2:1,SLC12A1:1,FSHR:1,NOV:1,SPTA1:1,KIFAP3:1,PTGES3:1,ITGB3:1,KDR:1	1
MP:0006103	abnormal midbrain roof plate morphology	13	12	IREB2:1,ASCL1:1,PAX6:1,KAT6B:1,NGFR:1,GNL3:1,UNC5C:1,POU4F2:1,AP3B1:1,GBX2:1,VAC14:1,EN2:2	0.000100745	0.0328438	0.0431186	MP:0006104 - abnormal tectum morphology , MP:0000904 - abnormal superior colliculus morphology , MP:0000899 - abnormal corpora quadrigemina morphology ,	IREB2:1,ASCL1:1,PAX6:1,KAT6B:1,NGFR:1,GNL3:1,UNC5C:1,POU4F2:1,AP3B1:1,GBX2:1,VAC14:1,EN2:2	1
MP:0005356	positive geotaxis	8	4	DST:4,AUTS2:2,RND3:1,PITRM1:1	5.16147e-05	0.0168268	0.0432528	NA	NA	1
MP:0008813	decreased common myeloid progenitor cell number	22	17	KMT2A:3,CREBBP:2,ANK1:1,PTPN11:1,FANCC:1,IDH1:1,DOT1L:1,BRCA2:2,HIP1:1,CEBPA:1,KMT2E:2,MEIS1:1,MPL:1,ACTL6A:1,NLE1:1,MSI2:1,SLX4:1	0.000197279	0.0643146	0.0433195	NA	NA	1
MP:0008441	thin cortical plate	7	7	PAX6:1,INSC:1,MAPK8IP3:1,PCNT:1,EMX1:2,BRPF1:1,CDK5R2:1	4.25532e-05	0.0138727	0.0437098	MP:0008439 - abnormal cortical plate morphology ,	PAX6:1,KAT6B:1,INSC:1,BRSK1:1,LAMC1:2,MAPK8IP3:1,DAB1:1,PCNT:1,USP22:1,EMX1:2,BRPF1:1,SETDB1:1,CDK5R2:1	1
MP:0000736	delayed muscle development	4	3	MMP14:1,LATS2:1,NF1:2	1.75374e-05	0.00571733	0.0446958	MP:0011746 - spleen fibrosis , MP:0009460 - skeletal muscle hypoplasia , MP:0012744 - increased neural crest cell apoptosis , MP:0003834 - abnormal adrenergic chromaffin cell morphology , MP:0010160 - increased oligodendrocyte number , MP:0009844 - abnormal neural crest cell apoptosis , MP:0008504 - abnormal adrenal chromaffin cell morphology , MP:0008764 - increased mast cell degranulation , MP:…	NF1:2	1
MP:0004559	small allantois	6	5	CRB2:1,TBX4:1,FOXF1:1,DDX11:2,PDPK1:1	3.40563e-05	0.0111026	0.0455177	NA	NA	1
MP:0000785	telencephalon hypoplasia	4	3	PAX6:1,INTU:1,EMX1:2	1.76511e-05	0.00575441	0.0455724	MP:0000809 - absent hippocampus , MP:0020527 - small thalamus , MP:0020525 - abnormal thalamus size ,	PAX6:1,CHD7:1,EMX1:2,ZIC5:1,CTNNB1:1	1
MP:0004860	dilated kidney collecting duct	16	11	NPHP3:2,NEK8:1,MT1G:1,DLG5:1,DCHS1:3,PRKCSH:1,PKHD1:3,IFT20:1,COL4A1:1,PCCA:1,INVS:1	0.000133041	0.0433723	0.0455822	MP:0004754 - abnormal kidney collecting duct morphology ,	PAX8:2,PTCH1:1,NPHP3:2,KL:4,FAT4:1,NEK8:1,MT1G:1,DLG5:1,DCHS1:3,PRKCSH:1,PKHD1:3,IFT20:1,CTNNB1:1,COL4A1:1,PCCA:1,INVS:1	1
MP:0004214	abnormal long bone diaphysis morphology	13	12	BGN:1,TLL1:1,TRPV5:2,ALK:1,COL11A1:2,KDR:1,IDUA:1,GSN:1,GPC6:1,FAM20C:1,LRP5:1,CBFB:1	0.000101654	0.0331401	0.0457107	NA	NA	1
MP:0030310	abnormal cranial foramen morphology	11	7	PAX8:2,PTH1R:1,ACTN4:2,IDUA:1,CHD7:1,LTBP3:2,PRRC2B:2	8.15935e-05	0.0266001	0.0465438	MP:0030309 - abnormal posterior cranial fossa morphology , MP:0030306 - abnormal cranial fossa morphology ,	PTH1R:1,ACTN4:2,IDUA:1,TMEM67:1,LTBP3:2,PRRC2B:2	1
MP:0003456	absent tail	6	5	DVL2:2,CYP26A1:1,DVL3:1,CTNNB1:1,PTF1A:1	3.42573e-05	0.0111681	0.0465888	NA	NA	1
MP:0003807	camptodactyly	4	3	HEXA:1,AGRN:2,CYP51A1:1	1.78131e-05	0.00580722	0.0468375	NA	NA	1
MP:0003150	detached tectorial membrane	5	4	OTOA:1,TECTA:2,MYO6:1,MCOLN3:1	2.58085e-05	0.00841377	0.0469669	MP:0002895 - abnormal otolithic membrane morphology ,	OTOG:1,TECTA:2,MYO6:1	1
MP:0003241	loss of cortex neurons	12	7	PSMC1:1,APC2:4,ZNF335:1,MYCBP2:2,CDK5RAP2:1,EMX1:2,SETDB1:1	9.21736e-05	0.0300493	0.0480625	NA	NA	1
MP:0009684	abnormal spinal cord lateral motor column morphology	3	2	OLIG2:2,CTNNB1:1	1.07121e-05	0.00349223	0.0480882	MP:0009685 - abnormal spinal cord motor column morphology ,	OLIG2:2,CTNNB1:1	1
MP:0009833	absent sperm mitochondrial sheath	5	5	OSBP2:1,AGFG1:1,DPY19L2:1,CCNYL1:1,PPP1CC:1	2.59942e-05	0.00847431	0.0481549	MP:0009832 - abnormal sperm mitochondrial sheath morphology , MP:0009839 - multiflagellated sperm ,	NSUN7:1,OSBP2:1,LRP8:1,TYSND1:1,AGFG1:1,DPY19L2:1,CCNYL1:1,PPP1CC:1,RXRB:1,BAZ1A:1	1
MP:0001233	abnormal epidermis suprabasal layer morphology	12	10	CD109:2,KRT1:1,RIPK4:1,CHUK:1,PIK3CB:1,E4F1:1,KRT2:1,CEBPA:1,RB1:2,CTNNB1:1	9.22355e-05	0.0300695	0.04826	NA	NA	1
MP:0005044	sepsis	7	6	LGALS3:1,CD36:1,BRCA2:2,CEBPA:1,MUC5B:1,MPO:1	4.3631e-05	0.014224	0.0487597	NA	NA	1
MP:0001106	abnormal Schwann cell morphology	22	15	NF2:1,PEX10:1,NGFR:1,PTPN11:1,RAG1:1,LPIN1:1,CHAT:1,DST:4,LAMC1:2,LAMA4:1,CNP:2,HSPG2:2,LGI4:1,LAMA2:2,L1CAM:1	0.000200313	0.0653035	0.049635	MP:0001105 - abnormal PNS glial cell morphology ,	NF2:1,PEX10:1,NGFR:1,PTPN11:1,RAG1:1,LPIN1:1,CHAT:1,DST:4,LAMC1:2,LAMA4:1,CNP:2,HSPG2:2,LGI4:1,LAMA2:2,L1CAM:1	1
MP:0010202	focal dorsal hair loss	4	3	ERCC2:2,CC2D2A:1,KRT71:1	1.82243e-05	0.00594127	0.0501355	MP:0003849 - greasy coat , MP:0000418 - focal hair loss ,	ERCC2:2,PTCH1:1,MMP14:1,CC2D2A:1,TPP2:1,CTNNB1:1,KRT71:1	1
MP:0001706	abnormal left-right axis patterning	28	20	PKD1L1:1,NOTCH1:8,NPHP3:2,ARL13B:1,CYP26A1:1,STIL:1,DYNC2H1:2,DNAH11:2,DACT1:1,CELSR1:2,NKX3-2:1,TCTN1:1,MGRN1:1,CC2D2A:1,IFT88:2,MAP4K4:1,KIAA0586:1,DISP1:1,MGAT1:1,ACVR2B:2	0.000268613	0.0875699	0.0502131	NA	NA	1
MP:0000194	increased circulating calcium level	19	15	KDM4C:2,PTH1R:1,KL:4,COL4A5:1,SCUBE3:1,TXNIP:1,SLC34A3:1,CXCR2:1,JAK1:1,SLC12A1:1,BAZ1B:1,ITCH:1,SMC6:1,GRHL3:1,GYS2:1	0.000167356	0.0545594	0.0502215	NA	NA	1
MP:0012133	absent midbrain-hindbrain boundary	4	3	GBX2:1,EN2:2,CTNNB1:1	1.82733e-05	0.00595724	0.0505367	MP:0000850 - absent cerebellum , MP:0000776 - abnormal inferior colliculus morphology , MP:0012087 - absent midbrain , MP:0012132 - abnormal midbrain-hindbrain boundary morphology ,	USP7:1,GBX2:1,EN2:2,PTF1A:1,KAT6B:1,UNC5C:1,NF1:2,CTNNB1:1,HES3:1	1
MP:0030466	alveolar process atrophy	4	3	PFAS:2,SH3BP2:1,FAM20C:1	1.82923e-05	0.00596343	0.0506928	MP:0004189 - abnormal alveolar process morphology , MP:0030131 - abnormal periodontium morphology , MP:0030467 - abnormal cranial cartilage development , MP:0030443 - abnormal cranial synchondrosis , MP:0030464 - abnormal cranial cartilage morphology ,	PFAS:2,SH3BP2:1,FAM20C:1,SMPD3:1,PTHLH:1	1
MP:0008468	absent muscle spindles	3	3	NGFR:1,EGR3:1,RUNX3:1	1.09693e-05	0.00357608	0.0509304	MP:0008486 - decreased muscle spindle number , MP:0001038 - abnormal cholinergic neuron morphology ,	NGFR:1,EGR3:1,RUNX3:1,SORL1:1	1
MP:0002943	abnormal lactate dehydrogenase level	16	13	SLC1A1:1,TYSND1:1,FBXL5:1,SPTBN1:2,AGPAT3:1,UACA:1,NF1:2,HYAL2:2,IFT20:1,PFKM:1,STX11:1,COG2:1,EPC2:1	0.000135151	0.0440604	0.0511276	MP:0002944 - increased lactate dehydrogenase level , MP:0005571 - decreased lactate dehydrogenase level ,	SLC1A1:1,TYSND1:1,FBXL5:1,UACA:1,HYAL2:2,PFKM:1,STX11:1,SPTBN1:2,AGPAT3:1,NF1:2,IFT20:1,COG2:1,EPC2:1	1
MP:0012543	abnormal rostral neuropore morphology	27	23	TULP3:1,PTCH1:1,LAMA5:4,CALR:1,CREBBP:2,TRIM33:1,RERE:1,CELSR1:2,POR:1,GRHL2:1,LUZP1:1,CC2D2A:1,TMEM67:1,RGMA:1,PDGFRA:1,PLXNB2:1,DVL3:1,MAPK8:1,UNC5B:1,SNX2:1,PAX3:1,MGAT1:1,TET1:1	0.000257823	0.0840523	0.051544	MP:0000928 - incomplete rostral neuropore closure ,	TULP3:1,PTCH1:1,LAMA5:4,CALR:1,CREBBP:2,TRIM33:1,RERE:1,CELSR1:2,POR:1,GRHL2:1,LUZP1:1,CC2D2A:1,TMEM67:1,RGMA:1,PDGFRA:1,PLXNB2:1,DVL3:1,MAPK8:1,UNC5B:1,SNX2:1,PAX3:1,MGAT1:1,TET1:1	1
MP:0004417	decreased cochlear nerve compound action potential	7	5	EPS8L2:1,TECTA:2,CHD7:1,BSN:2,NFKB1:1	4.42519e-05	0.0144265	0.0518309	MP:0004415 - abnormal cochlear nerve compound action potential ,	EPS8L2:1,MYO15A:2,OTOA:1,SLC17A8:1,TECTA:2,CHD7:1,MYO6:1,BSN:2,NFKB1:1	1
MP:0009786	decreased susceptibility to infection induced morbidity/mortality	18	17	VTCN1:1,APCS:1,ANK1:1,RHBDF2:1,CCDC88B:1,RAG1:1,HMOX1:2,CXCR2:1,SDC1:1,IFNAR1:1,ANTXR2:1,HCFC2:1,PLEKHA7:1,NFKB1:1,TNFRSF10A:1,KHSRP:1,PKLR:1	0.000157067	0.0512049	0.0518417	MP:0009789 - decreased susceptibility to bacterial infection induced morbidity/mortality ,	VTCN1:1,APCS:1,RAG1:1,HMOX1:2,CXCR2:1,SDC1:1,ANTXR2:1,PLEKHA7:1	1
MP:0004538	abnormal maxillary shelf morphology	11	8	NDST1:1,PAX6:1,NDST3:2,GLG1:2,JAG2:1,BOC:2,DLX2:1,CTNNB1:1	8.31405e-05	0.0271045	0.0518756	MP:0009891 - abnormal palate bone morphology ,	NDST1:1,EYA4:1,PAX6:1,NDST3:2,PDS5B:1,GLG1:2,TIPARP:1,JAG2:1,BOC:2,DLX2:1,CYP51A1:1,CTNNB1:1	1
MP:0001300	ocular hypertelorism	12	10	PTCH1:1,PFAS:2,PTPN11:1,IDUA:1,CHD7:1,ARSB:1,LTBP3:2,RAF1:1,CTNNB1:1,TET1:1	9.34551e-05	0.0304671	0.0522689	NA	NA	1
MP:0004851	increased testis weight	7	5	SAFB2:2,SLC14A2:1,AR:1,NOS2:2,RGS4:1	4.44094e-05	0.0144778	0.0526288	NA	NA	1
MP:0000066	osteoporosis	19	16	TOB2:1,BGN:1,KL:4,ATR:1,XPA:1,MMP14:1,ERCC2:2,CTHRC1:1,PPIB:1,CRTAP:1,ID1:1,LRP5:1,CTNNB1:1,PTHLH:1,ENPP1:1,ADAM17:1	0.000168346	0.0548821	0.0526545	NA	NA	1
MP:0003721	increased tumor growth/size	18	16	ITGB3:1,RBL2:1,RAG1:1,TYR:1,PLK3:1,CEBPA:1,AR:1,IFNAR1:1,NOS2:2,RB1:2,GPR68:1,STARD13:2,NR4A1:1,PLCL1:1,ADAMTS12:1,SHMT1:1	0.000157508	0.0513489	0.0529805	NA	NA	1
MP:0011364	abnormal metanephros morphology	11	5	PAX8:2,FRAS1:3,LAMC1:2,NF1:2,PLXNB1:2	8.36484e-05	0.02727	0.0537122	NA	NA	1
MP:0001241	absent epidermis stratum corneum	5	4	RIPK4:1,CHUK:1,BRCA2:2,CEBPA:1	2.69717e-05	0.00879299	0.0547011	NA	NA	1
MP:0002651	abnormal sciatic nerve morphology	21	15	DSP:1,ITGA7:1,SPTBN4:1,NGFR:1,SLC12A6:1,FOLH1:2,LPIN1:1,DST:4,LAMC1:2,LAMA4:1,NRCAM:2,CNP:2,PRNP:1,RND3:1,LGI4:1	0.00019145	0.0624142	0.0549394	NA	NA	1
MP:0003913	increased heart right ventricle weight	2	1	HMOX1:2	5.02291e-06	0.00163751	0.0556886	MP:0020205 - abnormal heart right ventricle weight , MP:0010750 - increased susceptibility to parasitic infection induced morbidity/mortality , MP:0011854 - cerebral edema , MP:0011890 - increased circulating ferritin level , MP:0011889 - abnormal circulating ferritin level , MP:0009336 - increased splenocyte proliferation , MP:0011506 - glomerular crescent , MP:0009334 - abnormal splenocyte prol…	HMOX1:2,IFNAR1:1,IREB2:1,BCL2L11:1	1
MP:0010738	abnormal internode morphology	6	3	KEL:2,CNP:2,HSPG2:2	3.58605e-05	0.0116908	0.0556917	MP:0010734 - abnormal paranode morphology ,	CNTNAP1:1,CNP:2,HSPG2:2	1
MP:0002768	small adrenal glands	10	10	EYA4:1,DDOST:1,RSAD1:1,B4GALT1:1,TBX19:1,CXCR2:1,PDGFRA:1,AVPR1B:1,CRHR1:1,CTNNB1:1	7.41376e-05	0.0241695	0.0559293	NA	NA	1
MP:0003557	absent vas deferens	5	3	PAX8:2,AR:1,LAMC1:2	2.72573e-05	0.00888608	0.056706	MP:0011366 - absent metanephros , MP:0004727 - absent epididymis , MP:0009063 - abnormal oviduct size , MP:0002769 - abnormal vas deferens morphology , MP:0003574 - abnormal oviduct morphology ,	PAX8:2,LAMC1:2,AR:1,SAFB:1,DACT1:1	1
MP:0003891	increased allantois apoptosis	4	3	TBX4:1,TJP1:1,DDX11:2	1.90515e-05	0.00621094	0.057147	NA	NA	1
MP:0002627	increased teratoma incidence	8	7	PTCH1:1,H2AFX:1,PTCH2:1,MOS:1,HIVEP3:1,IRF1:1,RB1:2	5.47653e-05	0.0178539	0.0571943	MP:0004478 - increased testicular teratoma incidence ,	PTCH1:1,PTCH2:1,RB1:2	1
MP:0005262	coloboma	15	14	NDST1:1,PAX6:1,GLCE:2,GRHL2:1,SMG9:1,CHD7:1,IFT88:2,LTBP3:2,MAPK8:1,HS2ST1:1,SLC13A4:1,RXRB:1,CCP110:1,MITF:1	0.000126542	0.0412537	0.0572738	NA	NA	1
MP:0006277	abnormal parasympathetic nervous system physiology	5	4	CPEB2:1,NDN:2,NLGN1:1,SLC17A6:1	2.73729e-05	0.00892378	0.0575298	MP:0010746 - abnormal pre-Botzinger complex physiology , MP:0003880 - abnormal central pattern generator function , MP:0006276 - abnormal autonomic nervous system physiology ,	NDN:2,NLGN1:1,SLC17A6:1,SLC12A5:1,SLC17A8:1,CPEB2:1,CRY2:1,DRD5:1,ATF3:1	1
MP:0001541	abnormal osteoclast physiology	24	22	TOB2:1,NOV:1,PTPRC:1,ITGB3:1,NOS1:1,RAG1:1,CRY2:1,MMP14:1,GSN:1,HIVEP3:1,SCIN:1,SH3BP2:1,LRRK1:1,IRS1:1,TCIRG1:1,NOS2:2,GPR55:1,NOS3:2,GPR68:1,WWOX:1,CTNNB1:1,MITF:1	0.000226565	0.0738619	0.0579805	NA	NA	1
MP:0030313	abnormal face development	5	4	NDST1:1,PAX6:1,NDST3:2,CTNNB1:1	2.75725e-05	0.00898885	0.058968	MP:0030249 - small frontonasal prominence , MP:0009898 - maxillary shelf hypoplasia , MP:0010940 - abnormal maxillary prominence morphology , MP:0030250 - frontonasal prominence hypoplasia , MP:0009901 - abnormal frontonasal prominence morphology ,	NDST1:1,NDST3:2,ALDH1A2:1,CTNNB1:1,PTCH1:1,PDGFRA:1,DISP1:1	1
MP:0003197	nephrocalcinosis	10	7	KL:4,MT1G:1,SLC34A3:1,SLC12A1:1,SFRP4:1,ENPP1:1,INVS:1	7.49306e-05	0.0244279	0.0591824	NA	NA	1
MP:0004265	abnormal placental transport	5	4	STK3:1,RB1:2,SLC13A4:1,STK4:1	2.77358e-05	0.0090421	0.0601599	NA	NA	1
MP:0000371	diluted coat color	26	19	BCL2L11:1,GGT1:2,NOTCH1:8,SZT2:2,HPS6:1,HPS4:1,FBN1:1,TYR:1,PAH:1,AP3B1:1,ATP7B:1,MYO5A:1,DOCK7:1,VAC14:1,PAX3:1,LYST:1,FZD7:1,MCOLN3:1,MITF:1	0.000251042	0.0818417	0.0616457	NA	NA	1
MP:0003334	pancreas fibrosis	5	3	PKHD1:3,CTNNB1:1,PTF1A:1	2.79767e-05	0.00912064	0.0619432	MP:0012236 - abnormal cholangiocyte morphology , MP:0003254 - bile duct inflammation , MP:0011359 - decreased glomerular capillary number , MP:0003253 - dilated bile duct , MP:0002929 - abnormal bile duct development ,	PKHD1:3,PTH1R:1	1
MP:0008842	lipofuscinosis	7	4	CERS1:1,ABCA4:4,LRRK2:1,SIRT7:1	4.61774e-05	0.0150542	0.0621183	MP:0006187 - retinal deposits , MP:0003011 - delayed dark adaptation , MP:0011232 - abnormal vitamin A level ,	ABCA4:4,ENPP1:1,ALDH1A2:1	1
MP:0010932	increased trabecular bone connectivity density	3	3	RAG1:1,ACP2:1,MITF:1	1.19351e-05	0.00389092	0.0623065	NA	NA	1
MP:0003051	curly tail	24	18	TCEA1:1,LAMA5:4,FAT4:1,PLAGL1:1,CHUK:1,SCRIB:2,GLCE:2,CYP26A1:1,DACT1:1,CELSR1:2,TBX1:1,GRHL2:1,DCHS1:3,PLXNB2:1,PAX3:1,GRHL3:1,MDFI:1,TCF3:1	0.0002284	0.0744603	0.0623526	NA	NA	1
MP:0003560	osteoarthritis	13	10	BGN:1,PLCG2:1,COL11A1:2,RAG1:1,COL9A1:1,EPYC:1,LTBP3:2,HSPG2:2,ENPP1:1,NID2:1	0.000106784	0.0348123	0.0623935	NA	NA	1
MP:0011894	decreased circulating transferrin level	4	3	IREB2:1,ENAM:2,FBXL5:1	1.9637e-05	0.00640181	0.0624113	MP:0011892 - abnormal circulating transferrin level , MP:0011897 - decreased circulating unsaturated transferrin level , MP:0020369 - increased intestinal iron level , MP:0008740 - abnormal intestinal iron level , MP:0011895 - abnormal circulating unsaturated transferrin level ,	IREB2:1,ENAM:2,FBXL5:1	1
MP:0000286	abnormal mitral valve morphology	23	16	TLL1:1,KL:4,CREBBP:2,PCDHA10:2,SMAD6:1,PTPN11:1,DNAH11:2,FBN1:1,NTRK3:1,IDUA:1,DCHS1:3,ARSB:1,NF1:2,FLNA:2,TNS1:1,ADAM17:1	0.000217252	0.0708257	0.0629772	MP:0002745 - abnormal atrioventricular valve morphology , MP:0010435 - abnormal heart atrium and ventricle connection ,	TLL1:1,KL:4,CREBBP:2,PCDHA10:2,SMAD6:1,PDS5B:1,RHBDF2:1,PTPN11:1,DNAH11:2,FBN1:1,TBX1:1,NTRK3:1,IDUA:1,DCHS1:3,CC2D2A:1,ARSB:1,NF1:2,FLNA:2,IGF2R:1,PAX3:1,TNS1:1,ADAM17:1,ARID2:1	1
MP:0012279	wide sternum	6	4	FAT4:1,CHUK:1,DCHS1:3,PDGFRA:1	3.71133e-05	0.0120992	0.0635022	MP:0010617 - thick mitral valve cusps ,	DCHS1:3	1
MP:0002783	abnormal ovarian secretion	3	3	FSHR:1,GSX1:1,MGAT1:1	1.20383e-05	0.00392458	0.063587	MP:0011123 - abnormal primary ovarian follicle number , MP:0009433 - polyovular ovarian follicle , MP:0002779 - abnormal sex gland secretion , MP:0002782 - abnormal testes secretion ,	FSHR:1,MGAT1:1,EEF2K:1,LHB:1,GSX1:1	1
MP:0000933	abnormal rhombomere morphology	7	6	CYP26A1:1,HOXB1:1,GBX2:1,HOXA2:1,EN2:2,RXRB:1	4.64853e-05	0.0151546	0.0638713	MP:0003208 - abnormal neuromere morphology ,	CYP26A1:1,HOXB1:1,GBX2:1,HOXA2:1,EN2:2,RXRB:1	1
MP:0012736	abnormal polar body morphology	5	3	MOS:1,FMN2:2,NOS3:2	2.82859e-05	0.00922143	0.0642751	NA	NA	1
MP:0004617	sacral vertebral transformation	6	3	KMT2A:3,HOXA9:1,ACVR2B:2	3.73988e-05	0.0121923	0.0653683	MP:0004616 - lumbar vertebral transformation , MP:0004618 - thoracic vertebral transformation ,	KMT2A:3,HOXA9:1,PNN:1,PHC1:1,ACVR2B:2,HOXA6:1	1
MP:0014023	abnormal intestine placement	5	3	ACTN4:2,ADCY9:1,FAM46C:2	2.84543e-05	0.00927631	0.0655655	MP:0014003 - additional anastomosis between intracranial vertebral arteries , MP:0013876 - absent ductus venosus valve , MP:0013971 - blood in lymph vessels , MP:0013877 - abnormal ductus venosus valve morphology , MP:0013873 - abnormal ductus venosus morphology ,	ADCY9:1,FAM46C:2,PTH1R:1,ACTN4:2,SMG9:1,TRAPPC9:1,MYO9A:1,DMXL2:1,SLC25A20:1	1
MP:0000885	ectopic Purkinje cell	19	14	PAX6:1,MYH10:2,ATR:1,UNC5C:1,APC2:4,RELN:1,TOR1A:1,ACP2:1,DAB1:1,PLXNB2:1,ATM:1,RB1:2,LYST:1,CCND1:1	0.000173352	0.056514	0.0662492	MP:0011723 - ectopic neuron ,	PAX6:1,MYH10:2,ATR:1,DCC:1,UNC5C:1,APC2:4,RELN:1,TOR1A:1,ACP2:1,DAB1:1,PLXNB2:1,ATM:1,WDFY3:2,RB1:2,LYST:1,CCND1:1,EMX1:2,PLXNB1:2	1
MP:0002938	white spotting	18	13	PTCH1:1,PAX6:1,PFAS:2,PXDN:4,FBN1:1,TYR:1,ERCC2:2,AP3B1:1,PLXNB2:1,DOCK7:1,PAX3:1,MCOLN3:1,MITF:1	0.000162408	0.0529461	0.0668174	MP:0000373 - belly spot ,	PTCH1:1,PAX6:1,PFAS:2,PXDN:4,TYR:1,PLXNB2:1,DOCK7:1,PAX3:1,MCOLN3:1,MITF:1	1
MP:0000825	dilated lateral ventricles	25	20	HYDIN:2,ATAT1:2,MYH10:2,SPAG6:1,MSI1:1,XPA:1,NEK1:1,HTT:1,DLG5:1,CHD7:1,MAPK8IP3:1,TP73:1,MYCBP2:2,FKRP:1,NME7:1,EMX1:2,CTNNB1:1,ZIC5:1,L1CAM:1,SLX4:1	0.000242149	0.0789424	0.0680115	MP:0012676 - dilated brain ventricles ,	CRB2:1,ICK:1,HYDIN:2,ATAT1:2,MYH10:2,SPAG6:1,MSI1:1,CLIP2:1,XPA:1,NEK1:1,HTT:1,DLG5:1,CHD7:1,TMEM67:1,MAPK8IP3:1,TP73:1,MYCBP2:2,RND3:1,RB1:2,USE1:1,FKRP:1,NME7:1,EMX1:2,CTNNB1:1,ZIC5:1,L1CAM:1,SLX4:1	1
MP:0011470	increased urine creatinine level	3	3	SLC5A2:1,SLC16A10:1,SLC12A1:1	1.24287e-05	0.00405185	0.0685383	MP:0006316 - increased urine sodium level ,	SLC5A2:1,SLC12A1:1,SLC5A1:1	1
MP:0011183	abnormal primitive endoderm morphology	6	4	FOXA2:2,KIF16B:1,LAMC1:2,PDGFRA:1	3.79391e-05	0.0123684	0.0689867	NA	NA	1
MP:0004244	abnormal miscarriage rate	5	4	ITGB3:1,TYR:1,FOXA2:2,ANTXR2:1	2.89754e-05	0.00944621	0.0696516	NA	NA	1
MP:0013520	increased CD4-positive NK T cell number	3	2	VWA8:1,CYP4F12:2	1.25264e-05	0.00408371	0.0698046	MP:0013518 - abnormal CD4-positive NK T cell number , MP:0013521 - abnormal memory-marker CD4-positive NK T cell number ,	VWA8:1,IKZF3:1,DHODH:1,CYP4F12:2	1
MP:0005632	decreased circulating aspartate transaminase level	15	13	HMOX1:2,ASL:1,STK3:1,AGPAT3:1,TMC6:1,KAZN:1,NOS2:2,NF1:2,WWOX:1,IDE:1,COG2:1,LTBP1:1,STK4:1	0.000130572	0.0425675	0.07067	MP:0002942 - decreased circulating alanine transaminase level ,	PTPN11:1,HMOX1:2,ASL:1,STK3:1,SPTBN1:2,ESCO1:1,AGPAT3:1,KAZN:1,NOS2:2,NF1:2,IDE:1,COG2:1,LTBP1:1,STK4:1	1
MP:0010511	shortened PR interval	6	4	KEL:2,SCN5A:2,FNIP1:1,SORBS2:1	3.82226e-05	0.0124609	0.0709317	MP:0011918 - abnormal PQ interval , MP:0011954 - shortened PQ interval ,	KEL:2,SCN5A:2,SORBS2:1,CACNA1G:1,CAP2:1	1
MP:0003446	renal hypoplasia	22	12	SLIT3:2,PAX8:2,NOTCH1:8,FMN1:1,KIF26B:1,PLXNB2:1,ALDH1A2:1,NOS3:2,SALL1:1,CTNNB1:1,PLXNB1:2,ACVR2B:2	0.000209348	0.0682491	0.0723585	NA	NA	1
MP:0003710	abnormal physiological neovascularization	9	7	H2AFX:1,ITGB3:1,RNF213:2,B4GALT1:1,NOS2:2,DDAH1:1,THBS1:1	6.76834e-05	0.0220653	0.0723804	NA	NA	1
MP:0002963	decreased urine protein level	5	4	PAX8:2,HPS4:1,SCUBE3:1,AR:1	2.93722e-05	0.00957557	0.0728551	NA	NA	1
MP:0002731	megacolon	8	7	DACT1:1,NFATC3:1,CNP:2,NFATC4:1,SMARCA4:1,ARAF:1,KIF26A:1	5.78085e-05	0.018846	0.0731035	NA	NA	1
MP:0005006	abnormal osteoblast physiology	19	14	PTH1R:1,NOV:1,KL:4,COL12A1:2,FZD9:2,HIVEP3:1,CTHRC1:1,IRS1:1,CRTAP:1,NOS3:2,LRP5:1,PTHLH:1,ENPP1:1,RUNX3:1	0.000175811	0.0573158	0.0737444	NA	NA	1
MP:0006057	decreased vascular endothelial cell number	5	3	CREBBP:2,FOXF1:1,NOS3:2	2.95996e-05	0.00964972	0.0747274	NA	NA	1
MP:0008411	decreased cellular sensitivity to ultraviolet irradiation	6	4	XPA:1,APEX1:2,ERCC2:2,IRF3:1	3.89185e-05	0.0126877	0.0758378	MP:0008412 - increased cellular sensitivity to oxidative stress ,	SLC1A1:1,XPA:1,APEX1:2,SIRT7:1,ERCC2:2,VASN:1	1
MP:0000872	abnormal cerebellum external granule cell layer morphology	25	19	PTCH1:1,FBXO41:2,PAX6:1,MYH10:2,LRP8:1,UNC5C:1,CACNA1A:3,CADPS2:1,GLI1:1,RELN:1,NRCAM:2,ACP2:1,PLXNB2:1,RB1:2,ID1:1,EN2:2,MIB1:1,L1CAM:1,CDK5R2:1	0.00024518	0.0799304	0.0760079	NA	NA	1
MP:0008332	decreased lactotroph cell number	5	4	PAX8:2,GH1:1,GSX1:1,CTNNB1:1	2.98686e-05	0.00973739	0.0769747	MP:0008323 - abnormal lactotroph morphology ,	PAX8:2,GH1:1,GSX1:1,CTNNB1:1	1
MP:0004981	decreased neuronal precursor cell number	20	16	ASCL1:1,KMT2A:3,ZNF521:1,PLXNB2:1,WDFY3:2,NKX2-8:1,PAX3:1,ASPM:2,NES:1,EMX1:2,BRPF1:1,SETDB1:1,CEP63:1,PLXNB1:2,PTF1A:1,RCOR2:1	0.000188286	0.0613826	0.0774695	MP:0004979 - abnormal neuronal precursor cell number ,	PTCH1:1,ASCL1:1,KMT2A:3,PAX6:1,LRRK2:1,CHD7:1,GLI1:1,ZNF521:1,PLXNB2:1,WDFY3:2,NKX2-8:1,RB1:2,PAX3:1,ASPM:2,NES:1,EMX1:2,BRPF1:1,SETDB1:1,CEP63:1,PLXNB1:2,PTF1A:1,RCOR2:1	1
MP:0002840	abnormal lens fiber morphology	17	12	PAX6:1,ANK2:1,PXDN:4,NRCAM:2,CAPRIN2:1,SREBF2:1,NHS:2,MYH9:1,RB1:2,PEX7:1,PYGO2:1,MAF:1	0.000154774	0.0504576	0.0782843	NA	NA	1
MP:0001401	jumpy	4	3	GRIN2A:1,EMX1:2,MCOLN3:1	2.12758e-05	0.00693607	0.0784486	NA	NA	1
MP:0003994	abnormal dorsal spinal root morphology	8	4	DST:4,LAMC1:2,LAMA4:1,RUNX3:1	5.87833e-05	0.0191638	0.078716	MP:0004069 - abnormal muscle spindle morphology , MP:0000990 - abnormal skeletal muscle mechanoreceptor morphology , MP:0000964 - small dorsal root ganglion ,	NGFR:1,EGR3:1,DST:4,RUNX3:1,RB1:2	1
MP:0003103	liver degeneration	13	11	TBK1:2,CHUK:1,LRP1:1,SPTA1:1,MT1G:1,TXNIP:1,PHYH:1,DPH1:1,INSR:2,PEX7:1,DDX58:1	0.000110999	0.0361866	0.0788385	NA	NA	1
MP:0010030	abnormal orbit morphology	6	4	MMP14:1,LTBP3:2,HYAL2:2,PTHLH:1	3.93524e-05	0.0128292	0.0789923	MP:0030245 - round head ,	MMP14:1,LTBP3:2	1
MP:0012739	abnormal anterior primitive streak morphology	4	4	CRB2:1,FOXH1:1,CTNNB1:1,MAP4K4:1	2.13304e-05	0.00695387	0.0790153	MP:0030324 - abnormal anterior head development ,	FOXH1:1,CTNNB1:1	1
MP:0010799	stomach mucosa hyperplasia	4	4	CHUK:1,KEAP1:1,GKN2:1,RUNX3:1	2.13473e-05	0.00695938	0.0791909	MP:0005211 - increased stomach mucosa thickness ,	KEAP1:1,GKN2:1,RUNX3:1	1
MP:0010179	rough coat	13	9	KMT2A:3,NCOA3:2,IDUA:1,KRT75:1,ERCC2:2,AGPAT2:1,GOLM1:1,KRT25:1,NFKB1:1	0.000111123	0.0362268	0.0793586	MP:0002074 - abnormal hair texture ,	DSP:1,KMT2A:3,NCOA3:2,IDUA:1,KRT75:1,TMEM79:1,ERCC2:2,ASTN2:1,PKP3:2,AGPAT2:1,GOLM1:1,KRT25:1,NFKB1:1,IDE:1	1
MP:0004991	decreased bone strength	13	12	TLL1:1,COL12A1:2,JUNB:1,FZD9:2,NCOR2:1,PPIB:1,SFRP4:1,ID1:1,LRP5:1,SERPINF1:1,CLDN18:1,RUNX3:1	0.000111151	0.036236	0.0794769	MP:0001542 - abnormal bone strength ,	TLL1:1,COL12A1:2,JUNB:1,FZD9:2,ZMPSTE24:1,NCOR2:1,PPIB:1,FAM20C:1,PHOSPHO1:1,NF1:2,SFRP4:1,RB1:2,ID1:1,LRP5:1,SERPINF1:1,CLDN18:1,RUNX3:1	1
MP:0010102	increased caudal vertebrae number	4	3	DPH6:1,GPR158:2,SLX4:1	2.13819e-05	0.00697067	0.0795521	NA	NA	1
MP:0003808	increased atrioventricular cushion size	5	4	NOV:1,PTPN11:1,KLF3:1,NF1:2	3.01739e-05	0.00983691	0.0795696	MP:0010336 - increased acute lymphoblastic leukemia incidence ,	PTPN11:1,NF1:2,TCF3:1	1
MP:0006031	abnormal pharyngeal pouch morphology	5	5	HOXD3:1,HOXB1:1,TBX1:1,ALDH1A2:1,PAX3:1	3.02067e-05	0.00984761	0.0798512	MP:0000678 - abnormal parathyroid gland morphology , MP:0000680 - absent parathyroid glands , MP:0000705 - athymia ,	HOXD3:1,HOXB1:1,TBX1:1,ALDH1A2:1,PHC1:1,PTHLH:1,XRCC5:1,SRF:1	1
MP:0002637	small uterus	20	12	NSMF:1,PAX8:2,KL:4,EGR1:1,SP4:1,LHB:1,FANCC:1,FSHR:1,BRCA2:2,AR:1,KDM5B:4,PDGFRA:1	0.00018911	0.0616513	0.0801094	NA	NA	1
MP:0009222	increased uterus tumor incidence	8	6	NF2:1,FBXO4:1,MSH2:3,RINT1:1,FSHR:1,MSH6:1	5.91581e-05	0.019286	0.0809406	NA	NA	1
MP:0000434	megacephaly	10	5	HYDIN:2,LAMA5:4,SPAG6:1,NF1:2,SMARCA1:1	7.98107e-05	0.0260189	0.081913	NA	NA	1
MP:0008596	increased circulating interleukin-6 level	21	18	TNFAIP8L2:1,TBK1:2,SMG1:2,JUNB:1,NCOA3:2,LDLR:1,ZG16:1,PTPN11:1,RAG1:1,CRY2:1,TRAFD1:1,SH3BP2:1,CXCR2:1,NCKAP1L:1,IRF1:1,STX11:1,RPS6KA4:1,RHBDD3:1	0.000201127	0.065569	0.0820631	MP:0008640 - abnormal circulating interleukin-1 beta level ,	TNFAIP8L2:1,TBK1:2,SMG1:2,NCOA3:2,LDLR:1,RAG1:1,CRY2:1,STX11:1,PRKCE:1	1
MP:0030017	decreased adipocyte glucose uptake	8	7	COL5A3:1,ANK2:1,PRDM16:2,CEBPA:1,SLC2A4:1,TNKS2:1,PLIN5:1	5.93619e-05	0.0193524	0.0821659	MP:0004185 - abnormal adipocyte glucose uptake ,	PRKCA:1,COL5A3:1,ANK2:1,PTPN11:1,PRDM16:2,CEBPA:1,SLC2A4:1,BBS12:1,TNKS2:1,PLIN5:1	1
MP:0004633	abnormal cochlear IHC efferent innervation pattern	4	3	PAX8:2,SLC17A8:1,SLITRK6:1	2.164e-05	0.00705479	0.0822668	MP:0004562 - abnormal inner hair cell synaptic ribbon morphology , MP:0000054 - delayed ear emergence , MP:0011734 - abnormal urine ammonia level , MP:0004664 - delayed inner ear development , MP:0011365 - small metanephros , MP:0011238 - abnormal inner ear development , MP:0003572 - abnormal uterus development , MP:0008257 - thin myometrium , MP:0004728 - abnormal efferent ductules of testis mor…	PAX8:2,SLC17A8:1,BSN:2	1
MP:0009957	abnormal cerebellum vermis lobule morphology	4	3	GABRB3:1,UNC5C:1,EN2:2	2.16435e-05	0.00705594	0.0823041	MP:0009960 - abnormal cerebellum anterior lobe morphology ,	GABRB3:1,UNC5C:1,EN2:2	1
MP:0004554	small pharynx	3	2	TBX1:1,FOXA2:2	1.34618e-05	0.00438864	0.0824477	MP:0002767 - situs ambiguus , MP:0010896 - decreased lung compliance , MP:0006344 - small second pharyngeal arch , MP:0009021 - absent estrus , MP:0008965 - increased basal metabolism ,	FOXA2:2,INVS:1,ADAMTS7:1,PTCH1:1,CYP26A1:1,TBX1:1,ATM:1,ATF3:1	1
MP:0013220	increased pancreas apoptosis	3	2	BRCA2:2,INSM1:1	1.34657e-05	0.00438992	0.0825027	MP:0008780 - increased pancreatic acinar cell carcinoma incidence , MP:0013236 - ovary degeneration , MP:0009078 - adrenal gland hyperplasia , MP:0003335 - exocrine pancreatic insufficiency , MP:0006078 - abnormal nipple morphology , MP:0010148 - abnormal exocrine pancreas physiology ,	BRCA2:2,TP73:1,ATM:1,LATS1:1,CD36:1	1
MP:0005175	non-pigmented tail tip	5	4	PFAS:2,DOCK7:1,MCOLN3:1,MITF:1	3.05199e-05	0.00994974	0.0825676	MP:0013177 - abnormal tail tip morphology ,	PFAS:2,DOCK7:1,MCOLN3:1,MITF:1	1
MP:0010637	sinus bradycardia	11	7	SCN5A:2,SP4:1,HCN1:1,SCN10A:3,SENP2:1,RYR2:2,CAP2:1	9.05694e-05	0.0295263	0.0831554	NA	NA	1
MP:0005591	decreased vasodilation	9	7	SMAD6:1,KLK1:1,APEX1:2,ASL:1,APPL1:1,IRS1:1,NOS3:2	6.98063e-05	0.0227574	0.0837835	MP:0001613 - abnormal vasodilation ,	PTCH1:1,RPGR:1,PTCH2:1,SMAD6:1,FBN1:1,KLK1:1,APEX1:2,ASL:1,APPL1:1,BCAR1:2,IRS1:1,NOS3:2,DDAH1:1,KCNJ2:1,TRPV4:1	1
MP:0004389	abnormal respiratory bronchiole morphology	4	3	FBN1:1,LOX:1,NOS2:2	2.18055e-05	0.00710876	0.0840323	MP:0008418 - abnormal cutaneous elastic fiber morphology , MP:0005243 - hemothorax ,	FBN1:1,LOX:1	1
MP:0011638	abnormal mitochondrial chromosome morphology	7	5	PRDM16:2,CDK5RAP1:2,CNP:2,RNASEH1:1,SUCLA2:1	4.97348e-05	0.0162139	0.0841958	MP:0011639 - decreased mitochondrial DNA content ,	PRDM16:2,CNP:2,RNASEH1:1,SUCLA2:1	1
MP:0005656	decreased aggression	18	12	MAP6:1,CREBBP:2,EGR1:1,GAD2:1,NOS1:1,DST:4,TP73:1,AVPR1B:1,ARHGAP32:2,EN2:2,RGS4:1,LAMA2:2	0.000167705	0.0546731	0.084364	MP:0002061 - abnormal aggression-related behavior ,	HYDIN:2,MAP6:1,PTCHD1:1,CREBBP:2,EGR1:1,LGALS3:1,GAD2:1,NOS1:1,NT5E:1,HTT:1,DST:4,NR2E1:1,TP73:1,AVPR1B:1,ARHGAP32:2,EN2:2,RGS4:1,EMX1:2,LAMA2:2	1
MP:0010928	abnormal osteoid thickness	4	3	NACA:1,NF1:2,SERPINF1:1	2.18949e-05	0.00713791	0.0849938	MP:0010929 - increased osteoid thickness , MP:0010924 - abnormal osteoid morphology ,	NF1:2,SERPINF1:1,NACA:1,TLL1:1,CTHRC1:1	1
MP:0009704	increased skin squamous cell carcinoma incidence	7	5	CHUK:1,MSH2:3,XPA:1,RINT1:1,GRHL3:1	4.99013e-05	0.0162682	0.085327	NA	NA	1
MP:0020137	decreased bone mineralization	19	17	FLNB:1,NACA:1,PAX8:2,PTCH1:1,COL12A1:2,CHUK:1,COL11A1:2,FZD9:2,FAM20C:1,PHOSPHO1:1,ACP2:1,HSPG2:2,LRP5:1,PEX7:1,CTNNB1:1,SLC13A4:1,CCP110:1	0.000179384	0.0584807	0.0856271	NA	NA	1
MP:0011459	increased urine chloride ion level	4	3	PAX8:2,SLC5A2:1,SLC5A1:1	2.19795e-05	0.00716549	0.0859081	MP:0005619 - increased urine potassium level , MP:0011458 - abnormal urine chloride ion level , MP:0004820 - abnormal urine potassium level ,	PAX8:2,SLC5A2:1,SLC12A1:1,SLC5A1:1	1
MP:0008321	small adenohypophysis	7	6	EGR1:1,B4GALT1:1,GH1:1,NF1:2,GSX1:1,CTNNB1:1	5.00826e-05	0.0163273	0.0865682	NA	NA	1
MP:0010103	small thoracic cage	11	10	FLNB:1,CHUK:1,RBL2:1,GLG1:2,TRIP11:1,HOXA9:1,HOXA6:1,SAFB:1,ZNF521:1,CCP110:1	9.13029e-05	0.0297654	0.0867685	NA	NA	1
MP:0020395	abnormal response to social novelty	4	3	GABRB3:1,ARHGAP32:2,CTNNB1:1	2.20777e-05	0.00719751	0.0869761	NA	NA	1
MP:0010520	sinoatrial block	8	6	SCN5A:2,SP4:1,XIRP1:2,IDUA:1,DOT1L:1,HCN1:1	6.03037e-05	0.0196595	0.0879712	MP:0004071 - prolonged P wave , MP:0006142 - abnormal sinoatrial node conduction , MP:0004070 - abnormal P wave ,	SCN5A:2,XIRP1:2,IDUA:1,DOT1L:1,KL:4,ANK2:1,SP4:1,HCN1:1,CACNA1G:1	1
MP:0000005	increased brown adipose tissue amount	15	10	KL:4,ADIPOR1:1,PTPN11:1,RYR1:2,GRM1:1,CEBPA:1,AR:1,GH1:1,NOS3:2,GPR68:1	0.000135102	0.0440442	0.0880524	MP:0001778 - abnormal brown adipose tissue amount ,	KL:4,NCOA3:2,NIPBL:1,PDS5B:1,ADIPOR1:1,LRP1:1,PTPN11:1,RYR1:2,GRM1:1,PNN:1,CEBPA:1,AR:1,GH1:1,NOS3:2,AGPAT2:1,GPR68:1,MEOX1:1	1
MP:0009640	abnormal renal tubule epithelium morphology	23	15	NAGLU:1,GLB1:1,PAX8:2,NPHP3:2,TRPV5:2,LAMB2:1,CC2D2A:1,TMEM67:1,PKHD1:3,IFT88:2,PLXNB2:1,NOS3:2,FAN1:1,PLXNB1:2,DDR1:1	0.00022606	0.0736974	0.0880561	MP:0004967 - abnormal kidney epithelium morphology ,	NAGLU:1,GLB1:1,PAX8:2,NPHP3:2,TRPV5:2,LAMB2:1,CC2D2A:1,TMEM67:1,PKHD1:3,INTU:1,IFT88:2,PLXNB2:1,NOS3:2,IFT20:1,FAN1:1,PLXNB1:2,CCP110:1,DDR1:1	1
MP:0001415	increased exploration in new environment	26	22	ALDOB:1,HTT:1,RPS19BP1:1,PODN:1,DST:4,KCNC1:1,DMXL2:1,PDE4B:2,PTPRF:1,ISM2:1,SPIDR:1,MOGS:1,FRMD4B:1,EMX1:2,TRIM66:2,FOXJ3:1,L1CAM:1,HTR5A:1,GALNTL5:1,CHRNA4:1,SLC17A6:1,KCNC3:1	0.00026114	0.0851335	0.0882627	NA	NA	1
MP:0011270	decreased excitatory postsynaptic current amplitude	11	9	SEZ6:1,HTT:1,CADPS:1,CACNA1A:3,NRXN1:1,SEZ6L2:1,DNM3:1,IGSF11:1,PTF1A:1	9.16032e-05	0.0298634	0.0882756	MP:0011267 - abnormal excitatory postsynaptic current amplitude ,	GABRB3:1,SEZ6:1,GAD2:1,HTT:1,CADPS:1,CACNA1A:3,NRXN1:1,SEZ6L2:1,DNM3:1,IGSF11:1,PTF1A:1	1
MP:0011051	abnormal respiratory motile cilium number	3	2	GMNC:2,CC2D2A:1	1.38843e-05	0.00452639	0.0884597	MP:0011053 - decreased respiratory motile cilia number , MP:0002285 - abnormal tracheal ciliated epithelium morphology , MP:0011050 - abnormal respiratory motile cilium morphology ,	GMNC:2,CC2D2A:1,NEDD4L:1,HYDIN:2	1
MP:0000075	absent neurocranium	8	4	NDST1:1,LAMA5:4,SHROOM3:1,HSPG2:2	6.03902e-05	0.0196877	0.0885162	NA	NA	1
MP:0000958	peripheral nervous system degeneration	7	4	SLC12A6:1,LPIN1:1,DST:4,ARSB:1	5.04607e-05	0.0164506	0.0891905	MP:0005500 - abnormal gustatory system morphology , MP:0001002 - abnormal taste bud morphology , MP:0002883 - chromatolysis , MP:0003225 - axonal dystrophy ,	NGFR:1,DST:4,CDK5R2:1,SPTBN4:1,ITGAV:2,SLC12A6:1	1
MP:0000243	myoclonus	11	10	GAD2:1,KCNC1:1,MYO5A:1,BSN:2,PRNP:1,CIT:2,SGCE:1,MAFK:1,ATXN7:1,KCNC3:1	9.18254e-05	0.0299358	0.0894008	NA	NA	1
MP:0003019	increased circulating chloride level	17	15	NDRG4:1,DACH1:1,SLC5A2:1,ALK:1,GAD2:1,CACNA1I:2,ELMOD1:1,ACAT2:2,EHD1:1,SLC12A1:1,IFT20:1,WWOX:1,TPPP:1,RRP8:1,GYS2:1	0.000157983	0.0515039	0.090136	MP:0003018 - abnormal circulating chloride level ,	RNF25:2,NDRG4:1,DACH1:1,SLC5A2:1,ADCY9:1,ADIPOR1:1,ALK:1,GAD2:1,SLC26A3:1,CACNA1I:2,ELMOD1:1,ACAT2:2,EHD1:1,SLC12A1:1,IFT20:1,WWOX:1,TPPP:1,RRP8:1,GYS2:1	1
MP:0002801	abnormal long term object recognition memory	13	8	KL:4,CREBBP:2,EGR1:1,SORBS2:1,PCDH9:2,JPH4:1,NOS3:2,CTNNB1:1	0.000113615	0.0370395	0.0903303	MP:0001458 - abnormal object recognition memory ,	KL:4,CREBBP:2,EGR1:1,SORBS2:1,HTT:1,PCDH9:2,JPH4:1,PDE4B:2,NOS3:2,SORL1:1,RGS4:1,EMX1:2,CTNNB1:1	1
MP:0005473	decreased triiodothyronine level	9	6	PAX8:2,PTPN11:1,TG:3,TRHR:1,SMPD3:1,FRK:1	7.10279e-05	0.0231556	0.0908102	MP:0005471 - decreased thyroxine level , MP:0005479 - decreased circulating triiodothyronine level , MP:0004697 - abnormal thyroid follicular cell morphology , MP:0005472 - abnormal triiodothyronine level , MP:0005122 - increased circulating thyroid-stimulating hormone level , MP:0005476 - abnormal circulating triiodothyronine level , MP:0005478 - decreased circulating thyroxine level , MP:000335…	GGT1:2,PAX8:2,PTPN11:1,NOS1:1,DMGDH:1,B4GALT1:1,TG:3,FAM96A:1,CXCR2:1,TRHR:1,SMPD3:1,FRK:1,MAPK8:1,INSM1:1	1
MP:0005488	bronchial epithelial hyperplasia	4	3	NKX2-8:1,RB1:2,THBS1:1	2.24556e-05	0.00732069	0.0911437	MP:0010943 - abnormal bronchus epithelium morphology , MP:0001885 - mammary gland duct hyperplasia , MP:0003496 - increased thyroid adenoma incidence , MP:0003430 - increased pancreatic islet cell adenoma incidence , MP:0006087 - increased body mass index , MP:0009043 - increased pancreas adenoma incidence , MP:0001492 - abnormal pilomotor reflex ,	PAM:1,NKX2-8:1,RB1:2,HGSNAT:1,THBS1:1	1
MP:0003958	heart valve hyperplasia	3	3	SMAD6:1,PTPN11:1,ARSB:1	1.40986e-05	0.00459627	0.0915786	MP:0010618 - enlarged mitral valve ,	SMAD6:1,PTPN11:1	1
MP:0003900	shortened QT interval	3	2	SCN5A:2,DDOST:1	1.41305e-05	0.00460666	0.0920461	NA	NA	1
MP:0008937	abnormal pituitary gland weight	3	3	GH1:1,ZNF521:1,WWOX:1	1.41337e-05	0.00460768	0.0920923	MP:0012689 - abnormal adrenal gland weight ,	ZNF521:1,CYP27A1:1,WWOX:1	1
MP:0002696	decreased circulating glucagon level	9	6	CREBBP:2,NCOA3:2,FOXA2:2,CACNA1E:1,GPR68:1,SLC17A6:1	7.1312e-05	0.0232483	0.0924931	MP:0002695 - abnormal circulating glucagon level ,	CREBBP:2,NCOA3:2,DNAJB9:1,FOXA2:2,CACNA1E:1,DPP4:1,RB1:2,GPR68:1,SLC17A6:1	1
MP:0004056	abnormal myocardium compact layer morphology	31	18	LRP2:2,NOTCH1:8,CALR:1,TLL1:1,CREBBP:2,MYH10:2,NIPBL:1,PDS5B:1,HEXIM1:1,PTPN11:1,NFATC3:1,SPTBN1:2,NF1:2,HSPG2:2,NFATC4:1,ARID2:1,RXRB:1,BMPR2:1	0.000321905	0.104943	0.0926785	MP:0004057 - thin myocardium compact layer ,	NOTCH1:8,CALR:1,CREBBP:2,PDS5B:1,HEXIM1:1,PTPN11:1,SPTBN1:2,NF1:2,ARID2:1	1
MP:0010843	abnormal effector memory CD4-positive, alpha-beta T cell morphology	13	10	PTPN22:1,DPH6:1,DDHD1:3,USP5:2,RASGRP1:1,ITK:1,BAP1:1,HBS1L:1,DCTN1:1,NFKB1:1	0.000114314	0.0372671	0.0935648	MP:0012770 - abnormal effector memory CD4-positive, alpha-beta T cell number , MP:0010834 - abnormal CD4-positive, alpha-beta memory T cell morphology , MP:0010844 - increased effector memory CD4-positive, alpha-beta T cell number , MP:0012769 - abnormal CD4-positive, alpha-beta memory T cell number , MP:0010835 - increased CD4-positive, alpha-beta memory T cell number , MP:0008049 - increased me…	PTPN22:1,DPH6:1,DDHD1:3,USP5:2,RASGRP1:1,ITK:1,BAP1:1,HBS1L:1,DCTN1:1,NFKB1:1,PTPRC:1,ZNF335:1,BCL2L11:1,TXK:1,CXCR2:1,TPP2:1,IKZF3:1,DDX58:1	1
MP:0011465	abnormal urine urea nitrogen level	5	5	SLC5A2:1,SLC14A2:1,JAK1:1,SLC12A1:1,SLC5A1:1	3.18194e-05	0.0103734	0.0943506	MP:0011435 - increased urine magnesium level ,	SLC5A2:1,RAB11FIP5:1,SLC12A1:1,SLC5A1:1	1
MP:0000889	abnormal cerebellar molecular layer	25	18	GRIN2C:2,PTCH1:1,FBXO41:2,CNTN1:2,BICD2:1,MYH10:2,XPA:1,UNC5C:1,SCN1A:2,CADPS:1,CACNA1A:3,SLC9A1:1,CNTNAP1:1,ACP2:1,ATM:1,PRNP:1,RB1:2,PTF1A:1	0.000251458	0.0819772	0.0945795	NA	NA	1
MP:0000808	abnormal hippocampus development	8	8	LRP8:1,CHN2:1,ZNF521:1,TP73:1,EMX1:2,LHX5:1,BRPF1:1,ZIC5:1	6.14167e-05	0.0200223	0.0951329	NA	NA	1
MP:0000013	abnormal adipose tissue distribution	9	7	PYY:1,FLT4:1,NEIL1:1,XPA:1,PRDM16:2,ERCC2:2,ATM:1	7.18745e-05	0.0234317	0.0958787	NA	NA	1
MP:0004134	abnormal chest morphology	23	18	UNCX:1,PTCH1:1,LAMA5:4,FOXH1:1,NOV:1,ATR:1,PTPN11:1,DNAH11:2,FBN1:1,RYR1:2,NKX3-2:1,IDH1:1,NCKAP1L:1,NF1:2,HSPG2:2,CBFB:1,PTHLH:1,CCP110:1	0.000228624	0.0745331	0.0964566	MP:0004733 - abnormal thoracic cavity morphology ,	UNCX:1,PTCH1:1,LAMA5:4,FOXH1:1,ATR:1,DNAH11:2,FBN1:1,NKX3-2:1,NCKAP1L:1,PTHLH:1,CCP110:1	1
MP:0002051	increased skin papilloma incidence	12	10	PRKCA:1,EGR1:1,CHUK:1,MSH2:3,XPA:1,CEBPA:1,GSTP1:1,CDK11A:1,KRT9:1,GRHL3:1	0.000104112	0.0339413	0.0970451	NA	NA	1
MP:0003331	increased hepatocellular carcinoma incidence	29	25	NF2:1,FBXO4:1,TRIM24:1,RBL2:1,LGALS3:1,RINT1:1,RAG1:1,FOXA2:2,STK3:1,ANXA7:1,SPTBN1:2,TXNIP:1,IQGAP1:2,HIP1:1,UACA:1,ATP11C:1,TP73:1,ATM:1,NF1:2,RB1:2,IQGAP2:1,MAD1L1:1,CTNNB1:1,CERS2:1,STK4:1	0.000299881	0.0977635	0.0979833	NA	NA	1
MP:0000382	underdeveloped hair follicles	9	5	PTPRD:3,RBL2:1,RYR1:2,PKP3:2,RAF1:1	7.23023e-05	0.0235711	0.0985014	MP:0001201 - translucent skin , MP:0003704 - abnormal hair follicle development ,	PTPRD:3,CHUK:1,RYR1:2,ATR:1,RBL2:1,PTPN11:1,TMEM79:1,PKP3:2,MAPK8:1,RAF1:1,PYGO2:1,CTNNB1:1,ADAM17:1	1
MP:0010600	enlarged pulmonary valve	4	4	SMAD6:1,RHBDF2:1,NTRK3:1,ADAM17:1	2.31087e-05	0.00753361	0.0985686	MP:0010591 - enlarged aortic valve , MP:0010605 - thick pulmonary valve cusps , MP:0010622 - abnormal tricuspid valve cusp morphology , MP:0010629 - thick tricuspid valve , MP:0002624 - abnormal tricuspid valve morphology ,	RHBDF2:1,ADAM17:1,SMAD6:1,NTRK3:1,IDUA:1,CC2D2A:1,IGF2R:1,PAX3:1	1
MP:0001267	enlarged chest	5	4	NOV:1,FBN1:1,NKX3-2:1,NF1:2	3.2306e-05	0.010532	0.0989736	MP:0010913 - abnormal neuroendocrine cell morphology ,	ASCL1:1,FBN1:1,NF1:2	1
MP:0003661	abnormal locus ceruleus morphology	3	3	ASCL1:1,HES3:1,GBX2:1	1.46189e-05	0.00476589	0.0993355	NA	NA	1
MP:0004207	increased squamous cell carcinoma incidence	16	13	TIAM1:1,CHUK:1,MSH2:3,XPA:1,RINT1:1,CEBPA:1,BAP1:1,TP73:1,NKX2-8:1,RB1:2,GRHL3:1,CTNNB1:1,THBS1:1	0.000149104	0.0486091	0.0998799	NA	NA	1
MP:0013764	decreased T-helper cell number	7	6	DPH6:1,BCL6:2,ANKRD9:1,ENC1:1,HBS1L:1,PDCD1:1	5.20028e-05	0.0169533	0.100346	MP:0013761 - abnormal T-helper cell number , MP:0010168 - increased CD4-positive, CD25-positive, alpha-beta regulatory T cell number ,	PTPN13:1,VTCN1:1,PTH1R:1,COL10A1:1,DPH6:1,BCL6:2,ANKRD9:1,PRDM1:1,ENC1:1,CXCR2:1,HBS1L:1,IRF1:1,PDCD1:1,ARAP2:1	1
MP:0012800	abnormal rhombomere 5 morphology	3	3	HOXB1:1,GBX2:1,RXRB:1	1.46941e-05	0.00479038	0.100477	NA	NA	1
MP:0001314	corneal opacity	24	20	HEXA:1,COL5A1:2,PAX6:1,MAP3K1:1,XPA:1,PXDN:4,ELMO3:1,CHAT:1,ERCC2:2,PRMT3:1,SHROOM4:1,CAPRIN2:1,HBS1L:1,TCF7L1:1,FKRP:1,ADAM17:1,COL4A1:1,PPP1R13L:1,CDC14B:1,SLX4:1	0.000241843	0.0788427	0.101587	NA	NA	1
MP:0002659	pituitary gland hypoplasia	4	3	NDST1:1,EMX1:2,DISP1:1	2.34214e-05	0.00763557	0.102221	MP:0002948 - abnormal neuron specification ,	TULP3:1,CADPS2:1,EMX1:2,DISP1:1	1
MP:0000405	abnormal auchene hair morphology	5	4	PKP3:2,CTNNB1:1,RUNX3:1,CUX1:1	3.26588e-05	0.010647	0.102395	MP:0000402 - abnormal zigzag hair morphology , MP:0000400 - abnormal awl hair morphology ,	RBL2:1,TMEM79:1,PKP3:2,CTNNB1:1,RUNX3:1,CUX1:1	1
MP:0005361	small pituitary gland	10	8	NDST1:1,GH1:1,ZNF521:1,NF1:2,GSX1:1,EMX1:2,INSM1:1,DISP1:1	8.35576e-05	0.0272404	0.102576	MP:0008936 - abnormal pituitary gland size ,	NDST1:1,CACNB4:1,GH1:1,ZNF521:1,NF1:2,GSX1:1,WWOX:1,EMX1:2,INSM1:1,DISP1:1	1
MP:0009922	increased transitional stage T1 B cell number	8	4	PTPN22:1,LAMA5:4,VAV2:1,AKAP13:2	6.26209e-05	0.0204149	0.103247	MP:0009919 - abnormal transitional stage T1 B cell morphology , MP:0009920 - abnormal transitional stage T2 B cell morphology , MP:0009926 - decreased transitional stage T2 B cell number ,	PTPN22:1,LAMA5:4,VAV2:1,ATP11C:1,AKAP13:2,PLCG2:1	1
MP:0002683	delayed fertility	8	7	DNAJC6:1,ALK:1,RBL2:1,LPIN1:1,FSHR:1,PDGFRA:1,NOS3:2	6.27e-05	0.0204407	0.103793	MP:0008976 - delayed female fertility ,	DNAJC6:1,LPIN1:1,FSHR:1,NOS3:2	1
MP:0004249	abnormal crista ampullaris morphology	9	9	NAGLU:1,OTOG:1,TBX1:1,SLITRK6:1,SLC12A2:1,CHD7:1,GBX2:1,MYO6:1,MCOLN3:1	7.32526e-05	0.0238809	0.104475	MP:0008488 - abnormal semicircular canal ampulla morphology , MP:0006089 - abnormal vestibular saccule morphology , MP:0002428 - abnormal semicircular canal morphology , MP:0002729 - abnormal inner ear canal morphology ,	NAGLU:1,OTOG:1,TBX1:1,SLITRK6:1,SLC12A2:1,CHD7:1,GBX2:1,MYO6:1,MCOLN3:1,TMPRSS3:1,PAX3:1,MITF:1	1
MP:0009834	abnormal sperm annulus morphology	4	3	ATAT1:2,CCNYL1:1,BAZ1A:1	2.36398e-05	0.00770675	0.104808	NA	NA	1
MP:0000018	small ears	10	9	PAX8:2,PAX6:1,PTPN11:1,TBX1:1,MMP14:1,IDUA:1,ITPR3:1,GBX2:1,HOXA2:1	8.39556e-05	0.0273702	0.104935	NA	NA	1
MP:0010864	abnormal enamel knot morphology	3	3	CHUK:1,BCL11B:1,CTNNB1:1	1.49983e-05	0.00488955	0.105152	MP:0030519 - abnormal inner dental epithelium morphology , MP:0030508 - abnormal dental epithelium morphology , MP:0006402 - small molars , MP:0030088 - microdontia , MP:0030079 - small incisors , MP:0001676 - abnormal apical ectodermal ridge morphology ,	CHUK:1,BCL11B:1,CTNNB1:1,FAM20C:1,RBL2:1,MMP14:1,JAG2:1	1
MP:0005198	abnormal aqueous drainage system morphology	10	7	PAX6:1,PXDN:4,TYR:1,VAV2:1,LYST:1,TRPV4:1,ADAM17:1	8.40068e-05	0.0273869	0.105241	MP:0004221 - abnormal iridocorneal angle ,	PAX6:1,PXDN:4,TYR:1,VAV2:1,LYST:1,TRPV4:1,ADAM17:1	1
MP:0006095	absent amacrine cells	2	2	PAX6:1,PTF1A:1	7.33084e-06	0.00238991	0.106214	MP:0008514 - absent retinal inner plexiform layer , MP:0008579 - abnormal Purkinje cell differentiation , MP:0012517 - absent diencephalon , MP:0009178 - absent pancreatic alpha cells , MP:0013221 - pancreatic acinar-to-ductal metaplasia , MP:0009108 - increased pancreas weight , MP:0006392 - abnormal nucleus pulposus morphology , MP:0009174 - absent pancreatic beta cells , MP:0009179 - abnormal …	PTF1A:1,PAX6:1	1
MP:0008265	abnormal hippocampus CA2 region morphology	5	4	RELN:1,DAB1:1,EMX1:2,CTNNB1:1	3.3098e-05	0.0107902	0.106737	MP:0008031 - decreased Cajal-Retzius cell number ,	RELN:1,TP73:1,EMX1:2	1
MP:0002271	abnormal pulmonary alveolar duct morphology	8	6	PTCH1:1,KL:4,FBN1:1,MMP14:1,ERBB4:1,CUX1:1	6.31267e-05	0.0205798	0.106767	NA	NA	1
MP:0008638	increased circulating interleukin-1 alpha level	2	1	APEX1:2	7.36401e-06	0.00240073	0.107009	MP:0008637 - abnormal circulating interleukin-1 alpha level , MP:0003026 - decreased vasoconstriction ,	APEX1:2,MYH11:1,LRP1:1	1
MP:0009431	decreased fetal weight	24	21	ANK1:1,NIPBL:1,PLAGL1:1,GLG1:2,TRIP11:1,GPC6:1,BRCA2:2,HGF:1,IRS1:1,TRPM6:2,IGF2R:1,DPH1:1,RAF1:1,MEST:1,GJB5:1,MAPK6:1,ADAM17:1,CSNK1D:1,PON3:1,MGEA5:1,SLC17A6:1	0.00024349	0.0793795	0.107302	NA	NA	1
MP:0002777	absent ovarian follicles	14	9	TIAL1:1,YTHDC2:3,LHB:1,PRDM9:2,FANCC:1,FSHR:1,BRCA2:2,ATM:1,INSR:2	0.000128288	0.0418229	0.107427	NA	NA	1
MP:0004614	caudal vertebral transformation	2	2	HOXA9:1,PPP5C:1	7.38376e-06	0.00240716	0.107483	MP:0004323 - sternum hypoplasia ,	HOXA9:1	1
MP:0006341	small first pharyngeal arch	8	7	PTCH1:1,RERE:1,CYP26A1:1,KCNH2:1,FOXA2:2,ALDH1A2:1,AKAP13:2	6.32447e-05	0.0206183	0.107598	NA	NA	1
MP:0003899	abnormal QT interval	17	11	SYNE1:4,SCN5A:2,DDOST:1,PTPN11:1,ESRRG:1,SCN1A:2,XIRP1:2,CHAT:1,ERBB4:1,HCN3:1,CAP2:1	0.000162376	0.0529358	0.108146	MP:0003233 - prolonged QT interval , MP:0010560 - intraventricular block , MP:0010636 - bundle branch block ,	SYNE1:4,SCN5A:2,PTPN11:1,ESRRG:1,SCN1A:2,XIRP1:2,CHAT:1,ERBB4:1,HCN3:1,CAP2:1,DSP:1,DGCR8:1,SETD2:1,SCUBE3:1,FNIP1:1,IDUA:1,DOT1L:1	1
MP:0013598	Leydig cell hypertrophy	3	3	SULT1E1:1,AR:1,RFX2:1	1.51945e-05	0.00495352	0.108212	NA	NA	1
MP:0001306	small lens	16	12	PAX6:1,PDS5B:1,SCRIB:2,PXDN:4,ERCC2:2,HIP1:1,CHD7:1,MEIS1:1,MAPK8:1,ID1:1,PYGO2:1,MAF:1	0.000151096	0.0492585	0.108638	NA	NA	1
MP:0020390	abnormal radial glial cell endfoot morphology	4	2	HSPG2:2,EMX1:2	2.39687e-05	0.00781398	0.10876	MP:0004376 - absent frontal bone ,	HSPG2:2	1
MP:0002389	abnormal Peyer's patch follicle morphology	8	7	PTPN22:1,CA6:1,LYVE1:1,BCL6:2,CACNB4:1,NFKB1:1,STK4:1	6.34146e-05	0.0206736	0.1088	MP:0002391 - abnormal Peyer's patch germinal center morphology , MP:0000696 - abnormal Peyer's patch morphology , MP:0002378 - abnormal gut-associated lymphoid tissue morphology ,	PTPN22:1,BCL6:2,CACNB4:1,NFKB1:1,STK4:1,NLRP6:1,CA6:1,LYVE1:1,TCIRG1:1,LYST:1,CBFB:1,CTNNB1:1,DDX58:1	1
MP:0011065	abnormal kidney epithelial cell primary cilium morphology	14	9	PAX8:2,NPHP3:2,CC2D2A:1,TMEM67:1,PKHD1:3,INTU:1,IFT88:2,IFT20:1,CCP110:1	0.000128737	0.0419694	0.109626	MP:0011066 - abnormal renal tubule epithelial cell primary cilium morphology , MP:0013205 - abnormal nonmotile primary cilium morphology , MP:0013203 - abnormal primary cilium morphology ,	PAX8:2,NPHP3:2,CC2D2A:1,TMEM67:1,PKHD1:3,IFT88:2,CELSR1:2,TMPRSS3:1,INTU:1,MYO6:1,IFT20:1,CCP110:1,FAM161A:1,ICK:1,DNAH11:2,TCTN1:1,KIAA0586:1,INVS:1	1
MP:0011197	abnormal proamniotic cavity morphology	8	5	TRIM33:1,TLN1:4,PRMT1:1,USP7:1,BRCA2:2	6.35742e-05	0.0207257	0.109937	MP:0011097 - embryonic lethality between somite formation and embryo turning, complete penetrance ,	TRIM33:1,TLN1:4,PIK3CB:1,HTT:1,FBXL5:1,DYNC1H1:1,NCKAP1:1,BRCA2:2	1
MP:0010918	abnormal pulmonary neuroendocrine body morphology	4	3	ASCL1:1,FBN1:1,RB1:2	2.40821e-05	0.00785094	0.110138	MP:0010914 - abnormal solitary pulmonary neuroendocrine cell morphology ,	ASCL1:1,FBN1:1	1
MP:0001290	delayed eyelid opening	12	9	PAX8:2,TOR1A:1,GSX1:1,HSPG2:2,RND3:1,PYGO2:1,EMX1:2,KMT2C:1,RGS7:1	0.000106647	0.0347678	0.110353	MP:0004874 - abnormal timing of postnatal eyelid opening ,	PAX8:2,MAP3K1:1,TOR1A:1,GSX1:1,HSPG2:2,RND3:1,PYGO2:1,EMX1:2,CTNNB1:1,ADAM17:1,KMT2C:1,RGS7:1,MITF:1	1
MP:0020150	abnormal timing of vaginal opening	7	6	NSMF:1,NCOA3:2,SP4:1,FSHR:1,DMXL2:1,GH1:1	5.33885e-05	0.0174051	0.110994	MP:0001938 - delayed sexual maturation , MP:0002636 - delayed vaginal opening ,	NSMF:1,NCOA3:2,ALK:1,FSHR:1,MTHFR:1,DMXL2:1,GH1:1,SMPD3:1,SP4:1	1
MP:0003667	increased hemangiosarcoma incidence	13	10	NF2:1,PTCH1:1,MSH2:3,RAG1:1,TP73:1,NF1:2,IRF1:1,MAD1L1:1,SMARCA4:1,THBS1:1	0.000117946	0.0384513	0.111543	NA	NA	1
MP:0011797	blind ureter	3	3	SPRY1:1,FMN1:1,DACT1:1	1.54251e-05	0.00502871	0.111854	NA	NA	1
MP:0002533	abnormal type III hypersensitivity reaction	3	3	IKZF3:1,CFH:1,CCL3:1	1.54577e-05	0.00503933	0.112372	NA	NA	1
MP:0011740	abnormal urine nitrite level	3	2	SLC14A2:1,NOS2:2	1.54736e-05	0.00504451	0.112625	MP:0010961 - increased compact bone mass , MP:0011562 - abnormal urine prostaglandin level , MP:0005610 - increased circulating antidiuretic hormone level , MP:0000505 - decreased digestive secretion , MP:0004042 - decreased susceptibility to kidney reperfusion injury ,	NOS2:2,LRP5:1,SLC12A1:1,VAV2:1,PRKG2:1,THBS1:1	1
MP:0004433	abnormal cochlear inner hair cell physiology	6	4	PAX8:2,SLC17A8:1,KCNMA1:1,BSN:2	4.35176e-05	0.0141871	0.112931	MP:0004432 - abnormal cochlear hair cell physiology , MP:0003879 - abnormal hair cell physiology ,	PAX8:2,MYO15A:2,SLC17A8:1,TECTA:2,KCNMA1:1,CHD7:1,BSN:2	1
MP:0008106	decreased amacrine cell number	7	7	ASCL1:1,PAX6:1,POU4F2:1,LAMB2:1,PRDM13:1,LAMC3:1,PTF1A:1	5.37032e-05	0.0175077	0.113493	MP:0008104 - abnormal amacrine cell number ,	CRB2:1,ASCL1:1,PAX6:1,POU4F2:1,DSCAML1:1,LAMB2:1,PRDM13:1,LAMC3:1,CRB1:1,PTF1A:1	1
MP:0000574	abnormal foot pad morphology	9	8	KRT76:1,PTCH1:1,PLCG2:1,KRT2:1,RPS19:1,NF1:2,KRT9:1,CTNNB1:1	7.4699e-05	0.0243525	0.113957	MP:0011276 - increased tail pigmentation , MP:0030051 - increased foot pigmentation , MP:0000575 - increased foot pad pigmentation , MP:0001188 - hyperpigmentation ,	KRT76:1,KRT2:1,RPS19:1,NF1:2,KRT1:1,GRM1:1,KRT9:1	1
MP:0012796	abnormal rhombomere 4 morphology	2	2	CYP26A1:1,HOXB1:1	7.65803e-06	0.00249658	0.114122	MP:0013929 - absent eye muscles , MP:0013267 - first pharyngeal arch hypoplasia , MP:0001490 - abnormal vibrissae reflex , MP:0011772 - genital tubercle hypoplasia , MP:0002863 - improved righting response , MP:0003600 - ectopic kidney ,	HOXB1:1,CYP26A1:1	1
MP:0008277	abnormal sternum ossification	14	11	NIPBL:1,FAT4:1,PDS5B:1,CHUK:1,HOXA9:1,DCHS1:3,INTU:1,RB1:2,SMPD3:1,PTHLH:1,HS2ST1:1	0.00012964	0.0422635	0.114124	NA	NA	1
MP:0013639	decreased bone stiffness	4	4	TLL1:1,PPIB:1,LRP5:1,RUNX3:1	2.44377e-05	0.00796689	0.114511	MP:0013636 - abnormal bone stiffness ,	TLL1:1,PPIB:1,LRP5:1,RUNX3:1	1
MP:0014184	hindbrain atrophy	8	6	CERS1:1,HSD17B4:1,CACNA1A:3,CNTNAP1:1,PRNP:1,L1CAM:1	6.42176e-05	0.0209354	0.114584	MP:0014185 - cerebellum atrophy , MP:0012506 - brain atrophy ,	CERS1:1,HSD17B4:1,CACNA1A:3,CNTNAP1:1,PRNP:1,L1CAM:1,BICD2:1,PSMC1:1,HTT:1,ZFYVE26:1	1
MP:0003394	increased cardiac output	4	4	LDLR:1,MLYCD:1,KLF3:1,RAF1:1	2.44561e-05	0.00797287	0.114739	MP:0011951 - increased cardiac stroke volume ,	LDLR:1,RAF1:1	1
[truncated: 2,646 more rows]

## Sheet: Readme
Most Significant Gene-Set ID	Most significant gene-set ID in the cluster
[truncated: 10 more rows]
