# Supplementary material for: Genes and Pathways Implicated in Tetralogy of Fallot Revealed by Ultra-Rare Variant Burden Analysis in 231 Genome Sequences
Source: Front Genet. 2020 Sep 15;11:957. doi: 10.3389/fgene.2020.00957 (PMC7522597; doi:10.3389/fgene.2020.00957)
Supplement: TABLE S1 — Ultra-rare variants observed for 231 CHD samples including gnomAD o/e constraint scores. [file Data_Sheet_2.zip › SupplementaryTables_FrontiersInGenetics/Supplementary Table S13) NOTCH1, BCKDK, DHH and KL missense variants details.XLSX]

## Sheet: Sheet1
Variant	Transcript_effect	Aminoacid_change_impact_comments	Impact_col
9:139407496:C:T	NOTCH1:NM_017617:exon15:c.G2444A:p.C815Y	SIFT 0.000, PP2 1.000, MA 4.36; C perfectly conserved in all vertebrates, disrupts UNIPROT disulfide bond --> likely deleterious
9:139410022:C:T	NOTCH1:NM_017617:exon11:c.G1816A:p.E606K	SIFT 0.003, PP2 0.995, MA 2.32; E perfectly conserved in all vertebrates, charge inversion --> likely deleterious
9:139409124:C:T	NOTCH1:NM_017617:exon13:c.G2045A:p.C682Y	SIFT 0.000, PP2 1.000, MA 5.35; C perfectly conserved in all vertebrates, disrupts UNIPROT disulfide bond --> likely deleterious
9:139412601:C:T	NOTCH1:NM_017617:exon7:c.G1243A:p.E415K	SIFT 0.002, PP2 0.703, MA 2.96; E perfectly conserved in all mammalians and all but one vertebrate (with local sequence highly diverged, potential artifact), change inversion --> likely deleterious
9:139399537:A:G	NOTCH1:NM_017617:exon26:c.T4606C:p.C1536R	SIFT 0.000, PP2 1.000, MA 3.60; C perfectly conserved in all mammalians and all but one vertebrate (with local sequence highly diverged, likely artifact), disrupts UNIPROT disulfide bond --> likely deleterious
9:139409969:G:T	NOTCH1:NM_017617:exon11:c.C1869A:p.N623K	SIFT 0.000, PP2 1.000, MA 1.90; N perfectly conserved, polar-charged change --> potentially deleterious
9:139409041:C:T	NOTCH1:NM_017617:exon13:c.G2128A:p.D710N	SIFT 0.237, PP2 0.853, MA 1.68; D substituted by G in several mammals and vertebrates, charged-polar change --> likely tolerated
9:139413913:A:C	NOTCH1:NM_017617:exon5:c.T847G:p.C283G	SIFT 0.000, PP2 0.999, MA 4.49; C perfectly conserved in all vertebrates, disrupts UNIPROT disulfide bond --> likely deleterious
16:31123533:G:A	BCKDK:NM_005881:exon12:c.G1186A:p.V396I	SIFT 0.008, PP2 0.763, MA 1.80; V substituted by I or A in two vertebrates, conservative amino acid change --> likely tolerated
16:31123203:G:A	BCKDK:NM_001122957:exon11:c.G949A:p.G317S,BCKDK:NM_001271926:exon10:c.G859A:p.G287S,BCKDK:NM_005881:exon11:c.G949A:p.G317S	SIFT 0.000, PP2 0.999, MA 4.01; G perfectly conserved in all vertebrates, G-medium polar change --> potentially deleterious
16:31123557:G:A	BCKDK:NM_005881:exon12:c.G1210A:p.D404N	SIFT 0.217, PP2 0.168, MA 2.46; D perfectly conserved in all vertebrates, charged-polar change --> likely deleterious
16:31120593:C:T	BCKDK:NM_005881:exon2:c.C49T:p.L17F,BCKDK:NM_001271926:exon2:c.C49T:p.L17F,BCKDK:NM_001122957:exon2:c.C49T:p.L17F	SIFT 0.049, PP2 0.024, MA 1.04; L conserved in mammalians but local sequence totally diverged in vertebrates, medium aliphatic-medium aromatic --> likely tolerated
12:49488124:C:G	DHH:NM_021044:exon1:c.G172C:p.G58R	SIFT 0.001, PP2 1.000, MA 3.02; G substituted by A in two vertebrates and one vertebrate with diverged local sequence (likely artifact), G-long charged --> likely deleterious
12:49488064:C:T	DHH:NM_021044:exon1:c.G232A:p.V78M	SIFT 0.009, PP2 0.921, MA 2.29; V substituted by I in two mammalians and by T or I in several vertebrates, moderate length change within aliphatic --> potentially tolerated
12:49484136:G:A	DHH:NM_021044:exon3:c.C697T:p.R233W	SIFT 0.004, PP2 0.566, MA 1.87; R perfectly conserved in mammalians and birds (with sequence alignment issues in several birds) and replaced by Q or diverged in other vertebrates, charged-aromatic --> potentially deleterious
chr13:33590702:T:C	KL:NM_004795:exon1:W42R	SIFT 0.001, PP2-HDIV 1.000, PP2-HVAR 0.999, MA 0.00; some species don't have sequence alignments and a few species have highly diverged sequence alignments, but otherwise W is almost perfectly conserved and the R>W substitution is dramatic --> potentially deleterious
chr13:33629274:G:A	KL:NM_004795:exon3:R474H	SIFT 0.095, PP2-HDIV 1.000, PP2-HVAR 1.000, MA 1.79, Glyco_hydro_1 PFAM domain; R is perfectly conserved in all vertebrates except one substitution by T in one fish species; R>H changes the length and charge distribution, although not dramatically --> potentially deleterious
chr13:33635237:T:A	KL:NM_004795:exon4:F674Y	SIFT 0.134, PP2-HDIV 0.840, PP2-HVAR 0.524, MA 1.94, Glyco_hydro_1 PFAM domain; F is perfectly conserved in mammalians, birds, reptiles and amphibians, and substituted by Y in fish, however fish have a significantly different sequence in this protein region, Y is similar to F but has a terminal OH group --> potentially deleterious
chr13:33638007:A:G	KL:NM_004795:exon5:N908S	SIFT 0.037, PP2-HDIV 0.961, PP2-HVAR 0.889, MA 3.26, Glyco_hydro_1 PFAM domain; N is substituted by {3 D, 2 K, 3 R} in mammalians and perfectly conserved in other vertebrates --> potentially tolerated
