# Supplementary material for: Genes and Pathways Implicated in Tetralogy of Fallot Revealed by Ultra-Rare Variant Burden Analysis in 231 Genome Sequences
Source: Front Genet. 2020 Sep 15;11:957. doi: 10.3389/fgene.2020.00957 (PMC7522597; doi:10.3389/fgene.2020.00957)
Supplement: TABLE S1 — Ultra-rare variants observed for 231 CHD samples including gnomAD o/e constraint scores. [file Data_Sheet_2.zip › SupplementaryTables_FrontiersInGenetics/Supplementary Table S15) Gene burden statistics for TOF-only ultra-rare truncating and missense variants.XLSX]

## Sheet: Truncating genes (oe <0.35)
Gene Symbol	frameshift deletion	frameshift insertion	splicing	stopgain	Observed Number	Expected Probablity	Scaled Expected Probablity	Expected Variant Number	p-value	FDR	Bonferroni Correction
FLT4	2	2	1	2	7	1.08e-05	0.000432947	0.0757657	2.36e-12	1.73e-08	2.9533e-08
ATXN3	NA	2	NA	NA	2	2.71e-06	0.000108556	0.0189973	0.000177186	0.647969	1
KDR	NA	NA	NA	2	2	5.83e-06	0.000233422	0.0408488	0.000807547	1	1
ANKRD63	NA	NA	NA	1	1	1.39e-07	5.54e-06	0.0009695	0.000969873	1	1
SHISA9	NA	NA	NA	1	1	1.82e-07	7.29e-06	0.00127575	0.00127414	1	1
PALM3	NA	NA	NA	1	1	2.35e-07	9.41e-06	0.00164675	0.00164581	1	1
CDIP1	NA	NA	1	NA	1	2.66e-07	1.07e-05	0.0018725	0.00186225	1	1
ZBED6	1	NA	NA	NA	1	4.14e-07	1.66e-05	0.002905	0.00289303	1	1
SYNDIG1	NA	1	NA	NA	1	4.43e-07	1.77e-05	0.0030975	0.00309867	1	1
FAM189A1	NA	1	NA	NA	1	5.38e-07	2.15e-05	0.0037625	0.00376145	1	1
GRPR	NA	1	NA	NA	1	6.25e-07	2.5e-05	0.004375	0.00436698	1	1
SPSB1	NA	NA	NA	1	1	6.67e-07	2.67e-05	0.0046725	0.00466112	1	1
ACTL8	NA	NA	NA	1	1	6.84e-07	2.74e-05	0.004795	0.00477635	1	1
DCAF7	NA	NA	NA	1	1	7.2e-07	2.88e-05	0.00504	0.00503056	1	1
KCNG1	1	NA	NA	NA	1	7.4e-07	2.96e-05	0.00518	0.00516779	1	1
KCNJ10	NA	NA	NA	1	1	7.86e-07	3.15e-05	0.0055125	0.00548906	1	1
NFIL3	NA	NA	NA	1	1	8.95e-07	3.58e-05	0.006265	0.0062452	1	1
ZBTB8OS	NA	1	NA	NA	1	9.1e-07	3.64e-05	0.00637	0.00635408	1	1
FOXO1	1	NA	NA	NA	1	9.64e-07	3.86e-05	0.006755	0.00672858	1	1
ZFAND5	1	NA	NA	NA	1	1e-06	4.01e-05	0.0070175	0.00699615	1	1
ZBTB34	NA	NA	1	NA	1	1.02e-06	4.08e-05	0.00714	0.00710927	1	1
CNPY3	NA	NA	1	NA	1	1.02e-06	4.1e-05	0.007175	0.00714749	1	1
GSG1L	NA	NA	NA	1	1	1.03e-06	4.12e-05	0.00721	0.00717907	1	1
MUM1L1	1	NA	NA	NA	1	1.04e-06	4.15e-05	0.0072625	0.00722837	1	1
APOO	NA	NA	NA	1	1	1.06e-06	4.23e-05	0.0074025	0.00736936	1	1
RHOC	NA	NA	NA	1	1	1.08e-06	4.31e-05	0.0075425	0.00751188	1	1
PSMD8	NA	NA	1	NA	1	1.12e-06	4.49e-05	0.0078575	0.00783285	1	1
WNT5A	NA	NA	NA	1	1	1.2e-06	4.82e-05	0.008435	0.00839952	1	1
KLHL10	NA	NA	NA	1	1	1.21e-06	4.83e-05	0.0084525	0.00842571	1	1
FZD1	NA	NA	NA	1	1	1.22e-06	4.87e-05	0.0085225	0.00849321	1	1
CYTH3	NA	NA	NA	1	1	1.23e-06	4.92e-05	0.00861	0.0085661	1	1
RNF187	1	NA	NA	NA	1	1.29e-06	5.18e-05	0.009065	0.00902321	1	1
ZNF518B	NA	NA	1	NA	1	1.34e-06	5.38e-05	0.009415	0.00937326	1	1
ZNF574	1	NA	NA	NA	1	1.45e-06	5.82e-05	0.010185	0.0101317	1	1
CCDC36	NA	1	NA	NA	1	1.52e-06	6.08e-05	0.01064	0.0105876	1	1
CDH18	NA	NA	1	NA	1	1.53e-06	6.12e-05	0.01071	0.0106573	1	1
ANKRD10	1	NA	NA	NA	1	1.57e-06	6.27e-05	0.0109725	0.0109116	1	1
ZNF729	1	NA	NA	NA	1	1.62e-06	6.47e-05	0.0113225	0.0112515	1	1
DCLRE1B	NA	NA	1	NA	1	1.66e-06	6.64e-05	0.01162	0.0115512	1	1
GMEB2	NA	NA	1	NA	1	1.68e-06	6.71e-05	0.0117425	0.0116662	1	1
KCNB2	NA	NA	NA	1	1	1.74e-06	6.96e-05	0.01218	0.0121094	1	1
PDLIM4	NA	1	NA	NA	1	1.77e-06	7.07e-05	0.0123725	0.0123021	1	1
FOXN4	NA	1	NA	NA	1	1.78e-06	7.13e-05	0.0124775	0.0124032	1	1
EPN1	NA	NA	1	NA	1	1.83e-06	7.33e-05	0.0128275	0.0127377	1	1
GRHL1	1	NA	NA	NA	1	1.91e-06	7.65e-05	0.0133875	0.0132941	1	1
BEND2	NA	NA	1	NA	1	1.96e-06	7.84e-05	0.01372	0.0136275	1	1
PTOV1	NA	NA	NA	1	1	2.02e-06	8.09e-05	0.0141575	0.0140517	1	1
SLC9A1	1	NA	NA	NA	1	2.03e-06	8.11e-05	0.0141925	0.0141003	1	1
RMND5A	NA	NA	1	NA	1	2.05e-06	8.21e-05	0.0143675	0.0142729	1	1
TERT	1	NA	NA	NA	1	2.05e-06	8.22e-05	0.014385	0.0142749	1	1
SOBP	NA	1	NA	NA	1	2.14e-06	8.58e-05	0.015015	0.0149016	1	1
TAF6L	1	NA	NA	NA	1	2.15e-06	8.58e-05	0.015015	0.0149093	1	1
ARHGEF18	NA	1	NA	NA	1	2.18e-06	8.71e-05	0.0152425	0.0151299	1	1
PRICKLE1	1	NA	NA	NA	1	2.18e-06	8.74e-05	0.015295	0.01518	1	1
ZNF507	1	NA	NA	NA	1	2.19e-06	8.78e-05	0.015365	0.0152468	1	1
ATN1	NA	1	NA	NA	1	2.23e-06	8.92e-05	0.01561	0.0154915	1	1
JADE3	NA	NA	1	NA	1	2.24e-06	8.95e-05	0.0156625	0.0155361	1	1
PRDM1	NA	NA	NA	1	1	2.24e-06	8.96e-05	0.01568	0.0155547	1	1
LONP1	1	NA	NA	NA	1	2.3e-06	9.2e-05	0.0161	0.0159668	1	1
SHROOM1	NA	NA	NA	1	1	2.4e-06	9.62e-05	0.016835	0.0166968	1	1
SLC6A2	1	NA	NA	NA	1	2.44e-06	9.75e-05	0.0170625	0.0169213	1	1
SLC24A1	1	NA	NA	NA	1	2.45e-06	9.79e-05	0.0171325	0.016989	1	1
FOXJ3	NA	NA	NA	1	1	2.45e-06	9.82e-05	0.017185	0.0170311	1	1
TANK	NA	NA	NA	1	1	2.48e-06	9.93e-05	0.0173775	0.0172319	1	1
GTF2IRD2B	NA	1	NA	NA	1	2.52e-06	0.000100923	0.0176615	0.0175073	1	1
ARFGAP2	NA	NA	1	NA	1	2.62e-06	0.000104671	0.0183174	0.0181517	1	1
CHERP	NA	1	NA	NA	1	2.63e-06	0.000105421	0.0184487	0.0182804	1	1
FGD5	NA	NA	NA	1	1	2.67e-06	0.000106876	0.0187033	0.0185305	1	1
KIAA0355	1	NA	NA	NA	1	2.68e-06	0.000107063	0.018736	0.0185625	1	1
ANO8	1	NA	NA	NA	1	2.73e-06	0.000109359	0.0191378	0.0189568	1	1
MLLT6	NA	1	NA	NA	1	2.85e-06	0.00011421	0.0199868	0.0197895	1	1
SPRTN	1	NA	NA	NA	1	2.86e-06	0.000114324	0.0200067	0.019809	1	1
AATK	NA	NA	NA	1	1	2.88e-06	0.000115298	0.0201772	0.0199761	1	1
SLC37A1	NA	NA	1	NA	1	2.89e-06	0.000115631	0.0202354	0.0200331	1	1
AKAP12	1	NA	NA	NA	1	2.89e-06	0.000115727	0.0202522	0.0200496	1	1
GAN	NA	NA	NA	1	1	2.91e-06	0.000116517	0.0203905	0.0201852	1	1
COPB1	NA	NA	1	NA	1	2.92e-06	0.000116846	0.020448	0.0202416	1	1
MPP5	NA	NA	NA	1	1	2.96e-06	0.000118633	0.0207608	0.0205479	1	1
ZAP70	1	NA	NA	NA	1	3.06e-06	0.000122275	0.0213981	0.0211722	1	1
DCAF5	NA	NA	1	NA	1	3.1e-06	0.000124044	0.0217077	0.0214752	1	1
CNOT2	1	NA	NA	NA	1	3.14e-06	0.000125567	0.0219742	0.0217359	1	1
JAK3	NA	NA	NA	1	1	3.19e-06	0.000127755	0.0223571	0.0221105	1	1
MAST3	1	NA	NA	NA	1	3.2e-06	0.000128077	0.0224135	0.0221655	1	1
BCAR3	NA	NA	NA	1	1	3.27e-06	0.000130889	0.0229056	0.0226466	1	1
CDH4	NA	NA	1	NA	1	3.28e-06	0.000131116	0.0229453	0.0226856	1	1
FBRSL1	NA	1	NA	NA	1	3.31e-06	0.000132566	0.0231991	0.0229335	1	1
RHBDF2	1	NA	NA	NA	1	3.57e-06	0.00014286	0.0250005	0.0246924	1	1
TNKS1BP1	NA	NA	NA	1	1	3.62e-06	0.000144784	0.0253372	0.0250206	1	1
ZC3H3	1	NA	NA	NA	1	3.71e-06	0.000148586	0.0260025	0.0256693	1	1
TFDP2	NA	NA	NA	1	1	3.75e-06	0.000149848	0.0262234	0.0258845	1	1
FBXO11	NA	NA	NA	1	1	3.83e-06	0.000153229	0.0268151	0.0264607	1	1
FNBP4	NA	NA	NA	1	1	3.85e-06	0.000153857	0.026925	0.0265678	1	1
HAT1	NA	NA	1	NA	1	3.92e-06	0.00015666	0.0274155	0.0270452	1	1
ZMYM2	1	NA	NA	NA	1	4.05e-06	0.000161962	0.0283433	0.0279477	1	1
ACBD3	NA	NA	NA	1	1	4.07e-06	0.000162939	0.0285143	0.0281139	1	1
ATF2	1	NA	NA	NA	1	4.27e-06	0.000170862	0.0299008	0.0294606	1	1
IPO8	1	NA	NA	NA	1	4.31e-06	0.000172377	0.030166	0.029718	1	1
DGKA	NA	NA	1	NA	1	4.33e-06	0.000173057	0.030285	0.0298335	1	1
HGS	NA	NA	1	NA	1	4.48e-06	0.000179159	0.0313528	0.0308691	1	1
PAN2	NA	NA	NA	1	1	4.96e-06	0.000198597	0.0347545	0.0341608	1	1
PRDM15	NA	1	NA	NA	1	5.17e-06	0.000206675	0.0361681	0.0355256	1	1
NCOA7	NA	NA	NA	1	1	5.28e-06	0.00021144	0.037002	0.0363296	1	1
DVL3	NA	1	NA	NA	1	5.45e-06	0.000217981	0.0381467	0.0374323	1	1
GRK6	1	NA	NA	NA	1	5.56e-06	0.000222562	0.0389483	0.0382038	1	1
ACSL6	1	NA	NA	NA	1	5.76e-06	0.000230438	0.0403266	0.0395288	1	1
IGF2BP2	NA	NA	1	NA	1	5.88e-06	0.000235152	0.0411516	0.040321	1	1
CNTNAP1	NA	NA	1	NA	1	5.93e-06	0.000237085	0.0414899	0.0406457	1	1
MRC2	NA	NA	NA	1	1	6.23e-06	0.000249131	0.0435979	0.0426665	1	1
DNM1	NA	NA	1	NA	1	6.29e-06	0.000251636	0.0440363	0.043086	1	1
DTL	1	NA	NA	NA	1	6.31e-06	0.000252495	0.0441866	0.04323	1	1
DOCK5	NA	NA	1	NA	1	6.55e-06	0.000261986	0.0458476	0.0448181	1	1
ANK1	NA	NA	1	NA	1	7.11e-06	0.00028429	0.0497507	0.0485402	1	1
DSP	NA	NA	NA	1	1	7.13e-06	0.000285115	0.0498951	0.0486775	1	1
SVIL	1	NA	NA	NA	1	7.13e-06	0.000285235	0.0499161	0.0486976	1	1
SLC4A2	NA	NA	1	NA	1	7.14e-06	0.000285585	0.0499774	0.0487559	1	1
KTN1	1	NA	NA	NA	1	7.54e-06	0.000301625	0.0527844	0.0514231	1	1
ARFGEF2	NA	1	NA	NA	1	7.55e-06	0.000302092	0.0528661	0.0515006	1	1
EEA1	1	NA	NA	NA	1	7.71e-06	0.000308542	0.0539948	0.052571	1	1
SLC26A9	1	NA	NA	NA	1	7.87e-06	0.000314949	0.0551161	0.053633	1	1
TCERG1	NA	NA	NA	1	1	8.13e-06	0.000325413	0.0569473	0.0553649	1	1
MCF2	NA	1	NA	NA	1	8.18e-06	0.000327402	0.0572954	0.0556937	1	1
SLIT1	NA	NA	NA	1	1	8.57e-06	0.00034281	0.0599917	0.0582373	1	1
HECTD1	NA	1	NA	NA	1	9.26e-06	0.00037045	0.0648287	0.0627834	1	1
IQGAP1	NA	NA	NA	1	1	9.59e-06	0.000383563	0.0671235	0.0649324	1	1
AKAP13	NA	NA	NA	1	1	1.01e-05	0.00040487	0.0708522	0.0684138	1	1
RANBP2	NA	1	NA	NA	1	1.06e-05	0.000425675	0.0744931	0.0718009	1	1
COL4A6	NA	NA	1	NA	1	1.1e-05	0.000439491	0.0769109	0.0740433	1	1
FRYL	NA	NA	1	NA	1	1.19e-05	0.000476333	0.0833583	0.0799968	1	1
HECW2	NA	NA	1	NA	1	1.2e-05	0.000481061	0.0841857	0.0807581	1	1
PLEC	1	NA	NA	NA	1	1.4e-05	0.000561304	0.0982282	0.093583	1	1
HERC2	1	NA	NA	NA	1	1.49e-05	0.00059578	0.104261	0.0990383	1	1
PIKFYVE	NA	NA	NA	1	1	1.84e-05	0.000737393	0.129044	0.121106	1	1
DOCK10	NA	NA	1	NA	1	2.25e-05	0.000901646	0.157788	0.14603	1	1
TTN	NA	NA	NA	1	1	0.000157514	0.00630238	1.10292	0.669255	1	1
ARF5	NA	NA	NA	NA	NA	1.48e-06	5.93e-05	0.0103775	1	1	1
FKBP4	NA	NA	NA	NA	NA	1.19e-06	4.76e-05	0.00833	1	1	1
CYP26B1	NA	NA	NA	NA	NA	1.23e-06	4.93e-05	0.0086275	1	1	1
SEMA3F	NA	NA	NA	NA	NA	3.73e-06	0.00014944	0.026152	1	1	1
SENP1	NA	NA	NA	NA	NA	3.09e-06	0.000123831	0.0216704	1	1	1
RALA	NA	NA	NA	NA	NA	8.82e-07	3.53e-05	0.0061775	1	1	1
CACNG3	NA	NA	NA	NA	NA	1.14e-06	4.55e-05	0.0079625	1	1	1
HOXA11	NA	NA	NA	NA	NA	5.53e-07	2.21e-05	0.0038675	1	1	1
CX3CL1	NA	NA	NA	NA	NA	1.01e-06	4.05e-05	0.0070875	1	1	1
RHBDD2	NA	NA	NA	NA	NA	9.45e-07	3.78e-05	0.006615	1	1	1
OSBPL7	NA	NA	NA	NA	NA	3.93e-06	0.000157262	0.0275208	1	1	1
YBX2	NA	NA	NA	NA	NA	1.53e-06	6.11e-05	0.0106925	1	1	1
TFAP2D	NA	NA	NA	NA	NA	1.32e-06	5.29e-05	0.0092575	1	1	1
CD74	NA	NA	NA	NA	NA	2.56e-06	0.00010252	0.017941	1	1	1
RANBP9	NA	NA	NA	NA	NA	2.26e-06	9.06e-05	0.015855	1	1	1
TSPAN9	NA	NA	NA	NA	NA	6.09e-07	2.44e-05	0.00427	1	1	1
PPP5C	NA	NA	NA	NA	NA	2.19e-06	8.76e-05	0.01533	1	1	1
UBR7	NA	NA	NA	NA	NA	2.29e-06	9.18e-05	0.016065	1	1	1
MAP4K5	NA	NA	NA	NA	NA	4.17e-06	0.00016684	0.029197	1	1	1
XYLT2	NA	NA	NA	NA	NA	2.3e-06	9.22e-05	0.016135	1	1	1
RALBP1	NA	NA	NA	NA	NA	1.64e-06	6.57e-05	0.0114975	1	1	1
PSD	NA	NA	NA	NA	NA	4.47e-06	0.000178862	0.0313009	1	1	1
SYT13	NA	NA	NA	NA	NA	1.15e-06	4.6e-05	0.00805	1	1	1
RB1CC1	NA	NA	NA	NA	NA	5.4e-06	0.000215969	0.0377946	1	1	1
AKAP11	NA	NA	NA	NA	NA	3.6e-06	0.000143926	0.025187	1	1	1
FAM13B	NA	NA	NA	NA	NA	6.21e-06	0.000248497	0.043487	1	1	1
LRRC7	NA	NA	NA	NA	NA	5.99e-06	0.000239788	0.0419629	1	1	1
OTC	NA	NA	NA	NA	NA	1.59e-06	6.38e-05	0.011165	1	1	1
TTC17	NA	NA	NA	NA	NA	4.57e-06	0.000182985	0.0320224	1	1	1
HOXC8	NA	NA	NA	NA	NA	8.68e-07	3.47e-05	0.0060725	1	1	1
BOD1L1	NA	NA	NA	NA	NA	4.81e-06	0.000192387	0.0336677	1	1	1
RTN4R	NA	NA	NA	NA	NA	5.54e-07	2.22e-05	0.003885	1	1	1
PSMA4	NA	NA	NA	NA	NA	1.59e-06	6.38e-05	0.011165	1	1	1
LCP2	NA	NA	NA	NA	NA	6.63e-06	0.000265317	0.0464305	1	1	1
DCN	NA	NA	NA	NA	NA	1.87e-06	7.5e-05	0.013125	1	1	1
GRN	NA	NA	NA	NA	NA	2.45e-06	9.82e-05	0.017185	1	1	1
KIAA2022	NA	NA	NA	NA	NA	2.49e-06	9.96e-05	0.01743	1	1	1
TLL1	NA	NA	NA	NA	NA	7.92e-06	0.000317049	0.0554836	1	1	1
NNAT	NA	NA	NA	NA	NA	4.82e-07	1.93e-05	0.0033775	1	1	1
CBLN4	NA	NA	NA	NA	NA	4.91e-07	1.96e-05	0.00343	1	1	1
CLDN11	NA	NA	NA	NA	NA	9.74e-07	3.9e-05	0.006825	1	1	1
INPP4A	NA	NA	NA	NA	NA	5.51e-06	0.000220612	0.0386071	1	1	1
SLC2A3	NA	NA	NA	NA	NA	1.04e-06	4.17e-05	0.0072975	1	1	1
GNA11	NA	NA	NA	NA	NA	6.92e-07	2.77e-05	0.0048475	1	1	1
HDAC7	NA	NA	NA	NA	NA	3.73e-06	0.00014939	0.0261432	1	1	1
APPBP2	NA	NA	NA	NA	NA	2.73e-06	0.00010908	0.019089	1	1	1
CD22	NA	NA	NA	NA	NA	2.98e-06	0.000119244	0.0208677	1	1	1
ZFY	NA	NA	NA	NA	NA	1.22e-06	4.87e-05	0.0085225	1	1	1
TRIB2	NA	NA	NA	NA	NA	6.55e-07	2.62e-05	0.004585	1	1	1
OTUD5	NA	NA	NA	NA	NA	1.7e-06	6.8e-05	0.0119	1	1	1
GPKOW	NA	NA	NA	NA	NA	1.79e-06	7.14e-05	0.012495	1	1	1
AQR	NA	NA	NA	NA	NA	6.14e-06	0.00024568	0.042994	1	1	1
MBD3	NA	NA	NA	NA	NA	5.04e-07	2.02e-05	0.003535	1	1	1
PSMC4	NA	NA	NA	NA	NA	1.6e-06	6.39e-05	0.0111825	1	1	1
CAMKK1	NA	NA	NA	NA	NA	1.38e-06	5.51e-05	0.0096425	1	1	1
ACAP1	NA	NA	NA	NA	NA	2.44e-06	9.76e-05	0.01708	1	1	1
DERL2	NA	NA	NA	NA	NA	9.25e-07	3.7e-05	0.006475	1	1	1
KDM4B	NA	NA	NA	NA	NA	2.29e-06	9.17e-05	0.0160475	1	1	1
YTHDC2	NA	NA	NA	NA	NA	9.03e-06	0.000361487	0.0632602	1	1	1
FOXJ2	NA	NA	NA	NA	NA	1.78e-06	7.11e-05	0.0124425	1	1	1
TNFRSF1A	NA	NA	NA	NA	NA	8.77e-07	3.51e-05	0.0061425	1	1	1
GOLGA5	NA	NA	NA	NA	NA	4.21e-06	0.000168455	0.0294796	1	1	1
CELSR3	NA	NA	NA	NA	NA	8.64e-06	0.000345665	0.0604914	1	1	1
PPP2R5B	NA	NA	NA	NA	NA	2.24e-06	8.95e-05	0.0156625	1	1	1
BCL3	NA	NA	NA	NA	NA	1.27e-06	5.1e-05	0.008925	1	1	1
PDZD4	NA	NA	NA	NA	NA	2.97e-06	0.000118705	0.0207734	1	1	1
FSTL3	NA	NA	NA	NA	NA	3.59e-07	1.43e-05	0.0025025	1	1	1
TRIP13	NA	NA	NA	NA	NA	1.25e-06	4.99e-05	0.0087325	1	1	1
VASH1	NA	NA	NA	NA	NA	1.27e-06	5.1e-05	0.008925	1	1	1
HSD17B10	NA	NA	NA	NA	NA	1.1e-06	4.39e-05	0.0076825	1	1	1
FGF4	NA	NA	NA	NA	NA	5.88e-07	2.35e-05	0.0041125	1	1	1
ST6GAL1	NA	NA	NA	NA	NA	1.96e-06	7.85e-05	0.0137375	1	1	1
REXO1	NA	NA	NA	NA	NA	1.71e-06	6.85e-05	0.0119875	1	1	1
P2RY10	NA	NA	NA	NA	NA	5.2e-07	2.08e-05	0.00364	1	1	1
TNS1	NA	NA	NA	NA	NA	1.21e-05	0.000485595	0.0849791	1	1	1
NGFR	NA	NA	NA	NA	NA	1.23e-06	4.9e-05	0.008575	1	1	1
NTN1	NA	NA	NA	NA	NA	8.37e-07	3.35e-05	0.0058625	1	1	1
MNT	NA	NA	NA	NA	NA	6.93e-07	2.77e-05	0.0048475	1	1	1
TBX21	NA	NA	NA	NA	NA	1.46e-06	5.84e-05	0.01022	1	1	1
MAP2K5	NA	NA	NA	NA	NA	3.73e-06	0.000149346	0.0261355	1	1	1
C12ORF5	NA	NA	NA	NA	NA	5.1e-07	2.04e-05	0.00357	1	1	1
FGF20	NA	NA	NA	NA	NA	3.07e-07	1.23e-05	0.0021525	1	1	1
CDK13	NA	NA	NA	NA	NA	4.16e-06	0.000166289	0.0291006	1	1	1
CRYBG3	NA	NA	NA	NA	NA	4.87e-06	0.000194939	0.0341143	1	1	1
TRAM2	NA	NA	NA	NA	NA	1.79e-06	7.15e-05	0.0125125	1	1	1
TMEM131	NA	NA	NA	NA	NA	9.79e-06	0.000391779	0.0685613	1	1	1
OSTM1	NA	NA	NA	NA	NA	1.73e-06	6.91e-05	0.0120925	1	1	1
OXCT1	NA	NA	NA	NA	NA	2.58e-06	0.000103423	0.018099	1	1	1
ZNF416	NA	NA	NA	NA	NA	1.29e-06	5.17e-05	0.0090475	1	1	1
KIAA1467	NA	NA	NA	NA	NA	1.94e-06	7.76e-05	0.01358	1	1	1
RBM22	NA	NA	NA	NA	NA	3.3e-06	0.000132236	0.0231413	1	1	1
ZW10	NA	NA	NA	NA	NA	4.06e-06	0.000162487	0.0284352	1	1	1
TFAP2C	NA	NA	NA	NA	NA	1.43e-06	5.74e-05	0.010045	1	1	1
SULT2B1	NA	NA	NA	NA	NA	1.14e-06	4.55e-05	0.0079625	1	1	1
PPP1R13B	NA	NA	NA	NA	NA	5.2e-06	0.000207948	0.0363909	1	1	1
ESF1	NA	NA	NA	NA	NA	2.06e-06	8.23e-05	0.0144025	1	1	1
UQCRC1	NA	NA	NA	NA	NA	2.05e-06	8.19e-05	0.0143325	1	1	1
LAG3	NA	NA	NA	NA	NA	1.38e-06	5.52e-05	0.00966	1	1	1
MLF2	NA	NA	NA	NA	NA	9.15e-07	3.66e-05	0.006405	1	1	1
TFAP4	NA	NA	NA	NA	NA	8.2e-07	3.28e-05	0.00574	1	1	1
CHRD	NA	NA	NA	NA	NA	8.45e-06	0.000338109	0.0591691	1	1	1
THPO	NA	NA	NA	NA	NA	1.94e-06	7.75e-05	0.0135625	1	1	1
GOLGA3	NA	NA	NA	NA	NA	7.8e-06	0.000311975	0.0545956	1	1	1
EFNB1	NA	NA	NA	NA	NA	9.08e-07	3.63e-05	0.0063525	1	1	1
GLG1	NA	NA	NA	NA	NA	6.85e-06	0.000274259	0.0479953	1	1	1
DLD	NA	NA	NA	NA	NA	3.52e-06	0.000140724	0.0246267	1	1	1
CMTM6	NA	NA	NA	NA	NA	5.37e-07	2.15e-05	0.0037625	1	1	1
HAUS4	NA	NA	NA	NA	NA	1.25e-06	5.02e-05	0.008785	1	1	1
G2E3	NA	NA	NA	NA	NA	2.81e-06	0.000112522	0.0196913	1	1	1
TBX15	NA	NA	NA	NA	NA	2.26e-06	9.04e-05	0.01582	1	1	1
CBX5	NA	NA	NA	NA	NA	6.55e-07	2.62e-05	0.004585	1	1	1
KLHL20	NA	NA	NA	NA	NA	4.45e-06	0.000177998	0.0311497	1	1	1
PRRT1	NA	NA	NA	NA	NA	4.87e-07	1.95e-05	0.0034125	1	1	1
ZNF184	NA	NA	NA	NA	NA	1.63e-06	6.52e-05	0.01141	1	1	1
VCL	NA	NA	NA	NA	NA	5.23e-06	0.000209165	0.0366039	1	1	1
SIRT1	NA	NA	NA	NA	NA	2.2e-06	8.78e-05	0.015365	1	1	1
TGFBR3	NA	NA	NA	NA	NA	4.02e-06	0.000160894	0.0281564	1	1	1
STX1B	NA	NA	NA	NA	NA	1.27e-06	5.07e-05	0.0088725	1	1	1
TECR	NA	NA	NA	NA	NA	1.35e-06	5.41e-05	0.0094675	1	1	1
CDC34	NA	NA	NA	NA	NA	4.14e-07	1.66e-05	0.002905	1	1	1
GADD45B	NA	NA	NA	NA	NA	4.31e-07	1.72e-05	0.00301	1	1	1
MADCAM1	NA	NA	NA	NA	NA	3.3e-07	1.32e-05	0.00231	1	1	1
SNAP29	NA	NA	NA	NA	NA	8.54e-07	3.42e-05	0.005985	1	1	1
DDTL	NA	NA	NA	NA	NA	1.91e-07	7.64e-06	0.001337	1	1	1
OSM	NA	NA	NA	NA	NA	4.37e-07	1.75e-05	0.0030625	1	1	1
SF3A1	NA	NA	NA	NA	NA	2.61e-06	0.000104361	0.0182632	1	1	1
SNRPD3	NA	NA	NA	NA	NA	5.74e-07	2.29e-05	0.0040075	1	1	1
MAPK1	NA	NA	NA	NA	NA	1.03e-06	4.13e-05	0.0072275	1	1	1
MORC2	NA	NA	NA	NA	NA	3.89e-06	0.000155808	0.0272664	1	1	1
SLC25A1	NA	NA	NA	NA	NA	1.01e-06	4.02e-05	0.007035	1	1	1
PDXP	NA	NA	NA	NA	NA	2.94e-07	1.18e-05	0.002065	1	1	1
ASPHD2	NA	NA	NA	NA	NA	9.18e-07	3.67e-05	0.0064225	1	1	1
TOMM22	NA	NA	NA	NA	NA	5.07e-07	2.03e-05	0.0035525	1	1	1
RTCB	NA	NA	NA	NA	NA	1.9e-06	7.61e-05	0.0133175	1	1	1
GTPBP1	NA	NA	NA	NA	NA	2.07e-06	8.28e-05	0.01449	1	1	1
RASL10A	NA	NA	NA	NA	NA	3.61e-07	1.44e-05	0.00252	1	1	1
HMGXB4	NA	NA	NA	NA	NA	1.89e-06	7.56e-05	0.01323	1	1	1
NIPSNAP1	NA	NA	NA	NA	NA	1.54e-06	6.15e-05	0.0107625	1	1	1
RASD2	NA	NA	NA	NA	NA	3.72e-07	1.49e-05	0.0026075	1	1	1
CBX7	NA	NA	NA	NA	NA	1.04e-06	4.14e-05	0.007245	1	1	1
ACR	NA	NA	NA	NA	NA	1.28e-06	5.11e-05	0.0089425	1	1	1
CABP7	NA	NA	NA	NA	NA	6.7e-07	2.68e-05	0.00469	1	1	1
RPL3	NA	NA	NA	NA	NA	1.54e-06	6.16e-05	0.01078	1	1	1
MYH9	NA	NA	NA	NA	NA	6.94e-06	0.000277593	0.0485788	1	1	1
EIF3D	NA	NA	NA	NA	NA	2.31e-06	9.25e-05	0.0161875	1	1	1
ST13	NA	NA	NA	NA	NA	2.09e-06	8.35e-05	0.0146125	1	1	1
IL2RB	NA	NA	NA	NA	NA	1.7e-06	6.8e-05	0.0119	1	1	1
RBX1	NA	NA	NA	NA	NA	8.69e-07	3.48e-05	0.00609	1	1	1
PHF5A	NA	NA	NA	NA	NA	6.09e-07	2.44e-05	0.00427	1	1	1
ACO2	NA	NA	NA	NA	NA	2.8e-06	0.00011187	0.0195773	1	1	1
BRD1	NA	NA	NA	NA	NA	3.31e-06	0.000132278	0.0231486	1	1	1
ZBED4	NA	NA	NA	NA	NA	1.61e-06	6.43e-05	0.0112525	1	1	1
PAPOLA	NA	NA	NA	NA	NA	5.14e-06	0.000205775	0.0360106	1	1	1
SUPT16H	NA	NA	NA	NA	NA	4.22e-06	0.000168744	0.0295302	1	1	1
SOS2	NA	NA	NA	NA	NA	5.02e-06	0.000200855	0.0351496	1	1	1
CNIH1	NA	NA	NA	NA	NA	7.63e-07	3.05e-05	0.0053375	1	1	1
PIGH	NA	NA	NA	NA	NA	6.21e-07	2.48e-05	0.00434	1	1	1
PSMA3	NA	NA	NA	NA	NA	1.71e-06	6.83e-05	0.0119525	1	1	1
TMED8	NA	NA	NA	NA	NA	1.2e-06	4.81e-05	0.0084175	1	1	1
AHSA1	NA	NA	NA	NA	NA	1.83e-06	7.33e-05	0.0128275	1	1	1
SPTLC2	NA	NA	NA	NA	NA	2.53e-06	0.000101221	0.0177137	1	1	1
CHGA	NA	NA	NA	NA	NA	1.99e-06	7.96e-05	0.01393	1	1	1
SIX4	NA	NA	NA	NA	NA	1.22e-06	4.9e-05	0.008575	1	1	1
EIF5	NA	NA	NA	NA	NA	2.51e-06	0.000100284	0.0175497	1	1	1
ZFYVE21	NA	NA	NA	NA	NA	1.65e-06	6.59e-05	0.0115325	1	1	1
MTHFD1	NA	NA	NA	NA	NA	4.78e-06	0.000191331	0.0334829	1	1	1
PABPN1	NA	NA	NA	NA	NA	1e-06	4.01e-05	0.0070175	1	1	1
NFKBIA	NA	NA	NA	NA	NA	1.12e-06	4.47e-05	0.0078225	1	1	1
BRMS1L	NA	NA	NA	NA	NA	1.7e-06	6.79e-05	0.0118825	1	1	1
PNN	NA	NA	NA	NA	NA	2.24e-06	8.96e-05	0.01568	1	1	1
MYBL2	NA	NA	NA	NA	NA	2.41e-06	9.64e-05	0.01687	1	1	1
SALL4	NA	NA	NA	NA	NA	2.02e-06	8.07e-05	0.0141225	1	1	1
CSTF1	NA	NA	NA	NA	NA	1.34e-06	5.36e-05	0.00938	1	1	1
EEF1A2	NA	NA	NA	NA	NA	1.29e-06	5.16e-05	0.00903	1	1	1
CSNK2A1	NA	NA	NA	NA	NA	1.95e-06	7.81e-05	0.0136675	1	1	1
MACROD2	NA	NA	NA	NA	NA	1.55e-06	6.19e-05	0.0108325	1	1	1
OXT	NA	NA	NA	NA	NA	1.83e-07	7.33e-06	0.00128275	1	1	1
CHMP4B	NA	NA	NA	NA	NA	6.38e-07	2.55e-05	0.0044625	1	1	1
SLC32A1	NA	NA	NA	NA	NA	9.84e-07	3.94e-05	0.006895	1	1	1
AHCY	NA	NA	NA	NA	NA	1.29e-06	5.18e-05	0.009065	1	1	1
TXNL1	NA	NA	NA	NA	NA	1.55e-06	6.19e-05	0.0108325	1	1	1
IDH3G	NA	NA	NA	NA	NA	3.54e-06	0.000141695	0.0247966	1	1	1
MXRA5	NA	NA	NA	NA	NA	3.72e-06	0.000148891	0.0260559	1	1	1
PSMD10	NA	NA	NA	NA	NA	1.12e-06	4.5e-05	0.007875	1	1	1
STS	NA	NA	NA	NA	NA	1.16e-06	4.65e-05	0.0081375	1	1	1
TBL1X	NA	NA	NA	NA	NA	1.98e-06	7.91e-05	0.0138425	1	1	1
PGRMC1	NA	NA	NA	NA	NA	7.25e-07	2.9e-05	0.005075	1	1	1
RHOXF1	NA	NA	NA	NA	NA	1.07e-06	4.26e-05	0.007455	1	1	1
NXT2	NA	NA	NA	NA	NA	1.14e-06	4.57e-05	0.0079975	1	1	1
TLR8	NA	NA	NA	NA	NA	1.57e-06	6.27e-05	0.0109725	1	1	1
WDR13	NA	NA	NA	NA	NA	1.39e-06	5.56e-05	0.00973	1	1	1
PAGE4	NA	NA	NA	NA	NA	5.36e-07	2.14e-05	0.003745	1	1	1
GLRA2	NA	NA	NA	NA	NA	1.27e-06	5.1e-05	0.008925	1	1	1
STAG2	NA	NA	NA	NA	NA	9.61e-06	0.000384424	0.0672742	1	1	1
F9	NA	NA	NA	NA	NA	2.89e-06	0.000115567	0.0202242	1	1	1
ABCD1	NA	NA	NA	NA	NA	3.26e-06	0.000130369	0.0228146	1	1	1
KCND1	NA	NA	NA	NA	NA	1.4e-06	5.6e-05	0.0098	1	1	1
SLC25A14	NA	NA	NA	NA	NA	2.81e-06	0.000112564	0.0196987	1	1	1
PQBP1	NA	NA	NA	NA	NA	1.05e-06	4.19e-05	0.0073325	1	1	1
PCSK1N	NA	NA	NA	NA	NA	3.26e-07	1.31e-05	0.0022925	1	1	1
RAB40AL	NA	NA	NA	NA	NA	5.81e-07	2.33e-05	0.0040775	1	1	1
GPR50	NA	NA	NA	NA	NA	9.93e-07	3.98e-05	0.006965	1	1	1
RP2	NA	NA	NA	NA	NA	8.96e-07	3.59e-05	0.0062825	1	1	1
USP11	NA	NA	NA	NA	NA	3.95e-06	0.000158163	0.0276785	1	1	1
TIMP1	NA	NA	NA	NA	NA	7.06e-07	2.82e-05	0.004935	1	1	1
GLA	NA	NA	NA	NA	NA	2.25e-06	9.01e-05	0.0157675	1	1	1
NDFIP2	NA	NA	NA	NA	NA	1.38e-06	5.51e-05	0.0096425	1	1	1
MMP2	NA	NA	NA	NA	NA	2.52e-06	0.000100773	0.0176353	1	1	1
C16ORF70	NA	NA	NA	NA	NA	2.93e-06	0.000117187	0.0205077	1	1	1
CORO1A	NA	NA	NA	NA	NA	1.33e-06	5.31e-05	0.0092925	1	1	1
NUTF2	NA	NA	NA	NA	NA	8.26e-07	3.3e-05	0.005775	1	1	1
CBLN1	NA	NA	NA	NA	NA	5.64e-07	2.26e-05	0.003955	1	1	1
MMP15	NA	NA	NA	NA	NA	2.32e-06	9.29e-05	0.0162575	1	1	1
PSMD7	NA	NA	NA	NA	NA	1.61e-06	6.44e-05	0.01127	1	1	1
SMPD3	NA	NA	NA	NA	NA	1.87e-06	7.5e-05	0.013125	1	1	1
PLA2G15	NA	NA	NA	NA	NA	1.41e-06	5.62e-05	0.009835	1	1	1
FA2H	NA	NA	NA	NA	NA	1.63e-06	6.53e-05	0.0114275	1	1	1
ARHGDIG	NA	NA	NA	NA	NA	3.52e-07	1.41e-05	0.0024675	1	1	1
USP10	NA	NA	NA	NA	NA	3.52e-06	0.000140988	0.0246729	1	1	1
TSC2	NA	NA	NA	NA	NA	3.87e-06	0.0001548	0.02709	1	1	1
STUB1	NA	NA	NA	NA	NA	1.1e-06	4.42e-05	0.007735	1	1	1
RHBDL1	NA	NA	NA	NA	NA	6.87e-07	2.75e-05	0.0048125	1	1	1
CAPN15	NA	NA	NA	NA	NA	1.77e-06	7.07e-05	0.0123725	1	1	1
USP31	NA	NA	NA	NA	NA	2.84e-06	0.000113621	0.0198837	1	1	1
TOX3	NA	NA	NA	NA	NA	1.62e-06	6.49e-05	0.0113575	1	1	1
MAZ	NA	NA	NA	NA	NA	8.76e-07	3.5e-05	0.006125	1	1	1
CDIPT	NA	NA	NA	NA	NA	6.32e-07	2.53e-05	0.0044275	1	1	1
MGA	NA	NA	NA	NA	NA	7.4e-06	0.000295932	0.0517881	1	1	1
AQP9	NA	NA	NA	NA	NA	1.11e-06	4.43e-05	0.0077525	1	1	1
CSK	NA	NA	NA	NA	NA	2.74e-06	0.000109617	0.019183	1	1	1
GABPB1	NA	NA	NA	NA	NA	1.77e-06	7.07e-05	0.0123725	1	1	1
RHOV	NA	NA	NA	NA	NA	6.65e-07	2.66e-05	0.004655	1	1	1
VPS18	NA	NA	NA	NA	NA	2.44e-06	9.77e-05	0.0170975	1	1	1
AGO2	NA	NA	NA	NA	NA	5.97e-06	0.000238957	0.0418175	1	1	1
PAG1	NA	NA	NA	NA	NA	1.46e-06	5.85e-05	0.0102375	1	1	1
RIPK2	NA	NA	NA	NA	NA	2.72e-06	0.000108948	0.0190659	1	1	1
SFRP1	NA	NA	NA	NA	NA	5.52e-07	2.21e-05	0.0038675	1	1	1
EIF3E	NA	NA	NA	NA	NA	3.03e-06	0.00012143	0.0212502	1	1	1
EMC2	NA	NA	NA	NA	NA	2.72e-06	0.000108745	0.0190304	1	1	1
GML	NA	NA	NA	NA	NA	9.45e-07	3.78e-05	0.006615	1	1	1
MTMR9	NA	NA	NA	NA	NA	1.92e-06	7.7e-05	0.013475	1	1	1
DCTN6	NA	NA	NA	NA	NA	8.85e-07	3.54e-05	0.006195	1	1	1
PPP2CB	NA	NA	NA	NA	NA	1.08e-06	4.32e-05	0.00756	1	1	1
NEFM	NA	NA	NA	NA	NA	1.28e-06	5.13e-05	0.0089775	1	1	1
KCTD9	NA	NA	NA	NA	NA	1.85e-06	7.4e-05	0.01295	1	1	1
HNRNPL	NA	NA	NA	NA	NA	1.83e-06	7.34e-05	0.012845	1	1	1
KCNA7	NA	NA	NA	NA	NA	6.65e-07	2.66e-05	0.004655	1	1	1
RELB	NA	NA	NA	NA	NA	1.76e-06	7.06e-05	0.012355	1	1	1
CLASRP	NA	NA	NA	NA	NA	3.83e-06	0.000153313	0.0268298	1	1	1
LIN7B	NA	NA	NA	NA	NA	1.16e-06	4.64e-05	0.00812	1	1	1
PPP1R37	NA	NA	NA	NA	NA	8.58e-07	3.43e-05	0.0060025	1	1	1
FCGRT	NA	NA	NA	NA	NA	1.11e-06	4.42e-05	0.007735	1	1	1
SLC17A7	NA	NA	NA	NA	NA	1.84e-06	7.36e-05	0.01288	1	1	1
SF3A2	NA	NA	NA	NA	NA	5.96e-07	2.38e-05	0.004165	1	1	1
AES	NA	NA	NA	NA	NA	5.25e-07	2.1e-05	0.003675	1	1	1
SGTA	NA	NA	NA	NA	NA	9.81e-07	3.93e-05	0.0068775	1	1	1
SNAPC2	NA	NA	NA	NA	NA	6.72e-07	2.69e-05	0.0047075	1	1	1
FIZ1	NA	NA	NA	NA	NA	5.62e-07	2.25e-05	0.0039375	1	1	1
SLC1A6	NA	NA	NA	NA	NA	9.82e-07	3.93e-05	0.0068775	1	1	1
FBL	NA	NA	NA	NA	NA	1.67e-06	6.67e-05	0.0116725	1	1	1
EBI3	NA	NA	NA	NA	NA	6.32e-07	2.53e-05	0.0044275	1	1	1
FSD1	NA	NA	NA	NA	NA	1.17e-06	4.7e-05	0.008225	1	1	1
POLR2I	NA	NA	NA	NA	NA	7.19e-07	2.88e-05	0.00504	1	1	1
APLP1	NA	NA	NA	NA	NA	2.78e-06	0.000111299	0.0194773	1	1	1
TGFB1	NA	NA	NA	NA	NA	1.34e-06	5.34e-05	0.009345	1	1	1
CD79A	NA	NA	NA	NA	NA	9.61e-07	3.84e-05	0.00672	1	1	1
ICAM5	NA	NA	NA	NA	NA	2.02e-06	8.09e-05	0.0141575	1	1	1
CRX	NA	NA	NA	NA	NA	7.16e-07	2.86e-05	0.005005	1	1	1
CDC37	NA	NA	NA	NA	NA	1.09e-06	4.37e-05	0.0076475	1	1	1
ZNRF4	NA	NA	NA	NA	NA	6.27e-07	2.51e-05	0.0043925	1	1	1
DBP	NA	NA	NA	NA	NA	6.52e-07	2.61e-05	0.0045675	1	1	1
RASIP1	NA	NA	NA	NA	NA	2.17e-06	8.68e-05	0.01519	1	1	1
RPL18A	NA	NA	NA	NA	NA	8.64e-07	3.46e-05	0.006055	1	1	1
SLC5A5	NA	NA	NA	NA	NA	1.77e-06	7.08e-05	0.01239	1	1	1
KCNN1	NA	NA	NA	NA	NA	1.07e-06	4.27e-05	0.0074725	1	1	1
PIK3R2	NA	NA	NA	NA	NA	1.87e-06	7.49e-05	0.0131075	1	1	1
RAB3A	NA	NA	NA	NA	NA	5.2e-07	2.08e-05	0.00364	1	1	1
KMT2B	NA	NA	NA	NA	NA	6.72e-06	0.000268737	0.047029	1	1	1
USF2	NA	NA	NA	NA	NA	1.5e-06	6.01e-05	0.0105175	1	1	1
ERF	NA	NA	NA	NA	NA	1.33e-06	5.31e-05	0.0092925	1	1	1
GSK3A	NA	NA	NA	NA	NA	1.84e-06	7.37e-05	0.0128975	1	1	1
SIPA1L3	NA	NA	NA	NA	NA	4.36e-06	0.000174274	0.0304979	1	1	1
CADM4	NA	NA	NA	NA	NA	1.29e-06	5.18e-05	0.009065	1	1	1
ABCF2	NA	NA	NA	NA	NA	5.15e-06	0.000205919	0.0360358	1	1	1
HGF	NA	NA	NA	NA	NA	5.09e-06	0.000203573	0.0356253	1	1	1
NAMPT	NA	NA	NA	NA	NA	2.68e-06	0.000107333	0.0187833	1	1	1
TWISTNB	NA	NA	NA	NA	NA	6.69e-07	2.68e-05	0.00469	1	1	1
ITGB8	NA	NA	NA	NA	NA	2.29e-06	9.15e-05	0.0160125	1	1	1
HBP1	NA	NA	NA	NA	NA	2.68e-06	0.000107134	0.0187484	1	1	1
SP4	NA	NA	NA	NA	NA	1.6e-06	6.39e-05	0.0111825	1	1	1
DLX5	NA	NA	NA	NA	NA	9.7e-07	3.88e-05	0.00679	1	1	1
MPP6	NA	NA	NA	NA	NA	1.87e-06	7.46e-05	0.013055	1	1	1
OGDH	NA	NA	NA	NA	NA	3.81e-06	0.000152591	0.0267034	1	1	1
HOXA2	NA	NA	NA	NA	NA	6.78e-07	2.71e-05	0.0047425	1	1	1
LFNG	NA	NA	NA	NA	NA	6.04e-07	2.42e-05	0.004235	1	1	1
TSPAN12	NA	NA	NA	NA	NA	1.86e-06	7.45e-05	0.0130375	1	1	1
HOXA13	NA	NA	NA	NA	NA	4.55e-07	1.82e-05	0.003185	1	1	1
CHN2	NA	NA	NA	NA	NA	1.66e-06	6.63e-05	0.0116025	1	1	1
STX1A	NA	NA	NA	NA	NA	1.76e-06	7.03e-05	0.0123025	1	1	1
SNX8	NA	NA	NA	NA	NA	9.99e-07	4e-05	0.007	1	1	1
WASL	NA	NA	NA	NA	NA	3.18e-06	0.000127293	0.0222763	1	1	1
SERPINE1	NA	NA	NA	NA	NA	1.81e-06	7.22e-05	0.012635	1	1	1
GLCCI1	NA	NA	NA	NA	NA	1.23e-06	4.91e-05	0.0085925	1	1	1
MEST	NA	NA	NA	NA	NA	3.28e-06	0.000131281	0.0229742	1	1	1
GIMAP2	NA	NA	NA	NA	NA	9.3e-07	3.72e-05	0.00651	1	1	1
PSMA2	NA	NA	NA	NA	NA	1.33e-06	5.3e-05	0.009275	1	1	1
BCL7B	NA	NA	NA	NA	NA	1.12e-06	4.46e-05	0.007805	1	1	1
YKT6	NA	NA	NA	NA	NA	1.1e-06	4.4e-05	0.0077	1	1	1
CLIP2	NA	NA	NA	NA	NA	3.75e-06	0.000150035	0.0262561	1	1	1
TNFSF8	NA	NA	NA	NA	NA	1.04e-06	4.15e-05	0.0072625	1	1	1
EDF1	NA	NA	NA	NA	NA	1.45e-06	5.79e-05	0.0101325	1	1	1
SETX	NA	NA	NA	NA	NA	1e-05	0.000401165	0.0702039	1	1	1
BLNK	NA	NA	NA	NA	NA	4.06e-06	0.00016241	0.0284218	1	1	1
CCSER2	NA	NA	NA	NA	NA	2.89e-06	0.000115464	0.0202062	1	1	1
CCL3	NA	NA	NA	NA	NA	5.3e-07	2.12e-05	0.00371	1	1	1
NUFIP2	NA	NA	NA	NA	NA	1.26e-06	5.05e-05	0.0088375	1	1	1
PSMB3	NA	NA	NA	NA	NA	7.92e-07	3.17e-05	0.0055475	1	1	1
RPL19	NA	NA	NA	NA	NA	1.08e-06	4.32e-05	0.00756	1	1	1
CSF3	NA	NA	NA	NA	NA	6.24e-07	2.5e-05	0.004375	1	1	1
WNT3	NA	NA	NA	NA	NA	9.08e-07	3.63e-05	0.0063525	1	1	1
RPS6KB1	NA	NA	NA	NA	NA	3.06e-06	0.000122293	0.0214013	1	1	1
PFN1	NA	NA	NA	NA	NA	2.27e-07	9.08e-06	0.001589	1	1	1
SLC25A11	NA	NA	NA	NA	NA	8.22e-07	3.29e-05	0.0057575	1	1	1
CPD	NA	NA	NA	NA	NA	3.82e-06	0.000152799	0.0267398	1	1	1
GOSR1	NA	NA	NA	NA	NA	1.27e-06	5.08e-05	0.00889	1	1	1
AKAP10	NA	NA	NA	NA	NA	2.2e-06	8.81e-05	0.0154175	1	1	1
DDX5	NA	NA	NA	NA	NA	2.57e-06	0.000102846	0.017998	1	1	1
ASIC2	NA	NA	NA	NA	NA	1.66e-06	6.64e-05	0.01162	1	1	1
CCL2	NA	NA	NA	NA	NA	3.18e-07	1.27e-05	0.0022225	1	1	1
HNF1B	NA	NA	NA	NA	NA	1.96e-06	7.84e-05	0.01372	1	1	1
KAT2A	NA	NA	NA	NA	NA	3.15e-06	0.000125847	0.0220232	1	1	1
COL1A1	NA	NA	NA	NA	NA	7.88e-06	0.000315229	0.0551651	1	1	1
MRPL27	NA	NA	NA	NA	NA	5.33e-07	2.13e-05	0.0037275	1	1	1
LRRC59	NA	NA	NA	NA	NA	1.1e-06	4.4e-05	0.0077	1	1	1
HDAC5	NA	NA	NA	NA	NA	3.96e-06	0.000158406	0.027721	1	1	1
DUSP3	NA	NA	NA	NA	NA	4.49e-07	1.8e-05	0.00315	1	1	1
HLF	NA	NA	NA	NA	NA	7.4e-07	2.96e-05	0.00518	1	1	1
EFNB3	NA	NA	NA	NA	NA	7.47e-07	2.99e-05	0.0052325	1	1	1
TNFAIP1	NA	NA	NA	NA	NA	9.23e-07	3.69e-05	0.0064575	1	1	1
FOXN1	NA	NA	NA	NA	NA	1.33e-06	5.34e-05	0.009345	1	1	1
ALDOC	NA	NA	NA	NA	NA	1.21e-06	4.83e-05	0.0084525	1	1	1
JADE1	NA	NA	NA	NA	NA	3.66e-06	0.000146637	0.0256615	1	1	1
PHOX2B	NA	NA	NA	NA	NA	5.97e-07	2.39e-05	0.0041825	1	1	1
GNRHR	NA	NA	NA	NA	NA	8.69e-07	3.48e-05	0.00609	1	1	1
SMR3A	NA	NA	NA	NA	NA	3.53e-07	1.41e-05	0.0024675	1	1	1
NFKB1	NA	NA	NA	NA	NA	5.37e-06	0.000214686	0.0375701	1	1	1
IL2	NA	NA	NA	NA	NA	9.67e-07	3.87e-05	0.0067725	1	1	1
GAR1	NA	NA	NA	NA	NA	1.94e-06	7.77e-05	0.0135975	1	1	1
SPI1	NA	NA	NA	NA	NA	7.99e-07	3.2e-05	0.0056	1	1	1
DTX4	NA	NA	NA	NA	NA	1.84e-06	7.37e-05	0.0128975	1	1	1
UNC93B1	NA	NA	NA	NA	NA	1.79e-06	7.16e-05	0.01253	1	1	1
CCND1	NA	NA	NA	NA	NA	9.39e-07	3.76e-05	0.00658	1	1	1
PRPF19	NA	NA	NA	NA	NA	2.48e-06	9.91e-05	0.0173425	1	1	1
ANAPC15	NA	NA	NA	NA	NA	8.2e-07	3.28e-05	0.00574	1	1	1
IL10RA	NA	NA	NA	NA	NA	2.22e-06	8.87e-05	0.0155225	1	1	1
BIRC2	NA	NA	NA	NA	NA	2.43e-06	9.7e-05	0.016975	1	1	1
C11ORF58	NA	NA	NA	NA	NA	6.46e-07	2.58e-05	0.004515	1	1	1
KITLG	NA	NA	NA	NA	NA	1.7e-06	6.79e-05	0.0118825	1	1	1
SART3	NA	NA	NA	NA	NA	5.75e-06	0.000230133	0.0402733	1	1	1
SLC25A3	NA	NA	NA	NA	NA	1.78e-06	7.11e-05	0.0124425	1	1	1
ASIC1	NA	NA	NA	NA	NA	2.33e-06	9.32e-05	0.01631	1	1	1
KCTD10	NA	NA	NA	NA	NA	1.73e-06	6.92e-05	0.01211	1	1	1
MLEC	NA	NA	NA	NA	NA	1.53e-06	6.13e-05	0.0107275	1	1	1
MVK	NA	NA	NA	NA	NA	2.49e-06	9.96e-05	0.01743	1	1	1
CSRNP2	NA	NA	NA	NA	NA	1.34e-06	5.35e-05	0.0093625	1	1	1
IL23A	NA	NA	NA	NA	NA	6.83e-07	2.73e-05	0.0047775	1	1	1
PPM1H	NA	NA	NA	NA	NA	1.89e-06	7.54e-05	0.013195	1	1	1
ELK3	NA	NA	NA	NA	NA	1.17e-06	4.68e-05	0.00819	1	1	1
ARPC3	NA	NA	NA	NA	NA	1.56e-06	6.24e-05	0.01092	1	1	1
DUSP16	NA	NA	NA	NA	NA	1.45e-06	5.82e-05	0.010185	1	1	1
CREBL2	NA	NA	NA	NA	NA	5.6e-07	2.24e-05	0.00392	1	1	1
CDKN1B	NA	NA	NA	NA	NA	4.82e-07	1.93e-05	0.0033775	1	1	1
LTBR	NA	NA	NA	NA	NA	9.59e-07	3.84e-05	0.00672	1	1	1
IFNG	NA	NA	NA	NA	NA	1.02e-06	4.09e-05	0.0071575	1	1	1
KRR1	NA	NA	NA	NA	NA	2.21e-06	8.86e-05	0.015505	1	1	1
GAPDH	NA	NA	NA	NA	NA	7.04e-07	2.82e-05	0.004935	1	1	1
USP5	NA	NA	NA	NA	NA	2.45e-06	9.81e-05	0.0171675	1	1	1
NANOG	NA	NA	NA	NA	NA	5.79e-07	2.31e-05	0.0040425	1	1	1
GOLT1B	NA	NA	NA	NA	NA	4.16e-07	1.66e-05	0.002905	1	1	1
CMAS	NA	NA	NA	NA	NA	1.61e-06	6.45e-05	0.0112875	1	1	1
HCFC2	NA	NA	NA	NA	NA	4.13e-06	0.000165321	0.0289312	1	1	1
RAB35	NA	NA	NA	NA	NA	1.85e-06	7.42e-05	0.012985	1	1	1
SRSF9	NA	NA	NA	NA	NA	1.39e-06	5.56e-05	0.00973	1	1	1
GCLC	NA	NA	NA	NA	NA	3.01e-06	0.000120558	0.0210976	1	1	1
ASF1A	NA	NA	NA	NA	NA	1.04e-06	4.18e-05	0.007315	1	1	1
FBXO5	NA	NA	NA	NA	NA	2.35e-06	9.39e-05	0.0164325	1	1	1
MAPK14	NA	NA	NA	NA	NA	1.68e-06	6.72e-05	0.01176	1	1	1
STK38	NA	NA	NA	NA	NA	1.88e-06	7.53e-05	0.0131775	1	1	1
CAP2	NA	NA	NA	NA	NA	1.43e-06	5.73e-05	0.0100275	1	1	1
GPR63	NA	NA	NA	NA	NA	7.46e-07	2.98e-05	0.005215	1	1	1
RPS12	NA	NA	NA	NA	NA	1.23e-06	4.9e-05	0.008575	1	1	1
GMNN	NA	NA	NA	NA	NA	6.07e-07	2.43e-05	0.0042525	1	1	1
SNX3	NA	NA	NA	NA	NA	9.51e-07	3.81e-05	0.0066675	1	1	1
MDFI	NA	NA	NA	NA	NA	5.94e-07	2.38e-05	0.004165	1	1	1
TFEB	NA	NA	NA	NA	NA	1.5e-06	6.02e-05	0.010535	1	1	1
PRPH2	NA	NA	NA	NA	NA	8.57e-07	3.43e-05	0.0060025	1	1	1
SKIV2L2	NA	NA	NA	NA	NA	4.93e-06	0.000197207	0.0345112	1	1	1
ISL1	NA	NA	NA	NA	NA	1.2e-06	4.78e-05	0.008365	1	1	1
POU4F3	NA	NA	NA	NA	NA	1.06e-06	4.24e-05	0.00742	1	1	1
PAPD7	NA	NA	NA	NA	NA	1.3e-06	5.21e-05	0.0091175	1	1	1
LOX	NA	NA	NA	NA	NA	2.34e-06	9.38e-05	0.016415	1	1	1
CDH9	NA	NA	NA	NA	NA	2.05e-06	8.2e-05	0.01435	1	1	1
SPARC	NA	NA	NA	NA	NA	2.55e-06	0.00010198	0.0178465	1	1	1
LNPEP	NA	NA	NA	NA	NA	4.96e-06	0.000198535	0.0347436	1	1	1
NUP155	NA	NA	NA	NA	NA	5.67e-06	0.000226854	0.0396994	1	1	1
NR3C1	NA	NA	NA	NA	NA	3.16e-06	0.000126515	0.0221401	1	1	1
SLC7A14	NA	NA	NA	NA	NA	2.9e-06	0.000115987	0.0202977	1	1	1
RBP2	NA	NA	NA	NA	NA	1.08e-06	4.31e-05	0.0075425	1	1	1
HES1	NA	NA	NA	NA	NA	1.59e-06	6.35e-05	0.0111125	1	1	1
TUSC2	NA	NA	NA	NA	NA	4.62e-07	1.85e-05	0.0032375	1	1	1
NPRL2	NA	NA	NA	NA	NA	1.89e-06	7.57e-05	0.0132475	1	1	1
KLHL18	NA	NA	NA	NA	NA	1.78e-06	7.1e-05	0.012425	1	1	1
RRP9	NA	NA	NA	NA	NA	2.46e-06	9.84e-05	0.01722	1	1	1
EIF1B	NA	NA	NA	NA	NA	4.93e-07	1.97e-05	0.0034475	1	1	1
ZBTB47	NA	NA	NA	NA	NA	1.12e-06	4.49e-05	0.0078575	1	1	1
TNNC1	NA	NA	NA	NA	NA	7.58e-07	3.03e-05	0.0053025	1	1	1
NKTR	NA	NA	NA	NA	NA	5.14e-06	0.000205535	0.0359686	1	1	1
EIF2AK2	NA	NA	NA	NA	NA	2.38e-06	9.53e-05	0.0166775	1	1	1
DAZAP1	NA	NA	NA	NA	NA	1.6e-06	6.42e-05	0.011235	1	1	1
MAPRE3	NA	NA	NA	NA	NA	8.37e-07	3.35e-05	0.0058625	1	1	1
MSH2	NA	NA	NA	NA	NA	3.37e-06	0.00013503	0.0236303	1	1	1
NCK2	NA	NA	NA	NA	NA	1.05e-06	4.19e-05	0.0073325	1	1	1
TFPI	NA	NA	NA	NA	NA	2.78e-06	0.000111115	0.0194451	1	1	1
INO80B	NA	NA	NA	NA	NA	1.15e-06	4.59e-05	0.0080325	1	1	1
TTL	NA	NA	NA	NA	NA	1.95e-06	7.78e-05	0.013615	1	1	1
SF3B14	NA	NA	NA	NA	NA	5.78e-07	2.31e-05	0.0040425	1	1	1
SLC30A3	NA	NA	NA	NA	NA	1.05e-06	4.22e-05	0.007385	1	1	1
NRBP1	NA	NA	NA	NA	NA	2.35e-06	9.39e-05	0.0164325	1	1	1
SNX17	NA	NA	NA	NA	NA	1.91e-06	7.62e-05	0.013335	1	1	1
NDUFS7	NA	NA	NA	NA	NA	5.58e-07	2.23e-05	0.0039025	1	1	1
PCGF1	NA	NA	NA	NA	NA	1.78e-06	7.11e-05	0.0124425	1	1	1
TLX2	NA	NA	NA	NA	NA	7.11e-07	2.84e-05	0.00497	1	1	1
DOK1	NA	NA	NA	NA	NA	1.45e-06	5.79e-05	0.0101325	1	1	1
IGFBP2	NA	NA	NA	NA	NA	1.61e-06	6.44e-05	0.01127	1	1	1
IGFBP5	NA	NA	NA	NA	NA	1.62e-06	6.48e-05	0.01134	1	1	1
HSPE1	NA	NA	NA	NA	NA	1.4e-06	5.59e-05	0.0097825	1	1	1
WNT6	NA	NA	NA	NA	NA	1.79e-06	7.17e-05	0.0125475	1	1	1
SLC9A2	NA	NA	NA	NA	NA	4.11e-06	0.000164318	0.0287557	1	1	1
PPP1R7	NA	NA	NA	NA	NA	4.29e-06	0.000171679	0.0300438	1	1	1
ID2	NA	NA	NA	NA	NA	1.68e-07	6.71e-06	0.00117425	1	1	1
ODC1	NA	NA	NA	NA	NA	9.77e-07	3.91e-05	0.0068425	1	1	1
GORASP2	NA	NA	NA	NA	NA	3.42e-06	0.000136763	0.0239335	1	1	1
DLX2	NA	NA	NA	NA	NA	1.22e-06	4.9e-05	0.008575	1	1	1
SLC1A4	NA	NA	NA	NA	NA	1.46e-06	5.84e-05	0.01022	1	1	1
ORC2	NA	NA	NA	NA	NA	6.03e-06	0.000241256	0.0422198	1	1	1
PPP3R1	NA	NA	NA	NA	NA	9.95e-07	3.98e-05	0.006965	1	1	1
KISS1R	NA	NA	NA	NA	NA	3.83e-07	1.53e-05	0.0026775	1	1	1
VAX2	NA	NA	NA	NA	NA	5.67e-07	2.27e-05	0.0039725	1	1	1
MSH6	NA	NA	NA	NA	NA	3.72e-06	0.000149032	0.0260806	1	1	1
SARS	NA	NA	NA	NA	NA	3.44e-06	0.000137688	0.0240954	1	1	1
BCL9	NA	NA	NA	NA	NA	3.6e-06	0.000144237	0.0252415	1	1	1
RPL22	NA	NA	NA	NA	NA	2.89e-07	1.16e-05	0.00203	1	1	1
C1ORF21	NA	NA	NA	NA	NA	1.58e-06	6.33e-05	0.0110775	1	1	1
MAD2L2	NA	NA	NA	NA	NA	7.97e-07	3.19e-05	0.0055825	1	1	1
MFN2	NA	NA	NA	NA	NA	2.2e-06	8.8e-05	0.0154	1	1	1
PRDM2	NA	NA	NA	NA	NA	3.2e-06	0.000127858	0.0223751	1	1	1
WARS2	NA	NA	NA	NA	NA	1.78e-06	7.12e-05	0.01246	1	1	1
VAMP4	NA	NA	NA	NA	NA	2.12e-06	8.5e-05	0.014875	1	1	1
A4GNT	NA	NA	NA	NA	NA	9.1e-07	3.64e-05	0.00637	1	1	1
SLC8A2	NA	NA	NA	NA	NA	1.73e-06	6.92e-05	0.01211	1	1	1
TTR	NA	NA	NA	NA	NA	4.83e-07	1.93e-05	0.0033775	1	1	1
TBPL1	NA	NA	NA	NA	NA	1.49e-06	5.97e-05	0.0104475	1	1	1
FBXO30	NA	NA	NA	NA	NA	1.86e-06	7.45e-05	0.0130375	1	1	1
TNFAIP3	NA	NA	NA	NA	NA	3.24e-06	0.000129617	0.022683	1	1	1
RNF103	NA	NA	NA	NA	NA	1.99e-06	7.97e-05	0.0139475	1	1	1
RPN2	NA	NA	NA	NA	NA	2.29e-06	9.16e-05	0.01603	1	1	1
SOGA1	NA	NA	NA	NA	NA	3.11e-06	0.000124565	0.0217989	1	1	1
PKD2	NA	NA	NA	NA	NA	4.7e-06	0.000188207	0.0329362	1	1	1
CCNI	NA	NA	NA	NA	NA	1.24e-06	4.97e-05	0.0086975	1	1	1
ELL2	NA	NA	NA	NA	NA	3.17e-06	0.000126787	0.0221877	1	1	1
GDA	NA	NA	NA	NA	NA	3.12e-06	0.000124902	0.0218579	1	1	1
CCDC92	NA	NA	NA	NA	NA	1.31e-06	5.24e-05	0.00917	1	1	1
VPS4B	NA	NA	NA	NA	NA	2.3e-06	9.2e-05	0.0161	1	1	1
GSC	NA	NA	NA	NA	NA	6.62e-07	2.65e-05	0.0046375	1	1	1
IRF2BPL	NA	NA	NA	NA	NA	1e-06	4.01e-05	0.0070175	1	1	1
TGFB3	NA	NA	NA	NA	NA	1.57e-06	6.3e-05	0.011025	1	1	1
PAPOLG	NA	NA	NA	NA	NA	4.22e-06	0.000168863	0.029551	1	1	1
RHOQ	NA	NA	NA	NA	NA	8.48e-07	3.39e-05	0.0059325	1	1	1
ATAD2B	NA	NA	NA	NA	NA	4.23e-06	0.000169125	0.0295969	1	1	1
FAM98A	NA	NA	NA	NA	NA	1.94e-06	7.75e-05	0.0135625	1	1	1
YIPF4	NA	NA	NA	NA	NA	8.34e-07	3.34e-05	0.005845	1	1	1
AFTPH	NA	NA	NA	NA	NA	2.35e-06	9.41e-05	0.0164675	1	1	1
TMEM180	NA	NA	NA	NA	NA	2.08e-06	8.33e-05	0.0145775	1	1	1
HOXB8	NA	NA	NA	NA	NA	9.02e-07	3.61e-05	0.0063175	1	1	1
HOXB5	NA	NA	NA	NA	NA	5.5e-07	2.2e-05	0.00385	1	1	1
HOXB1	NA	NA	NA	NA	NA	8.61e-07	3.45e-05	0.0060375	1	1	1
MSX2	NA	NA	NA	NA	NA	8.65e-07	3.46e-05	0.006055	1	1	1
ARAP3	NA	NA	NA	NA	NA	9.96e-06	0.00039843	0.0697253	1	1	1
PRRX1	NA	NA	NA	NA	NA	1.57e-06	6.29e-05	0.0110075	1	1	1
MSANTD2	NA	NA	NA	NA	NA	1.67e-06	6.67e-05	0.0116725	1	1	1
PDZD11	NA	NA	NA	NA	NA	1.02e-06	4.09e-05	0.0071575	1	1	1
MRC1	NA	NA	NA	NA	NA	1.92e-06	7.66e-05	0.013405	1	1	1
UFM1	NA	NA	NA	NA	NA	5.91e-07	2.36e-05	0.00413	1	1	1
ELF1	NA	NA	NA	NA	NA	1.88e-06	7.54e-05	0.013195	1	1	1
ALG5	NA	NA	NA	NA	NA	2.05e-06	8.21e-05	0.0143675	1	1	1
FAM53C	NA	NA	NA	NA	NA	1.64e-06	6.57e-05	0.0114975	1	1	1
EGR1	NA	NA	NA	NA	NA	9.85e-07	3.94e-05	0.006895	1	1	1
PFN2	NA	NA	NA	NA	NA	8.06e-07	3.22e-05	0.005635	1	1	1
DUSP4	NA	NA	NA	NA	NA	5.8e-07	2.32e-05	0.00406	1	1	1
TARDBP	NA	NA	NA	NA	NA	9.31e-07	3.73e-05	0.0065275	1	1	1
RDH10	NA	NA	NA	NA	NA	1.16e-06	4.62e-05	0.008085	1	1	1
COIL	NA	NA	NA	NA	NA	1.75e-06	7.01e-05	0.0122675	1	1	1
TBX2	NA	NA	NA	NA	NA	1.66e-06	6.64e-05	0.01162	1	1	1
TBX4	NA	NA	NA	NA	NA	1.97e-06	7.89e-05	0.0138075	1	1	1
TSHZ3	NA	NA	NA	NA	NA	1.26e-06	5.06e-05	0.008855	1	1	1
KCNJ8	NA	NA	NA	NA	NA	1.02e-06	4.07e-05	0.0071225	1	1	1
TFG	NA	NA	NA	NA	NA	2.26e-06	9.06e-05	0.015855	1	1	1
KALRN	NA	NA	NA	NA	NA	1.01e-05	0.000402978	0.0705212	1	1	1
NAA50	NA	NA	NA	NA	NA	1.2e-06	4.8e-05	0.0084	1	1	1
MAPK8IP1	NA	NA	NA	NA	NA	2.16e-06	8.63e-05	0.0151025	1	1	1
TNFSF10	NA	NA	NA	NA	NA	1.82e-06	7.28e-05	0.01274	1	1	1
ACVR2A	NA	NA	NA	NA	NA	3.57e-06	0.000142701	0.0249727	1	1	1
FLT3	NA	NA	NA	NA	NA	3.45e-06	0.000137843	0.0241225	1	1	1
FYTTD1	NA	NA	NA	NA	NA	3.43e-06	0.000137215	0.0240126	1	1	1
MYOG	NA	NA	NA	NA	NA	1.13e-06	4.51e-05	0.0078925	1	1	1
AHR	NA	NA	NA	NA	NA	2.5e-06	9.99e-05	0.0174825	1	1	1
EEPD1	NA	NA	NA	NA	NA	1.54e-06	6.16e-05	0.01078	1	1	1
INHBA	NA	NA	NA	NA	NA	6.04e-07	2.42e-05	0.004235	1	1	1
TWIST1	NA	NA	NA	NA	NA	2.02e-07	8.09e-06	0.00141575	1	1	1
CLTA	NA	NA	NA	NA	NA	9.8e-07	3.92e-05	0.00686	1	1	1
TAF1L	NA	NA	NA	NA	NA	3.15e-06	0.000126086	0.022065	1	1	1
SRGN	NA	NA	NA	NA	NA	6.71e-07	2.68e-05	0.00469	1	1	1
EGR2	NA	NA	NA	NA	NA	7.27e-07	2.91e-05	0.0050925	1	1	1
RNF11	NA	NA	NA	NA	NA	5.49e-07	2.2e-05	0.00385	1	1	1
BHLHE41	NA	NA	NA	NA	NA	9.19e-07	3.68e-05	0.00644	1	1	1
DDX39A	NA	NA	NA	NA	NA	1.12e-06	4.48e-05	0.00784	1	1	1
C19ORF43	NA	NA	NA	NA	NA	3.09e-07	1.24e-05	0.00217	1	1	1
ORMDL2	NA	NA	NA	NA	NA	6.27e-07	2.51e-05	0.0043925	1	1	1
PDE1B	NA	NA	NA	NA	NA	2.52e-06	0.000100861	0.0176507	1	1	1
HOXC13	NA	NA	NA	NA	NA	4.93e-07	1.97e-05	0.0034475	1	1	1
LRP1	NA	NA	NA	NA	NA	1.93e-05	0.000770939	0.134914	1	1	1
HOXC6	NA	NA	NA	NA	NA	7.31e-07	2.92e-05	0.00511	1	1	1
SEC61A1	NA	NA	NA	NA	NA	3.48e-06	0.000139179	0.0243563	1	1	1
RAB9B	NA	NA	NA	NA	NA	4.55e-07	1.82e-05	0.003185	1	1	1
RIF1	NA	NA	NA	NA	NA	1.21e-05	0.000483916	0.0846853	1	1	1
KCNJ2	NA	NA	NA	NA	NA	9.18e-07	3.67e-05	0.0064225	1	1	1
CHPF	NA	NA	NA	NA	NA	2.49e-06	9.96e-05	0.01743	1	1	1
SRSF6	NA	NA	NA	NA	NA	1.82e-06	7.29e-05	0.0127575	1	1	1
RAB22A	NA	NA	NA	NA	NA	1.4e-06	5.61e-05	0.0098175	1	1	1
SNAI1	NA	NA	NA	NA	NA	8.63e-07	3.45e-05	0.0060375	1	1	1
RNF114	NA	NA	NA	NA	NA	9.37e-07	3.75e-05	0.0065625	1	1	1
MPHOSPH10	NA	NA	NA	NA	NA	2.84e-06	0.000113788	0.0199129	1	1	1
DST	NA	NA	NA	NA	NA	1.96e-05	0.000785277	0.137423	1	1	1
SNRPC	NA	NA	NA	NA	NA	8.1e-07	3.24e-05	0.00567	1	1	1
SOX4	NA	NA	NA	NA	NA	4.14e-07	1.66e-05	0.002905	1	1	1
SSR1	NA	NA	NA	NA	NA	1.06e-06	4.26e-05	0.007455	1	1	1
NRN1	NA	NA	NA	NA	NA	3.99e-07	1.59e-05	0.0027825	1	1	1
ATXN1	NA	NA	NA	NA	NA	1.15e-06	4.62e-05	0.008085	1	1	1
SCGB1D2	NA	NA	NA	NA	NA	5.47e-07	2.19e-05	0.0038325	1	1	1
SCGB2A1	NA	NA	NA	NA	NA	4.4e-07	1.76e-05	0.00308	1	1	1
EMC3	NA	NA	NA	NA	NA	1.04e-06	4.16e-05	0.00728	1	1	1
GOT2	NA	NA	NA	NA	NA	1.86e-06	7.43e-05	0.0130025	1	1	1
RAP2A	NA	NA	NA	NA	NA	5.42e-07	2.17e-05	0.0037975	1	1	1
EFNB2	NA	NA	NA	NA	NA	1.32e-06	5.27e-05	0.0092225	1	1	1
IRF1	NA	NA	NA	NA	NA	2.65e-06	0.000105941	0.0185397	1	1	1
BMP4	NA	NA	NA	NA	NA	9.9e-07	3.96e-05	0.00693	1	1	1
SOX9	NA	NA	NA	NA	NA	1.27e-06	5.08e-05	0.00889	1	1	1
NUP85	NA	NA	NA	NA	NA	4.13e-06	0.000165239	0.0289168	1	1	1
MBOAT7	NA	NA	NA	NA	NA	1.29e-06	5.15e-05	0.0090125	1	1	1
ZBTB46	NA	NA	NA	NA	NA	1.84e-06	7.35e-05	0.0128625	1	1	1
INSIG2	NA	NA	NA	NA	NA	1.44e-06	5.77e-05	0.0100975	1	1	1
PSD4	NA	NA	NA	NA	NA	4.76e-06	0.000190427	0.0333247	1	1	1
CLPP	NA	NA	NA	NA	NA	4.72e-07	1.89e-05	0.0033075	1	1	1
TNFSF9	NA	NA	NA	NA	NA	3.31e-07	1.33e-05	0.0023275	1	1	1
THOC2	NA	NA	NA	NA	NA	1.05e-05	0.000422051	0.0738589	1	1	1
C3	NA	NA	NA	NA	NA	5.14e-06	0.000205677	0.0359935	1	1	1
RTN2	NA	NA	NA	NA	NA	2.53e-06	0.000101249	0.0177186	1	1	1
VASP	NA	NA	NA	NA	NA	1.8e-06	7.2e-05	0.0126	1	1	1
SYMPK	NA	NA	NA	NA	NA	4.27e-06	0.000170694	0.0298714	1	1	1
CDC25B	NA	NA	NA	NA	NA	1.67e-06	6.68e-05	0.01169	1	1	1
TMX4	NA	NA	NA	NA	NA	8.45e-07	3.38e-05	0.005915	1	1	1
DSTN	NA	NA	NA	NA	NA	3.64e-07	1.46e-05	0.002555	1	1	1
TCF15	NA	NA	NA	NA	NA	1.6e-07	6.39e-06	0.00111825	1	1	1
SCRT2	NA	NA	NA	NA	NA	3.46e-07	1.38e-05	0.002415	1	1	1
NCLN	NA	NA	NA	NA	NA	1.33e-06	5.31e-05	0.0092925	1	1	1
FNTB	NA	NA	NA	NA	NA	2.35e-06	9.4e-05	0.01645	1	1	1
MMP24	NA	NA	NA	NA	NA	1.42e-06	5.67e-05	0.0099225	1	1	1
RALY	NA	NA	NA	NA	NA	1.02e-06	4.06e-05	0.007105	1	1	1
PLAGL2	NA	NA	NA	NA	NA	5.75e-07	2.3e-05	0.004025	1	1	1
SLURP1	NA	NA	NA	NA	NA	8.52e-07	3.41e-05	0.0059675	1	1	1
UBA2	NA	NA	NA	NA	NA	2.25e-06	9.01e-05	0.0157675	1	1	1
CCR7	NA	NA	NA	NA	NA	6.99e-07	2.8e-05	0.0049	1	1	1
NR1D1	NA	NA	NA	NA	NA	1.7e-06	6.8e-05	0.0119	1	1	1
TSKS	NA	NA	NA	NA	NA	2.19e-06	8.76e-05	0.01533	1	1	1
GLTSCR2	NA	NA	NA	NA	NA	1.9e-06	7.61e-05	0.0133175	1	1	1
FLRT1	NA	NA	NA	NA	NA	6.07e-07	2.43e-05	0.0042525	1	1	1
MLX	NA	NA	NA	NA	NA	1.05e-06	4.21e-05	0.0073675	1	1	1
SUGP1	NA	NA	NA	NA	NA	1.86e-06	7.45e-05	0.0130375	1	1	1
GDF1	NA	NA	NA	NA	NA	2.11e-07	8.44e-06	0.001477	1	1	1
NSRP1	NA	NA	NA	NA	NA	1.6e-06	6.4e-05	0.0112	1	1	1
SLC35A2	NA	NA	NA	NA	NA	7.8e-07	3.12e-05	0.00546	1	1	1
CFP	NA	NA	NA	NA	NA	2e-06	8.02e-05	0.014035	1	1	1
ELK1	NA	NA	NA	NA	NA	7.28e-07	2.91e-05	0.0050925	1	1	1
ATG14	NA	NA	NA	NA	NA	2.33e-06	9.31e-05	0.0162925	1	1	1
SIX1	NA	NA	NA	NA	NA	8.07e-07	3.23e-05	0.0056525	1	1	1
HSPA2	NA	NA	NA	NA	NA	8.58e-07	3.43e-05	0.0060025	1	1	1
OMG	NA	NA	NA	NA	NA	5.55e-07	2.22e-05	0.003885	1	1	1
CANX	NA	NA	NA	NA	NA	5.08e-06	0.000203165	0.0355539	1	1	1
TRAF2	NA	NA	NA	NA	NA	3.03e-06	0.000121297	0.021227	1	1	1
ABHD8	NA	NA	NA	NA	NA	9.86e-07	3.95e-05	0.0069125	1	1	1
ZNF777	NA	NA	NA	NA	NA	2.39e-06	9.55e-05	0.0167125	1	1	1
PIN1	NA	NA	NA	NA	NA	3.37e-07	1.35e-05	0.0023625	1	1	1
KLF2	NA	NA	NA	NA	NA	3.71e-07	1.49e-05	0.0026075	1	1	1
HN1L	NA	NA	NA	NA	NA	3.8e-07	1.52e-05	0.00266	1	1	1
SYNGR3	NA	NA	NA	NA	NA	2.6e-07	1.04e-05	0.00182	1	1	1
MON1B	NA	NA	NA	NA	NA	1.74e-06	6.97e-05	0.0121975	1	1	1
TUBA4A	NA	NA	NA	NA	NA	1.95e-06	7.8e-05	0.01365	1	1	1
AAMP	NA	NA	NA	NA	NA	4.27e-06	0.000170972	0.0299201	1	1	1
GNG11	NA	NA	NA	NA	NA	3.74e-07	1.5e-05	0.002625	1	1	1
SHFM1	NA	NA	NA	NA	NA	7.28e-07	2.91e-05	0.0050925	1	1	1
GNGT1	NA	NA	NA	NA	NA	4.92e-07	1.97e-05	0.0034475	1	1	1
PTPN12	NA	NA	NA	NA	NA	3.97e-06	0.000158719	0.0277758	1	1	1
LRFN1	NA	NA	NA	NA	NA	9.33e-07	3.73e-05	0.0065275	1	1	1
SPINK2	NA	NA	NA	NA	NA	5.49e-07	2.2e-05	0.00385	1	1	1
SEZ6L	NA	NA	NA	NA	NA	2.73e-06	0.000109173	0.0191053	1	1	1
SDF2L1	NA	NA	NA	NA	NA	3.12e-07	1.25e-05	0.0021875	1	1	1
YWHAH	NA	NA	NA	NA	NA	6.11e-07	2.44e-05	0.00427	1	1	1
GNAZ	NA	NA	NA	NA	NA	5.91e-07	2.36e-05	0.00413	1	1	1
CCDC117	NA	NA	NA	NA	NA	6.87e-07	2.75e-05	0.0048125	1	1	1
RAC2	NA	NA	NA	NA	NA	6.96e-07	2.79e-05	0.0048825	1	1	1
LIF	NA	NA	NA	NA	NA	4.49e-07	1.8e-05	0.00315	1	1	1
VGF	NA	NA	NA	NA	NA	9.82e-07	3.93e-05	0.0068775	1	1	1
DNAJB9	NA	NA	NA	NA	NA	8.36e-07	3.34e-05	0.005845	1	1	1
LRRC4	NA	NA	NA	NA	NA	1.11e-06	4.43e-05	0.0077525	1	1	1
MTX2	NA	NA	NA	NA	NA	3.2e-06	0.00012819	0.0224333	1	1	1
HOXD10	NA	NA	NA	NA	NA	1.26e-06	5.04e-05	0.00882	1	1	1
PIAS1	NA	NA	NA	NA	NA	2.78e-06	0.000111248	0.0194684	1	1	1
SNAP23	NA	NA	NA	NA	NA	1.03e-06	4.14e-05	0.007245	1	1	1
TMOD2	NA	NA	NA	NA	NA	1.56e-06	6.26e-05	0.010955	1	1	1
DLL4	NA	NA	NA	NA	NA	2.12e-06	8.47e-05	0.0148225	1	1	1
ALDH1A2	NA	NA	NA	NA	NA	2.26e-06	9.04e-05	0.01582	1	1	1
AMOTL2	NA	NA	NA	NA	NA	3.49e-06	0.00013948	0.024409	1	1	1
MYOD1	NA	NA	NA	NA	NA	3.54e-07	1.41e-05	0.0024675	1	1	1
SOX15	NA	NA	NA	NA	NA	3.45e-07	1.38e-05	0.002415	1	1	1
ATP1B2	NA	NA	NA	NA	NA	1.14e-06	4.55e-05	0.0079625	1	1	1
FXR2	NA	NA	NA	NA	NA	2.53e-06	0.000101171	0.0177049	1	1	1
BCL2L2	NA	NA	NA	NA	NA	3.33e-07	1.33e-05	0.0023275	1	1	1
FOXA1	NA	NA	NA	NA	NA	5.95e-07	2.38e-05	0.004165	1	1	1
NEDD8	NA	NA	NA	NA	NA	4.44e-07	1.78e-05	0.003115	1	1	1
RAP1B	NA	NA	NA	NA	NA	1.12e-06	4.46e-05	0.007805	1	1	1
ARHGEF6	NA	NA	NA	NA	NA	6.58e-06	0.000263414	0.0460974	1	1	1
RPS4Y1	NA	NA	NA	NA	NA	5.98e-07	2.39e-05	0.0041825	1	1	1
DAZL	NA	NA	NA	NA	NA	1.16e-06	4.64e-05	0.00812	1	1	1
MAPK8IP3	NA	NA	NA	NA	NA	3.19e-06	0.000127733	0.0223533	1	1	1
SALL1	NA	NA	NA	NA	NA	1.85e-06	7.39e-05	0.0129325	1	1	1
ZC3H14	NA	NA	NA	NA	NA	4.37e-06	0.000175004	0.0306257	1	1	1
LMAN1	NA	NA	NA	NA	NA	2.61e-06	0.00010437	0.0182647	1	1	1
DHX40	NA	NA	NA	NA	NA	3.52e-06	0.000141032	0.0246806	1	1	1
HCN2	NA	NA	NA	NA	NA	1.01e-06	4.04e-05	0.00707	1	1	1
WDR18	NA	NA	NA	NA	NA	7.65e-07	3.06e-05	0.005355	1	1	1
IGSF21	NA	NA	NA	NA	NA	1.28e-06	5.11e-05	0.0089425	1	1	1
TUBG1	NA	NA	NA	NA	NA	1.62e-06	6.48e-05	0.01134	1	1	1
RPS16	NA	NA	NA	NA	NA	7.73e-07	3.09e-05	0.0054075	1	1	1
MAST1	NA	NA	NA	NA	NA	3.71e-06	0.000148264	0.0259462	1	1	1
RABGAP1L	NA	NA	NA	NA	NA	7.18e-06	0.00028718	0.0502565	1	1	1
ADAMTS2	NA	NA	NA	NA	NA	7.95e-06	0.000318267	0.0556967	1	1	1
KIAA1244	NA	NA	NA	NA	NA	1.09e-05	0.00043541	0.0761968	1	1	1
GRHL2	NA	NA	NA	NA	NA	4.34e-06	0.000173689	0.0303956	1	1	1
RAF1	NA	NA	NA	NA	NA	2.18e-06	8.72e-05	0.01526	1	1	1
TDRD1	NA	NA	NA	NA	NA	6.76e-06	0.000270606	0.0473561	1	1	1
SCML2	NA	NA	NA	NA	NA	2.09e-06	8.35e-05	0.0146125	1	1	1
TSG101	NA	NA	NA	NA	NA	1.37e-06	5.47e-05	0.0095725	1	1	1
TRPC4AP	NA	NA	NA	NA	NA	3.3e-06	0.000132021	0.0231037	1	1	1
CUL9	NA	NA	NA	NA	NA	8.47e-06	0.000338944	0.0593152	1	1	1
NDUFA2	NA	NA	NA	NA	NA	8.44e-07	3.38e-05	0.005915	1	1	1
POLDIP3	NA	NA	NA	NA	NA	1.86e-06	7.45e-05	0.0130375	1	1	1
KRT5	NA	NA	NA	NA	NA	1.58e-06	6.33e-05	0.0110775	1	1	1
KRT1	NA	NA	NA	NA	NA	2.07e-06	8.29e-05	0.0145075	1	1	1
FAM155B	NA	NA	NA	NA	NA	9.95e-07	3.98e-05	0.006965	1	1	1
CNN1	NA	NA	NA	NA	NA	8.01e-07	3.2e-05	0.0056	1	1	1
PVRL2	NA	NA	NA	NA	NA	1.98e-06	7.91e-05	0.0138425	1	1	1
GADD45G	NA	NA	NA	NA	NA	7.48e-07	2.99e-05	0.0052325	1	1	1
XPO7	NA	NA	NA	NA	NA	4.18e-06	0.000167381	0.0292917	1	1	1
SAFB2	NA	NA	NA	NA	NA	2.25e-06	9.02e-05	0.015785	1	1	1
NCAN	NA	NA	NA	NA	NA	3.1e-06	0.000123945	0.0216904	1	1	1
LSM7	NA	NA	NA	NA	NA	2.25e-07	8.99e-06	0.00157325	1	1	1
MLLT1	NA	NA	NA	NA	NA	9.75e-07	3.9e-05	0.006825	1	1	1
ACTN4	NA	NA	NA	NA	NA	3.24e-06	0.000129697	0.022697	1	1	1
ZSWIM6	NA	NA	NA	NA	NA	1.41e-06	5.63e-05	0.0098525	1	1	1
JUND	NA	NA	NA	NA	NA	2e-07	8e-06	0.0014	1	1	1
OLFM1	NA	NA	NA	NA	NA	2.08e-06	8.32e-05	0.01456	1	1	1
NUMBL	NA	NA	NA	NA	NA	1.86e-06	7.44e-05	0.01302	1	1	1
MNX1	NA	NA	NA	NA	NA	1.05e-06	4.21e-05	0.0073675	1	1	1
CEP85	NA	NA	NA	NA	NA	2.43e-06	9.74e-05	0.017045	1	1	1
TAF4	NA	NA	NA	NA	NA	3.04e-06	0.000121458	0.0212552	1	1	1
GATA5	NA	NA	NA	NA	NA	1e-06	4.01e-05	0.0070175	1	1	1
RBBP8NL	NA	NA	NA	NA	NA	2.03e-06	8.14e-05	0.014245	1	1	1
LAMA5	NA	NA	NA	NA	NA	1.49e-05	0.000596997	0.104474	1	1	1
ADRM1	NA	NA	NA	NA	NA	1.52e-06	6.1e-05	0.010675	1	1	1
PRDM12	NA	NA	NA	NA	NA	1.46e-06	5.85e-05	0.0102375	1	1	1
UBE2M	NA	NA	NA	NA	NA	8.98e-07	3.59e-05	0.0062825	1	1	1
TRIM28	NA	NA	NA	NA	NA	3.11e-06	0.000124548	0.0217959	1	1	1
EIF2S3	NA	NA	NA	NA	NA	1.39e-06	5.55e-05	0.0097125	1	1	1
ZC3H4	NA	NA	NA	NA	NA	4.18e-06	0.000167382	0.0292918	1	1	1
MAP3K10	NA	NA	NA	NA	NA	1.85e-06	7.42e-05	0.012985	1	1	1
EIF3G	NA	NA	NA	NA	NA	8.58e-07	3.43e-05	0.0060025	1	1	1
C19ORF66	NA	NA	NA	NA	NA	6.16e-07	2.47e-05	0.0043225	1	1	1
SLC6A8	NA	NA	NA	NA	NA	4.07e-06	0.000162664	0.0284662	1	1	1
ZNF331	NA	NA	NA	NA	NA	1.18e-06	4.74e-05	0.008295	1	1	1
ZNF236	NA	NA	NA	NA	NA	7.29e-06	0.000291677	0.0510435	1	1	1
C12ORF65	NA	NA	NA	NA	NA	8.07e-07	3.23e-05	0.0056525	1	1	1
RBM39	NA	NA	NA	NA	NA	3.3e-06	0.000131884	0.0230797	1	1	1
ARHGEF9	NA	NA	NA	NA	NA	2.02e-06	8.07e-05	0.0141225	1	1	1
ATP6V1E1	NA	NA	NA	NA	NA	8.94e-07	3.58e-05	0.006265	1	1	1
EMC8	NA	NA	NA	NA	NA	1.08e-06	4.32e-05	0.00756	1	1	1
GSE1	NA	NA	NA	NA	NA	4.11e-06	0.00016453	0.0287927	1	1	1
ABCB7	NA	NA	NA	NA	NA	3.49e-06	0.000139625	0.0244344	1	1	1
ZFYVE20	NA	NA	NA	NA	NA	2.48e-06	9.92e-05	0.01736	1	1	1
NR1H2	NA	NA	NA	NA	NA	1.55e-06	6.19e-05	0.0108325	1	1	1
VPS25	NA	NA	NA	NA	NA	1.26e-06	5.03e-05	0.0088025	1	1	1
NDFIP1	NA	NA	NA	NA	NA	1.84e-06	7.35e-05	0.0128625	1	1	1
PPFIA1	NA	NA	NA	NA	NA	6.25e-06	0.000249904	0.0437332	1	1	1
BARX1	NA	NA	NA	NA	NA	7.71e-07	3.09e-05	0.0054075	1	1	1
WDR44	NA	NA	NA	NA	NA	5.51e-06	0.000220466	0.0385815	1	1	1
RARA	NA	NA	NA	NA	NA	1.29e-06	5.17e-05	0.0090475	1	1	1
PPP1R1B	NA	NA	NA	NA	NA	8.49e-07	3.4e-05	0.00595	1	1	1
PRKAB2	NA	NA	NA	NA	NA	1.98e-06	7.91e-05	0.0138425	1	1	1
FUS	NA	NA	NA	NA	NA	2.64e-06	0.000105678	0.0184937	1	1	1
CHSY1	NA	NA	NA	NA	NA	1.78e-06	7.13e-05	0.0124775	1	1	1
SNRPA1	NA	NA	NA	NA	NA	1.89e-06	7.58e-05	0.013265	1	1	1
THAP1	NA	NA	NA	NA	NA	6.98e-07	2.79e-05	0.0048825	1	1	1
RFX1	NA	NA	NA	NA	NA	2.29e-06	9.14e-05	0.015995	1	1	1
DCAF15	NA	NA	NA	NA	NA	1.58e-06	6.32e-05	0.01106	1	1	1
WDR7	NA	NA	NA	NA	NA	6.18e-06	0.00024711	0.0432442	1	1	1
LHX1	NA	NA	NA	NA	NA	7.77e-07	3.11e-05	0.0054425	1	1	1
SMARCC1	NA	NA	NA	NA	NA	5.21e-06	0.000208583	0.036502	1	1	1
ARFIP2	NA	NA	NA	NA	NA	9.88e-07	3.95e-05	0.0069125	1	1	1
ILKAP	NA	NA	NA	NA	NA	4.85e-06	0.000194085	0.0339649	1	1	1
PER2	NA	NA	NA	NA	NA	9.99e-06	0.000399838	0.0699716	1	1	1
PTPRE	NA	NA	NA	NA	NA	6.05e-06	0.000242142	0.0423748	1	1	1
RAP1GAP2	NA	NA	NA	NA	NA	1.76e-06	7.04e-05	0.01232	1	1	1
RPA1	NA	NA	NA	NA	NA	2.12e-06	8.47e-05	0.0148225	1	1	1
LANCL2	NA	NA	NA	NA	NA	1.96e-06	7.86e-05	0.013755	1	1	1
H3F3B	NA	NA	NA	NA	NA	6.62e-07	2.65e-05	0.0046375	1	1	1
KDM6B	NA	NA	NA	NA	NA	3.69e-06	0.000147745	0.0258554	1	1	1
BRD8	NA	NA	NA	NA	NA	8.36e-06	0.000334326	0.0585071	1	1	1
REEP2	NA	NA	NA	NA	NA	2.21e-06	8.84e-05	0.01547	1	1	1
NIP7	NA	NA	NA	NA	NA	9.02e-07	3.61e-05	0.0063175	1	1	1
VPS4A	NA	NA	NA	NA	NA	2.16e-06	8.63e-05	0.0151025	1	1	1
JAG1	NA	NA	NA	NA	NA	3.49e-06	0.000139457	0.024405	1	1	1
SNAP25	NA	NA	NA	NA	NA	7.16e-07	2.87e-05	0.0050225	1	1	1
NXT1	NA	NA	NA	NA	NA	2.05e-07	8.21e-06	0.00143675	1	1	1
RIN2	NA	NA	NA	NA	NA	1.73e-06	6.93e-05	0.0121275	1	1	1
AP3B1	NA	NA	NA	NA	NA	5.66e-06	0.000226548	0.0396459	1	1	1
SYT4	NA	NA	NA	NA	NA	9.11e-07	3.65e-05	0.0063875	1	1	1
USPL1	NA	NA	NA	NA	NA	2.1e-06	8.41e-05	0.0147175	1	1	1
XPO4	NA	NA	NA	NA	NA	3.86e-06	0.000154401	0.0270202	1	1	1
RNF17	NA	NA	NA	NA	NA	5.13e-06	0.000205382	0.0359418	1	1	1
CHRM3	NA	NA	NA	NA	NA	1.43e-06	5.74e-05	0.010045	1	1	1
PEMT	NA	NA	NA	NA	NA	7.2e-07	2.88e-05	0.00504	1	1	1
DCLK1	NA	NA	NA	NA	NA	3.08e-06	0.000123095	0.0215416	1	1	1
RFXAP	NA	NA	NA	NA	NA	5.18e-07	2.07e-05	0.0036225	1	1	1
RNF128	NA	NA	NA	NA	NA	1.85e-06	7.41e-05	0.0129675	1	1	1
BTBD2	NA	NA	NA	NA	NA	8.98e-07	3.59e-05	0.0062825	1	1	1
SUV420H2	NA	NA	NA	NA	NA	1.85e-06	7.39e-05	0.0129325	1	1	1
HSPBP1	NA	NA	NA	NA	NA	1.31e-06	5.26e-05	0.009205	1	1	1
CSNK1G2	NA	NA	NA	NA	NA	7.97e-07	3.19e-05	0.0055825	1	1	1
MACROD1	NA	NA	NA	NA	NA	1.51e-06	6.04e-05	0.01057	1	1	1
PI4KA	NA	NA	NA	NA	NA	7.21e-06	0.00028839	0.0504683	1	1	1
MKRN1	NA	NA	NA	NA	NA	2.7e-06	0.000108135	0.0189236	1	1	1
ACTR3B	NA	NA	NA	NA	NA	3.69e-06	0.000147821	0.0258687	1	1	1
BTG1	NA	NA	NA	NA	NA	6.79e-07	2.72e-05	0.00476	1	1	1
SBF2	NA	NA	NA	NA	NA	5.36e-06	0.000214632	0.0375606	1	1	1
RRAS2	NA	NA	NA	NA	NA	5.88e-07	2.35e-05	0.0041125	1	1	1
RNF122	NA	NA	NA	NA	NA	7.73e-07	3.09e-05	0.0054075	1	1	1
C14ORF1	NA	NA	NA	NA	NA	8.87e-07	3.55e-05	0.0062125	1	1	1
UNC79	NA	NA	NA	NA	NA	1.22e-05	0.000489436	0.0856513	1	1	1
VRTN	NA	NA	NA	NA	NA	9.94e-07	3.98e-05	0.006965	1	1	1
SYNJ2BP	NA	NA	NA	NA	NA	7.62e-07	3.05e-05	0.0053375	1	1	1
EIF2S1	NA	NA	NA	NA	NA	1.47e-06	5.89e-05	0.0103075	1	1	1
MBD2	NA	NA	NA	NA	NA	1.41e-06	5.63e-05	0.0098525	1	1	1
CCNB1	NA	NA	NA	NA	NA	1.71e-06	6.85e-05	0.0119875	1	1	1
BHLHE40	NA	NA	NA	NA	NA	6.35e-07	2.54e-05	0.004445	1	1	1
ARL8B	NA	NA	NA	NA	NA	8.06e-07	3.22e-05	0.005635	1	1	1
KATNBL1	NA	NA	NA	NA	NA	1.19e-06	4.78e-05	0.008365	1	1	1
EMC7	NA	NA	NA	NA	NA	8.04e-07	3.22e-05	0.005635	1	1	1
SORT1	NA	NA	NA	NA	NA	5.11e-06	0.000204575	0.0358006	1	1	1
NOTCH2	NA	NA	NA	NA	NA	1.06e-05	0.000423174	0.0740555	1	1	1
ARF3	NA	NA	NA	NA	NA	7.5e-07	3e-05	0.00525	1	1	1
SLC38A2	NA	NA	NA	NA	NA	2.15e-06	8.58e-05	0.015015	1	1	1
KIDINS220	NA	NA	NA	NA	NA	4.42e-06	0.00017705	0.0309837	1	1	1
FST	NA	NA	NA	NA	NA	1.14e-06	4.55e-05	0.0079625	1	1	1
DOCK2	NA	NA	NA	NA	NA	1.74e-05	0.000694335	0.121509	1	1	1
EMP1	NA	NA	NA	NA	NA	3.58e-07	1.43e-05	0.0025025	1	1	1
FAM127A	NA	NA	NA	NA	NA	4.75e-07	1.9e-05	0.003325	1	1	1
RAB33A	NA	NA	NA	NA	NA	7.61e-07	3.04e-05	0.00532	1	1	1
PHC2	NA	NA	NA	NA	NA	2.31e-06	9.22e-05	0.016135	1	1	1
ZCCHC11	NA	NA	NA	NA	NA	6.53e-06	0.000261466	0.0457566	1	1	1
PRPF38A	NA	NA	NA	NA	NA	2.21e-06	8.84e-05	0.01547	1	1	1
DSG1	NA	NA	NA	NA	NA	3.02e-06	0.000120653	0.0211143	1	1	1
FHOD3	NA	NA	NA	NA	NA	4.57e-06	0.00018296	0.032018	1	1	1
DAGLA	NA	NA	NA	NA	NA	3.7e-06	0.000148174	0.0259305	1	1	1
PDGFRA	NA	NA	NA	NA	NA	4.27e-06	0.000170975	0.0299206	1	1	1
KLB	NA	NA	NA	NA	NA	2.78e-06	0.000111266	0.0194716	1	1	1
ADAM19	NA	NA	NA	NA	NA	7.66e-06	0.000306308	0.0536039	1	1	1
MSI1	NA	NA	NA	NA	NA	3.44e-06	0.000137834	0.024121	1	1	1
HNF1A	NA	NA	NA	NA	NA	3.06e-06	0.000122436	0.0214263	1	1	1
TBX3	NA	NA	NA	NA	NA	2.2e-06	8.82e-05	0.015435	1	1	1
HRK	NA	NA	NA	NA	NA	1.73e-07	6.93e-06	0.00121275	1	1	1
TMEM60	NA	NA	NA	NA	NA	3.58e-07	1.43e-05	0.0025025	1	1	1
HILPDA	NA	NA	NA	NA	NA	2.31e-07	9.23e-06	0.00161525	1	1	1
BACH2	NA	NA	NA	NA	NA	1.7e-06	6.81e-05	0.0119175	1	1	1
AKIRIN2	NA	NA	NA	NA	NA	1.44e-06	5.76e-05	0.01008	1	1	1
LMO2	NA	NA	NA	NA	NA	5.09e-07	2.04e-05	0.00357	1	1	1
PRRG4	NA	NA	NA	NA	NA	6e-07	2.4e-05	0.0042	1	1	1
GDF11	NA	NA	NA	NA	NA	1.02e-06	4.08e-05	0.00714	1	1	1
CDK4	NA	NA	NA	NA	NA	1.82e-06	7.27e-05	0.0127225	1	1	1
TSPAN31	NA	NA	NA	NA	NA	1e-06	4e-05	0.007	1	1	1
ESPL1	NA	NA	NA	NA	NA	7.45e-06	0.000298076	0.0521633	1	1	1
ZC3H10	NA	NA	NA	NA	NA	8.6e-07	3.44e-05	0.00602	1	1	1
KCNH3	NA	NA	NA	NA	NA	3.18e-06	0.000127129	0.0222476	1	1	1
REPS1	NA	NA	NA	NA	NA	5.82e-06	0.000232998	0.0407746	1	1	1
CCT7	NA	NA	NA	NA	NA	2.38e-06	9.54e-05	0.016695	1	1	1
MRPL53	NA	NA	NA	NA	NA	4.56e-07	1.82e-05	0.003185	1	1	1
EMX1	NA	NA	NA	NA	NA	5.6e-07	2.24e-05	0.00392	1	1	1
KCNMB4	NA	NA	NA	NA	NA	6.74e-07	2.7e-05	0.004725	1	1	1
DYNC1LI2	NA	NA	NA	NA	NA	2.34e-06	9.37e-05	0.0163975	1	1	1
TAF5L	NA	NA	NA	NA	NA	2.63e-06	0.000105226	0.0184145	1	1	1
RGS8	NA	NA	NA	NA	NA	2.21e-06	8.84e-05	0.01547	1	1	1
LAMC1	NA	NA	NA	NA	NA	1.09e-05	0.000435065	0.0761364	1	1	1
USP37	NA	NA	NA	NA	NA	9.73e-06	0.000389273	0.0681228	1	1	1
SLC19A3	NA	NA	NA	NA	NA	2.36e-06	9.45e-05	0.0165375	1	1	1
EIF4E2	NA	NA	NA	NA	NA	3.12e-06	0.00012493	0.0218628	1	1	1
CAB39	NA	NA	NA	NA	NA	3.32e-06	0.000132853	0.0232493	1	1	1
COX5B	NA	NA	NA	NA	NA	8.56e-07	3.42e-05	0.005985	1	1	1
REV1	NA	NA	NA	NA	NA	6.07e-06	0.000242967	0.0425192	1	1	1
GPR45	NA	NA	NA	NA	NA	6.63e-07	2.65e-05	0.0046375	1	1	1
EPC2	NA	NA	NA	NA	NA	4.93e-06	0.000197291	0.0345259	1	1	1
PLXNC1	NA	NA	NA	NA	NA	7.35e-06	0.000294227	0.0514897	1	1	1
DRAM1	NA	NA	NA	NA	NA	1.48e-06	5.9e-05	0.010325	1	1	1
SLC41A2	NA	NA	NA	NA	NA	2.54e-06	0.000101672	0.0177926	1	1	1
IGF2BP3	NA	NA	NA	NA	NA	2e-06	8.02e-05	0.014035	1	1	1
KDELR2	NA	NA	NA	NA	NA	5.32e-07	2.13e-05	0.0037275	1	1	1
TTYH3	NA	NA	NA	NA	NA	1.08e-06	4.32e-05	0.00756	1	1	1
ABHD17C	NA	NA	NA	NA	NA	7.58e-07	3.03e-05	0.0053025	1	1	1
IREB2	NA	NA	NA	NA	NA	5.29e-06	0.000211802	0.0370654	1	1	1
SRSF1	NA	NA	NA	NA	NA	1.41e-06	5.65e-05	0.0098875	1	1	1
TEX2	NA	NA	NA	NA	NA	3.72e-06	0.000148671	0.0260174	1	1	1
LIMD2	NA	NA	NA	NA	NA	6.16e-07	2.46e-05	0.004305	1	1	1
KAT7	NA	NA	NA	NA	NA	2.94e-06	0.000117794	0.020614	1	1	1
RTP4	NA	NA	NA	NA	NA	1.09e-06	4.37e-05	0.0076475	1	1	1
2020-03-07	NA	NA	NA	NA	NA	3.84e-06	0.000153649	0.0268886	1	1	1
KCTD3	NA	NA	NA	NA	NA	7.85e-06	0.000313904	0.0549332	1	1	1
HS6ST1	NA	NA	NA	NA	NA	9.5e-07	3.8e-05	0.00665	1	1	1
LRRC8A	NA	NA	NA	NA	NA	1.36e-06	5.43e-05	0.0095025	1	1	1
KIAA0368	NA	NA	NA	NA	NA	1.41e-05	0.000562679	0.0984688	1	1	1
TOR1B	NA	NA	NA	NA	NA	1.5e-06	5.99e-05	0.0104825	1	1	1
RALGPS1	NA	NA	NA	NA	NA	5.18e-06	0.000207276	0.0362733	1	1	1
TMOD1	NA	NA	NA	NA	NA	2.24e-06	8.95e-05	0.0156625	1	1	1
DAB2IP	NA	NA	NA	NA	NA	4.75e-06	0.000190252	0.0332941	1	1	1
GABBR2	NA	NA	NA	NA	NA	4.89e-06	0.000195796	0.0342643	1	1	1
PSMB7	NA	NA	NA	NA	NA	1.89e-06	7.57e-05	0.0132475	1	1	1
PDCL	NA	NA	NA	NA	NA	1.12e-06	4.49e-05	0.0078575	1	1	1
ENPP2	NA	NA	NA	NA	NA	7.03e-06	0.000281111	0.0491944	1	1	1
RNF38	NA	NA	NA	NA	NA	2.43e-06	9.73e-05	0.0170275	1	1	1
FAM65B	NA	NA	NA	NA	NA	2.17e-06	8.68e-05	0.01519	1	1	1
KLC4	NA	NA	NA	NA	NA	2.55e-06	0.000102014	0.0178524	1	1	1
KIF13A	NA	NA	NA	NA	NA	6.11e-06	0.000244364	0.0427637	1	1	1
TMEM63B	NA	NA	NA	NA	NA	3.53e-06	0.000141363	0.0247385	1	1	1
TTBK1	NA	NA	NA	NA	NA	3.07e-06	0.000122858	0.0215001	1	1	1
GCM1	NA	NA	NA	NA	NA	1.34e-06	5.37e-05	0.0093975	1	1	1
FOXF2	NA	NA	NA	NA	NA	4.37e-07	1.75e-05	0.0030625	1	1	1
RIPK1	NA	NA	NA	NA	NA	1.27e-06	5.08e-05	0.00889	1	1	1
TUBB2B	NA	NA	NA	NA	NA	5.49e-07	2.2e-05	0.00385	1	1	1
IER3	NA	NA	NA	NA	NA	3.21e-07	1.28e-05	0.00224	1	1	1
POU5F1	NA	NA	NA	NA	NA	1.06e-06	4.25e-05	0.0074375	1	1	1
FAM8A1	NA	NA	NA	NA	NA	1.24e-06	4.98e-05	0.008715	1	1	1
PRKRIR	NA	NA	NA	NA	NA	2.08e-06	8.31e-05	0.0145425	1	1	1
GGH	NA	NA	NA	NA	NA	1.46e-06	5.84e-05	0.01022	1	1	1
SULF1	NA	NA	NA	NA	NA	4.47e-06	0.000178721	0.0312762	1	1	1
SORL1	NA	NA	NA	NA	NA	1.41e-05	0.00056322	0.0985635	1	1	1
DCUN1D5	NA	NA	NA	NA	NA	1.81e-06	7.23e-05	0.0126525	1	1	1
ARHGAP20	NA	NA	NA	NA	NA	4.67e-06	0.000186759	0.0326828	1	1	1
CTDSPL2	NA	NA	NA	NA	NA	2.11e-06	8.44e-05	0.01477	1	1	1
THBS1	NA	NA	NA	NA	NA	3.74e-06	0.000149522	0.0261663	1	1	1
KIF23	NA	NA	NA	NA	NA	5.93e-06	0.00023726	0.0415205	1	1	1
RPLP1	NA	NA	NA	NA	NA	5.67e-07	2.27e-05	0.0039725	1	1	1
ITPKA	NA	NA	NA	NA	NA	1.08e-06	4.31e-05	0.0075425	1	1	1
ADAM10	NA	NA	NA	NA	NA	3.32e-06	0.000132815	0.0232426	1	1	1
RSL24D1	NA	NA	NA	NA	NA	1.04e-06	4.16e-05	0.00728	1	1	1
TTLL7	NA	NA	NA	NA	NA	5.38e-06	0.000215157	0.0376525	1	1	1
ARHGAP29	NA	NA	NA	NA	NA	6.02e-06	0.000240991	0.0421734	1	1	1
EPT1	NA	NA	NA	NA	NA	1.21e-06	4.86e-05	0.008505	1	1	1
SIX3	NA	NA	NA	NA	NA	4.46e-07	1.78e-05	0.003115	1	1	1
KIF11	NA	NA	NA	NA	NA	5.54e-06	0.000221775	0.0388106	1	1	1
EXOC6	NA	NA	NA	NA	NA	5.29e-06	0.0002116	0.03703	1	1	1
TOPBP1	NA	NA	NA	NA	NA	8.51e-06	0.000340603	0.0596055	1	1	1
DNAJC13	NA	NA	NA	NA	NA	1.65e-05	0.000659006	0.115326	1	1	1
MSTN	NA	NA	NA	NA	NA	1.53e-06	6.13e-05	0.0107275	1	1	1
PPIG	NA	NA	NA	NA	NA	5.04e-06	0.000201818	0.0353181	1	1	1
ABI2	NA	NA	NA	NA	NA	4.08e-06	0.000163319	0.0285808	1	1	1
ITGAV	NA	NA	NA	NA	NA	1.11e-05	0.000444843	0.0778475	1	1	1
SLC40A1	NA	NA	NA	NA	NA	3.6e-06	0.000144123	0.0252215	1	1	1
COL8A1	NA	NA	NA	NA	NA	1.12e-06	4.48e-05	0.00784	1	1	1
WBP11	NA	NA	NA	NA	NA	2.2e-06	8.79e-05	0.0153825	1	1	1
ATF7IP	NA	NA	NA	NA	NA	3.01e-06	0.000120358	0.0210626	1	1	1
TRHDE	NA	NA	NA	NA	NA	4.66e-06	0.000186595	0.0326541	1	1	1
NAP1L1	NA	NA	NA	NA	NA	2.68e-06	0.000107174	0.0187554	1	1	1
OSBPL8	NA	NA	NA	NA	NA	5.13e-06	0.000205185	0.0359074	1	1	1
ASUN	NA	NA	NA	NA	NA	2.85e-06	0.00011398	0.0199465	1	1	1
SYT1	NA	NA	NA	NA	NA	1.87e-06	7.48e-05	0.01309	1	1	1
CDK17	NA	NA	NA	NA	NA	3.95e-06	0.000158177	0.027681	1	1	1
JKAMP	NA	NA	NA	NA	NA	1.39e-06	5.56e-05	0.00973	1	1	1
TRMT5	NA	NA	NA	NA	NA	1.53e-06	6.13e-05	0.0107275	1	1	1
CCND2	NA	NA	NA	NA	NA	6.49e-07	2.59e-05	0.0045325	1	1	1
RAB21	NA	NA	NA	NA	NA	1.44e-06	5.78e-05	0.010115	1	1	1
PSMC1	NA	NA	NA	NA	NA	2.41e-06	9.64e-05	0.01687	1	1	1
ZNF24	NA	NA	NA	NA	NA	1.42e-06	5.68e-05	0.00994	1	1	1
CLEC2D	NA	NA	NA	NA	NA	6.51e-07	2.6e-05	0.00455	1	1	1
LRP6	NA	NA	NA	NA	NA	5.7e-06	0.00022797	0.0398947	1	1	1
LMNB1	NA	NA	NA	NA	NA	3.15e-06	0.000125905	0.0220334	1	1	1
SNCAIP	NA	NA	NA	NA	NA	3.46e-06	0.00013838	0.0242165	1	1	1
XYLT1	NA	NA	NA	NA	NA	2.18e-06	8.7e-05	0.015225	1	1	1
NUP133	NA	NA	NA	NA	NA	1.15e-05	0.000460896	0.0806568	1	1	1
CORO1C	NA	NA	NA	NA	NA	2.65e-06	0.000106091	0.0185659	1	1	1
NUAK1	NA	NA	NA	NA	NA	2.5e-06	0.000100027	0.0175047	1	1	1
LPCAT3	NA	NA	NA	NA	NA	1.5e-06	6.02e-05	0.010535	1	1	1
UBE2K	NA	NA	NA	NA	NA	1.02e-06	4.08e-05	0.00714	1	1	1
KLF3	NA	NA	NA	NA	NA	9.14e-07	3.66e-05	0.006405	1	1	1
RSBN1	NA	NA	NA	NA	NA	3.26e-06	0.000130279	0.0227988	1	1	1
PPP2R5A	NA	NA	NA	NA	NA	5.19e-06	0.000207527	0.0363172	1	1	1
PSMA6	NA	NA	NA	NA	NA	8.74e-07	3.5e-05	0.006125	1	1	1
USP22	NA	NA	NA	NA	NA	1.79e-06	7.17e-05	0.0125475	1	1	1
SPECC1	NA	NA	NA	NA	NA	2.62e-06	0.000104785	0.0183374	1	1	1
MSMO1	NA	NA	NA	NA	NA	1.82e-06	7.28e-05	0.01274	1	1	1
RORA	NA	NA	NA	NA	NA	2.95e-06	0.000118165	0.0206789	1	1	1
GPATCH2L	NA	NA	NA	NA	NA	2.72e-06	0.000108961	0.0190682	1	1	1
SNW1	NA	NA	NA	NA	NA	3.38e-06	0.000135312	0.0236796	1	1	1
IPO5	NA	NA	NA	NA	NA	6.82e-06	0.000272829	0.0477451	1	1	1
NOL4	NA	NA	NA	NA	NA	2.55e-06	0.000102054	0.0178594	1	1	1
RNF138	NA	NA	NA	NA	NA	7.99e-07	3.2e-05	0.0056	1	1	1
LPIN2	NA	NA	NA	NA	NA	2.79e-06	0.000111567	0.0195242	1	1	1
THOC1	NA	NA	NA	NA	NA	1.54e-06	6.16e-05	0.01078	1	1	1
USP14	NA	NA	NA	NA	NA	1.71e-06	6.86e-05	0.012005	1	1	1
SLC7A5	NA	NA	NA	NA	NA	2.17e-06	8.69e-05	0.0152075	1	1	1
ARL1	NA	NA	NA	NA	NA	1.54e-06	6.14e-05	0.010745	1	1	1
COX10	NA	NA	NA	NA	NA	9.22e-07	3.69e-05	0.0064575	1	1	1
RIMBP2	NA	NA	NA	NA	NA	5.13e-06	0.000205195	0.0359091	1	1	1
KPNA3	NA	NA	NA	NA	NA	2.6e-06	0.000104062	0.0182109	1	1	1
CDK2AP1	NA	NA	NA	NA	NA	9.36e-07	3.74e-05	0.006545	1	1	1
SCARB1	NA	NA	NA	NA	NA	3.14e-06	0.000125771	0.0220099	1	1	1
C14ORF166	NA	NA	NA	NA	NA	1.36e-06	5.43e-05	0.0095025	1	1	1
PSMD11	NA	NA	NA	NA	NA	2.15e-06	8.59e-05	0.0150325	1	1	1
BLMH	NA	NA	NA	NA	NA	1.82e-06	7.28e-05	0.01274	1	1	1
TAOK1	NA	NA	NA	NA	NA	4.52e-06	0.00018073	0.0316278	1	1	1
AP3B2	NA	NA	NA	NA	NA	5.33e-06	0.000213146	0.0373006	1	1	1
CUX2	NA	NA	NA	NA	NA	6.24e-06	0.000249712	0.0436996	1	1	1
LHX5	NA	NA	NA	NA	NA	1.35e-06	5.41e-05	0.0094675	1	1	1
ERP29	NA	NA	NA	NA	NA	8.42e-07	3.37e-05	0.0058975	1	1	1
NAA25	NA	NA	NA	NA	NA	6.9e-06	0.00027603	0.0483053	1	1	1
ZFAND6	NA	NA	NA	NA	NA	9.78e-07	3.91e-05	0.0068425	1	1	1
CHRNB4	NA	NA	NA	NA	NA	1.58e-06	6.32e-05	0.01106	1	1	1
MESDC2	NA	NA	NA	NA	NA	7.46e-07	2.99e-05	0.0052325	1	1	1
CDH1	NA	NA	NA	NA	NA	3.3e-06	0.000132003	0.0231005	1	1	1
VAC14	NA	NA	NA	NA	NA	3.38e-06	0.000135356	0.0236873	1	1	1
NDST1	NA	NA	NA	NA	NA	5.16e-06	0.000206586	0.0361525	1	1	1
PDGFRB	NA	NA	NA	NA	NA	7.39e-06	0.000295833	0.0517708	1	1	1
CYSTM1	NA	NA	NA	NA	NA	6.27e-07	2.51e-05	0.0043925	1	1	1
PFDN1	NA	NA	NA	NA	NA	1.11e-06	4.42e-05	0.007735	1	1	1
CYP46A1	NA	NA	NA	NA	NA	3.14e-06	0.000125571	0.0219749	1	1	1
AP4E1	NA	NA	NA	NA	NA	4.11e-06	0.000164552	0.0287966	1	1	1
FAM214A	NA	NA	NA	NA	NA	3.74e-06	0.000149766	0.026209	1	1	1
MAPK6	NA	NA	NA	NA	NA	1.49e-06	5.97e-05	0.0104475	1	1	1
SPPL2A	NA	NA	NA	NA	NA	2.31e-06	9.25e-05	0.0161875	1	1	1
GLCE	NA	NA	NA	NA	NA	1.29e-06	5.16e-05	0.00903	1	1	1
SLC30A4	NA	NA	NA	NA	NA	1.39e-06	5.57e-05	0.0097475	1	1	1
EIF3J	NA	NA	NA	NA	NA	1.17e-06	4.68e-05	0.00819	1	1	1
PTPLAD1	NA	NA	NA	NA	NA	2.15e-06	8.59e-05	0.0150325	1	1	1
SNX1	NA	NA	NA	NA	NA	2.78e-06	0.000111416	0.0194978	1	1	1
RAB11A	NA	NA	NA	NA	NA	1.35e-06	5.4e-05	0.00945	1	1	1
CCNT1	NA	NA	NA	NA	NA	2.09e-06	8.37e-05	0.0146475	1	1	1
HCN4	NA	NA	NA	NA	NA	2.32e-06	9.27e-05	0.0162225	1	1	1
SEMA7A	NA	NA	NA	NA	NA	2.95e-06	0.000118083	0.0206645	1	1	1
LOXL1	NA	NA	NA	NA	NA	1.69e-06	6.78e-05	0.011865	1	1	1
FAF2	NA	NA	NA	NA	NA	4.27e-06	0.000170744	0.0298802	1	1	1
TUBGCP3	NA	NA	NA	NA	NA	6.61e-06	0.000264341	0.0462597	1	1	1
RBM25	NA	NA	NA	NA	NA	5.77e-06	0.000230767	0.0403842	1	1	1
LTBP2	NA	NA	NA	NA	NA	7.55e-06	0.000302225	0.0528894	1	1	1
RPS6KA5	NA	NA	NA	NA	NA	4.06e-06	0.000162385	0.0284174	1	1	1
SPAG9	NA	NA	NA	NA	NA	5.53e-06	0.000221383	0.038742	1	1	1
ATP5B	NA	NA	NA	NA	NA	1.67e-06	6.69e-05	0.0117075	1	1	1
IKZF4	NA	NA	NA	NA	NA	1.59e-06	6.35e-05	0.0111125	1	1	1
PTGES3	NA	NA	NA	NA	NA	1.31e-06	5.23e-05	0.0091525	1	1	1
MEOX2	NA	NA	NA	NA	NA	6.48e-07	2.59e-05	0.0045325	1	1	1
PHF3	NA	NA	NA	NA	NA	5.4e-06	0.000216252	0.0378441	1	1	1
ATF1	NA	NA	NA	NA	NA	1.26e-06	5.03e-05	0.0088025	1	1	1
EIF4B	NA	NA	NA	NA	NA	3.34e-06	0.000133784	0.0234122	1	1	1
COPZ1	NA	NA	NA	NA	NA	1.37e-06	5.47e-05	0.0095725	1	1	1
NUP153	NA	NA	NA	NA	NA	3.48e-06	0.000139311	0.0243794	1	1	1
ZNF282	NA	NA	NA	NA	NA	2.86e-06	0.000114353	0.0200118	1	1	1
MCM4	NA	NA	NA	NA	NA	3e-06	0.000119837	0.0209715	1	1	1
ANKRD12	NA	NA	NA	NA	NA	4.4e-06	0.000176148	0.0308259	1	1	1
RBL2	NA	NA	NA	NA	NA	4.03e-06	0.000161294	0.0282265	1	1	1
SMAD7	NA	NA	NA	NA	NA	1.11e-06	4.42e-05	0.007735	1	1	1
DNAJB6	NA	NA	NA	NA	NA	2.94e-06	0.000117627	0.0205847	1	1	1
KCNH2	NA	NA	NA	NA	NA	4.89e-06	0.00019547	0.0342073	1	1	1
RHEB	NA	NA	NA	NA	NA	2.23e-06	8.93e-05	0.0156275	1	1	1
SMARCD3	NA	NA	NA	NA	NA	3.71e-06	0.000148541	0.0259947	1	1	1
KMT2C	NA	NA	NA	NA	NA	2.42e-05	0.000968691	0.169521	1	1	1
PSMB1	NA	NA	NA	NA	NA	1.95e-06	7.79e-05	0.0136325	1	1	1
ADNP2	NA	NA	NA	NA	NA	1.74e-06	6.95e-05	0.0121625	1	1	1
TRAM1	NA	NA	NA	NA	NA	2.15e-06	8.62e-05	0.015085	1	1	1
ARFGEF1	NA	NA	NA	NA	NA	8.57e-06	0.000342831	0.0599954	1	1	1
TMED2	NA	NA	NA	NA	NA	9.88e-07	3.95e-05	0.0069125	1	1	1
YY1	NA	NA	NA	NA	NA	1.44e-06	5.75e-05	0.0100625	1	1	1
RCOR1	NA	NA	NA	NA	NA	3.03e-06	0.000121352	0.0212366	1	1	1
VMP1	NA	NA	NA	NA	NA	1.99e-06	7.95e-05	0.0139125	1	1	1
PKMYT1	NA	NA	NA	NA	NA	8.71e-07	3.48e-05	0.00609	1	1	1
PKD1	NA	NA	NA	NA	NA	5.58e-06	0.00022313	0.0390477	1	1	1
RAB11FIP3	NA	NA	NA	NA	NA	1.39e-06	5.55e-05	0.0097125	1	1	1
AXIN1	NA	NA	NA	NA	NA	1.85e-06	7.42e-05	0.012985	1	1	1
GLIS2	NA	NA	NA	NA	NA	6.6e-07	2.64e-05	0.00462	1	1	1
CREBBP	NA	NA	NA	NA	NA	6.46e-06	0.000258301	0.0452027	1	1	1
MGRN1	NA	NA	NA	NA	NA	1.55e-06	6.22e-05	0.010885	1	1	1
DNAJA3	NA	NA	NA	NA	NA	1.26e-06	5.04e-05	0.00882	1	1	1
N4BP1	NA	NA	NA	NA	NA	1.8e-06	7.22e-05	0.012635	1	1	1
WSB1	NA	NA	NA	NA	NA	1.47e-06	5.87e-05	0.0102725	1	1	1
TRAF4	NA	NA	NA	NA	NA	1.31e-06	5.22e-05	0.009135	1	1	1
SLC4A1	NA	NA	NA	NA	NA	3.05e-06	0.000122187	0.0213827	1	1	1
KANSL1	NA	NA	NA	NA	NA	3.59e-06	0.000143629	0.0251351	1	1	1
FOXF1	NA	NA	NA	NA	NA	8.28e-07	3.31e-05	0.0057925	1	1	1
SMURF2	NA	NA	NA	NA	NA	4.62e-06	0.000184758	0.0323327	1	1	1
CHD5	NA	NA	NA	NA	NA	4.79e-06	0.000191468	0.0335069	1	1	1
ERP44	NA	NA	NA	NA	NA	2.91e-06	0.000116418	0.0203731	1	1	1
SLC12A2	NA	NA	NA	NA	NA	7.64e-06	0.000305573	0.0534753	1	1	1
RABEP1	NA	NA	NA	NA	NA	2.55e-06	0.000102054	0.0178594	1	1	1
RNF167	NA	NA	NA	NA	NA	9.6e-07	3.84e-05	0.00672	1	1	1
PITPNM3	NA	NA	NA	NA	NA	2.22e-06	8.9e-05	0.015575	1	1	1
ISM1	NA	NA	NA	NA	NA	9.52e-07	3.81e-05	0.0066675	1	1	1
GNAO1	NA	NA	NA	NA	NA	1.43e-06	5.73e-05	0.0100275	1	1	1
CSNK2A2	NA	NA	NA	NA	NA	2.28e-06	9.13e-05	0.0159775	1	1	1
NLRC5	NA	NA	NA	NA	NA	7.73e-06	0.000309484	0.0541597	1	1	1
SRCAP	NA	NA	NA	NA	NA	8.06e-06	0.000322324	0.0564067	1	1	1
SETD1A	NA	NA	NA	NA	NA	3.98e-06	0.000159407	0.0278962	1	1	1
ZNF629	NA	NA	NA	NA	NA	1.29e-06	5.17e-05	0.0090475	1	1	1
PCSK2	NA	NA	NA	NA	NA	1.97e-06	7.87e-05	0.0137725	1	1	1
CHCHD3	NA	NA	NA	NA	NA	2.51e-06	0.000100369	0.0175646	1	1	1
RPL8	NA	NA	NA	NA	NA	1.57e-06	6.26e-05	0.010955	1	1	1
HPN	NA	NA	NA	NA	NA	1.77e-06	7.09e-05	0.0124075	1	1	1
TYROBP	NA	NA	NA	NA	NA	5.91e-07	2.36e-05	0.00413	1	1	1
RBM42	NA	NA	NA	NA	NA	1.34e-06	5.36e-05	0.00938	1	1	1
CCNE1	NA	NA	NA	NA	NA	1.55e-06	6.19e-05	0.0108325	1	1	1
RAB2A	NA	NA	NA	NA	NA	1.38e-06	5.51e-05	0.0096425	1	1	1
KAL1	NA	NA	NA	NA	NA	2.4e-06	9.62e-05	0.016835	1	1	1
ITCH	NA	NA	NA	NA	NA	3.9e-06	0.000155962	0.0272933	1	1	1
CDKN2C	NA	NA	NA	NA	NA	4.13e-07	1.65e-05	0.0028875	1	1	1
ACIN1	NA	NA	NA	NA	NA	4.75e-06	0.00019013	0.0332727	1	1	1
AJUBA	NA	NA	NA	NA	NA	1.64e-06	6.55e-05	0.0114625	1	1	1
CDH20	NA	NA	NA	NA	NA	2.32e-06	9.26e-05	0.016205	1	1	1
PHLPP1	NA	NA	NA	NA	NA	3.9e-06	0.000156242	0.0273424	1	1	1
CELSR1	NA	NA	NA	NA	NA	7.49e-06	0.000299584	0.0524272	1	1	1
RPS6KA6	NA	NA	NA	NA	NA	4.46e-06	0.000178402	0.0312204	1	1	1
TIMP2	NA	NA	NA	NA	NA	9.25e-07	3.7e-05	0.006475	1	1	1
SHANK3	NA	NA	NA	NA	NA	3.72e-06	0.000149034	0.026081	1	1	1
UPF1	NA	NA	NA	NA	NA	2.93e-06	0.00011704	0.020482	1	1	1
ELL	NA	NA	NA	NA	NA	1.87e-06	7.46e-05	0.013055	1	1	1
COPE	NA	NA	NA	NA	NA	9.9e-07	3.96e-05	0.00693	1	1	1
TRPC5	NA	NA	NA	NA	NA	3.53e-06	0.00014135	0.0247362	1	1	1
MID2	NA	NA	NA	NA	NA	3.23e-06	0.000129176	0.0226058	1	1	1
AMMECR1	NA	NA	NA	NA	NA	1.61e-06	6.44e-05	0.01127	1	1	1
RRAGB	NA	NA	NA	NA	NA	1.88e-06	7.51e-05	0.0131425	1	1	1
SLA2	NA	NA	NA	NA	NA	8.7e-07	3.48e-05	0.00609	1	1	1
RALGAPB	NA	NA	NA	NA	NA	4.92e-06	0.000196943	0.034465	1	1	1
MARK4	NA	NA	NA	NA	NA	2.9e-06	0.000116036	0.0203063	1	1	1
GRIK5	NA	NA	NA	NA	NA	3.18e-06	0.000127167	0.0222542	1	1	1
HACE1	NA	NA	NA	NA	NA	5.92e-06	0.000237053	0.0414843	1	1	1
ATRN	NA	NA	NA	NA	NA	4.15e-06	0.000166158	0.0290777	1	1	1
ARPC1A	NA	NA	NA	NA	NA	2.45e-06	9.79e-05	0.0171325	1	1	1
MAP2K2	NA	NA	NA	NA	NA	7.42e-07	2.97e-05	0.0051975	1	1	1
DPP9	NA	NA	NA	NA	NA	2.12e-06	8.49e-05	0.0148575	1	1	1
TCF3	NA	NA	NA	NA	NA	1.31e-06	5.23e-05	0.0091525	1	1	1
PIAS4	NA	NA	NA	NA	NA	1.07e-06	4.28e-05	0.00749	1	1	1
CSE1L	NA	NA	NA	NA	NA	4.19e-06	0.000167469	0.0293071	1	1	1
ZNF330	NA	NA	NA	NA	NA	2.73e-06	0.000109147	0.0191007	1	1	1
GAB1	NA	NA	NA	NA	NA	4.07e-06	0.000162664	0.0284662	1	1	1
MAPK3	NA	NA	NA	NA	NA	1.25e-06	5.01e-05	0.0087675	1	1	1
MAP3K8	NA	NA	NA	NA	NA	1.38e-06	5.53e-05	0.0096775	1	1	1
EPC1	NA	NA	NA	NA	NA	3.45e-06	0.000138077	0.0241635	1	1	1
MTPAP	NA	NA	NA	NA	NA	1.89e-06	7.56e-05	0.01323	1	1	1
SMG6	NA	NA	NA	NA	NA	3.36e-06	0.000134468	0.0235319	1	1	1
METTL16	NA	NA	NA	NA	NA	1.6e-06	6.41e-05	0.0112175	1	1	1
CCDC6	NA	NA	NA	NA	NA	2.13e-06	8.52e-05	0.01491	1	1	1
SMARCB1	NA	NA	NA	NA	NA	1.45e-06	5.81e-05	0.0101675	1	1	1
PRKCQ	NA	NA	NA	NA	NA	2.38e-06	9.54e-05	0.016695	1	1	1
SLC17A6	NA	NA	NA	NA	NA	1.64e-06	6.55e-05	0.0114625	1	1	1
CAPZA1	NA	NA	NA	NA	NA	2.28e-06	9.14e-05	0.015995	1	1	1
LPPR5	NA	NA	NA	NA	NA	1.86e-06	7.45e-05	0.0130375	1	1	1
KIF18A	NA	NA	NA	NA	NA	2.88e-06	0.000115401	0.0201952	1	1	1
UFD1L	NA	NA	NA	NA	NA	1.42e-06	5.67e-05	0.0099225	1	1	1
MED15	NA	NA	NA	NA	NA	3.08e-06	0.000123215	0.0215626	1	1	1
HIRA	NA	NA	NA	NA	NA	3.4e-06	0.000136097	0.023817	1	1	1
UBE2R2	NA	NA	NA	NA	NA	7.12e-07	2.85e-05	0.0049875	1	1	1
SYP	NA	NA	NA	NA	NA	1.1e-06	4.41e-05	0.0077175	1	1	1
ACTR3	NA	NA	NA	NA	NA	3.12e-06	0.000124989	0.0218731	1	1	1
DDX18	NA	NA	NA	NA	NA	3.86e-06	0.00015439	0.0270182	1	1	1
PACSIN2	NA	NA	NA	NA	NA	2.05e-06	8.22e-05	0.014385	1	1	1
EP300	NA	NA	NA	NA	NA	8.22e-06	0.000329062	0.0575858	1	1	1
NOVA2	NA	NA	NA	NA	NA	8.5e-07	3.4e-05	0.00595	1	1	1
GRIN2D	NA	NA	NA	NA	NA	2.53e-06	0.000101148	0.0177009	1	1	1
AP2S1	NA	NA	NA	NA	NA	8.41e-07	3.36e-05	0.00588	1	1	1
LIG1	NA	NA	NA	NA	NA	3.97e-06	0.00015887	0.0278023	1	1	1
EHD2	NA	NA	NA	NA	NA	1.1e-06	4.4e-05	0.0077	1	1	1
POLR1B	NA	NA	NA	NA	NA	4.81e-06	0.000192407	0.0336712	1	1	1
IL1B	NA	NA	NA	NA	NA	1.82e-06	7.29e-05	0.0127575	1	1	1
TCF25	NA	NA	NA	NA	NA	3.8e-06	0.000151893	0.0265813	1	1	1
NAPA	NA	NA	NA	NA	NA	1.71e-06	6.85e-05	0.0119875	1	1	1
EED	NA	NA	NA	NA	NA	2.93e-06	0.000117296	0.0205268	1	1	1
ITPKC	NA	NA	NA	NA	NA	1.84e-06	7.37e-05	0.0128975	1	1	1
BRD4	NA	NA	NA	NA	NA	3.07e-06	0.000123017	0.021528	1	1	1
WIZ	NA	NA	NA	NA	NA	1.65e-06	6.58e-05	0.011515	1	1	1
NOTCH3	NA	NA	NA	NA	NA	4.6e-06	0.000183998	0.0321996	1	1	1
MED26	NA	NA	NA	NA	NA	1.17e-06	4.68e-05	0.00819	1	1	1
COMMD9	NA	NA	NA	NA	NA	7.55e-07	3.02e-05	0.005285	1	1	1
PRKCG	NA	NA	NA	NA	NA	3.3e-06	0.000131842	0.0230723	1	1	1
PPP1R12C	NA	NA	NA	NA	NA	3.49e-06	0.000139505	0.0244134	1	1	1
BIRC3	NA	NA	NA	NA	NA	2.22e-06	8.9e-05	0.015575	1	1	1
SLC10A3	NA	NA	NA	NA	NA	5.39e-07	2.16e-05	0.00378	1	1	1
ATP2B3	NA	NA	NA	NA	NA	6.4e-06	0.000256093	0.0448163	1	1	1
APLP2	NA	NA	NA	NA	NA	5.08e-06	0.000203167	0.0355542	1	1	1
BARHL1	NA	NA	NA	NA	NA	1.01e-06	4.06e-05	0.007105	1	1	1
ARID3A	NA	NA	NA	NA	NA	9.77e-07	3.91e-05	0.0068425	1	1	1
TANC1	NA	NA	NA	NA	NA	9.38e-06	0.000375485	0.0657099	1	1	1
ACVR1	NA	NA	NA	NA	NA	3.27e-06	0.00013073	0.0228777	1	1	1
CD81	NA	NA	NA	NA	NA	5.56e-07	2.22e-05	0.003885	1	1	1
CNRIP1	NA	NA	NA	NA	NA	5.22e-07	2.09e-05	0.0036575	1	1	1
PNO1	NA	NA	NA	NA	NA	1.44e-06	5.76e-05	0.01008	1	1	1
CNTN3	NA	NA	NA	NA	NA	4.86e-06	0.00019462	0.0340585	1	1	1
PDZRN3	NA	NA	NA	NA	NA	2.5e-06	0.000100014	0.0175024	1	1	1
SPCS2	NA	NA	NA	NA	NA	7.76e-07	3.11e-05	0.0054425	1	1	1
ARHGEF17	NA	NA	NA	NA	NA	6.66e-06	0.000266412	0.0466221	1	1	1
POLD3	NA	NA	NA	NA	NA	2.82e-06	0.000112749	0.0197311	1	1	1
SUCO	NA	NA	NA	NA	NA	8.72e-06	0.000349099	0.0610923	1	1	1
SNRNP40	NA	NA	NA	NA	NA	1.33e-06	5.33e-05	0.0093275	1	1	1
DNAJC8	NA	NA	NA	NA	NA	1.39e-06	5.58e-05	0.009765	1	1	1
TFCP2L1	NA	NA	NA	NA	NA	4.21e-06	0.000168339	0.0294593	1	1	1
PTPN4	NA	NA	NA	NA	NA	7.74e-06	0.00030975	0.0542063	1	1	1
CLASP1	NA	NA	NA	NA	NA	1.1e-05	0.000441305	0.0772284	1	1	1
EPB41L5	NA	NA	NA	NA	NA	6.67e-06	0.0002669	0.0467075	1	1	1
LHX4	NA	NA	NA	NA	NA	2.47e-06	9.88e-05	0.01729	1	1	1
EPAS1	NA	NA	NA	NA	NA	2.79e-06	0.00011178	0.0195615	1	1	1
KAT2B	NA	NA	NA	NA	NA	3.15e-06	0.000125881	0.0220292	1	1	1
ZNF106	NA	NA	NA	NA	NA	6.1e-06	0.000243931	0.0426879	1	1	1
LRP2	NA	NA	NA	NA	NA	3.12e-05	0.00124965	0.218689	1	1	1
OSBP	NA	NA	NA	NA	NA	3.75e-06	0.000150025	0.0262544	1	1	1
ZC2HC1A	NA	NA	NA	NA	NA	1.92e-06	7.68e-05	0.01344	1	1	1
IL7	NA	NA	NA	NA	NA	1.04e-06	4.18e-05	0.007315	1	1	1
POLR1A	NA	NA	NA	NA	NA	8.94e-06	0.000357713	0.0625998	1	1	1
MAP4K3	NA	NA	NA	NA	NA	4.63e-06	0.000185157	0.0324025	1	1	1
GRB14	NA	NA	NA	NA	NA	4.63e-06	0.000185426	0.0324496	1	1	1
STRN	NA	NA	NA	NA	NA	3.18e-06	0.000127037	0.0222315	1	1	1
CHIC2	NA	NA	NA	NA	NA	1e-06	4.02e-05	0.007035	1	1	1
TNFRSF8	NA	NA	NA	NA	NA	1.85e-06	7.41e-05	0.0129675	1	1	1
KIF1B	NA	NA	NA	NA	NA	6.32e-06	0.00025275	0.0442312	1	1	1
PKP1	NA	NA	NA	NA	NA	5.4e-06	0.000216203	0.0378355	1	1	1
STK17B	NA	NA	NA	NA	NA	2.8e-06	0.000111881	0.0195792	1	1	1
COQ10B	NA	NA	NA	NA	NA	2.05e-06	8.21e-05	0.0143675	1	1	1
PIK3CA	NA	NA	NA	NA	NA	8.69e-06	0.000347769	0.0608596	1	1	1
TAF12	NA	NA	NA	NA	NA	6.36e-07	2.54e-05	0.004445	1	1	1
EHBP1	NA	NA	NA	NA	NA	5.66e-06	0.00022655	0.0396463	1	1	1
SLC7A6OS	NA	NA	NA	NA	NA	1.14e-06	4.58e-05	0.008015	1	1	1
LCAT	NA	NA	NA	NA	NA	1.26e-06	5.05e-05	0.0088375	1	1	1
CTCF	NA	NA	NA	NA	NA	2.53e-06	0.00010126	0.0177205	1	1	1
DDX6	NA	NA	NA	NA	NA	3.31e-06	0.000132433	0.0231758	1	1	1
IFT46	NA	NA	NA	NA	NA	2.61e-06	0.000104431	0.0182754	1	1	1
PVRL1	NA	NA	NA	NA	NA	2.07e-06	8.27e-05	0.0144725	1	1	1
ARCN1	NA	NA	NA	NA	NA	3.48e-06	0.000139144	0.0243502	1	1	1
CBL	NA	NA	NA	NA	NA	5.29e-06	0.000211624	0.0370342	1	1	1
GPC1	NA	NA	NA	NA	NA	3.92e-06	0.00015701	0.0274767	1	1	1
SLC5A7	NA	NA	NA	NA	NA	2.45e-06	9.82e-05	0.017185	1	1	1
NGEF	NA	NA	NA	NA	NA	6.02e-06	0.000240708	0.0421239	1	1	1
DGKD	NA	NA	NA	NA	NA	1.32e-05	0.000527751	0.0923564	1	1	1
TUBB4A	NA	NA	NA	NA	NA	6.45e-07	2.58e-05	0.004515	1	1	1
CBLB	NA	NA	NA	NA	NA	5.37e-06	0.000214793	0.0375888	1	1	1
MCM6	NA	NA	NA	NA	NA	5.42e-06	0.000216797	0.0379395	1	1	1
CCNT2	NA	NA	NA	NA	NA	3.04e-06	0.000121593	0.0212788	1	1	1
R3HDM1	NA	NA	NA	NA	NA	7.27e-06	0.000290763	0.0508835	1	1	1
LCT	NA	NA	NA	NA	NA	7.13e-06	0.000285337	0.049934	1	1	1
AGPS	NA	NA	NA	NA	NA	6.73e-06	0.000269272	0.0471226	1	1	1
ARID4B	NA	NA	NA	NA	NA	1.05e-05	0.000420112	0.0735196	1	1	1
CPOX	NA	NA	NA	NA	NA	1.89e-06	7.56e-05	0.01323	1	1	1
PPAT	NA	NA	NA	NA	NA	2.21e-06	8.83e-05	0.0154525	1	1	1
ARHGAP31	NA	NA	NA	NA	NA	4.69e-06	0.000187797	0.0328645	1	1	1
TXNDC9	NA	NA	NA	NA	NA	1.02e-06	4.07e-05	0.0071225	1	1	1
IL18RAP	NA	NA	NA	NA	NA	2.99e-06	0.000119587	0.0209277	1	1	1
NOP58	NA	NA	NA	NA	NA	5.75e-06	0.000230264	0.0402962	1	1	1
SLAIN2	NA	NA	NA	NA	NA	1.66e-06	6.64e-05	0.01162	1	1	1
GABRA4	NA	NA	NA	NA	NA	1.7e-06	6.79e-05	0.0118825	1	1	1
YWHAE	NA	NA	NA	NA	NA	6.83e-07	2.73e-05	0.0047775	1	1	1
GRIA3	NA	NA	NA	NA	NA	4.83e-06	0.000193455	0.0338546	1	1	1
PCDH10	NA	NA	NA	NA	NA	2.92e-06	0.00011695	0.0204662	1	1	1
ADAM23	NA	NA	NA	NA	NA	9.91e-06	0.000396631	0.0694104	1	1	1
COPS4	NA	NA	NA	NA	NA	2.35e-06	9.41e-05	0.0164675	1	1	1
RASGEF1B	NA	NA	NA	NA	NA	3.07e-06	0.000122669	0.0214671	1	1	1
CUL3	NA	NA	NA	NA	NA	6.97e-06	0.000278694	0.0487715	1	1	1
RAPGEF2	NA	NA	NA	NA	NA	9.12e-06	0.000364907	0.0638587	1	1	1
FNIP2	NA	NA	NA	NA	NA	5.93e-06	0.000237355	0.0415371	1	1	1
C2ORF42	NA	NA	NA	NA	NA	2.1e-06	8.42e-05	0.014735	1	1	1
ADD2	NA	NA	NA	NA	NA	3.45e-06	0.000138067	0.0241617	1	1	1
MXD1	NA	NA	NA	NA	NA	1.19e-06	4.76e-05	0.00833	1	1	1
CDH10	NA	NA	NA	NA	NA	2.22e-06	8.9e-05	0.015575	1	1	1
IL21	NA	NA	NA	NA	NA	1.19e-06	4.75e-05	0.0083125	1	1	1
KIAA1109	NA	NA	NA	NA	NA	2.68e-05	0.00107392	0.187937	1	1	1
RBBP5	NA	NA	NA	NA	NA	5.65e-06	0.000226152	0.0395766	1	1	1
UBE2S	NA	NA	NA	NA	NA	6.38e-07	2.55e-05	0.0044625	1	1	1
THRA	NA	NA	NA	NA	NA	1.83e-06	7.31e-05	0.0127925	1	1	1
PSMD3	NA	NA	NA	NA	NA	2.04e-06	8.16e-05	0.01428	1	1	1
CASC3	NA	NA	NA	NA	NA	2.84e-06	0.00011369	0.0198958	1	1	1
ATP6V0A1	NA	NA	NA	NA	NA	3.85e-06	0.000153951	0.0269414	1	1	1
STAT3	NA	NA	NA	NA	NA	3.66e-06	0.000146587	0.0256527	1	1	1
FBXL20	NA	NA	NA	NA	NA	2.36e-06	9.46e-05	0.016555	1	1	1
SRCIN1	NA	NA	NA	NA	NA	3.02e-06	0.000120729	0.0211276	1	1	1
KCNH4	NA	NA	NA	NA	NA	3e-06	0.000120127	0.0210222	1	1	1
NNT	NA	NA	NA	NA	NA	3.6e-06	0.000144113	0.0252198	1	1	1
FGF10	NA	NA	NA	NA	NA	6.19e-07	2.48e-05	0.00434	1	1	1
NSUN2	NA	NA	NA	NA	NA	2.33e-06	9.31e-05	0.0162925	1	1	1
MECOM	NA	NA	NA	NA	NA	5.73e-06	0.000229097	0.040092	1	1	1
FNDC4	NA	NA	NA	NA	NA	7.97e-07	3.19e-05	0.0055825	1	1	1
CAD	NA	NA	NA	NA	NA	7.24e-06	0.000289673	0.0506928	1	1	1
RAB10	NA	NA	NA	NA	NA	7.9e-07	3.16e-05	0.00553	1	1	1
KIF3C	NA	NA	NA	NA	NA	1.82e-06	7.29e-05	0.0127575	1	1	1
FOSL2	NA	NA	NA	NA	NA	7.37e-07	2.95e-05	0.0051625	1	1	1
TP63	NA	NA	NA	NA	NA	5.8e-06	0.00023204	0.040607	1	1	1
ITGA9	NA	NA	NA	NA	NA	3.98e-06	0.000159115	0.0278451	1	1	1
ADD1	NA	NA	NA	NA	NA	1.71e-06	6.84e-05	0.01197	1	1	1
PPAP2A	NA	NA	NA	NA	NA	1.08e-06	4.34e-05	0.007595	1	1	1
GPBP1	NA	NA	NA	NA	NA	2.26e-06	9.06e-05	0.015855	1	1	1
MIER2	NA	NA	NA	NA	NA	1.36e-06	5.45e-05	0.0095375	1	1	1
LYL1	NA	NA	NA	NA	NA	2.79e-07	1.12e-05	0.00196	1	1	1
ICAM1	NA	NA	NA	NA	NA	1.05e-06	4.19e-05	0.0073325	1	1	1
OLFM2	NA	NA	NA	NA	NA	8.16e-07	3.26e-05	0.005705	1	1	1
TBC1D19	NA	NA	NA	NA	NA	2.71e-06	0.000108397	0.0189695	1	1	1
PPARGC1A	NA	NA	NA	NA	NA	2.34e-06	9.34e-05	0.016345	1	1	1
NUP54	NA	NA	NA	NA	NA	2.9e-06	0.000115897	0.020282	1	1	1
2020-09-11	NA	NA	NA	NA	NA	2.21e-06	8.83e-05	0.0154525	1	1	1
CNOT6L	NA	NA	NA	NA	NA	2.51e-06	0.000100279	0.0175488	1	1	1
PDE8B	NA	NA	NA	NA	NA	4.25e-06	0.000170018	0.0297531	1	1	1
SLC9A3	NA	NA	NA	NA	NA	1.83e-06	7.33e-05	0.0128275	1	1	1
XRN1	NA	NA	NA	NA	NA	1.29e-05	0.000514182	0.0899818	1	1	1
GRPEL1	NA	NA	NA	NA	NA	5.21e-07	2.09e-05	0.0036575	1	1	1
PPP2R3A	NA	NA	NA	NA	NA	4.62e-06	0.000184848	0.0323484	1	1	1
CDV3	NA	NA	NA	NA	NA	1.35e-06	5.38e-05	0.009415	1	1	1
SOX30	NA	NA	NA	NA	NA	2.64e-06	0.000105773	0.0185103	1	1	1
MAP3K13	NA	NA	NA	NA	NA	6.11e-06	0.000244285	0.0427499	1	1	1
SSR3	NA	NA	NA	NA	NA	1.6e-06	6.41e-05	0.0112175	1	1	1
RAB7A	NA	NA	NA	NA	NA	1.4e-06	5.62e-05	0.009835	1	1	1
ZFR	NA	NA	NA	NA	NA	4.22e-06	0.000168967	0.0295692	1	1	1
GOLPH3	NA	NA	NA	NA	NA	7.44e-07	2.98e-05	0.005215	1	1	1
CDH6	NA	NA	NA	NA	NA	2.67e-06	0.00010677	0.0186847	1	1	1
SUB1	NA	NA	NA	NA	NA	4.84e-07	1.94e-05	0.003395	1	1	1
VCAN	NA	NA	NA	NA	NA	6.28e-06	0.000251156	0.0439523	1	1	1
RASGRF2	NA	NA	NA	NA	NA	6.85e-06	0.000274146	0.0479756	1	1	1
CPEB4	NA	NA	NA	NA	NA	4.29e-06	0.000171537	0.030019	1	1	1
STC2	NA	NA	NA	NA	NA	1.66e-06	6.66e-05	0.011655	1	1	1
FBXW11	NA	NA	NA	NA	NA	4.71e-06	0.000188456	0.0329798	1	1	1
SLC1A3	NA	NA	NA	NA	NA	1.73e-06	6.92e-05	0.01211	1	1	1
COBL	NA	NA	NA	NA	NA	3.13e-06	0.000125123	0.0218965	1	1	1
ARRDC3	NA	NA	NA	NA	NA	2.12e-06	8.5e-05	0.014875	1	1	1
CENPE	NA	NA	NA	NA	NA	1.34e-05	0.000537509	0.0940641	1	1	1
LEF1	NA	NA	NA	NA	NA	2.58e-06	0.000103361	0.0180882	1	1	1
SEC24B	NA	NA	NA	NA	NA	6.62e-06	0.000265075	0.0463881	1	1	1
PCNP	NA	NA	NA	NA	NA	1.15e-06	4.58e-05	0.008015	1	1	1
RBM27	NA	NA	NA	NA	NA	7.94e-06	0.000317599	0.0555798	1	1	1
JAKMIP2	NA	NA	NA	NA	NA	6.92e-06	0.000277038	0.0484817	1	1	1
VDAC1	NA	NA	NA	NA	NA	2.17e-06	8.7e-05	0.015225	1	1	1
UBE2B	NA	NA	NA	NA	NA	1.65e-06	6.59e-05	0.0115325	1	1	1
PITX1	NA	NA	NA	NA	NA	1.13e-06	4.51e-05	0.0078925	1	1	1
FSTL4	NA	NA	NA	NA	NA	5.21e-06	0.000208457	0.03648	1	1	1
AFF4	NA	NA	NA	NA	NA	6.5e-06	0.000259977	0.045496	1	1	1
MED20	NA	NA	NA	NA	NA	5.86e-07	2.34e-05	0.004095	1	1	1
XPO5	NA	NA	NA	NA	NA	5.53e-06	0.00022108	0.038689	1	1	1
SRF	NA	NA	NA	NA	NA	1.11e-06	4.44e-05	0.00777	1	1	1
SEMA3C	NA	NA	NA	NA	NA	3.93e-06	0.000157049	0.0274836	1	1	1
SEMA3A	NA	NA	NA	NA	NA	4.46e-06	0.000178612	0.0312571	1	1	1
NRP1	NA	NA	NA	NA	NA	3.16e-06	0.000126554	0.0221469	1	1	1
APBA1	NA	NA	NA	NA	NA	2.87e-06	0.000114866	0.0201015	1	1	1
CALB1	NA	NA	NA	NA	NA	2.41e-06	9.63e-05	0.0168525	1	1	1
ST7	NA	NA	NA	NA	NA	4.38e-06	0.000175395	0.0306941	1	1	1
WNT2	NA	NA	NA	NA	NA	1.63e-06	6.53e-05	0.0114275	1	1	1
NRXN2	NA	NA	NA	NA	NA	5.09e-06	0.000203618	0.0356332	1	1	1
PTPN23	NA	NA	NA	NA	NA	4.93e-06	0.000197166	0.0345041	1	1	1
PRKAR2A	NA	NA	NA	NA	NA	1.83e-06	7.33e-05	0.0128275	1	1	1
SCAP	NA	NA	NA	NA	NA	3.81e-06	0.000152464	0.0266812	1	1	1
FBXO3	NA	NA	NA	NA	NA	2.22e-06	8.9e-05	0.015575	1	1	1
CHKA	NA	NA	NA	NA	NA	2.31e-06	9.26e-05	0.016205	1	1	1
PRKAR2B	NA	NA	NA	NA	NA	2.63e-06	0.000105117	0.0183955	1	1	1
ABCB1	NA	NA	NA	NA	NA	6.52e-06	0.000260882	0.0456543	1	1	1
ADAM22	NA	NA	NA	NA	NA	6.85e-06	0.000274058	0.0479602	1	1	1
DBF4	NA	NA	NA	NA	NA	3.03e-06	0.000121136	0.0211988	1	1	1
CDK6	NA	NA	NA	NA	NA	1.75e-06	7.02e-05	0.012285	1	1	1
ANKIB1	NA	NA	NA	NA	NA	4.86e-06	0.00019461	0.0340568	1	1	1
ANLN	NA	NA	NA	NA	NA	4.17e-06	0.00016701	0.0292267	1	1	1
EIF4H	NA	NA	NA	NA	NA	1.55e-06	6.21e-05	0.0108675	1	1	1
ELMOD1	NA	NA	NA	NA	NA	2.3e-06	9.2e-05	0.0161	1	1	1
ADAP1	NA	NA	NA	NA	NA	1.16e-06	4.63e-05	0.0081025	1	1	1
GET4	NA	NA	NA	NA	NA	6.66e-07	2.66e-05	0.004655	1	1	1
HNRNPH3	NA	NA	NA	NA	NA	2.38e-06	9.52e-05	0.01666	1	1	1
CCAR1	NA	NA	NA	NA	NA	6.29e-06	0.000251781	0.0440617	1	1	1
REXO2	NA	NA	NA	NA	NA	1.86e-06	7.45e-05	0.0130375	1	1	1
SQLE	NA	NA	NA	NA	NA	3.04e-06	0.000121613	0.0212823	1	1	1
BRINP1	NA	NA	NA	NA	NA	2.7e-06	0.000107928	0.0188874	1	1	1
MAPKAP1	NA	NA	NA	NA	NA	3.61e-06	0.00014448	0.025284	1	1	1
GTF2H1	NA	NA	NA	NA	NA	2.04e-06	8.15e-05	0.0142625	1	1	1
KCNC1	NA	NA	NA	NA	NA	7.61e-07	3.05e-05	0.0053375	1	1	1
PIK3C2A	NA	NA	NA	NA	NA	5.52e-06	0.00022097	0.0386697	1	1	1
FAM160A2	NA	NA	NA	NA	NA	2.33e-06	9.34e-05	0.016345	1	1	1
IDE	NA	NA	NA	NA	NA	5.95e-06	0.000238	0.04165	1	1	1
BTAF1	NA	NA	NA	NA	NA	1e-05	0.000400463	0.070081	1	1	1
CPEB3	NA	NA	NA	NA	NA	2.59e-06	0.000103711	0.0181494	1	1	1
RBM6	NA	NA	NA	NA	NA	5.2e-06	0.000208142	0.0364249	1	1	1
TMEM115	NA	NA	NA	NA	NA	6.44e-07	2.58e-05	0.004515	1	1	1
DOCK3	NA	NA	NA	NA	NA	8.94e-06	0.000357523	0.0625665	1	1	1
GID8	NA	NA	NA	NA	NA	1.07e-06	4.27e-05	0.0074725	1	1	1
DIDO1	NA	NA	NA	NA	NA	5.86e-06	0.000234601	0.0410552	1	1	1
SLC2A4RG	NA	NA	NA	NA	NA	1.12e-06	4.47e-05	0.0078225	1	1	1
PRPF6	NA	NA	NA	NA	NA	4.47e-06	0.000178827	0.0312947	1	1	1
TIMP3	NA	NA	NA	NA	NA	8.67e-07	3.47e-05	0.0060725	1	1	1
SCARF2	NA	NA	NA	NA	NA	1.64e-06	6.55e-05	0.0114625	1	1	1
PATZ1	NA	NA	NA	NA	NA	1.31e-06	5.24e-05	0.00917	1	1	1
TEF	NA	NA	NA	NA	NA	5.51e-07	2.2e-05	0.00385	1	1	1
GABARAPL1	NA	NA	NA	NA	NA	3.47e-07	1.39e-05	0.0024325	1	1	1
ETNK1	NA	NA	NA	NA	NA	1.3e-06	5.21e-05	0.0091175	1	1	1
NDUFA9	NA	NA	NA	NA	NA	1.39e-06	5.57e-05	0.0097475	1	1	1
CLSTN3	NA	NA	NA	NA	NA	1.93e-06	7.72e-05	0.01351	1	1	1
AMIGO2	NA	NA	NA	NA	NA	5.81e-07	2.32e-05	0.00406	1	1	1
LLPH	NA	NA	NA	NA	NA	4.79e-07	1.92e-05	0.00336	1	1	1
2020-03-09	NA	NA	NA	NA	NA	9.71e-07	3.89e-05	0.0068075	1	1	1
PHLDA1	NA	NA	NA	NA	NA	6.06e-07	2.42e-05	0.004235	1	1	1
TMTC3	NA	NA	NA	NA	NA	3.63e-06	0.000145173	0.0254053	1	1	1
SNRPF	NA	NA	NA	NA	NA	7.57e-07	3.03e-05	0.0053025	1	1	1
ASCL1	NA	NA	NA	NA	NA	5.03e-07	2.01e-05	0.0035175	1	1	1
CDK2	NA	NA	NA	NA	NA	1.54e-06	6.15e-05	0.0107625	1	1	1
TARBP2	NA	NA	NA	NA	NA	1.61e-06	6.46e-05	0.011305	1	1	1
DHH	NA	NA	NA	NA	NA	7.63e-07	3.05e-05	0.0053375	1	1	1
SMARCC2	NA	NA	NA	NA	NA	5.62e-06	0.000224963	0.0393685	1	1	1
ANKRD52	NA	NA	NA	NA	NA	4.5e-06	0.000179988	0.0314979	1	1	1
RB1	NA	NA	NA	NA	NA	5.13e-06	0.000205383	0.035942	1	1	1
SETD1B	NA	NA	NA	NA	NA	3.28e-06	0.000131201	0.0229602	1	1	1
VPS33A	NA	NA	NA	NA	NA	3.98e-06	0.000159254	0.0278695	1	1	1
VPS37B	NA	NA	NA	NA	NA	1.22e-06	4.89e-05	0.0085575	1	1	1
RBM26	NA	NA	NA	NA	NA	5.47e-06	0.000218689	0.0382706	1	1	1
PXN	NA	NA	NA	NA	NA	2.82e-06	0.000112786	0.0197375	1	1	1
SRRM4	NA	NA	NA	NA	NA	3.77e-06	0.000150917	0.0264105	1	1	1
RNF113B	NA	NA	NA	NA	NA	6.81e-07	2.73e-05	0.0047775	1	1	1
ZIC5	NA	NA	NA	NA	NA	7.61e-07	3.04e-05	0.00532	1	1	1
SSTR1	NA	NA	NA	NA	NA	5.08e-07	2.03e-05	0.0035525	1	1	1
PELI2	NA	NA	NA	NA	NA	1.46e-06	5.84e-05	0.01022	1	1	1
RTN1	NA	NA	NA	NA	NA	1.71e-06	6.85e-05	0.0119875	1	1	1
GPR65	NA	NA	NA	NA	NA	6.02e-07	2.41e-05	0.0042175	1	1	1
JDP2	NA	NA	NA	NA	NA	8.7e-07	3.48e-05	0.00609	1	1	1
ITPK1	NA	NA	NA	NA	NA	2.1e-06	8.39e-05	0.0146825	1	1	1
EMC4	NA	NA	NA	NA	NA	7.55e-07	3.02e-05	0.005285	1	1	1
ZNF280D	NA	NA	NA	NA	NA	3.7e-06	0.000148241	0.0259422	1	1	1
MFAP1	NA	NA	NA	NA	NA	2.52e-06	0.000100772	0.0176351	1	1	1
LYSMD2	NA	NA	NA	NA	NA	4.24e-07	1.7e-05	0.002975	1	1	1
FGF7	NA	NA	NA	NA	NA	6.76e-07	2.71e-05	0.0047425	1	1	1
HDC	NA	NA	NA	NA	NA	2.48e-06	9.93e-05	0.0173775	1	1	1
SRP14	NA	NA	NA	NA	NA	6.12e-07	2.45e-05	0.0042875	1	1	1
DISP2	NA	NA	NA	NA	NA	2.46e-06	9.83e-05	0.0172025	1	1	1
TTBK2	NA	NA	NA	NA	NA	3.36e-06	0.000134471	0.0235324	1	1	1
BCL2A1	NA	NA	NA	NA	NA	6.43e-07	2.57e-05	0.0044975	1	1	1
TSPAN3	NA	NA	NA	NA	NA	1.22e-06	4.9e-05	0.008575	1	1	1
WDR61	NA	NA	NA	NA	NA	1.85e-06	7.41e-05	0.0129675	1	1	1
MESDC1	NA	NA	NA	NA	NA	3.97e-07	1.59e-05	0.0027825	1	1	1
IGF1R	NA	NA	NA	NA	NA	5.83e-06	0.000233433	0.0408508	1	1	1
PML	NA	NA	NA	NA	NA	2.54e-06	0.000101701	0.0177977	1	1	1
SCAMP2	NA	NA	NA	NA	NA	1.82e-06	7.29e-05	0.0127575	1	1	1
ZNF710	NA	NA	NA	NA	NA	1.52e-06	6.08e-05	0.01064	1	1	1
ST8SIA2	NA	NA	NA	NA	NA	1.48e-06	5.92e-05	0.01036	1	1	1
FURIN	NA	NA	NA	NA	NA	3.78e-06	0.000151183	0.026457	1	1	1
CRTC3	NA	NA	NA	NA	NA	3.62e-06	0.000144752	0.0253316	1	1	1
ARMC5	NA	NA	NA	NA	NA	1.79e-06	7.18e-05	0.012565	1	1	1
NKD1	NA	NA	NA	NA	NA	2.01e-06	8.05e-05	0.0140875	1	1	1
ZFHX3	NA	NA	NA	NA	NA	6.82e-06	0.000273053	0.0477843	1	1	1
CDH11	NA	NA	NA	NA	NA	2.41e-06	9.63e-05	0.0168525	1	1	1
ZCCHC14	NA	NA	NA	NA	NA	3.1e-06	0.000123973	0.0216953	1	1	1
IRF8	NA	NA	NA	NA	NA	2.15e-06	8.6e-05	0.01505	1	1	1
ZNF174	NA	NA	NA	NA	NA	8.97e-07	3.59e-05	0.0062825	1	1	1
DEF8	NA	NA	NA	NA	NA	3.05e-06	0.00012211	0.0213693	1	1	1
CBFA2T3	NA	NA	NA	NA	NA	2.77e-06	0.000110991	0.0194234	1	1	1
MED9	NA	NA	NA	NA	NA	3.25e-07	1.3e-05	0.002275	1	1	1
NCOR1	NA	NA	NA	NA	NA	7.96e-06	0.000318545	0.0557454	1	1	1
COPS3	NA	NA	NA	NA	NA	1.54e-06	6.15e-05	0.0107625	1	1	1
GID4	NA	NA	NA	NA	NA	6.99e-07	2.8e-05	0.0049	1	1	1
SSH2	NA	NA	NA	NA	NA	3.67e-06	0.000146845	0.0256979	1	1	1
CLTC	NA	NA	NA	NA	NA	6.72e-06	0.000268913	0.0470598	1	1	1
CDH2	NA	NA	NA	NA	NA	2.59e-06	0.000103766	0.018159	1	1	1
TAF4B	NA	NA	NA	NA	NA	2.49e-06	9.95e-05	0.0174125	1	1	1
GALNT1	NA	NA	NA	NA	NA	2.03e-06	8.12e-05	0.01421	1	1	1
ASXL3	NA	NA	NA	NA	NA	3.97e-06	0.000158843	0.0277975	1	1	1
GAREM	NA	NA	NA	NA	NA	2.08e-06	8.34e-05	0.014595	1	1	1
ESCO1	NA	NA	NA	NA	NA	2.01e-06	8.02e-05	0.014035	1	1	1
GATA6	NA	NA	NA	NA	NA	9.87e-07	3.95e-05	0.0069125	1	1	1
C18ORF8	NA	NA	NA	NA	NA	2.88e-06	0.000115209	0.0201616	1	1	1
NPC1	NA	NA	NA	NA	NA	3.83e-06	0.000153282	0.0268244	1	1	1
TP53	NA	NA	NA	NA	NA	1.19e-06	4.75e-05	0.0083125	1	1	1
EIF4A3	NA	NA	NA	NA	NA	2.62e-06	0.000104891	0.0183559	1	1	1
CBX8	NA	NA	NA	NA	NA	1.71e-06	6.86e-05	0.012005	1	1	1
ZNF750	NA	NA	NA	NA	NA	1.48e-06	5.92e-05	0.01036	1	1	1
CBX4	NA	NA	NA	NA	NA	1.19e-06	4.75e-05	0.0083125	1	1	1
RNF165	NA	NA	NA	NA	NA	1.55e-06	6.19e-05	0.0108325	1	1	1
ELAC1	NA	NA	NA	NA	NA	7.11e-07	2.85e-05	0.0049875	1	1	1
ZCCHC2	NA	NA	NA	NA	NA	2.72e-06	0.000108958	0.0190676	1	1	1
PIP4K2B	NA	NA	NA	NA	NA	1.32e-06	5.3e-05	0.009275	1	1	1
ERBB2	NA	NA	NA	NA	NA	4.95e-06	0.000197885	0.0346299	1	1	1
AKAP8	NA	NA	NA	NA	NA	1.66e-06	6.64e-05	0.01162	1	1	1
SH3GL1	NA	NA	NA	NA	NA	1.13e-06	4.51e-05	0.0078925	1	1	1
DMRTC2	NA	NA	NA	NA	NA	1.32e-06	5.28e-05	0.00924	1	1	1
SSBP4	NA	NA	NA	NA	NA	1.66e-06	6.64e-05	0.01162	1	1	1
HUNK	NA	NA	NA	NA	NA	2.02e-06	8.06e-05	0.014105	1	1	1
SIK1	NA	NA	NA	NA	NA	2.12e-06	8.49e-05	0.0148575	1	1	1
DMWD	NA	NA	NA	NA	NA	1.09e-06	4.37e-05	0.0076475	1	1	1
SAE1	NA	NA	NA	NA	NA	1.48e-06	5.92e-05	0.01036	1	1	1
LMTK3	NA	NA	NA	NA	NA	3.11e-06	0.000124515	0.0217901	1	1	1
GEMIN7	NA	NA	NA	NA	NA	4e-07	1.6e-05	0.0028	1	1	1
ADAMTS10	NA	NA	NA	NA	NA	2.89e-06	0.000115789	0.0202631	1	1	1
SLC6A3	NA	NA	NA	NA	NA	1.43e-06	5.73e-05	0.0100275	1	1	1
ZNF787	NA	NA	NA	NA	NA	4.73e-07	1.89e-05	0.0033075	1	1	1
RPS11	NA	NA	NA	NA	NA	8.32e-07	3.33e-05	0.0058275	1	1	1
IGLON5	NA	NA	NA	NA	NA	1.25e-06	5.01e-05	0.0087675	1	1	1
PRDM16	NA	NA	NA	NA	NA	2.44e-06	9.75e-05	0.0170625	1	1	1
PGD	NA	NA	NA	NA	NA	1.42e-06	5.67e-05	0.0099225	1	1	1
SH3BGRL3	NA	NA	NA	NA	NA	4.61e-07	1.84e-05	0.00322	1	1	1
IL22RA1	NA	NA	NA	NA	NA	1.42e-06	5.69e-05	0.0099575	1	1	1
EVA1B	NA	NA	NA	NA	NA	3.23e-07	1.29e-05	0.0022575	1	1	1
FNBP1L	NA	NA	NA	NA	NA	3.55e-06	0.000141938	0.0248392	1	1	1
CTTNBP2NL	NA	NA	NA	NA	NA	1.72e-06	6.9e-05	0.012075	1	1	1
PSMA5	NA	NA	NA	NA	NA	2.02e-06	8.08e-05	0.01414	1	1	1
CELSR2	NA	NA	NA	NA	NA	1.13e-05	0.000451733	0.0790533	1	1	1
ILDR2	NA	NA	NA	NA	NA	3.54e-06	0.000141702	0.0247978	1	1	1
PRCC	NA	NA	NA	NA	NA	2.36e-06	9.44e-05	0.01652	1	1	1
PRUNE	NA	NA	NA	NA	NA	2.77e-06	0.000110677	0.0193685	1	1	1
SF3B4	NA	NA	NA	NA	NA	2.14e-06	8.58e-05	0.015015	1	1	1
SETDB1	NA	NA	NA	NA	NA	7.89e-06	0.000315625	0.0552344	1	1	1
CERS2	NA	NA	NA	NA	NA	3.55e-06	0.000142056	0.0248598	1	1	1
POGZ	NA	NA	NA	NA	NA	7.32e-06	0.000292902	0.0512579	1	1	1
KCNH1	NA	NA	NA	NA	NA	5.1e-06	0.000203995	0.0356991	1	1	1
JTB	NA	NA	NA	NA	NA	1.53e-06	6.12e-05	0.01071	1	1	1
KCNN3	NA	NA	NA	NA	NA	3.14e-06	0.000125756	0.0220073	1	1	1
CNIH3	NA	NA	NA	NA	NA	2.45e-06	9.81e-05	0.0171675	1	1	1
WNT9A	NA	NA	NA	NA	NA	1.85e-06	7.42e-05	0.012985	1	1	1
PLEKHA6	NA	NA	NA	NA	NA	8.02e-06	0.000320772	0.0561351	1	1	1
ARL8A	NA	NA	NA	NA	NA	2.73e-06	0.000109099	0.0190923	1	1	1
GDF7	NA	NA	NA	NA	NA	4.33e-07	1.73e-05	0.0030275	1	1	1
PDIA6	NA	NA	NA	NA	NA	1.34e-06	5.37e-05	0.0093975	1	1	1
CALM2	NA	NA	NA	NA	NA	7.3e-07	2.92e-05	0.00511	1	1	1
RPS27A	NA	NA	NA	NA	NA	7.51e-07	3e-05	0.00525	1	1	1
VPS54	NA	NA	NA	NA	NA	4.34e-06	0.000173546	0.0303706	1	1	1
ETAA1	NA	NA	NA	NA	NA	2.12e-06	8.5e-05	0.014875	1	1	1
SNRPG	NA	NA	NA	NA	NA	8.18e-07	3.27e-05	0.0057225	1	1	1
MEIS1	NA	NA	NA	NA	NA	1.96e-06	7.84e-05	0.01372	1	1	1
EXOC6B	NA	NA	NA	NA	NA	4.61e-06	0.000184368	0.0322644	1	1	1
MALL	NA	NA	NA	NA	NA	7.95e-07	3.18e-05	0.005565	1	1	1
SLC20A1	NA	NA	NA	NA	NA	3.1e-06	0.000124116	0.0217203	1	1	1
UBXN4	NA	NA	NA	NA	NA	3.76e-06	0.000150294	0.0263015	1	1	1
NXPH2	NA	NA	NA	NA	NA	7.82e-07	3.13e-05	0.0054775	1	1	1
POLR2D	NA	NA	NA	NA	NA	1.06e-06	4.25e-05	0.0074375	1	1	1
AMMECR1L	NA	NA	NA	NA	NA	2.25e-06	8.99e-05	0.0157325	1	1	1
ACKR3	NA	NA	NA	NA	NA	7.32e-07	2.93e-05	0.0051275	1	1	1
UBE2F	NA	NA	NA	NA	NA	3.48e-06	0.000139268	0.0243719	1	1	1
RAB5A	NA	NA	NA	NA	NA	7.54e-07	3.02e-05	0.005285	1	1	1
CTDSP1	NA	NA	NA	NA	NA	2.94e-06	0.000117688	0.0205954	1	1	1
RQCD1	NA	NA	NA	NA	NA	3.27e-06	0.000130734	0.0228784	1	1	1
2020-03-04	NA	NA	NA	NA	NA	2.16e-06	8.64e-05	0.01512	1	1	1
DYNC1LI1	NA	NA	NA	NA	NA	1.93e-06	7.74e-05	0.013545	1	1	1
CSRNP1	NA	NA	NA	NA	NA	1.08e-06	4.31e-05	0.0075425	1	1	1
IQSEC1	NA	NA	NA	NA	NA	2.24e-06	8.97e-05	0.0156975	1	1	1
LRIG1	NA	NA	NA	NA	NA	3.93e-06	0.000157188	0.0275079	1	1	1
LIMD1	NA	NA	NA	NA	NA	1.82e-06	7.28e-05	0.01274	1	1	1
ATP6V1A	NA	NA	NA	NA	NA	3.99e-06	0.000159458	0.0279051	1	1	1
ISY1	NA	NA	NA	NA	NA	3.79e-06	0.000151705	0.0265484	1	1	1
FTH1	NA	NA	NA	NA	NA	8.89e-07	3.56e-05	0.00623	1	1	1
STXBP5L	NA	NA	NA	NA	NA	7.95e-06	0.000318264	0.0556962	1	1	1
EIF2B5	NA	NA	NA	NA	NA	6.16e-06	0.00024657	0.0431498	1	1	1
CENPC	NA	NA	NA	NA	NA	3.57e-06	0.000142894	0.0250064	1	1	1
CISD2	NA	NA	NA	NA	NA	6.27e-07	2.51e-05	0.0043925	1	1	1
AP1AR	NA	NA	NA	NA	NA	2.54e-06	0.00010172	0.017801	1	1	1
CCNA2	NA	NA	NA	NA	NA	2.42e-06	9.69e-05	0.0169575	1	1	1
SETD7	NA	NA	NA	NA	NA	2.35e-06	9.39e-05	0.0164325	1	1	1
NAF1	NA	NA	NA	NA	NA	2.81e-06	0.000112383	0.019667	1	1	1
RPS3A	NA	NA	NA	NA	NA	1.83e-06	7.31e-05	0.0127925	1	1	1
2020-03-06	NA	NA	NA	NA	NA	3.67e-06	0.000146844	0.0256977	1	1	1
ADAMTS16	NA	NA	NA	NA	NA	3.34e-06	0.000133489	0.0233606	1	1	1
RPL37	NA	NA	NA	NA	NA	6.63e-07	2.65e-05	0.0046375	1	1	1
SKP2	NA	NA	NA	NA	NA	1.85e-06	7.4e-05	0.01295	1	1	1
PLK2	NA	NA	NA	NA	NA	2.71e-06	0.000108548	0.0189959	1	1	1
HAPLN1	NA	NA	NA	NA	NA	1.35e-06	5.39e-05	0.0094325	1	1	1
CRHBP	NA	NA	NA	NA	NA	1.68e-06	6.73e-05	0.0117775	1	1	1
RASA1	NA	NA	NA	NA	NA	6.17e-06	0.000246994	0.0432239	1	1	1
FEM1C	NA	NA	NA	NA	NA	1.26e-06	5.03e-05	0.0088025	1	1	1
MEGF10	NA	NA	NA	NA	NA	7.4e-06	0.000296157	0.0518275	1	1	1
YIPF5	NA	NA	NA	NA	NA	1.54e-06	6.16e-05	0.01078	1	1	1
ARHGAP26	NA	NA	NA	NA	NA	6.99e-06	0.000279803	0.0489655	1	1	1
GABRB2	NA	NA	NA	NA	NA	3.42e-06	0.000136949	0.0239661	1	1	1
FGF18	NA	NA	NA	NA	NA	1.57e-06	6.26e-05	0.010955	1	1	1
CDKAL1	NA	NA	NA	NA	NA	2.03e-06	8.12e-05	0.01421	1	1	1
PSD2	NA	NA	NA	NA	NA	4.28e-06	0.000171184	0.0299572	1	1	1
LRRTM2	NA	NA	NA	NA	NA	1.4e-06	5.6e-05	0.0098	1	1	1
ZMAT2	NA	NA	NA	NA	NA	1.89e-06	7.56e-05	0.01323	1	1	1
GFRA3	NA	NA	NA	NA	NA	2.5e-06	0.000100142	0.0175249	1	1	1
KAAG1	NA	NA	NA	NA	NA	1.17e-07	4.68e-06	0.000819	1	1	1
TRIM7	NA	NA	NA	NA	NA	2.58e-06	0.000103163	0.0180535	1	1	1
RNF44	NA	NA	NA	NA	NA	3.51e-06	0.000140432	0.0245756	1	1	1
SCUBE3	NA	NA	NA	NA	NA	3.78e-06	0.000151238	0.0264666	1	1	1
NFKBIE	NA	NA	NA	NA	NA	1.11e-06	4.44e-05	0.00777	1	1	1
PHIP	NA	NA	NA	NA	NA	1.02e-05	0.000409444	0.0716527	1	1	1
MMS22L	NA	NA	NA	NA	NA	6.55e-06	0.000262122	0.0458713	1	1	1
GNA12	NA	NA	NA	NA	NA	5.46e-07	2.18e-05	0.003815	1	1	1
FERD3L	NA	NA	NA	NA	NA	2.79e-07	1.12e-05	0.00196	1	1	1
EGFR	NA	NA	NA	NA	NA	5.53e-06	0.000221269	0.0387221	1	1	1
CCT6A	NA	NA	NA	NA	NA	2.27e-06	9.1e-05	0.015925	1	1	1
DENND2A	NA	NA	NA	NA	NA	5.78e-06	0.000231331	0.0404829	1	1	1
TMEM47	NA	NA	NA	NA	NA	4.32e-07	1.73e-05	0.0030275	1	1	1
CDK16	NA	NA	NA	NA	NA	2.49e-06	9.96e-05	0.01743	1	1	1
NDUFB11	NA	NA	NA	NA	NA	6.31e-07	2.52e-05	0.00441	1	1	1
TAF1	NA	NA	NA	NA	NA	8.5e-06	0.000340181	0.0595317	1	1	1
GPR174	NA	NA	NA	NA	NA	9.38e-07	3.75e-05	0.0065625	1	1	1
NONO	NA	NA	NA	NA	NA	2.5e-06	0.000100011	0.0175019	1	1	1
AWAT2	NA	NA	NA	NA	NA	1.29e-06	5.14e-05	0.008995	1	1	1
FRMPD3	NA	NA	NA	NA	NA	6.08e-06	0.000243347	0.0425857	1	1	1
HTR2C	NA	NA	NA	NA	NA	1.45e-06	5.79e-05	0.0101325	1	1	1
UPF3B	NA	NA	NA	NA	NA	3.51e-06	0.000140632	0.0246106	1	1	1
DOCK11	NA	NA	NA	NA	NA	1.42e-05	0.000568977	0.099571	1	1	1
ARHGAP36	NA	NA	NA	NA	NA	3.21e-06	0.000128492	0.0224861	1	1	1
CT55	NA	NA	NA	NA	NA	1.53e-06	6.12e-05	0.01071	1	1	1
DLC1	NA	NA	NA	NA	NA	3.68e-06	0.000147291	0.0257759	1	1	1
ATP6V1B2	NA	NA	NA	NA	NA	2.29e-06	9.16e-05	0.01603	1	1	1
GNRH1	NA	NA	NA	NA	NA	4.03e-07	1.61e-05	0.0028175	1	1	1
ST18	NA	NA	NA	NA	NA	4.05e-06	0.000161895	0.0283316	1	1	1
ARMC1	NA	NA	NA	NA	NA	1.3e-06	5.19e-05	0.0090825	1	1	1
CRH	NA	NA	NA	NA	NA	2.38e-07	9.51e-06	0.00166425	1	1	1
PRDM14	NA	NA	NA	NA	NA	1.75e-06	6.99e-05	0.0122325	1	1	1
TERF1	NA	NA	NA	NA	NA	2.06e-06	8.23e-05	0.0144025	1	1	1
LRP12	NA	NA	NA	NA	NA	2.87e-06	0.000114913	0.0201098	1	1	1
UHRF2	NA	NA	NA	NA	NA	2.34e-06	9.38e-05	0.016415	1	1	1
SIGMAR1	NA	NA	NA	NA	NA	5.38e-07	2.15e-05	0.0037625	1	1	1
FAM120A	NA	NA	NA	NA	NA	4.5e-06	0.000180096	0.0315168	1	1	1
ZNF462	NA	NA	NA	NA	NA	6.66e-06	0.000266628	0.0466599	1	1	1
NOTCH1	NA	NA	NA	NA	NA	1.09e-05	0.000436606	0.076406	1	1	1
USP6NL	NA	NA	NA	NA	NA	2.18e-06	8.74e-05	0.015295	1	1	1
FAM188A	NA	NA	NA	NA	NA	1.59e-06	6.37e-05	0.0111475	1	1	1
GLUD1	NA	NA	NA	NA	NA	2.57e-06	0.000103022	0.0180288	1	1	1
ABLIM1	NA	NA	NA	NA	NA	6.03e-06	0.00024122	0.0422135	1	1	1
PPRC1	NA	NA	NA	NA	NA	5.38e-06	0.000215109	0.0376441	1	1	1
LRRC4C	NA	NA	NA	NA	NA	8.46e-07	3.38e-05	0.005915	1	1	1
PGAP2	NA	NA	NA	NA	NA	6.93e-07	2.77e-05	0.0048475	1	1	1
SLC1A2	NA	NA	NA	NA	NA	1.58e-06	6.32e-05	0.01106	1	1	1
SERPING1	NA	NA	NA	NA	NA	1.27e-06	5.1e-05	0.008925	1	1	1
SSRP1	NA	NA	NA	NA	NA	3.09e-06	0.000123678	0.0216437	1	1	1
TMX2	NA	NA	NA	NA	NA	1.56e-06	6.24e-05	0.01092	1	1	1
C11ORF73	NA	NA	NA	NA	NA	1.22e-06	4.89e-05	0.0085575	1	1	1
TENM4	NA	NA	NA	NA	NA	7.08e-06	0.000283433	0.0496008	1	1	1
PAK1	NA	NA	NA	NA	NA	3.29e-06	0.000131753	0.0230568	1	1	1
RPS3	NA	NA	NA	NA	NA	1.25e-06	5e-05	0.00875	1	1	1
ZC3H12C	NA	NA	NA	NA	NA	2.83e-06	0.00011305	0.0197837	1	1	1
NPAT	NA	NA	NA	NA	NA	5.26e-06	0.000210608	0.0368564	1	1	1
AASDHPPT	NA	NA	NA	NA	NA	1.77e-06	7.09e-05	0.0124075	1	1	1
LAMTOR1	NA	NA	NA	NA	NA	8.24e-07	3.3e-05	0.005775	1	1	1
HMBS	NA	NA	NA	NA	NA	3.39e-06	0.0001357	0.0237475	1	1	1
ST14	NA	NA	NA	NA	NA	5.3e-06	0.000211931	0.0370879	1	1	1
C20ORF78	NA	NA	NA	NA	NA	1.14e-07	4.54e-06	0.0007945	1	1	1
OVOL2	NA	NA	NA	NA	NA	4.42e-07	1.77e-05	0.0030975	1	1	1
MTA2	NA	NA	NA	NA	NA	3.48e-06	0.000139417	0.024398	1	1	1
MYRF	NA	NA	NA	NA	NA	4.5e-06	0.000180065	0.0315114	1	1	1
FADS2	NA	NA	NA	NA	NA	2.19e-06	8.77e-05	0.0153475	1	1	1
EI24	NA	NA	NA	NA	NA	2.87e-06	0.000114976	0.0201208	1	1	1
FEZ1	NA	NA	NA	NA	NA	2.56e-06	0.00010234	0.0179095	1	1	1
ESAM	NA	NA	NA	NA	NA	1.91e-06	7.65e-05	0.0133875	1	1	1
LSM14B	NA	NA	NA	NA	NA	1.71e-06	6.86e-05	0.012005	1	1	1
AIP	NA	NA	NA	NA	NA	1.41e-06	5.66e-05	0.009905	1	1	1
FERMT3	NA	NA	NA	NA	NA	2.97e-06	0.000118941	0.0208147	1	1	1
PPP4C	NA	NA	NA	NA	NA	1.21e-06	4.83e-05	0.0084525	1	1	1
DUSP6	NA	NA	NA	NA	NA	9.31e-07	3.73e-05	0.0065275	1	1	1
CWC15	NA	NA	NA	NA	NA	1.38e-06	5.51e-05	0.0096425	1	1	1
ARID5B	NA	NA	NA	NA	NA	2.78e-06	0.000111289	0.0194756	1	1	1
UHRF1BP1L	NA	NA	NA	NA	NA	5.7e-06	0.000228199	0.0399348	1	1	1
SPOPL	NA	NA	NA	NA	NA	3.3e-06	0.000132044	0.0231077	1	1	1
GPM6A	NA	NA	NA	NA	NA	2.28e-06	9.13e-05	0.0159775	1	1	1
VEGFC	NA	NA	NA	NA	NA	2.67e-06	0.000106668	0.0186669	1	1	1
CD226	NA	NA	NA	NA	NA	1.24e-06	4.95e-05	0.0086625	1	1	1
CCT5	NA	NA	NA	NA	NA	1.45e-06	5.81e-05	0.0101675	1	1	1
DOCK1	NA	NA	NA	NA	NA	1.47e-05	0.000589763	0.103209	1	1	1
USP15	NA	NA	NA	NA	NA	4.74e-06	0.000189593	0.0331788	1	1	1
CRIM1	NA	NA	NA	NA	NA	3.19e-06	0.000127828	0.0223699	1	1	1
DENR	NA	NA	NA	NA	NA	1.56e-06	6.24e-05	0.01092	1	1	1
CCRN4L	NA	NA	NA	NA	NA	1.43e-06	5.73e-05	0.0100275	1	1	1
BTBD11	NA	NA	NA	NA	NA	4.44e-06	0.000177457	0.031055	1	1	1
ANK3	NA	NA	NA	NA	NA	1.13e-05	0.000452509	0.0791891	1	1	1
SLC2A13	NA	NA	NA	NA	NA	1.83e-06	7.3e-05	0.012775	1	1	1
DIP2C	NA	NA	NA	NA	NA	4.46e-06	0.000178325	0.0312069	1	1	1
AKAP6	NA	NA	NA	NA	NA	4.84e-06	0.000193495	0.0338616	1	1	1
NDUFC2	NA	NA	NA	NA	NA	4.79e-07	1.92e-05	0.00336	1	1	1
MYCN	NA	NA	NA	NA	NA	6.52e-07	2.61e-05	0.0045675	1	1	1
FER	NA	NA	NA	NA	NA	4.92e-06	0.000196944	0.0344652	1	1	1
KHDRBS2	NA	NA	NA	NA	NA	1.71e-06	6.83e-05	0.0119525	1	1	1
PTPRO	NA	NA	NA	NA	NA	3.43e-06	0.000137115	0.0239951	1	1	1
EPS8	NA	NA	NA	NA	NA	2.84e-06	0.000113768	0.0199094	1	1	1
VPS26B	NA	NA	NA	NA	NA	1.84e-06	7.35e-05	0.0128625	1	1	1
ASAP2	NA	NA	NA	NA	NA	3.29e-06	0.000131457	0.023005	1	1	1
BARX2	NA	NA	NA	NA	NA	1.39e-06	5.58e-05	0.009765	1	1	1
SLC25A4	NA	NA	NA	NA	NA	1.42e-06	5.66e-05	0.009905	1	1	1
AMN1	NA	NA	NA	NA	NA	8.91e-07	3.57e-05	0.0062475	1	1	1
ZNF385D	NA	NA	NA	NA	NA	1.07e-06	4.28e-05	0.00749	1	1	1
PARP8	NA	NA	NA	NA	NA	4.8e-06	0.000192096	0.0336168	1	1	1
FBXW7	NA	NA	NA	NA	NA	4.59e-06	0.000183755	0.0321571	1	1	1
RBM46	NA	NA	NA	NA	NA	1.87e-06	7.47e-05	0.0130725	1	1	1
KANSL1L	NA	NA	NA	NA	NA	6.79e-06	0.000271768	0.0475594	1	1	1
EPHA4	NA	NA	NA	NA	NA	8.06e-06	0.000322473	0.0564328	1	1	1
FARSB	NA	NA	NA	NA	NA	6.86e-06	0.000274665	0.0480664	1	1	1
MED13L	NA	NA	NA	NA	NA	9.61e-06	0.000384337	0.067259	1	1	1
TMEM178A	NA	NA	NA	NA	NA	9.09e-07	3.64e-05	0.00637	1	1	1
ZC3H13	NA	NA	NA	NA	NA	8.87e-06	0.000354996	0.0621243	1	1	1
GRID2	NA	NA	NA	NA	NA	5.16e-06	0.000206438	0.0361267	1	1	1
SETBP1	NA	NA	NA	NA	NA	2.64e-06	0.000105657	0.01849	1	1	1
ARL14EP	NA	NA	NA	NA	NA	5.2e-07	2.08e-05	0.00364	1	1	1
ATP5A1	NA	NA	NA	NA	NA	2.01e-06	8.02e-05	0.014035	1	1	1
C18ORF25	NA	NA	NA	NA	NA	1.12e-06	4.48e-05	0.00784	1	1	1
PDE3B	NA	NA	NA	NA	NA	2.82e-06	0.000112682	0.0197194	1	1	1
TCF7L1	NA	NA	NA	NA	NA	2.57e-06	0.000102878	0.0180036	1	1	1
KCNK13	NA	NA	NA	NA	NA	8.46e-07	3.38e-05	0.005915	1	1	1
GUCY1A2	NA	NA	NA	NA	NA	2.97e-06	0.000118654	0.0207645	1	1	1
USP12	NA	NA	NA	NA	NA	1.24e-06	4.98e-05	0.008715	1	1	1
CAMK4	NA	NA	NA	NA	NA	2.77e-06	0.000110756	0.0193823	1	1	1
ZFP36L2	NA	NA	NA	NA	NA	5.44e-07	2.18e-05	0.003815	1	1	1
FLT1	NA	NA	NA	NA	NA	4.42e-06	0.000176848	0.0309484	1	1	1
YAP1	NA	NA	NA	NA	NA	2.61e-06	0.000104579	0.0183013	1	1	1
MBNL1	NA	NA	NA	NA	NA	2.84e-06	0.000113601	0.0198802	1	1	1
GRIA4	NA	NA	NA	NA	NA	4.88e-06	0.0001953	0.0341775	1	1	1
NIPBL	NA	NA	NA	NA	NA	1.05e-05	0.000419817	0.073468	1	1	1
GPD1L	NA	NA	NA	NA	NA	1.05e-06	4.19e-05	0.0073325	1	1	1
OTX1	NA	NA	NA	NA	NA	7.56e-07	3.02e-05	0.005285	1	1	1
GJA1	NA	NA	NA	NA	NA	1.11e-06	4.44e-05	0.00777	1	1	1
BMP3	NA	NA	NA	NA	NA	1.03e-06	4.13e-05	0.0072275	1	1	1
HHEX	NA	NA	NA	NA	NA	9.98e-07	3.99e-05	0.0069825	1	1	1
GGPS1	NA	NA	NA	NA	NA	1.54e-06	6.15e-05	0.0107625	1	1	1
ZNF117	NA	NA	NA	NA	NA	1.02e-06	4.08e-05	0.00714	1	1	1
ZIC1	NA	NA	NA	NA	NA	1.37e-06	5.48e-05	0.00959	1	1	1
SMARCA5	NA	NA	NA	NA	NA	8.18e-06	0.000327256	0.0572698	1	1	1
BMP6	NA	NA	NA	NA	NA	1.23e-06	4.91e-05	0.0085925	1	1	1
HNRNPU	NA	NA	NA	NA	NA	6.94e-06	0.000277556	0.0485723	1	1	1
SCN3A	NA	NA	NA	NA	NA	1.03e-05	0.000413944	0.0724402	1	1	1
FEZF2	NA	NA	NA	NA	NA	8.46e-07	3.38e-05	0.005915	1	1	1
GPR116	NA	NA	NA	NA	NA	3.74e-06	0.000149495	0.0261616	1	1	1
TRAPPC8	NA	NA	NA	NA	NA	5.02e-06	0.000200817	0.035143	1	1	1
LPCAT1	NA	NA	NA	NA	NA	1.58e-06	6.33e-05	0.0110775	1	1	1
UBALD1	NA	NA	NA	NA	NA	2.56e-07	1.02e-05	0.001785	1	1	1
UBP1	NA	NA	NA	NA	NA	2.29e-06	9.15e-05	0.0160125	1	1	1
GTF2E1	NA	NA	NA	NA	NA	1.55e-06	6.19e-05	0.0108325	1	1	1
HOXA10	NA	NA	NA	NA	NA	6.93e-07	2.77e-05	0.0048475	1	1	1
JAZF1	NA	NA	NA	NA	NA	8.65e-07	3.46e-05	0.006055	1	1	1
TRIP12	NA	NA	NA	NA	NA	1.81e-05	0.000725378	0.126941	1	1	1
CEBPG	NA	NA	NA	NA	NA	3.47e-07	1.39e-05	0.0024325	1	1	1
CHD1	NA	NA	NA	NA	NA	9.44e-06	0.000377647	0.0660882	1	1	1
MSI2	NA	NA	NA	NA	NA	1.85e-06	7.38e-05	0.012915	1	1	1
GDPD1	NA	NA	NA	NA	NA	1.92e-06	7.7e-05	0.013475	1	1	1
C16ORF74	NA	NA	NA	NA	NA	4.41e-07	1.76e-05	0.00308	1	1	1
JPH3	NA	NA	NA	NA	NA	1.56e-06	6.26e-05	0.010955	1	1	1
ANKH	NA	NA	NA	NA	NA	1.11e-06	4.44e-05	0.00777	1	1	1
FAM105B	NA	NA	NA	NA	NA	8.47e-07	3.39e-05	0.0059325	1	1	1
NRGN	NA	NA	NA	NA	NA	4.75e-07	1.9e-05	0.003325	1	1	1
TOMM70A	NA	NA	NA	NA	NA	3.23e-06	0.000129363	0.0226385	1	1	1
CERS3	NA	NA	NA	NA	NA	2.45e-06	9.81e-05	0.0171675	1	1	1
C4ORF19	NA	NA	NA	NA	NA	5.05e-07	2.02e-05	0.003535	1	1	1
UCHL1	NA	NA	NA	NA	NA	1.17e-06	4.66e-05	0.008155	1	1	1
WNT3A	NA	NA	NA	NA	NA	1.93e-06	7.74e-05	0.013545	1	1	1
TRIM11	NA	NA	NA	NA	NA	2.64e-06	0.000105699	0.0184973	1	1	1
CCSAP	NA	NA	NA	NA	NA	1.66e-06	6.63e-05	0.0116025	1	1	1
SH3RF1	NA	NA	NA	NA	NA	4.32e-06	0.000172933	0.0302633	1	1	1
GPR26	NA	NA	NA	NA	NA	1.06e-06	4.22e-05	0.007385	1	1	1
OLA1	NA	NA	NA	NA	NA	3.41e-06	0.000136307	0.0238537	1	1	1
ATP5G3	NA	NA	NA	NA	NA	1.38e-06	5.52e-05	0.00966	1	1	1
TMSB4Y	NA	NA	NA	NA	NA	1.21e-07	4.84e-06	0.000847	1	1	1
CXADR	NA	NA	NA	NA	NA	1.08e-06	4.33e-05	0.0075775	1	1	1
ADAMTS1	NA	NA	NA	NA	NA	2.18e-06	8.73e-05	0.0152775	1	1	1
WNT7A	NA	NA	NA	NA	NA	7.72e-07	3.09e-05	0.0054075	1	1	1
FLCN	NA	NA	NA	NA	NA	1.5e-06	6e-05	0.0105	1	1	1
USP43	NA	NA	NA	NA	NA	2.28e-06	9.11e-05	0.0159425	1	1	1
RAB6B	NA	NA	NA	NA	NA	2.19e-06	8.76e-05	0.01533	1	1	1
ANKRD40	NA	NA	NA	NA	NA	1.25e-06	5e-05	0.00875	1	1	1
VOPP1	NA	NA	NA	NA	NA	7.13e-07	2.85e-05	0.0049875	1	1	1
DKK2	NA	NA	NA	NA	NA	1.39e-06	5.56e-05	0.00973	1	1	1
ODF1	NA	NA	NA	NA	NA	1.03e-06	4.12e-05	0.00721	1	1	1
MARVELD1	NA	NA	NA	NA	NA	1.57e-07	6.26e-06	0.0010955	1	1	1
HSPA13	NA	NA	NA	NA	NA	9.15e-07	3.66e-05	0.006405	1	1	1
USP25	NA	NA	NA	NA	NA	4.05e-06	0.000162028	0.0283549	1	1	1
NUP205	NA	NA	NA	NA	NA	1.37e-05	0.000548678	0.0960187	1	1	1
C10ORF12	NA	NA	NA	NA	NA	1.91e-06	7.63e-05	0.0133525	1	1	1
PDIA4	NA	NA	NA	NA	NA	3.2e-06	0.000127929	0.0223876	1	1	1
PPIL3	NA	NA	NA	NA	NA	2.06e-06	8.25e-05	0.0144375	1	1	1
FZD7	NA	NA	NA	NA	NA	9.83e-07	3.93e-05	0.0068775	1	1	1
CSF1R	NA	NA	NA	NA	NA	6.49e-06	0.000259606	0.0454311	1	1	1
LSM11	NA	NA	NA	NA	NA	1.62e-06	6.5e-05	0.011375	1	1	1
ATP1B3	NA	NA	NA	NA	NA	2.16e-06	8.64e-05	0.01512	1	1	1
SMC2	NA	NA	NA	NA	NA	6.6e-06	0.000264147	0.0462257	1	1	1
VBP1	NA	NA	NA	NA	NA	1.74e-06	6.97e-05	0.0121975	1	1	1
ELMSAN1	NA	NA	NA	NA	NA	3.62e-06	0.00014486	0.0253505	1	1	1
GNAQ	NA	NA	NA	NA	NA	2.01e-06	8.05e-05	0.0140875	1	1	1
MMP16	NA	NA	NA	NA	NA	2.71e-06	0.000108569	0.0189996	1	1	1
BATF	NA	NA	NA	NA	NA	5.92e-07	2.37e-05	0.0041475	1	1	1
CXCL13	NA	NA	NA	NA	NA	7.64e-07	3.06e-05	0.005355	1	1	1
CCT8	NA	NA	NA	NA	NA	1.94e-06	7.75e-05	0.0135625	1	1	1
TIAM1	NA	NA	NA	NA	NA	4.92e-06	0.000196916	0.0344603	1	1	1
SCAF4	NA	NA	NA	NA	NA	4.24e-06	0.00016984	0.029722	1	1	1
ANKRD9	NA	NA	NA	NA	NA	3.27e-07	1.31e-05	0.0022925	1	1	1
PCDH1	NA	NA	NA	NA	NA	2.58e-06	0.000103211	0.0180619	1	1	1
GDF6	NA	NA	NA	NA	NA	8.67e-07	3.47e-05	0.0060725	1	1	1
KCNS2	NA	NA	NA	NA	NA	6.38e-07	2.55e-05	0.0044625	1	1	1
NODAL	NA	NA	NA	NA	NA	1e-06	4.01e-05	0.0070175	1	1	1
ZDHHC5	NA	NA	NA	NA	NA	2.83e-06	0.000113377	0.019841	1	1	1
ZFAND3	NA	NA	NA	NA	NA	1.02e-06	4.06e-05	0.007105	1	1	1
KAT6B	NA	NA	NA	NA	NA	5.87e-06	0.000234866	0.0411016	1	1	1
AIFM1	NA	NA	NA	NA	NA	4.85e-06	0.000193937	0.033939	1	1	1
ATAD2	NA	NA	NA	NA	NA	9.38e-06	0.000375364	0.0656887	1	1	1
ZNF689	NA	NA	NA	NA	NA	1.13e-06	4.51e-05	0.0078925	1	1	1
ZIC3	NA	NA	NA	NA	NA	1.13e-06	4.51e-05	0.0078925	1	1	1
LHFPL4	NA	NA	NA	NA	NA	4.79e-07	1.92e-05	0.00336	1	1	1
B3GNT7	NA	NA	NA	NA	NA	1.23e-06	4.94e-05	0.008645	1	1	1
SST	NA	NA	NA	NA	NA	7.51e-07	3.01e-05	0.0052675	1	1	1
NMNAT2	NA	NA	NA	NA	NA	3.58e-06	0.000143128	0.0250474	1	1	1
ZFYVE9	NA	NA	NA	NA	NA	3.74e-06	0.000149612	0.0261821	1	1	1
LYZL4	NA	NA	NA	NA	NA	5.39e-07	2.16e-05	0.00378	1	1	1
SLC6A1	NA	NA	NA	NA	NA	1.55e-06	6.2e-05	0.01085	1	1	1
PPARG	NA	NA	NA	NA	NA	9.23e-07	3.69e-05	0.0064575	1	1	1
PRKAG2	NA	NA	NA	NA	NA	4.98e-06	0.000199086	0.0348401	1	1	1
HMGCR	NA	NA	NA	NA	NA	4.23e-06	0.000169073	0.0295878	1	1	1
GATAD1	NA	NA	NA	NA	NA	1.02e-06	4.07e-05	0.0071225	1	1	1
IPPK	NA	NA	NA	NA	NA	3.01e-06	0.000120537	0.021094	1	1	1
KIT	NA	NA	NA	NA	NA	3.87e-06	0.000154819	0.0270933	1	1	1
CACNA1D	NA	NA	NA	NA	NA	9.89e-06	0.000395853	0.0692743	1	1	1
ERC2	NA	NA	NA	NA	NA	4.13e-06	0.000165195	0.0289091	1	1	1
FAM81A	NA	NA	NA	NA	NA	1.66e-06	6.66e-05	0.011655	1	1	1
MYO1E	NA	NA	NA	NA	NA	5.79e-06	0.000231763	0.0405585	1	1	1
APPL1	NA	NA	NA	NA	NA	3.91e-06	0.000156554	0.0273969	1	1	1
ZNF618	NA	NA	NA	NA	NA	3.97e-06	0.000158772	0.0277851	1	1	1
DGKI	NA	NA	NA	NA	NA	9.57e-06	0.000383056	0.0670348	1	1	1
BRAF	NA	NA	NA	NA	NA	6.31e-06	0.000252548	0.0441959	1	1	1
FMNL2	NA	NA	NA	NA	NA	8.15e-06	0.00032594	0.0570395	1	1	1
DPYSL5	NA	NA	NA	NA	NA	1.64e-06	6.58e-05	0.011515	1	1	1
WIPI2	NA	NA	NA	NA	NA	1.17e-06	4.69e-05	0.0082075	1	1	1
MRAS	NA	NA	NA	NA	NA	1.32e-06	5.28e-05	0.00924	1	1	1
FAM46B	NA	NA	NA	NA	NA	6.28e-07	2.51e-05	0.0043925	1	1	1
PCDHAC2	NA	NA	NA	NA	NA	2.48e-06	9.91e-05	0.0173425	1	1	1
EIF5B	NA	NA	NA	NA	NA	6.61e-06	0.000264337	0.046259	1	1	1
TMSB15A	NA	NA	NA	NA	NA	3.84e-07	1.54e-05	0.002695	1	1	1
CNOT11	NA	NA	NA	NA	NA	2.05e-06	8.19e-05	0.0143325	1	1	1
OR10K1	NA	NA	NA	NA	NA	5.37e-07	2.15e-05	0.0037625	1	1	1
FCER1G	NA	NA	NA	NA	NA	1.57e-06	6.28e-05	0.01099	1	1	1
ARHGAP17	NA	NA	NA	NA	NA	2.77e-06	0.000110888	0.0194054	1	1	1
WNT9B	NA	NA	NA	NA	NA	7.57e-07	3.03e-05	0.0053025	1	1	1
RAP1GAP	NA	NA	NA	NA	NA	2.52e-06	0.000100981	0.0176717	1	1	1
KPNB1	NA	NA	NA	NA	NA	3.95e-06	0.000158079	0.0276638	1	1	1
WNT4	NA	NA	NA	NA	NA	8.95e-07	3.58e-05	0.006265	1	1	1
IFNGR2	NA	NA	NA	NA	NA	1.1e-06	4.41e-05	0.0077175	1	1	1
NCOA5	NA	NA	NA	NA	NA	2.42e-06	9.69e-05	0.0169575	1	1	1
STC1	NA	NA	NA	NA	NA	8.52e-07	3.41e-05	0.0059675	1	1	1
OGFR	NA	NA	NA	NA	NA	1.85e-06	7.39e-05	0.0129325	1	1	1
ATP5O	NA	NA	NA	NA	NA	9.31e-07	3.72e-05	0.00651	1	1	1
IGF2BP1	NA	NA	NA	NA	NA	2.88e-06	0.00011513	0.0201477	1	1	1
C1ORF51	NA	NA	NA	NA	NA	1.69e-06	6.78e-05	0.011865	1	1	1
GJD2	NA	NA	NA	NA	NA	8.35e-07	3.34e-05	0.005845	1	1	1
ACTC1	NA	NA	NA	NA	NA	8.62e-07	3.45e-05	0.0060375	1	1	1
C2ORF81	NA	NA	NA	NA	NA	5.19e-07	2.08e-05	0.00364	1	1	1
SIM2	NA	NA	NA	NA	NA	1.95e-06	7.79e-05	0.0136325	1	1	1
HK2	NA	NA	NA	NA	NA	3.95e-06	0.000157903	0.027633	1	1	1
CELF3	NA	NA	NA	NA	NA	3.64e-06	0.000145756	0.0255073	1	1	1
UBR1	NA	NA	NA	NA	NA	7.69e-06	0.000307763	0.0538585	1	1	1
ISL2	NA	NA	NA	NA	NA	1.17e-06	4.69e-05	0.0082075	1	1	1
GSTT2B	NA	NA	NA	NA	NA	3.3e-07	1.32e-05	0.00231	1	1	1
SHF	NA	NA	NA	NA	NA	1.45e-06	5.8e-05	0.01015	1	1	1
CTBP1	NA	NA	NA	NA	NA	8.05e-07	3.22e-05	0.005635	1	1	1
ATP6V0D1	NA	NA	NA	NA	NA	1.61e-06	6.45e-05	0.0112875	1	1	1
ZFYVE28	NA	NA	NA	NA	NA	1.42e-06	5.67e-05	0.0099225	1	1	1
PSKH1	NA	NA	NA	NA	NA	8.6e-07	3.44e-05	0.00602	1	1	1
TNFRSF13C	NA	NA	NA	NA	NA	3.93e-07	1.57e-05	0.0027475	1	1	1
CALM3	NA	NA	NA	NA	NA	7.92e-07	3.17e-05	0.0055475	1	1	1
SSU72	NA	NA	NA	NA	NA	4.57e-07	1.83e-05	0.0032025	1	1	1
NR2F6	NA	NA	NA	NA	NA	5.01e-07	2e-05	0.0035	1	1	1
HAPLN4	NA	NA	NA	NA	NA	8.7e-07	3.48e-05	0.00609	1	1	1
PDE9A	NA	NA	NA	NA	NA	3.09e-06	0.000123637	0.0216365	1	1	1
PKNOX1	NA	NA	NA	NA	NA	1.76e-06	7.06e-05	0.012355	1	1	1
U2AF1	NA	NA	NA	NA	NA	1.33e-06	5.33e-05	0.0093275	1	1	1
PDXK	NA	NA	NA	NA	NA	1.42e-06	5.69e-05	0.0099575	1	1	1
TRAPPC10	NA	NA	NA	NA	NA	4.4e-06	0.000176128	0.0308224	1	1	1
PWP2	NA	NA	NA	NA	NA	3.49e-06	0.000139569	0.0244246	1	1	1
ZER1	NA	NA	NA	NA	NA	4.3e-06	0.000172218	0.0301381	1	1	1
SIK3	NA	NA	NA	NA	NA	6.32e-06	0.000252933	0.0442633	1	1	1
CXCR5	NA	NA	NA	NA	NA	7.82e-07	3.13e-05	0.0054775	1	1	1
FLAD1	NA	NA	NA	NA	NA	2.77e-06	0.000110695	0.0193716	1	1	1
UBE2Q1	NA	NA	NA	NA	NA	4.03e-06	0.000161356	0.0282373	1	1	1
RNF126	NA	NA	NA	NA	NA	6.12e-07	2.45e-05	0.0042875	1	1	1
GPC2	NA	NA	NA	NA	NA	2.57e-06	0.000102981	0.0180217	1	1	1
DBN1	NA	NA	NA	NA	NA	5.01e-06	0.000200326	0.035057	1	1	1
NACC1	NA	NA	NA	NA	NA	8.24e-07	3.3e-05	0.005775	1	1	1
CPSF4	NA	NA	NA	NA	NA	1.83e-06	7.32e-05	0.01281	1	1	1
ALKBH4	NA	NA	NA	NA	NA	8.36e-07	3.35e-05	0.0058625	1	1	1
ZNF250	NA	NA	NA	NA	NA	1.9e-06	7.61e-05	0.0133175	1	1	1
MAML1	NA	NA	NA	NA	NA	2.71e-06	0.000108559	0.0189978	1	1	1
CELF5	NA	NA	NA	NA	NA	1.09e-06	4.35e-05	0.0076125	1	1	1
DCUN1D1	NA	NA	NA	NA	NA	2.74e-06	0.000109614	0.0191825	1	1	1
AP2M1	NA	NA	NA	NA	NA	4.12e-06	0.000164942	0.0288649	1	1	1
ZNF382	NA	NA	NA	NA	NA	9.61e-07	3.85e-05	0.0067375	1	1	1
ACOX1	NA	NA	NA	NA	NA	3.23e-06	0.000129186	0.0226075	1	1	1
CYGB	NA	NA	NA	NA	NA	9.14e-07	3.66e-05	0.006405	1	1	1
BAX	NA	NA	NA	NA	NA	1.09e-06	4.35e-05	0.0076125	1	1	1
STAT5B	NA	NA	NA	NA	NA	3.24e-06	0.000129826	0.0227195	1	1	1
PSME3	NA	NA	NA	NA	NA	1.38e-06	5.52e-05	0.00966	1	1	1
NCKAP1L	NA	NA	NA	NA	NA	5.54e-06	0.000221665	0.0387914	1	1	1
ITGA5	NA	NA	NA	NA	NA	5.66e-06	0.000226364	0.0396137	1	1	1
SHANK1	NA	NA	NA	NA	NA	5.4e-06	0.000216231	0.0378404	1	1	1
FAM171A2	NA	NA	NA	NA	NA	5.76e-07	2.31e-05	0.0040425	1	1	1
WNT1	NA	NA	NA	NA	NA	9.3e-07	3.72e-05	0.00651	1	1	1
C6ORF136	NA	NA	NA	NA	NA	1.01e-06	4.04e-05	0.00707	1	1	1
GRASP	NA	NA	NA	NA	NA	1.45e-06	5.8e-05	0.01015	1	1	1
RAVER1	NA	NA	NA	NA	NA	1.28e-06	5.11e-05	0.0089425	1	1	1
SYCE2	NA	NA	NA	NA	NA	7.08e-07	2.83e-05	0.0049525	1	1	1
ZNF563	NA	NA	NA	NA	NA	1.48e-06	5.94e-05	0.010395	1	1	1
LEMD2	NA	NA	NA	NA	NA	1.6e-06	6.42e-05	0.011235	1	1	1
BCL6B	NA	NA	NA	NA	NA	1.05e-06	4.19e-05	0.0073325	1	1	1
TNFSF12-TNFSF13	NA	NA	NA	NA	NA	1.35e-06	5.4e-05	0.00945	1	1	1
EIF4A1	NA	NA	NA	NA	NA	1.67e-06	6.7e-05	0.011725	1	1	1
LUC7L	NA	NA	NA	NA	NA	1.34e-06	5.35e-05	0.0093625	1	1	1
SOX8	NA	NA	NA	NA	NA	4.98e-07	1.99e-05	0.0034825	1	1	1
ADCY9	NA	NA	NA	NA	NA	2.24e-06	8.96e-05	0.01568	1	1	1
CLPB	NA	NA	NA	NA	NA	3.52e-06	0.000140977	0.024671	1	1	1
GNG3	NA	NA	NA	NA	NA	2.7e-07	1.08e-05	0.00189	1	1	1
UBXN1	NA	NA	NA	NA	NA	1.59e-06	6.36e-05	0.01113	1	1	1
STX5	NA	NA	NA	NA	NA	1.67e-06	6.68e-05	0.01169	1	1	1
C11ORF84	NA	NA	NA	NA	NA	1.19e-06	4.75e-05	0.0083125	1	1	1
ZFPL1	NA	NA	NA	NA	NA	1.42e-06	5.68e-05	0.00994	1	1	1
LRP5	NA	NA	NA	NA	NA	5.35e-06	0.000214007	0.0374512	1	1	1
FGF19	NA	NA	NA	NA	NA	5.58e-07	2.23e-05	0.0039025	1	1	1
TAL1	NA	NA	NA	NA	NA	5.88e-07	2.35e-05	0.0041125	1	1	1
ZYG11B	NA	NA	NA	NA	NA	2.91e-06	0.000116508	0.0203889	1	1	1
USP24	NA	NA	NA	NA	NA	1.18e-05	0.000472414	0.0826724	1	1	1
GMEB1	NA	NA	NA	NA	NA	1.29e-06	5.16e-05	0.00903	1	1	1
RBP7	NA	NA	NA	NA	NA	3.45e-07	1.38e-05	0.002415	1	1	1
LAPTM5	NA	NA	NA	NA	NA	8.36e-07	3.35e-05	0.0058625	1	1	1
LHX8	NA	NA	NA	NA	NA	1.7e-06	6.81e-05	0.0119175	1	1	1
KCNT2	NA	NA	NA	NA	NA	1.12e-05	0.000448933	0.0785633	1	1	1
VCAM1	NA	NA	NA	NA	NA	2.51e-06	0.000100476	0.0175833	1	1	1
ZNF281	NA	NA	NA	NA	NA	1.45e-06	5.79e-05	0.0101325	1	1	1
ARPC5	NA	NA	NA	NA	NA	1.28e-06	5.13e-05	0.0089775	1	1	1
ZNF496	NA	NA	NA	NA	NA	3.61e-06	0.000144363	0.0252635	1	1	1
NCSTN	NA	NA	NA	NA	NA	5.86e-06	0.000234357	0.0410125	1	1	1
REL	NA	NA	NA	NA	NA	2.29e-06	9.18e-05	0.016065	1	1	1
LRRTM1	NA	NA	NA	NA	NA	8.88e-07	3.55e-05	0.0062125	1	1	1
MEMO1	NA	NA	NA	NA	NA	1.46e-06	5.85e-05	0.0102375	1	1	1
KCNF1	NA	NA	NA	NA	NA	4.91e-07	1.96e-05	0.00343	1	1	1
ARL5A	NA	NA	NA	NA	NA	1.8e-06	7.21e-05	0.0126175	1	1	1
FAM84A	NA	NA	NA	NA	NA	3.73e-07	1.49e-05	0.0026075	1	1	1
KCNJ3	NA	NA	NA	NA	NA	1.73e-06	6.91e-05	0.0120925	1	1	1
NEUROD1	NA	NA	NA	NA	NA	6.98e-07	2.79e-05	0.0048825	1	1	1
NUP35	NA	NA	NA	NA	NA	3.19e-06	0.000127451	0.0223039	1	1	1
SLC16A14	NA	NA	NA	NA	NA	2.11e-06	8.45e-05	0.0147875	1	1	1
EN1	NA	NA	NA	NA	NA	6.57e-07	2.63e-05	0.0046025	1	1	1
INHBB	NA	NA	NA	NA	NA	9.6e-07	3.84e-05	0.00672	1	1	1
IWS1	NA	NA	NA	NA	NA	4.67e-06	0.000186921	0.0327112	1	1	1
CDC42EP3	NA	NA	NA	NA	NA	3.21e-07	1.28e-05	0.00224	1	1	1
BMP10	NA	NA	NA	NA	NA	8.48e-07	3.39e-05	0.0059325	1	1	1
TGFA	NA	NA	NA	NA	NA	9.92e-07	3.97e-05	0.0069475	1	1	1
FZD5	NA	NA	NA	NA	NA	8.88e-07	3.55e-05	0.0062125	1	1	1
GABRB1	NA	NA	NA	NA	NA	2.04e-06	8.17e-05	0.0142975	1	1	1
HNRNPDL	NA	NA	NA	NA	NA	2.01e-06	8.05e-05	0.0140875	1	1	1
FSTL1	NA	NA	NA	NA	NA	2.57e-06	0.000102705	0.0179734	1	1	1
ARPC2	NA	NA	NA	NA	NA	3.91e-06	0.000156333	0.0273583	1	1	1
CCT3	NA	NA	NA	NA	NA	4.62e-06	0.000184677	0.0323185	1	1	1
[truncated: 5,315 more rows]

## Sheet: All truncating genes
Gene Symbol	frameshift deletion	frameshift insertion	splicing	stopgain	Observed Number	Expected Probablity	Scaled Expected Probablity	Expected Variant Number	p-value	FDR	Bonferroni Correction
FLT4	2	2	1	2	7	1.08e-05	0.00069157	0.121025	6.04e-11	1.12e-06	2.27062e-06
CLDN9	1	NA	NA	1	2	2.72e-07	1.74e-05	0.003045	4.59e-06	0.0427335	0.172552
CCDC168	1	NA	NA	1	2	4.57e-07	2.92e-05	0.00511	1.3e-05	0.0803811	0.488709
TTC5	NA	NA	NA	2	2	1.73e-06	0.000110888	0.0194054	0.000184832	0.859977	1
ATXN3	NA	2	NA	NA	2	2.71e-06	0.000173402	0.0303454	0.000448735	1	1
FILIP1	NA	NA	NA	2	2	3.41e-06	0.000218138	0.0381741	0.000706493	1	1
HEATR5A	NA	NA	NA	1	1	1.02e-07	6.52e-06	0.001141	0.00114108	1	1
ENHO	NA	NA	1	NA	1	1.19e-07	7.6e-06	0.00133	0.00132951	1	1
VMAC	1	NA	NA	NA	1	1.24e-07	7.92e-06	0.001386	0.0013844	1	1
ANKRD63	NA	NA	NA	1	1	1.39e-07	8.86e-06	0.0015505	0.00154879	1	1
MYH4	2	NA	NA	NA	2	5.81e-06	0.000371307	0.0649787	0.00201128	1	1
KDR	NA	NA	NA	2	2	5.83e-06	0.000372858	0.0652502	0.00202775	1	1
SHISA9	NA	NA	NA	1	1	1.82e-07	1.16e-05	0.00203	0.00203448	1	1
SFI1	NA	1	NA	1	2	5.93e-06	0.000378762	0.0662834	0.00209107	1	1
PALM3	NA	NA	NA	1	1	2.35e-07	1.5e-05	0.002625	0.00262766	1	1
CDIP1	NA	NA	1	NA	1	2.66e-07	1.7e-05	0.002975	0.00297302	1	1
NME3	1	NA	NA	NA	1	2.67e-07	1.7e-05	0.002975	0.00297927	1	1
ARHGEF28	1	1	NA	NA	2	7.22e-06	0.000461532	0.0807681	0.00307551	1	1
HIST1H4B	1	NA	NA	NA	1	2.88e-07	1.84e-05	0.00322	0.0032119	1	1
TMEM129	NA	NA	1	NA	1	3.06e-07	1.95e-05	0.0034125	0.00341123	1	1
RD3L	NA	NA	NA	1	1	3.35e-07	2.14e-05	0.003745	0.00374114	1	1
CNTNAP2	1	NA	1	NA	2	7.99e-06	0.000510546	0.0893455	0.00374234	1	1
ODF3L2	NA	1	NA	NA	1	3.38e-07	2.16e-05	0.00378	0.00377001	1	1
NPBWR1	NA	NA	NA	1	1	3.39e-07	2.17e-05	0.0037975	0.00378888	1	1
OR4A5	NA	NA	NA	1	1	3.58e-07	2.29e-05	0.0040075	0.00399529	1	1
TUSC1	NA	1	NA	NA	1	3.7e-07	2.36e-05	0.00413	0.00412471	1	1
DRD4	NA	1	NA	NA	1	3.83e-07	2.45e-05	0.0042875	0.00427341	1	1
ZBED6	1	NA	NA	NA	1	4.14e-07	2.64e-05	0.00462	0.00461723	1	1
MLANA	NA	NA	NA	1	1	4.2e-07	2.68e-05	0.00469	0.00468188	1	1
PPP1R3B	NA	NA	NA	1	1	4.27e-07	2.73e-05	0.0047775	0.00476391	1	1
SYNDIG1	NA	1	NA	NA	1	4.43e-07	2.83e-05	0.0049525	0.00494512	1	1
NAA11	NA	NA	NA	1	1	4.89e-07	3.13e-05	0.0054775	0.00545837	1	1
DEFB112	NA	NA	NA	1	1	4.95e-07	3.16e-05	0.00553	0.00551941	1	1
FAM159A	NA	1	NA	NA	1	4.99e-07	3.19e-05	0.0055825	0.00556948	1	1
COMT	NA	NA	1	NA	1	4.99e-07	3.19e-05	0.0055825	0.00557093	1	1
ISLR	1	NA	NA	NA	1	5.04e-07	3.22e-05	0.005635	0.00562486	1	1
HMGB4	1	NA	NA	NA	1	5.19e-07	3.32e-05	0.00581	0.0057906	1	1
FAM189A1	NA	1	NA	NA	1	5.38e-07	3.44e-05	0.00602	0.00600165	1	1
TMEM219	NA	NA	NA	1	1	5.76e-07	3.68e-05	0.00644	0.00642172	1	1
PRSS27	1	NA	NA	NA	1	5.88e-07	3.76e-05	0.00658	0.00655695	1	1
GRPR	NA	1	NA	NA	1	6.25e-07	3.99e-05	0.0069825	0.00696657	1	1
RAB26	NA	NA	1	NA	1	6.5e-07	4.15e-05	0.0072625	0.00723948	1	1
GAL3ST3	1	NA	NA	NA	1	6.55e-07	4.19e-05	0.0073325	0.00730477	1	1
SPSB1	NA	NA	NA	1	1	6.67e-07	4.26e-05	0.007455	0.00743515	1	1
CD9	NA	NA	1	NA	1	6.68e-07	4.27e-05	0.0074725	0.00744096	1	1
HMX2	NA	1	NA	NA	1	6.72e-07	4.3e-05	0.007525	0.0074886	1	1
ACTL8	NA	NA	NA	1	1	6.84e-07	4.37e-05	0.0076475	0.00761869	1	1
FITM1	1	NA	NA	NA	1	6.86e-07	4.38e-05	0.007665	0.00764096	1	1
MRI1	NA	1	NA	NA	1	6.86e-07	4.39e-05	0.0076825	0.0076454	1	1
HOXB6	NA	1	NA	NA	1	6.88e-07	4.4e-05	0.0077	0.0076633	1	1
TMUB2	1	NA	NA	NA	1	6.98e-07	4.46e-05	0.007805	0.00777316	1	1
KLHL25	NA	NA	NA	1	1	7.05e-07	4.51e-05	0.0078925	0.00785393	1	1
DCAF7	NA	NA	NA	1	1	7.2e-07	4.6e-05	0.00805	0.00802357	1	1
SLC22A18	1	NA	NA	NA	1	7.25e-07	4.64e-05	0.00812	0.00808163	1	1
HINT2	NA	NA	NA	1	1	7.26e-07	4.64e-05	0.00812	0.00808352	1	1
DNAJB1	NA	1	NA	NA	1	7.27e-07	4.65e-05	0.0081375	0.00810377	1	1
CALHM1	NA	1	NA	NA	1	7.33e-07	4.69e-05	0.0082075	0.00816973	1	1
FBXO39	1	NA	NA	NA	1	7.36e-07	4.7e-05	0.008225	0.00819755	1	1
KCNG1	1	NA	NA	NA	1	7.4e-07	4.73e-05	0.0082775	0.00824212	1	1
LY6D	1	NA	NA	NA	1	7.41e-07	4.73e-05	0.0082775	0.00824879	1	1
BPIFA2	NA	1	NA	NA	1	7.69e-07	4.92e-05	0.00861	0.00856766	1	1
SELPLG	NA	NA	NA	1	1	7.71e-07	4.93e-05	0.0086275	0.00858711	1	1
KCNJ10	NA	NA	NA	1	1	7.86e-07	5.02e-05	0.008785	0.00875367	1	1
RSAD2	NA	NA	1	NA	1	7.87e-07	5.03e-05	0.0088025	0.00875886	1	1
ZNF486	1	NA	NA	NA	1	7.89e-07	5.05e-05	0.0088375	0.00879037	1	1
DBX2	1	NA	NA	NA	1	8.05e-07	5.14e-05	0.008995	0.00895897	1	1
ABCA13	NA	NA	NA	2	2	1.26e-05	0.000804757	0.140832	0.00899085	1	1
DGCR6L	1	NA	NA	NA	1	8.27e-07	5.29e-05	0.0092575	0.00921163	1	1
PLIN3	1	NA	NA	NA	1	8.36e-07	5.35e-05	0.0093625	0.00931178	1	1
PTGER2	1	NA	NA	NA	1	8.55e-07	5.47e-05	0.0095725	0.00951893	1	1
PBX4	NA	NA	NA	1	1	8.81e-07	5.63e-05	0.0098525	0.00980145	1	1
RTP2	NA	NA	NA	1	1	8.92e-07	5.7e-05	0.009975	0.00992485	1	1
NFIL3	NA	NA	NA	1	1	8.95e-07	5.72e-05	0.01001	0.00995728	1	1
NLRP10	NA	NA	NA	1	1	9.08e-07	5.81e-05	0.0101675	0.0101092	1	1
ZBTB8OS	NA	1	NA	NA	1	9.1e-07	5.82e-05	0.010185	0.0101305	1	1
POP4	1	NA	NA	NA	1	9.14e-07	5.84e-05	0.01022	0.0101707	1	1
CTNS	NA	1	NA	NA	1	9.26e-07	5.92e-05	0.01036	0.0103043	1	1
FOXO1	1	NA	NA	NA	1	9.64e-07	6.16e-05	0.01078	0.0107264	1	1
LYPD5	1	NA	NA	NA	1	9.65e-07	6.17e-05	0.0107975	0.0107389	1	1
SMAD6	NA	NA	NA	1	1	9.75e-07	6.23e-05	0.0109025	0.0108503	1	1
ZNF556	1	NA	NA	NA	1	9.89e-07	6.32e-05	0.01106	0.0109994	1	1
KIF2B	NA	1	NA	NA	1	9.98e-07	6.38e-05	0.011165	0.0111042	1	1
ZFAND5	1	NA	NA	NA	1	1e-06	6.41e-05	0.0112175	0.0111521	1	1
ANGPTL6	1	NA	NA	NA	1	1.01e-06	6.48e-05	0.01134	0.0112704	1	1
ZBTB34	NA	NA	1	NA	1	1.02e-06	6.51e-05	0.0113925	0.011332	1	1
CNPY3	NA	NA	1	NA	1	1.02e-06	6.55e-05	0.0114625	0.0113928	1	1
GSG1L	NA	NA	NA	1	1	1.03e-06	6.58e-05	0.011515	0.011443	1	1
SHBG	NA	1	NA	NA	1	1.03e-06	6.59e-05	0.0115325	0.0114684	1	1
ORMDL1	NA	NA	1	NA	1	1.03e-06	6.6e-05	0.01155	0.0114857	1	1
MUM1L1	1	NA	NA	NA	1	1.04e-06	6.62e-05	0.011585	0.0115215	1	1
CSN2	1	NA	NA	NA	1	1.04e-06	6.65e-05	0.0116375	0.0115731	1	1
APOO	NA	NA	NA	1	1	1.06e-06	6.75e-05	0.0118125	0.0117457	1	1
ZNF677	NA	1	NA	NA	1	1.06e-06	6.78e-05	0.011865	0.0118037	1	1
GRIN3B	NA	NA	1	NA	1	1.08e-06	6.88e-05	0.01204	0.0119719	1	1
RHOC	NA	NA	NA	1	1	1.08e-06	6.88e-05	0.01204	0.0119723	1	1
LRIT2	NA	NA	NA	1	1	1.08e-06	6.91e-05	0.0120925	0.0120153	1	1
NFATC2IP	NA	1	NA	NA	1	1.09e-06	6.97e-05	0.0121975	0.0121229	1	1
HCRTR1	1	NA	NA	NA	1	1.1e-06	7.01e-05	0.0122675	0.0122014	1	1
TEX30	1	NA	NA	NA	1	1.1e-06	7.02e-05	0.012285	0.0122177	1	1
L1TD1	NA	1	NA	NA	1	1.11e-06	7.11e-05	0.0124425	0.0123711	1	1
KAZALD1	NA	1	NA	NA	1	1.12e-06	7.13e-05	0.0124775	0.0124084	1	1
PSMD8	NA	NA	1	NA	1	1.12e-06	7.18e-05	0.012565	0.0124827	1	1
SOCS4	NA	NA	1	NA	1	1.12e-06	7.19e-05	0.0125825	0.0124978	1	1
PCDHB6	NA	1	NA	NA	1	1.13e-06	7.22e-05	0.012635	0.0125635	1	1
TMEM106A	NA	1	NA	NA	1	1.13e-06	7.25e-05	0.0126875	0.012602	1	1
ZNF440	1	NA	NA	NA	1	1.14e-06	7.32e-05	0.01281	0.012721	1	1
ZNF772	1	NA	NA	NA	1	1.15e-06	7.36e-05	0.01288	0.0128027	1	1
FBXO27	NA	NA	NA	1	1	1.19e-06	7.61e-05	0.0133175	0.0132336	1	1
NAGS	NA	NA	NA	1	1	1.19e-06	7.62e-05	0.013335	0.0132415	1	1
AP3S2	NA	NA	NA	1	1	1.19e-06	7.62e-05	0.013335	0.0132494	1	1
MUC16	1	1	NA	NA	2	1.55e-05	0.000989109	0.173094	0.0132997	1	1
SLC26A2	1	NA	NA	NA	1	1.2e-06	7.68e-05	0.01344	0.013358	1	1
WNT5A	NA	NA	NA	1	1	1.2e-06	7.7e-05	0.013475	0.0133835	1	1
SLFN12	NA	NA	NA	1	1	1.21e-06	7.7e-05	0.013475	0.0133933	1	1
KLHL10	NA	NA	NA	1	1	1.21e-06	7.72e-05	0.01351	0.0134251	1	1
FOXH1	NA	NA	1	NA	1	1.21e-06	7.75e-05	0.0135625	0.0134788	1	1
SULT2A1	NA	1	NA	NA	1	1.21e-06	7.77e-05	0.0135975	0.0134975	1	1
EVA1C	1	NA	NA	NA	1	1.22e-06	7.77e-05	0.0135975	0.013499	1	1
FZD1	NA	NA	NA	1	1	1.22e-06	7.79e-05	0.0136325	0.0135324	1	1
ZNF792	1	NA	NA	NA	1	1.22e-06	7.79e-05	0.0136325	0.0135389	1	1
STYK1	NA	NA	NA	1	1	1.23e-06	7.83e-05	0.0137025	0.0136143	1	1
TRIM35	NA	NA	NA	1	1	1.23e-06	7.85e-05	0.0137375	0.0136367	1	1
CYTH3	NA	NA	NA	1	1	1.23e-06	7.85e-05	0.0137375	0.0136482	1	1
EGFL8	NA	NA	1	NA	1	1.23e-06	7.88e-05	0.01379	0.013697	1	1
DVL1	NA	NA	NA	1	1	1.24e-06	7.92e-05	0.01386	0.0137711	1	1
NOXRED1	1	NA	NA	NA	1	1.25e-06	7.98e-05	0.013965	0.0138612	1	1
HFE	1	NA	NA	NA	1	1.25e-06	8.01e-05	0.0140175	0.0139152	1	1
SYCE1L	NA	1	NA	NA	1	1.26e-06	8.07e-05	0.0141225	0.0140245	1	1
REEP5	1	NA	NA	NA	1	1.26e-06	8.07e-05	0.0141225	0.0140293	1	1
NHLRC3	NA	NA	1	NA	1	1.27e-06	8.11e-05	0.0141925	0.0140929	1	1
SMPD1	NA	NA	1	NA	1	1.28e-06	8.18e-05	0.014315	0.0142195	1	1
KRT36	1	NA	NA	NA	1	1.28e-06	8.2e-05	0.01435	0.0142479	1	1
RNF187	1	NA	NA	NA	1	1.29e-06	8.27e-05	0.0144725	0.0143746	1	1
ZNF569	1	NA	NA	NA	1	1.29e-06	8.28e-05	0.01449	0.0143785	1	1
APOBR	NA	NA	NA	1	1	1.31e-06	8.34e-05	0.014595	0.0144967	1	1
RFTN1	1	NA	NA	NA	1	1.31e-06	8.36e-05	0.01463	0.0145281	1	1
ZNF799	NA	NA	NA	1	1	1.31e-06	8.37e-05	0.0146475	0.0145369	1	1
TAS1R1	NA	NA	NA	1	1	1.31e-06	8.4e-05	0.0147	0.0146003	1	1
RAET1L	1	NA	NA	NA	1	1.32e-06	8.4e-05	0.0147	0.0146012	1	1
UVSSA	1	NA	NA	NA	1	1.32e-06	8.44e-05	0.01477	0.014666	1	1
PDCL3	NA	NA	NA	1	1	1.34e-06	8.55e-05	0.0149625	0.0148566	1	1
OGG1	NA	1	NA	NA	1	1.34e-06	8.57e-05	0.0149975	0.0148882	1	1
ZNF518B	NA	NA	1	NA	1	1.34e-06	8.6e-05	0.01505	0.0149307	1	1
EPM2A	NA	1	NA	NA	1	1.35e-06	8.6e-05	0.01505	0.0149365	1	1
CAB39L	1	NA	NA	NA	1	1.36e-06	8.72e-05	0.01526	0.0151476	1	1
PRRT3	1	NA	NA	NA	1	1.38e-06	8.8e-05	0.0154	0.0152891	1	1
MYOZ2	NA	NA	1	NA	1	1.38e-06	8.84e-05	0.01547	0.0153454	1	1
SLITRK6	NA	NA	NA	1	1	1.4e-06	8.94e-05	0.015645	0.0155232	1	1
CRNN	NA	NA	1	NA	1	1.42e-06	9.07e-05	0.0158725	0.0157565	1	1
CYP26C1	1	NA	NA	NA	1	1.43e-06	9.15e-05	0.0160125	0.0158897	1	1
SAMD12	1	NA	NA	NA	1	1.43e-06	9.16e-05	0.01603	0.0159023	1	1
SCIN	1	NA	NA	NA	1	1.44e-06	9.19e-05	0.0160825	0.0159495	1	1
TACC3	NA	NA	NA	1	1	1.45e-06	9.29e-05	0.0162575	0.0161214	1	1
ZNF574	1	NA	NA	NA	1	1.45e-06	9.29e-05	0.0162575	0.0161351	1	1
NSA2	1	NA	NA	NA	1	1.48e-06	9.43e-05	0.0165025	0.0163635	1	1
FAM206A	1	NA	NA	NA	1	1.48e-06	9.46e-05	0.016555	0.0164219	1	1
CYP2A13	NA	NA	NA	1	1	1.49e-06	9.52e-05	0.01666	0.0165288	1	1
ZNF33B	NA	1	NA	NA	1	1.49e-06	9.55e-05	0.0167125	0.01658	1	1
SLC18A1	NA	NA	1	NA	1	1.5e-06	9.57e-05	0.0167475	0.0166163	1	1
CD37	1	NA	NA	NA	1	1.52e-06	9.71e-05	0.0169925	0.0168436	1	1
CCDC36	NA	1	NA	NA	1	1.52e-06	9.72e-05	0.01701	0.0168589	1	1
KRT6A	1	NA	NA	NA	1	1.52e-06	9.72e-05	0.01701	0.0168607	1	1
MAGEC1	1	NA	NA	NA	1	1.53e-06	9.76e-05	0.01708	0.0169388	1	1
CDH18	NA	NA	1	NA	1	1.53e-06	9.78e-05	0.017115	0.0169695	1	1
TRIM47	NA	NA	NA	1	1	1.53e-06	9.8e-05	0.01715	0.0170011	1	1
SPRED2	NA	1	NA	NA	1	1.55e-06	9.89e-05	0.0173075	0.0171624	1	1
AIFM2	NA	NA	NA	1	1	1.55e-06	9.9e-05	0.017325	0.0171835	1	1
ASAH1	NA	NA	NA	1	1	1.55e-06	9.91e-05	0.0173425	0.0171919	1	1
TRAPPC4	NA	1	NA	NA	1	1.56e-06	9.98e-05	0.017465	0.017318	1	1
ANKRD10	1	NA	NA	NA	1	1.57e-06	0.000100142	0.0175249	0.0173731	1	1
N4BP2L2	NA	NA	NA	1	1	1.57e-06	0.00010047	0.0175823	0.0174294	1	1
MRPL37	1	NA	NA	NA	1	1.57e-06	0.000100585	0.0176024	0.0174492	1	1
GCGR	NA	1	NA	NA	1	1.58e-06	0.000101037	0.0176815	0.017527	1	1
CCNDBP1	NA	NA	NA	1	1	1.59e-06	0.000101444	0.0177527	0.0175969	1	1
SOWAHB	NA	1	NA	NA	1	1.61e-06	0.000103103	0.018043	0.0178822	1	1
ZNF729	1	NA	NA	NA	1	1.62e-06	0.00010328	0.018074	0.0179125	1	1
TUBA3D	1	NA	NA	NA	1	1.63e-06	0.000103939	0.0181893	0.0180258	1	1
TBATA	1	NA	NA	NA	1	1.64e-06	0.000104612	0.0183071	0.0181414	1	1
MBIP	NA	1	NA	NA	1	1.66e-06	0.000105948	0.0185409	0.0183711	1	1
HACL1	NA	NA	NA	1	1	1.66e-06	0.000105955	0.0185421	0.0183723	1	1
DCLRE1B	NA	NA	1	NA	1	1.66e-06	0.000106047	0.0185582	0.018388	1	1
THSD1	NA	1	NA	NA	1	1.67e-06	0.000106416	0.0186228	0.0184514	1	1
PEX16	1	NA	NA	NA	1	1.68e-06	0.000107101	0.0187427	0.0185691	1	1
GMEB2	NA	NA	1	NA	1	1.68e-06	0.000107108	0.0187439	0.0185704	1	1
NCR1	NA	NA	NA	1	1	1.68e-06	0.000107484	0.0188097	0.018635	1	1
ZNF555	NA	NA	NA	1	1	1.71e-06	0.000109138	0.0190991	0.0189189	1	1
ADAP2	1	NA	NA	NA	1	1.72e-06	0.000109946	0.0192405	0.0190577	1	1
CCDC157	1	NA	NA	NA	1	1.73e-06	0.00011063	0.0193602	0.0191751	1	1
NOMO3	1	NA	NA	NA	1	1.74e-06	0.000111176	0.0194558	0.0192688	1	1
KCNB2	NA	NA	NA	1	1	1.74e-06	0.000111202	0.0194603	0.0192733	1	1
PDLIM4	NA	1	NA	NA	1	1.77e-06	0.000112983	0.019772	0.0195789	1	1
FOXN4	NA	1	NA	NA	1	1.78e-06	0.000113917	0.0199355	0.0197392	1	1
ZNF780A	NA	NA	1	NA	1	1.79e-06	0.000114168	0.0199794	0.0197823	1	1
CTSC	NA	NA	NA	1	1	1.79e-06	0.000114266	0.0199965	0.0197991	1	1
ADAT2	1	NA	NA	NA	1	1.82e-06	0.000116082	0.0203144	0.0201105	1	1
EPN1	NA	NA	1	NA	1	1.83e-06	0.000117009	0.0204766	0.0202695	1	1
PON2	NA	NA	NA	1	1	1.83e-06	0.000117248	0.0205184	0.0203105	1	1
CLEC4F	NA	NA	NA	1	1	1.86e-06	0.000119045	0.0208329	0.0206185	1	1
EXOSC1	NA	NA	1	NA	1	1.87e-06	0.00011974	0.0209545	0.0207376	1	1
FAM92B	1	NA	NA	NA	1	1.89e-06	0.000120734	0.0211285	0.0209081	1	1
VAMP7	NA	NA	NA	1	1	1.9e-06	0.000121698	0.0212972	0.0210733	1	1
GRHL1	1	NA	NA	NA	1	1.91e-06	0.000122154	0.0213769	0.0211514	1	1
LILRB4	NA	1	NA	NA	1	1.91e-06	0.000122259	0.0213953	0.0211694	1	1
BEND2	NA	NA	1	NA	1	1.96e-06	0.000125239	0.0219168	0.0216797	1	1
AOC1	1	NA	NA	NA	1	1.96e-06	0.0001253	0.0219275	0.0216903	1	1
BPI	NA	NA	NA	1	1	1.96e-06	0.000125551	0.0219714	0.0217332	1	1
SLC5A10	NA	1	NA	NA	1	1.97e-06	0.000126201	0.0220852	0.0218444	1	1
LAMA2	NA	NA	1	1	2	2.02e-05	0.00129042	0.225823	0.0218755	1	1
CORO1B	NA	NA	1	NA	1	2.01e-06	0.000128667	0.0225167	0.0222666	1	1
PTOV1	NA	NA	NA	1	1	2.02e-06	0.000129165	0.0226039	0.0223517	1	1
IL12B	NA	1	NA	NA	1	2.02e-06	0.000129184	0.0226072	0.022355	1	1
SLC9A1	1	NA	NA	NA	1	2.03e-06	0.000129615	0.0226826	0.0224287	1	1
MYOC	NA	1	NA	NA	1	2.03e-06	0.000129891	0.0227309	0.0224759	1	1
PCDHA4	NA	NA	NA	1	1	2.04e-06	0.000130231	0.0227904	0.0225341	1	1
RMND5A	NA	NA	1	NA	1	2.05e-06	0.000131212	0.0229621	0.022702	1	1
TERT	1	NA	NA	NA	1	2.05e-06	0.000131231	0.0229654	0.0227052	1	1
ZNF197	1	NA	NA	NA	1	2.06e-06	0.000131812	0.0230671	0.0228046	1	1
CLCNKA	1	NA	NA	NA	1	2.09e-06	0.000133513	0.0233648	0.0230954	1	1
ITGB1BP2	NA	NA	NA	1	1	2.09e-06	0.000133624	0.0233842	0.0231145	1	1
CASP4	1	NA	NA	NA	1	2.12e-06	0.000135362	0.0236884	0.0234116	1	1
LIPK	NA	NA	1	NA	1	2.12e-06	0.000135677	0.0237435	0.0234654	1	1
NCOA4	1	NA	NA	NA	1	2.14e-06	0.000136501	0.0238877	0.0236062	1	1
SOBP	NA	1	NA	NA	1	2.14e-06	0.000137036	0.0239813	0.0236977	1	1
AMPD3	NA	1	NA	NA	1	2.15e-06	0.000137093	0.0239913	0.0237074	1	1
TAF6L	1	NA	NA	NA	1	2.15e-06	0.000137107	0.0239937	0.0237098	1	1
ZNF251	1	NA	NA	NA	1	2.15e-06	0.000137331	0.0240329	0.023748	1	1
INTS9	1	NA	NA	NA	1	2.15e-06	0.000137392	0.0240436	0.0237584	1	1
NUP88	1	NA	NA	NA	1	2.16e-06	0.000138348	0.0242109	0.0239218	1	1
R3HCC1L	NA	1	NA	NA	1	2.17e-06	0.000138525	0.0242419	0.023952	1	1
ARHGEF18	NA	1	NA	NA	1	2.18e-06	0.000139152	0.0243516	0.0240591	1	1
CATSPERD	1	NA	NA	NA	1	2.18e-06	0.000139162	0.0243533	0.0240609	1	1
PRICKLE1	1	NA	NA	NA	1	2.18e-06	0.000139615	0.0244326	0.0241383	1	1
ZNF507	1	NA	NA	NA	1	2.19e-06	0.000140235	0.0245411	0.0242441	1	1
WDR81	NA	NA	1	NA	1	2.2e-06	0.000140443	0.0245775	0.0242797	1	1
ATN1	NA	1	NA	NA	1	2.23e-06	0.000142503	0.024938	0.0246313	1	1
JADE3	NA	NA	1	NA	1	2.24e-06	0.000142916	0.0250103	0.0247019	1	1
PRDM1	NA	NA	NA	1	1	2.24e-06	0.000143089	0.0250406	0.0247314	1	1
MTMR7	NA	NA	NA	1	1	2.24e-06	0.000143271	0.0250724	0.0247626	1	1
XPNPEP3	NA	NA	NA	1	1	2.25e-06	0.000143751	0.0251564	0.0248445	1	1
PPP1R32	1	NA	NA	NA	1	2.27e-06	0.000145042	0.0253824	0.0250646	1	1
TRMT10A	NA	NA	NA	1	1	2.28e-06	0.000145739	0.0255043	0.0251836	1	1
LONP1	1	NA	NA	NA	1	2.3e-06	0.00014691	0.0257092	0.0253835	1	1
NR1I2	NA	NA	1	NA	1	2.33e-06	0.00014913	0.0260977	0.025762	1	1
MPO	1	NA	NA	NA	1	2.33e-06	0.000149159	0.0261028	0.0257671	1	1
URB1	NA	NA	1	NA	1	2.34e-06	0.000149575	0.0261756	0.0258379	1	1
SLCO4A1	NA	1	NA	NA	1	2.35e-06	0.000149938	0.0262392	0.0258998	1	1
DEPTOR	NA	NA	NA	1	1	2.35e-06	0.000150462	0.0263308	0.0259891	1	1
IRAK3	1	NA	NA	NA	1	2.36e-06	0.00015078	0.0263865	0.0260433	1	1
PCDHGB6	NA	1	NA	NA	1	2.37e-06	0.000151278	0.0264736	0.0261283	1	1
CD1B	NA	NA	NA	1	1	2.37e-06	0.000151288	0.0264754	0.0261299	1	1
ANKK1	NA	NA	1	NA	1	2.37e-06	0.000151429	0.0265001	0.026154	1	1
PHACTR4	NA	1	NA	NA	1	2.38e-06	0.000152041	0.0266072	0.0262583	1	1
ZNF615	1	NA	NA	NA	1	2.4e-06	0.00015343	0.0268502	0.0264949	1	1
SHROOM1	NA	NA	NA	1	1	2.4e-06	0.000153683	0.0268945	0.0265381	1	1
MELK	1	NA	NA	NA	1	2.42e-06	0.000154564	0.0270487	0.0266882	1	1
SLC6A2	1	NA	NA	NA	1	2.44e-06	0.000155768	0.0272594	0.0268932	1	1
SLC24A1	1	NA	NA	NA	1	2.45e-06	0.000156396	0.0273693	0.0270002	1	1
FOXJ3	NA	NA	NA	1	1	2.45e-06	0.000156787	0.0274377	0.0270668	1	1
TANK	NA	NA	NA	1	1	2.48e-06	0.000158651	0.0277639	0.0273842	1	1
SHC4	NA	NA	NA	1	1	2.49e-06	0.000159364	0.0278887	0.0275056	1	1
SH3TC1	1	NA	NA	NA	1	2.51e-06	0.000160528	0.0280924	0.0277037	1	1
GABRR1	1	NA	NA	NA	1	2.52e-06	0.000160854	0.0281494	0.0277591	1	1
ARFGAP2	NA	NA	1	NA	1	2.62e-06	0.000167197	0.0292595	0.0288379	1	1
SLC9B2	NA	NA	1	NA	1	2.63e-06	0.000167991	0.0293984	0.0289729	1	1
CEP55	1	NA	NA	NA	1	2.63e-06	0.00016811	0.0294192	0.0289932	1	1
CHERP	NA	1	NA	NA	1	2.63e-06	0.000168394	0.0294689	0.0290414	1	1
GCKR	NA	NA	1	NA	1	2.65e-06	0.000169118	0.0295957	0.0291644	1	1
PCDH12	1	NA	NA	NA	1	2.65e-06	0.000169344	0.0296352	0.0292027	1	1
ZDHHC19	NA	NA	NA	1	1	2.67e-06	0.00017071	0.0298742	0.0294349	1	1
FGD5	NA	NA	NA	1	1	2.67e-06	0.000170719	0.0298758	0.0294364	1	1
MMEL1	1	NA	NA	NA	1	2.67e-06	0.000170737	0.029879	0.0294395	1	1
KIAA0355	1	NA	NA	NA	1	2.68e-06	0.000171017	0.029928	0.029487	1	1
PKP2	NA	NA	1	NA	1	2.68e-06	0.000171355	0.0299871	0.0295444	1	1
LZTR1	NA	NA	1	NA	1	2.69e-06	0.000172025	0.0301044	0.0296582	1	1
PPP1R3A	1	NA	NA	NA	1	2.7e-06	0.000172539	0.0301943	0.0297455	1	1
CWH43	NA	NA	NA	1	1	2.71e-06	0.000172887	0.0302552	0.0298046	1	1
ACAT1	1	NA	NA	NA	1	2.71e-06	0.000173274	0.030323	0.0298703	1	1
TBC1D5	NA	NA	NA	1	1	2.73e-06	0.000174578	0.0305511	0.0300918	1	1
ANO8	1	NA	NA	NA	1	2.73e-06	0.000174685	0.0305699	0.0301099	1	1
TMPRSS11F	NA	NA	1	NA	1	2.75e-06	0.000175475	0.0307081	0.030244	1	1
CYP11B1	NA	1	NA	NA	1	2.78e-06	0.000177967	0.0311442	0.0306669	1	1
GMIP	NA	1	NA	NA	1	2.83e-06	0.000180759	0.0316328	0.0311405	1	1
ADCK2	NA	1	NA	NA	1	2.84e-06	0.000181599	0.0317798	0.031283	1	1
MLLT6	NA	1	NA	NA	1	2.85e-06	0.000182434	0.031926	0.0314246	1	1
SPRTN	1	NA	NA	NA	1	2.86e-06	0.000182616	0.0319578	0.0314554	1	1
SLC45A4	1	NA	NA	NA	1	2.86e-06	0.00018289	0.0320057	0.0315018	1	1
EPPK1	1	NA	NA	NA	1	2.87e-06	0.000183141	0.0320497	0.0315444	1	1
AATK	NA	NA	NA	1	1	2.88e-06	0.000184172	0.0322301	0.0317191	1	1
TROAP	1	NA	NA	NA	1	2.88e-06	0.000184177	0.032231	0.0317199	1	1
SLC37A1	NA	NA	1	NA	1	2.89e-06	0.000184703	0.032323	0.0318091	1	1
AKAP12	1	NA	NA	NA	1	2.89e-06	0.000184856	0.0323498	0.0318351	1	1
SLC5A9	1	NA	NA	NA	1	2.89e-06	0.000184943	0.032365	0.0318499	1	1
GAN	NA	NA	NA	1	1	2.91e-06	0.000186119	0.0325708	0.0320491	1	1
FNDC7	NA	NA	1	NA	1	2.91e-06	0.0001862	0.032585	0.0320627	1	1
ANXA7	1	NA	NA	NA	1	2.92e-06	0.000186468	0.0326319	0.0321081	1	1
CORO2A	NA	NA	1	NA	1	2.92e-06	0.00018664	0.032662	0.0321373	1	1
COPB1	NA	NA	1	NA	1	2.92e-06	0.000186645	0.0326629	0.0321382	1	1
MMRN1	NA	NA	NA	1	1	2.96e-06	0.000189169	0.0331046	0.0325657	1	1
LONRF2	NA	1	NA	NA	1	2.96e-06	0.000189463	0.033156	0.0326154	1	1
MPP5	NA	NA	NA	1	1	2.96e-06	0.000189498	0.0331622	0.0326214	1	1
CPA5	1	NA	NA	NA	1	2.97e-06	0.000189781	0.0332117	0.0326692	1	1
NCAPH2	NA	NA	1	NA	1	2.99e-06	0.000190852	0.0333991	0.0328506	1	1
NT5DC1	1	NA	NA	NA	1	3.01e-06	0.000192493	0.0336863	0.0331283	1	1
PLA2G4D	NA	NA	1	NA	1	3.03e-06	0.000193946	0.0339405	0.0333742	1	1
ORC5	1	NA	NA	NA	1	3.04e-06	0.000194251	0.0339939	0.0334259	1	1
ZAP70	1	NA	NA	NA	1	3.06e-06	0.000195317	0.0341805	0.0336062	1	1
GUF1	1	NA	NA	NA	1	3.07e-06	0.000195922	0.0342864	0.0337085	1	1
SLC44A4	NA	1	NA	NA	1	3.08e-06	0.000197146	0.0345006	0.0339154	1	1
NLRP1	NA	NA	1	NA	1	3.09e-06	0.000197297	0.034527	0.0339411	1	1
ADAMTS8	NA	NA	NA	1	1	3.1e-06	0.000198126	0.034672	0.0340811	1	1
DCAF5	NA	NA	1	NA	1	3.1e-06	0.000198143	0.034675	0.034084	1	1
GSTCD	NA	1	NA	NA	1	3.11e-06	0.000198949	0.0348161	0.0342202	1	1
KIF24	NA	NA	NA	1	1	3.11e-06	0.000198949	0.0348161	0.0342203	1	1
IL1RL2	1	NA	NA	NA	1	3.12e-06	0.000199241	0.0348672	0.0342696	1	1
ARHGAP19	NA	NA	1	NA	1	3.13e-06	0.000199736	0.0349538	0.0343534	1	1
CNOT2	1	NA	NA	NA	1	3.14e-06	0.000200575	0.0351006	0.0344952	1	1
SLC14A2	1	NA	NA	NA	1	3.15e-06	0.000201087	0.0351902	0.0345817	1	1
NLN	NA	NA	NA	1	1	3.16e-06	0.000202028	0.0353549	0.0347407	1	1
ASIC5	NA	NA	1	NA	1	3.17e-06	0.000202826	0.0354945	0.0348755	1	1
SGSM3	1	NA	NA	NA	1	3.18e-06	0.000203032	0.0355306	0.0349103	1	1
PKDREJ	NA	NA	NA	1	1	3.18e-06	0.000203257	0.03557	0.0349483	1	1
JAK3	NA	NA	NA	1	1	3.19e-06	0.000204071	0.0357124	0.0350857	1	1
MAST3	1	NA	NA	NA	1	3.2e-06	0.000204584	0.0358022	0.0351724	1	1
KCNH8	NA	1	NA	NA	1	3.24e-06	0.000207233	0.0362658	0.0356196	1	1
BCAR3	NA	NA	NA	1	1	3.27e-06	0.000209075	0.0365881	0.0359306	1	1
CDH4	NA	NA	1	NA	1	3.28e-06	0.000209439	0.0366518	0.035992	1	1
ERCC2	NA	NA	NA	1	1	3.28e-06	0.000209733	0.0367033	0.0360416	1	1
EXOSC10	NA	NA	1	NA	1	3.3e-06	0.000210694	0.0368715	0.0362038	1	1
CRISPLD1	NA	1	NA	NA	1	3.3e-06	0.000210907	0.0369087	0.0362396	1	1
FBRSL1	NA	1	NA	NA	1	3.31e-06	0.000211755	0.0370571	0.0363827	1	1
CDKL3	1	NA	NA	NA	1	3.34e-06	0.000213344	0.0373352	0.0366507	1	1
LRRC31	NA	NA	NA	1	1	3.34e-06	0.000213601	0.0373802	0.0366939	1	1
ATP13A2	NA	1	NA	NA	1	3.35e-06	0.000214039	0.0374568	0.0367679	1	1
TDRD10	NA	NA	NA	1	1	3.38e-06	0.000216276	0.0378483	0.0371449	1	1
PRMT7	1	NA	NA	NA	1	3.38e-06	0.000216302	0.0378529	0.0371493	1	1
CACNA1H	NA	NA	1	NA	1	3.43e-06	0.000219275	0.0383731	0.0376502	1	1
WDPCP	NA	NA	1	NA	1	3.44e-06	0.000219909	0.0384841	0.0377571	1	1
SEMA4B	1	NA	NA	NA	1	3.46e-06	0.00022116	0.038703	0.0379678	1	1
ABCA3	NA	NA	1	NA	1	3.46e-06	0.000221432	0.0387506	0.0380136	1	1
MYCBPAP	NA	1	NA	NA	1	3.52e-06	0.000225245	0.0394179	0.0386554	1	1
NOS2	NA	NA	NA	1	1	3.53e-06	0.000225807	0.0395162	0.03875	1	1
RHBDF2	1	NA	NA	NA	1	3.57e-06	0.000228199	0.0399348	0.0391522	1	1
TNKS1BP1	NA	NA	NA	1	1	3.62e-06	0.000231271	0.0404724	0.0396688	1	1
N4BP2	NA	1	NA	NA	1	3.66e-06	0.000234154	0.0409769	0.0401534	1	1
MYO19	NA	NA	1	NA	1	3.71e-06	0.000237148	0.0415009	0.0406562	1	1
ZC3H3	1	NA	NA	NA	1	3.71e-06	0.000237344	0.0415352	0.0406892	1	1
DCAF13	NA	NA	1	NA	1	3.72e-06	0.000237564	0.0415737	0.0407261	1	1
TFDP2	NA	NA	NA	1	1	3.75e-06	0.000239361	0.0418882	0.0410277	1	1
NBN	NA	NA	NA	1	1	3.78e-06	0.00024156	0.042273	0.0413968	1	1
ELMO2	NA	NA	NA	1	1	3.81e-06	0.0002438	0.042665	0.0417727	1	1
FBXO11	NA	NA	NA	1	1	3.83e-06	0.000244761	0.0428332	0.0419338	1	1
FNBP4	NA	NA	NA	1	1	3.85e-06	0.000245764	0.0430087	0.0421021	1	1
PHYKPL	NA	NA	NA	1	1	3.85e-06	0.000246308	0.0431039	0.0421932	1	1
ALDH9A1	1	NA	NA	NA	1	3.87e-06	0.000247555	0.0433221	0.0424023	1	1
HAT1	NA	NA	1	NA	1	3.92e-06	0.000250241	0.0437922	0.0428525	1	1
ANKRD27	1	NA	NA	NA	1	4e-06	0.000255691	0.0447459	0.0437651	1	1
ZMYM2	1	NA	NA	NA	1	4.05e-06	0.000258711	0.0452744	0.0442704	1	1
TBXAS1	NA	1	NA	NA	1	4.05e-06	0.000259116	0.0453453	0.0443382	1	1
ACBD3	NA	NA	NA	1	1	4.07e-06	0.000260271	0.0455474	0.0445315	1	1
RUFY4	NA	NA	1	NA	1	4.15e-06	0.000265341	0.0464347	0.045379	1	1
NINL	NA	NA	NA	1	1	4.19e-06	0.000268111	0.0469194	0.0458417	1	1
ATF2	1	NA	NA	NA	1	4.27e-06	0.000272926	0.0477621	0.0466457	1	1
IPO8	1	NA	NA	NA	1	4.31e-06	0.000275347	0.0481857	0.0470495	1	1
RARS2	NA	NA	1	NA	1	4.32e-06	0.000275891	0.0482809	0.0471403	1	1
DGKA	NA	NA	1	NA	1	4.33e-06	0.000276433	0.0483758	0.0472307	1	1
NDST3	NA	NA	NA	1	1	4.37e-06	0.000278983	0.048822	0.0476559	1	1
NUP93	1	NA	NA	NA	1	4.41e-06	0.00028178	0.0493115	0.0481221	1	1
TMEM87B	NA	NA	NA	1	1	4.43e-06	0.000283356	0.0495873	0.0483847	1	1
HGS	NA	NA	1	NA	1	4.48e-06	0.00028618	0.0500815	0.048855	1	1
RINT1	1	NA	NA	NA	1	4.5e-06	0.000287401	0.0502952	0.0490581	1	1
HEATR6	NA	NA	1	NA	1	4.51e-06	0.000288552	0.0504966	0.0492498	1	1
SLC12A3	NA	NA	NA	1	1	4.54e-06	0.00028995	0.0507412	0.0494824	1	1
FREM1	NA	NA	1	NA	1	4.55e-06	0.000290676	0.0508683	0.0496032	1	1
DZIP1L	NA	NA	NA	1	1	4.57e-06	0.000292269	0.0511471	0.0498681	1	1
MYOM2	NA	NA	1	NA	1	4.6e-06	0.000293863	0.051426	0.0501333	1	1
DIS3	NA	NA	1	NA	1	4.67e-06	0.000298431	0.0522254	0.0508925	1	1
LRRCC1	1	NA	NA	NA	1	4.75e-06	0.000303607	0.0531312	0.0517521	1	1
DZIP1	NA	NA	NA	1	1	4.87e-06	0.000311255	0.0544696	0.0530208	1	1
POP1	NA	NA	NA	1	1	4.89e-06	0.000312277	0.0546485	0.0531902	1	1
HERC5	1	NA	NA	NA	1	4.9e-06	0.000312852	0.0547491	0.0532855	1	1
PMFBP1	NA	NA	1	NA	1	4.93e-06	0.000314984	0.0551222	0.0536388	1	1
PAN2	NA	NA	NA	1	1	4.96e-06	0.00031723	0.0555153	0.0540107	1	1
ANPEP	NA	NA	1	NA	1	4.99e-06	0.00031871	0.0557742	0.0542557	1	1
PXDNL	NA	NA	NA	1	1	5.06e-06	0.000323337	0.056584	0.0550216	1	1
PRDM15	NA	1	NA	NA	1	5.17e-06	0.000330134	0.0577734	0.0561452	1	1
ABCC9	1	NA	NA	NA	1	5.17e-06	0.000330537	0.057844	0.0562119	1	1
TRPM1	1	NA	NA	NA	1	5.25e-06	0.000335509	0.0587141	0.0570329	1	1
NCOA7	NA	NA	NA	1	1	5.28e-06	0.000337745	0.0591054	0.0574019	1	1
MYH1	NA	NA	NA	1	1	5.33e-06	0.000340954	0.0596669	0.0579314	1	1
RASAL1	NA	NA	1	NA	1	5.37e-06	0.000343281	0.0600742	0.0583151	1	1
DVL3	NA	1	NA	NA	1	5.45e-06	0.000348193	0.0609338	0.0591244	1	1
GRK6	1	NA	NA	NA	1	5.56e-06	0.000355511	0.0622144	0.060329	1	1
MCC	NA	NA	NA	1	1	5.63e-06	0.000360025	0.0630044	0.0610714	1	1
MCM3AP	NA	NA	1	NA	1	5.63e-06	0.000360062	0.0630109	0.0610774	1	1
KIF27	NA	NA	1	NA	1	5.67e-06	0.000362161	0.0633782	0.0614224	1	1
DYNC1I2	1	NA	NA	NA	1	5.71e-06	0.000365172	0.0639051	0.061917	1	1
RGPD3	NA	NA	NA	1	1	5.72e-06	0.000365733	0.0640033	0.0620091	1	1
ACSL6	1	NA	NA	NA	1	5.76e-06	0.000368091	0.0644159	0.0623962	1	1
SMPD4	1	NA	NA	NA	1	5.76e-06	0.000368178	0.0644311	0.0624104	1	1
IGF2BP2	NA	NA	1	NA	1	5.88e-06	0.000375621	0.0657337	0.0636314	1	1
CNTNAP1	NA	NA	1	NA	1	5.93e-06	0.000378709	0.0662741	0.0641375	1	1
MTBP	NA	NA	1	NA	1	5.98e-06	0.000382023	0.066854	0.0646802	1	1
MPHOSPH9	1	NA	NA	NA	1	6.2e-06	0.000395963	0.0692935	0.06696	1	1
ADAMTS17	1	NA	NA	NA	1	6.2e-06	0.00039628	0.069349	0.0670118	1	1
MRC2	NA	NA	NA	1	1	6.23e-06	0.000397951	0.0696414	0.0672847	1	1
LARP1B	NA	NA	NA	1	1	6.23e-06	0.000398418	0.0697231	0.0673609	1	1
DNM1	NA	NA	1	NA	1	6.29e-06	0.000401951	0.0703414	0.0679377	1	1
DTL	1	NA	NA	NA	1	6.31e-06	0.000403324	0.0705817	0.0681617	1	1
AHNAK2	NA	1	NA	NA	1	6.33e-06	0.000404305	0.0707534	0.0683217	1	1
MROH9	NA	NA	NA	1	1	6.34e-06	0.00040498	0.0708715	0.0684318	1	1
ADAM12	1	NA	NA	NA	1	6.36e-06	0.00040675	0.0711813	0.0687204	1	1
MAN2A1	NA	NA	NA	1	1	6.4e-06	0.00040933	0.0716328	0.069141	1	1
TEX14	1	NA	NA	NA	1	6.47e-06	0.000413674	0.0723929	0.0698486	1	1
DOCK5	NA	NA	1	NA	1	6.55e-06	0.000418484	0.0732347	0.0706315	1	1
GIGYF1	NA	NA	1	NA	1	6.68e-06	0.000426826	0.0746945	0.0719879	1	1
WDR3	NA	NA	NA	1	1	6.91e-06	0.000441325	0.0772319	0.0743405	1	1
UNC13B	NA	NA	1	NA	1	6.92e-06	0.000441975	0.0773456	0.074446	1	1
PRUNE2	NA	NA	1	NA	1	7.05e-06	0.000450489	0.0788356	0.0758246	1	1
ANK1	NA	NA	1	NA	1	7.11e-06	0.000454112	0.0794696	0.0764106	1	1
DSP	NA	NA	NA	1	1	7.13e-06	0.000455429	0.0797001	0.0766235	1	1
SVIL	1	NA	NA	NA	1	7.13e-06	0.000455621	0.0797337	0.0766546	1	1
SLC4A2	NA	NA	1	NA	1	7.14e-06	0.000456181	0.0798317	0.0767451	1	1
GTF3C3	1	NA	NA	NA	1	7.37e-06	0.000470774	0.0823854	0.079101	1	1
KTN1	1	NA	NA	NA	1	7.54e-06	0.000481802	0.0843153	0.0808774	1	1
ARFGEF2	NA	1	NA	NA	1	7.55e-06	0.000482548	0.0844459	0.0809973	1	1
PREX2	NA	1	NA	NA	1	7.59e-06	0.00048483	0.0848452	0.0813645	1	1
ADAMTS19	NA	1	NA	NA	1	7.61e-06	0.000486522	0.0851413	0.0816365	1	1
EEA1	1	NA	NA	NA	1	7.71e-06	0.000492851	0.0862489	0.0826537	1	1
SPG11	1	NA	NA	NA	1	7.76e-06	0.000496189	0.0868331	0.0831897	1	1
ABI3BP	NA	1	NA	NA	1	7.85e-06	0.000501665	0.0877914	0.0840682	1	1
SLC26A9	1	NA	NA	NA	1	7.87e-06	0.000503086	0.0880401	0.084296	1	1
STAG3	NA	NA	NA	1	1	8.03e-06	0.000512992	0.0897736	0.0858829	1	1
TEP1	NA	1	NA	NA	1	8.05e-06	0.000514426	0.0900246	0.0861124	1	1
TCERG1	NA	NA	NA	1	1	8.13e-06	0.0005198	0.090965	0.0869719	1	1
MCF2	NA	1	NA	NA	1	8.18e-06	0.000522976	0.0915208	0.0874796	1	1
SLIT1	NA	NA	NA	1	1	8.57e-06	0.000547588	0.0958279	0.0914035	1	1
FLG	1	NA	NA	NA	1	8.6e-06	0.000549846	0.0962231	0.0917626	1	1
IGFN1	1	NA	NA	NA	1	8.67e-06	0.000554411	0.0970219	0.0924884	1	1
ANKAR	1	NA	NA	NA	1	8.74e-06	0.0005584	0.09772	0.093122	1	1
COL23A1	NA	NA	1	NA	1	8.93e-06	0.000570728	0.0998774	0.0950775	1	1
PARD3B	1	NA	NA	NA	1	9.21e-06	0.000588771	0.103035	0.0979318	1	1
HECTD1	NA	1	NA	NA	1	9.26e-06	0.00059174	0.103554	0.0984008	1	1
IQGAP1	NA	NA	NA	1	1	9.59e-06	0.000612687	0.10722	0.101702	1	1
GEMIN5	1	NA	NA	NA	1	9.81e-06	0.000627288	0.109775	0.103995	1	1
AKAP13	NA	NA	NA	1	1	1.01e-05	0.00064672	0.113176	0.107039	1	1
RANBP2	NA	1	NA	NA	1	1.06e-05	0.000679954	0.118992	0.112221	1	1
COL4A6	NA	NA	1	NA	1	1.1e-05	0.000702023	0.122854	0.115645	1	1
ZAN	NA	NA	1	NA	1	1.11e-05	0.000709912	0.124235	0.116866	1	1
MYH15	NA	NA	NA	1	1	1.14e-05	0.000731378	0.127991	0.12018	1	1
CEP290	NA	1	NA	NA	1	1.18e-05	0.000754795	0.132089	0.123781	1	1
FRYL	NA	NA	1	NA	1	1.19e-05	0.000760872	0.133153	0.124713	1	1
HECW2	NA	NA	1	NA	1	1.2e-05	0.000768425	0.134474	0.12587	1	1
COL24A1	NA	NA	NA	1	1	1.23e-05	0.000783182	0.137057	0.128126	1	1
MYO7B	1	NA	NA	NA	1	1.27e-05	0.000810426	0.141825	0.132276	1	1
TARBP1	1	NA	NA	NA	1	1.3e-05	0.000833078	0.145789	0.135712	1	1
SPAG17	NA	NA	NA	1	1	1.33e-05	0.000849951	0.148741	0.138263	1	1
PLEC	1	NA	NA	NA	1	1.4e-05	0.000896601	0.156905	0.145275	1	1
HERC2	1	NA	NA	NA	1	1.49e-05	0.000951671	0.166542	0.15348	1	1
DNAH8	NA	NA	NA	1	1	1.6e-05	0.00102196	0.178844	0.16384	1	1
VPS13B	NA	NA	1	NA	1	1.76e-05	0.00112221	0.196387	0.178397	1	1
PIKFYVE	NA	NA	NA	1	1	1.84e-05	0.00117788	0.206129	0.18637	1	1
NBEAL1	1	NA	NA	NA	1	2.02e-05	0.0012888	0.22554	0.202031	1	1
DOCK10	NA	NA	1	NA	1	2.25e-05	0.00144025	0.252043	0.22293	1	1
DNAH7	1	NA	NA	NA	1	2.78e-05	0.00177627	0.310847	0.267376	1	1
OBSCN	NA	NA	1	NA	1	5.15e-05	0.00329062	0.575858	0.438311	1	1
TTN	NA	NA	NA	1	1	0.000157514	0.0100671	1.76175	0.829782	1	1
ARF5	NA	NA	NA	NA	NA	1.48e-06	9.47e-05	0.0165725	1	1	1
M6PR	NA	NA	NA	NA	NA	9.6e-07	6.13e-05	0.0107275	1	1	1
FKBP4	NA	NA	NA	NA	NA	1.19e-06	7.61e-05	0.0133175	1	1	1
CYP26B1	NA	NA	NA	NA	NA	1.23e-06	7.87e-05	0.0137725	1	1	1
NDUFAF7	NA	NA	NA	NA	NA	1.68e-06	0.000107428	0.0187999	1	1	1
FUCA2	NA	NA	NA	NA	NA	2.52e-06	0.000161317	0.0282305	1	1	1
HS3ST1	NA	NA	NA	NA	NA	5.19e-07	3.32e-05	0.00581	1	1	1
SEMA3F	NA	NA	NA	NA	NA	3.73e-06	0.000238709	0.0417741	1	1	1
CFTR	NA	NA	NA	NA	NA	8.12e-06	0.000519151	0.0908514	1	1	1
CYP51A1	NA	NA	NA	NA	NA	2.27e-06	0.000144764	0.0253337	1	1	1
USP28	NA	NA	NA	NA	NA	7.44e-06	0.000475427	0.0831997	1	1	1
SLC7A2	NA	NA	NA	NA	NA	1.64e-06	0.00010477	0.0183348	1	1	1
CCL18	NA	NA	NA	NA	NA	3.49e-07	2.23e-05	0.0039025	1	1	1
SENP1	NA	NA	NA	NA	NA	3.09e-06	0.000197802	0.0346153	1	1	1
PDK4	NA	NA	NA	NA	NA	2.59e-06	0.000165483	0.0289595	1	1	1
USH1C	NA	NA	NA	NA	NA	3.32e-06	0.000212338	0.0371592	1	1	1
RALA	NA	NA	NA	NA	NA	8.82e-07	5.64e-05	0.00987	1	1	1
BAIAP2L1	NA	NA	NA	NA	NA	3.53e-06	0.000225327	0.0394322	1	1	1
CACNG3	NA	NA	NA	NA	NA	1.14e-06	7.26e-05	0.012705	1	1	1
TMEM132A	NA	NA	NA	NA	NA	2.73e-06	0.00017418	0.0304815	1	1	1
DVL2	NA	NA	NA	NA	NA	1.77e-06	0.000113433	0.0198508	1	1	1
RPAP3	NA	NA	NA	NA	NA	2.91e-06	0.000186255	0.0325946	1	1	1
PRSS21	NA	NA	NA	NA	NA	7.41e-07	4.73e-05	0.0082775	1	1	1
HOXA11	NA	NA	NA	NA	NA	5.53e-07	3.54e-05	0.006195	1	1	1
CX3CL1	NA	NA	NA	NA	NA	1.01e-06	6.47e-05	0.0113225	1	1	1
COPZ2	NA	NA	NA	NA	NA	1.07e-06	6.86e-05	0.012005	1	1	1
TRAPPC6A	NA	NA	NA	NA	NA	7e-07	4.48e-05	0.00784	1	1	1
SPATA20	NA	NA	NA	NA	NA	3.45e-06	0.000220338	0.0385592	1	1	1
CEACAM7	NA	NA	NA	NA	NA	8.3e-07	5.31e-05	0.0092925	1	1	1
RHBDD2	NA	NA	NA	NA	NA	9.45e-07	6.04e-05	0.01057	1	1	1
TSR3	NA	NA	NA	NA	NA	5.47e-07	3.5e-05	0.006125	1	1	1
OSBPL7	NA	NA	NA	NA	NA	3.93e-06	0.000251204	0.0439607	1	1	1
YBX2	NA	NA	NA	NA	NA	1.53e-06	9.77e-05	0.0170975	1	1	1
ITGA3	NA	NA	NA	NA	NA	4.65e-06	0.000297055	0.0519846	1	1	1
KRT33A	NA	NA	NA	NA	NA	1.22e-06	7.8e-05	0.01365	1	1	1
LRRC23	NA	NA	NA	NA	NA	1.04e-06	6.63e-05	0.0116025	1	1	1
TFAP2D	NA	NA	NA	NA	NA	1.32e-06	8.45e-05	0.0147875	1	1	1
CRY1	NA	NA	NA	NA	NA	3.84e-06	0.000245621	0.0429837	1	1	1
PGLYRP1	NA	NA	NA	NA	NA	6.2e-07	3.97e-05	0.0069475	1	1	1
STARD3NL	NA	NA	NA	NA	NA	9.76e-07	6.24e-05	0.01092	1	1	1
CAMK1G	NA	NA	NA	NA	NA	4.34e-06	0.000277511	0.0485644	1	1	1
CD74	NA	NA	NA	NA	NA	2.56e-06	0.000163761	0.0286582	1	1	1
FAM76A	NA	NA	NA	NA	NA	1.2e-06	7.69e-05	0.0134575	1	1	1
CPA1	NA	NA	NA	NA	NA	2.81e-06	0.000179486	0.0314101	1	1	1
SYPL1	NA	NA	NA	NA	NA	1.37e-06	8.76e-05	0.01533	1	1	1
RANBP9	NA	NA	NA	NA	NA	2.26e-06	0.00014466	0.0253155	1	1	1
CD4	NA	NA	NA	NA	NA	1.07e-06	6.85e-05	0.0119875	1	1	1
TSPAN9	NA	NA	NA	NA	NA	6.09e-07	3.89e-05	0.0068075	1	1	1
QPCTL	NA	NA	NA	NA	NA	1.16e-06	7.4e-05	0.01295	1	1	1
PPP5C	NA	NA	NA	NA	NA	2.19e-06	0.000139937	0.024489	1	1	1
UBR7	NA	NA	NA	NA	NA	2.29e-06	0.000146623	0.025659	1	1	1
MAP4K5	NA	NA	NA	NA	NA	4.17e-06	0.000266502	0.0466379	1	1	1
INMT	NA	NA	NA	NA	NA	5.59e-07	3.57e-05	0.0062475	1	1	1
ERCC1	NA	NA	NA	NA	NA	1.21e-06	7.74e-05	0.013545	1	1	1
GPRC5A	NA	NA	NA	NA	NA	6.8e-07	4.35e-05	0.0076125	1	1	1
HEBP1	NA	NA	NA	NA	NA	4.26e-07	2.72e-05	0.00476	1	1	1
COX15	NA	NA	NA	NA	NA	2.52e-06	0.000161237	0.0282165	1	1	1
MS4A12	NA	NA	NA	NA	NA	9.77e-07	6.25e-05	0.0109375	1	1	1
XYLT2	NA	NA	NA	NA	NA	2.3e-06	0.000147303	0.025778	1	1	1
SCTR	NA	NA	NA	NA	NA	3.31e-06	0.000211404	0.0369957	1	1	1
RALBP1	NA	NA	NA	NA	NA	1.64e-06	0.000105015	0.0183776	1	1	1
PSD	NA	NA	NA	NA	NA	4.47e-06	0.000285706	0.0499985	1	1	1
SYT13	NA	NA	NA	NA	NA	1.15e-06	7.35e-05	0.0128625	1	1	1
SLC7A9	NA	NA	NA	NA	NA	1.53e-06	9.76e-05	0.01708	1	1	1
RTFDC1	NA	NA	NA	NA	NA	1.54e-06	9.84e-05	0.01722	1	1	1
RB1CC1	NA	NA	NA	NA	NA	5.4e-06	0.000344979	0.0603713	1	1	1
AKAP11	NA	NA	NA	NA	NA	3.6e-06	0.000229902	0.0402329	1	1	1
PIGQ	NA	NA	NA	NA	NA	1.34e-06	8.59e-05	0.0150325	1	1	1
CDH17	NA	NA	NA	NA	NA	4.17e-06	0.000266548	0.0466459	1	1	1
B4GALT7	NA	NA	NA	NA	NA	2.03e-06	0.000129631	0.0226854	1	1	1
FAM13B	NA	NA	NA	NA	NA	6.21e-06	0.000396937	0.069464	1	1	1
CHPF2	NA	NA	NA	NA	NA	2.92e-06	0.00018642	0.0326235	1	1	1
LRRC7	NA	NA	NA	NA	NA	5.99e-06	0.000383026	0.0670296	1	1	1
GABARAPL2	NA	NA	NA	NA	NA	7.87e-07	5.03e-05	0.0088025	1	1	1
FAM136A	NA	NA	NA	NA	NA	5.19e-07	3.32e-05	0.00581	1	1	1
OTC	NA	NA	NA	NA	NA	1.59e-06	0.000101901	0.0178327	1	1	1
TTC17	NA	NA	NA	NA	NA	4.57e-06	0.000292292	0.0511511	1	1	1
HOXC8	NA	NA	NA	NA	NA	8.68e-07	5.55e-05	0.0097125	1	1	1
BOD1L1	NA	NA	NA	NA	NA	4.81e-06	0.00030731	0.0537792	1	1	1
RTN4R	NA	NA	NA	NA	NA	5.54e-07	3.54e-05	0.006195	1	1	1
PSMA4	NA	NA	NA	NA	NA	1.59e-06	0.000101879	0.0178288	1	1	1
ZPBP	NA	NA	NA	NA	NA	1.56e-06	0.000100019	0.0175033	1	1	1
LCP2	NA	NA	NA	NA	NA	6.63e-06	0.000423804	0.0741657	1	1	1
DCN	NA	NA	NA	NA	NA	1.87e-06	0.000119735	0.0209536	1	1	1
TNFRSF17	NA	NA	NA	NA	NA	3.68e-07	2.35e-05	0.0041125	1	1	1
MRPS10	NA	NA	NA	NA	NA	1.02e-06	6.49e-05	0.0113575	1	1	1
GRN	NA	NA	NA	NA	NA	2.45e-06	0.000156831	0.0274454	1	1	1
THAP3	NA	NA	NA	NA	NA	5.04e-07	3.22e-05	0.005635	1	1	1
VAMP3	NA	NA	NA	NA	NA	5.1e-07	3.26e-05	0.005705	1	1	1
UTS2	NA	NA	NA	NA	NA	3.78e-07	2.41e-05	0.0042175	1	1	1
RCN1	NA	NA	NA	NA	NA	8.13e-07	5.2e-05	0.0091	1	1	1
RFC2	NA	NA	NA	NA	NA	2.01e-06	0.000128696	0.0225218	1	1	1
PPP1R3F	NA	NA	NA	NA	NA	8.53e-07	5.45e-05	0.0095375	1	1	1
KIAA2022	NA	NA	NA	NA	NA	2.49e-06	0.000159116	0.0278453	1	1	1
ARHGEF5	NA	NA	NA	NA	NA	5.19e-06	0.000331908	0.0580839	1	1	1
NFE2L3	NA	NA	NA	NA	NA	1.03e-06	6.57e-05	0.0114975	1	1	1
TLL1	NA	NA	NA	NA	NA	7.92e-06	0.000506439	0.0886268	1	1	1
NNAT	NA	NA	NA	NA	NA	4.82e-07	3.08e-05	0.00539	1	1	1
CBLN4	NA	NA	NA	NA	NA	4.91e-07	3.14e-05	0.005495	1	1	1
CLDN11	NA	NA	NA	NA	NA	9.74e-07	6.23e-05	0.0109025	1	1	1
RELT	NA	NA	NA	NA	NA	2.1e-06	0.000134014	0.0234524	1	1	1
YIPF1	NA	NA	NA	NA	NA	1.42e-06	9.07e-05	0.0158725	1	1	1
INPP4A	NA	NA	NA	NA	NA	5.51e-06	0.000352396	0.0616693	1	1	1
SLC2A3	NA	NA	NA	NA	NA	1.04e-06	6.65e-05	0.0116375	1	1	1
GNA11	NA	NA	NA	NA	NA	6.92e-07	4.42e-05	0.007735	1	1	1
CREB3L3	NA	NA	NA	NA	NA	1.49e-06	9.53e-05	0.0166775	1	1	1
HDAC7	NA	NA	NA	NA	NA	3.73e-06	0.000238629	0.0417601	1	1	1
MRPS35	NA	NA	NA	NA	NA	1.34e-06	8.57e-05	0.0149975	1	1	1
APPBP2	NA	NA	NA	NA	NA	2.73e-06	0.00017424	0.030492	1	1	1
CA11	NA	NA	NA	NA	NA	1.71e-06	0.000109332	0.0191331	1	1	1
ISOC2	NA	NA	NA	NA	NA	8.07e-07	5.16e-05	0.00903	1	1	1
CD22	NA	NA	NA	NA	NA	2.98e-06	0.000190475	0.0333331	1	1	1
GSC2	NA	NA	NA	NA	NA	2.65e-07	1.69e-05	0.0029575	1	1	1
ZFY	NA	NA	NA	NA	NA	1.22e-06	7.78e-05	0.013615	1	1	1
KCNQ1	NA	NA	NA	NA	NA	1.43e-06	9.13e-05	0.0159775	1	1	1
TRPM5	NA	NA	NA	NA	NA	2.09e-06	0.000133667	0.0233917	1	1	1
TRIB2	NA	NA	NA	NA	NA	6.55e-07	4.19e-05	0.0073325	1	1	1
OTUD5	NA	NA	NA	NA	NA	1.7e-06	0.00010856	0.018998	1	1	1
GPKOW	NA	NA	NA	NA	NA	1.79e-06	0.000114107	0.0199687	1	1	1
AQR	NA	NA	NA	NA	NA	6.14e-06	0.000392439	0.0686768	1	1	1
ST6GALNAC1	NA	NA	NA	NA	NA	2.19e-06	0.000139856	0.0244748	1	1	1
MBD3	NA	NA	NA	NA	NA	5.04e-07	3.22e-05	0.005635	1	1	1
LMCD1	NA	NA	NA	NA	NA	1.01e-06	6.46e-05	0.011305	1	1	1
PSMC4	NA	NA	NA	NA	NA	1.6e-06	0.000102148	0.0178759	1	1	1
FNDC8	NA	NA	NA	NA	NA	6.19e-07	3.95e-05	0.0069125	1	1	1
CAMKK1	NA	NA	NA	NA	NA	1.38e-06	8.8e-05	0.0154	1	1	1
ACAP1	NA	NA	NA	NA	NA	2.44e-06	0.00015594	0.0272895	1	1	1
DERL2	NA	NA	NA	NA	NA	9.25e-07	5.91e-05	0.0103425	1	1	1
NOX3	NA	NA	NA	NA	NA	4.54e-06	0.000290243	0.0507925	1	1	1
KDM4B	NA	NA	NA	NA	NA	2.29e-06	0.000146538	0.0256442	1	1	1
ICAM3	NA	NA	NA	NA	NA	1.31e-06	8.35e-05	0.0146125	1	1	1
CTTNBP2	NA	NA	NA	NA	NA	7.02e-06	0.000448472	0.0784826	1	1	1
ACTL6B	NA	NA	NA	NA	NA	3.43e-06	0.000219014	0.0383274	1	1	1
KIF22	NA	NA	NA	NA	NA	2.35e-06	0.000150236	0.0262913	1	1	1
PRSS22	NA	NA	NA	NA	NA	5.8e-07	3.7e-05	0.006475	1	1	1
CEACAM1	NA	NA	NA	NA	NA	1.64e-06	0.000104911	0.0183594	1	1	1
YTHDC2	NA	NA	NA	NA	NA	9.03e-06	0.000577422	0.101049	1	1	1
MEF2B	NA	NA	NA	NA	NA	9.92e-07	6.34e-05	0.011095	1	1	1
TMEM161A	NA	NA	NA	NA	NA	1.66e-06	0.000105966	0.018544	1	1	1
FOXJ2	NA	NA	NA	NA	NA	1.78e-06	0.000113496	0.0198618	1	1	1
TNFRSF1A	NA	NA	NA	NA	NA	8.77e-07	5.6e-05	0.0098	1	1	1
GOLGA5	NA	NA	NA	NA	NA	4.21e-06	0.000269083	0.0470895	1	1	1
CELSR3	NA	NA	NA	NA	NA	8.64e-06	0.00055215	0.0966262	1	1	1
PPP2R5B	NA	NA	NA	NA	NA	2.24e-06	0.000142898	0.0250071	1	1	1
PYGM	NA	NA	NA	NA	NA	4.08e-06	0.000260627	0.0456097	1	1	1
BCL3	NA	NA	NA	NA	NA	1.27e-06	8.15e-05	0.0142625	1	1	1
PIGB	NA	NA	NA	NA	NA	2.23e-06	0.000142657	0.024965	1	1	1
PDZD4	NA	NA	NA	NA	NA	2.97e-06	0.000189614	0.0331825	1	1	1
PRLH	NA	NA	NA	NA	NA	8.38e-07	5.36e-05	0.00938	1	1	1
FSTL3	NA	NA	NA	NA	NA	3.59e-07	2.29e-05	0.0040075	1	1	1
EPHA8	NA	NA	NA	NA	NA	2.81e-06	0.000179714	0.03145	1	1	1
TRIP13	NA	NA	NA	NA	NA	1.25e-06	7.98e-05	0.013965	1	1	1
VASH1	NA	NA	NA	NA	NA	1.27e-06	8.15e-05	0.0142625	1	1	1
KRT14	NA	NA	NA	NA	NA	1.22e-06	7.77e-05	0.0135975	1	1	1
KRT20	NA	NA	NA	NA	NA	1.38e-06	8.84e-05	0.01547	1	1	1
SPP2	NA	NA	NA	NA	NA	2.8e-06	0.000179141	0.0313497	1	1	1
HSD17B10	NA	NA	NA	NA	NA	1.1e-06	7.01e-05	0.0122675	1	1	1
FGF4	NA	NA	NA	NA	NA	5.88e-07	3.76e-05	0.00658	1	1	1
NMRK2	NA	NA	NA	NA	NA	6.05e-07	3.87e-05	0.0067725	1	1	1
ST6GAL1	NA	NA	NA	NA	NA	1.96e-06	0.000125421	0.0219487	1	1	1
TIMM21	NA	NA	NA	NA	NA	1.6e-06	0.00010236	0.017913	1	1	1
BPIFB2	NA	NA	NA	NA	NA	1.61e-06	0.000103001	0.0180252	1	1	1
REXO1	NA	NA	NA	NA	NA	1.71e-06	0.000109457	0.019155	1	1	1
MKRN2	NA	NA	NA	NA	NA	1.06e-06	6.8e-05	0.0119	1	1	1
GPATCH1	NA	NA	NA	NA	NA	3.77e-06	0.00024065	0.0421137	1	1	1
KEAP1	NA	NA	NA	NA	NA	1.7e-06	0.000108512	0.0189896	1	1	1
P2RY10	NA	NA	NA	NA	NA	5.2e-07	3.32e-05	0.00581	1	1	1
TNS1	NA	NA	NA	NA	NA	1.21e-05	0.000775667	0.135742	1	1	1
NGFR	NA	NA	NA	NA	NA	1.23e-06	7.83e-05	0.0137025	1	1	1
NTN1	NA	NA	NA	NA	NA	8.37e-07	5.35e-05	0.0093625	1	1	1
ISOC1	NA	NA	NA	NA	NA	1.57e-06	0.000100134	0.0175234	1	1	1
TRO	NA	NA	NA	NA	NA	2.33e-06	0.000149225	0.0261144	1	1	1
MNT	NA	NA	NA	NA	NA	6.93e-07	4.43e-05	0.0077525	1	1	1
LAPTM4A	NA	NA	NA	NA	NA	8.51e-07	5.44e-05	0.00952	1	1	1
ADAM7	NA	NA	NA	NA	NA	2.75e-06	0.000175737	0.030754	1	1	1
ASNS	NA	NA	NA	NA	NA	2.8e-06	0.000179129	0.0313476	1	1	1
PTPN18	NA	NA	NA	NA	NA	4.08e-06	0.000260535	0.0455936	1	1	1
SCT	NA	NA	NA	NA	NA	7.35e-08	4.69e-06	0.00082075	1	1	1
STK10	NA	NA	NA	NA	NA	7.26e-06	0.000464101	0.0812177	1	1	1
TBX21	NA	NA	NA	NA	NA	1.46e-06	9.32e-05	0.01631	1	1	1
CA12	NA	NA	NA	NA	NA	1.84e-06	0.000117578	0.0205762	1	1	1
MAP2K5	NA	NA	NA	NA	NA	3.73e-06	0.000238558	0.0417476	1	1	1
C12ORF5	NA	NA	NA	NA	NA	5.1e-07	3.26e-05	0.005705	1	1	1
FGF20	NA	NA	NA	NA	NA	3.07e-07	1.96e-05	0.00343	1	1	1
CPB2	NA	NA	NA	NA	NA	2.09e-06	0.00013356	0.023373	1	1	1
FAM107B	NA	NA	NA	NA	NA	8.16e-07	5.22e-05	0.009135	1	1	1
CDK13	NA	NA	NA	NA	NA	4.16e-06	0.000265623	0.046484	1	1	1
CRYBG3	NA	NA	NA	NA	NA	4.87e-06	0.000311387	0.0544927	1	1	1
CRYBG3	NA	NA	NA	NA	NA	4.87e-06	0.000311387	0.0544927	1	1	1
TSPAN32	NA	NA	NA	NA	NA	8.47e-07	5.41e-05	0.0094675	1	1	1
TRAM2	NA	NA	NA	NA	NA	1.79e-06	0.000114261	0.0199957	1	1	1
CLDN18	NA	NA	NA	NA	NA	1.46e-06	9.32e-05	0.01631	1	1	1
ROPN1	NA	NA	NA	NA	NA	1.28e-06	8.19e-05	0.0143325	1	1	1
NDUFB4	NA	NA	NA	NA	NA	1.08e-06	6.9e-05	0.012075	1	1	1
ERLEC1	NA	NA	NA	NA	NA	2.45e-06	0.000156383	0.027367	1	1	1
CLIC5	NA	NA	NA	NA	NA	8.73e-07	5.58e-05	0.009765	1	1	1
TMEM131	NA	NA	NA	NA	NA	9.79e-06	0.00062581	0.109517	1	1	1
TMEM38A	NA	NA	NA	NA	NA	7.97e-07	5.09e-05	0.0089075	1	1	1
ACTR6	NA	NA	NA	NA	NA	2.7e-06	0.000172832	0.0302456	1	1	1
FAP	NA	NA	NA	NA	NA	8.33e-06	0.000532182	0.0931318	1	1	1
DMRT3	NA	NA	NA	NA	NA	8.66e-07	5.53e-05	0.0096775	1	1	1
GAL3ST2	NA	NA	NA	NA	NA	1.91e-06	0.000121845	0.0213229	1	1	1
UHRF1BP1	NA	NA	NA	NA	NA	4.19e-06	0.000267535	0.0468186	1	1	1
OSTM1	NA	NA	NA	NA	NA	1.73e-06	0.000110414	0.0193225	1	1	1
IMPG2	NA	NA	NA	NA	NA	5.23e-06	0.000334396	0.0585193	1	1	1
SLC13A1	NA	NA	NA	NA	NA	4.12e-06	0.000263021	0.0460287	1	1	1
PCDHB4	NA	NA	NA	NA	NA	1.36e-06	8.7e-05	0.015225	1	1	1
PCDHB2	NA	NA	NA	NA	NA	1.02e-06	6.54e-05	0.011445	1	1	1
HSPB11	NA	NA	NA	NA	NA	6.99e-07	4.47e-05	0.0078225	1	1	1
STRADB	NA	NA	NA	NA	NA	4.13e-06	0.000263996	0.0461993	1	1	1
C4ORF6	NA	NA	NA	NA	NA	1.39e-07	8.92e-06	0.001561	1	1	1
PLOD1	NA	NA	NA	NA	NA	2.45e-06	0.000156397	0.0273695	1	1	1
OXCT1	NA	NA	NA	NA	NA	2.58e-06	0.000165204	0.0289107	1	1	1
ZNF416	NA	NA	NA	NA	NA	1.29e-06	8.25e-05	0.0144375	1	1	1
KIAA1467	NA	NA	NA	NA	NA	1.94e-06	0.000123924	0.0216867	1	1	1
PILRA	NA	NA	NA	NA	NA	1.8e-06	0.000114836	0.0200963	1	1	1
RRN3	NA	NA	NA	NA	NA	2e-06	0.000128052	0.0224091	1	1	1
MOGAT2	NA	NA	NA	NA	NA	1.39e-06	8.91e-05	0.0155925	1	1	1
AQP2	NA	NA	NA	NA	NA	8e-07	5.11e-05	0.0089425	1	1	1
DIMT1	NA	NA	NA	NA	NA	2.02e-06	0.000128869	0.0225521	1	1	1
EIF2AK1	NA	NA	NA	NA	NA	1.88e-06	0.000119892	0.0209811	1	1	1
NME8	NA	NA	NA	NA	NA	3.1e-06	0.00019826	0.0346955	1	1	1
EPDR1	NA	NA	NA	NA	NA	5.61e-07	3.59e-05	0.0062825	1	1	1
MRPL28	NA	NA	NA	NA	NA	6.75e-07	4.32e-05	0.00756	1	1	1
HBQ1	NA	NA	NA	NA	NA	1.73e-07	1.1e-05	0.001925	1	1	1
CEACAM6	NA	NA	NA	NA	NA	1.05e-06	6.72e-05	0.01176	1	1	1
RBM22	NA	NA	NA	NA	NA	3.3e-06	0.000211227	0.0369647	1	1	1
HSD17B2	NA	NA	NA	NA	NA	1.3e-06	8.29e-05	0.0145075	1	1	1
ZW10	NA	NA	NA	NA	NA	4.06e-06	0.000259549	0.0454211	1	1	1
ITGB4	NA	NA	NA	NA	NA	8.08e-06	0.000516703	0.090423	1	1	1
PPP1R15A	NA	NA	NA	NA	NA	1.43e-06	9.17e-05	0.0160475	1	1	1
TRIP6	NA	NA	NA	NA	NA	2.39e-06	0.000152985	0.0267724	1	1	1
ADAM11	NA	NA	NA	NA	NA	4.25e-06	0.000271716	0.0475503	1	1	1
SLC22A4	NA	NA	NA	NA	NA	3e-06	0.000191906	0.0335835	1	1	1
CETP	NA	NA	NA	NA	NA	2.83e-06	0.000181022	0.0316789	1	1	1
MT3	NA	NA	NA	NA	NA	4.14e-07	2.64e-05	0.00462	1	1	1
TFAP2C	NA	NA	NA	NA	NA	1.43e-06	9.16e-05	0.01603	1	1	1
SULT2B1	NA	NA	NA	NA	NA	1.14e-06	7.27e-05	0.0127225	1	1	1
EPS8L1	NA	NA	NA	NA	NA	3.16e-06	0.000201945	0.0353404	1	1	1
REM1	NA	NA	NA	NA	NA	8.68e-07	5.55e-05	0.0097125	1	1	1
PDRG1	NA	NA	NA	NA	NA	6.1e-07	3.9e-05	0.006825	1	1	1
PPP1R13B	NA	NA	NA	NA	NA	5.2e-06	0.000332167	0.0581292	1	1	1
TGM6	NA	NA	NA	NA	NA	1.72e-06	0.000110161	0.0192782	1	1	1
RALGAPA2	NA	NA	NA	NA	NA	5.55e-06	0.000354775	0.0620856	1	1	1
ESF1	NA	NA	NA	NA	NA	2.06e-06	0.000131485	0.0230099	1	1	1
SIRT4	NA	NA	NA	NA	NA	9.67e-07	6.18e-05	0.010815	1	1	1
TRMT6	NA	NA	NA	NA	NA	1.51e-06	9.68e-05	0.01694	1	1	1
HAUS5	NA	NA	NA	NA	NA	3.06e-06	0.000195265	0.0341714	1	1	1
UQCRC1	NA	NA	NA	NA	NA	2.05e-06	0.000130871	0.0229024	1	1	1
LAG3	NA	NA	NA	NA	NA	1.38e-06	8.81e-05	0.0154175	1	1	1
MLF2	NA	NA	NA	NA	NA	9.15e-07	5.85e-05	0.0102375	1	1	1
OTUB2	NA	NA	NA	NA	NA	1.36e-06	8.7e-05	0.015225	1	1	1
TFAP4	NA	NA	NA	NA	NA	8.2e-07	5.24e-05	0.00917	1	1	1
PDCD7	NA	NA	NA	NA	NA	1.25e-06	7.98e-05	0.013965	1	1	1
SPG21	NA	NA	NA	NA	NA	1.55e-06	9.9e-05	0.017325	1	1	1
CHRD	NA	NA	NA	NA	NA	8.45e-06	0.00054008	0.094514	1	1	1
THPO	NA	NA	NA	NA	NA	1.94e-06	0.000123773	0.0216603	1	1	1
GNPTG	NA	NA	NA	NA	NA	9.06e-07	5.79e-05	0.0101325	1	1	1
GOLGA3	NA	NA	NA	NA	NA	7.8e-06	0.000498335	0.0872086	1	1	1
EFNB1	NA	NA	NA	NA	NA	9.08e-07	5.8e-05	0.01015	1	1	1
GLG1	NA	NA	NA	NA	NA	6.85e-06	0.000438088	0.0766654	1	1	1
DLL3	NA	NA	NA	NA	NA	1.32e-06	8.45e-05	0.0147875	1	1	1
NAT14	NA	NA	NA	NA	NA	2.86e-07	1.82e-05	0.003185	1	1	1
AASDH	NA	NA	NA	NA	NA	3.22e-06	0.000206033	0.0360558	1	1	1
DLD	NA	NA	NA	NA	NA	3.52e-06	0.000224786	0.0393375	1	1	1
ABCC6	NA	NA	NA	NA	NA	3.73e-06	0.000238671	0.0417674	1	1	1
CMTM6	NA	NA	NA	NA	NA	5.37e-07	3.43e-05	0.0060025	1	1	1
MYO15A	NA	NA	NA	NA	NA	1.01e-05	0.000642745	0.11248	1	1	1
APOH	NA	NA	NA	NA	NA	1.7e-06	0.00010858	0.0190015	1	1	1
SPAG7	NA	NA	NA	NA	NA	6.79e-07	4.34e-05	0.007595	1	1	1
CCDC80	NA	NA	NA	NA	NA	2.85e-06	0.000181873	0.0318278	1	1	1
HAUS4	NA	NA	NA	NA	NA	1.25e-06	8.02e-05	0.014035	1	1	1
CEBPE	NA	NA	NA	NA	NA	6.89e-07	4.4e-05	0.0077	1	1	1
OSGEP	NA	NA	NA	NA	NA	1.37e-06	8.78e-05	0.015365	1	1	1
G2E3	NA	NA	NA	NA	NA	2.81e-06	0.000179738	0.0314542	1	1	1
TGM1	NA	NA	NA	NA	NA	2.54e-06	0.000162495	0.0284366	1	1	1
TBX15	NA	NA	NA	NA	NA	2.26e-06	0.000144414	0.0252724	1	1	1
TEKT2	NA	NA	NA	NA	NA	1.56e-06	9.95e-05	0.0174125	1	1	1
UNC13D	NA	NA	NA	NA	NA	6.18e-06	0.000394705	0.0690734	1	1	1
XYLB	NA	NA	NA	NA	NA	2.66e-06	0.000170095	0.0297666	1	1	1
OR1I1	NA	NA	NA	NA	NA	3.3e-07	2.11e-05	0.0036925	1	1	1
ADH1A	NA	NA	NA	NA	NA	1.87e-06	0.000119755	0.0209571	1	1	1
KRT23	NA	NA	NA	NA	NA	1.5e-06	9.6e-05	0.0168	1	1	1
CDC6	NA	NA	NA	NA	NA	1.87e-06	0.000119797	0.0209645	1	1	1
AAAS	NA	NA	NA	NA	NA	3.11e-06	0.000198592	0.0347536	1	1	1
CBX5	NA	NA	NA	NA	NA	6.55e-07	4.19e-05	0.0073325	1	1	1
KLHL20	NA	NA	NA	NA	NA	4.45e-06	0.000284325	0.0497569	1	1	1
DHPS	NA	NA	NA	NA	NA	9.58e-07	6.13e-05	0.0107275	1	1	1
PSMD5	NA	NA	NA	NA	NA	2.74e-06	0.000175069	0.0306371	1	1	1
NANS	NA	NA	NA	NA	NA	1.51e-06	9.65e-05	0.0168875	1	1	1
SEMA4G	NA	NA	NA	NA	NA	3.82e-06	0.000244006	0.0427011	1	1	1
TPSD1	NA	NA	NA	NA	NA	5.82e-07	3.72e-05	0.00651	1	1	1
GSTA3	NA	NA	NA	NA	NA	9.53e-07	6.09e-05	0.0106575	1	1	1
MAPK13	NA	NA	NA	NA	NA	1.99e-06	0.000127113	0.0222448	1	1	1
TMEM14A	NA	NA	NA	NA	NA	5.98e-07	3.82e-05	0.006685	1	1	1
PRRT1	NA	NA	NA	NA	NA	4.87e-07	3.11e-05	0.0054425	1	1	1
ZNF184	NA	NA	NA	NA	NA	1.63e-06	0.000104077	0.0182135	1	1	1
VCL	NA	NA	NA	NA	NA	5.23e-06	0.000334111	0.0584694	1	1	1
SIRT1	NA	NA	NA	NA	NA	2.2e-06	0.000140295	0.0245516	1	1	1
TGFBR3	NA	NA	NA	NA	NA	4.02e-06	0.000257005	0.0449759	1	1	1
TMED1	NA	NA	NA	NA	NA	5.09e-07	3.25e-05	0.0056875	1	1	1
MZF1	NA	NA	NA	NA	NA	1.61e-06	0.00010299	0.0180233	1	1	1
OCEL1	NA	NA	NA	NA	NA	7.93e-07	5.07e-05	0.0088725	1	1	1
STX1B	NA	NA	NA	NA	NA	1.27e-06	8.09e-05	0.0141575	1	1	1
BCL7C	NA	NA	NA	NA	NA	9.18e-07	5.86e-05	0.010255	1	1	1
EFNA2	NA	NA	NA	NA	NA	3.27e-07	2.09e-05	0.0036575	1	1	1
ATP5D	NA	NA	NA	NA	NA	2.12e-07	1.36e-05	0.00238	1	1	1
AMELY	NA	NA	NA	NA	NA	4.33e-07	2.77e-05	0.0048475	1	1	1
FGF22	NA	NA	NA	NA	NA	2.22e-07	1.42e-05	0.002485	1	1	1
C19ORF77	NA	NA	NA	NA	NA	4.48e-08	2.86e-06	0.0005005	1	1	1
NDUFB7	NA	NA	NA	NA	NA	2.37e-07	1.51e-05	0.0026425	1	1	1
TECR	NA	NA	NA	NA	NA	1.35e-06	8.65e-05	0.0151375	1	1	1
TIMM13	NA	NA	NA	NA	NA	2.54e-07	1.62e-05	0.002835	1	1	1
CDC34	NA	NA	NA	NA	NA	4.14e-07	2.65e-05	0.0046375	1	1	1
MISP	NA	NA	NA	NA	NA	9.49e-07	6.07e-05	0.0106225	1	1	1
POLR2E	NA	NA	NA	NA	NA	6.75e-07	4.31e-05	0.0075425	1	1	1
GADD45B	NA	NA	NA	NA	NA	4.31e-07	2.75e-05	0.0048125	1	1	1
MADCAM1	NA	NA	NA	NA	NA	3.3e-07	2.11e-05	0.0036925	1	1	1
MAPK12	NA	NA	NA	NA	NA	1.91e-06	0.000122062	0.0213609	1	1	1
SERPIND1	NA	NA	NA	NA	NA	8.67e-07	5.54e-05	0.009695	1	1	1
SNAP29	NA	NA	NA	NA	NA	8.54e-07	5.46e-05	0.009555	1	1	1
THAP7	NA	NA	NA	NA	NA	8.52e-07	5.45e-05	0.0095375	1	1	1
MMP11	NA	NA	NA	NA	NA	1.39e-06	8.88e-05	0.01554	1	1	1
MIF	NA	NA	NA	NA	NA	2.29e-07	1.46e-05	0.002555	1	1	1
DDTL	NA	NA	NA	NA	NA	1.91e-07	1.22e-05	0.002135	1	1	1
GSTT2	NA	NA	NA	NA	NA	3.94e-07	2.52e-05	0.00441	1	1	1
OSM	NA	NA	NA	NA	NA	4.37e-07	2.79e-05	0.0048825	1	1	1
SF3A1	NA	NA	NA	NA	NA	2.61e-06	0.000166702	0.0291728	1	1	1
USP18	NA	NA	NA	NA	NA	1.15e-06	7.34e-05	0.012845	1	1	1
SEC14L3	NA	NA	NA	NA	NA	1.8e-06	0.00011507	0.0201372	1	1	1
SNRPD3	NA	NA	NA	NA	NA	5.74e-07	3.67e-05	0.0064225	1	1	1
MAPK1	NA	NA	NA	NA	NA	1.03e-06	6.59e-05	0.0115325	1	1	1
TCN2	NA	NA	NA	NA	NA	1.61e-06	0.000102904	0.0180082	1	1	1
CRYBB3	NA	NA	NA	NA	NA	9.13e-07	5.84e-05	0.01022	1	1	1
MORC2	NA	NA	NA	NA	NA	3.89e-06	0.00024888	0.043554	1	1	1
SLC25A1	NA	NA	NA	NA	NA	1.01e-06	6.43e-05	0.0112525	1	1	1
PLA2G3	NA	NA	NA	NA	NA	1.85e-06	0.000118032	0.0206556	1	1	1
LGALS2	NA	NA	NA	NA	NA	4.44e-07	2.84e-05	0.00497	1	1	1
PDXP	NA	NA	NA	NA	NA	2.94e-07	1.88e-05	0.00329	1	1	1
ASPHD2	NA	NA	NA	NA	NA	9.18e-07	5.87e-05	0.0102725	1	1	1
LGALS1	NA	NA	NA	NA	NA	5.85e-07	3.74e-05	0.006545	1	1	1
PIK3IP1	NA	NA	NA	NA	NA	7.54e-07	4.82e-05	0.008435	1	1	1
SRRD	NA	NA	NA	NA	NA	8.59e-07	5.49e-05	0.0096075	1	1	1
CRYBB1	NA	NA	NA	NA	NA	1.03e-06	6.56e-05	0.01148	1	1	1
ANKRD54	NA	NA	NA	NA	NA	1.26e-06	8.03e-05	0.0140525	1	1	1
MICALL1	NA	NA	NA	NA	NA	2.13e-06	0.000136181	0.0238317	1	1	1
CENPM	NA	NA	NA	NA	NA	7.47e-07	4.78e-05	0.008365	1	1	1
DMC1	NA	NA	NA	NA	NA	1.93e-06	0.000123286	0.0215751	1	1	1
HSCB	NA	NA	NA	NA	NA	8.82e-07	5.64e-05	0.00987	1	1	1
TOMM22	NA	NA	NA	NA	NA	5.07e-07	3.24e-05	0.00567	1	1	1
RTDR1	NA	NA	NA	NA	NA	7.68e-07	4.91e-05	0.0085925	1	1	1
XBP1	NA	NA	NA	NA	NA	1e-06	6.41e-05	0.0112175	1	1	1
RTCB	NA	NA	NA	NA	NA	1.9e-06	0.000121544	0.0212702	1	1	1
JOSD1	NA	NA	NA	NA	NA	7.87e-07	5.03e-05	0.0088025	1	1	1
GTPBP1	NA	NA	NA	NA	NA	2.07e-06	0.000132308	0.0231539	1	1	1
DNAL4	NA	NA	NA	NA	NA	4.18e-07	2.67e-05	0.0046725	1	1	1
C22ORF31	NA	NA	NA	NA	NA	8.86e-07	5.67e-05	0.0099225	1	1	1
MIOX	NA	NA	NA	NA	NA	1.55e-06	9.92e-05	0.01736	1	1	1
RHBDD3	NA	NA	NA	NA	NA	6.71e-07	4.29e-05	0.0075075	1	1	1
APOBEC3D	NA	NA	NA	NA	NA	1.63e-06	0.000104475	0.0182831	1	1	1
RASL10A	NA	NA	NA	NA	NA	3.61e-07	2.3e-05	0.004025	1	1	1
HMGXB4	NA	NA	NA	NA	NA	1.89e-06	0.000120734	0.0211285	1	1	1
BIK	NA	NA	NA	NA	NA	4.78e-07	3.05e-05	0.0053375	1	1	1
HMOX1	NA	NA	NA	NA	NA	8.79e-07	5.62e-05	0.009835	1	1	1
NIPSNAP1	NA	NA	NA	NA	NA	1.54e-06	9.83e-05	0.0172025	1	1	1
MCM5	NA	NA	NA	NA	NA	2.73e-06	0.00017474	0.0305795	1	1	1
ARSA	NA	NA	NA	NA	NA	1.56e-06	9.95e-05	0.0174125	1	1	1
RASD2	NA	NA	NA	NA	NA	3.72e-07	2.38e-05	0.004165	1	1	1
TTLL12	NA	NA	NA	NA	NA	2.48e-06	0.000158664	0.0277662	1	1	1
CBX7	NA	NA	NA	NA	NA	1.04e-06	6.62e-05	0.011585	1	1	1
ACR	NA	NA	NA	NA	NA	1.28e-06	8.17e-05	0.0142975	1	1	1
CABP7	NA	NA	NA	NA	NA	6.7e-07	4.28e-05	0.00749	1	1	1
RPL3	NA	NA	NA	NA	NA	1.54e-06	9.84e-05	0.01722	1	1	1
TAB1	NA	NA	NA	NA	NA	1.75e-06	0.000112078	0.0196136	1	1	1
PNPLA5	NA	NA	NA	NA	NA	1.29e-06	8.25e-05	0.0144375	1	1	1
PNPLA3	NA	NA	NA	NA	NA	1.69e-06	0.00010819	0.0189333	1	1	1
MYH9	NA	NA	NA	NA	NA	6.94e-06	0.000443414	0.0775974	1	1	1
TXN2	NA	NA	NA	NA	NA	5.64e-07	3.6e-05	0.0063	1	1	1
EIF3D	NA	NA	NA	NA	NA	2.31e-06	0.000147794	0.025864	1	1	1
ADSL	NA	NA	NA	NA	NA	2.28e-06	0.000145622	0.0254839	1	1	1
PVALB	NA	NA	NA	NA	NA	3.94e-07	2.52e-05	0.00441	1	1	1
UPK3A	NA	NA	NA	NA	NA	9.74e-07	6.22e-05	0.010885	1	1	1
FAM118A	NA	NA	NA	NA	NA	1.2e-06	7.67e-05	0.0134225	1	1	1
ST13	NA	NA	NA	NA	NA	2.09e-06	0.000133359	0.0233378	1	1	1
IL2RB	NA	NA	NA	NA	NA	1.7e-06	0.000108553	0.0189968	1	1	1
RBX1	NA	NA	NA	NA	NA	8.69e-07	5.55e-05	0.0097125	1	1	1
L3MBTL2	NA	NA	NA	NA	NA	3e-06	0.00019156	0.033523	1	1	1
CHADL	NA	NA	NA	NA	NA	4.69e-07	3e-05	0.00525	1	1	1
PHF5A	NA	NA	NA	NA	NA	6.09e-07	3.89e-05	0.0068075	1	1	1
ACO2	NA	NA	NA	NA	NA	2.8e-06	0.000178697	0.031272	1	1	1
PMM1	NA	NA	NA	NA	NA	1.38e-06	8.83e-05	0.0154525	1	1	1
CERK	NA	NA	NA	NA	NA	2.24e-06	0.000142909	0.0250091	1	1	1
BRD1	NA	NA	NA	NA	NA	3.31e-06	0.000211294	0.0369765	1	1	1
ZBED4	NA	NA	NA	NA	NA	1.61e-06	0.000102717	0.0179755	1	1	1
HDAC10	NA	NA	NA	NA	NA	2.88e-06	0.000184227	0.0322397	1	1	1
RIPK3	NA	NA	NA	NA	NA	1.72e-06	0.000109861	0.0192257	1	1	1
PAPOLA	NA	NA	NA	NA	NA	5.14e-06	0.000328695	0.0575216	1	1	1
NID2	NA	NA	NA	NA	NA	4.96e-06	0.000317151	0.0555014	1	1	1
SNAPC1	NA	NA	NA	NA	NA	1.93e-06	0.000123613	0.0216323	1	1	1
SUPT16H	NA	NA	NA	NA	NA	4.22e-06	0.000269544	0.0471702	1	1	1
FKBP3	NA	NA	NA	NA	NA	1.04e-06	6.66e-05	0.011655	1	1	1
CTSG	NA	NA	NA	NA	NA	9.58e-07	6.12e-05	0.01071	1	1	1
GZMH	NA	NA	NA	NA	NA	6.06e-07	3.87e-05	0.0067725	1	1	1
GZMB	NA	NA	NA	NA	NA	1.08e-06	6.91e-05	0.0120925	1	1	1
AP4S1	NA	NA	NA	NA	NA	8.19e-07	5.23e-05	0.0091525	1	1	1
POLE2	NA	NA	NA	NA	NA	3e-06	0.000191857	0.033575	1	1	1
SOS2	NA	NA	NA	NA	NA	5.02e-06	0.000320836	0.0561463	1	1	1
PYGL	NA	NA	NA	NA	NA	3.76e-06	0.00024055	0.0420963	1	1	1
GNPNAT1	NA	NA	NA	NA	NA	7.11e-07	4.54e-05	0.007945	1	1	1
CNIH1	NA	NA	NA	NA	NA	7.63e-07	4.87e-05	0.0085225	1	1	1
CGRRF1	NA	NA	NA	NA	NA	1.09e-06	6.96e-05	0.01218	1	1	1
ATP6V1D	NA	NA	NA	NA	NA	2e-06	0.000127797	0.0223645	1	1	1
C14ORF105	NA	NA	NA	NA	NA	1.42e-06	9.09e-05	0.0159075	1	1	1
PLEK2	NA	NA	NA	NA	NA	1.88e-06	0.000119884	0.0209797	1	1	1
PIGH	NA	NA	NA	NA	NA	6.21e-07	3.97e-05	0.0069475	1	1	1
PSMA3	NA	NA	NA	NA	NA	1.71e-06	0.000109093	0.0190913	1	1	1
GSTZ1	NA	NA	NA	NA	NA	1.74e-06	0.000111377	0.019491	1	1	1
TMED8	NA	NA	NA	NA	NA	1.2e-06	7.68e-05	0.01344	1	1	1
SAMD15	NA	NA	NA	NA	NA	1.33e-06	8.49e-05	0.0148575	1	1	1
AHSA1	NA	NA	NA	NA	NA	1.83e-06	0.000117084	0.0204897	1	1	1
SPTLC2	NA	NA	NA	NA	NA	2.53e-06	0.000161685	0.0282949	1	1	1
RIN3	NA	NA	NA	NA	NA	2.67e-06	0.000170331	0.0298079	1	1	1
ALKBH1	NA	NA	NA	NA	NA	1.58e-06	0.00010114	0.0176995	1	1	1
CHGA	NA	NA	NA	NA	NA	1.99e-06	0.000127114	0.0222449	1	1	1
DHRS7	NA	NA	NA	NA	NA	1.4e-06	8.98e-05	0.015715	1	1	1
SIX4	NA	NA	NA	NA	NA	1.22e-06	7.83e-05	0.0137025	1	1	1
SLC10A1	NA	NA	NA	NA	NA	8.92e-07	5.7e-05	0.009975	1	1	1
EIF5	NA	NA	NA	NA	NA	2.51e-06	0.00016019	0.0280332	1	1	1
ZFYVE21	NA	NA	NA	NA	NA	1.65e-06	0.000105272	0.0184226	1	1	1
MTHFD1	NA	NA	NA	NA	NA	4.78e-06	0.000305624	0.0534842	1	1	1
BDKRB1	NA	NA	NA	NA	NA	7.82e-07	5e-05	0.00875	1	1	1
VRK1	NA	NA	NA	NA	NA	2.91e-06	0.000185831	0.0325204	1	1	1
APEX1	NA	NA	NA	NA	NA	1.08e-06	6.89e-05	0.0120575	1	1	1
PABPN1	NA	NA	NA	NA	NA	1e-06	6.4e-05	0.0112	1	1	1
EFS	NA	NA	NA	NA	NA	1.11e-06	7.12e-05	0.01246	1	1	1
PCK2	NA	NA	NA	NA	NA	2.11e-06	0.000134738	0.0235792	1	1	1
NFKBIA	NA	NA	NA	NA	NA	1.12e-06	7.13e-05	0.0124775	1	1	1
PSME2	NA	NA	NA	NA	NA	1.14e-06	7.31e-05	0.0127925	1	1	1
BRMS1L	NA	NA	NA	NA	NA	1.7e-06	0.000108469	0.0189821	1	1	1
PNN	NA	NA	NA	NA	NA	2.24e-06	0.000143095	0.0250416	1	1	1
CYP24A1	NA	NA	NA	NA	NA	2.03e-06	0.00012991	0.0227343	1	1	1
ZFP64	NA	NA	NA	NA	NA	1.43e-06	9.12e-05	0.01596	1	1	1
GSS	NA	NA	NA	NA	NA	2.08e-06	0.000132634	0.0232109	1	1	1
PYGB	NA	NA	NA	NA	NA	2.88e-06	0.000183967	0.0321942	1	1	1
PROCR	NA	NA	NA	NA	NA	6.76e-07	4.32e-05	0.00756	1	1	1
MYBL2	NA	NA	NA	NA	NA	2.41e-06	0.000154019	0.0269533	1	1	1
R3HDML	NA	NA	NA	NA	NA	8.49e-07	5.43e-05	0.0095025	1	1	1
SALL4	NA	NA	NA	NA	NA	2.02e-06	0.000128858	0.0225502	1	1	1
CSTF1	NA	NA	NA	NA	NA	1.34e-06	8.56e-05	0.01498	1	1	1
TPD52L2	NA	NA	NA	NA	NA	1.47e-06	9.4e-05	0.01645	1	1	1
CTSZ	NA	NA	NA	NA	NA	1.1e-06	7.02e-05	0.012285	1	1	1
TUBB1	NA	NA	NA	NA	NA	1.16e-06	7.42e-05	0.012985	1	1	1
BIRC7	NA	NA	NA	NA	NA	1.09e-06	6.95e-05	0.0121625	1	1	1
UBOX5	NA	NA	NA	NA	NA	8.49e-07	5.42e-05	0.009485	1	1	1
EEF1A2	NA	NA	NA	NA	NA	1.29e-06	8.25e-05	0.0144375	1	1	1
PTK6	NA	NA	NA	NA	NA	1.72e-06	0.000109781	0.0192117	1	1	1
SRMS	NA	NA	NA	NA	NA	1.63e-06	0.000104233	0.0182408	1	1	1
C20ORF27	NA	NA	NA	NA	NA	3.34e-07	2.14e-05	0.003745	1	1	1
TRIB3	NA	NA	NA	NA	NA	9.8e-07	6.27e-05	0.0109725	1	1	1
CSNK2A1	NA	NA	NA	NA	NA	1.95e-06	0.000124829	0.0218451	1	1	1
MACROD2	NA	NA	NA	NA	NA	1.55e-06	9.88e-05	0.01729	1	1	1
SLC52A3	NA	NA	NA	NA	NA	5.07e-07	3.24e-05	0.00567	1	1	1
RSPO4	NA	NA	NA	NA	NA	5.8e-07	3.71e-05	0.0064925	1	1	1
FERMT1	NA	NA	NA	NA	NA	1.85e-06	0.000118318	0.0207056	1	1	1
PDYN	NA	NA	NA	NA	NA	3.04e-07	1.94e-05	0.003395	1	1	1
TLDC2	NA	NA	NA	NA	NA	8.75e-07	5.59e-05	0.0097825	1	1	1
SNTA1	NA	NA	NA	NA	NA	1.32e-06	8.45e-05	0.0147875	1	1	1
OXT	NA	NA	NA	NA	NA	1.83e-07	1.17e-05	0.0020475	1	1	1
CHMP4B	NA	NA	NA	NA	NA	6.38e-07	4.08e-05	0.00714	1	1	1
LBP	NA	NA	NA	NA	NA	1.93e-06	0.000123144	0.0215502	1	1	1
SLC32A1	NA	NA	NA	NA	NA	9.84e-07	6.29e-05	0.0110075	1	1	1
CST4	NA	NA	NA	NA	NA	4.62e-07	2.96e-05	0.00518	1	1	1
AHCY	NA	NA	NA	NA	NA	1.29e-06	8.27e-05	0.0144725	1	1	1
SPINT3	NA	NA	NA	NA	NA	1.63e-07	1.04e-05	0.00182	1	1	1
FAM83D	NA	NA	NA	NA	NA	1.26e-06	8.05e-05	0.0140875	1	1	1
PIGU	NA	NA	NA	NA	NA	1.39e-06	8.85e-05	0.0154875	1	1	1
ACOT8	NA	NA	NA	NA	NA	1.41e-06	9.02e-05	0.015785	1	1	1
APMAP	NA	NA	NA	NA	NA	1.65e-06	0.000105295	0.0184266	1	1	1
TXNL1	NA	NA	NA	NA	NA	1.55e-06	9.89e-05	0.0173075	1	1	1
MYL12A	NA	NA	NA	NA	NA	2.33e-07	1.49e-05	0.0026075	1	1	1
RNF125	NA	NA	NA	NA	NA	7.54e-07	4.82e-05	0.008435	1	1	1
IDH3G	NA	NA	NA	NA	NA	3.54e-06	0.000226338	0.0396092	1	1	1
SLC25A43	NA	NA	NA	NA	NA	1.56e-06	9.98e-05	0.017465	1	1	1
H2BFWT	NA	NA	NA	NA	NA	5.72e-07	3.65e-05	0.0063875	1	1	1
MXRA5	NA	NA	NA	NA	NA	3.72e-06	0.000237832	0.0416206	1	1	1
PSMD10	NA	NA	NA	NA	NA	1.12e-06	7.18e-05	0.012565	1	1	1
STS	NA	NA	NA	NA	NA	1.16e-06	7.42e-05	0.012985	1	1	1
TBL1X	NA	NA	NA	NA	NA	1.98e-06	0.00012639	0.0221182	1	1	1
PGRMC1	NA	NA	NA	NA	NA	7.25e-07	4.63e-05	0.0081025	1	1	1
RHOXF1	NA	NA	NA	NA	NA	1.07e-06	6.81e-05	0.0119175	1	1	1
NXT2	NA	NA	NA	NA	NA	1.14e-06	7.29e-05	0.0127575	1	1	1
GUCY2F	NA	NA	NA	NA	NA	5.58e-06	0.000356495	0.0623866	1	1	1
ATP1B4	NA	NA	NA	NA	NA	2.51e-06	0.000160109	0.0280191	1	1	1
TLR8	NA	NA	NA	NA	NA	1.57e-06	0.000100189	0.0175331	1	1	1
WDR13	NA	NA	NA	NA	NA	1.39e-06	8.87e-05	0.0155225	1	1	1
PAGE4	NA	NA	NA	NA	NA	5.36e-07	3.42e-05	0.005985	1	1	1
GLRA2	NA	NA	NA	NA	NA	1.27e-06	8.14e-05	0.014245	1	1	1
STAG2	NA	NA	NA	NA	NA	9.61e-06	0.000614062	0.107461	1	1	1
F9	NA	NA	NA	NA	NA	2.89e-06	0.000184601	0.0323052	1	1	1
ABCD1	NA	NA	NA	NA	NA	3.26e-06	0.000208245	0.0364429	1	1	1
KCND1	NA	NA	NA	NA	NA	1.4e-06	8.94e-05	0.015645	1	1	1
SLC25A14	NA	NA	NA	NA	NA	2.81e-06	0.000179804	0.0314657	1	1	1
PQBP1	NA	NA	NA	NA	NA	1.05e-06	6.69e-05	0.0117075	1	1	1
PCSK1N	NA	NA	NA	NA	NA	3.26e-07	2.08e-05	0.00364	1	1	1
RAB40AL	NA	NA	NA	NA	NA	5.81e-07	3.72e-05	0.00651	1	1	1
GPR50	NA	NA	NA	NA	NA	9.93e-07	6.35e-05	0.0111125	1	1	1
RP2	NA	NA	NA	NA	NA	8.96e-07	5.73e-05	0.0100275	1	1	1
USP11	NA	NA	NA	NA	NA	3.95e-06	0.000252643	0.0442125	1	1	1
TIMP1	NA	NA	NA	NA	NA	7.06e-07	4.51e-05	0.0078925	1	1	1
ITIH6	NA	NA	NA	NA	NA	2.96e-06	0.000188925	0.0330619	1	1	1
GLA	NA	NA	NA	NA	NA	2.25e-06	0.000143979	0.0251963	1	1	1
ATP12A	NA	NA	NA	NA	NA	3.01e-06	0.000192307	0.0336537	1	1	1
NDFIP2	NA	NA	NA	NA	NA	1.38e-06	8.8e-05	0.0154	1	1	1
MLNR	NA	NA	NA	NA	NA	6.67e-07	4.26e-05	0.007455	1	1	1
SGCG	NA	NA	NA	NA	NA	8.74e-07	5.59e-05	0.0097825	1	1	1
OLFM4	NA	NA	NA	NA	NA	1.31e-06	8.35e-05	0.0146125	1	1	1
NTHL1	NA	NA	NA	NA	NA	6.43e-07	4.11e-05	0.0071925	1	1	1
ZNF263	NA	NA	NA	NA	NA	1.51e-06	9.66e-05	0.016905	1	1	1
MMP2	NA	NA	NA	NA	NA	2.52e-06	0.00016097	0.0281698	1	1	1
ORC6	NA	NA	NA	NA	NA	1.02e-06	6.55e-05	0.0114625	1	1	1
C16ORF70	NA	NA	NA	NA	NA	2.93e-06	0.00018719	0.0327583	1	1	1
CORO1A	NA	NA	NA	NA	NA	1.33e-06	8.48e-05	0.01484	1	1	1
MT4	NA	NA	NA	NA	NA	4.03e-07	2.58e-05	0.004515	1	1	1
NUTF2	NA	NA	NA	NA	NA	8.26e-07	5.28e-05	0.00924	1	1	1
CBLN1	NA	NA	NA	NA	NA	5.64e-07	3.61e-05	0.0063175	1	1	1
ARL2BP	NA	NA	NA	NA	NA	1.08e-06	6.93e-05	0.0121275	1	1	1
PLLP	NA	NA	NA	NA	NA	7.16e-07	4.58e-05	0.008015	1	1	1
CCL22	NA	NA	NA	NA	NA	4.4e-07	2.81e-05	0.0049175	1	1	1
DHODH	NA	NA	NA	NA	NA	1.67e-06	0.000106542	0.0186449	1	1	1
CCL17	NA	NA	NA	NA	NA	4.92e-07	3.14e-05	0.005495	1	1	1
POLR2C	NA	NA	NA	NA	NA	1.76e-06	0.000112498	0.0196872	1	1	1
PARD6A	NA	NA	NA	NA	NA	1.09e-06	6.97e-05	0.0121975	1	1	1
MMP15	NA	NA	NA	NA	NA	2.32e-06	0.000148318	0.0259557	1	1	1
USB1	NA	NA	NA	NA	NA	1.15e-06	7.32e-05	0.01281	1	1	1
CCDC113	NA	NA	NA	NA	NA	2.07e-06	0.000132063	0.023111	1	1	1
PRSS54	NA	NA	NA	NA	NA	1.2e-06	7.64e-05	0.01337	1	1	1
PSMD7	NA	NA	NA	NA	NA	1.61e-06	0.000102934	0.0180135	1	1	1
SETD6	NA	NA	NA	NA	NA	1.64e-06	0.00010462	0.0183085	1	1	1
SMPD3	NA	NA	NA	NA	NA	1.87e-06	0.000119791	0.0209634	1	1	1
PLA2G15	NA	NA	NA	NA	NA	1.41e-06	8.98e-05	0.015715	1	1	1
FA2H	NA	NA	NA	NA	NA	1.63e-06	0.000104344	0.0182602	1	1	1
CMC2	NA	NA	NA	NA	NA	5.61e-07	3.58e-05	0.006265	1	1	1
PDIA2	NA	NA	NA	NA	NA	8.73e-07	5.58e-05	0.009765	1	1	1
ARHGDIG	NA	NA	NA	NA	NA	3.52e-07	2.25e-05	0.0039375	1	1	1
MPG	NA	NA	NA	NA	NA	1.02e-06	6.54e-05	0.011445	1	1	1
HSDL1	NA	NA	NA	NA	NA	1.17e-06	7.48e-05	0.01309	1	1	1
WFDC1	NA	NA	NA	NA	NA	1.41e-06	9.04e-05	0.01582	1	1	1
USP10	NA	NA	NA	NA	NA	3.52e-06	0.000225208	0.0394114	1	1	1
TSC2	NA	NA	NA	NA	NA	3.87e-06	0.000247271	0.0432724	1	1	1
ZNF500	NA	NA	NA	NA	NA	9.98e-07	6.38e-05	0.011165	1	1	1
NME4	NA	NA	NA	NA	NA	3.35e-07	2.14e-05	0.003745	1	1	1
DECR2	NA	NA	NA	NA	NA	6.49e-07	4.14e-05	0.007245	1	1	1
STUB1	NA	NA	NA	NA	NA	1.1e-06	7.05e-05	0.0123375	1	1	1
RHBDL1	NA	NA	NA	NA	NA	6.87e-07	4.39e-05	0.0076825	1	1	1
MEFV	NA	NA	NA	NA	NA	1.47e-06	9.36e-05	0.01638	1	1	1
CRYM	NA	NA	NA	NA	NA	8.02e-07	5.12e-05	0.00896	1	1	1
CAPN15	NA	NA	NA	NA	NA	1.77e-06	0.00011294	0.0197645	1	1	1
AQP8	NA	NA	NA	NA	NA	7.72e-07	4.93e-05	0.0086275	1	1	1
USP31	NA	NA	NA	NA	NA	2.84e-06	0.000181493	0.0317613	1	1	1
TOX3	NA	NA	NA	NA	NA	1.62e-06	0.000103621	0.0181337	1	1	1
MAZ	NA	NA	NA	NA	NA	8.76e-07	5.6e-05	0.0098	1	1	1
CDIPT	NA	NA	NA	NA	NA	6.32e-07	4.04e-05	0.00707	1	1	1
KNOP1	NA	NA	NA	NA	NA	8.77e-07	5.6e-05	0.0098	1	1	1
MGA	NA	NA	NA	NA	NA	7.4e-06	0.000472709	0.0827241	1	1	1
AQP9	NA	NA	NA	NA	NA	1.11e-06	7.08e-05	0.01239	1	1	1
CSK	NA	NA	NA	NA	NA	2.74e-06	0.000175097	0.030642	1	1	1
MTFMT	NA	NA	NA	NA	NA	1.79e-06	0.000114159	0.0199778	1	1	1
RASL12	NA	NA	NA	NA	NA	8.61e-07	5.5e-05	0.009625	1	1	1
CTSH	NA	NA	NA	NA	NA	2.4e-06	0.000153113	0.0267948	1	1	1
EHD4	NA	NA	NA	NA	NA	1.46e-06	9.32e-05	0.01631	1	1	1
TGM5	NA	NA	NA	NA	NA	2.25e-06	0.00014394	0.0251895	1	1	1
GABPB1	NA	NA	NA	NA	NA	1.77e-06	0.000112885	0.0197549	1	1	1
SCG3	NA	NA	NA	NA	NA	1.87e-06	0.000119216	0.0208628	1	1	1
DNAJC17	NA	NA	NA	NA	NA	1.46e-06	9.35e-05	0.0163625	1	1	1
RHOV	NA	NA	NA	NA	NA	6.65e-07	4.25e-05	0.0074375	1	1	1
VPS18	NA	NA	NA	NA	NA	2.44e-06	0.000156116	0.0273203	1	1	1
OIP5	NA	NA	NA	NA	NA	6.78e-07	4.34e-05	0.007595	1	1	1
BLOC1S6	NA	NA	NA	NA	NA	9.21e-07	5.89e-05	0.0103075	1	1	1
EXTL3	NA	NA	NA	NA	NA	1.82e-06	0.000116118	0.0203206	1	1	1
FDFT1	NA	NA	NA	NA	NA	1.09e-06	6.94e-05	0.012145	1	1	1
AGO2	NA	NA	NA	NA	NA	5.97e-06	0.000381699	0.0667973	1	1	1
PAG1	NA	NA	NA	NA	NA	1.46e-06	9.35e-05	0.0163625	1	1	1
TG	NA	NA	NA	NA	NA	1.63e-05	0.00104115	0.182201	1	1	1
BRF2	NA	NA	NA	NA	NA	1.88e-06	0.000120145	0.0210254	1	1	1
ZFAND1	NA	NA	NA	NA	NA	1.76e-06	0.000112544	0.0196952	1	1	1
RP1	NA	NA	NA	NA	NA	2.91e-06	0.000185964	0.0325437	1	1	1
RIPK2	NA	NA	NA	NA	NA	2.72e-06	0.000174028	0.0304549	1	1	1
CPQ	NA	NA	NA	NA	NA	1.92e-06	0.000122734	0.0214784	1	1	1
DECR1	NA	NA	NA	NA	NA	2.02e-06	0.000128939	0.0225643	1	1	1
SFRP1	NA	NA	NA	NA	NA	5.52e-07	3.53e-05	0.0061775	1	1	1
PLAT	NA	NA	NA	NA	NA	2.29e-06	0.000146623	0.025659	1	1	1
DKK4	NA	NA	NA	NA	NA	8.71e-07	5.57e-05	0.0097475	1	1	1
GDAP1	NA	NA	NA	NA	NA	1.63e-06	0.0001042	0.018235	1	1	1
EIF3E	NA	NA	NA	NA	NA	3.03e-06	0.000193967	0.0339442	1	1	1
EMC2	NA	NA	NA	NA	NA	2.72e-06	0.000173705	0.0303984	1	1	1
CHRAC1	NA	NA	NA	NA	NA	7.78e-07	4.98e-05	0.008715	1	1	1
GML	NA	NA	NA	NA	NA	9.45e-07	6.04e-05	0.01057	1	1	1
PYCRL	NA	NA	NA	NA	NA	1.76e-06	0.000112703	0.019723	1	1	1
MTMR9	NA	NA	NA	NA	NA	1.92e-06	0.000122999	0.0215248	1	1	1
DCTN6	NA	NA	NA	NA	NA	8.85e-07	5.66e-05	0.009905	1	1	1
GSR	NA	NA	NA	NA	NA	1.57e-06	0.000100066	0.0175116	1	1	1
TNFRSF10A	NA	NA	NA	NA	NA	1.38e-06	8.82e-05	0.015435	1	1	1
PPP2CB	NA	NA	NA	NA	NA	1.08e-06	6.9e-05	0.012075	1	1	1
NEFM	NA	NA	NA	NA	NA	1.28e-06	8.2e-05	0.01435	1	1	1
KCTD9	NA	NA	NA	NA	NA	1.85e-06	0.000118246	0.0206931	1	1	1
EXOSC5	NA	NA	NA	NA	NA	7.31e-07	4.67e-05	0.0081725	1	1	1
PAF1	NA	NA	NA	NA	NA	2.35e-06	0.000150215	0.0262876	1	1	1
STXBP2	NA	NA	NA	NA	NA	1.38e-06	8.82e-05	0.015435	1	1	1
CYP4F3	NA	NA	NA	NA	NA	1.31e-06	8.34e-05	0.014595	1	1	1
ZNF180	NA	NA	NA	NA	NA	1.42e-06	9.09e-05	0.0159075	1	1	1
FCGBP	NA	NA	NA	NA	NA	1.01e-05	0.000643904	0.112683	1	1	1
TULP2	NA	NA	NA	NA	NA	2.68e-06	0.000171418	0.0299982	1	1	1
DHDH	NA	NA	NA	NA	NA	1.14e-06	7.3e-05	0.012775	1	1	1
ECH1	NA	NA	NA	NA	NA	1.39e-06	8.91e-05	0.0155925	1	1	1
HNRNPL	NA	NA	NA	NA	NA	1.83e-06	0.000117202	0.0205104	1	1	1
LHB	NA	NA	NA	NA	NA	4.17e-07	2.67e-05	0.0046725	1	1	1
KCNA7	NA	NA	NA	NA	NA	6.65e-07	4.25e-05	0.0074375	1	1	1
RELB	NA	NA	NA	NA	NA	1.76e-06	0.000112753	0.0197318	1	1	1
CLASRP	NA	NA	NA	NA	NA	3.83e-06	0.000244896	0.0428568	1	1	1
LIN7B	NA	NA	NA	NA	NA	1.16e-06	7.41e-05	0.0129675	1	1	1
PPP1R37	NA	NA	NA	NA	NA	8.58e-07	5.49e-05	0.0096075	1	1	1
FCGRT	NA	NA	NA	NA	NA	1.11e-06	7.07e-05	0.0123725	1	1	1
CKM	NA	NA	NA	NA	NA	1.04e-06	6.64e-05	0.01162	1	1	1
PEX11G	NA	NA	NA	NA	NA	5.7e-07	3.64e-05	0.00637	1	1	1
SLC17A7	NA	NA	NA	NA	NA	1.84e-06	0.00011754	0.0205695	1	1	1
RNASEH2A	NA	NA	NA	NA	NA	8.49e-07	5.43e-05	0.0095025	1	1	1
SF3A2	NA	NA	NA	NA	NA	5.96e-07	3.81e-05	0.0066675	1	1	1
AMH	NA	NA	NA	NA	NA	6.16e-07	3.94e-05	0.006895	1	1	1
DKKL1	NA	NA	NA	NA	NA	9.7e-07	6.2e-05	0.01085	1	1	1
RETN	NA	NA	NA	NA	NA	2.82e-07	1.8e-05	0.00315	1	1	1
RSPH6A	NA	NA	NA	NA	NA	1.79e-06	0.000114367	0.0200142	1	1	1
TBC1D17	NA	NA	NA	NA	NA	2.88e-06	0.000183935	0.0321886	1	1	1
AES	NA	NA	NA	NA	NA	5.25e-07	3.36e-05	0.00588	1	1	1
SGTA	NA	NA	NA	NA	NA	9.81e-07	6.27e-05	0.0109725	1	1	1
SNAPC2	NA	NA	NA	NA	NA	6.72e-07	4.29e-05	0.0075075	1	1	1
FIZ1	NA	NA	NA	NA	NA	5.62e-07	3.59e-05	0.0062825	1	1	1
C19ORF44	NA	NA	NA	NA	NA	1.09e-06	6.95e-05	0.0121625	1	1	1
CYP4F2	NA	NA	NA	NA	NA	1.45e-06	9.27e-05	0.0162225	1	1	1
EPHX3	NA	NA	NA	NA	NA	1.1e-06	7.01e-05	0.0122675	1	1	1
SLC1A6	NA	NA	NA	NA	NA	9.82e-07	6.27e-05	0.0109725	1	1	1
LGALS13	NA	NA	NA	NA	NA	8.14e-07	5.2e-05	0.0091	1	1	1
FBL	NA	NA	NA	NA	NA	1.67e-06	0.000106485	0.0186349	1	1	1
CLC	NA	NA	NA	NA	NA	7.26e-07	4.64e-05	0.00812	1	1	1
EBI3	NA	NA	NA	NA	NA	6.32e-07	4.04e-05	0.00707	1	1	1
TBCB	NA	NA	NA	NA	NA	9.17e-07	5.86e-05	0.010255	1	1	1
FSD1	NA	NA	NA	NA	NA	1.17e-06	7.51e-05	0.0131425	1	1	1
POLR2I	NA	NA	NA	NA	NA	7.19e-07	4.6e-05	0.00805	1	1	1
APLP1	NA	NA	NA	NA	NA	2.78e-06	0.000177784	0.0311122	1	1	1
CCDC9	NA	NA	NA	NA	NA	2.05e-06	0.000131179	0.0229563	1	1	1
TGFB1	NA	NA	NA	NA	NA	1.34e-06	8.54e-05	0.014945	1	1	1
CEACAM4	NA	NA	NA	NA	NA	1.26e-06	8.05e-05	0.0140875	1	1	1
CD79A	NA	NA	NA	NA	NA	9.61e-07	6.14e-05	0.010745	1	1	1
LIM2	NA	NA	NA	NA	NA	6.98e-07	4.46e-05	0.007805	1	1	1
NKG7	NA	NA	NA	NA	NA	6.08e-07	3.89e-05	0.0068075	1	1	1
ICAM5	NA	NA	NA	NA	NA	2.02e-06	0.000129161	0.0226032	1	1	1
CEACAM5	NA	NA	NA	NA	NA	1.81e-06	0.000115694	0.0202464	1	1	1
CRX	NA	NA	NA	NA	NA	7.16e-07	4.57e-05	0.0079975	1	1	1
CDC37	NA	NA	NA	NA	NA	1.09e-06	6.98e-05	0.012215	1	1	1
RABAC1	NA	NA	NA	NA	NA	8.38e-07	5.35e-05	0.0093625	1	1	1
CNFN	NA	NA	NA	NA	NA	4.62e-07	2.95e-05	0.0051625	1	1	1
ZNRF4	NA	NA	NA	NA	NA	6.27e-07	4.01e-05	0.0070175	1	1	1
HAS1	NA	NA	NA	NA	NA	1.21e-06	7.71e-05	0.0134925	1	1	1
RAB3D	NA	NA	NA	NA	NA	5.23e-07	3.34e-05	0.005845	1	1	1
DBP	NA	NA	NA	NA	NA	6.52e-07	4.17e-05	0.0072975	1	1	1
CAPS	NA	NA	NA	NA	NA	3.33e-07	2.13e-05	0.0037275	1	1	1
EPOR	NA	NA	NA	NA	NA	9.42e-07	6.02e-05	0.010535	1	1	1
RASIP1	NA	NA	NA	NA	NA	2.17e-06	0.000138713	0.0242748	1	1	1
GCDH	NA	NA	NA	NA	NA	1.3e-06	8.33e-05	0.0145775	1	1	1
DNASE2	NA	NA	NA	NA	NA	9.07e-07	5.8e-05	0.01015	1	1	1
LENG1	NA	NA	NA	NA	NA	1.04e-06	6.63e-05	0.0116025	1	1	1
RPL18A	NA	NA	NA	NA	NA	8.64e-07	5.52e-05	0.00966	1	1	1
SLC5A5	NA	NA	NA	NA	NA	1.77e-06	0.000113164	0.0198037	1	1	1
KCNN1	NA	NA	NA	NA	NA	1.07e-06	6.82e-05	0.011935	1	1	1
ARRDC2	NA	NA	NA	NA	NA	1.23e-06	7.87e-05	0.0137725	1	1	1
PIK3R2	NA	NA	NA	NA	NA	1.87e-06	0.000119614	0.0209324	1	1	1
RAB3A	NA	NA	NA	NA	NA	5.2e-07	3.32e-05	0.00581	1	1	1
KMT2B	NA	NA	NA	NA	NA	6.72e-06	0.000429269	0.0751221	1	1	1
COMP	NA	NA	NA	NA	NA	2.32e-06	0.000148512	0.0259896	1	1	1
UPK1A	NA	NA	NA	NA	NA	1.04e-06	6.62e-05	0.011585	1	1	1
TMEM147	NA	NA	NA	NA	NA	9.49e-07	6.07e-05	0.0106225	1	1	1
GAPDHS	NA	NA	NA	NA	NA	1.78e-06	0.000113517	0.0198655	1	1	1
USF2	NA	NA	NA	NA	NA	1.5e-06	9.61e-05	0.0168175	1	1	1
ERF	NA	NA	NA	NA	NA	1.33e-06	8.48e-05	0.01484	1	1	1
GSK3A	NA	NA	NA	NA	NA	1.84e-06	0.000117785	0.0206124	1	1	1
SIPA1L3	NA	NA	NA	NA	NA	4.36e-06	0.000278377	0.048716	1	1	1
CADM4	NA	NA	NA	NA	NA	1.29e-06	8.27e-05	0.0144725	1	1	1
PON1	NA	NA	NA	NA	NA	2.25e-06	0.000144066	0.0252116	1	1	1
CYP3A43	NA	NA	NA	NA	NA	3.1e-06	0.000198216	0.0346878	1	1	1
ABCF2	NA	NA	NA	NA	NA	5.15e-06	0.000328926	0.0575621	1	1	1
HGF	NA	NA	NA	NA	NA	5.09e-06	0.000325179	0.0569063	1	1	1
LAMB1	NA	NA	NA	NA	NA	1.05e-05	0.000668162	0.116928	1	1	1
UBE2D4	NA	NA	NA	NA	NA	8.67e-07	5.54e-05	0.009695	1	1	1
WNT16	NA	NA	NA	NA	NA	1.43e-06	9.11e-05	0.0159425	1	1	1
CPA2	NA	NA	NA	NA	NA	3.14e-06	0.000200745	0.0351304	1	1	1
CPA4	NA	NA	NA	NA	NA	3.3e-06	0.000211026	0.0369295	1	1	1
GTPBP10	NA	NA	NA	NA	NA	2.12e-06	0.000135299	0.0236773	1	1	1
TFPI2	NA	NA	NA	NA	NA	1.09e-06	6.98e-05	0.012215	1	1	1
BET1	NA	NA	NA	NA	NA	7.47e-07	4.77e-05	0.0083475	1	1	1
NAMPT	NA	NA	NA	NA	NA	2.68e-06	0.000171449	0.0300036	1	1	1
TWISTNB	NA	NA	NA	NA	NA	6.69e-07	4.28e-05	0.00749	1	1	1
ITGB8	NA	NA	NA	NA	NA	2.29e-06	0.000146166	0.0255791	1	1	1
HBP1	NA	NA	NA	NA	NA	2.68e-06	0.000171131	0.0299479	1	1	1
SP4	NA	NA	NA	NA	NA	1.6e-06	0.000102007	0.0178512	1	1	1
DLX5	NA	NA	NA	NA	NA	9.7e-07	6.2e-05	0.01085	1	1	1
MPP6	NA	NA	NA	NA	NA	1.87e-06	0.00011923	0.0208652	1	1	1
OGDH	NA	NA	NA	NA	NA	3.81e-06	0.000243742	0.0426549	1	1	1
NPVF	NA	NA	NA	NA	NA	4.02e-07	2.57e-05	0.0044975	1	1	1
CAV2	NA	NA	NA	NA	NA	8.54e-07	5.46e-05	0.009555	1	1	1
HOXA2	NA	NA	NA	NA	NA	6.78e-07	4.33e-05	0.0075775	1	1	1
LFNG	NA	NA	NA	NA	NA	6.04e-07	3.86e-05	0.006755	1	1	1
HOXA5	NA	NA	NA	NA	NA	4.42e-07	2.83e-05	0.0049525	1	1	1
HOXA6	NA	NA	NA	NA	NA	5.76e-07	3.68e-05	0.00644	1	1	1
TSPAN12	NA	NA	NA	NA	NA	1.86e-06	0.000118983	0.020822	1	1	1
HOXA13	NA	NA	NA	NA	NA	4.55e-07	2.91e-05	0.0050925	1	1	1
CHN2	NA	NA	NA	NA	NA	1.66e-06	0.000105971	0.0185449	1	1	1
ABHD11	NA	NA	NA	NA	NA	1.43e-06	9.15e-05	0.0160125	1	1	1
FKBP14	NA	NA	NA	NA	NA	7e-07	4.48e-05	0.00784	1	1	1
STX1A	NA	NA	NA	NA	NA	1.76e-06	0.00011228	0.019649	1	1	1
NOD1	NA	NA	NA	NA	NA	1.98e-06	0.000126446	0.022128	1	1	1
CYP3A5	NA	NA	NA	NA	NA	2.97e-06	0.000190071	0.0332624	1	1	1
SNX8	NA	NA	NA	NA	NA	9.99e-07	6.38e-05	0.011165	1	1	1
WASL	NA	NA	NA	NA	NA	3.18e-06	0.000203332	0.0355831	1	1	1
HYAL4	NA	NA	NA	NA	NA	1.55e-06	9.88e-05	0.01729	1	1	1
AIMP2	NA	NA	NA	NA	NA	5.01e-07	3.2e-05	0.0056	1	1	1
PCOLCE	NA	NA	NA	NA	NA	2.23e-06	0.000142345	0.0249104	1	1	1
RBM28	NA	NA	NA	NA	NA	5.48e-06	0.000350059	0.0612603	1	1	1
SERPINE1	NA	NA	NA	NA	NA	1.81e-06	0.000115396	0.0201943	1	1	1
MOGAT3	NA	NA	NA	NA	NA	1.61e-06	0.000102836	0.0179963	1	1	1
PLOD3	NA	NA	NA	NA	NA	4.77e-06	0.000305163	0.0534035	1	1	1
RPA3	NA	NA	NA	NA	NA	3.84e-07	2.45e-05	0.0042875	1	1	1
FIS1	NA	NA	NA	NA	NA	1.09e-06	6.96e-05	0.01218	1	1	1
GLCCI1	NA	NA	NA	NA	NA	1.23e-06	7.85e-05	0.0137375	1	1	1
MYL10	NA	NA	NA	NA	NA	1.51e-06	9.63e-05	0.0168525	1	1	1
CEP41	NA	NA	NA	NA	NA	3.09e-06	0.00019753	0.0345678	1	1	1
ZNF862	NA	NA	NA	NA	NA	3.37e-06	0.000215233	0.0376658	1	1	1
MEST	NA	NA	NA	NA	NA	3.28e-06	0.000209702	0.0366979	1	1	1
YAE1D1	NA	NA	NA	NA	NA	8.85e-07	5.66e-05	0.009905	1	1	1
GIMAP2	NA	NA	NA	NA	NA	9.3e-07	5.95e-05	0.0104125	1	1	1
PSMA2	NA	NA	NA	NA	NA	1.33e-06	8.47e-05	0.0148225	1	1	1
MRPL32	NA	NA	NA	NA	NA	9.84e-07	6.29e-05	0.0110075	1	1	1
AEBP1	NA	NA	NA	NA	NA	4.17e-06	0.000266572	0.0466501	1	1	1
MYL7	NA	NA	NA	NA	NA	8.33e-07	5.32e-05	0.00931	1	1	1
BCL7B	NA	NA	NA	NA	NA	1.12e-06	7.13e-05	0.0124775	1	1	1
YKT6	NA	NA	NA	NA	NA	1.1e-06	7.03e-05	0.0123025	1	1	1
CLIP2	NA	NA	NA	NA	NA	3.75e-06	0.000239659	0.0419403	1	1	1
ZNF688	NA	NA	NA	NA	NA	5.18e-07	3.31e-05	0.0057925	1	1	1
CHMP5	NA	NA	NA	NA	NA	1.12e-06	7.17e-05	0.0125475	1	1	1
FKTN	NA	NA	NA	NA	NA	2.63e-06	0.000168084	0.0294147	1	1	1
SEC61B	NA	NA	NA	NA	NA	8.14e-07	5.2e-05	0.0091	1	1	1
C5	NA	NA	NA	NA	NA	1.18e-05	0.00075473	0.132078	1	1	1
TNFSF8	NA	NA	NA	NA	NA	1.04e-06	6.64e-05	0.01162	1	1	1
RLN1	NA	NA	NA	NA	NA	4.04e-07	2.58e-05	0.004515	1	1	1
PLGRKT	NA	NA	NA	NA	NA	3.86e-07	2.47e-05	0.0043225	1	1	1
EDF1	NA	NA	NA	NA	NA	1.45e-06	9.24e-05	0.01617	1	1	1
SETX	NA	NA	NA	NA	NA	1e-05	0.000640803	0.112141	1	1	1
C8G	NA	NA	NA	NA	NA	1.98e-06	0.000126595	0.0221541	1	1	1
BLNK	NA	NA	NA	NA	NA	4.06e-06	0.000259426	0.0453995	1	1	1
CYP26A1	NA	NA	NA	NA	NA	2.04e-06	0.000130626	0.0228595	1	1	1
RBP3	NA	NA	NA	NA	NA	1.61e-06	0.000102682	0.0179694	1	1	1
GDF10	NA	NA	NA	NA	NA	8.14e-07	5.2e-05	0.0091	1	1	1
CCSER2	NA	NA	NA	NA	NA	2.89e-06	0.000184438	0.0322767	1	1	1
SFXN3	NA	NA	NA	NA	NA	2.47e-06	0.000157584	0.0275772	1	1	1
FBXL15	NA	NA	NA	NA	NA	8.53e-07	5.45e-05	0.0095375	1	1	1
OBFC1	NA	NA	NA	NA	NA	2.38e-06	0.000152207	0.0266362	1	1	1
DNAJC12	NA	NA	NA	NA	NA	1.1e-06	7.06e-05	0.012355	1	1	1
PPIF	NA	NA	NA	NA	NA	9.92e-07	6.34e-05	0.011095	1	1	1
TBC1D12	NA	NA	NA	NA	NA	3.92e-06	0.000250388	0.0438179	1	1	1
CCL3	NA	NA	NA	NA	NA	5.3e-07	3.39e-05	0.0059325	1	1	1
ST6GALNAC2	NA	NA	NA	NA	NA	1.8e-06	0.000114868	0.0201019	1	1	1
DHX33	NA	NA	NA	NA	NA	1.76e-06	0.000112348	0.0196609	1	1	1
UTP18	NA	NA	NA	NA	NA	2.02e-06	0.000129131	0.0225979	1	1	1
P2RX5	NA	NA	NA	NA	NA	1.11e-06	7.12e-05	0.01246	1	1	1
EPX	NA	NA	NA	NA	NA	3.05e-06	0.000195104	0.0341432	1	1	1
CRYBA1	NA	NA	NA	NA	NA	1.17e-06	7.45e-05	0.0130375	1	1	1
NUFIP2	NA	NA	NA	NA	NA	1.26e-06	8.06e-05	0.014105	1	1	1
AATF	NA	NA	NA	NA	NA	2.08e-06	0.000132917	0.0232605	1	1	1
ZNHIT3	NA	NA	NA	NA	NA	5.87e-07	3.75e-05	0.0065625	1	1	1
PSMB3	NA	NA	NA	NA	NA	7.92e-07	5.06e-05	0.008855	1	1	1
CWC25	NA	NA	NA	NA	NA	1.55e-06	9.94e-05	0.017395	1	1	1
RPL19	NA	NA	NA	NA	NA	1.08e-06	6.9e-05	0.012075	1	1	1
CSF3	NA	NA	NA	NA	NA	6.24e-07	3.99e-05	0.0069825	1	1	1
SUPT4H1	NA	NA	NA	NA	NA	9.44e-07	6.03e-05	0.0105525	1	1	1
WNT3	NA	NA	NA	NA	NA	9.08e-07	5.8e-05	0.01015	1	1	1
SHPK	NA	NA	NA	NA	NA	1.29e-06	8.23e-05	0.0144025	1	1	1
SHPK	NA	NA	NA	NA	NA	1.29e-06	8.23e-05	0.0144025	1	1	1
TAX1BP3	NA	NA	NA	NA	NA	2.76e-07	1.76e-05	0.00308	1	1	1
P2RX1	NA	NA	NA	NA	NA	1.1e-06	7.06e-05	0.012355	1	1	1
KRT37	NA	NA	NA	NA	NA	1.18e-06	7.54e-05	0.013195	1	1	1
GOSR2	NA	NA	NA	NA	NA	1.19e-06	7.6e-05	0.0133	1	1	1
PNPO	NA	NA	NA	NA	NA	1.15e-06	7.33e-05	0.0128275	1	1	1
TVP23C	NA	NA	NA	NA	NA	7.72e-07	4.93e-05	0.0086275	1	1	1
RPS6KB1	NA	NA	NA	NA	NA	3.06e-06	0.000195345	0.0341854	1	1	1
PIGL	NA	NA	NA	NA	NA	8.3e-07	5.31e-05	0.0092925	1	1	1
PFN1	NA	NA	NA	NA	NA	2.27e-07	1.45e-05	0.0025375	1	1	1
SLC25A11	NA	NA	NA	NA	NA	8.22e-07	5.26e-05	0.009205	1	1	1
RASD1	NA	NA	NA	NA	NA	2.91e-07	1.86e-05	0.003255	1	1	1
C1QBP	NA	NA	NA	NA	NA	5.59e-07	3.57e-05	0.0062475	1	1	1
CPD	NA	NA	NA	NA	NA	3.82e-06	0.000244074	0.0427129	1	1	1
GOSR1	NA	NA	NA	NA	NA	1.27e-06	8.11e-05	0.0141925	1	1	1
CCDC47	NA	NA	NA	NA	NA	2.42e-06	0.000154835	0.0270961	1	1	1
MED31	NA	NA	NA	NA	NA	5.55e-07	3.55e-05	0.0062125	1	1	1
DRG2	NA	NA	NA	NA	NA	1.54e-06	9.85e-05	0.0172375	1	1	1
AKAP10	NA	NA	NA	NA	NA	2.2e-06	0.000140778	0.0246362	1	1	1
SYNGR2	NA	NA	NA	NA	NA	7.89e-07	5.04e-05	0.00882	1	1	1
DDX5	NA	NA	NA	NA	NA	2.57e-06	0.000164281	0.0287492	1	1	1
ASIC2	NA	NA	NA	NA	NA	1.66e-06	0.000105992	0.0185486	1	1	1
CCL2	NA	NA	NA	NA	NA	3.18e-07	2.03e-05	0.0035525	1	1	1
CCL1	NA	NA	NA	NA	NA	3.39e-07	2.17e-05	0.0037975	1	1	1
CCL13	NA	NA	NA	NA	NA	3.03e-07	1.94e-05	0.003395	1	1	1
PEX12	NA	NA	NA	NA	NA	9.59e-07	6.13e-05	0.0107275	1	1	1
HNF1B	NA	NA	NA	NA	NA	1.96e-06	0.000125303	0.021928	1	1	1
KRT32	NA	NA	NA	NA	NA	1.22e-06	7.83e-05	0.0137025	1	1	1
KAT2A	NA	NA	NA	NA	NA	3.15e-06	0.000201021	0.0351787	1	1	1
NAGLU	NA	NA	NA	NA	NA	1.94e-06	0.000123888	0.0216804	1	1	1
ABI3	NA	NA	NA	NA	NA	1.15e-06	7.33e-05	0.0128275	1	1	1
COL1A1	NA	NA	NA	NA	NA	7.88e-06	0.000503532	0.0881181	1	1	1
MRPL27	NA	NA	NA	NA	NA	5.33e-07	3.41e-05	0.0059675	1	1	1
LRRC59	NA	NA	NA	NA	NA	1.1e-06	7.03e-05	0.0123025	1	1	1
HDAC5	NA	NA	NA	NA	NA	3.96e-06	0.000253031	0.0442804	1	1	1
DUSP3	NA	NA	NA	NA	NA	4.49e-07	2.87e-05	0.0050225	1	1	1
CACNG1	NA	NA	NA	NA	NA	8.88e-07	5.68e-05	0.00994	1	1	1
HLF	NA	NA	NA	NA	NA	7.4e-07	4.73e-05	0.0082775	1	1	1
EFNB3	NA	NA	NA	NA	NA	7.47e-07	4.78e-05	0.008365	1	1	1
RANGRF	NA	NA	NA	NA	NA	6.5e-07	4.15e-05	0.0072625	1	1	1
RCVRN	NA	NA	NA	NA	NA	5.55e-07	3.55e-05	0.0062125	1	1	1
VTN	NA	NA	NA	NA	NA	1.76e-06	0.000112377	0.019666	1	1	1
TNFAIP1	NA	NA	NA	NA	NA	9.23e-07	5.9e-05	0.010325	1	1	1
TMEM97	NA	NA	NA	NA	NA	4.96e-07	3.17e-05	0.0055475	1	1	1
FOXN1	NA	NA	NA	NA	NA	1.33e-06	8.53e-05	0.0149275	1	1	1
ALDOC	NA	NA	NA	NA	NA	1.21e-06	7.72e-05	0.01351	1	1	1
CD38	NA	NA	NA	NA	NA	9.41e-07	6.02e-05	0.010535	1	1	1
IBSP	NA	NA	NA	NA	NA	1.74e-06	0.000111153	0.0194518	1	1	1
LAP3	NA	NA	NA	NA	NA	1.5e-06	9.6e-05	0.0168	1	1	1
CXCL6	NA	NA	NA	NA	NA	6.15e-07	3.93e-05	0.0068775	1	1	1
JADE1	NA	NA	NA	NA	NA	3.66e-06	0.000234231	0.0409904	1	1	1
AFM	NA	NA	NA	NA	NA	2.78e-06	0.000177768	0.0311094	1	1	1
PHOX2B	NA	NA	NA	NA	NA	5.97e-07	3.82e-05	0.006685	1	1	1
GNRHR	NA	NA	NA	NA	NA	8.69e-07	5.55e-05	0.0097125	1	1	1
SULT1E1	NA	NA	NA	NA	NA	1.48e-06	9.46e-05	0.016555	1	1	1
SMR3A	NA	NA	NA	NA	NA	3.53e-07	2.25e-05	0.0039375	1	1	1
PF4V1	NA	NA	NA	NA	NA	4.66e-07	2.98e-05	0.005215	1	1	1
NFKB1	NA	NA	NA	NA	NA	5.37e-06	0.000342929	0.0600126	1	1	1
MANBA	NA	NA	NA	NA	NA	4.65e-06	0.000297491	0.0520609	1	1	1
IL2	NA	NA	NA	NA	NA	9.67e-07	6.18e-05	0.010815	1	1	1
WFS1	NA	NA	NA	NA	NA	1.22e-06	7.81e-05	0.0136675	1	1	1
GAR1	NA	NA	NA	NA	NA	1.94e-06	0.000124107	0.0217187	1	1	1
FRG1	NA	NA	NA	NA	NA	2.98e-06	0.000190705	0.0333734	1	1	1
CLNK	NA	NA	NA	NA	NA	1.37e-06	8.73e-05	0.0152775	1	1	1
FAM149A	NA	NA	NA	NA	NA	4.1e-06	0.000261821	0.0458187	1	1	1
CD82	NA	NA	NA	NA	NA	1.4e-06	8.98e-05	0.015715	1	1	1
SPI1	NA	NA	NA	NA	NA	7.99e-07	5.11e-05	0.0089425	1	1	1
DBX1	NA	NA	NA	NA	NA	8.57e-07	5.48e-05	0.00959	1	1	1
ZNF259	NA	NA	NA	NA	NA	3.68e-06	0.000235105	0.0411434	1	1	1
CRTAM	NA	NA	NA	NA	NA	2.64e-06	0.000168761	0.0295332	1	1	1
C11ORF63	NA	NA	NA	NA	NA	3.06e-06	0.000195651	0.0342389	1	1	1
DTX4	NA	NA	NA	NA	NA	1.84e-06	0.000117716	0.0206003	1	1	1
UNC93B1	NA	NA	NA	NA	NA	1.79e-06	0.000114306	0.0200035	1	1	1
PUS3	NA	NA	NA	NA	NA	1.77e-06	0.000113144	0.0198002	1	1	1
CCND1	NA	NA	NA	NA	NA	9.39e-07	6e-05	0.0105	1	1	1
CCDC86	NA	NA	NA	NA	NA	1.5e-06	9.59e-05	0.0167825	1	1	1
PRPF19	NA	NA	NA	NA	NA	2.48e-06	0.000158257	0.027695	1	1	1
TMEM109	NA	NA	NA	NA	NA	1.13e-06	7.22e-05	0.012635	1	1	1
ANAPC15	NA	NA	NA	NA	NA	8.2e-07	5.24e-05	0.00917	1	1	1
PANX1	NA	NA	NA	NA	NA	1.57e-06	0.000100134	0.0175234	1	1	1
APOC3	NA	NA	NA	NA	NA	8.78e-07	5.61e-05	0.0098175	1	1	1
IL10RA	NA	NA	NA	NA	NA	2.22e-06	0.00014162	0.0247835	1	1	1
GALNT18	NA	NA	NA	NA	NA	1.52e-06	9.73e-05	0.0170275	1	1	1
BIRC2	NA	NA	NA	NA	NA	2.43e-06	0.000155021	0.0271287	1	1	1
PDHX	NA	NA	NA	NA	NA	1.82e-06	0.000116226	0.0203395	1	1	1
SLC15A3	NA	NA	NA	NA	NA	1.57e-06	0.000100125	0.0175219	1	1	1
SCGB2A2	NA	NA	NA	NA	NA	4.45e-07	2.84e-05	0.00497	1	1	1
DGAT2	NA	NA	NA	NA	NA	2.03e-06	0.000129886	0.0227301	1	1	1
C11ORF58	NA	NA	NA	NA	NA	6.46e-07	4.13e-05	0.0072275	1	1	1
YBX3	NA	NA	NA	NA	NA	1.1e-06	7.02e-05	0.012285	1	1	1
KITLG	NA	NA	NA	NA	NA	1.7e-06	0.000108469	0.0189821	1	1	1
SART3	NA	NA	NA	NA	NA	5.75e-06	0.000367603	0.0643305	1	1	1
SLC25A3	NA	NA	NA	NA	NA	1.78e-06	0.000113618	0.0198831	1	1	1
POLR3B	NA	NA	NA	NA	NA	7.94e-06	0.000507169	0.0887546	1	1	1
CD69	NA	NA	NA	NA	NA	6.46e-07	4.13e-05	0.0072275	1	1	1
PRDM4	NA	NA	NA	NA	NA	2.91e-06	0.000185738	0.0325041	1	1	1
CLEC2B	NA	NA	NA	NA	NA	6.41e-07	4.1e-05	0.007175	1	1	1
ASIC1	NA	NA	NA	NA	NA	2.33e-06	0.000148905	0.0260584	1	1	1
DAO	NA	NA	NA	NA	NA	2.68e-06	0.00017143	0.0300002	1	1	1
KCTD10	NA	NA	NA	NA	NA	1.73e-06	0.00011059	0.0193532	1	1	1
MLEC	NA	NA	NA	NA	NA	1.53e-06	9.78e-05	0.017115	1	1	1
MVK	NA	NA	NA	NA	NA	2.49e-06	0.000159146	0.0278506	1	1	1
CSRNP2	NA	NA	NA	NA	NA	1.34e-06	8.54e-05	0.014945	1	1	1
IL23A	NA	NA	NA	NA	NA	6.83e-07	4.37e-05	0.0076475	1	1	1
SYT10	NA	NA	NA	NA	NA	1.66e-06	0.000106242	0.0185924	1	1	1
CYP27B1	NA	NA	NA	NA	NA	1.91e-06	0.000122067	0.0213617	1	1	1
MYF6	NA	NA	NA	NA	NA	9.31e-07	5.95e-05	0.0104125	1	1	1
MYF5	NA	NA	NA	NA	NA	8.81e-07	5.63e-05	0.0098525	1	1	1
GLI1	NA	NA	NA	NA	NA	2.94e-06	0.000187604	0.0328307	1	1	1
PPM1H	NA	NA	NA	NA	NA	1.89e-06	0.000120503	0.021088	1	1	1
LTA4H	NA	NA	NA	NA	NA	4.41e-06	0.000281558	0.0492727	1	1	1
ELK3	NA	NA	NA	NA	NA	1.17e-06	7.47e-05	0.0130725	1	1	1
ITFG2	NA	NA	NA	NA	NA	1.27e-06	8.1e-05	0.014175	1	1	1
PRR4	NA	NA	NA	NA	NA	7.09e-07	4.53e-05	0.0079275	1	1	1
PARP11	NA	NA	NA	NA	NA	9.82e-07	6.27e-05	0.0109725	1	1	1
ARPC3	NA	NA	NA	NA	NA	1.56e-06	9.96e-05	0.01743	1	1	1
FGF6	NA	NA	NA	NA	NA	4.14e-07	2.64e-05	0.00462	1	1	1
MYL2	NA	NA	NA	NA	NA	1.56e-06	9.96e-05	0.01743	1	1	1
RAD51AP1	NA	NA	NA	NA	NA	8.68e-07	5.55e-05	0.0097125	1	1	1
DUSP16	NA	NA	NA	NA	NA	1.45e-06	9.3e-05	0.016275	1	1	1
CREBL2	NA	NA	NA	NA	NA	5.6e-07	3.58e-05	0.006265	1	1	1
CDKN1B	NA	NA	NA	NA	NA	4.82e-07	3.08e-05	0.00539	1	1	1
GPRC5D	NA	NA	NA	NA	NA	8.49e-07	5.43e-05	0.0095025	1	1	1
LTBR	NA	NA	NA	NA	NA	9.59e-07	6.13e-05	0.0107275	1	1	1
OAS3	NA	NA	NA	NA	NA	4.65e-06	0.000296967	0.0519692	1	1	1
ART4	NA	NA	NA	NA	NA	5.65e-07	3.61e-05	0.0063175	1	1	1
MGP	NA	NA	NA	NA	NA	5.36e-07	3.42e-05	0.005985	1	1	1
ARHGDIB	NA	NA	NA	NA	NA	5.75e-07	3.68e-05	0.00644	1	1	1
RERGL	NA	NA	NA	NA	NA	8.86e-07	5.66e-05	0.009905	1	1	1
FZD10	NA	NA	NA	NA	NA	9.29e-07	5.94e-05	0.010395	1	1	1
IL26	NA	NA	NA	NA	NA	9.27e-07	5.93e-05	0.0103775	1	1	1
IFNG	NA	NA	NA	NA	NA	1.02e-06	6.53e-05	0.0114275	1	1	1
NUP107	NA	NA	NA	NA	NA	5.94e-06	0.000379875	0.0664781	1	1	1
KRR1	NA	NA	NA	NA	NA	2.21e-06	0.000141534	0.0247684	1	1	1
MRPL51	NA	NA	NA	NA	NA	5.9e-07	3.77e-05	0.0065975	1	1	1
GAPDH	NA	NA	NA	NA	NA	7.04e-07	4.5e-05	0.007875	1	1	1
ACRBP	NA	NA	NA	NA	NA	1.69e-06	0.000107877	0.0188785	1	1	1
GNB3	NA	NA	NA	NA	NA	9.79e-07	6.26e-05	0.010955	1	1	1
CHPT1	NA	NA	NA	NA	NA	2.09e-06	0.000133727	0.0234022	1	1	1
USP5	NA	NA	NA	NA	NA	2.45e-06	0.000156705	0.0274234	1	1	1
TPI1	NA	NA	NA	NA	NA	7.87e-07	5.03e-05	0.0088025	1	1	1
C12ORF57	NA	NA	NA	NA	NA	2.32e-07	1.48e-05	0.00259	1	1	1
APOBEC1	NA	NA	NA	NA	NA	7.2e-07	4.6e-05	0.00805	1	1	1
NANOG	NA	NA	NA	NA	NA	5.79e-07	3.7e-05	0.006475	1	1	1
GOLT1B	NA	NA	NA	NA	NA	4.16e-07	2.66e-05	0.004655	1	1	1
PRKAB1	NA	NA	NA	NA	NA	1.91e-06	0.000121874	0.021328	1	1	1
CMAS	NA	NA	NA	NA	NA	1.61e-06	0.000102958	0.0180176	1	1	1
HCFC2	NA	NA	NA	NA	NA	4.13e-06	0.000264077	0.0462135	1	1	1
CLEC4A	NA	NA	NA	NA	NA	8.22e-07	5.26e-05	0.009205	1	1	1
AICDA	NA	NA	NA	NA	NA	7.87e-07	5.03e-05	0.0088025	1	1	1
RAB35	NA	NA	NA	NA	NA	1.85e-06	0.000118459	0.0207303	1	1	1
COX6A1	NA	NA	NA	NA	NA	7.07e-07	4.52e-05	0.00791	1	1	1
SRSF9	NA	NA	NA	NA	NA	1.39e-06	8.88e-05	0.01554	1	1	1
FGFR1OP2	NA	NA	NA	NA	NA	1.22e-06	7.78e-05	0.013615	1	1	1
KLRB1	NA	NA	NA	NA	NA	7.93e-07	5.07e-05	0.0088725	1	1	1
GCLC	NA	NA	NA	NA	NA	3.01e-06	0.000192574	0.0337004	1	1	1
IYD	NA	NA	NA	NA	NA	1.82e-06	0.000116127	0.0203222	1	1	1
RSPH4A	NA	NA	NA	NA	NA	2.69e-06	0.000171997	0.0300995	1	1	1
ADTRP	NA	NA	NA	NA	NA	7.03e-07	4.49e-05	0.0078575	1	1	1
ASF1A	NA	NA	NA	NA	NA	1.04e-06	6.67e-05	0.0116725	1	1	1
HINT3	NA	NA	NA	NA	NA	1.12e-06	7.18e-05	0.012565	1	1	1
ULBP1	NA	NA	NA	NA	NA	1.28e-06	8.2e-05	0.01435	1	1	1
FBXO5	NA	NA	NA	NA	NA	2.35e-06	0.000149987	0.0262477	1	1	1
FANCE	NA	NA	NA	NA	NA	1.65e-06	0.000105654	0.0184895	1	1	1
TULP1	NA	NA	NA	NA	NA	2.27e-06	0.000145237	0.0254165	1	1	1
MAPK14	NA	NA	NA	NA	NA	1.68e-06	0.000107292	0.0187761	1	1	1
STK38	NA	NA	NA	NA	NA	1.88e-06	0.000120351	0.0210614	1	1	1
HLA-DOA	NA	NA	NA	NA	NA	6.37e-07	4.07e-05	0.0071225	1	1	1
SAYSD1	NA	NA	NA	NA	NA	5.45e-07	3.48e-05	0.00609	1	1	1
CAP2	NA	NA	NA	NA	NA	1.43e-06	9.15e-05	0.0160125	1	1	1
GPR63	NA	NA	NA	NA	NA	7.46e-07	4.77e-05	0.0083475	1	1	1
GPLD1	NA	NA	NA	NA	NA	3.36e-06	0.000214866	0.0376015	1	1	1
ACOT13	NA	NA	NA	NA	NA	3.94e-07	2.52e-05	0.00441	1	1	1
RPS12	NA	NA	NA	NA	NA	1.23e-06	7.83e-05	0.0137025	1	1	1
B3GAT2	NA	NA	NA	NA	NA	9.75e-07	6.23e-05	0.0109025	1	1	1
GMNN	NA	NA	NA	NA	NA	6.07e-07	3.88e-05	0.00679	1	1	1
SNX3	NA	NA	NA	NA	NA	9.51e-07	6.08e-05	0.01064	1	1	1
ZBTB24	NA	NA	NA	NA	NA	2.31e-06	0.000147576	0.0258258	1	1	1
FIG4	NA	NA	NA	NA	NA	6.19e-06	0.000395564	0.0692237	1	1	1
UNC93A	NA	NA	NA	NA	NA	2.89e-06	0.000184735	0.0323286	1	1	1
C6ORF118	NA	NA	NA	NA	NA	3.13e-06	0.000200083	0.0350145	1	1	1
MDFI	NA	NA	NA	NA	NA	5.94e-07	3.8e-05	0.00665	1	1	1
TFEB	NA	NA	NA	NA	NA	1.5e-06	9.61e-05	0.0168175	1	1	1
BYSL	NA	NA	NA	NA	NA	1.59e-06	0.00010179	0.0178132	1	1	1
GUCA1B	NA	NA	NA	NA	NA	7.59e-07	4.85e-05	0.0084875	1	1	1
PRPH2	NA	NA	NA	NA	NA	8.57e-07	5.48e-05	0.00959	1	1	1
DNPH1	NA	NA	NA	NA	NA	6.26e-07	4e-05	0.007	1	1	1
EXOC2	NA	NA	NA	NA	NA	2.86e-06	0.000182772	0.0319851	1	1	1
TMEM30A	NA	NA	NA	NA	NA	1.8e-06	0.000114869	0.0201021	1	1	1
LAMA4	NA	NA	NA	NA	NA	1.04e-05	0.000665782	0.116512	1	1	1
PRSS16	NA	NA	NA	NA	NA	2.14e-06	0.000136853	0.0239493	1	1	1
MEP1A	NA	NA	NA	NA	NA	2.59e-06	0.000165704	0.0289982	1	1	1
SKIV2L2	NA	NA	NA	NA	NA	4.93e-06	0.00031501	0.0551268	1	1	1
ISL1	NA	NA	NA	NA	NA	1.2e-06	7.64e-05	0.01337	1	1	1
SLC6A7	NA	NA	NA	NA	NA	4.41e-06	0.000282036	0.0493563	1	1	1
POU4F3	NA	NA	NA	NA	NA	1.06e-06	6.77e-05	0.0118475	1	1	1
HARS2	NA	NA	NA	NA	NA	3.85e-06	0.000246347	0.0431107	1	1	1
NUDT12	NA	NA	NA	NA	NA	1.78e-06	0.000113546	0.0198706	1	1	1
PAPD7	NA	NA	NA	NA	NA	1.3e-06	8.32e-05	0.01456	1	1	1
GHR	NA	NA	NA	NA	NA	1.85e-06	0.000118356	0.0207123	1	1	1
DAP	NA	NA	NA	NA	NA	3.44e-07	2.2e-05	0.00385	1	1	1
HBEGF	NA	NA	NA	NA	NA	1.29e-06	8.25e-05	0.0144375	1	1	1
SLC4A9	NA	NA	NA	NA	NA	5.66e-06	0.000362009	0.0633516	1	1	1
LOX	NA	NA	NA	NA	NA	2.34e-06	0.000149835	0.0262211	1	1	1
GZMK	NA	NA	NA	NA	NA	9.62e-07	6.15e-05	0.0107625	1	1	1
CDH9	NA	NA	NA	NA	NA	2.05e-06	0.000131031	0.0229304	1	1	1
SPARC	NA	NA	NA	NA	NA	2.55e-06	0.000162898	0.0285071	1	1	1
HAND1	NA	NA	NA	NA	NA	6.86e-07	4.39e-05	0.0076825	1	1	1
PCDHB3	NA	NA	NA	NA	NA	9.87e-07	6.31e-05	0.0110425	1	1	1
PCDHB5	NA	NA	NA	NA	NA	1.16e-06	7.4e-05	0.01295	1	1	1
PCDHB7	NA	NA	NA	NA	NA	1.25e-06	8.01e-05	0.0140175	1	1	1
PCDHB15	NA	NA	NA	NA	NA	1.43e-06	9.16e-05	0.01603	1	1	1
GRM6	NA	NA	NA	NA	NA	4.01e-06	0.000256424	0.0448742	1	1	1
THG1L	NA	NA	NA	NA	NA	2.02e-06	0.000128809	0.0225416	1	1	1
TTC1	NA	NA	NA	NA	NA	2.29e-06	0.000146399	0.0256198	1	1	1
LNPEP	NA	NA	NA	NA	NA	4.96e-06	0.000317131	0.0554979	1	1	1
AGXT2	NA	NA	NA	NA	NA	2.13e-06	0.000136143	0.023825	1	1	1
IL4	NA	NA	NA	NA	NA	1.12e-06	7.13e-05	0.0124775	1	1	1
IL5	NA	NA	NA	NA	NA	1.08e-06	6.9e-05	0.012075	1	1	1
ST8SIA4	NA	NA	NA	NA	NA	1.57e-06	0.000100659	0.0176153	1	1	1
NUP155	NA	NA	NA	NA	NA	5.67e-06	0.000362367	0.0634142	1	1	1
NR3C1	NA	NA	NA	NA	NA	3.16e-06	0.00020209	0.0353658	1	1	1
C5ORF15	NA	NA	NA	NA	NA	8.43e-07	5.39e-05	0.0094325	1	1	1
TRIM23	NA	NA	NA	NA	NA	2.8e-06	0.000178852	0.0312991	1	1	1
RARS	NA	NA	NA	NA	NA	5.2e-06	0.000332641	0.0582122	1	1	1
CDX1	NA	NA	NA	NA	NA	8.71e-07	5.57e-05	0.0097475	1	1	1
BNIP1	NA	NA	NA	NA	NA	2.36e-06	0.000150796	0.0263893	1	1	1
SLC7A14	NA	NA	NA	NA	NA	2.9e-06	0.000185272	0.0324226	1	1	1
SEMA3G	NA	NA	NA	NA	NA	3.19e-06	0.000203693	0.0356463	1	1	1
ZMYND10	NA	NA	NA	NA	NA	2.15e-06	0.000137108	0.0239939	1	1	1
LTF	NA	NA	NA	NA	NA	3.26e-06	0.000208116	0.0364203	1	1	1
MLH1	NA	NA	NA	NA	NA	2.97e-06	0.000189677	0.0331935	1	1	1
EHHADH	NA	NA	NA	NA	NA	3.26e-06	0.00020867	0.0365173	1	1	1
CRBN	NA	NA	NA	NA	NA	1.34e-06	8.56e-05	0.01498	1	1	1
HRG	NA	NA	NA	NA	NA	2.87e-06	0.000183715	0.0321501	1	1	1
RBP2	NA	NA	NA	NA	NA	1.08e-06	6.88e-05	0.01204	1	1	1
RBP1	NA	NA	NA	NA	NA	1.09e-06	6.98e-05	0.012215	1	1	1
PFKFB4	NA	NA	NA	NA	NA	2.17e-06	0.000138707	0.0242737	1	1	1
HES1	NA	NA	NA	NA	NA	1.59e-06	0.000101411	0.0177469	1	1	1
GNAT1	NA	NA	NA	NA	NA	1.4e-06	8.94e-05	0.015645	1	1	1
TUSC2	NA	NA	NA	NA	NA	4.62e-07	2.95e-05	0.0051625	1	1	1
NPRL2	NA	NA	NA	NA	NA	1.89e-06	0.000120864	0.0211512	1	1	1
GNB4	NA	NA	NA	NA	NA	3.32e-06	0.000211888	0.0370804	1	1	1
MORC1	NA	NA	NA	NA	NA	6.84e-06	0.00043708	0.076489	1	1	1
UMPS	NA	NA	NA	NA	NA	1.94e-06	0.000123839	0.0216718	1	1	1
ABTB1	NA	NA	NA	NA	NA	3.39e-06	0.000216849	0.0379486	1	1	1
KLHL18	NA	NA	NA	NA	NA	1.78e-06	0.00011346	0.0198555	1	1	1
HEMK1	NA	NA	NA	NA	NA	1.76e-06	0.000112434	0.019676	1	1	1
RRP9	NA	NA	NA	NA	NA	2.46e-06	0.000157207	0.0275112	1	1	1
AADAC	NA	NA	NA	NA	NA	1.76e-06	0.000112315	0.0196551	1	1	1
EIF1B	NA	NA	NA	NA	NA	4.93e-07	3.15e-05	0.0055125	1	1	1
ZBTB47	NA	NA	NA	NA	NA	1.12e-06	7.16e-05	0.01253	1	1	1
TNNC1	NA	NA	NA	NA	NA	7.58e-07	4.84e-05	0.00847	1	1	1
NKTR	NA	NA	NA	NA	NA	5.14e-06	0.000328312	0.0574546	1	1	1
SPCS1	NA	NA	NA	NA	NA	6.1e-07	3.9e-05	0.006825	1	1	1
NEK4	NA	NA	NA	NA	NA	3.7e-06	0.000236705	0.0414234	1	1	1
TMEM159	NA	NA	NA	NA	NA	4.02e-07	2.57e-05	0.0044975	1	1	1
WDFY1	NA	NA	NA	NA	NA	4.76e-06	0.000304207	0.0532362	1	1	1
EIF2AK2	NA	NA	NA	NA	NA	2.38e-06	0.000152245	0.0266429	1	1	1
DAZAP1	NA	NA	NA	NA	NA	1.6e-06	0.000102533	0.0179433	1	1	1
HEATR5B	NA	NA	NA	NA	NA	7.78e-06	0.000497039	0.0869818	1	1	1
MAPRE3	NA	NA	NA	NA	NA	8.37e-07	5.35e-05	0.0093625	1	1	1
TMSB10	NA	NA	NA	NA	NA	3.01e-07	1.92e-05	0.00336	1	1	1
MSH2	NA	NA	NA	NA	NA	3.37e-06	0.000215691	0.0377459	1	1	1
NCK2	NA	NA	NA	NA	NA	1.05e-06	6.69e-05	0.0117075	1	1	1
TFPI	NA	NA	NA	NA	NA	2.78e-06	0.000177489	0.0310606	1	1	1
SLC11A1	NA	NA	NA	NA	NA	5.98e-06	0.000382462	0.0669309	1	1	1
APOB	NA	NA	NA	NA	NA	8.01e-06	0.000511629	0.0895351	1	1	1
INO80B	NA	NA	NA	NA	NA	1.15e-06	7.34e-05	0.012845	1	1	1
TTL	NA	NA	NA	NA	NA	1.95e-06	0.000124313	0.0217548	1	1	1
FAHD2A	NA	NA	NA	NA	NA	1.69e-06	0.000107859	0.0188753	1	1	1
SF3B14	NA	NA	NA	NA	NA	5.78e-07	3.69e-05	0.0064575	1	1	1
SLC30A3	NA	NA	NA	NA	NA	1.05e-06	6.73e-05	0.0117775	1	1	1
NRBP1	NA	NA	NA	NA	NA	2.35e-06	0.000150006	0.0262511	1	1	1
SNX17	NA	NA	NA	NA	NA	1.91e-06	0.00012176	0.021308	1	1	1
REEP6	NA	NA	NA	NA	NA	5.96e-07	3.81e-05	0.0066675	1	1	1
WBP1	NA	NA	NA	NA	NA	1.26e-06	8.06e-05	0.014105	1	1	1
MOGS	NA	NA	NA	NA	NA	2.17e-06	0.000138831	0.0242954	1	1	1
TTC31	NA	NA	NA	NA	NA	2.99e-06	0.000191211	0.0334619	1	1	1
NDUFS7	NA	NA	NA	NA	NA	5.58e-07	3.57e-05	0.0062475	1	1	1
PCGF1	NA	NA	NA	NA	NA	1.78e-06	0.000113523	0.0198665	1	1	1
TLX2	NA	NA	NA	NA	NA	7.11e-07	4.54e-05	0.007945	1	1	1
DOK1	NA	NA	NA	NA	NA	1.45e-06	9.25e-05	0.0161875	1	1	1
ACADL	NA	NA	NA	NA	NA	4.5e-06	0.000287636	0.0503363	1	1	1
EVA1A	NA	NA	NA	NA	NA	4.47e-07	2.86e-05	0.005005	1	1	1
REG1A	NA	NA	NA	NA	NA	9.66e-07	6.17e-05	0.0107975	1	1	1
IGFBP2	NA	NA	NA	NA	NA	1.61e-06	0.000102867	0.0180017	1	1	1
IGFBP5	NA	NA	NA	NA	NA	1.62e-06	0.000103539	0.0181193	1	1	1
KCNJ13	NA	NA	NA	NA	NA	1.35e-06	8.61e-05	0.0150675	1	1	1
GGCX	NA	NA	NA	NA	NA	4.07e-06	0.000259954	0.045492	1	1	1
NEU2	NA	NA	NA	NA	NA	1.49e-06	9.5e-05	0.016625	1	1	1
HSPE1	NA	NA	NA	NA	NA	1.4e-06	8.93e-05	0.0156275	1	1	1
WNT6	NA	NA	NA	NA	NA	1.79e-06	0.000114568	0.0200494	1	1	1
IL1RL1	NA	NA	NA	NA	NA	2.62e-06	0.000167527	0.0293172	1	1	1
SLC9A2	NA	NA	NA	NA	NA	4.11e-06	0.000262473	0.0459328	1	1	1
AZU1	NA	NA	NA	NA	NA	6.24e-07	3.99e-05	0.0069825	1	1	1
PPP1R7	NA	NA	NA	NA	NA	4.29e-06	0.000274232	0.0479906	1	1	1
PROC	NA	NA	NA	NA	NA	2.43e-06	0.000155389	0.0271931	1	1	1
ID2	NA	NA	NA	NA	NA	1.68e-07	1.07e-05	0.0018725	1	1	1
ODC1	NA	NA	NA	NA	NA	9.77e-07	6.25e-05	0.0109375	1	1	1
GORASP2	NA	NA	NA	NA	NA	3.42e-06	0.00021846	0.0382305	1	1	1
CEBPZ	NA	NA	NA	NA	NA	2.85e-06	0.000182267	0.0318967	1	1	1
RMDN2	NA	NA	NA	NA	NA	1.89e-06	0.000120569	0.0210996	1	1	1
DLX2	NA	NA	NA	NA	NA	1.22e-06	7.83e-05	0.0137025	1	1	1
SLC1A4	NA	NA	NA	NA	NA	1.46e-06	9.33e-05	0.0163275	1	1	1
ORC2	NA	NA	NA	NA	NA	6.03e-06	0.000385372	0.0674401	1	1	1
PPP3R1	NA	NA	NA	NA	NA	9.95e-07	6.36e-05	0.01113	1	1	1
PLEK	NA	NA	NA	NA	NA	1.77e-06	0.00011287	0.0197522	1	1	1
PRTN3	NA	NA	NA	NA	NA	4.07e-07	2.6e-05	0.00455	1	1	1
KISS1R	NA	NA	NA	NA	NA	3.83e-07	2.45e-05	0.0042875	1	1	1
VAX2	NA	NA	NA	NA	NA	5.67e-07	3.62e-05	0.006335	1	1	1
ATP6V1B1	NA	NA	NA	NA	NA	2.93e-06	0.000187036	0.0327313	1	1	1
MSH6	NA	NA	NA	NA	NA	3.72e-06	0.000238057	0.04166	1	1	1
PLEKHA3	NA	NA	NA	NA	NA	2.88e-06	0.000183957	0.0321925	1	1	1
SPR	NA	NA	NA	NA	NA	6.57e-07	4.2e-05	0.00735	1	1	1
ENO1	NA	NA	NA	NA	NA	1.11e-06	7.1e-05	0.012425	1	1	1
SARS	NA	NA	NA	NA	NA	3.44e-06	0.000219937	0.038489	1	1	1
CLCA1	NA	NA	NA	NA	NA	3.9e-06	0.00024927	0.0436223	1	1	1
BCL9	NA	NA	NA	NA	NA	3.6e-06	0.000230398	0.0403197	1	1	1
TPSG1	NA	NA	NA	NA	NA	4.87e-07	3.11e-05	0.0054425	1	1	1
ANGPTL1	NA	NA	NA	NA	NA	1.89e-06	0.000120682	0.0211193	1	1	1
TCEANC2	NA	NA	NA	NA	NA	7.93e-07	5.07e-05	0.0088725	1	1	1
TMEM59	NA	NA	NA	NA	NA	1.41e-06	9e-05	0.01575	1	1	1
RPL22	NA	NA	NA	NA	NA	2.89e-07	1.85e-05	0.0032375	1	1	1
OPRD1	NA	NA	NA	NA	NA	4.59e-07	2.94e-05	0.005145	1	1	1
WDR77	NA	NA	NA	NA	NA	2.32e-06	0.000148422	0.0259738	1	1	1
C1ORF21	NA	NA	NA	NA	NA	1.58e-06	0.000101138	0.0176992	1	1	1
MAD2L2	NA	NA	NA	NA	NA	7.97e-07	5.1e-05	0.008925	1	1	1
MFN2	NA	NA	NA	NA	NA	2.2e-06	0.000140601	0.0246052	1	1	1
MIIP	NA	NA	NA	NA	NA	1.21e-06	7.76e-05	0.01358	1	1	1
SLC35D1	NA	NA	NA	NA	NA	2.06e-06	0.000131776	0.0230608	1	1	1
PRAMEF10	NA	NA	NA	NA	NA	5.44e-07	3.48e-05	0.00609	1	1	1
PRAMEF4	NA	NA	NA	NA	NA	6.45e-07	4.12e-05	0.00721	1	1	1
PRDM2	NA	NA	NA	NA	NA	3.2e-06	0.000204234	0.035741	1	1	1
RGS2	NA	NA	NA	NA	NA	1.88e-06	0.000120472	0.0210826	1	1	1
WARS2	NA	NA	NA	NA	NA	1.78e-06	0.0001137	0.0198975	1	1	1
OSCP1	NA	NA	NA	NA	NA	1.69e-06	0.000108102	0.0189178	1	1	1
NT5C1A	NA	NA	NA	NA	NA	1.18e-06	7.55e-05	0.0132125	1	1	1
AKR7A2	NA	NA	NA	NA	NA	8.44e-07	5.39e-05	0.0094325	1	1	1
CD160	NA	NA	NA	NA	NA	1.24e-06	7.94e-05	0.013895	1	1	1
LEPRE1	NA	NA	NA	NA	NA	2.88e-06	0.000184288	0.0322504	1	1	1
SLC19A2	NA	NA	NA	NA	NA	2.38e-06	0.000152071	0.0266124	1	1	1
SELL	NA	NA	NA	NA	NA	2.87e-06	0.000183236	0.0320663	1	1	1
FMO6P	NA	NA	NA	NA	NA	2.01e-06	0.000128211	0.0224369	1	1	1
VAMP4	NA	NA	NA	NA	NA	2.12e-06	0.000135714	0.0237499	1	1	1
SYF2	NA	NA	NA	NA	NA	9.1e-07	5.81e-05	0.0101675	1	1	1
CTSD	NA	NA	NA	NA	NA	8.65e-07	5.53e-05	0.0096775	1	1	1
A4GNT	NA	NA	NA	NA	NA	9.1e-07	5.81e-05	0.0101675	1	1	1
MMP8	NA	NA	NA	NA	NA	2.66e-06	0.000169946	0.0297406	1	1	1
APOA1	NA	NA	NA	NA	NA	9.96e-07	6.37e-05	0.0111475	1	1	1
SLC8A2	NA	NA	NA	NA	NA	1.73e-06	0.0001106	0.019355	1	1	1
ATIC	NA	NA	NA	NA	NA	6.33e-06	0.000404288	0.0707504	1	1	1
TNP1	NA	NA	NA	NA	NA	7.79e-07	4.98e-05	0.008715	1	1	1
FASTKD2	NA	NA	NA	NA	NA	4.64e-06	0.000296236	0.0518413	1	1	1
TTR	NA	NA	NA	NA	NA	4.83e-07	3.09e-05	0.0054075	1	1	1
SPACA1	NA	NA	NA	NA	NA	1.41e-06	9e-05	0.01575	1	1	1
TBPL1	NA	NA	NA	NA	NA	1.49e-06	9.53e-05	0.0166775	1	1	1
ZC2HC1B	NA	NA	NA	NA	NA	1.48e-06	9.43e-05	0.0165025	1	1	1
FBXO30	NA	NA	NA	NA	NA	1.86e-06	0.000118944	0.0208152	1	1	1
TNFAIP3	NA	NA	NA	NA	NA	3.24e-06	0.000207045	0.0362329	1	1	1
MED28	NA	NA	NA	NA	NA	5.35e-07	3.42e-05	0.005985	1	1	1
RNF103	NA	NA	NA	NA	NA	1.99e-06	0.000127344	0.0222852	1	1	1
RPN2	NA	NA	NA	NA	NA	2.29e-06	0.000146284	0.0255997	1	1	1
SOGA1	NA	NA	NA	NA	NA	3.11e-06	0.000198974	0.0348205	1	1	1
PKD2	NA	NA	NA	NA	NA	4.7e-06	0.000300633	0.0526108	1	1	1
ABCG2	NA	NA	NA	NA	NA	3.85e-06	0.000246195	0.0430841	1	1	1
FAM47E-STBD1	NA	NA	NA	NA	NA	7.08e-07	4.52e-05	0.00791	1	1	1
FAM47E-STBD1	NA	NA	NA	NA	NA	7.08e-07	4.52e-05	0.00791	1	1	1
CCNI	NA	NA	NA	NA	NA	1.24e-06	7.93e-05	0.0138775	1	1	1
RARRES1	NA	NA	NA	NA	NA	1.9e-06	0.000121587	0.0212777	1	1	1
C2ORF43	NA	NA	NA	NA	NA	1.08e-06	6.89e-05	0.0120575	1	1	1
FGF23	NA	NA	NA	NA	NA	3.97e-07	2.54e-05	0.004445	1	1	1
ELL2	NA	NA	NA	NA	NA	3.17e-06	0.000202523	0.0354415	1	1	1
NDUFB3	NA	NA	NA	NA	NA	7.32e-07	4.68e-05	0.00819	1	1	1
GDA	NA	NA	NA	NA	NA	3.12e-06	0.000199513	0.0349148	1	1	1
C2ORF40	NA	NA	NA	NA	NA	1.11e-06	7.08e-05	0.01239	1	1	1
CPSF3	NA	NA	NA	NA	NA	1.97e-06	0.000125596	0.0219793	1	1	1
DDX55	NA	NA	NA	NA	NA	3.86e-06	0.000246834	0.0431959	1	1	1
CCDC92	NA	NA	NA	NA	NA	1.31e-06	8.38e-05	0.014665	1	1	1
FKBP15	NA	NA	NA	NA	NA	7.49e-06	0.000479021	0.0838287	1	1	1
HDHD3	NA	NA	NA	NA	NA	6.46e-07	4.13e-05	0.0072275	1	1	1
VPS4B	NA	NA	NA	NA	NA	2.3e-06	0.000146955	0.0257171	1	1	1
SERPINB10	NA	NA	NA	NA	NA	1.37e-06	8.76e-05	0.01533	1	1	1
GSC	NA	NA	NA	NA	NA	6.62e-07	4.23e-05	0.0074025	1	1	1
ADCK1	NA	NA	NA	NA	NA	2.37e-06	0.000151386	0.0264925	1	1	1
IFI27L2	NA	NA	NA	NA	NA	7.14e-07	4.56e-05	0.00798	1	1	1
NEK9	NA	NA	NA	NA	NA	5.04e-06	0.000322032	0.0563556	1	1	1
ACYP1	NA	NA	NA	NA	NA	3.88e-07	2.48e-05	0.00434	1	1	1
IFT43	NA	NA	NA	NA	NA	1.73e-06	0.000110479	0.0193338	1	1	1
IRF2BPL	NA	NA	NA	NA	NA	1e-06	6.41e-05	0.0112175	1	1	1
ACOT2	NA	NA	NA	NA	NA	1.07e-06	6.83e-05	0.0119525	1	1	1
FLVCR2	NA	NA	NA	NA	NA	2.06e-06	0.000131836	0.0230713	1	1	1
TGFB3	NA	NA	NA	NA	NA	1.57e-06	0.000100578	0.0176011	1	1	1
PAPOLG	NA	NA	NA	NA	NA	4.22e-06	0.000269734	0.0472035	1	1	1
TP53I3	NA	NA	NA	NA	NA	8.79e-07	5.62e-05	0.009835	1	1	1
RHOQ	NA	NA	NA	NA	NA	8.48e-07	5.42e-05	0.009485	1	1	1
TMEM214	NA	NA	NA	NA	NA	2.49e-06	0.000159306	0.0278786	1	1	1
ATAD2B	NA	NA	NA	NA	NA	4.23e-06	0.000270153	0.0472768	1	1	1
FAM98A	NA	NA	NA	NA	NA	1.94e-06	0.000123769	0.0216596	1	1	1
YIPF4	NA	NA	NA	NA	NA	8.34e-07	5.33e-05	0.0093275	1	1	1
AFTPH	NA	NA	NA	NA	NA	2.35e-06	0.000150347	0.0263107	1	1	1
LGALSL	NA	NA	NA	NA	NA	9.54e-07	6.1e-05	0.010675	1	1	1
CRIPT	NA	NA	NA	NA	NA	5.83e-07	3.73e-05	0.0065275	1	1	1
TMEM180	NA	NA	NA	NA	NA	2.08e-06	0.000132986	0.0232725	1	1	1
PPP1R3C	NA	NA	NA	NA	NA	1.1e-06	7.04e-05	0.01232	1	1	1
PRLHR	NA	NA	NA	NA	NA	5.67e-07	3.63e-05	0.0063525	1	1	1
C10ORF95	NA	NA	NA	NA	NA	5.72e-07	3.65e-05	0.0063875	1	1	1
HOXB8	NA	NA	NA	NA	NA	9.02e-07	5.76e-05	0.01008	1	1	1
HOXB5	NA	NA	NA	NA	NA	5.5e-07	3.51e-05	0.0061425	1	1	1
HOXB7	NA	NA	NA	NA	NA	6.39e-07	4.08e-05	0.00714	1	1	1
HOXB1	NA	NA	NA	NA	NA	8.61e-07	5.51e-05	0.0096425	1	1	1
DUSP1	NA	NA	NA	NA	NA	1.61e-06	0.00010273	0.0179778	1	1	1
PANK3	NA	NA	NA	NA	NA	2.7e-06	0.000172393	0.0301688	1	1	1
MSX2	NA	NA	NA	NA	NA	8.65e-07	5.53e-05	0.0096775	1	1	1
INSL4	NA	NA	NA	NA	NA	2.83e-07	1.81e-05	0.0031675	1	1	1
LRP11	NA	NA	NA	NA	NA	2.38e-06	0.000152212	0.0266371	1	1	1
CCDC170	NA	NA	NA	NA	NA	4e-06	0.000255388	0.0446929	1	1	1
ARAP3	NA	NA	NA	NA	NA	9.96e-06	0.000636434	0.111376	1	1	1
PCDHB8	NA	NA	NA	NA	NA	1.08e-06	6.89e-05	0.0120575	1	1	1
PCDHB10	NA	NA	NA	NA	NA	1.18e-06	7.57e-05	0.0132475	1	1	1
PCDHB14	NA	NA	NA	NA	NA	1.15e-06	7.34e-05	0.012845	1	1	1
PCDHB12	NA	NA	NA	NA	NA	1.02e-06	6.52e-05	0.01141	1	1	1
SLC25A2	NA	NA	NA	NA	NA	7.01e-07	4.48e-05	0.00784	1	1	1
PRRX1	NA	NA	NA	NA	NA	1.57e-06	0.000100538	0.0175941	1	1	1
TNN	NA	NA	NA	NA	NA	7.14e-06	0.000456078	0.0798136	1	1	1
TTLL2	NA	NA	NA	NA	NA	1.54e-06	9.87e-05	0.0172725	1	1	1
MSANTD2	NA	NA	NA	NA	NA	1.67e-06	0.000106485	0.0186349	1	1	1
PDZD11	NA	NA	NA	NA	NA	1.02e-06	6.54e-05	0.011445	1	1	1
NUDCD1	NA	NA	NA	NA	NA	3.02e-06	0.000193025	0.0337794	1	1	1
MRC1	NA	NA	NA	NA	NA	1.92e-06	0.000122414	0.0214224	1	1	1
CCDC77	NA	NA	NA	NA	NA	1.59e-06	0.000101835	0.0178211	1	1	1
TNFSF11	NA	NA	NA	NA	NA	9.65e-07	6.17e-05	0.0107975	1	1	1
UFM1	NA	NA	NA	NA	NA	5.91e-07	3.78e-05	0.006615	1	1	1
ELF1	NA	NA	NA	NA	NA	1.88e-06	0.000120369	0.0210646	1	1	1
ALG5	NA	NA	NA	NA	NA	2.05e-06	0.000131085	0.0229399	1	1	1
FAM53C	NA	NA	NA	NA	NA	1.64e-06	0.000104982	0.0183719	1	1	1
MYOT	NA	NA	NA	NA	NA	2.92e-06	0.0001867	0.0326725	1	1	1
EGR1	NA	NA	NA	NA	NA	9.85e-07	6.3e-05	0.011025	1	1	1
PFN2	NA	NA	NA	NA	NA	8.06e-07	5.15e-05	0.0090125	1	1	1
NFYB	NA	NA	NA	NA	NA	1.51e-06	9.67e-05	0.0169225	1	1	1
CCDC53	NA	NA	NA	NA	NA	1.35e-06	8.61e-05	0.0150675	1	1	1
FZD3	NA	NA	NA	NA	NA	1.84e-06	0.000117877	0.0206285	1	1	1
DUSP4	NA	NA	NA	NA	NA	5.8e-07	3.71e-05	0.0064925	1	1	1
SORBS3	NA	NA	NA	NA	NA	2.86e-06	0.000182793	0.0319888	1	1	1
TARDBP	NA	NA	NA	NA	NA	9.31e-07	5.95e-05	0.0104125	1	1	1
PRAMEF2	NA	NA	NA	NA	NA	7.08e-07	4.52e-05	0.00791	1	1	1
RDH10	NA	NA	NA	NA	NA	1.16e-06	7.39e-05	0.0129325	1	1	1
DLX4	NA	NA	NA	NA	NA	6e-07	3.83e-05	0.0067025	1	1	1
COIL	NA	NA	NA	NA	NA	1.75e-06	0.000112006	0.019601	1	1	1
TBX2	NA	NA	NA	NA	NA	1.66e-06	0.000106003	0.0185505	1	1	1
SLC35B1	NA	NA	NA	NA	NA	1.32e-06	8.43e-05	0.0147525	1	1	1
TBX4	NA	NA	NA	NA	NA	1.97e-06	0.000125965	0.0220439	1	1	1
FAM117A	NA	NA	NA	NA	NA	1.66e-06	0.00010582	0.0185185	1	1	1
NCAPH	NA	NA	NA	NA	NA	4.23e-06	0.000270135	0.0472736	1	1	1
MND1	NA	NA	NA	NA	NA	2.52e-06	0.000161193	0.0282088	1	1	1
ZNF141	NA	NA	NA	NA	NA	7.5e-07	4.79e-05	0.0083825	1	1	1
TSHZ3	NA	NA	NA	NA	NA	1.26e-06	8.08e-05	0.01414	1	1	1
PLBD1	NA	NA	NA	NA	NA	1.6e-06	0.000102135	0.0178736	1	1	1
KLRK1	NA	NA	NA	NA	NA	8.67e-07	5.54e-05	0.009695	1	1	1
PYROXD1	NA	NA	NA	NA	NA	1.67e-06	0.000106489	0.0186356	1	1	1
IAPP	NA	NA	NA	NA	NA	1.69e-07	1.08e-05	0.00189	1	1	1
KCNJ8	NA	NA	NA	NA	NA	1.02e-06	6.5e-05	0.011375	1	1	1
TAS2R7	NA	NA	NA	NA	NA	4.31e-07	2.75e-05	0.0048125	1	1	1
TFG	NA	NA	NA	NA	NA	2.26e-06	0.00014474	0.0253295	1	1	1
KALRN	NA	NA	NA	NA	NA	1.01e-05	0.000643698	0.112647	1	1	1
NAA50	NA	NA	NA	NA	NA	1.2e-06	7.67e-05	0.0134225	1	1	1
GJA8	NA	NA	NA	NA	NA	7.89e-07	5.04e-05	0.00882	1	1	1
MAPK8IP1	NA	NA	NA	NA	NA	2.16e-06	0.000137864	0.0241262	1	1	1
DEPDC7	NA	NA	NA	NA	NA	1.84e-06	0.000117844	0.0206227	1	1	1
CAT	NA	NA	NA	NA	NA	1.81e-06	0.000115822	0.0202689	1	1	1
GJA3	NA	NA	NA	NA	NA	3.84e-07	2.45e-05	0.0042875	1	1	1
GHSR	NA	NA	NA	NA	NA	9.82e-07	6.27e-05	0.0109725	1	1	1
TNFSF10	NA	NA	NA	NA	NA	1.82e-06	0.000116344	0.0203602	1	1	1
CPXM2	NA	NA	NA	NA	NA	4.28e-06	0.000273399	0.0478448	1	1	1
GSTM2	NA	NA	NA	NA	NA	1.89e-06	0.00012079	0.0211383	1	1	1
ACVR2A	NA	NA	NA	NA	NA	3.57e-06	0.000227944	0.0398902	1	1	1
POLK	NA	NA	NA	NA	NA	3.52e-06	0.00022514	0.0393995	1	1	1
FLT3	NA	NA	NA	NA	NA	3.45e-06	0.000220184	0.0385322	1	1	1
RASL11A	NA	NA	NA	NA	NA	6e-07	3.84e-05	0.00672	1	1	1
FYTTD1	NA	NA	NA	NA	NA	3.43e-06	0.000219181	0.0383567	1	1	1
MYOG	NA	NA	NA	NA	NA	1.13e-06	7.2e-05	0.0126	1	1	1
PRM2	NA	NA	NA	NA	NA	3.83e-07	2.45e-05	0.0042875	1	1	1
AHR	NA	NA	NA	NA	NA	2.5e-06	0.000159502	0.0279128	1	1	1
BBS9	NA	NA	NA	NA	NA	3.91e-06	0.000249883	0.0437295	1	1	1
OCM	NA	NA	NA	NA	NA	3.41e-07	2.18e-05	0.003815	1	1	1
EEPD1	NA	NA	NA	NA	NA	1.54e-06	9.85e-05	0.0172375	1	1	1
KIAA0087	NA	NA	NA	NA	NA	9.12e-08	5.83e-06	0.00102025	1	1	1
HOXA7	NA	NA	NA	NA	NA	4.34e-07	2.77e-05	0.0048475	1	1	1
INHBA	NA	NA	NA	NA	NA	6.04e-07	3.86e-05	0.006755	1	1	1
FKBP9	NA	NA	NA	NA	NA	1.57e-06	0.000100133	0.0175233	1	1	1
NT5C3A	NA	NA	NA	NA	NA	1.14e-06	7.29e-05	0.0127575	1	1	1
POLM	NA	NA	NA	NA	NA	1.92e-06	0.000122613	0.0214573	1	1	1
RAMP3	NA	NA	NA	NA	NA	4.05e-07	2.59e-05	0.0045325	1	1	1
FTSJ2	NA	NA	NA	NA	NA	4.98e-07	3.18e-05	0.005565	1	1	1
TWIST1	NA	NA	NA	NA	NA	2.02e-07	1.29e-05	0.0022575	1	1	1
CLTA	NA	NA	NA	NA	NA	9.8e-07	6.27e-05	0.0109725	1	1	1
TAF1L	NA	NA	NA	NA	NA	3.15e-06	0.000201404	0.0352457	1	1	1
DNAI1	NA	NA	NA	NA	NA	2.56e-06	0.000163327	0.0285822	1	1	1
ZC3HAV1	NA	NA	NA	NA	NA	4.37e-06	0.000279051	0.0488339	1	1	1
AKR1D1	NA	NA	NA	NA	NA	2.58e-06	0.000164961	0.0288682	1	1	1
NEUROG3	NA	NA	NA	NA	NA	6.35e-07	4.06e-05	0.007105	1	1	1
SRGN	NA	NA	NA	NA	NA	6.71e-07	4.29e-05	0.0075075	1	1	1
EGR2	NA	NA	NA	NA	NA	7.27e-07	4.64e-05	0.00812	1	1	1
FAM149B1	NA	NA	NA	NA	NA	1.63e-06	0.000104231	0.0182404	1	1	1
UNG	NA	NA	NA	NA	NA	1.79e-06	0.00011416	0.019978	1	1	1
IFT81	NA	NA	NA	NA	NA	5.09e-06	0.000325235	0.0569161	1	1	1
ACADS	NA	NA	NA	NA	NA	2.55e-06	0.000162806	0.0284911	1	1	1
RNF11	NA	NA	NA	NA	NA	5.49e-07	3.51e-05	0.0061425	1	1	1
BHLHE41	NA	NA	NA	NA	NA	9.19e-07	5.87e-05	0.0102725	1	1	1
SSPN	NA	NA	NA	NA	NA	4.02e-07	2.57e-05	0.0044975	1	1	1
DDX39A	NA	NA	NA	NA	NA	1.12e-06	7.16e-05	0.01253	1	1	1
C19ORF43	NA	NA	NA	NA	NA	3.09e-07	1.97e-05	0.0034475	1	1	1
CD97	NA	NA	NA	NA	NA	2.14e-06	0.000136892	0.0239561	1	1	1
ZNF442	NA	NA	NA	NA	NA	1.5e-06	9.57e-05	0.0167475	1	1	1
CCDC70	NA	NA	NA	NA	NA	6.58e-07	4.2e-05	0.00735	1	1	1
EBPL	NA	NA	NA	NA	NA	7.04e-07	4.5e-05	0.007875	1	1	1
ATP7B	NA	NA	NA	NA	NA	3.7e-06	0.000236343	0.04136	1	1	1
NEUROD4	NA	NA	NA	NA	NA	5.26e-07	3.36e-05	0.00588	1	1	1
ORMDL2	NA	NA	NA	NA	NA	6.27e-07	4.01e-05	0.0070175	1	1	1
PDE1B	NA	NA	NA	NA	NA	2.52e-06	0.000161111	0.0281944	1	1	1
HOXC13	NA	NA	NA	NA	NA	4.93e-07	3.15e-05	0.0055125	1	1	1
LRP1	NA	NA	NA	NA	NA	1.93e-05	0.00123146	0.215506	1	1	1
HOXC12	NA	NA	NA	NA	NA	4.49e-07	2.87e-05	0.0050225	1	1	1
HOXC6	NA	NA	NA	NA	NA	7.31e-07	4.67e-05	0.0081725	1	1	1
FAAH	NA	NA	NA	NA	NA	2.3e-06	0.000147031	0.0257304	1	1	1
C1ORF63	NA	NA	NA	NA	NA	1.1e-06	7.02e-05	0.012285	1	1	1
SEC61A1	NA	NA	NA	NA	NA	3.48e-06	0.000222318	0.0389056	1	1	1
RAB9B	NA	NA	NA	NA	NA	4.55e-07	2.91e-05	0.0050925	1	1	1
RIF1	NA	NA	NA	NA	NA	1.21e-05	0.000772985	0.135272	1	1	1
TTC21B	NA	NA	NA	NA	NA	1.03e-05	0.000655641	0.114737	1	1	1
NMI	NA	NA	NA	NA	NA	2.18e-06	0.000139485	0.0244099	1	1	1
TNFAIP6	NA	NA	NA	NA	NA	1.96e-06	0.000125381	0.0219417	1	1	1
ACVR1C	NA	NA	NA	NA	NA	3.39e-06	0.000216482	0.0378843	1	1	1
SLC36A1	NA	NA	NA	NA	NA	3.29e-06	0.00021034	0.0368095	1	1	1
BATF3	NA	NA	NA	NA	NA	1.31e-06	8.4e-05	0.0147	1	1	1
KCNJ2	NA	NA	NA	NA	NA	9.18e-07	5.87e-05	0.0102725	1	1	1
PLA2G12A	NA	NA	NA	NA	NA	1.13e-06	7.23e-05	0.0126525	1	1	1
SNRPA	NA	NA	NA	NA	NA	7.76e-07	4.96e-05	0.00868	1	1	1
B9D2	NA	NA	NA	NA	NA	5.94e-07	3.79e-05	0.0066325	1	1	1
C4BPB	NA	NA	NA	NA	NA	2.36e-06	0.000151084	0.0264397	1	1	1
ZNF350	NA	NA	NA	NA	NA	1.44e-06	9.21e-05	0.0161175	1	1	1
RAB38	NA	NA	NA	NA	NA	7.52e-07	4.8e-05	0.0084	1	1	1
GPR83	NA	NA	NA	NA	NA	1.25e-06	8.02e-05	0.014035	1	1	1
HAUS3	NA	NA	NA	NA	NA	1.13e-06	7.24e-05	0.01267	1	1	1
CHPF	NA	NA	NA	NA	NA	2.49e-06	0.000159045	0.0278329	1	1	1
INHA	NA	NA	NA	NA	NA	1.12e-06	7.16e-05	0.01253	1	1	1
ENKD1	NA	NA	NA	NA	NA	1.3e-06	8.31e-05	0.0145425	1	1	1
ACTR5	NA	NA	NA	NA	NA	1.66e-06	0.000105947	0.0185407	1	1	1
MC3R	NA	NA	NA	NA	NA	3.54e-07	2.26e-05	0.003955	1	1	1
GCNT7	NA	NA	NA	NA	NA	2.89e-07	1.84e-05	0.00322	1	1	1
SYS1	NA	NA	NA	NA	NA	5.74e-07	3.67e-05	0.0064225	1	1	1
PI3	NA	NA	NA	NA	NA	2.77e-07	1.77e-05	0.0030975	1	1	1
WFDC3	NA	NA	NA	NA	NA	9.13e-07	5.83e-05	0.0102025	1	1	1
ATP5E	NA	NA	NA	NA	NA	3.39e-07	2.17e-05	0.0037975	1	1	1
SRSF6	NA	NA	NA	NA	NA	1.82e-06	0.00011637	0.0203648	1	1	1
RAB22A	NA	NA	NA	NA	NA	1.4e-06	8.97e-05	0.0156975	1	1	1
PTGIS	NA	NA	NA	NA	NA	1.86e-06	0.000118604	0.0207557	1	1	1
SNAI1	NA	NA	NA	NA	NA	8.63e-07	5.52e-05	0.00966	1	1	1
MOCS3	NA	NA	NA	NA	NA	8.1e-07	5.18e-05	0.009065	1	1	1
RNF114	NA	NA	NA	NA	NA	9.37e-07	5.99e-05	0.0104825	1	1	1
PEPD	NA	NA	NA	NA	NA	1.72e-06	0.000109776	0.0192108	1	1	1
IL9R	NA	NA	NA	NA	NA	3e-06	0.000191847	0.0335732	1	1	1
MCEE	NA	NA	NA	NA	NA	5.74e-07	3.67e-05	0.0064225	1	1	1
PAIP2B	NA	NA	NA	NA	NA	5.99e-07	3.83e-05	0.0067025	1	1	1
SNRNP27	NA	NA	NA	NA	NA	1.55e-06	9.92e-05	0.01736	1	1	1
MPHOSPH10	NA	NA	NA	NA	NA	2.84e-06	0.000181759	0.0318078	1	1	1
IL17C	NA	NA	NA	NA	NA	7.3e-07	4.67e-05	0.0081725	1	1	1
LIPE	NA	NA	NA	NA	NA	2.54e-06	0.000162628	0.0284599	1	1	1
PSG1	NA	NA	NA	NA	NA	1.51e-06	9.64e-05	0.01687	1	1	1
IRGC	NA	NA	NA	NA	NA	6.04e-07	3.86e-05	0.006755	1	1	1
LYPD3	NA	NA	NA	NA	NA	8.89e-07	5.68e-05	0.00994	1	1	1
CEACAM8	NA	NA	NA	NA	NA	1.14e-06	7.26e-05	0.012705	1	1	1
RNF39	NA	NA	NA	NA	NA	9.38e-07	6e-05	0.0105	1	1	1
DST	NA	NA	NA	NA	NA	1.96e-05	0.00125436	0.219514	1	1	1
FBXO9	NA	NA	NA	NA	NA	2.04e-06	0.000130271	0.0227974	1	1	1
RRP36	NA	NA	NA	NA	NA	1.67e-06	0.000106525	0.0186419	1	1	1
BTN1A1	NA	NA	NA	NA	NA	1.26e-06	8.04e-05	0.01407	1	1	1
BTN3A3	NA	NA	NA	NA	NA	1.7e-06	0.000108534	0.0189934	1	1	1
SNRPC	NA	NA	NA	NA	NA	8.1e-07	5.18e-05	0.009065	1	1	1
SLC17A1	NA	NA	NA	NA	NA	1.58e-06	0.000101142	0.0176998	1	1	1
HIST1H1D	NA	NA	NA	NA	NA	1.51e-07	9.62e-06	0.0016835	1	1	1
HIST1H4G	NA	NA	NA	NA	NA	1.31e-07	8.37e-06	0.00146475	1	1	1
UNC5CL	NA	NA	NA	NA	NA	1.49e-06	9.5e-05	0.016625	1	1	1
AARS2	NA	NA	NA	NA	NA	4.39e-06	0.000280626	0.0491096	1	1	1
HIST1H1A	NA	NA	NA	NA	NA	1.67e-07	1.07e-05	0.0018725	1	1	1
ZNF391	NA	NA	NA	NA	NA	9.99e-07	6.38e-05	0.011165	1	1	1
HIST1H2BG	NA	NA	NA	NA	NA	1.4e-07	8.95e-06	0.00156625	1	1	1
OR2B6	NA	NA	NA	NA	NA	5.66e-07	3.62e-05	0.006335	1	1	1
TBCC	NA	NA	NA	NA	NA	6.69e-07	4.27e-05	0.0074725	1	1	1
HIST1H3B	NA	NA	NA	NA	NA	3.35e-07	2.14e-05	0.003745	1	1	1
APOBEC2	NA	NA	NA	NA	NA	5.11e-07	3.27e-05	0.0057225	1	1	1
TREM1	NA	NA	NA	NA	NA	7.67e-07	4.9e-05	0.008575	1	1	1
MEA1	NA	NA	NA	NA	NA	6.79e-07	4.34e-05	0.007595	1	1	1
COL21A1	NA	NA	NA	NA	NA	4.73e-06	0.00030224	0.052892	1	1	1
SOX4	NA	NA	NA	NA	NA	4.14e-07	2.65e-05	0.0046375	1	1	1
CPNE5	NA	NA	NA	NA	NA	3.03e-06	0.000193906	0.0339335	1	1	1
SSR1	NA	NA	NA	NA	NA	1.06e-06	6.81e-05	0.0119175	1	1	1
NRN1	NA	NA	NA	NA	NA	3.99e-07	2.55e-05	0.0044625	1	1	1
ATXN1	NA	NA	NA	NA	NA	1.15e-06	7.38e-05	0.012915	1	1	1
EREG	NA	NA	NA	NA	NA	1.05e-06	6.71e-05	0.0117425	1	1	1
SCGB1D2	NA	NA	NA	NA	NA	5.47e-07	3.49e-05	0.0061075	1	1	1
SCGB2A1	NA	NA	NA	NA	NA	4.4e-07	2.82e-05	0.004935	1	1	1
EMC3	NA	NA	NA	NA	NA	1.04e-06	6.65e-05	0.0116375	1	1	1
KATNAL2	NA	NA	NA	NA	NA	2.25e-06	0.000143494	0.0251115	1	1	1
BBS2	NA	NA	NA	NA	NA	3.72e-06	0.0002378	0.041615	1	1	1
MT2A	NA	NA	NA	NA	NA	4.1e-07	2.62e-05	0.004585	1	1	1
GOT2	NA	NA	NA	NA	NA	1.86e-06	0.00011862	0.0207585	1	1	1
SPHK2	NA	NA	NA	NA	NA	1.52e-06	9.69e-05	0.0169575	1	1	1
PIWIL1	NA	NA	NA	NA	NA	6.39e-06	0.000408714	0.071525	1	1	1
RAP2A	NA	NA	NA	NA	NA	5.42e-07	3.47e-05	0.0060725	1	1	1
SLC10A2	NA	NA	NA	NA	NA	1.5e-06	9.59e-05	0.0167825	1	1	1
EFNB2	NA	NA	NA	NA	NA	1.32e-06	8.41e-05	0.0147175	1	1	1
SLC22A5	NA	NA	NA	NA	NA	3.14e-06	0.000200411	0.0350719	1	1	1
IRF1	NA	NA	NA	NA	NA	2.65e-06	0.000169226	0.0296145	1	1	1
BMP4	NA	NA	NA	NA	NA	9.9e-07	6.33e-05	0.0110775	1	1	1
SOX9	NA	NA	NA	NA	NA	1.27e-06	8.11e-05	0.0141925	1	1	1
MYH2	NA	NA	NA	NA	NA	5.5e-06	0.000351737	0.061554	1	1	1
MRPS7	NA	NA	NA	NA	NA	1.03e-06	6.59e-05	0.0115325	1	1	1
GGA3	NA	NA	NA	NA	NA	3.21e-06	0.000205003	0.0358755	1	1	1
ARMC7	NA	NA	NA	NA	NA	5.74e-07	3.67e-05	0.0064225	1	1	1
NUP85	NA	NA	NA	NA	NA	4.13e-06	0.000263946	0.0461905	1	1	1
NT5C	NA	NA	NA	NA	NA	1.03e-06	6.61e-05	0.0115675	1	1	1
MSTO1	NA	NA	NA	NA	NA	3.99e-06	0.000254855	0.0445996	1	1	1
MBOAT7	NA	NA	NA	NA	NA	1.29e-06	8.23e-05	0.0144025	1	1	1
LILRB3	NA	NA	NA	NA	NA	2.24e-06	0.000143325	0.0250819	1	1	1
ZBTB46	NA	NA	NA	NA	NA	1.84e-06	0.00011748	0.020559	1	1	1
SLC35F5	NA	NA	NA	NA	NA	3.89e-06	0.000248877	0.0435535	1	1	1
INSIG2	NA	NA	NA	NA	NA	1.44e-06	9.22e-05	0.016135	1	1	1
PSD4	NA	NA	NA	NA	NA	4.76e-06	0.000304179	0.0532313	1	1	1
PSPN	NA	NA	NA	NA	NA	2.43e-07	1.55e-05	0.0027125	1	1	1
ALKBH7	NA	NA	NA	NA	NA	5.23e-07	3.34e-05	0.005845	1	1	1
CLPP	NA	NA	NA	NA	NA	4.72e-07	3.02e-05	0.005285	1	1	1
TNFSF9	NA	NA	NA	NA	NA	3.31e-07	2.12e-05	0.00371	1	1	1
THOC2	NA	NA	NA	NA	NA	1.05e-05	0.000674165	0.117979	1	1	1
CD70	NA	NA	NA	NA	NA	5.1e-07	3.26e-05	0.005705	1	1	1
C3	NA	NA	NA	NA	NA	5.14e-06	0.000328538	0.0574942	1	1	1
SH2D3A	NA	NA	NA	NA	NA	1.32e-06	8.46e-05	0.014805	1	1	1
RTN2	NA	NA	NA	NA	NA	2.53e-06	0.000161731	0.0283029	1	1	1
VASP	NA	NA	NA	NA	NA	1.8e-06	0.000115073	0.0201378	1	1	1
SYMPK	NA	NA	NA	NA	NA	4.27e-06	0.000272659	0.0477153	1	1	1
C20ORF26	NA	NA	NA	NA	NA	3.87e-06	0.0002473	0.0432775	1	1	1
CDC25B	NA	NA	NA	NA	NA	1.67e-06	0.000106769	0.0186846	1	1	1
GNRH2	NA	NA	NA	NA	NA	5.36e-07	3.43e-05	0.0060025	1	1	1
CD93	NA	NA	NA	NA	NA	1.21e-06	7.74e-05	0.013545	1	1	1
CST8	NA	NA	NA	NA	NA	3.62e-07	2.31e-05	0.0040425	1	1	1
TMX4	NA	NA	NA	NA	NA	8.45e-07	5.4e-05	0.00945	1	1	1
AP5S1	NA	NA	NA	NA	NA	3.2e-07	2.05e-05	0.0035875	1	1	1
DSTN	NA	NA	NA	NA	NA	3.64e-07	2.33e-05	0.0040775	1	1	1
LAMP5	NA	NA	NA	NA	NA	7.65e-07	4.89e-05	0.0085575	1	1	1
SNRPB2	NA	NA	NA	NA	NA	6.45e-07	4.12e-05	0.00721	1	1	1
TCF15	NA	NA	NA	NA	NA	1.6e-07	1.02e-05	0.001785	1	1	1
OTOR	NA	NA	NA	NA	NA	3.41e-07	2.18e-05	0.003815	1	1	1
SCRT2	NA	NA	NA	NA	NA	3.46e-07	2.21e-05	0.0038675	1	1	1
DEFB129	NA	NA	NA	NA	NA	2.18e-07	1.39e-05	0.0024325	1	1	1
TLE6	NA	NA	NA	NA	NA	1.33e-06	8.5e-05	0.014875	1	1	1
S1PR4	NA	NA	NA	NA	NA	4.96e-07	3.17e-05	0.0055475	1	1	1
NCLN	NA	NA	NA	NA	NA	1.33e-06	8.48e-05	0.01484	1	1	1
PITHD1	NA	NA	NA	NA	NA	7.85e-07	5.02e-05	0.008785	1	1	1
FNTB	NA	NA	NA	NA	NA	2.35e-06	0.00015009	0.0262657	1	1	1
MMP24	NA	NA	NA	NA	NA	1.42e-06	9.06e-05	0.015855	1	1	1
NECAB3	NA	NA	NA	NA	NA	1.44e-06	9.17e-05	0.0160475	1	1	1
RALY	NA	NA	NA	NA	NA	1.02e-06	6.49e-05	0.0113575	1	1	1
PLAGL2	NA	NA	NA	NA	NA	5.75e-07	3.68e-05	0.00644	1	1	1
UROD	NA	NA	NA	NA	NA	1.79e-06	0.000114682	0.0200693	1	1	1
SLC35E2	NA	NA	NA	NA	NA	3.14e-07	2e-05	0.0035	1	1	1
PCID2	NA	NA	NA	NA	NA	3.7e-06	0.000236416	0.0413728	1	1	1
SLURP1	NA	NA	NA	NA	NA	8.52e-07	5.45e-05	0.0095375	1	1	1
CAPNS1	NA	NA	NA	NA	NA	1.66e-06	0.000106186	0.0185825	1	1	1
PDCD2L	NA	NA	NA	NA	NA	1.1e-06	7.02e-05	0.012285	1	1	1
UBA2	NA	NA	NA	NA	NA	2.25e-06	0.00014389	0.0251808	1	1	1
HCST	NA	NA	NA	NA	NA	3.98e-07	2.55e-05	0.0044625	1	1	1
FFAR1	NA	NA	NA	NA	NA	3.36e-07	2.15e-05	0.0037625	1	1	1
COX6B1	NA	NA	NA	NA	NA	4.05e-07	2.59e-05	0.0045325	1	1	1
KRT13	NA	NA	NA	NA	NA	1.14e-06	7.29e-05	0.0127575	1	1	1
KRT38	NA	NA	NA	NA	NA	1.3e-06	8.28e-05	0.01449	1	1	1
CCR7	NA	NA	NA	NA	NA	6.99e-07	4.47e-05	0.0078225	1	1	1
KRT9	NA	NA	NA	NA	NA	1.42e-06	9.08e-05	0.01589	1	1	1
NR1D1	NA	NA	NA	NA	NA	1.7e-06	0.000108558	0.0189977	1	1	1
ARL2	NA	NA	NA	NA	NA	8.75e-07	5.59e-05	0.0097825	1	1	1
BCL2L12	NA	NA	NA	NA	NA	1.37e-06	8.78e-05	0.015365	1	1	1
RRAS	NA	NA	NA	NA	NA	9.01e-07	5.76e-05	0.01008	1	1	1
PRRG2	NA	NA	NA	NA	NA	9.41e-07	6.02e-05	0.010535	1	1	1
TSKS	NA	NA	NA	NA	NA	2.19e-06	0.000139969	0.0244946	1	1	1
GLTSCR2	NA	NA	NA	NA	NA	1.9e-06	0.000121546	0.0212705	1	1	1
FLRT1	NA	NA	NA	NA	NA	6.07e-07	3.88e-05	0.00679	1	1	1
SBDS	NA	NA	NA	NA	NA	1.09e-06	6.99e-05	0.0122325	1	1	1
CSN1S1	NA	NA	NA	NA	NA	2.12e-06	0.000135504	0.0237132	1	1	1
STATH	NA	NA	NA	NA	NA	6.27e-07	4e-05	0.007	1	1	1
MLX	NA	NA	NA	NA	NA	1.05e-06	6.73e-05	0.0117775	1	1	1
WNK4	NA	NA	NA	NA	NA	3.78e-06	0.0002413	0.0422275	1	1	1
DNASE1	NA	NA	NA	NA	NA	7.87e-07	5.03e-05	0.0088025	1	1	1
TRAP1	NA	NA	NA	NA	NA	2.05e-06	0.000130986	0.0229226	1	1	1
SUGP1	NA	NA	NA	NA	NA	1.86e-06	0.000119004	0.0208257	1	1	1
DDX49	NA	NA	NA	NA	NA	1.77e-06	0.000113251	0.0198189	1	1	1
GDF1	NA	NA	NA	NA	NA	2.11e-07	1.35e-05	0.0023625	1	1	1
SDF2	NA	NA	NA	NA	NA	6.87e-07	4.39e-05	0.0076825	1	1	1
NSRP1	NA	NA	NA	NA	NA	1.6e-06	0.000102298	0.0179022	1	1	1
SLC35A2	NA	NA	NA	NA	NA	7.8e-07	4.99e-05	0.0087325	1	1	1
CFP	NA	NA	NA	NA	NA	2e-06	0.000128127	0.0224222	1	1	1
ELK1	NA	NA	NA	NA	NA	7.28e-07	4.65e-05	0.0081375	1	1	1
ATG14	NA	NA	NA	NA	NA	2.33e-06	0.000148679	0.0260188	1	1	1
SIX1	NA	NA	NA	NA	NA	8.07e-07	5.16e-05	0.00903	1	1	1
DLGAP5	NA	NA	NA	NA	NA	3.74e-06	0.000239156	0.0418523	1	1	1
L3HYPDH	NA	NA	NA	NA	NA	1.04e-06	6.64e-05	0.01162	1	1	1
HSPA2	NA	NA	NA	NA	NA	8.58e-07	5.48e-05	0.00959	1	1	1
TBPL2	NA	NA	NA	NA	NA	1.46e-06	9.31e-05	0.0162925	1	1	1
SGPP1	NA	NA	NA	NA	NA	1.06e-06	6.76e-05	0.01183	1	1	1
PLEKHG3	NA	NA	NA	NA	NA	3.23e-06	0.000206631	0.0361604	1	1	1
EVI2A	NA	NA	NA	NA	NA	5.05e-07	3.23e-05	0.0056525	1	1	1
OMG	NA	NA	NA	NA	NA	5.55e-07	3.54e-05	0.006195	1	1	1
CTAG2	NA	NA	NA	NA	NA	6.91e-07	4.42e-05	0.007735	1	1	1
CANX	NA	NA	NA	NA	NA	5.08e-06	0.000324526	0.0567921	1	1	1
PYCARD	NA	NA	NA	NA	NA	4.25e-07	2.72e-05	0.00476	1	1	1
PHPT1	NA	NA	NA	NA	NA	9.52e-07	6.08e-05	0.01064	1	1	1
TRAF2	NA	NA	NA	NA	NA	3.03e-06	0.000193754	0.0339069	1	1	1
ABHD8	NA	NA	NA	NA	NA	9.86e-07	6.3e-05	0.011025	1	1	1
HELB	NA	NA	NA	NA	NA	3.29e-06	0.000210465	0.0368314	1	1	1
YEATS4	NA	NA	NA	NA	NA	1.19e-06	7.63e-05	0.0133525	1	1	1
TAS2R3	NA	NA	NA	NA	NA	4.64e-07	2.97e-05	0.0051975	1	1	1
TAS2R4	NA	NA	NA	NA	NA	4.3e-07	2.75e-05	0.0048125	1	1	1
TAS2R5	NA	NA	NA	NA	NA	6.83e-07	4.37e-05	0.0076475	1	1	1
ZNF777	NA	NA	NA	NA	NA	2.39e-06	0.000152514	0.02669	1	1	1
IDUA	NA	NA	NA	NA	NA	1.29e-06	8.22e-05	0.014385	1	1	1
ZNF317	NA	NA	NA	NA	NA	1.37e-06	8.77e-05	0.0153475	1	1	1
PIN1	NA	NA	NA	NA	NA	3.37e-07	2.16e-05	0.00378	1	1	1
FBXL12	NA	NA	NA	NA	NA	6.74e-07	4.31e-05	0.0075425	1	1	1
KIF17	NA	NA	NA	NA	NA	2.27e-06	0.00014516	0.025403	1	1	1
OR7A10	NA	NA	NA	NA	NA	2.63e-07	1.68e-05	0.00294	1	1	1
KLF2	NA	NA	NA	NA	NA	3.71e-07	2.37e-05	0.0041475	1	1	1
OR7C2	NA	NA	NA	NA	NA	2.27e-07	1.45e-05	0.0025375	1	1	1
F2RL3	NA	NA	NA	NA	NA	4.21e-07	2.69e-05	0.0047075	1	1	1
HCFC1R1	NA	NA	NA	NA	NA	3.45e-07	2.2e-05	0.00385	1	1	1
HN1L	NA	NA	NA	NA	NA	3.8e-07	2.43e-05	0.0042525	1	1	1
GFER	NA	NA	NA	NA	NA	2.6e-07	1.66e-05	0.002905	1	1	1
SYNGR3	NA	NA	NA	NA	NA	2.6e-07	1.66e-05	0.002905	1	1	1
GNG13	NA	NA	NA	NA	NA	1.42e-07	9.1e-06	0.0015925	1	1	1
ZNF10	NA	NA	NA	NA	NA	1.65e-06	0.000105157	0.0184025	1	1	1
MON1B	NA	NA	NA	NA	NA	1.74e-06	0.00011138	0.0194915	1	1	1
METTL25	NA	NA	NA	NA	NA	2.86e-06	0.000182502	0.0319378	1	1	1
EIF3K	NA	NA	NA	NA	NA	1.19e-06	7.58e-05	0.013265	1	1	1
OR1E2	NA	NA	NA	NA	NA	4.02e-07	2.57e-05	0.0044975	1	1	1
TUBA4A	NA	NA	NA	NA	NA	1.95e-06	0.000124555	0.0217971	1	1	1
VIL1	NA	NA	NA	NA	NA	7.98e-06	0.000510301	0.0893027	1	1	1
AAMP	NA	NA	NA	NA	NA	4.27e-06	0.000273103	0.047793	1	1	1
HSPB1	NA	NA	NA	NA	NA	6.95e-07	4.44e-05	0.00777	1	1	1
GNG11	NA	NA	NA	NA	NA	3.74e-07	2.39e-05	0.0041825	1	1	1
SHFM1	NA	NA	NA	NA	NA	7.28e-07	4.66e-05	0.008155	1	1	1
GNGT1	NA	NA	NA	NA	NA	4.92e-07	3.14e-05	0.005495	1	1	1
PTPN12	NA	NA	NA	NA	NA	3.97e-06	0.000253531	0.0443679	1	1	1
[truncated: 16,612 more rows]

## Sheet: Missense genes (oe <0.75)
Gene Symbol	Observed Number	Expected Probablity	Scaled Expected Probablity	Expected Variant Number	p-value	FDR	Bonferroni Correction
NOTCH1	8	1.09e-05	0.0031335	0.548363	1.08e-07	0.000563423	0.00135151
BCKDK	4	1.32e-06	0.000378557	0.0662475	7.36e-07	0.00191417	0.0092103
GTF3C4	3	2.23e-06	0.000639148	0.111851	0.000211139	0.365974	1
EMX1	2	5.6e-07	0.000160795	0.0281391	0.000386419	0.502345	1
FAM46C	2	6.59e-07	0.000189235	0.0331161	0.000533451	0.554789	1
DHH	2	7.63e-07	0.000218965	0.0383189	0.000711796	0.61689	1
LRFN5	2	1.2e-06	0.000343164	0.0600537	0.00172351	1	1
GLCE	2	1.29e-06	0.000370304	0.0648032	0.00200066	1	1
RBM6	3	5.2e-06	0.00149382	0.261419	0.0024165	1	1
HSPA12B	2	1.43e-06	0.000410737	0.071879	0.00245001	1	1
BACE2	2	1.44e-06	0.000413204	0.0723107	0.00247884	1	1
ZNF879	2	1.46e-06	0.000418038	0.0731567	0.00253577	1	1
RAB6A	2	1.5e-06	0.000429721	0.0752012	0.0026759	1	1
ASCL2	1	5.95e-08	1.71e-05	0.0029925	0.0029874	1	1
BEND3	2	1.61e-06	0.000463678	0.0811436	0.00310341	1	1
CPSF4	2	1.83e-06	0.000525656	0.0919898	0.00396028	1	1
TRIM9	2	1.89e-06	0.000543274	0.0950729	0.00422168	1	1
PCDH9	2	1.96e-06	0.000563526	0.098617	0.00453177	1	1
HNRNPM	2	2.06e-06	0.000591399	0.103495	0.00497527	1	1
CPNE6	2	2.22e-06	0.000637966	0.111644	0.00575888	1	1
MAFK	1	1.39e-07	4e-05	0.007	0.00696885	1	1
FBXO41	2	2.51e-06	0.000720193	0.126034	0.00727043	1	1
FUS	2	2.64e-06	0.000758446	0.132728	0.00802816	1	1
ZG16	1	1.62e-07	4.66e-05	0.008155	0.0081263	1	1
SHISA6	1	1.88e-07	5.41e-05	0.0094675	0.00942568	1	1
MDGA1	2	2.89e-06	0.000830872	0.145403	0.00955536	1	1
RHOBTB3	2	2.99e-06	0.000857673	0.150093	0.0101507	1	1
ZNF865	1	2.05e-07	5.87e-05	0.0102725	0.0102261	1	1
JUNB	1	2.11e-07	6.07e-05	0.0106225	0.0105629	1	1
PIEZO2	2	3.06e-06	0.00087785	0.153624	0.0106095	1	1
RFPL4A	1	2.17e-07	6.23e-05	0.0109025	0.0108385	1	1
PDE4B	2	3.16e-06	0.000908602	0.159005	0.0113261	1	1
ACTN4	2	3.24e-06	0.000930827	0.162895	0.0118569	1	1
OLIG2	1	2.52e-07	7.24e-05	0.01267	0.0125899	1	1
OCSTAMP	1	2.62e-07	7.52e-05	0.01316	0.013075	1	1
LTB4R	1	3e-07	8.62e-05	0.015085	0.0149682	1	1
PHOSPHO1	1	3.03e-07	8.7e-05	0.015225	0.0151123	1	1
INSM1	1	3.24e-07	9.3e-05	0.016275	0.0161403	1	1
TMEM121	1	3.24e-07	9.31e-05	0.0162925	0.0161625	1	1
EXOC1	2	3.85e-06	0.00110601	0.193553	0.0164098	1	1
HIST1H3B	1	3.35e-07	9.63e-05	0.0168525	0.0167058	1	1
C1QTNF4	1	3.45e-07	9.92e-05	0.01736	0.0172126	1	1
PRR18	1	3.53e-07	0.000101321	0.0177312	0.0175758	1	1
TBK1	2	4.04e-06	0.00115932	0.202881	0.0179209	1	1
C1QB	1	3.68e-07	0.000105781	0.0185117	0.0183424	1	1
SHISA7	1	3.77e-07	0.000108339	0.0189593	0.0187818	1	1
H2AFX	1	3.77e-07	0.000108349	0.0189611	0.0187834	1	1
NDST3	2	4.37e-06	0.00125348	0.219359	0.0207276	1	1
UBE2O	2	4.38e-06	0.00125763	0.220084	0.0208552	1	1
EBF4	1	4.2e-07	0.000120626	0.0211095	0.0208895	1	1
CNTN1	2	4.46e-06	0.00127994	0.223989	0.0215473	1	1
EGR3	1	4.51e-07	0.000129423	0.022649	0.0223958	1	1
PRNP	1	4.66e-07	0.000133958	0.0234426	0.0231715	1	1
FOXL2	1	4.96e-07	0.000142531	0.0249429	0.0246362	1	1
ASCL1	1	5.03e-07	0.000144417	0.025273	0.0249581	1	1
MOB3B	1	5.12e-07	0.000147006	0.0257261	0.0253998	1	1
ZNF593	1	5.3e-07	0.000152089	0.0266156	0.0262664	1	1
COX7A1	1	5.36e-07	0.000153863	0.026926	0.0265688	1	1
FAM50B	1	5.39e-07	0.000154855	0.0270996	0.0267378	1	1
MYPOP	1	5.43e-07	0.00015594	0.0272895	0.0269226	1	1
LTBP3	2	5.09e-06	0.00146274	0.255979	0.0275656	1	1
PHYHIP	1	5.57e-07	0.000159886	0.0279801	0.0275944	1	1
CBLN1	1	5.64e-07	0.000162003	0.0283505	0.0279546	1	1
PARD6B	1	5.85e-07	0.000168007	0.0294012	0.0289755	1	1
GNAZ	1	5.91e-07	0.000169586	0.0296776	0.029244	1	1
MCIDAS	1	6.01e-07	0.000172474	0.0301829	0.0297346	1	1
STRIP1	2	5.31e-06	0.00152474	0.266829	0.0297428	1	1
S1PR1	1	6.01e-07	0.000172726	0.030227	0.0297772	1	1
ADAMTS6	2	5.31e-06	0.0015258	0.267015	0.0297808	1	1
DCUN1D3	1	6.12e-07	0.000175778	0.0307612	0.0302955	1	1
SHANK1	2	5.4e-06	0.00155188	0.271579	0.030717	1	1
MAF	1	6.21e-07	0.000178368	0.0312144	0.030735	1	1
SP9	1	6.26e-07	0.000179835	0.0314711	0.0309839	1	1
RBM3	1	6.27e-07	0.000180068	0.0315119	0.0310234	1	1
TMEM101	1	6.31e-07	0.000181111	0.0316944	0.0312002	1	1
CHMP4B	1	6.38e-07	0.000183228	0.0320649	0.0315591	1	1
TUBB4A	1	6.45e-07	0.000185339	0.0324343	0.031917	1	1
BABAM1	1	6.88e-07	0.000197592	0.0345786	0.0339909	1	1
TADA2B	1	7.03e-07	0.000201777	0.035311	0.0346983	1	1
FBXL14	1	7.34e-07	0.000210864	0.0369012	0.0362325	1	1
WNT5B	1	7.54e-07	0.000216442	0.0378774	0.037173	1	1
UBR4	3	1.46e-05	0.00417981	0.731467	0.0377392	1	1
SLC35A2	1	7.8e-07	0.000224099	0.0392173	0.0384624	1	1
LRRC4B	1	7.81e-07	0.000224299	0.0392523	0.0384962	1	1
GABARAPL2	1	7.87e-07	0.000226068	0.0395619	0.0387938	1	1
CDK5R2	1	7.97e-07	0.000228946	0.0400655	0.039278	1	1
FZD9	1	7.99e-07	0.000229483	0.0401595	0.0393683	1	1
ARL5B	1	8.03e-07	0.000230491	0.0403359	0.0395378	1	1
HIC2	1	8.03e-07	0.000230704	0.0403732	0.0395736	1	1
HEXIM1	1	8.05e-07	0.000231031	0.0404304	0.0396285	1	1
RPS19	1	8.12e-07	0.000233203	0.0408105	0.0399936	1	1
LAMTOR1	1	8.24e-07	0.000236726	0.041427	0.0405854	1	1
DENND4A	2	6.31e-06	0.00181144	0.317003	0.0406458	1	1
EN2	1	8.31e-07	0.000238633	0.0417608	0.0409055	1	1
KCTD17	1	8.33e-07	0.000239168	0.0418544	0.0409954	1	1
ANKS1B	2	6.37e-06	0.00182849	0.319985	0.041335	1	1
UBC	1	8.46e-07	0.000242924	0.0425117	0.0416257	1	1
MED12L	3	1.52e-05	0.00436171	0.763299	0.0419243	1	1
BTBD17	1	8.54e-07	0.000245113	0.0428948	0.0419928	1	1
EIF3G	1	8.58e-07	0.00024652	0.043141	0.0422287	1	1
CREBBP	2	6.46e-06	0.00185381	0.324418	0.0423674	1	1
JAZF1	1	8.65e-07	0.000248388	0.0434679	0.0425418	1	1
UBE2D4	1	8.67e-07	0.000249078	0.0435886	0.0426575	1	1
RPS5	1	8.73e-07	0.000250605	0.0438559	0.0429134	1	1
MGAT3	1	8.74e-07	0.000250935	0.0439136	0.0429686	1	1
MPPED1	1	8.92e-07	0.000256012	0.0448021	0.0438188	1	1
ATP6V1E1	1	8.94e-07	0.000256653	0.0449143	0.0439261	1	1
ZMAT4	1	9.08e-07	0.000260675	0.0456181	0.0445989	1	1
KLF3	1	9.14e-07	0.000262465	0.0459314	0.0448982	1	1
TNFAIP1	1	9.23e-07	0.00026502	0.0463785	0.0453253	1	1
SPRYD7	1	9.24e-07	0.00026526	0.0464205	0.0453655	1	1
SPDYA	1	9.36e-07	0.000268646	0.0470131	0.045931	1	1
ELAVL2	1	9.36e-07	0.000268732	0.0470281	0.0459454	1	1
CCND1	1	9.39e-07	0.000269768	0.0472094	0.0461184	1	1
TCF19	1	9.54e-07	0.000273818	0.0479181	0.0467945	1	1
FAM186A	1	9.78e-07	0.000280959	0.0491678	0.0479852	1	1
SLC1A6	1	9.82e-07	0.000281878	0.0493287	0.0481385	1	1
FZD7	1	9.83e-07	0.000282368	0.0494144	0.0482201	1	1
EGR1	1	9.85e-07	0.000282882	0.0495043	0.0483057	1	1
CCDC94	1	9.99e-07	0.000286818	0.0501931	0.0489612	1	1
IRF2BP1	1	1e-06	0.000288071	0.0504124	0.0491697	1	1
UBTD2	1	1.02e-06	0.000292024	0.0511042	0.0498274	1	1
ENC1	1	1.04e-06	0.000297951	0.0521414	0.0508127	1	1
ISLR2	1	1.05e-06	0.000300374	0.0525654	0.0512153	1	1
ST8SIA3	1	1.05e-06	0.000300402	0.0525704	0.05122	1	1
FOXK1	1	1.05e-06	0.000301204	0.0527107	0.0513532	1	1
PI4KA	2	7.21e-06	0.00206976	0.362208	0.051549	1	1
PIAS4	1	1.07e-06	0.000306981	0.0537217	0.052312	1	1
DMWD	1	1.09e-06	0.000313523	0.0548665	0.0533966	1	1
CDC37	1	1.09e-06	0.000313525	0.0548669	0.0533971	1	1
FABP2	1	1.1e-06	0.000314862	0.0551008	0.0536186	1	1
CNP	1	1.11e-06	0.000319893	0.0559813	0.0544516	1	1
SARM1	1	1.13e-06	0.000324791	0.0568384	0.0552619	1	1
CACNG3	1	1.14e-06	0.000326348	0.0571109	0.0555196	1	1
PDPK1	1	1.14e-06	0.000327691	0.0573459	0.0557414	1	1
AGPAT1	1	1.14e-06	0.0003281	0.0574175	0.0558092	1	1
BOD1	1	1.14e-06	0.000328179	0.0574313	0.0558221	1	1
PCNP	1	1.15e-06	0.000328816	0.0575428	0.0559274	1	1
ZNF219	1	1.16e-06	0.000334194	0.0584839	0.0568159	1	1
GBX2	1	1.17e-06	0.000335169	0.0586546	0.0569769	1	1
RAB5B	1	1.18e-06	0.000339978	0.0594961	0.0577704	1	1
TK1	1	1.19e-06	0.000340401	0.0595702	0.0578402	1	1
JPH4	1	1.19e-06	0.000340468	0.0595819	0.0578512	1	1
IL21	1	1.19e-06	0.000341098	0.0596922	0.0579552	1	1
CBX4	1	1.19e-06	0.000341151	0.0597014	0.0579639	1	1
JPH2	1	1.21e-06	0.000348413	0.0609723	0.0591607	1	1
DYRK2	1	1.22e-06	0.000349108	0.0610939	0.0592751	1	1
PSMA7	1	1.25e-06	0.000357802	0.0626154	0.0607058	1	1
ATF1	1	1.26e-06	0.000360733	0.0631283	0.0611876	1	1
TBC1D30	1	1.26e-06	0.000360814	0.0631425	0.0612009	1	1
FEM1C	1	1.26e-06	0.000360839	0.0631468	0.061205	1	1
VASH1	1	1.27e-06	0.000366032	0.0640556	0.0620582	1	1
ZNF541	1	1.28e-06	0.000367096	0.0642418	0.0622329	1	1
EHD1	1	1.28e-06	0.000367888	0.0643804	0.0623629	1	1
NEURL1B	1	1.29e-06	0.000371431	0.0650004	0.0629442	1	1
WDR24	1	1.3e-06	0.000373803	0.0654155	0.0633334	1	1
PTGES3	1	1.31e-06	0.000375648	0.0657384	0.0636358	1	1
CSRNP2	1	1.34e-06	0.000383837	0.0671715	0.0649772	1	1
LUC7L	1	1.34e-06	0.000384258	0.0672452	0.0650461	1	1
RBBP7	1	1.34e-06	0.00038487	0.0673523	0.0651463	1	1
SPTBN1	2	8.24e-06	0.00236756	0.414323	0.0652425	1	1
ZIC1	1	1.37e-06	0.000393471	0.0688574	0.0665529	1	1
MAP2K3	1	1.37e-06	0.000393881	0.0689292	0.0666199	1	1
RBCK1	1	1.37e-06	0.000394457	0.06903	0.066714	1	1
GABRG3	1	1.4e-06	0.000402957	0.0705175	0.0681018	1	1
LRRC8B	1	1.4e-06	0.000403035	0.0705311	0.0681145	1	1
TP73	1	1.41e-06	0.000405201	0.0709102	0.0684677	1	1
DDAH1	1	1.41e-06	0.000405368	0.0709394	0.068495	1	1
PPARA	1	1.41e-06	0.000406218	0.0710882	0.0686336	1	1
GSPT1	1	1.42e-06	0.000406513	0.0711398	0.0686818	1	1
TRNAU1AP	1	1.42e-06	0.00040698	0.0712215	0.0687579	1	1
FAM192A	1	1.43e-06	0.000409673	0.0716928	0.0691968	1	1
HVCN1	1	1.48e-06	0.000423706	0.0741485	0.0714809	1	1
MOSPD2	1	1.48e-06	0.000425361	0.0744382	0.0717499	1	1
IKZF3	1	1.49e-06	0.000426607	0.0746562	0.0719522	1	1
ERG	1	1.51e-06	0.000434297	0.076002	0.0732009	1	1
GABRB3	1	1.53e-06	0.000438725	0.0767769	0.0739192	1	1
BCL11B	1	1.55e-06	0.000444339	0.0777593	0.0748289	1	1
TXNL1	1	1.55e-06	0.00044444	0.077777	0.0748453	1	1
AGPAT3	1	1.55e-06	0.000445066	0.0778865	0.0749467	1	1
SAMD8	1	1.55e-06	0.000445675	0.0779931	0.0750452	1	1
ANKDD1B	1	1.56e-06	0.00044935	0.0786363	0.0756403	1	1
PICK1	1	1.57e-06	0.000449626	0.0786846	0.0756849	1	1
NHSL1	1	1.59e-06	0.000455541	0.0797197	0.0766416	1	1
ZNF143	1	1.6e-06	0.000458909	0.0803091	0.0771859	1	1
CCNI2	1	1.6e-06	0.000459459	0.0804053	0.0772748	1	1
TCEA1	1	1.6e-06	0.000460101	0.0805177	0.0773785	1	1
RFX2	1	1.61e-06	0.00046205	0.0808587	0.0776932	1	1
PSMD7	1	1.61e-06	0.000462484	0.0809347	0.0777633	1	1
REPIN1	1	1.61e-06	0.000463342	0.0810848	0.0779019	1	1
MBOAT2	1	1.61e-06	0.000463411	0.0810969	0.077913	1	1
RND3	1	1.63e-06	0.000468295	0.0819516	0.0787012	1	1
KATNAL1	1	1.63e-06	0.00046895	0.0820662	0.0788069	1	1
TBX2	1	1.66e-06	0.000476275	0.0833481	0.0799875	1	1
FBXL5	1	1.66e-06	0.000477167	0.0835042	0.0801312	1	1
SUMO1	1	1.69e-06	0.000484703	0.084823	0.081344	1	1
MATK	1	1.69e-06	0.000484814	0.0848424	0.0813618	1	1
PRMT1	1	1.69e-06	0.000484844	0.0848477	0.0813667	1	1
LSM14A	1	1.69e-06	0.000485453	0.0849543	0.0814647	1	1
SYT3	1	1.69e-06	0.000485615	0.0849826	0.0814907	1	1
STK38L	1	1.7e-06	0.000487294	0.0852765	0.0817606	1	1
NF1	2	9.59e-06	0.00275337	0.481839	0.0845344	1	1
TLN1	2	9.61e-06	0.00275875	0.482781	0.0848145	1	1
SLC16A10	1	1.77e-06	0.000507788	0.0888629	0.0850496	1	1
RASGEF1A	1	1.77e-06	0.000508728	0.0890274	0.0852002	1	1
KLHL18	1	1.78e-06	0.000509781	0.0892117	0.0853689	1	1
DMAP1	1	1.79e-06	0.000513537	0.089869	0.0859702	1	1
PLEKHA2	1	1.82e-06	0.000521962	0.0913433	0.0873175	1	1
MAPK8	1	1.83e-06	0.000526852	0.0921991	0.0880985	1	1
GPCPD1	1	1.84e-06	0.000527855	0.0923746	0.0882587	1	1
DTX4	1	1.84e-06	0.000528902	0.0925579	0.0884259	1	1
PCBP4	1	1.85e-06	0.00053093	0.0929128	0.0887494	1	1
ZNF207	1	1.85e-06	0.000531587	0.0930277	0.0888544	1	1
PPM1G	1	1.85e-06	0.000531772	0.0930601	0.0888838	1	1
MAP3K10	1	1.85e-06	0.000532536	0.0931938	0.0890056	1	1
RBM46	1	1.87e-06	0.00053641	0.0938717	0.0896235	1	1
RAB11FIP4	1	1.87e-06	0.000538105	0.0941684	0.0898936	1	1
HS2ST1	1	1.91e-06	0.000547087	0.0957402	0.0913238	1	1
ACVR2B	1	1.91e-06	0.000548813	0.0960423	0.0915983	1	1
ZSWIM4	1	1.91e-06	0.000548874	0.0960529	0.0916081	1	1
TSPAN5	1	1.91e-06	0.000549156	0.0961023	0.0916529	1	1
PDSS1	1	1.92e-06	0.000550086	0.096265	0.0918007	1	1
FLOT1	1	1.92e-06	0.000551586	0.0965275	0.0920394	1	1
ATF7	1	1.92e-06	0.000552397	0.0966695	0.0921681	1	1
SEMA6B	1	1.93e-06	0.000552808	0.0967414	0.0922336	1	1
RPLP0	1	1.94e-06	0.000557342	0.0975348	0.0929539	1	1
ZNF449	1	1.94e-06	0.000557575	0.0975756	0.092991	1	1
VPS51	1	1.95e-06	0.00056002	0.0980035	0.0933792	1	1
FGF12	1	1.95e-06	0.000560172	0.0980301	0.0934033	1	1
TRAPPC13	1	1.96e-06	0.000562796	0.0984893	0.0938197	1	1
MEIS1	1	1.96e-06	0.000562862	0.0985009	0.0938302	1	1
CYTH4	1	1.96e-06	0.000562925	0.0985119	0.0938403	1	1
CSNK1D	1	1.96e-06	0.000563872	0.0986776	0.0939905	1	1
DOPEY1	2	1.03e-05	0.0029555	0.517213	0.0952474	1	1
ATP5A1	1	2.01e-06	0.000575885	0.10078	0.0958942	1	1
SPRYD3	1	2.01e-06	0.000577167	0.101004	0.0960971	1	1
ARHGEF9	1	2.02e-06	0.000578984	0.101322	0.0963847	1	1
PHC1	1	2.02e-06	0.000579185	0.101357	0.0964165	1	1
ICAM5	1	2.02e-06	0.000580324	0.101557	0.0965968	1	1
HSP90AB1	1	2.04e-06	0.000585814	0.102517	0.0974648	1	1
CLTB	1	2.06e-06	0.000592077	0.103613	0.0984539	1	1
GTPBP1	1	2.07e-06	0.000594464	0.104031	0.0988306	1	1
ABHD2	1	2.09e-06	0.000599136	0.104849	0.0995676	1	1
SLC16A14	1	2.11e-06	0.000606365	0.106114	0.100707	1	1
GNB2	1	2.12e-06	0.000609158	0.106603	0.101146	1	1
FAM133B	1	2.12e-06	0.000610119	0.106771	0.101298	1	1
EEF1G	1	2.13e-06	0.000613059	0.107285	0.10176	1	1
OSGIN2	1	2.14e-06	0.00061365	0.107389	0.101853	1	1
PPP1CC	1	2.14e-06	0.000614665	0.107566	0.102013	1	1
FBXL17	1	2.15e-06	0.000617092	0.107991	0.102394	1	1
SAP30BP	1	2.16e-06	0.000620039	0.108507	0.102857	1	1
DGCR8	1	2.16e-06	0.000621037	0.108681	0.103014	1	1
RASIP1	1	2.17e-06	0.000623243	0.109068	0.103361	1	1
ZC3H12B	1	2.17e-06	0.000623804	0.109166	0.103449	1	1
RAF1	1	2.18e-06	0.000625551	0.109471	0.103723	1	1
BICD2	1	2.19e-06	0.000629656	0.11019	0.104367	1	1
PAX6	1	2.19e-06	0.000629723	0.110202	0.104377	1	1
WBP11	1	2.2e-06	0.000631035	0.110431	0.104583	1	1
CABP1	1	2.2e-06	0.000632546	0.110696	0.10482	1	1
SLC5A1	1	2.22e-06	0.000636635	0.111411	0.105461	1	1
JADE3	1	2.24e-06	0.000642126	0.112372	0.106321	1	1
SMG9	1	2.25e-06	0.000644941	0.112865	0.106761	1	1
SCN1A	2	1.1e-05	0.00316912	0.554596	0.106963	1	1
ADAM17	1	2.26e-06	0.000648686	0.11352	0.107347	1	1
ALDH1A2	1	2.26e-06	0.00064889	0.113556	0.107378	1	1
MEPCE	1	2.26e-06	0.000650184	0.113782	0.107581	1	1
CD6	1	2.27e-06	0.000650688	0.11387	0.107659	1	1
AHDC1	1	2.27e-06	0.000650824	0.113894	0.107681	1	1
STK4	1	2.28e-06	0.000654634	0.114561	0.108276	1	1
PDCD1	1	2.28e-06	0.000654783	0.114587	0.108299	1	1
ZNF346	1	2.29e-06	0.000656651	0.114914	0.108591	1	1
RCOR2	1	2.29e-06	0.000658362	0.115213	0.108858	1	1
UBR7	1	2.29e-06	0.000658782	0.115287	0.108923	1	1
SNX6	1	2.3e-06	0.000661682	0.115794	0.109376	1	1
PABPC4	1	2.33e-06	0.000668635	0.117011	0.11046	1	1
PPP6C	1	2.34e-06	0.000671293	0.117476	0.110873	1	1
ATAT1	1	2.34e-06	0.000672391	0.117668	0.111044	1	1
UHRF2	1	2.34e-06	0.000673319	0.117831	0.111189	1	1
SETD7	1	2.35e-06	0.000674167	0.117979	0.111321	1	1
PIAS2	1	2.35e-06	0.000675929	0.118288	0.111595	1	1
PKM	1	2.36e-06	0.000676357	0.118362	0.111662	1	1
CACNB1	1	2.36e-06	0.000678789	0.118788	0.11204	1	1
CRY2	1	2.39e-06	0.000685125	0.119897	0.113025	1	1
FRMD5	1	2.39e-06	0.000685609	0.119982	0.1131	1	1
PTH1R	1	2.39e-06	0.000685947	0.120041	0.113152	1	1
ZNF512	1	2.4e-06	0.000688893	0.120556	0.11361	1	1
VCPIP1	1	2.4e-06	0.000689213	0.120612	0.113659	1	1
RNF14	1	2.42e-06	0.000694162	0.121478	0.114427	1	1
ACTR2	1	2.44e-06	0.000700007	0.122501	0.115333	1	1
CDH8	1	2.45e-06	0.000702993	0.123024	0.115796	1	1
TIPARP	1	2.45e-06	0.000703768	0.123159	0.115916	1	1
USP5	1	2.45e-06	0.000704078	0.123214	0.115964	1	1
GRIN2A	1	2.47e-06	0.000710189	0.124283	0.116909	1	1
NF2	1	2.48e-06	0.000711596	0.124529	0.117127	1	1
STRN4	1	2.49e-06	0.000714215	0.124988	0.117532	1	1
CTNNBL1	1	2.51e-06	0.000719559	0.125923	0.118357	1	1
ALG6	1	2.51e-06	0.00072175	0.126306	0.118695	1	1
GOT1	1	2.54e-06	0.000730163	0.127779	0.119993	1	1
RNFT2	1	2.55e-06	0.000732936	0.128264	0.12042	1	1
RASGRP4	1	2.56e-06	0.000736393	0.128869	0.120952	1	1
NLGN1	1	2.57e-06	0.000737107	0.128994	0.121062	1	1
PCDH1	1	2.58e-06	0.000740741	0.12963	0.121621	1	1
UBR3	2	1.2e-05	0.00343319	0.600808	0.121941	1	1
HCN1	1	2.6e-06	0.000747178	0.130756	0.122611	1	1
CNNM2	1	2.6e-06	0.000747409	0.130797	0.122647	1	1
CD163	1	2.61e-06	0.000748174	0.13093	0.122764	1	1
NR1H4	1	2.61e-06	0.000748639	0.131012	0.122836	1	1
BAP1	1	2.61e-06	0.000750771	0.131385	0.123163	1	1
STK3	1	2.63e-06	0.000755151	0.132151	0.123835	1	1
ZNF521	1	2.65e-06	0.000759839	0.132972	0.124554	1	1
IRF1	1	2.65e-06	0.000760337	0.133059	0.124631	1	1
ARHGEF3	1	2.65e-06	0.000760686	0.13312	0.124684	1	1
API5	1	2.65e-06	0.000761821	0.133319	0.124858	1	1
SERBP1	1	2.68e-06	0.000769068	0.134587	0.125968	1	1
PPP2R5D	1	2.69e-06	0.000771185	0.134957	0.126292	1	1
SYNCRIP	1	2.69e-06	0.000771352	0.134987	0.126318	1	1
CDS1	1	2.69e-06	0.00077206	0.13511	0.126426	1	1
ILF3	1	2.7e-06	0.000774407	0.135521	0.126785	1	1
TNFAIP2	1	2.7e-06	0.000774935	0.135614	0.126866	1	1
SAMD4A	1	2.71e-06	0.000778076	0.136163	0.127346	1	1
KLHL24	1	2.72e-06	0.000780403	0.136571	0.127702	1	1
RAPGEF5	1	2.75e-06	0.000790151	0.138276	0.12919	1	1
NUCKS1	1	2.77e-06	0.000794711	0.139074	0.129885	1	1
LEO1	1	2.79e-06	0.000801522	0.140266	0.130922	1	1
CXXC1	1	2.79e-06	0.000801942	0.14034	0.130986	1	1
SLC25A25	1	2.81e-06	0.000806803	0.141191	0.131726	1	1
PPP4R1	1	2.82e-06	0.000808946	0.141566	0.132051	1	1
PXN	1	2.82e-06	0.00080946	0.141655	0.13213	1	1
BRPF1	1	2.84e-06	0.000815758	0.142758	0.133086	1	1
SRSF11	1	2.84e-06	0.000815936	0.142789	0.133113	1	1
ZNF282	1	2.86e-06	0.00082071	0.143624	0.133838	1	1
DDR1	1	2.88e-06	0.000827036	0.144731	0.134797	1	1
ADAMTS10	1	2.89e-06	0.000831016	0.145428	0.1354	1	1
MARK4	1	2.9e-06	0.000832786	0.145738	0.135668	1	1
PHF12	1	2.91e-06	0.000835694	0.146246	0.136108	1	1
SEC62	1	2.91e-06	0.000836469	0.146382	0.136225	1	1
ANKRD28	1	2.92e-06	0.000839321	0.146881	0.136657	1	1
SEMA7A	1	2.95e-06	0.00084748	0.148309	0.13789	1	1
SLC6A17	1	2.95e-06	0.000847894	0.148381	0.137952	1	1
L3MBTL2	1	3e-06	0.000860683	0.15062	0.139881	1	1
CPNE5	1	3.03e-06	0.000871225	0.152464	0.141468	1	1
ESRRG	1	3.03e-06	0.000871252	0.152469	0.141472	1	1
EIF3E	1	3.03e-06	0.000871501	0.152513	0.141509	1	1
CCNYL1	1	3.05e-06	0.000876449	0.153379	0.142253	1	1
DOT1L	1	3.11e-06	0.000892783	0.156237	0.144703	1	1
NTN4	1	3.12e-06	0.000896881	0.156954	0.145317	1	1
KCNQ2	1	3.17e-06	0.000910215	0.159288	0.147311	1	1
MAPK8IP3	1	3.19e-06	0.000916735	0.160429	0.148284	1	1
ATP13A1	1	3.23e-06	0.000926919	0.162211	0.149802	1	1
SACM1L	1	3.24e-06	0.000929356	0.162637	0.150165	1	1
RSBN1	1	3.26e-06	0.000935009	0.163627	0.151006	1	1
SLC10A7	1	3.27e-06	0.000938399	0.16422	0.15151	1	1
MEST	1	3.28e-06	0.000942196	0.164884	0.152074	1	1
BRD3	1	3.28e-06	0.000942634	0.164961	0.152139	1	1
TIAL1	1	3.29e-06	0.000944673	0.165318	0.152442	1	1
RPS6KA4	1	3.3e-06	0.000946551	0.165646	0.152721	1	1
KCNH5	1	3.3e-06	0.000946649	0.165664	0.152735	1	1
GRIK3	1	3.31e-06	0.000951641	0.166537	0.153476	1	1
UBA5	1	3.33e-06	0.000956515	0.16739	0.154198	1	1
BRSK1	1	3.35e-06	0.000961079	0.168189	0.154874	1	1
NRG2	1	3.36e-06	0.000964731	0.168828	0.155415	1	1
VPS35	1	3.37e-06	0.000968087	0.169415	0.155911	1	1
SNW1	1	3.38e-06	0.000971129	0.169948	0.156361	1	1
VAC14	1	3.38e-06	0.000971447	0.170003	0.156408	1	1
CIT	2	1.41e-05	0.0040524	0.709169	0.158792	1	1
MSI1	1	3.44e-06	0.000989226	0.173115	0.159031	1	1
SLC12A9	1	3.45e-06	0.000991098	0.173442	0.159307	1	1
DOCK11	2	1.42e-05	0.00408352	0.714617	0.160696	1	1
METTL14	1	3.51e-06	0.00100932	0.176631	0.161986	1	1
DHX40	1	3.52e-06	0.00101218	0.177131	0.162405	1	1
LRP8	1	3.55e-06	0.00101812	0.178171	0.163276	1	1
CERS2	1	3.55e-06	0.00101953	0.178417	0.163483	1	1
NNT	1	3.6e-06	0.00103429	0.181001	0.165644	1	1
VPS52	1	3.62e-06	0.00103838	0.181716	0.16624	1	1
PRPF4B	1	3.63e-06	0.00104222	0.182388	0.166801	1	1
NEK7	1	3.63e-06	0.00104264	0.182462	0.166863	1	1
BCL6	1	3.63e-06	0.00104306	0.182535	0.166924	1	1
ADCY1	1	3.64e-06	0.00104542	0.182949	0.167269	1	1
ARHGAP42	1	3.66e-06	0.00104958	0.183676	0.167875	1	1
CTNND2	1	3.66e-06	0.00105101	0.183926	0.168083	1	1
PRKCA	1	3.66e-06	0.00105231	0.184155	0.168273	1	1
PPP2R5C	1	3.71e-06	0.00106554	0.186469	0.170198	1	1
KMT2A	2	1.48e-05	0.00425885	0.745299	0.171501	1	1
FLNA	2	1.48e-05	0.00426082	0.745644	0.171623	1	1
CLIP2	1	3.75e-06	0.00107679	0.188439	0.171833	1	1
HOOK3	1	3.76e-06	0.00107964	0.188938	0.172247	1	1
CTR9	1	3.76e-06	0.00108112	0.189197	0.172461	1	1
SLC9A5	1	3.77e-06	0.00108343	0.1896	0.172795	1	1
SCUBE3	1	3.78e-06	0.00108543	0.18995	0.173085	1	1
MIB1	1	3.79e-06	0.00108712	0.190246	0.17333	1	1
SCAP	1	3.81e-06	0.00109423	0.19149	0.174359	1	1
CPD	1	3.82e-06	0.00109663	0.19191	0.174706	1	1
FBXO11	1	3.83e-06	0.00109972	0.19245	0.175152	1	1
PPP1R10	1	3.84e-06	0.00110361	0.193132	0.175714	1	1
MAN1A2	1	3.87e-06	0.00111025	0.194293	0.176672	1	1
TRIM46	1	3.87e-06	0.00111058	0.194352	0.176721	1	1
ITCH	1	3.9e-06	0.00111933	0.195883	0.177982	1	1
INSR	1	3.92e-06	0.00112529	0.196925	0.178839	1	1
HDAC5	1	3.96e-06	0.00113687	0.198953	0.180504	1	1
GRIPAP1	1	4.03e-06	0.00115847	0.202732	0.183599	1	1
VPS39	1	4.04e-06	0.0011604	0.20307	0.183875	1	1
SMC6	1	4.08e-06	0.00117107	0.204937	0.185399	1	1
TM9SF2	1	4.11e-06	0.00117896	0.206318	0.186525	1	1
PIK3AP1	1	4.13e-06	0.00118603	0.207555	0.187532	1	1
HCFC2	1	4.13e-06	0.00118651	0.207638	0.187599	1	1
POT1	1	4.14e-06	0.00118775	0.207856	0.187777	1	1
TRPC7	1	4.15e-06	0.00119211	0.20862	0.188397	1	1
MAP4K5	1	4.17e-06	0.0011974	0.209545	0.189149	1	1
PRKG2	1	4.19e-06	0.00120187	0.210328	0.189784	1	1
PC	1	4.2e-06	0.00120495	0.210867	0.190221	1	1
HDAC6	1	4.2e-06	0.00120751	0.211314	0.190584	1	1
RAD54L2	1	4.26e-06	0.00122212	0.213871	0.192653	1	1
CDK12	1	4.27e-06	0.00122752	0.214816	0.193417	1	1
SLC13A4	1	4.29e-06	0.00123248	0.215684	0.194117	1	1
IPO8	1	4.31e-06	0.00123714	0.2165	0.194775	1	1
LATS1	1	4.34e-06	0.00124611	0.218069	0.196039	1	1
GRHL2	1	4.34e-06	0.00124656	0.218148	0.196103	1	1
ILF2	1	4.35e-06	0.0012493	0.218628	0.196489	1	1
NRBP2	1	4.37e-06	0.00125615	0.219827	0.197453	1	1
MGEA5	1	4.39e-06	0.00125984	0.220471	0.197971	1	1
BTRC	1	4.4e-06	0.00126383	0.221171	0.198532	1	1
BTBD11	1	4.44e-06	0.0012736	0.22288	0.199903	1	1
NSMF	1	4.45e-06	0.00127805	0.223658	0.200526	1	1
PRPF6	1	4.47e-06	0.00128343	0.2246	0.20128	1	1
SRPK2	1	4.48e-06	0.00128635	0.225111	0.201689	1	1
TAOK1	1	4.52e-06	0.00129709	0.226991	0.20319	1	1
CLK4	1	4.54e-06	0.0013026	0.227954	0.203958	1	1
GALNTL6	1	4.55e-06	0.00130761	0.228831	0.204656	1	1
SMARCA4	1	4.56e-06	0.00131031	0.229303	0.205032	1	1
USP7	1	4.58e-06	0.00131598	0.230297	0.205823	1	1
SUPT5H	1	4.65e-06	0.00133648	0.233885	0.208671	1	1
SRGAP1	1	4.67e-06	0.00134134	0.234735	0.209344	1	1
CACNB4	1	4.7e-06	0.00135013	0.236273	0.210561	1	1
FBXW11	1	4.71e-06	0.00135254	0.236695	0.210895	1	1
CHD5	1	4.79e-06	0.00137416	0.240478	0.213878	1	1
SLC12A6	1	4.8e-06	0.00137777	0.24111	0.214375	1	1
EPHB1	1	4.84e-06	0.00138987	0.243227	0.216039	1	1
ACTN1	1	4.85e-06	0.00139329	0.243826	0.21651	1	1
SMCHD1	1	4.89e-06	0.00140507	0.245888	0.218125	1	1
EPC2	1	4.93e-06	0.00141595	0.247791	0.219614	1	1
EIF4G3	1	4.93e-06	0.00141662	0.247909	0.219706	1	1
LRCH2	1	4.94e-06	0.00141727	0.248022	0.219795	1	1
WDFY3	2	1.75e-05	0.00503115	0.880452	0.220262	1	1
NDUFS2	1	4.97e-06	0.00142759	0.249828	0.221204	1	1
PRKAG2	1	4.98e-06	0.00142883	0.250046	0.221374	1	1
CLK2	1	5e-06	0.00143634	0.25136	0.222398	1	1
ROCK2	1	5e-06	0.00143712	0.251496	0.222504	1	1
STXBP1	1	5.03e-06	0.00144405	0.252709	0.223448	1	1
NEK9	1	5.04e-06	0.0014469	0.253207	0.223835	1	1
PHF2	1	5.11e-06	0.00146739	0.256793	0.226617	1	1
RB1	1	5.13e-06	0.00147403	0.257955	0.227517	1	1
NDST1	1	5.16e-06	0.00148266	0.259466	0.228685	1	1
PRDM15	1	5.17e-06	0.0014833	0.259578	0.228771	1	1
USP33	1	5.17e-06	0.0014853	0.259928	0.229042	1	1
PPP2R5A	1	5.19e-06	0.00148942	0.260648	0.229597	1	1
NEDD4L	1	5.22e-06	0.00149816	0.262178	0.230777	1	1
TNRC6B	1	5.22e-06	0.00149959	0.262429	0.23097	1	1
IREB2	1	5.29e-06	0.00152009	0.266016	0.233728	1	1
FUBP3	1	5.34e-06	0.00153435	0.268512	0.235641	1	1
NFKB1	1	5.37e-06	0.00154079	0.269639	0.236503	1	1
DVL3	1	5.45e-06	0.00156444	0.273777	0.239662	1	1
XPO5	1	5.53e-06	0.00158668	0.27767	0.24262	1	1
NCKAP1L	1	5.54e-06	0.00159088	0.278404	0.243177	1	1
WNK3	1	5.54e-06	0.00159122	0.278464	0.243223	1	1
BAZ1B	1	5.59e-06	0.00160596	0.281043	0.245175	1	1
AGFG1	1	5.67e-06	0.00162904	0.285082	0.248222	1	1
KIAA1468	1	5.73e-06	0.00164439	0.287768	0.250242	1	1
TRIM33	1	5.75e-06	0.00165076	0.288883	0.251079	1	1
DROSHA	1	5.76e-06	0.00165277	0.289234	0.251342	1	1
PDS5B	1	5.8e-06	0.00166584	0.291522	0.253056	1	1
CACNA1I	1	5.84e-06	0.00167764	0.293586	0.254599	1	1
TAOK3	1	5.86e-06	0.00168227	0.294398	0.255204	1	1
CLASP2	1	5.88e-06	0.00168959	0.295678	0.256159	1	1
UBE4A	1	5.89e-06	0.00169248	0.296183	0.256536	1	1
CNTNAP1	1	5.93e-06	0.00170155	0.297772	0.257717	1	1
IDE	1	5.95e-06	0.00170812	0.29892	0.258571	1	1
XPR1	1	5.98e-06	0.00171628	0.300349	0.259631	1	1
ADCY5	1	6e-06	0.00172162	0.301284	0.260324	1	1
NAA15	1	6.02e-06	0.00172861	0.302507	0.26123	1	1
BAZ1A	1	6.03e-06	0.00173236	0.303164	0.261716	1	1
ATG9A	1	6.04e-06	0.00173581	0.303767	0.262162	1	1
HSPA4	1	6.09e-06	0.00174821	0.305937	0.263764	1	1
MYH10	1	6.1e-06	0.00175059	0.306354	0.264072	1	1
ATP8A1	1	6.12e-06	0.00175625	0.307343	0.264801	1	1
HECW1	1	6.14e-06	0.00176221	0.308387	0.265569	1	1
SLC25A12	1	6.2e-06	0.00178102	0.311679	0.267987	1	1
EDC4	1	6.2e-06	0.00178135	0.311736	0.268029	1	1
BMPR2	1	6.21e-06	0.0017824	0.31192	0.268163	1	1
PBRM1	1	6.25e-06	0.00179441	0.314021	0.269703	1	1
JAG2	1	6.26e-06	0.00179832	0.314706	0.270203	1	1
TRIM24	1	6.34e-06	0.00182027	0.318548	0.273007	1	1
CACNA1A	1	6.36e-06	0.00182698	0.319722	0.273861	1	1
KDM7A	1	6.39e-06	0.00183613	0.321322	0.275025	1	1
UNC80	2	2.05e-05	0.00588384	1.02967	0.275186	1	1
ATP2B3	1	6.4e-06	0.00183797	0.321644	0.275258	1	1
PLXNB1	1	6.4e-06	0.0018382	0.321684	0.275288	1	1
KIF21A	1	6.42e-06	0.00184311	0.322545	0.275912	1	1
CADPS	1	6.43e-06	0.00184625	0.323094	0.27631	1	1
TNKS2	1	6.43e-06	0.00184695	0.323217	0.276399	1	1
AFF4	1	6.5e-06	0.00186584	0.326523	0.278792	1	1
PLXNB2	1	6.51e-06	0.00186904	0.327081	0.279196	1	1
FXR1	1	6.53e-06	0.00187646	0.32838	0.280133	1	1
ZCCHC11	1	6.53e-06	0.00187653	0.328393	0.280142	1	1
FAM91A1	1	6.54e-06	0.00187898	0.328821	0.280451	1	1
MYCBP2	2	2.08e-05	0.00596572	1.044	0.28047	1	1
SENP2	1	6.54e-06	0.00187925	0.328869	0.280486	1	1
PITPNM2	1	6.63e-06	0.0019033	0.333077	0.283512	1	1
SPTBN4	1	6.64e-06	0.00190711	0.333744	0.283991	1	1
RGL1	1	6.65e-06	0.00190895	0.334066	0.284222	1	1
ZNF462	1	6.66e-06	0.00191358	0.334876	0.284803	1	1
PRPF8	1	6.72e-06	0.00192967	0.337692	0.286817	1	1
TRPM3	1	6.75e-06	0.00193947	0.339408	0.288043	1	1
CACNA1G	1	6.76e-06	0.00194191	0.339834	0.288346	1	1
IPO5	1	6.82e-06	0.00195809	0.342665	0.290362	1	1
RASGRF2	1	6.85e-06	0.00196753	0.344318	0.291537	1	1
EIF2AK4	1	6.87e-06	0.0019719	0.345082	0.292079	1	1
CUX1	1	6.92e-06	0.00198791	0.347885	0.294065	1	1
MYH9	1	6.94e-06	0.00199227	0.348648	0.294604	1	1
DEPDC5	1	7.14e-06	0.00205128	0.358974	0.301865	1	1
DNM3	1	7.15e-06	0.00205347	0.359357	0.302133	1	1
SCAPER	1	7.17e-06	0.00206035	0.360561	0.302975	1	1
RABGAP1	1	7.22e-06	0.00207431	0.363004	0.304679	1	1
RALGAPA1	1	7.26e-06	0.00208464	0.364812	0.305937	1	1
TPP2	1	7.28e-06	0.00209068	0.365869	0.306672	1	1
SND1	1	7.29e-06	0.00209225	0.366144	0.306863	1	1
ZNF236	1	7.29e-06	0.00209336	0.366337	0.306997	1	1
KIFAP3	1	7.33e-06	0.00210438	0.368267	0.308336	1	1
RGS7	1	7.44e-06	0.00213529	0.373675	0.312075	1	1
SETD2	1	7.44e-06	0.00213685	0.373949	0.312263	1	1
MON2	1	7.54e-06	0.00216528	0.378924	0.315683	1	1
MAP4K4	1	7.56e-06	0.0021711	0.379942	0.316381	1	1
CHD8	1	7.58e-06	0.00217731	0.38103	0.317126	1	1
SLC12A2	1	7.64e-06	0.00219308	0.383789	0.319012	1	1
RICTOR	1	7.75e-06	0.00222521	0.389411	0.322838	1	1
USP32	1	7.85e-06	0.00225304	0.394282	0.326136	1	1
SETDB1	1	7.89e-06	0.00226523	0.396415	0.327575	1	1
SMARCA1	1	7.9e-06	0.00226991	0.397235	0.328127	1	1
RBM27	1	7.94e-06	0.00227939	0.398894	0.329244	1	1
CKAP5	1	7.96e-06	0.00228594	0.400039	0.330013	1	1
UBR2	1	8.06e-06	0.002314	0.404951	0.333303	1	1
ARHGEF2	1	8.13e-06	0.00233324	0.408316	0.335549	1	1
SMARCA5	1	8.18e-06	0.0023487	0.411022	0.337348	1	1
ITPR3	1	8.27e-06	0.00237595	0.415791	0.340508	1	1
GAPVD1	1	8.3e-06	0.00238475	0.417332	0.341526	1	1
U2SURP	1	8.32e-06	0.00239054	0.418344	0.342194	1	1
BRD8	1	8.36e-06	0.00239944	0.419903	0.343221	1	1
XRCC5	1	8.43e-06	0.00242168	0.423793	0.345777	1	1
CELSR3	1	8.64e-06	0.00248083	0.434145	0.352531	1	1
SMC3	1	8.64e-06	0.00248148	0.434258	0.352605	1	1
ATP11C	1	8.98e-06	0.00257846	0.451231	0.363528	1	1
MED23	1	9.02e-06	0.0025893	0.453127	0.364736	1	1
MYO5A	1	9.04e-06	0.00259625	0.454343	0.36551	1	1
L1CAM	1	9.19e-06	0.00264029	0.462051	0.370395	1	1
SBNO1	1	9.33e-06	0.00267894	0.468814	0.37465	1	1
CHD1	1	9.44e-06	0.00271035	0.474312	0.378087	1	1
NBEA	1	9.45e-06	0.00271296	0.474768	0.378372	1	1
DGKI	1	9.57e-06	0.00274918	0.481106	0.38231	1	1
EIF3A	1	9.64e-06	0.00276914	0.4846	0.38447	1	1
BTAF1	1	1e-05	0.00287411	0.502969	0.395705	1	1
CDC42BPB	1	1.01e-05	0.00289344	0.506351	0.397752	1	1
SCN3A	1	1.03e-05	0.00297086	0.5199	0.40588	1	1
F8	1	1.04e-05	0.00298205	0.521859	0.407046	1	1
CHD2	1	1.05e-05	0.0030137	0.527398	0.410331	1	1
DOCK7	1	1.07e-05	0.00308581	0.540017	0.417748	1	1
FLT4	1	1.08e-05	0.00310724	0.543768	0.419934	1	1
FRY	1	1.1e-05	0.00315448	0.552035	0.424725	1	1
CLASP1	1	1.1e-05	0.00316723	0.554265	0.426011	1	1
NCKAP1	1	1.15e-05	0.00330781	0.578867	0.440005	1	1
TENM1	1	1.18e-05	0.00340244	0.595427	0.449232	1	1
UNC79	1	1.22e-05	0.00351266	0.614715	0.45979	1	1
COL4A1	1	1.24e-05	0.00357085	0.624899	0.465283	1	1
GIGYF2	1	1.44e-05	0.00413936	0.724389	0.516107	1	1
ATR	1	1.61e-05	0.00461572	0.807751	0.554973	1	1
CACNA1E	1	1.78e-05	0.00511096	0.894418	0.592091	1	1
TRRAP	1	1.93e-05	0.0055538	0.971914	0.622665	1	1
RYR2	2	4.6e-05	0.0132103	2.3118	0.673855	1	1
DYNC1H1	1	2.25e-05	0.00646875	1.13203	0.678805	1	1
ARF5	NA	1.48e-06	0.000425416	0.0744478	1	1	1
SEMA3F	NA	3.73e-06	0.00107253	0.187692	1	1	1
SENP1	NA	3.09e-06	0.000888729	0.155528	1	1	1
RALA	NA	8.82e-07	0.000253351	0.0443364	1	1	1
OSBPL7	NA	3.93e-06	0.00112867	0.197516	1	1	1
YBX2	NA	1.53e-06	0.000438838	0.0767966	1	1	1
ITGA3	NA	4.65e-06	0.00133468	0.233568	1	1	1
CRY1	NA	3.84e-06	0.00110358	0.193127	1	1	1
CAMK1G	NA	4.34e-06	0.00124686	0.218201	1	1	1
CD74	NA	2.56e-06	0.000735784	0.128762	1	1	1
FAM76A	NA	1.2e-06	0.000345438	0.0604516	1	1	1
TSPAN9	NA	6.09e-07	0.000174774	0.0305854	1	1	1
PPP5C	NA	2.19e-06	0.000628743	0.11003	1	1	1
RALBP1	NA	1.64e-06	0.000471834	0.082571	1	1	1
RTFDC1	NA	1.54e-06	0.00044199	0.0773483	1	1	1
LRRC7	NA	5.99e-06	0.00172095	0.301166	1	1	1
OTC	NA	1.59e-06	0.000457844	0.0801227	1	1	1
PSMA4	NA	1.59e-06	0.000457744	0.0801052	1	1	1
ARHGEF5	NA	5.19e-06	0.00149127	0.260973	1	1	1
NNAT	NA	4.82e-07	0.000138551	0.0242464	1	1	1
CBLN4	NA	4.91e-07	0.000140976	0.0246708	1	1	1
CLDN11	NA	9.74e-07	0.000279717	0.0489505	1	1	1
INPP4A	NA	5.51e-06	0.00158332	0.277082	1	1	1
GNA11	NA	6.92e-07	0.000198768	0.0347844	1	1	1
HDAC7	NA	3.73e-06	0.00107217	0.187629	1	1	1
APPBP2	NA	2.73e-06	0.000782864	0.137001	1	1	1
CA11	NA	1.71e-06	0.000491231	0.0859654	1	1	1
ZFY	NA	1.22e-06	0.000349778	0.0612112	1	1	1
KCNQ1	NA	1.43e-06	0.000410148	0.0717759	1	1	1
TRIB2	NA	6.55e-07	0.000188149	0.0329261	1	1	1
OTUD5	NA	1.7e-06	0.000487765	0.0853589	1	1	1
AQR	NA	6.14e-06	0.00176324	0.308567	1	1	1
MBD3	NA	5.04e-07	0.000144774	0.0253354	1	1	1
PSMC4	NA	1.6e-06	0.000458954	0.0803169	1	1	1
ACAP1	NA	2.44e-06	0.000700644	0.122613	1	1	1
DERL2	NA	9.25e-07	0.000265488	0.0464604	1	1	1
ANO8	NA	2.73e-06	0.000784863	0.137351	1	1	1
KDM4B	NA	2.29e-06	0.000658399	0.11522	1	1	1
ACTL6B	NA	3.43e-06	0.000984036	0.172206	1	1	1
MEF2B	NA	9.92e-07	0.000284802	0.0498404	1	1	1
TNFRSF1A	NA	8.77e-07	0.000251759	0.0440578	1	1	1
PPP2R5B	NA	2.24e-06	0.000642045	0.112358	1	1	1
BCL3	NA	1.27e-06	0.000366099	0.0640673	1	1	1
PDZD4	NA	2.97e-06	0.000851941	0.14909	1	1	1
FSTL3	NA	3.59e-07	0.000102962	0.0180183	1	1	1
TRIP13	NA	1.25e-06	0.000358482	0.0627343	1	1	1
HSD17B10	NA	1.1e-06	0.000315136	0.0551488	1	1	1
FGF4	NA	5.88e-07	0.00016898	0.0295715	1	1	1
KEAP1	NA	1.7e-06	0.000487547	0.0853207	1	1	1
P2RY10	NA	5.2e-07	0.000149246	0.026118	1	1	1
NTN1	NA	8.37e-07	0.000240486	0.042085	1	1	1
ASNS	NA	2.8e-06	0.000804833	0.140846	1	1	1
MAP2K5	NA	3.73e-06	0.00107185	0.187574	1	1	1
C12ORF5	NA	5.1e-07	0.000146436	0.0256263	1	1	1
CDK13	NA	4.16e-06	0.00119345	0.208854	1	1	1
TRAM2	NA	1.79e-06	0.000513379	0.0898413	1	1	1
ACTR6	NA	2.7e-06	0.000776538	0.135894	1	1	1
OSTM1	NA	1.73e-06	0.000496091	0.0868159	1	1	1
STRADB	NA	4.13e-06	0.00118614	0.207574	1	1	1
OXCT1	NA	2.58e-06	0.000742265	0.129896	1	1	1
RBM22	NA	3.3e-06	0.00094905	0.166084	1	1	1
ADAM11	NA	4.25e-06	0.00122083	0.213645	1	1	1
MT3	NA	4.14e-07	0.000118787	0.0207877	1	1	1
TFAP2C	NA	1.43e-06	0.000411707	0.0720487	1	1	1
GMIP	NA	2.83e-06	0.000812156	0.142127	1	1	1
MLF2	NA	9.15e-07	0.000262887	0.0460052	1	1	1
TFAP4	NA	8.2e-07	0.000235487	0.0412102	1	1	1
SPG21	NA	1.55e-06	0.000444629	0.0778101	1	1	1
EFNB1	NA	9.08e-07	0.000260671	0.0456174	1	1	1
NAT14	NA	2.86e-07	8.2e-05	0.01435	1	1	1
G2E3	NA	2.81e-06	0.000807566	0.141324	1	1	1
CBX5	NA	6.55e-07	0.000188078	0.0329137	1	1	1
KLHL20	NA	4.45e-06	0.00127748	0.223559	1	1	1
PRRT1	NA	4.87e-07	0.00013986	0.0244755	1	1	1
ZNF184	NA	1.63e-06	0.000467622	0.0818338	1	1	1
VCL	NA	5.23e-06	0.00150117	0.262705	1	1	1
SIRT1	NA	2.2e-06	0.000630348	0.110311	1	1	1
STX1B	NA	1.27e-06	0.000363534	0.0636184	1	1	1
EFNA2	NA	3.27e-07	9.39e-05	0.0164325	1	1	1
TECR	NA	1.35e-06	0.000388621	0.0680087	1	1	1
CDC34	NA	4.14e-07	0.000118939	0.0208143	1	1	1
GADD45B	NA	4.31e-07	0.000123643	0.0216375	1	1	1
GSTT2	NA	3.94e-07	0.000113246	0.0198181	1	1	1
SF3A1	NA	2.61e-06	0.000748996	0.131074	1	1	1
SNRPD3	NA	5.74e-07	0.000164696	0.0288218	1	1	1
MAPK1	NA	1.03e-06	0.000296071	0.0518124	1	1	1
MORC2	NA	3.89e-06	0.00111823	0.195689	1	1	1
SLC25A1	NA	1.01e-06	0.000288867	0.0505517	1	1	1
ASPHD2	NA	9.18e-07	0.000263521	0.0461162	1	1	1
DMC1	NA	1.93e-06	0.000553929	0.0969376	1	1	1
TOMM22	NA	5.07e-07	0.000145597	0.0254795	1	1	1
XBP1	NA	1e-06	0.000288177	0.050431	1	1	1
RTCB	NA	1.9e-06	0.000546099	0.0955673	1	1	1
JOSD1	NA	7.87e-07	0.000226115	0.0395701	1	1	1
RASL10A	NA	3.61e-07	0.000103554	0.018122	1	1	1
NIPSNAP1	NA	1.54e-06	0.000441638	0.0772866	1	1	1
RASD2	NA	3.72e-07	0.000106788	0.0186879	1	1	1
CBX7	NA	1.04e-06	0.000297457	0.052055	1	1	1
CABP7	NA	6.7e-07	0.000192373	0.0336653	1	1	1
RPL3	NA	1.54e-06	0.000441999	0.0773498	1	1	1
TAB1	NA	1.75e-06	0.000503568	0.0881244	1	1	1
EIF3D	NA	2.31e-06	0.000664044	0.116208	1	1	1
RBX1	NA	8.69e-07	0.000249493	0.0436613	1	1	1
CHADL	NA	4.69e-07	0.000134673	0.0235678	1	1	1
PHF5A	NA	6.09e-07	0.000174919	0.0306108	1	1	1
ACO2	NA	2.8e-06	0.000802889	0.140506	1	1	1
BRD1	NA	3.31e-06	0.000949352	0.166137	1	1	1
PAPOLA	NA	5.14e-06	0.00147683	0.258446	1	1	1
SUPT16H	NA	4.22e-06	0.00121107	0.211937	1	1	1
SOS2	NA	5.02e-06	0.00144153	0.252267	1	1	1
GNPNAT1	NA	7.11e-07	0.000204037	0.0357065	1	1	1
CNIH1	NA	7.63e-07	0.000219005	0.0383259	1	1	1
ATP6V1D	NA	2e-06	0.000574194	0.100484	1	1	1
PIGH	NA	6.21e-07	0.000178265	0.0311964	1	1	1
PSMA3	NA	1.71e-06	0.000490157	0.0857775	1	1	1
AHSA1	NA	1.83e-06	0.000526061	0.0920607	1	1	1
SPTLC2	NA	2.53e-06	0.000726457	0.12713	1	1	1
EIF5	NA	2.51e-06	0.000719737	0.125954	1	1	1
PABPN1	NA	1e-06	0.000287718	0.0503507	1	1	1
PSME2	NA	1.14e-06	0.000328253	0.0574443	1	1	1
BRMS1L	NA	1.7e-06	0.000487353	0.0852868	1	1	1
ZFP64	NA	1.43e-06	0.000409555	0.0716721	1	1	1
CSTF1	NA	1.34e-06	0.000384425	0.0672744	1	1	1
EEF1A2	NA	1.29e-06	0.000370641	0.0648622	1	1	1
CSNK2A1	NA	1.95e-06	0.000560862	0.0981508	1	1	1
OXT	NA	1.83e-07	5.26e-05	0.009205	1	1	1
SLC32A1	NA	9.84e-07	0.000282512	0.0494396	1	1	1
AHCY	NA	1.29e-06	0.000371583	0.065027	1	1	1
MYL12A	NA	2.33e-07	6.71e-05	0.0117425	1	1	1
IDH3G	NA	3.54e-06	0.00101694	0.177965	1	1	1
SLC25A43	NA	1.56e-06	0.00044838	0.0784665	1	1	1
PSMD10	NA	1.12e-06	0.000322756	0.0564823	1	1	1
TBL1X	NA	1.98e-06	0.000567873	0.0993778	1	1	1
NXT2	NA	1.14e-06	0.000327678	0.0573436	1	1	1
TLR8	NA	1.57e-06	0.000450153	0.0787768	1	1	1
WDR13	NA	1.39e-06	0.000398702	0.0697728	1	1	1
GLRA2	NA	1.27e-06	0.000365715	0.0640001	1	1	1
STAG2	NA	9.61e-06	0.002759	0.482824	1	1	1
F9	NA	2.89e-06	0.000829418	0.145148	1	1	1
ABCD1	NA	3.26e-06	0.000935653	0.163739	1	1	1
KCND1	NA	1.4e-06	0.000401793	0.0703138	1	1	1
SLC25A14	NA	2.81e-06	0.000807864	0.141376	1	1	1
PQBP1	NA	1.05e-06	0.000300562	0.0525983	1	1	1
PCSK1N	NA	3.26e-07	9.37e-05	0.0163975	1	1	1
USP11	NA	3.95e-06	0.00113513	0.198648	1	1	1
TIMP1	NA	7.06e-07	0.000202667	0.0354667	1	1	1
GLA	NA	2.25e-06	0.000646901	0.113208	1	1	1
C16ORF70	NA	2.93e-06	0.000841048	0.147183	1	1	1
CORO1A	NA	1.33e-06	0.000380785	0.0666374	1	1	1
NUTF2	NA	8.26e-07	0.000237107	0.0414937	1	1	1
ARL2BP	NA	1.08e-06	0.000311261	0.0544707	1	1	1
PLLP	NA	7.16e-07	0.000205605	0.0359809	1	1	1
POLR2C	NA	1.76e-06	0.000505455	0.0884546	1	1	1
PARD6A	NA	1.09e-06	0.000313365	0.0548389	1	1	1
SLC6A2	NA	2.44e-06	0.000699868	0.122477	1	1	1
CSK	NA	2.74e-06	0.000786718	0.137676	1	1	1
GABPB1	NA	1.77e-06	0.000507194	0.088759	1	1	1
RHOV	NA	6.65e-07	0.000190989	0.0334231	1	1	1
BLOC1S6	NA	9.21e-07	0.000264481	0.0462842	1	1	1
AGO2	NA	5.97e-06	0.00171498	0.300122	1	1	1
RIPK2	NA	2.72e-06	0.000781913	0.136835	1	1	1
SFRP1	NA	5.52e-07	0.000158613	0.0277573	1	1	1
PPP2CB	NA	1.08e-06	0.000309973	0.0542453	1	1	1
KCTD9	NA	1.85e-06	0.000531284	0.0929747	1	1	1
PAF1	NA	2.35e-06	0.000674919	0.118111	1	1	1
HNRNPL	NA	1.83e-06	0.000526591	0.0921534	1	1	1
RELB	NA	1.76e-06	0.000506603	0.0886555	1	1	1
CLASRP	NA	3.83e-06	0.00110032	0.192557	1	1	1
LIN7B	NA	1.16e-06	0.000333069	0.0582871	1	1	1
PPP1R37	NA	8.58e-07	0.000246474	0.043133	1	1	1
SLC17A7	NA	1.84e-06	0.000528111	0.0924194	1	1	1
SF3A2	NA	5.96e-07	0.000171098	0.0299422	1	1	1
AES	NA	5.25e-07	0.000150798	0.0263897	1	1	1
SGTA	NA	9.81e-07	0.00028174	0.0493045	1	1	1
FIZ1	NA	5.62e-07	0.000161399	0.0282448	1	1	1
POLR2I	NA	7.19e-07	0.000206459	0.0361303	1	1	1
TGFB1	NA	1.34e-06	0.000383534	0.0671184	1	1	1
CD79A	NA	9.61e-07	0.000275943	0.04829	1	1	1
DBP	NA	6.52e-07	0.000187341	0.0327847	1	1	1
RPL18A	NA	8.64e-07	0.000248137	0.043424	1	1	1
KCNN1	NA	1.07e-06	0.000306451	0.0536289	1	1	1
PIK3R2	NA	1.87e-06	0.000537429	0.0940501	1	1	1
RAB3A	NA	5.2e-07	0.000149251	0.0261189	1	1	1
KMT2B	NA	6.72e-06	0.00192872	0.337525	1	1	1
USF2	NA	1.5e-06	0.000431611	0.0755319	1	1	1
ERF	NA	1.33e-06	0.000380937	0.066664	1	1	1
GSK3A	NA	1.84e-06	0.000529214	0.0926124	1	1	1
CADM4	NA	1.29e-06	0.000371577	0.065026	1	1	1
ABCF2	NA	5.15e-06	0.00147787	0.258628	1	1	1
HGF	NA	5.09e-06	0.00146104	0.255682	1	1	1
NAMPT	NA	2.68e-06	0.000770324	0.134807	1	1	1
HBP1	NA	2.68e-06	0.000768896	0.134557	1	1	1
MPP6	NA	1.87e-06	0.000535704	0.0937482	1	1	1
OGDH	NA	3.81e-06	0.00109514	0.19165	1	1	1
STX1A	NA	1.76e-06	0.000504479	0.0882838	1	1	1
WASL	NA	3.18e-06	0.000913576	0.159876	1	1	1
PSMA2	NA	1.33e-06	0.00038065	0.0666137	1	1	1
BCL7B	NA	1.12e-06	0.000320332	0.0560581	1	1	1
YKT6	NA	1.1e-06	0.000316024	0.0553042	1	1	1
SEC61B	NA	8.14e-07	0.000233736	0.0409038	1	1	1
EDF1	NA	1.45e-06	0.000415207	0.0726612	1	1	1
BLNK	NA	4.06e-06	0.00116561	0.203981	1	1	1
FBXL15	NA	8.53e-07	0.000245053	0.0428843	1	1	1
PSMB3	NA	7.92e-07	0.000227482	0.0398094	1	1	1
RPL19	NA	1.08e-06	0.000310009	0.0542516	1	1	1
CSF3	NA	6.24e-07	0.000179168	0.0313544	1	1	1
SUPT4H1	NA	9.44e-07	0.000271111	0.0474444	1	1	1
WNT3	NA	9.08e-07	0.000260725	0.0456269	1	1	1
TAX1BP3	NA	2.76e-07	7.92e-05	0.01386	1	1	1
RPS6KB1	NA	3.06e-06	0.000877692	0.153596	1	1	1
PFN1	NA	2.27e-07	6.52e-05	0.01141	1	1	1
SLC25A11	NA	8.22e-07	0.000236115	0.0413201	1	1	1
MED31	NA	5.55e-07	0.000159311	0.0278794	1	1	1
DRG2	NA	1.54e-06	0.000442601	0.0774552	1	1	1
DDX5	NA	2.57e-06	0.000738119	0.129171	1	1	1
ASIC2	NA	1.66e-06	0.000476226	0.0833395	1	1	1
CCL2	NA	3.18e-07	9.13e-05	0.0159775	1	1	1
HNF1B	NA	1.96e-06	0.000562992	0.0985236	1	1	1
KAT2A	NA	3.15e-06	0.000903195	0.158059	1	1	1
COL1A1	NA	7.88e-06	0.00226238	0.395917	1	1	1
LRRC59	NA	1.1e-06	0.000315841	0.0552722	1	1	1
DUSP3	NA	4.49e-07	0.000129056	0.0225848	1	1	1
HLF	NA	7.4e-07	0.000212419	0.0371733	1	1	1
EFNB3	NA	7.47e-07	0.000214561	0.0375482	1	1	1
JADE1	NA	3.66e-06	0.00105241	0.184172	1	1	1
PHOX2B	NA	5.97e-07	0.000171556	0.0300223	1	1	1
IL2	NA	9.67e-07	0.000277772	0.0486101	1	1	1
SPI1	NA	7.99e-07	0.000229486	0.04016	1	1	1
UNC93B1	NA	1.79e-06	0.000513581	0.0898767	1	1	1
PRPF19	NA	2.48e-06	0.000711052	0.124434	1	1	1
ANAPC15	NA	8.2e-07	0.000235436	0.0412013	1	1	1
C11ORF58	NA	6.46e-07	0.000185452	0.0324541	1	1	1
SLC25A3	NA	1.78e-06	0.000510488	0.0893354	1	1	1
POLR3B	NA	7.94e-06	0.00227872	0.398777	1	1	1
ASIC1	NA	2.33e-06	0.000669035	0.117081	1	1	1
KCTD10	NA	1.73e-06	0.000496883	0.0869545	1	1	1
MLEC	NA	1.53e-06	0.000439603	0.0769305	1	1	1
IL23A	NA	6.83e-07	0.000196211	0.0343369	1	1	1
PPM1H	NA	1.89e-06	0.000541423	0.094749	1	1	1
CREBL2	NA	5.6e-07	0.000160897	0.028157	1	1	1
LTBR	NA	9.59e-07	0.000275434	0.048201	1	1	1
IFNG	NA	1.02e-06	0.000293416	0.0513478	1	1	1
NUP107	NA	5.94e-06	0.00170679	0.298688	1	1	1
CNOT2	NA	3.14e-06	0.00090119	0.157708	1	1	1
GAPDH	NA	7.04e-07	0.000202191	0.0353834	1	1	1
GOLT1B	NA	4.16e-07	0.000119379	0.0208913	1	1	1
PRKAB1	NA	1.91e-06	0.000547584	0.0958272	1	1	1
CMAS	NA	1.61e-06	0.000462593	0.0809538	1	1	1
AICDA	NA	7.87e-07	0.000225961	0.0395432	1	1	1
RAB35	NA	1.85e-06	0.00053224	0.093142	1	1	1
SRSF9	NA	1.39e-06	0.000399044	0.0698327	1	1	1
FGFR1OP2	NA	1.22e-06	0.000349584	0.0611772	1	1	1
GCLC	NA	3.01e-06	0.00086524	0.151417	1	1	1
ASF1A	NA	1.04e-06	0.000299688	0.0524454	1	1	1
MAPK14	NA	1.68e-06	0.000482068	0.0843619	1	1	1
STK38	NA	1.88e-06	0.000540739	0.0946293	1	1	1
GMNN	NA	6.07e-07	0.000174395	0.0305191	1	1	1
SNX3	NA	9.51e-07	0.000273206	0.0478111	1	1	1
TFEB	NA	1.5e-06	0.000431938	0.0755891	1	1	1
SKIV2L2	NA	4.93e-06	0.00141535	0.247686	1	1	1
ISL1	NA	1.2e-06	0.000343393	0.0600938	1	1	1
PAPD7	NA	1.3e-06	0.000373982	0.0654469	1	1	1
HBEGF	NA	1.29e-06	0.000370802	0.0648903	1	1	1
ST8SIA4	NA	1.57e-06	0.000452266	0.0791465	1	1	1
NR3C1	NA	3.16e-06	0.000907996	0.158899	1	1	1
TRIM23	NA	2.8e-06	0.000803587	0.140628	1	1	1
TUSC2	NA	4.62e-07	0.000132655	0.0232146	1	1	1
NPRL2	NA	1.89e-06	0.000543044	0.0950327	1	1	1
GNB4	NA	3.32e-06	0.000952017	0.166603	1	1	1
EIF1B	NA	4.93e-07	0.000141591	0.0247784	1	1	1
ZBTB47	NA	1.12e-06	0.000321891	0.0563309	1	1	1
TNNC1	NA	7.58e-07	0.000217633	0.0380858	1	1	1
WDFY1	NA	4.76e-06	0.00136681	0.239192	1	1	1
DAZAP1	NA	1.6e-06	0.000460684	0.0806197	1	1	1
MAPRE3	NA	8.37e-07	0.000240351	0.0420614	1	1	1
TMSB10	NA	3.01e-07	8.64e-05	0.01512	1	1	1
NCK2	NA	1.05e-06	0.00030037	0.0525648	1	1	1
TFPI	NA	2.78e-06	0.000797464	0.139556	1	1	1
TTL	NA	1.95e-06	0.00055854	0.0977445	1	1	1
SF3B14	NA	5.78e-07	0.000165891	0.0290309	1	1	1
SLC30A3	NA	1.05e-06	0.000302515	0.0529401	1	1	1
NRBP1	NA	2.35e-06	0.00067398	0.117947	1	1	1
PCGF1	NA	1.78e-06	0.000510062	0.0892609	1	1	1
IGFBP2	NA	1.61e-06	0.000462185	0.0808824	1	1	1
IGFBP5	NA	1.62e-06	0.000465204	0.0814107	1	1	1
KCNJ13	NA	1.35e-06	0.000386858	0.0677002	1	1	1
HSPE1	NA	1.4e-06	0.00040144	0.070252	1	1	1
WNT6	NA	1.79e-06	0.000514759	0.0900828	1	1	1
SLC9A2	NA	4.11e-06	0.0011793	0.206378	1	1	1
PPP1R7	NA	4.29e-06	0.00123213	0.215623	1	1	1
ODC1	NA	9.77e-07	0.00028067	0.0491173	1	1	1
GORASP2	NA	3.42e-06	0.000981545	0.17177	1	1	1
SLC1A4	NA	1.46e-06	0.000419168	0.0733544	1	1	1
PPP3R1	NA	9.95e-07	0.000285779	0.0500113	1	1	1
PLEKHA3	NA	2.88e-06	0.000826523	0.144642	1	1	1
SARS	NA	3.44e-06	0.000988184	0.172932	1	1	1
RPL22	NA	2.89e-07	8.3e-05	0.014525	1	1	1
OPRD1	NA	4.59e-07	0.000131896	0.0230818	1	1	1
C1ORF21	NA	1.58e-06	0.000454417	0.079523	1	1	1
MAD2L2	NA	7.97e-07	0.000228984	0.0400722	1	1	1
VAMP4	NA	2.12e-06	0.000609765	0.106709	1	1	1
SLC8A2	NA	1.73e-06	0.000496927	0.0869622	1	1	1
TTR	NA	4.83e-07	0.00013875	0.0242813	1	1	1
TBPL1	NA	1.49e-06	0.000428403	0.0749705	1	1	1
FAM47E-STBD1	NA	7.08e-07	0.000203194	0.0355589	1	1	1
ZFAND5	NA	1e-06	0.000287923	0.0503865	1	1	1
GDA	NA	3.12e-06	0.000896419	0.156873	1	1	1
CPSF3	NA	1.97e-06	0.000564305	0.0987534	1	1	1
VPS4B	NA	2.3e-06	0.000660274	0.115548	1	1	1
GSC	NA	6.62e-07	0.000190021	0.0332537	1	1	1
TGFB3	NA	1.57e-06	0.000451902	0.0790828	1	1	1
PAPOLG	NA	4.22e-06	0.00121192	0.212087	1	1	1
RHOQ	NA	8.48e-07	0.000243525	0.0426169	1	1	1
ATAD2B	NA	4.23e-06	0.0012138	0.212416	1	1	1
LGALSL	NA	9.54e-07	0.000273868	0.0479269	1	1	1
HOXB8	NA	9.02e-07	0.000258879	0.0453038	1	1	1
DUSP1	NA	1.61e-06	0.000461569	0.0807746	1	1	1
PANK3	NA	2.7e-06	0.000774567	0.135549	1	1	1
MSANTD2	NA	1.67e-06	0.00047844	0.083727	1	1	1
PDZD11	NA	1.02e-06	0.000293636	0.0513863	1	1	1
MRC1	NA	1.92e-06	0.000550011	0.0962519	1	1	1
UFM1	NA	5.91e-07	0.000169697	0.029697	1	1	1
PFN2	NA	8.06e-07	0.000231443	0.0405025	1	1	1
NFYB	NA	1.51e-06	0.000434377	0.076016	1	1	1
FZD3	NA	1.84e-06	0.000529626	0.0926845	1	1	1
DUSP4	NA	5.8e-07	0.000166673	0.0291678	1	1	1
TARDBP	NA	9.31e-07	0.00026748	0.046809	1	1	1
RDH10	NA	1.16e-06	0.000331881	0.0580792	1	1	1
FAM117A	NA	1.66e-06	0.000475454	0.0832044	1	1	1
KCNJ8	NA	1.02e-06	0.000292249	0.0511436	1	1	1
TFG	NA	2.26e-06	0.000650322	0.113806	1	1	1
KALRN	NA	1.01e-05	0.00289215	0.506127	1	1	1
NAA50	NA	1.2e-06	0.000344815	0.0603426	1	1	1
GJA3	NA	3.84e-07	0.000110253	0.0192943	1	1	1
ACVR2A	NA	3.57e-06	0.00102416	0.179228	1	1	1
INHBA	NA	6.04e-07	0.000173335	0.0303336	1	1	1
TWIST1	NA	2.02e-07	5.81e-05	0.0101675	1	1	1
EGR2	NA	7.27e-07	0.000208651	0.0365139	1	1	1
RNF11	NA	5.49e-07	0.00015764	0.027587	1	1	1
SSPN	NA	4.02e-07	0.000115557	0.0202225	1	1	1
DDX39A	NA	1.12e-06	0.000321581	0.0562767	1	1	1
C19ORF43	NA	3.09e-07	8.86e-05	0.015505	1	1	1
EBPL	NA	7.04e-07	0.000202188	0.0353829	1	1	1
PDE1B	NA	2.52e-06	0.000723875	0.126678	1	1	1
LRP1	NA	1.93e-05	0.005533	0.968275	1	1	1
SEC61A1	NA	3.48e-06	0.000998882	0.174804	1	1	1
RAB9B	NA	4.55e-07	0.000130567	0.0228492	1	1	1
MAGEA9B	NA	3.02e-07	8.68e-05	0.01519	1	1	1
ACVR1C	NA	3.39e-06	0.000972662	0.170216	1	1	1
BATF3	NA	1.31e-06	0.000377429	0.0660501	1	1	1
KCNJ2	NA	9.18e-07	0.000263727	0.0461522	1	1	1
SNRPA	NA	7.76e-07	0.000222962	0.0390184	1	1	1
RAB22A	NA	1.4e-06	0.000402803	0.0704905	1	1	1
SNAI1	NA	8.63e-07	0.000247888	0.0433804	1	1	1
RNF114	NA	9.37e-07	0.000268942	0.0470648	1	1	1
SNRNP27	NA	1.55e-06	0.000445675	0.0779931	1	1	1
RNF39	NA	9.38e-07	0.000269402	0.0471454	1	1	1
FBXO9	NA	2.04e-06	0.000585312	0.10243	1	1	1
SNRPC	NA	8.1e-07	0.000232541	0.0406947	1	1	1
SSR1	NA	1.06e-06	0.000305761	0.0535082	1	1	1
NRN1	NA	3.99e-07	0.000114452	0.0200291	1	1	1
EMC3	NA	1.04e-06	0.000298592	0.0522536	1	1	1
PIWIL1	NA	6.39e-06	0.00183636	0.321364	1	1	1
RAP2A	NA	5.42e-07	0.000155733	0.0272533	1	1	1
EFNB2	NA	1.32e-06	0.000378053	0.0661593	1	1	1
SOX9	NA	1.27e-06	0.000364251	0.0637439	1	1	1
ZBTB46	NA	1.84e-06	0.000527843	0.0923725	1	1	1
INSIG2	NA	1.44e-06	0.000414256	0.0724948	1	1	1
CLPP	NA	4.72e-07	0.000135531	0.0237179	1	1	1
THOC2	NA	1.05e-05	0.00302904	0.530082	1	1	1
C3	NA	5.14e-06	0.00147613	0.258323	1	1	1
SYMPK	NA	4.27e-06	0.00122507	0.214387	1	1	1
DSTN	NA	3.64e-07	0.000104658	0.0183151	1	1	1
SNRPB2	NA	6.45e-07	0.000185129	0.0323976	1	1	1
TCF15	NA	1.6e-07	4.59e-05	0.0080325	1	1	1
SCRT2	NA	3.46e-07	9.94e-05	0.017395	1	1	1
NCLN	NA	1.33e-06	0.000381192	0.0667086	1	1	1
PITHD1	NA	7.85e-07	0.000225526	0.0394671	1	1	1
FNTB	NA	2.35e-06	0.000674356	0.118012	1	1	1
MMP24	NA	1.42e-06	0.000407041	0.0712322	1	1	1
RALY	NA	1.02e-06	0.000291637	0.0510365	1	1	1
PLAGL2	NA	5.75e-07	0.000165156	0.0289023	1	1	1
PCID2	NA	3.7e-06	0.00106222	0.185889	1	1	1
UBA2	NA	2.25e-06	0.000646504	0.113138	1	1	1
COX6B1	NA	4.05e-07	0.000116232	0.0203406	1	1	1
CCR7	NA	6.99e-07	0.000200655	0.0351146	1	1	1
ARL2	NA	8.75e-07	0.000251372	0.0439901	1	1	1
GDF1	NA	2.11e-07	6.06e-05	0.010605	1	1	1
CFP	NA	2e-06	0.00057568	0.100744	1	1	1
ELK1	NA	7.28e-07	0.000209055	0.0365846	1	1	1
SIX1	NA	8.07e-07	0.00023168	0.040544	1	1	1
HSPA2	NA	8.58e-07	0.000246413	0.0431223	1	1	1
OMG	NA	5.55e-07	0.000159269	0.0278721	1	1	1
CANX	NA	5.08e-06	0.0014581	0.255168	1	1	1
ABHD8	NA	9.86e-07	0.000283183	0.049557	1	1	1
YEATS4	NA	1.19e-06	0.000342636	0.0599613	1	1	1
ZNF777	NA	2.39e-06	0.00068525	0.119919	1	1	1
PIN1	NA	3.37e-07	9.68e-05	0.01694	1	1	1
KLF2	NA	3.71e-07	0.000106586	0.0186526	1	1	1
SYNGR3	NA	2.6e-07	7.45e-05	0.0130375	1	1	1
TUBA4A	NA	1.95e-06	0.000559629	0.0979351	1	1	1
AAMP	NA	4.27e-06	0.00122706	0.214735	1	1	1
GNG11	NA	3.74e-07	0.000107408	0.0187964	1	1	1
SHFM1	NA	7.28e-07	0.000209174	0.0366054	1	1	1
LRFN1	NA	9.33e-07	0.000267982	0.0468968	1	1	1
SPINK2	NA	5.49e-07	0.000157701	0.0275977	1	1	1
RASL11B	NA	8.49e-07	0.000243922	0.0426863	1	1	1
GSTT1	NA	6.38e-07	0.000183329	0.0320826	1	1	1
SDF2L1	NA	3.12e-07	8.96e-05	0.01568	1	1	1
YWHAH	NA	6.11e-07	0.00017535	0.0306863	1	1	1
RAC2	NA	6.96e-07	0.000199906	0.0349836	1	1	1
NAA38	NA	1.12e-06	0.000322648	0.0564634	1	1	1
LRRC4	NA	1.11e-06	0.000317753	0.0556068	1	1	1
SMO	NA	3.98e-06	0.00114256	0.199948	1	1	1
PIAS1	NA	2.78e-06	0.000798419	0.139723	1	1	1
DLL4	NA	2.12e-06	0.000608066	0.106412	1	1	1
COPB1	NA	2.92e-06	0.000838602	0.146755	1	1	1
FXR2	NA	2.53e-06	0.0007261	0.127067	1	1	1
BCL2L2	NA	3.33e-07	9.57e-05	0.0167475	1	1	1
EGLN3	NA	7.71e-07	0.000221305	0.0387284	1	1	1
NEDD8	NA	4.44e-07	0.00012764	0.022337	1	1	1
RAP1B	NA	1.12e-06	0.000320199	0.0560348	1	1	1
RPS4Y1	NA	5.98e-07	0.000171859	0.0300753	1	1	1
KLF16	NA	9.63e-08	2.76e-05	0.00483	1	1	1
ABHD17A	NA	4.87e-07	0.00013978	0.0244615	1	1	1
CDADC1	NA	1.81e-06	0.000521096	0.0911918	1	1	1
NALCN	NA	1.11e-05	0.00319813	0.559674	1	1	1
HCN2	NA	1.01e-06	0.000290156	0.0507773	1	1	1
SLX1A	NA	4.64e-07	0.000133186	0.0233075	1	1	1
TUBG2	NA	1.79e-06	0.000515296	0.0901768	1	1	1
TUBG1	NA	1.62e-06	0.000464815	0.0813426	1	1	1
RPS16	NA	7.73e-07	0.000221856	0.0388248	1	1	1
MAST1	NA	3.71e-06	0.00106408	0.186215	1	1	1
HBA2	NA	6.71e-08	1.93e-05	0.0033775	1	1	1
RRM2B	NA	2.24e-06	0.000643428	0.1126	1	1	1
SCML2	NA	2.09e-06	0.000599507	0.104914	1	1	1
TSG101	NA	1.37e-06	0.000392448	0.0686784	1	1	1
KIAA0930	NA	1.53e-06	0.000440502	0.0770878	1	1	1
ELOF1	NA	3.62e-07	0.000104018	0.0182032	1	1	1
C19ORF80	NA	3.49e-07	0.000100301	0.0175527	1	1	1
PVRL2	NA	1.98e-06	0.000567765	0.0993589	1	1	1
GADD45G	NA	7.48e-07	0.000214812	0.0375921	1	1	1
XPO7	NA	4.18e-06	0.00120128	0.210225	1	1	1
LSM7	NA	2.25e-07	6.45e-05	0.0112875	1	1	1
MLLT1	NA	9.75e-07	0.000279977	0.048996	1	1	1
ZSWIM6	NA	1.41e-06	0.000404277	0.0707485	1	1	1
JUND	NA	2e-07	5.74e-05	0.010045	1	1	1
OLFM1	NA	2.08e-06	0.00059731	0.104529	1	1	1
NUMBL	NA	1.86e-06	0.000533898	0.0934321	1	1	1
CALY	NA	9.89e-07	0.000283969	0.0496946	1	1	1
TAF4	NA	3.04e-06	0.000871699	0.152547	1	1	1
GATA5	NA	1e-06	0.000287761	0.0503582	1	1	1
ADRM1	NA	1.52e-06	0.000437802	0.0766153	1	1	1
PRDM12	NA	1.46e-06	0.000420046	0.073508	1	1	1
UBE2M	NA	8.98e-07	0.000257876	0.0451283	1	1	1
TRIM28	NA	3.11e-06	0.000893876	0.156428	1	1	1
EIF2S3	NA	1.39e-06	0.00039804	0.069657	1	1	1
TMEM160	NA	4.17e-07	0.000119725	0.0209519	1	1	1
SESN2	NA	1.6e-06	0.000459622	0.0804339	1	1	1
C19ORF66	NA	6.16e-07	0.000176913	0.0309598	1	1	1
SLC6A8	NA	4.07e-06	0.00116743	0.2043	1	1	1
ZNF331	NA	1.18e-06	0.000339981	0.0594967	1	1	1
RBM39	NA	3.3e-06	0.000946526	0.165642	1	1	1
C1QL1	NA	3.61e-07	0.000103667	0.0181417	1	1	1
ABCB7	NA	3.49e-06	0.00100208	0.175364	1	1	1
MRPS25	NA	5.06e-07	0.000145283	0.0254245	1	1	1
VPS25	NA	1.26e-06	0.000360877	0.0631535	1	1	1
RAMP2	NA	5.83e-07	0.000167378	0.0292912	1	1	1
NDFIP1	NA	1.84e-06	0.000527782	0.0923618	1	1	1
BARX1	NA	7.71e-07	0.000221503	0.038763	1	1	1
WDR44	NA	5.51e-06	0.00158228	0.276898	1	1	1
RARA	NA	1.29e-06	0.000371259	0.0649703	1	1	1
PRKAB2	NA	1.98e-06	0.000567787	0.0993627	1	1	1
SNRPA1	NA	1.89e-06	0.000543926	0.0951871	1	1	1
THAP1	NA	6.98e-07	0.000200298	0.0350522	1	1	1
RFX1	NA	2.29e-06	0.000656283	0.11485	1	1	1
DCAF15	NA	1.58e-06	0.000453908	0.0794339	1	1	1
LHX1	NA	7.77e-07	0.000223169	0.0390546	1	1	1
SMARCC1	NA	5.21e-06	0.00149699	0.261973	1	1	1
SLC6A11	NA	1.63e-06	0.00046938	0.0821415	1	1	1
ARFIP2	NA	9.88e-07	0.000283705	0.0496484	1	1	1
ILKAP	NA	4.85e-06	0.00139294	0.243764	1	1	1
PTPRE	NA	6.05e-06	0.00173784	0.304123	1	1	1
RAP1GAP2	NA	1.76e-06	0.000505593	0.0884788	1	1	1
H3F3B	NA	6.62e-07	0.000190062	0.0332609	1	1	1
REEP2	NA	2.21e-06	0.000634375	0.111016	1	1	1
VPS4A	NA	2.16e-06	0.000619708	0.108449	1	1	1
JAG1	NA	3.49e-06	0.00100088	0.175154	1	1	1
SNAP25	NA	7.16e-07	0.000205665	0.0359914	1	1	1
NXT1	NA	2.05e-07	5.89e-05	0.0103075	1	1	1
HAPLN2	NA	1.72e-06	0.000494406	0.086521	1	1	1
ZBED3	NA	1.45e-07	4.16e-05	0.00728	1	1	1
XPO4	NA	3.86e-06	0.00110813	0.193923	1	1	1
CHRM3	NA	1.43e-06	0.000412046	0.0721081	1	1	1
DCLK1	NA	3.08e-06	0.000883447	0.154603	1	1	1
RFXAP	NA	5.18e-07	0.000148824	0.0260442	1	1	1
BTBD2	NA	8.98e-07	0.000257797	0.0451145	1	1	1
SUV420H2	NA	1.85e-06	0.000530081	0.0927642	1	1	1
CSNK1G2	NA	7.97e-07	0.000228891	0.0400559	1	1	1
ACTR3B	NA	3.69e-06	0.00106091	0.185659	1	1	1
BTG1	NA	6.79e-07	0.000194894	0.0341065	1	1	1
KRAS	NA	5.63e-07	0.00016155	0.0282712	1	1	1
RRAS2	NA	5.88e-07	0.000168811	0.0295419	1	1	1
DUSP26	NA	8.18e-07	0.000234941	0.0411147	1	1	1
C14ORF1	NA	8.87e-07	0.000254671	0.0445674	1	1	1
EIF2S1	NA	1.47e-06	0.000422742	0.0739798	1	1	1
ELP3	NA	2.51e-06	0.000721015	0.126178	1	1	1
MBD2	NA	1.41e-06	0.000404242	0.0707424	1	1	1
CDK7	NA	2.04e-06	0.000586622	0.102659	1	1	1
ARL8B	NA	8.06e-07	0.00023139	0.0404933	1	1	1
EMC7	NA	8.04e-07	0.000230972	0.0404201	1	1	1
AMPD2	NA	4.62e-06	0.00132772	0.232352	1	1	1
SORT1	NA	5.11e-06	0.00146822	0.256939	1	1	1
NOTCH2	NA	1.06e-05	0.0030371	0.531492	1	1	1
ARF3	NA	7.5e-07	0.000215463	0.037706	1	1	1
ANO3	NA	4.3e-06	0.00123458	0.216051	1	1	1
FST	NA	1.14e-06	0.000326871	0.0572024	1	1	1
GRP	NA	4.97e-07	0.000142785	0.0249874	1	1	1
CABLES1	NA	1.56e-06	0.000448028	0.0784049	1	1	1
DOCK2	NA	1.74e-05	0.00498321	0.872062	1	1	1
FAM127A	NA	4.75e-07	0.000136283	0.0238495	1	1	1
RAB33A	NA	7.61e-07	0.000218489	0.0382356	1	1	1
PHC2	NA	2.31e-06	0.000662009	0.115852	1	1	1
PRPF38A	NA	2.21e-06	0.000634389	0.111018	1	1	1
DAGLA	NA	3.7e-06	0.00106344	0.186102	1	1	1
TIMM10	NA	3.89e-07	0.000111795	0.0195641	1	1	1
USP30	NA	3.38e-06	0.00097037	0.169815	1	1	1
TBX3	NA	2.2e-06	0.000633132	0.110798	1	1	1
HRK	NA	1.73e-07	4.97e-05	0.0086975	1	1	1
DTX1	NA	2.41e-06	0.000690901	0.120908	1	1	1
BACH2	NA	1.7e-06	0.000489056	0.0855848	1	1	1
AKIRIN2	NA	1.44e-06	0.000413327	0.0723322	1	1	1
LMO2	NA	5.09e-07	0.000146307	0.0256037	1	1	1
PRRG4	NA	6e-07	0.000172163	0.0301285	1	1	1
GDF11	NA	1.02e-06	0.00029261	0.0512068	1	1	1
CDK4	NA	1.82e-06	0.000521823	0.091319	1	1	1
PPP1R1A	NA	9.25e-07	0.000265621	0.0464837	1	1	1
TFCP2	NA	2.75e-06	0.000789128	0.138097	1	1	1
ESPL1	NA	7.45e-06	0.00213928	0.374373	1	1	1
ZC3H10	NA	8.6e-07	0.000246931	0.0432129	1	1	1
MIP	NA	8.51e-07	0.000244297	0.042752	1	1	1
KCNH3	NA	3.18e-06	0.000912399	0.15967	1	1	1
HTRA2	NA	1.95e-06	0.000561118	0.0981956	1	1	1
CCT7	NA	2.38e-06	0.000684731	0.119828	1	1	1
KCNMB4	NA	6.74e-07	0.000193593	0.0338788	1	1	1
DYNC1LI2	NA	2.34e-06	0.000672616	0.117708	1	1	1
TAF5L	NA	2.63e-06	0.0007552	0.13216	1	1	1
RGS8	NA	2.21e-06	0.0006346	0.111055	1	1	1
USP37	NA	9.73e-06	0.0027938	0.488914	1	1	1
EIF4E2	NA	3.12e-06	0.000896619	0.156908	1	1	1
CAB39	NA	3.32e-06	0.00095348	0.166859	1	1	1
PLXNC1	NA	7.35e-06	0.00211166	0.36954	1	1	1
DRAM1	NA	1.48e-06	0.000423781	0.0741617	1	1	1
SLC41A2	NA	2.54e-06	0.000729695	0.127697	1	1	1
IGF2BP3	NA	2e-06	0.000575376	0.100691	1	1	1
ABHD17C	NA	7.58e-07	0.000217543	0.03807	1	1	1
SRSF1	NA	1.41e-06	0.000405745	0.0710054	1	1	1
KAT7	NA	2.94e-06	0.000845404	0.147946	1	1	1
KCTD3	NA	7.85e-06	0.00225288	0.394253	1	1	1
HS6ST1	NA	9.5e-07	0.000272884	0.0477547	1	1	1
LRRC8A	NA	1.36e-06	0.000389762	0.0682084	1	1	1
RALGPS1	NA	5.18e-06	0.00148761	0.260332	1	1	1
DAB2IP	NA	4.75e-06	0.00136543	0.23895	1	1	1
GABBR2	NA	4.89e-06	0.00140522	0.245913	1	1	1
DERL1	NA	2.5e-06	0.000717958	0.125643	1	1	1
RNF38	NA	2.43e-06	0.000698652	0.122264	1	1	1
SIT1	NA	6.21e-07	0.000178269	0.0311971	1	1	1
FAM65B	NA	2.17e-06	0.00062292	0.109011	1	1	1
TMEM63B	NA	3.53e-06	0.00101455	0.177547	1	1	1
TTBK1	NA	3.07e-06	0.000881749	0.154306	1	1	1
GCM1	NA	1.34e-06	0.000385568	0.0674744	1	1	1
TUBB2B	NA	5.49e-07	0.000157607	0.0275812	1	1	1
IER3	NA	3.21e-07	9.22e-05	0.016135	1	1	1
POU5F1	NA	1.06e-06	0.000305351	0.0534364	1	1	1
NRM	NA	5.31e-07	0.000152452	0.0266791	1	1	1
PRKRIR	NA	2.08e-06	0.000596419	0.104373	1	1	1
DCUN1D5	NA	1.81e-06	0.000518699	0.0907723	1	1	1
CTDSPL2	NA	2.11e-06	0.0006054	0.105945	1	1	1
THBS1	NA	3.74e-06	0.00107311	0.187795	1	1	1
KIF23	NA	5.93e-06	0.00170281	0.297991	1	1	1
ITPKA	NA	1.08e-06	0.000309336	0.0541338	1	1	1
ADAM10	NA	3.32e-06	0.000953211	0.166812	1	1	1
TTLL7	NA	5.38e-06	0.00154417	0.27023	1	1	1
EPT1	NA	1.21e-06	0.000348786	0.0610376	1	1	1
ADCY3	NA	3.24e-06	0.000928973	0.16257	1	1	1
SIX3	NA	4.46e-07	0.000127947	0.0223907	1	1	1
KIF11	NA	5.54e-06	0.00159167	0.278542	1	1	1
ARL3	NA	1.38e-06	0.000397394	0.069544	1	1	1
EXOC6	NA	5.29e-06	0.00151864	0.265763	1	1	1
TIMM23	NA	1.05e-06	0.000301723	0.0528015	1	1	1
PPIG	NA	5.04e-06	0.00144844	0.253477	1	1	1
HECW2	NA	1.2e-05	0.00345256	0.604197	1	1	1
ABI2	NA	4.08e-06	0.00117213	0.205123	1	1	1
SLC40A1	NA	3.6e-06	0.00103436	0.181014	1	1	1
TRHDE	NA	4.66e-06	0.00133918	0.234357	1	1	1
NAP1L1	NA	2.68e-06	0.000769182	0.134607	1	1	1
OSBPL8	NA	5.13e-06	0.00147261	0.257706	1	1	1
ASUN	NA	2.85e-06	0.000818028	0.143155	1	1	1
ABCC9	NA	5.17e-06	0.00148511	0.259895	1	1	1
SYT1	NA	1.87e-06	0.000536535	0.0938936	1	1	1
CDK17	NA	3.95e-06	0.00113523	0.198666	1	1	1
JKAMP	NA	1.39e-06	0.00039882	0.0697935	1	1	1
C12ORF4	NA	1.83e-06	0.000524809	0.0918416	1	1	1
CCND2	NA	6.49e-07	0.000186225	0.0325894	1	1	1
RAB21	NA	1.44e-06	0.000414694	0.0725714	1	1	1
PSMC1	NA	2.41e-06	0.000691959	0.121093	1	1	1
PEBP1	NA	1.05e-06	0.00030157	0.0527747	1	1	1
ZNF24	NA	1.42e-06	0.000407681	0.0713442	1	1	1
LRP6	NA	5.7e-06	0.00163613	0.286323	1	1	1
LMNB1	NA	3.15e-06	0.000903614	0.158132	1	1	1
HS3ST2	NA	9.72e-07	0.000279254	0.0488695	1	1	1
CORO1C	NA	2.65e-06	0.000761411	0.133247	1	1	1
LPCAT3	NA	1.5e-06	0.000431946	0.0755906	1	1	1
UBE2K	NA	1.02e-06	0.000292997	0.0512745	1	1	1
PPP2R3C	NA	1.73e-06	0.000495738	0.0867542	1	1	1
PSMA6	NA	8.74e-07	0.00025093	0.0439128	1	1	1
ENOX1	NA	2.79e-06	0.000802553	0.140447	1	1	1
USP22	NA	1.79e-06	0.000514781	0.0900867	1	1	1
RORA	NA	2.95e-06	0.000848065	0.148411	1	1	1
NOL4	NA	2.55e-06	0.000732435	0.128176	1	1	1
RNF138	NA	7.99e-07	0.000229318	0.0401307	1	1	1
NDC80	NA	1.96e-06	0.00056347	0.0986073	1	1	1
THOC1	NA	1.54e-06	0.000442157	0.0773775	1	1	1
USP14	NA	1.71e-06	0.000492125	0.0861219	1	1	1
HERC2	NA	1.49e-05	0.00427589	0.74828	1	1	1
SLC7A5	NA	2.17e-06	0.000623545	0.10912	1	1	1
ARL1	NA	1.54e-06	0.000440998	0.0771746	1	1	1
KPNA3	NA	2.6e-06	0.000746846	0.130698	1	1	1
CDK2AP1	NA	9.36e-07	0.000268742	0.0470298	1	1	1
PSMD11	NA	2.15e-06	0.000616708	0.107924	1	1	1
BLMH	NA	1.82e-06	0.000522337	0.091409	1	1	1
BTBD1	NA	2.11e-06	0.000605836	0.106021	1	1	1
AP3B2	NA	5.33e-06	0.00152974	0.267705	1	1	1
CUX2	NA	6.24e-06	0.00179217	0.31363	1	1	1
LHX5	NA	1.35e-06	0.000387928	0.0678874	1	1	1
NAA25	NA	6.9e-06	0.00198106	0.346685	1	1	1
ZFAND6	NA	9.78e-07	0.000280869	0.0491521	1	1	1
TM9SF1	NA	1.55e-06	0.000446512	0.0781396	1	1	1
TM9SF1	NA	1.55e-06	0.000446512	0.0781396	1	1	1
CYSTM1	NA	6.27e-07	0.000180062	0.0315108	1	1	1
PFDN1	NA	1.11e-06	0.000317354	0.055537	1	1	1
ANAPC5	NA	4.66e-06	0.0013379	0.234132	1	1	1
CYP46A1	NA	3.14e-06	0.000901221	0.157714	1	1	1
GNB5	NA	2.14e-06	0.000614856	0.1076	1	1	1
EIF3J	NA	1.17e-06	0.000335662	0.0587409	1	1	1
RAB11A	NA	1.35e-06	0.000387527	0.0678172	1	1	1
HCN4	NA	2.32e-06	0.000665189	0.116408	1	1	1
FAF2	NA	4.27e-06	0.00122542	0.214449	1	1	1
TUBGCP3	NA	6.61e-06	0.00189716	0.332003	1	1	1
RBM25	NA	5.77e-06	0.0016562	0.289836	1	1	1
RPS6KA5	NA	4.06e-06	0.00116543	0.20395	1	1	1
SPAG9	NA	5.53e-06	0.00158885	0.278049	1	1	1
ATP5B	NA	1.67e-06	0.000480251	0.0840439	1	1	1
IKZF4	NA	1.59e-06	0.00045594	0.0797895	1	1	1
PIK3C3	NA	3.9e-06	0.00112136	0.196238	1	1	1
EIF4B	NA	3.34e-06	0.000960163	0.168029	1	1	1
MMD	NA	1.32e-06	0.000377888	0.0661304	1	1	1
TSPAN13	NA	9.22e-07	0.000264786	0.0463375	1	1	1
CEP76	NA	2.48e-06	0.000710888	0.124405	1	1	1
LPCAT2	NA	2.54e-06	0.000728056	0.12741	1	1	1
CACNG4	NA	1.2e-06	0.000344747	0.0603307	1	1	1
SMAD7	NA	1.11e-06	0.000317444	0.0555527	1	1	1
DNAJB6	NA	2.94e-06	0.000844202	0.147735	1	1	1
KCNH2	NA	4.89e-06	0.00140288	0.245504	1	1	1
RHEB	NA	2.23e-06	0.000640971	0.11217	1	1	1
SMARCD3	NA	3.71e-06	0.00106607	0.186563	1	1	1
TRAM1	NA	2.15e-06	0.000618669	0.108267	1	1	1
ARFGEF1	NA	8.57e-06	0.00246048	0.430584	1	1	1
TMED2	NA	9.88e-07	0.000283618	0.0496332	1	1	1
YY1	NA	1.44e-06	0.000412848	0.0722484	1	1	1
RCOR1	NA	3.03e-06	0.000870938	0.152414	1	1	1
VMP1	NA	1.99e-06	0.00057034	0.0998095	1	1	1
TRAF4	NA	1.31e-06	0.000374884	0.0656047	1	1	1
DHX8	NA	5.12e-06	0.00146949	0.257161	1	1	1
SMURF2	NA	4.62e-06	0.001326	0.232049	1	1	1
ERP44	NA	2.91e-06	0.000835524	0.146217	1	1	1
RABEP1	NA	2.55e-06	0.000732438	0.128177	1	1	1
GNAO1	NA	1.43e-06	0.000411238	0.0719667	1	1	1
C16ORF80	NA	1.08e-06	0.000310041	0.0542572	1	1	1
CSNK2A2	NA	2.28e-06	0.000655522	0.114716	1	1	1
ZNF629	NA	1.29e-06	0.000370876	0.0649033	1	1	1
PCSK2	NA	1.97e-06	0.000564581	0.0988017	1	1	1
OGN	NA	1.5e-06	0.000430179	0.0752813	1	1	1
RPL8	NA	1.57e-06	0.000449553	0.0786718	1	1	1
DENND3	NA	6.99e-06	0.00200842	0.351473	1	1	1
ATP4A	NA	3.19e-06	0.000916988	0.160473	1	1	1
HPN	NA	1.77e-06	0.000508861	0.0890507	1	1	1
RBM42	NA	1.34e-06	0.000384819	0.0673433	1	1	1
CCNE1	NA	1.55e-06	0.000444438	0.0777767	1	1	1
RAB2A	NA	1.38e-06	0.000395493	0.0692113	1	1	1
CDKN2C	NA	4.13e-07	0.000118571	0.0207499	1	1	1
AJUBA	NA	1.64e-06	0.000470277	0.0822985	1	1	1
RPS6KA6	NA	4.46e-06	0.00128038	0.224067	1	1	1
TIMP2	NA	9.25e-07	0.000265551	0.0464714	1	1	1
SHANK3	NA	3.72e-06	0.00106961	0.187182	1	1	1
UPF1	NA	2.93e-06	0.000839992	0.146999	1	1	1
MAST3	NA	3.2e-06	0.0009192	0.16086	1	1	1
TRPC5	NA	3.53e-06	0.00101446	0.177531	1	1	1
MID2	NA	3.23e-06	0.00092709	0.162241	1	1	1
AMMECR1	NA	1.61e-06	0.000462499	0.0809373	1	1	1
PRKX	NA	6.29e-07	0.000180519	0.0315908	1	1	1
RRAGB	NA	1.88e-06	0.000538713	0.0942748	1	1	1
RALGAPB	NA	4.92e-06	0.00141345	0.247354	1	1	1
KCNN4	NA	1.52e-06	0.000435515	0.0762151	1	1	1
GRIK5	NA	3.18e-06	0.000912672	0.159718	1	1	1
HACE1	NA	5.92e-06	0.00170132	0.297731	1	1	1
ST3GAL3	NA	2.04e-06	0.00058505	0.102384	1	1	1
ATRN	NA	4.15e-06	0.00119251	0.208689	1	1	1
RASA4	NA	3.31e-06	0.000950478	0.166334	1	1	1
ARPC1A	NA	2.45e-06	0.000702517	0.12294	1	1	1
C19ORF10	NA	5.59e-07	0.000160431	0.0280754	1	1	1
MAP2K2	NA	7.42e-07	0.000213026	0.0372796	1	1	1
DPP9	NA	2.12e-06	0.000609639	0.106687	1	1	1
CSE1L	NA	4.19e-06	0.00120192	0.210336	1	1	1
MAPK3	NA	1.25e-06	0.000359396	0.0628943	1	1	1
MAP3K8	NA	1.38e-06	0.000396557	0.0693975	1	1	1
EPC1	NA	3.45e-06	0.000990976	0.173421	1	1	1
METTL16	NA	1.6e-06	0.00046015	0.0805262	1	1	1
CCDC6	NA	2.13e-06	0.000611577	0.107026	1	1	1
SMARCB1	NA	1.45e-06	0.000416704	0.0729232	1	1	1
PRKCQ	NA	2.38e-06	0.00068477	0.119835	1	1	1
CAPZA1	NA	2.28e-06	0.000655951	0.114791	1	1	1
LPPR5	NA	1.86e-06	0.000534628	0.0935599	1	1	1
UFD1L	NA	1.42e-06	0.00040687	0.0712022	1	1	1
MED15	NA	3.08e-06	0.000884308	0.154754	1	1	1
HIRA	NA	3.4e-06	0.000976763	0.170934	1	1	1
UBE2R2	NA	7.12e-07	0.000204386	0.0357676	1	1	1
SYP	NA	1.1e-06	0.000316831	0.0554454	1	1	1
ACTR3	NA	3.12e-06	0.000897041	0.156982	1	1	1
DESI1	NA	9.07e-07	0.000260386	0.0455675	1	1	1
NOVA2	NA	8.5e-07	0.000244017	0.042703	1	1	1
GRIN2D	NA	2.53e-06	0.000725933	0.127038	1	1	1
AP2S1	NA	8.41e-07	0.000241372	0.0422401	1	1	1
EHD2	NA	1.1e-06	0.000315762	0.0552583	1	1	1
POLR1B	NA	4.81e-06	0.0013809	0.241657	1	1	1
IL1B	NA	1.82e-06	0.000522962	0.0915183	1	1	1
EED	NA	2.93e-06	0.000841831	0.14732	1	1	1
BRD4	NA	3.07e-06	0.00088289	0.154506	1	1	1
WIZ	NA	1.65e-06	0.000472583	0.082702	1	1	1
FAM32A	NA	2.83e-07	8.12e-05	0.01421	1	1	1
NOTCH3	NA	4.6e-06	0.00132055	0.231096	1	1	1
PRKCG	NA	3.3e-06	0.000946222	0.165589	1	1	1
ACVR1	NA	3.27e-06	0.000938243	0.164193	1	1	1
SPCS2	NA	7.76e-07	0.000222923	0.0390115	1	1	1
SNRNP40	NA	1.33e-06	0.000382795	0.0669891	1	1	1
DNAJC8	NA	1.39e-06	0.00040035	0.0700613	1	1	1
TFCP2L1	NA	4.21e-06	0.00120816	0.211428	1	1	1
PTPN4	NA	7.74e-06	0.00222306	0.389036	1	1	1
KAT2B	NA	3.15e-06	0.000903439	0.158102	1	1	1
OSBP	NA	3.75e-06	0.00107672	0.188426	1	1	1
POLR1A	NA	8.94e-06	0.00256729	0.449276	1	1	1
VAMP8	NA	5.82e-07	0.000167068	0.0292369	1	1	1
CHIC2	NA	1e-06	0.000288592	0.0505036	1	1	1
KIF1B	NA	6.32e-06	0.00181397	0.317445	1	1	1
STK17B	NA	2.8e-06	0.000802963	0.140519	1	1	1
GTF3C3	NA	7.37e-06	0.0021152	0.37016	1	1	1
COQ10B	NA	2.05e-06	0.000589564	0.103174	1	1	1
PIK3CA	NA	8.69e-06	0.00249592	0.436787	1	1	1
TAF12	NA	6.36e-07	0.000182508	0.0319389	1	1	1
SLC9A1	NA	2.03e-06	0.000582363	0.101914	1	1	1
CTCF	NA	2.53e-06	0.000726741	0.12718	1	1	1
DDX6	NA	3.31e-06	0.000950468	0.166332	1	1	1
ARCN1	NA	3.48e-06	0.000998627	0.17476	1	1	1
SLC5A7	NA	2.45e-06	0.000704649	0.123314	1	1	1
DGKD	NA	1.32e-05	0.00378765	0.662839	1	1	1
HAT1	NA	3.92e-06	0.00112434	0.19676	1	1	1
ATF2	NA	4.27e-06	0.00122627	0.214597	1	1	1
CCNT2	NA	3.04e-06	0.00087267	0.152717	1	1	1
LCT	NA	7.13e-06	0.00204785	0.358374	1	1	1
AGPS	NA	6.73e-06	0.00193256	0.338197	1	1	1
ARID4B	NA	1.05e-05	0.00301513	0.527647	1	1	1
CPOX	NA	1.89e-06	0.000542756	0.0949823	1	1	1
PPAT	NA	2.21e-06	0.000633386	0.110843	1	1	1
NOP58	NA	5.75e-06	0.00165259	0.289204	1	1	1
GABRA4	NA	1.7e-06	0.000487575	0.0853256	1	1	1
YWHAE	NA	6.83e-07	0.000196179	0.0343313	1	1	1
GRIA3	NA	4.83e-06	0.00138842	0.242974	1	1	1
ADAM23	NA	9.91e-06	0.0028466	0.498155	1	1	1
COPS4	NA	2.35e-06	0.000675037	0.118131	1	1	1
RASGEF1B	NA	3.07e-06	0.000880389	0.154068	1	1	1
CUL3	NA	6.97e-06	0.00200018	0.350031	1	1	1
GUCY1B3	NA	4.54e-06	0.0013032	0.228061	1	1	1
RAPGEF2	NA	9.12e-06	0.00261892	0.458311	1	1	1
ADD2	NA	3.45e-06	0.000990904	0.173408	1	1	1
MXD1	NA	1.19e-06	0.000341651	0.0597889	1	1	1
SLC30A9	NA	3.24e-06	0.000931784	0.163062	1	1	1
CDH10	NA	2.22e-06	0.00063888	0.111804	1	1	1
KIAA1109	NA	2.68e-05	0.00770751	1.34881	1	1	1
RBBP5	NA	5.65e-06	0.00162308	0.284039	1	1	1
THRA	NA	1.83e-06	0.00052473	0.0918278	1	1	1
PSMD3	NA	2.04e-06	0.000585743	0.102505	1	1	1
ATP6V0A1	NA	3.85e-06	0.0011049	0.193357	1	1	1
STAT3	NA	3.66e-06	0.00105205	0.184109	1	1	1
FBXL20	NA	2.36e-06	0.0006791	0.118842	1	1	1
SRCIN1	NA	3.02e-06	0.00086647	0.151632	1	1	1
KCNH4	NA	3e-06	0.000862146	0.150876	1	1	1
FGF10	NA	6.19e-07	0.000177891	0.0311309	1	1	1
FNDC4	NA	7.97e-07	0.000228889	0.0400556	1	1	1
CAD	NA	7.24e-06	0.00207897	0.363819	1	1	1
DNMT3A	NA	3.06e-06	0.000877732	0.153603	1	1	1
RAB10	NA	7.9e-07	0.000226855	0.0396996	1	1	1
KIF3C	NA	1.82e-06	0.000523313	0.0915798	1	1	1
FOSL2	NA	7.37e-07	0.000211612	0.0370321	1	1	1
TP63	NA	5.8e-06	0.00166534	0.291434	1	1	1
LYL1	NA	2.79e-07	8.01e-05	0.0140175	1	1	1
OLFM2	NA	8.16e-07	0.000234266	0.0409965	1	1	1
PI4K2B	NA	1.34e-06	0.000384079	0.0672138	1	1	1
TBC1D19	NA	2.71e-06	0.000777959	0.136143	1	1	1
NUP54	NA	2.9e-06	0.000831786	0.145563	1	1	1
2020-09-11	NA	2.21e-06	0.00063381	0.110917	1	1	1
CNOT6L	NA	2.51e-06	0.000719699	0.125947	1	1	1
PDE8B	NA	4.25e-06	0.00122021	0.213537	1	1	1
SLC9A3	NA	1.83e-06	0.000525812	0.0920171	1	1	1
MGAT4A	NA	3.72e-06	0.00106779	0.186863	1	1	1
ZAP70	NA	3.06e-06	0.000877566	0.153574	1	1	1
GALNT7	NA	4.82e-06	0.00138397	0.242195	1	1	1
MAP3K13	NA	6.11e-06	0.00175322	0.306814	1	1	1
RAB7A	NA	1.4e-06	0.000403178	0.0705561	1	1	1
ZFR	NA	4.22e-06	0.00121267	0.212217	1	1	1
GOLPH3	NA	7.44e-07	0.000213677	0.0373935	1	1	1
CDH6	NA	2.67e-06	0.000766284	0.1341	1	1	1
SUB1	NA	4.84e-07	0.000139029	0.0243301	1	1	1
CPEB4	NA	4.29e-06	0.00123111	0.215444	1	1	1
THOC3	NA	1.82e-06	0.000523114	0.0915449	1	1	1
WDR70	NA	3.06e-06	0.000879116	0.153845	1	1	1
SLC1A3	NA	1.73e-06	0.000496755	0.0869321	1	1	1
ARRDC3	NA	2.12e-06	0.000609782	0.106712	1	1	1
LEF1	NA	2.58e-06	0.000741815	0.129818	1	1	1
PAPSS1	NA	3.51e-06	0.00100894	0.176564	1	1	1
JAKMIP2	NA	6.92e-06	0.00198829	0.347951	1	1	1
VDAC1	NA	2.17e-06	0.00062442	0.109273	1	1	1
UBE2B	NA	1.65e-06	0.000472794	0.082739	1	1	1
PITX1	NA	1.13e-06	0.000323901	0.0566827	1	1	1
MED20	NA	5.86e-07	0.000168137	0.029424	1	1	1
SRF	NA	1.11e-06	0.000318509	0.0557391	1	1	1
SEMA3A	NA	4.46e-06	0.00128189	0.22433	1	1	1
APBA1	NA	2.87e-06	0.000824388	0.144268	1	1	1
PIP5K1B	NA	2.89e-06	0.000828638	0.145012	1	1	1
TNPO3	NA	7.13e-06	0.0020475	0.358312	1	1	1
POLB	NA	1.87e-06	0.000536294	0.0938515	1	1	1
CALB1	NA	2.41e-06	0.000691389	0.120993	1	1	1
ST7	NA	4.38e-06	0.0012588	0.22029	1	1	1
NRXN2	NA	5.09e-06	0.00146136	0.255738	1	1	1
FBXO3	NA	2.22e-06	0.000638872	0.111803	1	1	1
PRKAR2B	NA	2.63e-06	0.00075442	0.132023	1	1	1
ADAM22	NA	6.85e-06	0.0019669	0.344208	1	1	1
CDK6	NA	1.75e-06	0.000503591	0.0881284	1	1	1
ANKIB1	NA	4.86e-06	0.0013967	0.244423	1	1	1
EIF4H	NA	1.55e-06	0.000445391	0.0779434	1	1	1
HNRNPH3	NA	2.38e-06	0.000683541	0.11962	1	1	1
CCAR1	NA	6.29e-06	0.00180702	0.316229	1	1	1
MAPKAP1	NA	3.61e-06	0.00103693	0.181462	1	1	1
GTF2H1	NA	2.04e-06	0.000584802	0.10234	1	1	1
KCNC1	NA	7.61e-07	0.000218586	0.0382525	1	1	1
RNF141	NA	6.89e-07	0.000197934	0.0346385	1	1	1
CPEB3	NA	2.59e-06	0.000744328	0.130257	1	1	1
TMEM115	NA	6.44e-07	0.000185049	0.0323836	1	1	1
DOCK3	NA	8.94e-06	0.00256593	0.449037	1	1	1
SLIT1	NA	8.57e-06	0.00246033	0.430558	1	1	1
GMEB2	NA	1.68e-06	0.000481241	0.0842172	1	1	1
GID8	NA	1.07e-06	0.000306461	0.0536307	1	1	1
TIMP3	NA	8.67e-07	0.000249041	0.0435822	1	1	1
SCARF2	NA	1.64e-06	0.00047034	0.0823095	1	1	1
TTLL1	NA	1.83e-06	0.000525384	0.0919422	1	1	1
PATZ1	NA	1.31e-06	0.00037621	0.0658367	1	1	1
TEF	NA	5.51e-07	0.000158185	0.0276824	1	1	1
GABARAPL1	NA	3.47e-07	9.96e-05	0.01743	1	1	1
ETNK1	NA	1.3e-06	0.000373593	0.0653788	1	1	1
TMEM117	NA	1.77e-06	0.000509486	0.08916	1	1	1
2020-03-09	NA	9.71e-07	0.000278842	0.0487974	1	1	1
SLC6A15	NA	2.69e-06	0.000772232	0.135141	1	1	1
LUM	NA	5.92e-07	0.000170076	0.0297633	1	1	1
SNRPF	NA	7.57e-07	0.000217382	0.0380418	1	1	1
CDK2	NA	1.54e-06	0.000441253	0.0772193	1	1	1
TARBP2	NA	1.61e-06	0.000463693	0.0811463	1	1	1
SMARCC2	NA	5.62e-06	0.00161455	0.282546	1	1	1
ANKRD52	NA	4.5e-06	0.00129176	0.226059	1	1	1
SETD1B	NA	3.28e-06	0.000941621	0.164784	1	1	1
VPS33A	NA	3.98e-06	0.00114296	0.200018	1	1	1
RBM26	NA	5.47e-06	0.00156952	0.274667	1	1	1
ANKRD10	NA	1.57e-06	0.000449942	0.0787399	1	1	1
PELI2	NA	1.46e-06	0.000419377	0.073391	1	1	1
RAB15	NA	1.34e-06	0.000384018	0.0672032	1	1	1
JDP2	NA	8.7e-07	0.000249757	0.0437075	1	1	1
EMC4	NA	7.55e-07	0.000216921	0.0379612	1	1	1
MFAP1	NA	2.52e-06	0.000723237	0.126566	1	1	1
FGF7	NA	6.76e-07	0.000194193	0.0339838	1	1	1
SRP14	NA	6.12e-07	0.000175769	0.0307596	1	1	1
BCL2A1	NA	6.43e-07	0.000184617	0.032308	1	1	1
TSPAN3	NA	1.22e-06	0.000351589	0.0615281	1	1	1
WDR61	NA	1.85e-06	0.000531946	0.0930906	1	1	1
MESDC1	NA	3.97e-07	0.000113873	0.0199278	1	1	1
IGF1R	NA	5.83e-06	0.00167534	0.293184	1	1	1
SCAMP2	NA	1.82e-06	0.000523145	0.0915504	1	1	1
ZNF710	NA	1.52e-06	0.000436273	0.0763478	1	1	1
ST8SIA2	NA	1.48e-06	0.000425037	0.0743815	1	1	1
FURIN	NA	3.78e-06	0.00108503	0.18988	1	1	1
SEC11A	NA	1.43e-06	0.000411571	0.0720249	1	1	1
DHX38	NA	5.97e-06	0.00171464	0.300063	1	1	1
NCOR1	NA	7.96e-06	0.00228618	0.400082	1	1	1
COPS3	NA	1.54e-06	0.000441383	0.077242	1	1	1
GID4	NA	6.99e-07	0.000200608	0.0351064	1	1	1
PRPSAP2	NA	9.67e-07	0.000277586	0.0485776	1	1	1
RASL10B	NA	5.78e-07	0.000166093	0.0290663	1	1	1
CLTC	NA	6.72e-06	0.00192998	0.337746	1	1	1
CDH2	NA	2.59e-06	0.000744722	0.130326	1	1	1
AFG3L2	NA	2.73e-06	0.000784455	0.13728	1	1	1
GALNT1	NA	2.03e-06	0.000582651	0.101964	1	1	1
C18ORF8	NA	2.88e-06	0.000826847	0.144698	1	1	1
ARHGDIA	NA	1.12e-06	0.0003222	0.056385	1	1	1
EIF4A3	NA	2.62e-06	0.000752799	0.13174	1	1	1
RNF165	NA	1.55e-06	0.000444394	0.0777689	1	1	1
CBLN2	NA	5.36e-07	0.000154037	0.0269565	1	1	1
PIP4K2B	NA	1.32e-06	0.000380439	0.0665768	1	1	1
ERBB2	NA	4.95e-06	0.00142021	0.248537	1	1	1
TXNL4A	NA	5.55e-07	0.000159447	0.0279032	1	1	1
HSA-MIR-1199	NA	1.3e-07	3.74e-05	0.006545	1	1	1
ZFP14	NA	1.26e-06	0.000361182	0.0632068	1	1	1
HUNK	NA	2.02e-06	0.000578641	0.101262	1	1	1
SOD1	NA	5.1e-07	0.000146395	0.0256191	1	1	1
LMTK3	NA	3.11e-06	0.000893641	0.156387	1	1	1
FXYD7	NA	5.54e-07	0.000158955	0.0278171	1	1	1
SLC6A3	NA	1.43e-06	0.000411398	0.0719946	1	1	1
RNPEPL1	NA	3.95e-06	0.00113486	0.1986	1	1	1
ZNF787	NA	4.73e-07	0.0001357	0.0237475	1	1	1
PSMB6	NA	6.95e-07	0.000199658	0.0349401	1	1	1
RPS11	NA	8.32e-07	0.000238822	0.0417939	1	1	1
IGLON5	NA	1.25e-06	0.000359361	0.0628882	1	1	1
FNBP1L	NA	3.55e-06	0.00101868	0.178269	1	1	1
PSMA5	NA	2.02e-06	0.00058014	0.101525	1	1	1
NUF2	NA	4.21e-06	0.00120955	0.211672	1	1	1
SF3B4	NA	2.14e-06	0.00061596	0.107793	1	1	1
POGZ	NA	7.32e-06	0.00210214	0.367875	1	1	1
KCNH1	NA	5.1e-06	0.00146406	0.256211	1	1	1
EIF2D	NA	6.12e-06	0.00175634	0.307359	1	1	1
JTB	NA	1.53e-06	0.000439274	0.076873	1	1	1
KCNN3	NA	3.14e-06	0.000902542	0.157945	1	1	1
PPFIA4	NA	6.35e-06	0.0018231	0.319042	1	1	1
ARL8A	NA	2.73e-06	0.000782997	0.137024	1	1	1
GDF7	NA	4.33e-07	0.000124274	0.021748	1	1	1
RHOB	NA	2.65e-07	7.62e-05	0.013335	1	1	1
CALM2	NA	7.3e-07	0.000209501	0.0366627	1	1	1
RPS27A	NA	7.51e-07	0.000215527	0.0377172	1	1	1
SNRPG	NA	8.18e-07	0.000234876	0.0411033	1	1	1
EXOC6B	NA	4.61e-06	0.0013232	0.23156	1	1	1
TEX261	NA	9.99e-07	0.000286987	0.0502227	1	1	1
MALL	NA	7.95e-07	0.000228244	0.0399427	1	1	1
RALB	NA	1.1e-06	0.000315626	0.0552346	1	1	1
C1QL2	NA	6.88e-07	0.000197621	0.0345837	1	1	1
SLC20A1	NA	3.1e-06	0.000890776	0.155886	1	1	1
UBXN4	NA	3.76e-06	0.00107865	0.188764	1	1	1
NXPH2	NA	7.82e-07	0.000224513	0.0392898	1	1	1
POLR2D	NA	1.06e-06	0.000305272	0.0534226	1	1	1
AMMECR1L	NA	2.25e-06	0.00064541	0.112947	1	1	1
TMEFF2	NA	3.87e-06	0.00111125	0.194469	1	1	1
UBE2F	NA	3.48e-06	0.000999518	0.174916	1	1	1
RQCD1	NA	3.27e-06	0.00093827	0.164197	1	1	1
CTDSPL	NA	9.17e-07	0.000263273	0.0460728	1	1	1
ATP6V1A	NA	3.99e-06	0.00114442	0.200273	1	1	1
RNF7	NA	8.61e-07	0.000247366	0.0432891	1	1	1
ISY1	NA	3.79e-06	0.00108878	0.190536	1	1	1
FTH1	NA	8.89e-07	0.000255317	0.0446805	1	1	1
ENOPH1	NA	1.45e-06	0.000416873	0.0729528	1	1	1
KLHL8	NA	2.8e-06	0.000803213	0.140562	1	1	1
CISD2	NA	6.27e-07	0.000180182	0.0315319	1	1	1
AP1AR	NA	2.54e-06	0.000730041	0.127757	1	1	1
CCNA2	NA	2.42e-06	0.000695596	0.121729	1	1	1
SFRP2	NA	1.17e-06	0.000334997	0.0586245	1	1	1
RPS3A	NA	1.83e-06	0.000524882	0.0918543	1	1	1
2020-03-06	NA	3.67e-06	0.00105389	0.184431	1	1	1
SKP2	NA	1.85e-06	0.000531159	0.0929528	1	1	1
PLK2	NA	2.71e-06	0.000779045	0.136333	1	1	1
CRHBP	NA	1.68e-06	0.000482835	0.0844961	1	1	1
RASA1	NA	6.17e-06	0.00177266	0.310216	1	1	1
ARHGAP26	NA	6.99e-06	0.00200814	0.351424	1	1	1
GABRB2	NA	3.42e-06	0.000982875	0.172003	1	1	1
FGF18	NA	1.57e-06	0.000449538	0.0786691	1	1	1
CDKAL1	NA	2.03e-06	0.000582735	0.101979	1	1	1
LRRTM2	NA	1.4e-06	0.000401811	0.0703169	1	1	1
ZMAT2	NA	1.89e-06	0.000542423	0.094924	1	1	1
GFRA3	NA	2.5e-06	0.000718713	0.125775	1	1	1
KAAG1	NA	1.17e-07	3.36e-05	0.00588	1	1	1
NFKBIE	NA	1.11e-06	0.000318652	0.0557641	1	1	1
PHIP	NA	1.02e-05	0.00293856	0.514249	1	1	1
CLVS2	NA	1.5e-06	0.000430413	0.0753223	1	1	1
GNA12	NA	5.46e-07	0.000156816	0.0274428	1	1	1
STRA8	NA	2.45e-06	0.000703106	0.123044	1	1	1
TMEM47	NA	4.32e-07	0.000124128	0.0217224	1	1	1
CDK16	NA	2.49e-06	0.000714759	0.125083	1	1	1
CHST7	NA	6.22e-07	0.000178698	0.0312721	1	1	1
TAF1	NA	8.5e-06	0.00244147	0.427257	1	1	1
NONO	NA	2.5e-06	0.000717775	0.125611	1	1	1
AWAT2	NA	1.29e-06	0.000369183	0.064607	1	1	1
UPF3B	NA	3.51e-06	0.00100931	0.176629	1	1	1
GPR119	NA	7.16e-07	0.000205736	0.0360038	1	1	1
CT55	NA	1.53e-06	0.000438919	0.0768108	1	1	1
ATP6V1B2	NA	2.29e-06	0.000657513	0.115065	1	1	1
ERLIN2	NA	1.35e-06	0.000387086	0.06774	1	1	1
ARMC1	NA	1.3e-06	0.000372166	0.065129	1	1	1
CRH	NA	2.38e-07	6.82e-05	0.011935	1	1	1
PRDM14	NA	1.75e-06	0.00050153	0.0877678	1	1	1
SIGMAR1	NA	5.38e-07	0.000154468	0.0270319	1	1	1
FAM120A	NA	4.5e-06	0.00129254	0.226195	1	1	1
GLUD1	NA	2.57e-06	0.000739384	0.129392	1	1	1
NPFFR1	NA	7.7e-07	0.000221224	0.0387142	1	1	1
BTBD10	NA	1.89e-06	0.000542711	0.0949744	1	1	1
LIN7C	NA	8.66e-07	0.000248815	0.0435426	1	1	1
LRRC4C	NA	8.46e-07	0.000242856	0.0424998	1	1	1
SLC1A2	NA	1.58e-06	0.000453914	0.0794349	1	1	1
SSRP1	NA	3.09e-06	0.000887635	0.155336	1	1	1
C11ORF73	NA	1.22e-06	0.000350625	0.0613594	1	1	1
PAK1	NA	3.29e-06	0.000945583	0.165477	1	1	1
RPS3	NA	1.25e-06	0.000359112	0.0628446	1	1	1
C11ORF52	NA	9.37e-07	0.000269109	0.0470941	1	1	1
C20ORF78	NA	1.14e-07	3.26e-05	0.005705	1	1	1
OVOL2	NA	4.42e-07	0.000126798	0.0221896	1	1	1
MTA2	NA	3.48e-06	0.00100059	0.175103	1	1	1
FADS3	NA	2.01e-06	0.00057714	0.100999	1	1	1
MYRF	NA	4.5e-06	0.00129232	0.226155	1	1	1
FADS2	NA	2.19e-06	0.000629649	0.110189	1	1	1
FRG1B	NA	7.19e-07	0.000206402	0.0361204	1	1	1
EI24	NA	2.87e-06	0.00082518	0.144406	1	1	1
FEZ1	NA	2.56e-06	0.00073449	0.128536	1	1	1
MYL9	NA	3.63e-07	0.00010418	0.0182315	1	1	1
LSM14B	NA	1.71e-06	0.000492263	0.086146	1	1	1
PPP4C	NA	1.21e-06	0.000346696	0.0606718	1	1	1
CTF1	NA	2.45e-07	7.04e-05	0.01232	1	1	1
CWC15	NA	1.38e-06	0.000395579	0.0692263	1	1	1
ARID5B	NA	2.78e-06	0.000798719	0.139776	1	1	1
ADRA2A	NA	6.46e-07	0.000185504	0.0324632	1	1	1
GPM6A	NA	2.28e-06	0.00065556	0.114723	1	1	1
IL18	NA	1.05e-06	0.000300807	0.0526412	1	1	1
USP15	NA	4.74e-06	0.0013607	0.238123	1	1	1
DENR	NA	1.56e-06	0.000447719	0.0783508	1	1	1
C12ORF23	NA	4.49e-07	0.000128806	0.022541	1	1	1
DIP2C	NA	4.46e-06	0.00127983	0.22397	1	1	1
MYCN	NA	6.52e-07	0.000187137	0.032749	1	1	1
VPS26B	NA	1.84e-06	0.000527538	0.0923192	1	1	1
ASAP2	NA	3.29e-06	0.000943462	0.165106	1	1	1
SLC25A4	NA	1.42e-06	0.000406515	0.0711401	1	1	1
AMN1	NA	8.91e-07	0.000255927	0.0447872	1	1	1
BICD1	NA	2.51e-06	0.00072017	0.12603	1	1	1
PARP8	NA	4.8e-06	0.00137867	0.241267	1	1	1
FBXW7	NA	4.59e-06	0.0013188	0.23079	1	1	1
EPHA4	NA	8.06e-06	0.00231437	0.405015	1	1	1
TNFSF4	NA	1.07e-06	0.000306879	0.0537038	1	1	1
TMEM163	NA	1.95e-06	0.000560949	0.0981661	1	1	1
MED13L	NA	9.61e-06	0.00275837	0.482714	1	1	1
TMEM178A	NA	9.09e-07	0.000261023	0.045679	1	1	1
GUCY1A2	NA	2.97e-06	0.000851575	0.149026	1	1	1
USP12	NA	1.24e-06	0.000357168	0.0625044	1	1	1
CAMK4	NA	2.77e-06	0.000794892	0.139106	1	1	1
YAP1	NA	2.61e-06	0.000750556	0.131347	1	1	1
MBNL1	NA	2.84e-06	0.000815312	0.14268	1	1	1
GRIA4	NA	4.88e-06	0.00140166	0.24529	1	1	1
NIPBL	NA	1.05e-05	0.00301301	0.527277	1	1	1
OTX1	NA	7.56e-07	0.000217005	0.0379759	1	1	1
GJA1	NA	1.11e-06	0.000318605	0.0557559	1	1	1
HHEX	NA	9.98e-07	0.000286616	0.0501578	1	1	1
GGPS1	NA	1.54e-06	0.000441607	0.0772812	1	1	1
RAB3C	NA	9.37e-07	0.00026896	0.047068	1	1	1
UXS1	NA	3.26e-06	0.000937022	0.163979	1	1	1
HNRNPU	NA	6.94e-06	0.00199201	0.348601	1	1	1
FEZF2	NA	8.46e-07	0.000242862	0.0425008	1	1	1
ATG3	NA	2.85e-06	0.0008177	0.143097	1	1	1
UBALD1	NA	2.56e-07	7.36e-05	0.01288	1	1	1
UBP1	NA	2.29e-06	0.00065667	0.114917	1	1	1
RMND5A	NA	2.05e-06	0.00058954	0.10317	1	1	1
TRIP12	NA	1.81e-05	0.00520601	0.911051	1	1	1
MSI2	NA	1.85e-06	0.000529829	0.0927201	1	1	1
GDPD1	NA	1.92e-06	0.000552783	0.096737	1	1	1
GRAP	NA	3.33e-07	9.57e-05	0.0167475	1	1	1
THY1	NA	9.1e-07	0.000261441	0.0457522	1	1	1
ANKH	NA	1.11e-06	0.000318613	0.0557573	1	1	1
UBASH3B	NA	4.21e-06	0.00120949	0.211661	1	1	1
FAM105B	NA	8.47e-07	0.000243272	0.0425726	1	1	1
NRGN	NA	4.75e-07	0.000136259	0.0238453	1	1	1
TOMM70A	NA	3.23e-06	0.000928433	0.162476	1	1	1
WNT3A	NA	1.93e-06	0.000555335	0.0971836	1	1	1
TRIM11	NA	2.64e-06	0.000758595	0.132754	1	1	1
CCSAP	NA	1.66e-06	0.000476006	0.0833011	1	1	1
GPR26	NA	1.06e-06	0.000303064	0.0530362	1	1	1
OLA1	NA	3.41e-06	0.000978267	0.171197	1	1	1
ATP5G3	NA	1.38e-06	0.000396364	0.0693637	1	1	1
RABGEF1	NA	2.11e-06	0.00060638	0.106117	1	1	1
SKA1	NA	1.22e-06	0.000350537	0.061344	1	1	1
RAB6B	NA	2.19e-06	0.000628849	0.110049	1	1	1
ANKRD40	NA	1.25e-06	0.000358853	0.0627993	1	1	1
KLF10	NA	1.19e-06	0.000341248	0.0597184	1	1	1
TMEM55A	NA	1.81e-06	0.000520116	0.0910203	1	1	1
MARVELD1	NA	1.57e-07	4.49e-05	0.0078575	1	1	1
C16ORF87	NA	8.87e-07	0.000254674	0.0445679	1	1	1
RHOC	NA	1.08e-06	0.000309227	0.0541147	1	1	1
LONP2	NA	3.06e-06	0.000879843	0.153973	1	1	1
TRIM74	NA	7.63e-07	0.000219103	0.038343	1	1	1
RBM45	NA	3.79e-06	0.00108881	0.190542	1	1	1
MED7	NA	7.78e-07	0.000223479	0.0391088	1	1	1
RASA2	NA	7.28e-06	0.00209052	0.365841	1	1	1
ATP1B3	NA	2.16e-06	0.000620289	0.108551	1	1	1
VBP1	NA	1.74e-06	0.000499993	0.0874988	1	1	1
GNAQ	NA	2.01e-06	0.000577696	0.101097	1	1	1
MMP16	NA	2.71e-06	0.000779198	0.13636	1	1	1
ADK	NA	1.92e-06	0.000551464	0.0965062	1	1	1
BATF	NA	5.92e-07	0.000170082	0.0297644	1	1	1
DCK	NA	1.62e-06	0.00046645	0.0816287	1	1	1
STOM	NA	1.79e-06	0.000513431	0.0898504	1	1	1
ANKRD9	NA	3.27e-07	9.39e-05	0.0164325	1	1	1
KCNS2	NA	6.38e-07	0.000183163	0.0320535	1	1	1
CELF6	NA	2.07e-06	0.000593913	0.103935	1	1	1
ZFAND3	NA	1.02e-06	0.000291703	0.051048	1	1	1
KAT6B	NA	5.87e-06	0.00168563	0.294985	1	1	1
AIFM1	NA	4.85e-06	0.00139188	0.243578	1	1	1
ZNF689	NA	1.13e-06	0.000324029	0.0567051	1	1	1
ZIC3	NA	1.13e-06	0.000324033	0.0567058	1	1	1
LHFPL4	NA	4.79e-07	0.000137628	0.0240849	1	1	1
PDE6D	NA	2.16e-06	0.000621346	0.108736	1	1	1
SST	NA	7.51e-07	0.00021574	0.0377545	1	1	1
NMNAT2	NA	3.58e-06	0.00102723	0.179764	1	1	1
SLC6A1	NA	1.55e-06	0.000444647	0.0778132	1	1	1
PPARG	NA	9.23e-07	0.000265004	0.0463757	1	1	1
FZD1	NA	1.22e-06	0.000349796	0.0612143	1	1	1
HMGCR	NA	4.23e-06	0.00121343	0.21235	1	1	1
GATAD1	NA	1.02e-06	0.000291925	0.0510869	1	1	1
IPPK	NA	3.01e-06	0.000865088	0.15139	1	1	1
DDX19B	NA	2.42e-06	0.000694914	0.12161	1	1	1
KIT	NA	3.87e-06	0.00111113	0.194447	1	1	1
CACNA1D	NA	9.89e-06	0.00284102	0.497179	1	1	1
ERC2	NA	4.13e-06	0.0011856	0.207479	1	1	1
FAM81A	NA	1.66e-06	0.000477712	0.0835996	1	1	1
ZNF618	NA	3.97e-06	0.0011395	0.199412	1	1	1
BRAF	NA	6.31e-06	0.00181253	0.317192	1	1	1
FMNL2	NA	8.15e-06	0.00233926	0.409371	1	1	1
DPYSL5	NA	1.64e-06	0.00047221	0.0826367	1	1	1
WIPI2	NA	1.17e-06	0.000336388	0.0588679	1	1	1
MRAS	NA	1.32e-06	0.000379023	0.066329	1	1	1
EIF5B	NA	6.61e-06	0.00189713	0.331998	1	1	1
CNOT11	NA	2.05e-06	0.000588117	0.10292	1	1	1
TSPAN33	NA	2.26e-06	0.000649329	0.113633	1	1	1
NCF1	NA	1.71e-06	0.000492378	0.0861661	1	1	1
NBL1	NA	4.12e-07	0.000118385	0.0207174	1	1	1
ZSCAN23	NA	4.96e-07	0.000142461	0.0249307	1	1	1
RAP1GAP	NA	2.52e-06	0.000724735	0.126829	1	1	1
KPNB1	NA	3.95e-06	0.00113452	0.198542	1	1	1
WNT4	NA	8.95e-07	0.000256953	0.0449668	1	1	1
ELMO2	NA	3.81e-06	0.0010954	0.191695	1	1	1
STC1	NA	8.52e-07	0.000244533	0.0427933	1	1	1
IGF2BP1	NA	2.88e-06	0.00082628	0.144599	1	1	1
GJD2	NA	8.35e-07	0.000239737	0.041954	1	1	1
ACTC1	NA	8.62e-07	0.000247669	0.0433421	1	1	1
CELF3	NA	3.64e-06	0.00104609	0.183065	1	1	1
AMFR	NA	2.7e-06	0.000776132	0.135823	1	1	1
ISL2	NA	1.17e-06	0.000336455	0.0588796	1	1	1
GSTT2B	NA	3.3e-07	9.49e-05	0.0166075	1	1	1
KIAA0895L	NA	1.49e-06	0.000426454	0.0746294	1	1	1
CTBP1	NA	8.05e-07	0.000231238	0.0404666	1	1	1
ATP6V0D1	NA	1.61e-06	0.000462998	0.0810247	1	1	1
PSKH1	NA	8.6e-07	0.00024705	0.0432338	1	1	1
CALM3	NA	7.92e-07	0.000227408	0.0397964	1	1	1
SSU72	NA	4.57e-07	0.000131265	0.0229714	1	1	1
TRIM62	NA	1.03e-06	0.000295586	0.0517276	1	1	1
NR2F6	NA	5.01e-07	0.000143739	0.0251543	1	1	1
CCDC58	NA	1.38e-06	0.000395929	0.0692876	1	1	1
HAPLN4	NA	8.7e-07	0.000249873	0.0437278	1	1	1
PKNOX1	NA	1.76e-06	0.000506629	0.0886601	1	1	1
U2AF1	NA	1.33e-06	0.000382751	0.0669814	1	1	1
PDXK	NA	1.42e-06	0.000408077	0.0714135	1	1	1
SHKBP1	NA	2.92e-06	0.00083823	0.14669	1	1	1
ZER1	NA	4.3e-06	0.001236	0.2163	1	1	1
MED27	NA	2.34e-06	0.000673229	0.117815	1	1	1
SIK3	NA	6.32e-06	0.00181529	0.317676	1	1	1
CXCR5	NA	7.82e-07	0.000224675	0.0393181	1	1	1
UBE2Q1	NA	4.03e-06	0.00115804	0.202657	1	1	1
NACC1	NA	8.24e-07	0.000236515	0.0413901	1	1	1
ZNF250	NA	1.9e-06	0.000546265	0.0955964	1	1	1
POLR2J	NA	9.09e-07	0.00026091	0.0456592	1	1	1
CELF5	NA	1.09e-06	0.000312392	0.0546686	1	1	1
YDJC	NA	4.49e-07	0.000129027	0.0225797	1	1	1
DCUN1D1	NA	2.74e-06	0.000786694	0.137671	1	1	1
AP2M1	NA	4.12e-06	0.00118378	0.207162	1	1	1
PCYT1A	NA	3.41e-06	0.000980546	0.171596	1	1	1
ZNF382	NA	9.61e-07	0.000276044	0.0483077	1	1	1
ACOX1	NA	3.23e-06	0.000927161	0.162253	1	1	1
KLHL10	NA	1.21e-06	0.000347004	0.0607257	1	1	1
STAT5B	NA	3.24e-06	0.000931753	0.163057	1	1	1
HCRT	NA	2.07e-07	5.93e-05	0.0103775	1	1	1
PSME3	NA	1.38e-06	0.000396372	0.0693651	1	1	1
FAM171A2	NA	5.76e-07	0.00016545	0.0289538	1	1	1
GRASP	NA	1.45e-06	0.000416352	0.0728616	1	1	1
LEMD2	NA	1.6e-06	0.000460831	0.0806454	1	1	1
EIF4A1	NA	1.67e-06	0.000480853	0.0841493	1	1	1
GNG3	NA	2.7e-07	7.76e-05	0.01358	1	1	1
FGF19	NA	5.58e-07	0.000160254	0.0280444	1	1	1
ZYG11B	NA	2.91e-06	0.000836175	0.146331	1	1	1
USP24	NA	1.18e-05	0.00339049	0.593336	1	1	1
GMEB1	NA	1.29e-06	0.000370405	0.0648209	1	1	1
RBP7	NA	3.45e-07	9.89e-05	0.0173075	1	1	1
DRAXIN	NA	8.7e-07	0.000249813	0.0437173	1	1	1
LHX8	NA	1.7e-06	0.00048848	0.085484	1	1	1
KCNT2	NA	1.12e-05	0.00322197	0.563845	1	1	1
ARPC5	NA	1.28e-06	0.000368368	0.0644644	1	1	1
REL	NA	2.29e-06	0.000658643	0.115263	1	1	1
MEMO1	NA	1.46e-06	0.00041967	0.0734423	1	1	1
KCNF1	NA	4.91e-07	0.000140862	0.0246509	1	1	1
KCNJ3	NA	1.73e-06	0.000495804	0.0867657	1	1	1
INHBB	NA	9.6e-07	0.00027567	0.0482423	1	1	1
IWS1	NA	4.67e-06	0.00134153	0.234767	1	1	1
FZD5	NA	8.88e-07	0.000255129	0.0446476	1	1	1
GNPDA2	NA	8.31e-07	0.000238666	0.0417665	1	1	1
GABRB1	NA	2.04e-06	0.00058602	0.102554	1	1	1
LRRC58	NA	1.3e-06	0.000373347	0.0653357	1	1	1
ARPC2	NA	3.91e-06	0.00112199	0.196349	1	1	1
SSR2	NA	1.77e-06	0.000506895	0.0887066	1	1	1
FEV	NA	1.18e-06	0.000338493	0.0592363	1	1	1
IHH	NA	1.56e-06	0.00044833	0.0784577	1	1	1
SLC4A7	NA	3.87e-06	0.00111092	0.194412	1	1	1
HDAC11	NA	1.21e-06	0.000347619	0.0608333	1	1	1
CHCHD4	NA	4.41e-07	0.000126748	0.0221809	1	1	1
STT3B	NA	2.72e-06	0.000780746	0.136631	1	1	1
PRKCI	NA	6.18e-06	0.00177574	0.310755	1	1	1
EIF5A2	NA	1.33e-06	0.000382399	0.0669198	1	1	1
NKX6-1	NA	7.75e-07	0.000222611	0.0389569	1	1	1
THOC7	NA	1.47e-06	0.000422024	0.0738542	1	1	1
CCNL1	NA	3.95e-06	0.00113558	0.198727	1	1	1
SMIM14	NA	4.47e-07	0.000128481	0.0224842	1	1	1
SYN1	NA	1.81e-06	0.000520484	0.0910847	1	1	1
SNRK	NA	1.44e-06	0.000413465	0.0723564	1	1	1
ZDHHC3	NA	1.43e-06	0.000411985	0.0720974	1	1	1
CLEC3B	NA	5.16e-07	0.000148234	0.0259409	1	1	1
LZTFL1	NA	1.63e-06	0.00046664	0.081662	1	1	1
OSBPL11	NA	3.97e-06	0.00113986	0.199476	1	1	1
CAMK2N2	NA	7.98e-07	0.000229248	0.0401184	1	1	1
ZDHHC19	NA	2.67e-06	0.000767005	0.134226	1	1	1
UBXN7	NA	4.19e-06	0.00120352	0.210616	1	1	1
METAP1	NA	2.3e-06	0.000659404	0.115396	1	1	1
H2AFZ	NA	1.06e-06	0.000304028	0.0532049	1	1	1
ETNPPL	NA	3.14e-06	0.000901326	0.157732	1	1	1
WDR82	NA	1.41e-06	0.000405466	0.0709565	1	1	1
HMGB2	NA	1.47e-06	0.000422997	0.0740245	1	1	1
SAP30	NA	1.44e-06	0.000413847	0.0724232	1	1	1
MAD2L1	NA	1.35e-06	0.000386716	0.0676753	1	1	1
GRIA2	NA	5.31e-06	0.00152402	0.266704	1	1	1
NPY1R	NA	1.03e-06	0.000297206	0.0520111	1	1	1
ABCE1	NA	5.53e-06	0.00158873	0.278027	1	1	1
TMEM184C	NA	3.19e-06	0.000917284	0.160525	1	1	1
LMBRD2	NA	2.88e-06	0.000828067	0.144912	1	1	1
ANKRD33B	NA	1.36e-07	3.89e-05	0.0068075	1	1	1
RPS23	NA	9e-07	0.000258518	0.0452407	1	1	1
TCERG1	NA	8.13e-06	0.00233548	0.408708	1	1	1
UBLCP1	NA	3.04e-06	0.000872498	0.152687	1	1	1
UTP15	NA	2.67e-06	0.000765824	0.134019	1	1	1
TLX3	NA	9.64e-07	0.000276926	0.048462	1	1	1
NPM1	NA	3.46e-06	0.000994566	0.174049	1	1	1
CREBRF	NA	3.26e-06	0.000935227	0.163665	1	1	1
KIAA0895	NA	1.73e-06	0.000496434	0.086876	1	1	1
TRA2A	NA	2.14e-06	0.000613716	0.1074	1	1	1
NEUROD6	NA	6.91e-07	0.00019843	0.0347252	1	1	1
C7ORF60	NA	1.82e-06	0.000521237	0.0912165	1	1	1
GPR85	NA	5.81e-07	0.000166707	0.0291737	1	1	1
SLU7	NA	5.43e-06	0.0015583	0.272703	1	1	1
ANKHD1	NA	1.25e-05	0.00359695	0.629466	1	1	1
SHH	NA	1.22e-06	0.000350207	0.0612862	1	1	1
CASD1	NA	4.18e-06	0.00120076	0.210132	1	1	1
RAD21	NA	3.57e-06	0.00102603	0.179556	1	1	1
FASTK	NA	3.42e-06	0.000983329	0.172083	1	1	1
OSR2	NA	8.92e-07	0.000256033	0.0448058	1	1	1
KIAA1429	NA	7.31e-06	0.00209972	0.367451	1	1	1
TMEM65	NA	1.59e-06	0.000457838	0.0801217	1	1	1
NFIL3	NA	8.95e-07	0.000256922	0.0449613	1	1	1
ALDH1A1	NA	2.59e-06	0.00074293	0.130013	1	1	1
KDM1B	NA	2.23e-06	0.000640857	0.11215	1	1	1
AQP3	NA	9.89e-07	0.000284021	0.0497037	1	1	1
HECTD2	NA	4.88e-06	0.00140003	0.245005	1	1	1
PGM2L1	NA	2.87e-06	0.00082523	0.144415	1	1	1
PHOX2A	NA	5.13e-07	0.000147353	0.0257868	1	1	1
HEPACAM	NA	2.01e-06	0.00057617	0.10083	1	1	1
PCF11	NA	5.61e-06	0.00161018	0.281781	1	1	1
PKNOX2	NA	2.84e-06	0.000816048	0.142808	1	1	1
RPL36AL	NA	2.73e-07	7.84e-05	0.01372	1	1	1
ARF6	NA	2.65e-07	7.6e-05	0.0133	1	1	1
TMEM63C	NA	4.02e-06	0.00115331	0.201829	1	1	1
SEC61A2	NA	1.76e-06	0.000505159	0.0884028	1	1	1
TSC1	NA	6.62e-06	0.00189977	0.33246	1	1	1
HPRT1	NA	2.29e-06	0.000658831	0.115295	1	1	1
ZMYND19	NA	1.94e-06	0.000557999	0.0976498	1	1	1
STK32C	NA	3.34e-06	0.000958385	0.167717	1	1	1
METTL3	NA	1.92e-06	0.000552331	0.0966579	1	1	1
FAM194B	NA	9.85e-07	0.000282734	0.0494784	1	1	1
WAPAL	NA	5.12e-06	0.00146899	0.257073	1	1	1
PSMC3	NA	1.8e-06	0.000518252	0.0906941	1	1	1
CPSF2	NA	3.46e-06	0.000993148	0.173801	1	1	1
C1QL3	NA	3.24e-07	9.3e-05	0.016275	1	1	1
SMCO4	NA	1.94e-07	5.58e-05	0.009765	1	1	1
HIF1AN	NA	2.2e-06	0.000630419	0.110323	1	1	1
ZNF319	NA	9.04e-07	0.000259463	0.045406	1	1	1
COPS2	NA	2.39e-06	0.000685526	0.119967	1	1	1
PCBD1	NA	5.92e-07	0.000170094	0.0297664	1	1	1
TAZ	NA	3.19e-06	0.000915554	0.160222	1	1	1
ANAPC16	NA	5.39e-07	0.000154673	0.0270678	1	1	1
IDH3A	NA	2.19e-06	0.000629442	0.110152	1	1	1
CRABP1	NA	7.67e-07	0.000220323	0.0385565	1	1	1
HDGFRP3	NA	1.25e-06	0.000359965	0.0629939	1	1	1
CENPV	NA	6.57e-07	0.000188593	0.0330038	1	1	1
HSP90B1	NA	4.68e-06	0.00134361	0.235132	1	1	1
PPP1R16B	NA	1.82e-06	0.000521309	0.0912291	1	1	1
RBPMS2	NA	1.14e-06	0.000327594	0.057329	1	1	1
DCTN5	NA	7.53e-07	0.000216146	0.0378255	1	1	1
PLK1	NA	1.68e-06	0.000481335	0.0842336	1	1	1
CACNG2	NA	9.09e-07	0.000260894	0.0456565	1	1	1
CLPX	NA	3.12e-06	0.000895307	0.156679	1	1	1
NAB2	NA	1.5e-06	0.000430339	0.0753093	1	1	1
STAT6	NA	4.03e-06	0.00115718	0.202506	1	1	1
PATL1	NA	3.58e-06	0.00102673	0.179678	1	1	1
GREM1	NA	3.46e-07	9.94e-05	0.017395	1	1	1
MAPRE2	NA	1.39e-06	0.000398881	0.0698042	1	1	1
NUDT21	NA	1.09e-06	0.000312405	0.0546709	1	1	1
RUNX1	NA	1.36e-06	0.000391795	0.0685641	1	1	1
PHB	NA	1.06e-06	0.000302991	0.0530234	1	1	1
SNRPD1	NA	4.82e-07	0.000138335	0.0242086	1	1	1
ACSF2	NA	2.8e-06	0.000802964	0.140519	1	1	1
CRK	NA	8.39e-07	0.000240846	0.042148	1	1	1
GCN1L1	NA	1.57e-05	0.00451989	0.790981	1	1	1
STIM1	NA	1.53e-06	0.000438665	0.0767664	1	1	1
RRM1	NA	2.43e-06	0.000696718	0.121926	1	1	1
VPS11	NA	5.17e-06	0.00148364	0.259637	1	1	1
RAB8A	NA	7.71e-07	0.000221287	0.0387252	1	1	1
LALBA	NA	5.53e-07	0.000158916	0.0278103	1	1	1
CACNB3	NA	2.19e-06	0.000628584	0.110002	1	1	1
TUBA1A	NA	1.01e-06	0.000291439	0.0510018	1	1	1
TUBA1C	NA	1.03e-06	0.000294999	0.0516248	1	1	1
DIP2B	NA	7.26e-06	0.00208515	0.364901	1	1	1
CDC42EP5	NA	1.03e-07	2.96e-05	0.00518	1	1	1
HDGFRP2	NA	1.46e-06	0.000419455	0.0734046	1	1	1
SLC43A2	NA	1.06e-06	0.00030361	0.0531317	1	1	1
SLC25A23	NA	1.23e-06	0.000352717	0.0617255	1	1	1
CDK2AP2	NA	5.6e-07	0.000160806	0.028141	1	1	1
PRDX2	NA	4.26e-07	0.000122402	0.0214204	1	1	1
KCTD5	NA	7.84e-07	0.000225132	0.0393981	1	1	1
DDB1	NA	5e-06	0.00143439	0.251017	1	1	1
POLR2G	NA	1.29e-06	0.000371689	0.0650456	1	1	1
RPSA	NA	8.84e-07	0.000253821	0.0444187	1	1	1
TADA3	NA	1.01e-06	0.00029062	0.0508585	1	1	1
DNAJC18	NA	2.86e-06	0.000820313	0.143555	1	1	1
NHLH1	NA	4.56e-07	0.000131054	0.0229344	1	1	1
FUT9	NA	8.17e-07	0.000234664	0.0410662	1	1	1
DCLK2	NA	5.43e-06	0.00155969	0.272946	1	1	1
UBB	NA	2.35e-07	6.75e-05	0.0118125	1	1	1
DDX19A	NA	2.61e-06	0.000749353	0.131137	1	1	1
WDR48	NA	3.24e-06	0.000931694	0.163046	1	1	1
ING2	NA	1.13e-06	0.000325188	0.0569079	1	1	1
GABARAP	NA	5.64e-07	0.000161976	0.0283458	1	1	1
KIF5B	NA	4.12e-06	0.00118211	0.206869	1	1	1
TRIM8	NA	1.91e-06	0.000548556	0.0959973	1	1	1
PTGER4	NA	1.05e-06	0.000301908	0.0528339	1	1	1
MTCH2	NA	2.08e-06	0.0005976	0.10458	1	1	1
CDC25A	NA	2.3e-06	0.000660128	0.115522	1	1	1
SF3B3	NA	6e-06	0.00172243	0.301424	1	1	1
CXXC5	NA	7.51e-07	0.000215751	0.0377564	1	1	1
ABR	NA	2.09e-06	0.000600969	0.10517	1	1	1
DESI2	NA	2.19e-06	0.000628426	0.109975	1	1	1
NEUROD2	NA	3.82e-07	0.000109575	0.0191756	1	1	1
ITPR1	NA	6.63e-06	0.00190512	0.333396	1	1	1
PDHB	NA	1.6e-06	0.000460647	0.0806132	1	1	1
CTNNA1	NA	5.53e-06	0.00158669	0.277671	1	1	1
CTLA4	NA	1.57e-06	0.000450675	0.0788681	1	1	1
UBTF	NA	3.68e-06	0.00105555	0.184721	1	1	1
RPS9	NA	5.91e-07	0.000169727	0.0297022	1	1	1
KCNK3	NA	5.72e-07	0.000164397	0.0287695	1	1	1
ACHE	NA	1.9e-06	0.000544378	0.0952661	1	1	1
NLGN2	NA	1.11e-06	0.000317617	0.055583	1	1	1
CEBPB	NA	2.53e-07	7.26e-05	0.012705	1	1	1
CSNK1G1	NA	2.63e-06	0.00075628	0.132349	1	1	1
PRELID1	NA	2e-06	0.000574597	0.100554	1	1	1
EIF2AK3	NA	4.83e-06	0.00138599	0.242548	1	1	1
RAB24	NA	2.79e-06	0.000800706	0.140124	1	1	1
PA2G4	NA	2.12e-06	0.000609519	0.106666	1	1	1
ARNT2	NA	3.88e-06	0.00111522	0.195164	1	1	1
MRC2	NA	6.23e-06	0.00178801	0.312901	1	1	1
MAEA	NA	9.97e-07	0.000286262	0.0500959	1	1	1
ARF4	NA	9.9e-07	0.000284276	0.0497483	1	1	1
PRKCB	NA	2.25e-06	0.000647197	0.113259	1	1	1
PDS5A	NA	4.99e-06	0.00143276	0.250733	1	1	1
RNF139	NA	1.69e-06	0.000484585	0.0848024	1	1	1
TMED10	NA	1.06e-06	0.000305642	0.0534874	1	1	1
PCBP1	NA	4.15e-07	0.000119297	0.020877	1	1	1
KCNJ4	NA	5.02e-07	0.000144106	0.0252185	1	1	1
THAP11	NA	5.38e-07	0.000154351	0.0270114	1	1	1
CAMTA1	NA	3.95e-06	0.00113513	0.198647	1	1	1
CHST11	NA	1.12e-06	0.000322486	0.056435	1	1	1
ANTXR1	NA	3.36e-06	0.000965337	0.168934	1	1	1
TRAPPC1	NA	5.09e-07	0.000146132	0.0255731	1	1	1
KREMEN2	NA	6.58e-07	0.000188997	0.0330745	1	1	1
RBMY1F	NA	5.34e-07	0.000153438	0.0268516	1	1	1
ZNF296	NA	1.05e-06	0.000300578	0.0526012	1	1	1
WDR87	NA	7.62e-07	0.00021872	0.038276	1	1	1
ATP6V1G2	NA	6.38e-07	0.000183172	0.0320551	1	1	1
COPS6	NA	2.34e-06	0.000670523	0.117342	1	1	1
HIST1H2AE	NA	2.52e-07	7.24e-05	0.01267	1	1	1
HAS2	NA	1.73e-06	0.000496086	0.086815	1	1	1
KBTBD2	NA	1.65e-06	0.000473531	0.0828679	1	1	1
GPR25	NA	7.74e-07	0.00022222	0.0388885	1	1	1
SPACA5B	NA	2.97e-07	8.53e-05	0.0149275	1	1	1
SPACA5	NA	3.35e-07	9.61e-05	0.0168175	1	1	1
SUV420H1	NA	2.97e-06	0.000851788	0.149063	1	1	1
GPR22	NA	1.32e-06	0.000379858	0.0664751	1	1	1
GPR27	NA	3.05e-07	8.75e-05	0.0153125	1	1	1
ARL6IP1	NA	8.38e-07	0.000240777	0.042136	1	1	1
UTF1	NA	5.12e-07	0.000147053	0.0257343	1	1	1
LDB2	NA	1.27e-06	0.000363307	0.0635787	1	1	1
COL3A1	NA	1.82e-05	0.0052176	0.91308	1	1	1
XPO6	NA	3.61e-06	0.00103581	0.181267	1	1	1
C1GALT1C1	NA	5.75e-07	0.000165094	0.0288914	1	1	1
GGNBP2	NA	2.92e-06	0.000839118	0.146846	1	1	1
SRP9	NA	1.18e-06	0.000338204	0.0591857	1	1	1
TPST1	NA	1.24e-06	0.000354844	0.0620977	1	1	1
UQCRFS1	NA	3.72e-07	0.00010677	0.0186847	1	1	1
RPS7	NA	4.71e-07	0.000135336	0.0236838	1	1	1
PPIH	NA	1.04e-06	0.000297604	0.0520807	1	1	1
SIK2	NA	4.75e-06	0.00136274	0.23848	1	1	1
P2RY1	NA	7.6e-07	0.000218249	0.0381936	1	1	1
ZNHIT1	NA	1.23e-06	0.000354338	0.0620091	1	1	1
STIP1	NA	3.41e-06	0.000979144	0.17135	1	1	1
HDAC3	NA	4.38e-06	0.00125857	0.220249	1	1	1
[truncated: 3,201 more rows]

## Sheet: All missense genes
Gene Symbol	Observed Number	Expected Probablity	Scaled Expected Probablity	Expected Variant Number	p-value	FDR	Bonferroni Correction
NOTCH1	8	1.09e-05	0.00355153	0.621518	2.77e-07	0.00526505	0.0104133
BCKDK	4	1.32e-06	0.000429059	0.0750853	1.21e-06	0.0114516	0.0454875
PXDN	4	2.8e-06	0.00091219	0.159633	2.31e-05	0.0952787	0.868398
VMAC	2	1.24e-07	4.03e-05	0.0070525	2.46e-05	0.0952787	0.924788
KIAA0825	3	9.52e-07	0.000309856	0.0542248	2.51e-05	0.0952787	0.943584
SULT1A1	3	1.11e-06	0.000362449	0.0634286	3.99e-05	0.126222	1
SSC5D	3	1.36e-06	0.000442133	0.0773733	7.17e-05	0.194382	1
SLC35E2B	2	2.43e-07	7.91e-05	0.0138425	9.43e-05	0.223773	1
OR5P2	2	2.88e-07	9.38e-05	0.016415	0.00013247	0.279394	1
KL	3	1.9e-06	0.000618108	0.108169	0.000191484	0.363474	1
PCDHGC5	3	2.19e-06	0.000711168	0.124454	0.000288183	0.480988	1
GTF3C4	3	2.23e-06	0.000724414	0.126772	0.00030407	0.480988	1
EMX1	2	5.6e-07	0.000182246	0.031893	0.000495174	0.681823	1
APC2	3	2.7e-06	0.000880196	0.154034	0.000534661	0.681823	1
FAM174B	2	6.07e-07	0.000197689	0.0345956	0.000581612	0.681823	1
CLEC12A	2	6.14e-07	0.000199864	0.0349762	0.000594334	0.681823	1
MYH7B	4	6.63e-06	0.00215819	0.377683	0.000610631	0.681823	1
FAM46C	2	6.59e-07	0.00021448	0.037534	0.00068329	0.720567	1
UNC45B	3	3.21e-06	0.00104495	0.182866	0.000875927	0.773416	1
PMM2	2	7.53e-07	0.000244929	0.0428626	0.000887956	0.773416	1
FOXA2	2	7.56e-07	0.000246132	0.0430731	0.000896573	0.773416	1
DHH	2	7.63e-07	0.000248176	0.0434308	0.000911315	0.773416	1
MSH2	3	3.37e-06	0.00109839	0.192218	0.00101038	0.773416	1
DDHD1	3	3.38e-06	0.00109976	0.192459	0.00101399	0.773416	1
CACNA1H	3	3.43e-06	0.00111664	0.195412	0.00105911	0.773416	1
PRRT4	2	8.23e-07	0.00026788	0.046879	0.00105936	0.773416	1
HMOX1	2	8.79e-07	0.000286107	0.0500687	0.0012059	0.826891	1
BCL9	3	3.6e-06	0.00117328	0.205325	0.00121973	0.826891	1
ZSCAN4	2	9.51e-07	0.000309374	0.0541404	0.00140625	0.892052	1
POU5F2	2	9.62e-07	0.000313023	0.054779	0.00143901	0.892052	1
ALG11	2	9.68e-07	0.000314991	0.0551234	0.00145683	0.892052	1
PCDHB3	2	9.87e-07	0.000321112	0.0561946	0.00151294	0.897458	1
UBXN6	2	1.06e-06	0.000344388	0.0602679	0.00173558	0.964938	1
ZNF677	2	1.06e-06	0.000345514	0.0604649	0.00174672	0.964938	1
APEX1	2	1.08e-06	0.000350948	0.0614159	0.00180097	0.964938	1
PRSS50	2	1.09e-06	0.000353827	0.0619197	0.00183004	0.964938	1
LRRC8E	2	1.11e-06	0.000362573	0.0634503	0.0019197	0.984857	1
DEPDC4	2	1.19e-06	0.000387033	0.0677308	0.00218132	1	1
LRFN5	2	1.2e-06	0.000388945	0.0680654	0.00220244	1	1
HYAL2	2	1.25e-06	0.000406847	0.0711982	0.0024049	1	1
MYOM2	3	4.6e-06	0.00149648	0.261884	0.00242858	1	1
GLCE	2	1.29e-06	0.000419705	0.0734484	0.00255554	1	1
YIF1A	2	1.31e-06	0.000424771	0.0743349	0.00261609	1	1
NEFH	2	1.31e-06	0.00042788	0.074879	0.00265358	1	1
YTHDF1	2	1.37e-06	0.000445256	0.0779198	0.00286776	1	1
GMNC	2	1.38e-06	0.000450487	0.0788352	0.00293377	1	1
ZFP2	2	1.42e-06	0.000460652	0.0806141	0.0030641	1	1
HSPA12B	2	1.43e-06	0.000465531	0.0814679	0.00312761	1	1
PTPRD	3	5.04e-06	0.00163955	0.28692	0.00313615	1	1
BACE2	2	1.44e-06	0.000468328	0.0819574	0.00316428	1	1
ZNF879	2	1.46e-06	0.000473807	0.0829162	0.00323672	1	1
TLR5	2	1.46e-06	0.000473962	0.0829433	0.00323878	1	1
SERINC4	2	1.48e-06	0.000482542	0.0844449	0.0033538	1	1
ZNF563	2	1.48e-06	0.000482781	0.0844867	0.00335704	1	1
ASCL2	1	5.95e-08	1.94e-05	0.003395	0.00338527	1	1
ZNF598	2	1.49e-06	0.000486466	0.0851316	0.00340704	1	1
RAB6A	2	1.5e-06	0.000487048	0.0852334	0.00341497	1	1
RBM6	3	5.2e-06	0.00169311	0.296294	0.00343022	1	1
TMC3	3	5.25e-06	0.00170823	0.298941	0.00351618	1	1
LILRA2	2	1.55e-06	0.000503874	0.0881779	0.00364796	1	1
GEMIN4	2	1.57e-06	0.000509458	0.0891551	0.00372688	1	1
BRAT1	2	1.57e-06	0.000512312	0.0896546	0.00376752	1	1
CA13	2	1.58e-06	0.000515056	0.0901348	0.0038068	1	1
BEND3	2	1.61e-06	0.000525535	0.0919686	0.00395852	1	1
SCN10A	3	5.6e-06	0.00182108	0.318688	0.00419937	1	1
CPAMD8	3	5.61e-06	0.00182476	0.319333	0.00422291	1	1
ZNF585B	2	1.68e-06	0.000546903	0.095708	0.00427649	1	1
DVL2	2	1.77e-06	0.00057765	0.101089	0.00475409	1	1
CHSY1	2	1.78e-06	0.000579765	0.101459	0.00478781	1	1
CPSF4	2	1.83e-06	0.000595781	0.104262	0.00504675	1	1
GOT2	2	1.86e-06	0.000604063	0.105711	0.00518312	1	1
TRIM9	2	1.89e-06	0.00061575	0.107756	0.00537842	1	1
PCDH9	2	1.96e-06	0.000638704	0.111773	0.00577172	1	1
RNF219	2	1.97e-06	0.00063967	0.111942	0.00578856	1	1
ARHGEF15	2	1.97e-06	0.000642163	0.112379	0.00583209	1	1
CCDC102B	2	2.02e-06	0.000656115	0.11482	0.00607858	1	1
HNRNPM	2	2.06e-06	0.000670295	0.117302	0.00633389	1	1
ZNF843	1	1.17e-07	3.81e-05	0.0066675	0.00664419	1	1
KDM5B	4	1.29e-05	0.00421193	0.737088	0.00671967	1	1
TFEC	2	2.17e-06	0.000705413	0.123447	0.00698687	1	1
RPRML	1	1.26e-07	4.11e-05	0.0071925	0.0071602	1	1
NOL10	2	2.21e-06	0.000718842	0.125797	0.0072443	1	1
BCAR1	2	2.22e-06	0.00072208	0.126364	0.007307	1	1
CPNE6	2	2.22e-06	0.000723075	0.126538	0.00732633	1	1
SLC8A3	2	2.23e-06	0.000725209	0.126912	0.00736784	1	1
MAFK	1	1.39e-07	4.53e-05	0.0079275	0.00789489	1	1
RREB1	2	2.31e-06	0.00075198	0.131597	0.00789768	1	1
KRTAP3-2	1	1.47e-07	4.79e-05	0.0083825	0.0083526	1	1
CDH11	2	2.41e-06	0.000783704	0.137148	0.00854709	1	1
ANKRD55	2	2.43e-06	0.000791241	0.138467	0.00870479	1	1
PRDM16	2	2.44e-06	0.000793265	0.138821	0.00874736	1	1
ZG16	1	1.62e-07	5.28e-05	0.00924	0.00920542	1	1
FBXO41	2	2.51e-06	0.000816271	0.142847	0.00923784	1	1
SPINT3	1	1.63e-07	5.31e-05	0.0092925	0.0092432	1	1
MAP7D1	2	2.54e-06	0.000826086	0.144565	0.00945073	1	1
TIAF1	1	1.68e-07	5.46e-05	0.009555	0.00951795	1	1
CAPN12	2	2.56e-06	0.000833283	0.145825	0.00960824	1	1
TRIM7	2	2.58e-06	0.000839172	0.146855	0.00973798	1	1
NHS	2	2.59e-06	0.00084391	0.147684	0.00984294	1	1
ZKSCAN2	2	2.62e-06	0.000851174	0.148955	0.0100048	1	1
WDR34	2	2.62e-06	0.000852544	0.149195	0.0100355	1	1
FUS	2	2.64e-06	0.000859628	0.150435	0.0101947	1	1
SHISA6	1	1.88e-07	6.13e-05	0.0107275	0.0106764	1	1
ACAT2	2	2.75e-06	0.000894712	0.156575	0.0109998	1	1
STARD9	2	2.75e-06	0.000896355	0.156862	0.0110382	1	1
SFT2D3	1	1.97e-07	6.4e-05	0.0112	0.0111366	1	1
SACS	3	8.04e-06	0.00261779	0.458113	0.0112764	1	1
ZNF865	1	2.05e-07	6.66e-05	0.011655	0.0115824	1	1
XIRP1	2	2.83e-06	0.00092071	0.161124	0.0116139	1	1
JUNB	1	2.11e-07	6.88e-05	0.01204	0.0119636	1	1
MDGA1	2	2.89e-06	0.000941716	0.1648	0.0121209	1	1
CDC42EP2	1	2.16e-07	7.04e-05	0.01232	0.012242	1	1
RFPL4A	1	2.17e-07	7.06e-05	0.012355	0.0122755	1	1
KDM4C	2	2.92e-06	0.000949538	0.166169	0.0123121	1	1
KRTAP4-1	1	2.18e-07	7.09e-05	0.0124075	0.0123256	1	1
ACP6	2	2.92e-06	0.000950807	0.166391	0.0123433	1	1
OR5P3	1	2.18e-07	7.11e-05	0.0124425	0.0123608	1	1
C2CD4B	1	2.19e-07	7.14e-05	0.012495	0.0124194	1	1
ANO2	2	2.95e-06	0.000958979	0.167821	0.0125447	1	1
NWD1	2	2.96e-06	0.000963233	0.168566	0.0126501	1	1
CEBPD	1	2.26e-07	7.35e-05	0.0128625	0.0127891	1	1
RHOBTB3	2	2.99e-06	0.000972092	0.170116	0.0128709	1	1
MPRIP	2	3.02e-06	0.000983605	0.172131	0.0131603	1	1
PIEZO2	2	3.06e-06	0.00099496	0.174118	0.0134485	1	1
GNL2	2	3.06e-06	0.000995079	0.174139	0.0134515	1	1
HES3	1	2.38e-07	7.74e-05	0.013545	0.0134517	1	1
EPHA10	2	3.06e-06	0.000995146	0.174151	0.0134533	1	1
HUS1B	1	2.48e-07	8.09e-05	0.0141575	0.014051	1	1
HSPH1	2	3.14e-06	0.00102343	0.1791	0.0141832	1	1
OLIG2	1	2.52e-07	8.21e-05	0.0143675	0.0142576	1	1
PDE4B	2	3.16e-06	0.00102981	0.180218	0.0143503	1	1
FAM20C	1	2.57e-07	8.36e-05	0.01463	0.0145288	1	1
OCSTAMP	1	2.62e-07	8.52e-05	0.01491	0.0148064	1	1
ZMIZ2	2	3.22e-06	0.00104734	0.183285	0.0148134	1	1
IFT88	2	3.22e-06	0.00104785	0.183374	0.0148269	1	1
TDRD15	1	2.64e-07	8.59e-05	0.0150325	0.0149135	1	1
ACTN4	2	3.24e-06	0.00105501	0.184626	0.0150179	1	1
TMEM52	1	2.66e-07	8.67e-05	0.0151725	0.0150529	1	1
LRRC3	1	2.75e-07	8.95e-05	0.0156625	0.0155385	1	1
OR5M11	1	2.84e-07	9.24e-05	0.01617	0.016041	1	1
CCDC57	2	3.37e-06	0.00109777	0.19211	0.0161813	1	1
PTPRZ1	3	9.22e-06	0.00300173	0.525303	0.0161982	1	1
SSX2IP	2	3.39e-06	0.00110267	0.192967	0.0163168	1	1
NKX3-2	1	2.89e-07	9.41e-05	0.0164675	0.0163342	1	1
RASD1	1	2.91e-07	9.47e-05	0.0165725	0.0164288	1	1
SYCN	1	2.92e-07	9.49e-05	0.0166075	0.0164712	1	1
KBTBD11	1	2.93e-07	9.53e-05	0.0166775	0.0165369	1	1
LTB4R	1	3e-07	9.77e-05	0.0170975	0.0169482	1	1
SMIM15	1	3.03e-07	9.85e-05	0.0172375	0.017093	1	1
PHOSPHO1	1	3.03e-07	9.86e-05	0.017255	0.0171112	1	1
OR4D11	1	3.07e-07	0.000100036	0.0175063	0.0173548	1	1
OR5W2	1	3.08e-07	0.000100135	0.0175236	0.0173718	1	1
PFAS	2	3.51e-06	0.00114159	0.199779	0.0174121	1	1
NOS2	2	3.53e-06	0.00114991	0.201234	0.0176499	1	1
DPP3	2	3.54e-06	0.00115353	0.201868	0.017754	1	1
TIMM22	1	3.15e-07	0.000102519	0.0179408	0.0177818	1	1
OR5M9	1	3.15e-07	0.000102624	0.0179592	0.0177998	1	1
SLC15A5	1	3.18e-07	0.000103498	0.0181122	0.01795	1	1
OR4C3	1	3.22e-07	0.000104827	0.0183447	0.0181784	1	1
RNASE3	1	3.22e-07	0.00010486	0.0183505	0.018184	1	1
NKX2-8	1	3.24e-07	0.000105382	0.0184418	0.0182737	1	1
INSM1	1	3.24e-07	0.000105382	0.0184418	0.0182738	1	1
TMEM121	1	3.24e-07	0.000105529	0.0184676	0.018299	1	1
OMP	1	3.25e-07	0.000105752	0.0185066	0.0183373	1	1
TNFAIP8L2	1	3.26e-07	0.000106074	0.018563	0.0183927	1	1
OR10Q1	1	3.27e-07	0.000106456	0.0186298	0.0184584	1	1
HIST1H3D	1	3.29e-07	0.000107079	0.0187388	0.0185654	1	1
OR5J2	1	3.29e-07	0.000107198	0.0187596	0.0185857	1	1
HIST1H3B	1	3.35e-07	0.000109105	0.0190934	0.0189133	1	1
PKLR	2	3.67e-06	0.00119411	0.208969	0.0189377	1	1
OR4P4	1	3.37e-07	0.000109537	0.019169	0.0189875	1	1
OR4C16	1	3.37e-07	0.000109565	0.0191739	0.0189922	1	1
DDX11	2	3.68e-06	0.00119728	0.209523	0.0190314	1	1
NPBWR1	1	3.39e-07	0.000110463	0.019331	0.0191464	1	1
OR6C70	1	3.41e-07	0.000110924	0.0194117	0.0192256	1	1
RNASE9	1	3.41e-07	0.000111072	0.0194376	0.0192509	1	1
EML6	2	3.71e-06	0.00120658	0.211151	0.019308	1	1
ZC3H3	2	3.71e-06	0.00120866	0.211515	0.01937	1	1
OR8H1	1	3.45e-07	0.000112339	0.0196593	0.0194685	1	1
C1QTNF4	1	3.45e-07	0.000112444	0.0196777	0.0194865	1	1
NEUROG1	1	3.49e-07	0.000113672	0.0198926	0.0196971	1	1
TOB2	1	3.5e-07	0.00011393	0.0199378	0.0197415	1	1
DNAH14	2	3.76e-06	0.00122243	0.213924	0.0197829	1	1
PRR18	1	3.53e-07	0.000114838	0.0200967	0.0198972	1	1
FOXD2	1	3.53e-07	0.000115042	0.0201324	0.0199321	1	1
MRGPRX1	1	3.58e-07	0.000116651	0.0204139	0.0202082	1	1
UNCX	1	3.59e-07	0.000116893	0.0204563	0.0202497	1	1
TPPP	1	3.59e-07	0.000116939	0.0204643	0.0202574	1	1
PYY	1	3.59e-07	0.000116974	0.0204704	0.0202635	1	1
AGRN	2	3.84e-06	0.00124919	0.218609	0.0205962	1	1
EXOC1	2	3.85e-06	0.00125357	0.219374	0.0207303	1	1
INSL6	1	3.68e-07	0.000119739	0.0209543	0.0207376	1	1
C1QB	1	3.68e-07	0.000119893	0.0209813	0.0207639	1	1
FLII	2	3.86e-06	0.00125632	0.219857	0.0208152	1	1
SHISA7	1	3.77e-07	0.000122792	0.0214886	0.0212607	1	1
H2AFX	1	3.77e-07	0.000122803	0.0214905	0.0212626	1	1
MRPS34	1	3.78e-07	0.000122944	0.0215152	0.0212866	1	1
OR51E1	1	3.8e-07	0.000123517	0.0216155	0.0213849	1	1
NDUFA7	1	3.84e-07	0.00012498	0.0218715	0.0216354	1	1
GSX1	1	3.85e-07	0.000125428	0.0219499	0.0217122	1	1
RAD54B	2	3.95e-06	0.00128585	0.225023	0.0217321	1	1
OR6C1	1	3.86e-07	0.000125615	0.0219826	0.0217442	1	1
NDUFAB1	1	3.9e-07	0.000126825	0.0221944	0.0219512	1	1
KCTD21	1	3.91e-07	0.000127406	0.022296	0.0220506	1	1
OR51G2	1	3.99e-07	0.000129807	0.0227162	0.0224616	1	1
INTS1	2	4.04e-06	0.00131339	0.229843	0.0226025	1	1
TBK1	2	4.04e-06	0.00131398	0.229946	0.0226213	1	1
RFC4	2	4.05e-06	0.00131714	0.230499	0.022722	1	1
PPP1R21	2	4.06e-06	0.00132127	0.231223	0.0228542	1	1
LMO1	1	4.06e-07	0.000132126	0.023122	0.0228583	1	1
MT1G	1	4.06e-07	0.000132164	0.0231287	0.0228648	1	1
FGF6	1	4.14e-07	0.000134636	0.0235613	0.0232875	1	1
ECHDC3	1	4.14e-07	0.000134687	0.0235702	0.0232963	1	1
LHB	1	4.17e-07	0.000135735	0.0237536	0.0234754	1	1
EBF4	1	4.2e-07	0.000136718	0.0239256	0.0236433	1	1
SMCP	1	4.2e-07	0.000136827	0.0239447	0.023662	1	1
TP53INP2	1	4.22e-07	0.00013737	0.0240397	0.0237548	1	1
CCR8	1	4.22e-07	0.000137376	0.0240408	0.0237558	1	1
RUFY4	2	4.15e-06	0.00135123	0.236466	0.0238215	1	1
LYSMD2	1	4.24e-07	0.000137962	0.0241433	0.0238558	1	1
UHRF1BP1	2	4.19e-06	0.0013624	0.23842	0.0241864	1	1
TAS2R7	1	4.31e-07	0.000140254	0.0245444	0.0242474	1	1
SHPRH	3	1.08e-05	0.00351083	0.614395	0.0243124	1	1
XCR1	1	4.33e-07	0.000140981	0.0246717	0.0243715	1	1
ARMC2	2	4.21e-06	0.00137064	0.239862	0.024457	1	1
FAM110C	1	4.38e-07	0.000142551	0.0249464	0.0246395	1	1
OR13D1	1	4.38e-07	0.000142673	0.0249678	0.0246604	1	1
OR52R1	1	4.39e-07	0.000142885	0.0250049	0.0246967	1	1
LGALS2	1	4.44e-07	0.000144574	0.0253004	0.0249849	1	1
BST2	1	4.44e-07	0.000144634	0.025311	0.0249952	1	1
TP53RK	1	4.47e-07	0.000145617	0.025483	0.0251628	1	1
EGR3	1	4.51e-07	0.000146688	0.0256704	0.0253456	1	1
PRSS33	1	4.51e-07	0.000146885	0.0257049	0.0253792	1	1
GPR68	1	4.52e-07	0.000147142	0.0257499	0.025423	1	1
SLC35G5	1	4.64e-07	0.000151085	0.0264399	0.0260953	1	1
OR10J3	1	4.65e-07	0.000151189	0.0264581	0.0261131	1	1
NDST3	2	4.37e-06	0.0014207	0.248622	0.0261277	1	1
PRNP	1	4.66e-07	0.000151829	0.0265701	0.0262221	1	1
UBE2O	2	4.38e-06	0.0014254	0.249445	0.0262869	1	1
APOLD1	1	4.69e-07	0.000152653	0.0267143	0.0263625	1	1
DST	4	1.96e-05	0.00638776	1.11786	0.0266223	1	1
OR4K14	1	4.77e-07	0.00015521	0.0271617	0.0267982	1	1
HMGN2	1	4.8e-07	0.000156236	0.0273413	0.026973	1	1
CNTN1	2	4.46e-06	0.00145069	0.253871	0.0271503	1	1
NDN	1	4.84e-07	0.000157388	0.0275429	0.0271692	1	1
OR6N1	1	4.86e-07	0.000158167	0.0276792	0.0273018	1	1
NAT6	1	4.9e-07	0.000159533	0.0279183	0.0275343	1	1
FHOD1	2	4.5e-06	0.00146596	0.256544	0.0276771	1	1
GPR150	1	4.94e-07	0.000160709	0.0281241	0.0277344	1	1
TMEM97	1	4.96e-07	0.000161476	0.0282583	0.027865	1	1
FOXL2	1	4.96e-07	0.000161546	0.0282705	0.0278768	1	1
NRDE2	2	4.54e-06	0.00147748	0.25856	0.0280773	1	1
MSRB2	1	5e-07	0.000162869	0.0285021	0.028102	1	1
DYNLT3	1	5.01e-07	0.000162924	0.0285117	0.0281114	1	1
ASCL1	1	5.03e-07	0.000163684	0.0286447	0.0282405	1	1
HIVEP1	2	4.56e-06	0.00148319	0.259558	0.0282763	1	1
OR51I2	1	5.06e-07	0.000164591	0.0288034	0.0283949	1	1
FAM133A	1	5.09e-07	0.000165522	0.0289664	0.0285532	1	1
AMIGO3	1	5.1e-07	0.000165976	0.0290458	0.0286304	1	1
CDHR3	2	4.6e-06	0.00149621	0.261838	0.0287329	1	1
MOB3B	1	5.12e-07	0.000166618	0.0291582	0.0287394	1	1
ROPN1L	1	5.17e-07	0.000168266	0.0294466	0.0290196	1	1
ZNF688	1	5.18e-07	0.000168735	0.0295286	0.0290993	1	1
KCNJ15	1	5.21e-07	0.00016961	0.0296817	0.029248	1	1
IFT20	1	5.22e-07	0.000169815	0.0297176	0.0292828	1	1
PTF1A	1	5.23e-07	0.000170275	0.0297981	0.029361	1	1
SOWAHA	1	5.24e-07	0.000170705	0.0298734	0.0294341	1	1
DNHD1	2	4.66e-06	0.00151742	0.265549	0.0294825	1	1
ZNF593	1	5.3e-07	0.000172378	0.0301661	0.0297183	1	1
COX7A1	1	5.36e-07	0.00017439	0.0305182	0.0300598	1	1
RNF25	2	4.72e-06	0.00153723	0.269015	0.0301896	1	1
FAM50B	1	5.39e-07	0.000175514	0.0307149	0.0302506	1	1
MYPOP	1	5.43e-07	0.000176744	0.0309302	0.0304594	1	1
MOS	1	5.43e-07	0.000176826	0.0309445	0.0304733	1	1
CCR9	1	5.45e-07	0.000177519	0.0310658	0.0305909	1	1
ACTL9	1	5.5e-07	0.000178856	0.0312998	0.0308178	1	1
SPRY1	1	5.52e-07	0.000179524	0.0314167	0.030931	1	1
EXO5	1	5.52e-07	0.000179748	0.0314559	0.0309691	1	1
FAM109B	1	5.53e-07	0.000179851	0.0314739	0.0309865	1	1
PHYHIP	1	5.57e-07	0.000181216	0.0317128	0.0312179	1	1
NUDT19	1	5.58e-07	0.000181456	0.0317548	0.0312588	1	1
NDUFS7	1	5.58e-07	0.000181562	0.0317733	0.0312767	1	1
TAS2R40	1	5.59e-07	0.000181834	0.031821	0.0313227	1	1
OTOGL	3	1.19e-05	0.00388761	0.680331	0.031491	1	1
SLC9A9	2	4.84e-06	0.00157588	0.27578	0.0315888	1	1
S100A13	1	5.64e-07	0.000183561	0.0321232	0.0316155	1	1
CBLN1	1	5.64e-07	0.000183615	0.0321326	0.0316247	1	1
KTI12	1	5.65e-07	0.000183941	0.0321897	0.03168	1	1
WDFY4	2	4.85e-06	0.00157916	0.276353	0.0317086	1	1
FTL	1	5.71e-07	0.000185829	0.0325201	0.0319999	1	1
MRPS16	1	5.76e-07	0.000187328	0.0327824	0.0322539	1	1
HOXA6	1	5.76e-07	0.000187517	0.0328155	0.0322858	1	1
TRPV5	2	4.91e-06	0.0015995	0.279912	0.032456	1	1
TXNDC2	1	5.83e-07	0.000189625	0.0331844	0.0326429	1	1
SAT2	1	5.83e-07	0.000189883	0.0332295	0.0326865	1	1
PARD6B	1	5.85e-07	0.00019042	0.0333235	0.0327774	1	1
ACTL7B	1	5.88e-07	0.000191219	0.0334633	0.0329126	1	1
P2RY4	1	5.9e-07	0.000192114	0.03362	0.0330642	1	1
GNAZ	1	5.91e-07	0.00019221	0.0336367	0.0330805	1	1
STX11	1	5.94e-07	0.000193183	0.033807	0.0332452	1	1
DOCK6	2	4.98e-06	0.00162104	0.283681	0.0332553	1	1
MDFI	1	5.94e-07	0.000193372	0.0338401	0.0332771	1	1
HIVEP2	2	4.99e-06	0.00162357	0.284125	0.0333498	1	1
CBR1	1	5.98e-07	0.000194728	0.0340774	0.0335065	1	1
DLX4	1	6e-07	0.000195168	0.0341544	0.033581	1	1
MCIDAS	1	6.01e-07	0.000195484	0.0342097	0.0336343	1	1
S1PR1	1	6.01e-07	0.000195768	0.0342594	0.0336825	1	1
TMEM81	1	6.02e-07	0.000196055	0.0343096	0.033731	1	1
OR2G3	1	6.02e-07	0.000196088	0.0343154	0.0337366	1	1
OR2G2	1	6.03e-07	0.000196118	0.0343207	0.0337415	1	1
ZNFX1	2	5.02e-06	0.00163405	0.285959	0.0337418	1	1
KRTAP10-7	1	6.04e-07	0.000196433	0.0343758	0.0337949	1	1
VSX1	1	6.04e-07	0.000196628	0.0344099	0.0338278	1	1
ABCA4	3	1.23e-05	0.00401139	0.701993	0.0340658	1	1
DCUN1D3	1	6.12e-07	0.000199228	0.0348649	0.0342675	1	1
F2RL2	1	6.15e-07	0.000200212	0.0350371	0.0344337	1	1
OR6F1	1	6.19e-07	0.000201312	0.0352296	0.0346196	1	1
LTBP3	2	5.09e-06	0.00165788	0.290129	0.0346399	1	1
MAF	1	6.21e-07	0.000202164	0.0353787	0.0347636	1	1
TRIM13	1	6.21e-07	0.000202171	0.0353799	0.0347648	1	1
SP9	1	6.26e-07	0.000203827	0.0356697	0.0350445	1	1
CERS1	1	6.27e-07	0.000203974	0.0356954	0.0350693	1	1
RBM3	1	6.27e-07	0.00020409	0.0357158	0.0350891	1	1
CSRP3	1	6.29e-07	0.000204682	0.0358193	0.035189	1	1
YJEFN3	1	6.29e-07	0.000204868	0.0358519	0.0352203	1	1
FOXD4	1	6.3e-07	0.000205197	0.0359095	0.035276	1	1
TMEM101	1	6.31e-07	0.000205272	0.0359226	0.0352886	1	1
SLC10A4	1	6.36e-07	0.000206843	0.0361975	0.0355538	1	1
CXCL5	1	6.36e-07	0.000207134	0.0362485	0.035603	1	1
HLA-DOA	1	6.37e-07	0.000207271	0.0362724	0.0356262	1	1
CHMP4B	1	6.38e-07	0.000207672	0.0363426	0.0356938	1	1
OR2F1	1	6.41e-07	0.000208776	0.0365358	0.0358801	1	1
TM4SF5	1	6.42e-07	0.000208843	0.0365475	0.0358914	1	1
TMEM41B	1	6.42e-07	0.000208924	0.0365617	0.0359051	1	1
TUBB4A	1	6.45e-07	0.000210065	0.0367614	0.0360976	1	1
OR2T11	1	6.46e-07	0.000210231	0.0367904	0.0361256	1	1
MEIOB	1	6.47e-07	0.000210567	0.0368492	0.0361823	1	1
BBIP1	1	6.5e-07	0.000211484	0.0370097	0.0363369	1	1
NCOA3	2	5.24e-06	0.00170387	0.298177	0.0363994	1	1
PSMG2	1	6.52e-07	0.000212108	0.0371189	0.0364422	1	1
DRD5	1	6.56e-07	0.000213572	0.0373751	0.0366892	1	1
SPR	1	6.57e-07	0.000213812	0.0374171	0.0367296	1	1
GJD4	1	6.57e-07	0.000213988	0.0374479	0.0367593	1	1
GET4	1	6.66e-07	0.000216686	0.0379201	0.0372141	1	1
FAM222A	1	6.67e-07	0.000216995	0.0379741	0.0372662	1	1
TUBGCP6	2	5.31e-06	0.00172758	0.302326	0.0373196	1	1
STRIP1	2	5.31e-06	0.00172815	0.302426	0.0373419	1	1
ZNF469	1	6.69e-07	0.000217708	0.0380989	0.0373863	1	1
HSPA6	1	6.69e-07	0.000217718	0.0381006	0.037388	1	1
ADAMTS6	2	5.31e-06	0.00172935	0.302637	0.037389	1	1
BOC	2	5.31e-06	0.00172939	0.302643	0.0373904	1	1
RHBDD3	1	6.71e-07	0.000218471	0.0382324	0.0375149	1	1
OR2T4	1	6.72e-07	0.000218773	0.0382853	0.0375656	1	1
HOXA2	1	6.78e-07	0.000220679	0.0386188	0.0378868	1	1
AANAT	1	6.84e-07	0.00022256	0.038948	0.0382034	1	1
CXCR1	1	6.85e-07	0.000223078	0.0390387	0.0382906	1	1
SDF2	1	6.87e-07	0.000223609	0.0391316	0.0383801	1	1
BABAM1	1	6.88e-07	0.000223952	0.0391916	0.0384377	1	1
SHANK1	2	5.4e-06	0.00175891	0.30781	0.0385496	1	1
PHLDB2	2	5.41e-06	0.00175952	0.307917	0.0385738	1	1
ITGA2	2	5.41e-06	0.00175985	0.307973	0.0385866	1	1
GPRIN2	1	6.92e-07	0.000225171	0.0394049	0.0386429	1	1
CXCR2	1	6.93e-07	0.000225683	0.0394945	0.0387291	1	1
TTLL10	1	6.97e-07	0.000226988	0.0397229	0.0389486	1	1
SCN5A	2	5.45e-06	0.00177276	0.310233	0.039098	1	1
TADA2B	1	7.03e-07	0.000228696	0.0400218	0.0392359	1	1
ADTRP	1	7.03e-07	0.00022886	0.0400505	0.0392634	1	1
OR1K1	1	7.03e-07	0.0002289	0.0400575	0.0392701	1	1
LGALS14	1	7.03e-07	0.000228936	0.0400638	0.0392763	1	1
EGR4	1	7.04e-07	0.000229036	0.0400813	0.0392931	1	1
TDRD12	1	7.07e-07	0.000229987	0.0402477	0.039453	1	1
GPR55	1	7.08e-07	0.000230341	0.0403097	0.0395125	1	1
BAMBI	1	7.09e-07	0.000230704	0.0403732	0.0395736	1	1
LEAP2	1	7.16e-07	0.000233135	0.0407986	0.0399822	1	1
AMER2	1	7.19e-07	0.000234132	0.0409731	0.0401497	1	1
SLC22A18	1	7.25e-07	0.000236122	0.0413213	0.0404839	1	1
FBXL14	1	7.34e-07	0.000238995	0.0418241	0.0409664	1	1
MEOX1	1	7.4e-07	0.000240903	0.042158	0.0412866	1	1
DUPD1	1	7.41e-07	0.00024119	0.0422083	0.0413348	1	1
P2RY13	1	7.42e-07	0.000241386	0.0422426	0.0413676	1	1
MCC	2	5.63e-06	0.0018334	0.320846	0.0415346	1	1
KCTD8	1	7.45e-07	0.000242517	0.0424405	0.0415575	1	1
RIT2	1	7.5e-07	0.000244224	0.0427392	0.0418438	1	1
CNN2	1	7.51e-07	0.000244532	0.0427931	0.0418955	1	1
DCHS1	2	5.66e-06	0.00184347	0.322608	0.0419446	1	1
ZNF138	1	7.53e-07	0.000245046	0.042883	0.0419815	1	1
WNT5B	1	7.54e-07	0.000245317	0.0429305	0.0420271	1	1
PIK3IP1	1	7.54e-07	0.000245454	0.0429544	0.0420501	1	1
RAB5A	1	7.54e-07	0.000245472	0.0429576	0.042053	1	1
ZIC5	1	7.61e-07	0.000247658	0.0433402	0.0424195	1	1
ZNF503	1	7.61e-07	0.000247791	0.0433634	0.0424419	1	1
ZNF844	1	7.63e-07	0.000248205	0.0434359	0.0425113	1	1
PSMB5	1	7.63e-07	0.000248478	0.0434836	0.042557	1	1
DMXL1	3	1.35e-05	0.00440301	0.770527	0.042906	1	1
FAM207A	1	7.73e-07	0.000251618	0.0440332	0.0430831	1	1
KLRC1	1	7.74e-07	0.000251807	0.0440662	0.0431147	1	1
HAUS2	1	7.74e-07	0.00025203	0.0441052	0.043152	1	1
MFAP2	1	7.76e-07	0.000252481	0.0441842	0.0432277	1	1
LYVE1	1	7.76e-07	0.000252655	0.0442146	0.0432567	1	1
SLC7A4	1	7.77e-07	0.000252927	0.0442622	0.0433023	1	1
MIDN	1	7.77e-07	0.000253045	0.0442829	0.0433221	1	1
SLC35A2	1	7.8e-07	0.000253995	0.0444491	0.0434811	1	1
LRRC4B	1	7.81e-07	0.000254222	0.0444889	0.0435192	1	1
DFFB	1	7.84e-07	0.000255158	0.0446527	0.0436759	1	1
OR2T1	1	7.85e-07	0.000255573	0.0447253	0.0437453	1	1
CHCHD2	1	7.86e-07	0.000255822	0.0447688	0.043787	1	1
GABARAPL2	1	7.87e-07	0.000256227	0.0448397	0.0438547	1	1
MTNR1B	1	7.94e-07	0.000258338	0.0452091	0.0442081	1	1
CDK5R2	1	7.97e-07	0.000259489	0.0454106	0.0444006	1	1
FZD9	1	7.99e-07	0.000260098	0.0455171	0.0445024	1	1
SPRY2	1	8.01e-07	0.000260722	0.0456264	0.0446068	1	1
LGALS3	1	8.01e-07	0.000260839	0.0456468	0.0446264	1	1
ARL5B	1	8.03e-07	0.00026124	0.045717	0.0446935	1	1
HIC2	1	8.03e-07	0.000261482	0.0457593	0.0447339	1	1
HEXIM1	1	8.05e-07	0.000261852	0.0458241	0.0447958	1	1
KLHDC7B	1	8.05e-07	0.000261873	0.0458278	0.0447992	1	1
PHC3	2	5.88e-06	0.0019127	0.334722	0.0448043	1	1
EME2	1	8.12e-07	0.000264142	0.0462248	0.0451786	1	1
RPS19	1	8.12e-07	0.000264314	0.0462549	0.0452074	1	1
CABIN1	2	5.94e-06	0.00193344	0.338352	0.0456749	1	1
LARP6	1	8.21e-07	0.000267339	0.0467843	0.0457128	1	1
SIDT1	2	5.95e-06	0.00193722	0.339014	0.0458344	1	1
LAMTOR1	1	8.24e-07	0.000268307	0.0469537	0.0458744	1	1
DHRS4	1	8.26e-07	0.000268699	0.0470223	0.04594	1	1
PKHD1	3	1.39e-05	0.00453058	0.792852	0.04601	1	1
MFSD10	1	8.27e-07	0.000269302	0.0471279	0.0460406	1	1
ORAOV1	1	8.29e-07	0.000269825	0.0472194	0.046128	1	1
ASPHD1	1	8.3e-07	0.000270183	0.047282	0.0461878	1	1
EN2	1	8.31e-07	0.000270468	0.0473319	0.0462353	1	1
ZNF727	1	8.33e-07	0.000271049	0.0474336	0.0463322	1	1
KCTD17	1	8.33e-07	0.000271075	0.0474381	0.0463366	1	1
C1RL	1	8.35e-07	0.000271635	0.0475361	0.0464301	1	1
ZNF697	1	8.39e-07	0.000273034	0.047781	0.0466636	1	1
SPSB4	1	8.41e-07	0.00027357	0.0478748	0.0467531	1	1
NNMT	1	8.43e-07	0.000274389	0.0480181	0.0468898	1	1
KCNK13	1	8.46e-07	0.000275203	0.0481605	0.0470255	1	1
UBC	1	8.46e-07	0.000275332	0.0481831	0.047047	1	1
PEX10	1	8.48e-07	0.000276139	0.0483243	0.0471817	1	1
VWDE	1	8.49e-07	0.000276365	0.0483639	0.0472193	1	1
THAP7	1	8.52e-07	0.000277369	0.0485396	0.0473867	1	1
BTBD17	1	8.54e-07	0.000277812	0.0486171	0.0474607	1	1
RNASEH1	1	8.54e-07	0.000277946	0.0486405	0.047483	1	1
CAV2	1	8.54e-07	0.000277997	0.0486495	0.0474915	1	1
GPR18	1	8.54e-07	0.000278091	0.0486659	0.0475072	1	1
LRFN2	1	8.55e-07	0.000278346	0.0487105	0.0475497	1	1
EIF3G	1	8.58e-07	0.000279407	0.0488962	0.0477266	1	1
PCED1A	1	8.61e-07	0.000280216	0.0490378	0.0478614	1	1
HOXB1	1	8.61e-07	0.000280356	0.0490623	0.0478848	1	1
ABHD14A	1	8.63e-07	0.000280889	0.0491556	0.0479736	1	1
AMZ1	1	8.64e-07	0.000281055	0.0491846	0.0480012	1	1
PLIN5	1	8.64e-07	0.000281089	0.0491906	0.0480069	1	1
DCTN3	1	8.64e-07	0.000281303	0.049228	0.0480425	1	1
JAZF1	1	8.65e-07	0.000281524	0.0492667	0.0480794	1	1
VWA5B1	1	8.65e-07	0.000281562	0.0492734	0.0480857	1	1
UBE2D4	1	8.67e-07	0.000282306	0.0494036	0.0482097	1	1
KEL	2	6.13e-06	0.00199352	0.348867	0.0482317	1	1
APOA2	1	8.69e-07	0.00028269	0.0494708	0.0482737	1	1
RPS5	1	8.73e-07	0.000284038	0.0497067	0.0484981	1	1
MGAT3	1	8.74e-07	0.000284411	0.0497719	0.0485603	1	1
CHMP2A	1	8.74e-07	0.000284561	0.0497982	0.0485854	1	1
RBM11	1	8.78e-07	0.000285746	0.0500056	0.0487826	1	1
ZAR1	1	8.78e-07	0.000285758	0.0500077	0.0487847	1	1
MUL1	1	8.82e-07	0.0002871	0.0502425	0.049008	1	1
LRRTM1	1	8.88e-07	0.000289011	0.0505769	0.0493262	1	1
TRHR	1	8.9e-07	0.000289611	0.0506819	0.049426	1	1
MPPED1	1	8.92e-07	0.000290166	0.050779	0.0495183	1	1
POU4F2	1	8.92e-07	0.000290428	0.0508249	0.0495619	1	1
ATP6V1E1	1	8.94e-07	0.000290892	0.0509061	0.0496392	1	1
LRFN4	1	8.97e-07	0.000292015	0.0511026	0.0498259	1	1
MANEAL	1	8.98e-07	0.00029235	0.0511612	0.0498816	1	1
NIP7	1	9.02e-07	0.000293537	0.051369	0.050079	1	1
GDE1	1	9.03e-07	0.000294036	0.0514563	0.0501621	1	1
ZMAT4	1	9.08e-07	0.000295451	0.0517039	0.0503972	1	1
KLF3	1	9.14e-07	0.000297479	0.0520588	0.0507344	1	1
MSRB3	1	9.15e-07	0.000297878	0.0521286	0.0508007	1	1
DENND4A	2	6.31e-06	0.0020531	0.359293	0.0508172	1	1
KCNG4	1	9.17e-07	0.00029853	0.0522427	0.0509089	1	1
PLAGL1	1	9.19e-07	0.000298956	0.0523173	0.0509798	1	1
HARBI1	1	9.19e-07	0.000299084	0.0523397	0.051001	1	1
BHLHE41	1	9.19e-07	0.0002991	0.0523425	0.0510036	1	1
TTPA	1	9.2e-07	0.000299478	0.0524087	0.0510664	1	1
GPN2	1	9.21e-07	0.000299694	0.0524464	0.0511023	1	1
ZFHX4	2	6.33e-06	0.00206151	0.360765	0.0511863	1	1
APCS	1	9.22e-07	0.00030023	0.0525403	0.0511914	1	1
TNFAIP1	1	9.23e-07	0.000300375	0.0525656	0.0512155	1	1
SPRYD7	1	9.24e-07	0.000300648	0.0526134	0.0512607	1	1
UBR4	3	1.46e-05	0.00473743	0.82905	0.0512724	1	1
FZD10	1	9.29e-07	0.000302431	0.0529254	0.0515569	1	1
ANKS1B	2	6.37e-06	0.00207242	0.362673	0.0516661	1	1
METTL15	1	9.33e-07	0.000303674	0.0531429	0.0517632	1	1
LRRN1	1	9.33e-07	0.000303705	0.0531484	0.0517684	1	1
SPDYA	1	9.36e-07	0.000304485	0.0532849	0.0518977	1	1
ELAVL2	1	9.36e-07	0.000304582	0.0533019	0.0519139	1	1
TAAR2	1	9.38e-07	0.000305266	0.0534215	0.0520274	1	1
CCND1	1	9.39e-07	0.000305757	0.0535075	0.0521088	1	1
ST8SIA1	1	9.43e-07	0.000306796	0.0536893	0.0522813	1	1
PAK1IP1	1	9.46e-07	0.000308003	0.0539005	0.0524815	1	1
TYSND1	1	9.52e-07	0.000309801	0.0542152	0.0527797	1	1
TCF19	1	9.54e-07	0.000310348	0.0543109	0.0528703	1	1
TMPRSS12	1	9.54e-07	0.000310388	0.0543179	0.052877	1	1
OLR1	1	9.54e-07	0.000310449	0.0543286	0.0528872	1	1
CREBBP	2	6.46e-06	0.00210113	0.367697	0.052937	1	1
FAM96A	1	9.58e-07	0.000311823	0.054569	0.053115	1	1
SSUH2	1	9.59e-07	0.000312021	0.0546037	0.0531477	1	1
LNP1	1	9.59e-07	0.000312164	0.0546287	0.0531714	1	1
TEFM	1	9.6e-07	0.000312314	0.054655	0.0531963	1	1
KLK13	1	9.63e-07	0.000313472	0.0548576	0.0533883	1	1
IFT80	2	6.5e-06	0.00211598	0.370297	0.053599	1	1
CTRB1	1	9.72e-07	0.000316494	0.0553865	0.0538888	1	1
PSME1	1	9.75e-07	0.00031722	0.0555135	0.0540091	1	1
SMAD6	1	9.75e-07	0.000317454	0.0555544	0.0540478	1	1
HS1BP3	1	9.78e-07	0.000318386	0.0557175	0.0542021	1	1
FAM186A	1	9.78e-07	0.00031844	0.055727	0.0542112	1	1
CLTA	1	9.8e-07	0.000319088	0.0558404	0.0543183	1	1
LRRC52	1	9.81e-07	0.000319373	0.0558903	0.0543656	1	1
SLC1A6	1	9.82e-07	0.000319483	0.0559095	0.0543837	1	1
LAMA5	3	1.49e-05	0.00485622	0.849838	0.054421	1	1
FZD7	1	9.83e-07	0.000320038	0.0560066	0.0544757	1	1
ZNF200	1	9.83e-07	0.000320094	0.0560164	0.0544848	1	1
AKAP17A	1	9.84e-07	0.000320386	0.0560675	0.0545332	1	1
EGR1	1	9.85e-07	0.00032062	0.0561085	0.054572	1	1
GH1	1	9.86e-07	0.000320756	0.0561323	0.0545944	1	1
KCNJ5	1	9.91e-07	0.000322392	0.0564186	0.0548652	1	1
OLFML1	1	9.92e-07	0.000322943	0.056515	0.0549564	1	1
ECSIT	1	9.93e-07	0.000323218	0.0565631	0.0550019	1	1
ENDOD1	1	9.98e-07	0.000324955	0.0568671	0.0552891	1	1
CCDC94	1	9.99e-07	0.000325082	0.0568893	0.0553101	1	1
TSPAN31	1	1e-06	0.000325327	0.0569322	0.0553506	1	1
CD109	2	6.63e-06	0.00215715	0.377501	0.0554488	1	1
IRF2BP1	1	1e-06	0.000326501	0.0571377	0.0555448	1	1
DKK3	1	1e-06	0.000326677	0.0571685	0.0555739	1	1
CALR	1	1.01e-06	0.000327482	0.0573093	0.055707	1	1
CCER1	1	1.01e-06	0.000329646	0.0576881	0.0560647	1	1
UBTD2	1	1.02e-06	0.000330982	0.0579219	0.0562853	1	1
MPG	1	1.02e-06	0.000333004	0.0582757	0.0566193	1	1
HLA-G	1	1.02e-06	0.0003336	0.05838	0.0567178	1	1
CD300LG	1	1.03e-06	0.00033364	0.058387	0.0567244	1	1
SLC16A3	1	1.03e-06	0.000333815	0.0584176	0.0567533	1	1
OSER1	1	1.03e-06	0.000333929	0.0584376	0.056772	1	1
MED12L	3	1.52e-05	0.00494359	0.865128	0.0567945	1	1
DRAP1	1	1.03e-06	0.000334529	0.0585426	0.0568711	1	1
CCDC105	1	1.03e-06	0.000334892	0.0586061	0.056931	1	1
SYNC	1	1.03e-06	0.000335637	0.0587365	0.0570541	1	1
PCDHB11	1	1.03e-06	0.000335766	0.0587591	0.0570753	1	1
ZNF716	1	1.04e-06	0.000337332	0.0590331	0.0573338	1	1
ENC1	1	1.04e-06	0.000337699	0.0590973	0.0573945	1	1
STARD6	1	1.04e-06	0.000338591	0.0592534	0.0575415	1	1
MAMSTR	1	1.04e-06	0.00033864	0.059262	0.0575497	1	1
ISLR2	1	1.05e-06	0.000340446	0.0595781	0.0578476	1	1
NDUFA12	1	1.05e-06	0.000340459	0.0595803	0.0578497	1	1
ST8SIA3	1	1.05e-06	0.000340478	0.0595837	0.0578528	1	1
FOXK1	1	1.05e-06	0.000341387	0.0597427	0.0580028	1	1
CTHRC1	1	1.05e-06	0.000341499	0.0597623	0.0580213	1	1
BSN	2	6.83e-06	0.00222191	0.388834	0.058404	1	1
ANKRD39	1	1.06e-06	0.000343825	0.0601694	0.0584048	1	1
SFRP4	1	1.06e-06	0.000345184	0.0604072	0.0586286	1	1
ARID3C	1	1.06e-06	0.000346338	0.0606092	0.0588188	1	1
LGI4	1	1.07e-06	0.000346858	0.0607002	0.0589045	1	1
MS4A2	1	1.07e-06	0.000347523	0.0608165	0.0590141	1	1
PIAS4	1	1.07e-06	0.000347934	0.0608884	0.0590818	1	1
CRTAP	1	1.07e-06	0.000349461	0.0611557	0.0593332	1	1
ZNF436	1	1.07e-06	0.000349507	0.0611637	0.0593408	1	1
VGLL3	1	1.08e-06	0.000350069	0.0612621	0.0594334	1	1
GRIN3B	1	1.08e-06	0.000350468	0.0613319	0.0594991	1	1
IRF2BP2	1	1.08e-06	0.000350933	0.0614133	0.0595756	1	1
PCDHB8	1	1.08e-06	0.000351084	0.0614397	0.0596005	1	1
EMC8	1	1.08e-06	0.000351357	0.0614875	0.0596454	1	1
CRIP3	1	1.08e-06	0.000351511	0.0615144	0.0596708	1	1
RGMA	1	1.08e-06	0.000352431	0.0616754	0.0598223	1	1
SPA17	1	1.09e-06	0.000353358	0.0618377	0.0599748	1	1
CTAGE1	1	1.09e-06	0.000355066	0.0621366	0.0602558	1	1
DMWD	1	1.09e-06	0.000355348	0.0621859	0.0603023	1	1
CDC37	1	1.09e-06	0.000355352	0.0621866	0.0603028	1	1
FABP2	1	1.1e-06	0.000356867	0.0624517	0.0605521	1	1
SLC2A10	1	1.1e-06	0.000357742	0.0626048	0.0606959	1	1
SKA3	1	1.1e-06	0.000358056	0.0626598	0.0607476	1	1
FAM47A	1	1.11e-06	0.000359743	0.062955	0.061025	1	1
SERPINA12	1	1.11e-06	0.000360354	0.063062	0.0611254	1	1
CNP	1	1.11e-06	0.000362568	0.0634494	0.0614893	1	1
ZNF559	1	1.12e-06	0.000364562	0.0637984	0.0618167	1	1
CD33	1	1.12e-06	0.000365726	0.064002	0.0620078	1	1
WIPF3	1	1.13e-06	0.000366714	0.064175	0.0621701	1	1
FBXO17	1	1.13e-06	0.000367525	0.0643169	0.0623032	1	1
TMEM109	1	1.13e-06	0.000367848	0.0643734	0.0623563	1	1
SARM1	1	1.13e-06	0.00036812	0.064421	0.0624009	1	1
AVPR1B	1	1.13e-06	0.000368235	0.0644411	0.0624198	1	1
HAUS3	1	1.13e-06	0.000368582	0.0645018	0.0624767	1	1
CACNG3	1	1.14e-06	0.000369885	0.0647299	0.0626907	1	1
PDPK1	1	1.14e-06	0.000371407	0.0649962	0.0629403	1	1
AGPAT1	1	1.14e-06	0.000371871	0.0650774	0.0630165	1	1
BOD1	1	1.14e-06	0.00037196	0.065093	0.063031	1	1
AP5B1	1	1.14e-06	0.000372404	0.0651707	0.0631038	1	1
PCNP	1	1.15e-06	0.000372682	0.0652193	0.0631494	1	1
TEKT5	1	1.15e-06	0.000373769	0.0654096	0.0633277	1	1
DYDC1	1	1.15e-06	0.000374217	0.065488	0.0634012	1	1
TRIM15	1	1.15e-06	0.000375114	0.065645	0.0635482	1	1
ATP6AP1L	1	1.16e-06	0.00037788	0.066129	0.0640016	1	1
ZNF219	1	1.16e-06	0.000378778	0.0662862	0.0641487	1	1
PI4KA	2	7.21e-06	0.00234588	0.410529	0.0642083	1	1
ZNF18	1	1.17e-06	0.000379269	0.0663721	0.0642292	1	1
GBX2	1	1.17e-06	0.000379883	0.0664795	0.0643297	1	1
SH3BP2	1	1.17e-06	0.000379997	0.0664995	0.0643483	1	1
BCL2L11	1	1.17e-06	0.000380993	0.0666738	0.0645116	1	1
NCF4	1	1.17e-06	0.000381547	0.0667707	0.0646023	1	1
DGCR2	1	1.18e-06	0.000384678	0.0673187	0.0651148	1	1
GCAT	1	1.18e-06	0.000385164	0.0674037	0.0651943	1	1
RAB5B	1	1.18e-06	0.000385333	0.0674333	0.0652221	1	1
TK1	1	1.19e-06	0.000385813	0.0675173	0.0653006	1	1
JPH4	1	1.19e-06	0.000385888	0.0675304	0.0653129	1	1
IL21	1	1.19e-06	0.000386603	0.0676555	0.0654299	1	1
CBX4	1	1.19e-06	0.000386663	0.067666	0.0654397	1	1
KCNMB1	1	1.19e-06	0.000386944	0.0677152	0.0654856	1	1
ACY3	1	1.19e-06	0.000387661	0.0678407	0.065603	1	1
SDCBP	1	1.2e-06	0.000389064	0.0680862	0.0658325	1	1
BRIX1	1	1.2e-06	0.000389498	0.0681622	0.0659033	1	1
DDOST	1	1.2e-06	0.000391026	0.0684296	0.0661533	1	1
MPEG1	1	1.2e-06	0.000391298	0.0684772	0.0661977	1	1
LYG2	1	1.21e-06	0.000392558	0.0686976	0.0664038	1	1
HAS1	1	1.21e-06	0.000392778	0.0687361	0.0664396	1	1
CCDC87	1	1.21e-06	0.000392946	0.0687655	0.0664671	1	1
KLHL31	1	1.21e-06	0.000393051	0.0687839	0.0664843	1	1
WRNIP1	1	1.21e-06	0.000393836	0.0689213	0.0666126	1	1
FOXH1	1	1.21e-06	0.00039488	0.069104	0.0667831	1	1
JPH2	1	1.21e-06	0.000394894	0.0691064	0.0667853	1	1
DPH6	1	1.21e-06	0.000394991	0.0691234	0.0668013	1	1
CDR2	1	1.21e-06	0.00039511	0.0691443	0.0668207	1	1
MIIP	1	1.21e-06	0.000395415	0.0691976	0.0668705	1	1
DYRK2	1	1.22e-06	0.000395681	0.0692442	0.066914	1	1
TG	3	1.63e-05	0.00530198	0.927847	0.0670337	1	1
WFS1	1	1.22e-06	0.000397815	0.0696176	0.0672625	1	1
PPIC	1	1.22e-06	0.000398358	0.0697127	0.0673511	1	1
DLX2	1	1.22e-06	0.000398501	0.0697377	0.0673746	1	1
STYK1	1	1.23e-06	0.000398876	0.0698033	0.0674358	1	1
HOXD3	1	1.23e-06	0.000398951	0.0698164	0.067448	1	1
S100PBP	1	1.23e-06	0.000399751	0.0699564	0.0675786	1	1
KLHL40	1	1.23e-06	0.000400189	0.0700331	0.06765	1	1
CREG1	1	1.23e-06	0.000400457	0.07008	0.0676938	1	1
EGFL8	1	1.23e-06	0.000401317	0.0702305	0.0678343	1	1
DPH1	1	1.23e-06	0.000401393	0.0702438	0.0678466	1	1
CLN5	1	1.24e-06	0.000402514	0.07044	0.0680294	1	1
FBXO4	1	1.24e-06	0.000402997	0.0705245	0.0681084	1	1
RAB40B	1	1.24e-06	0.00040303	0.0705303	0.0681138	1	1
DVL1	1	1.24e-06	0.000403501	0.0706127	0.0681906	1	1
HSD17B8	1	1.24e-06	0.000404302	0.0707528	0.0683211	1	1
PTX3	1	1.24e-06	0.000404753	0.0708318	0.0683948	1	1
FRAS1	3	1.64e-05	0.0053514	0.936496	0.0685076	1	1
PSMA7	1	1.25e-06	0.000405535	0.0709686	0.0685223	1	1
CHRNB1	1	1.25e-06	0.000405696	0.0709968	0.0685485	1	1
ZNF429	1	1.25e-06	0.000407475	0.0713081	0.0688386	1	1
PYCR1	1	1.25e-06	0.000408265	0.0714464	0.0689674	1	1
GPR83	1	1.25e-06	0.000408445	0.0714779	0.0689967	1	1
ATF1	1	1.26e-06	0.000408857	0.07155	0.0690638	1	1
TBC1D30	1	1.26e-06	0.000408949	0.0715661	0.0690788	1	1
FEM1C	1	1.26e-06	0.000408977	0.071571	0.0690834	1	1
STK33	1	1.26e-06	0.000409816	0.0717178	0.0692202	1	1
ZNF438	1	1.26e-06	0.000411394	0.071994	0.0694773	1	1
BEND7	1	1.26e-06	0.000411446	0.072003	0.0694858	1	1
TKTL2	1	1.27e-06	0.00041209	0.0721157	0.0695907	1	1
PCDHB1	1	1.27e-06	0.000412113	0.0721198	0.0695944	1	1
PRELP	1	1.27e-06	0.000412892	0.0722561	0.0697212	1	1
SERHL2	1	1.27e-06	0.000414013	0.0724523	0.0699038	1	1
VASH1	1	1.27e-06	0.000414863	0.072601	0.0700422	1	1
CYLC1	1	1.28e-06	0.000415369	0.0726896	0.0701246	1	1
SDHB	1	1.28e-06	0.000415453	0.0727043	0.0701383	1	1
RAVER1	1	1.28e-06	0.000415652	0.0727391	0.0701707	1	1
NUDCD2	1	1.28e-06	0.000415944	0.0727902	0.0702182	1	1
TM2D1	1	1.28e-06	0.000415968	0.0727944	0.0702222	1	1
ZNF541	1	1.28e-06	0.000416069	0.0728121	0.0702386	1	1
NT5C3B	1	1.28e-06	0.000416274	0.0728479	0.0702719	1	1
SIGLEC9	1	1.28e-06	0.000416676	0.0729183	0.0703374	1	1
EHD1	1	1.28e-06	0.000416967	0.0729692	0.0703847	1	1
ZNF461	1	1.28e-06	0.000417684	0.0730947	0.0705015	1	1
IDUA	1	1.29e-06	0.000418413	0.0732223	0.07062	1	1
TULP3	1	1.29e-06	0.000419174	0.0733555	0.0707438	1	1
CNGA4	1	1.29e-06	0.000419309	0.0733791	0.0707657	1	1
BBS12	1	1.29e-06	0.000419741	0.0734547	0.0708361	1	1
TPD52	1	1.29e-06	0.000420809	0.0736416	0.0710098	1	1
NEURL1B	1	1.29e-06	0.000420982	0.0736718	0.0710379	1	1
KRT38	1	1.3e-06	0.000421605	0.0737809	0.0711393	1	1
KCNK4	1	1.3e-06	0.000421936	0.0738388	0.0711931	1	1
EPM2AIP1	1	1.3e-06	0.000423292	0.0740761	0.0714135	1	1
WDR24	1	1.3e-06	0.000423671	0.0741424	0.0714752	1	1
ZNF30	1	1.3e-06	0.00042382	0.0741685	0.0714994	1	1
GCDH	1	1.3e-06	0.000424387	0.0742677	0.0715916	1	1
TCF3	1	1.31e-06	0.000425199	0.0744098	0.0717235	1	1
PTGES3	1	1.31e-06	0.000425762	0.0745084	0.071815	1	1
ZNF799	1	1.31e-06	0.000426105	0.0745684	0.0718708	1	1
DMRTC2	1	1.32e-06	0.000429095	0.0750916	0.0723565	1	1
ZNF471	1	1.32e-06	0.000429379	0.0751413	0.0724027	1	1
CCDC24	1	1.32e-06	0.000430422	0.0753238	0.0725719	1	1
RNMT	1	1.33e-06	0.000431544	0.0755202	0.0727542	1	1
PSG2	1	1.33e-06	0.000432849	0.0757486	0.072966	1	1
PRDM6	1	1.33e-06	0.000432907	0.0757587	0.0729753	1	1
HEATR5B	2	7.78e-06	0.00253114	0.442949	0.0732235	1	1
CSRNP2	1	1.34e-06	0.000435044	0.0761327	0.073322	1	1
LUC7L	1	1.34e-06	0.00043552	0.076216	0.0733994	1	1
PDCL3	1	1.34e-06	0.000435547	0.0762207	0.0734037	1	1
RBBP7	1	1.34e-06	0.000436214	0.0763375	0.073512	1	1
NRCAM	2	7.8e-06	0.00253745	0.444054	0.0735378	1	1
OGG1	1	1.34e-06	0.000436479	0.0763838	0.0735549	1	1
PDIA6	1	1.34e-06	0.000436567	0.0763992	0.0735692	1	1
BTN2A1	1	1.34e-06	0.000437195	0.0765091	0.073671	1	1
ZNF518B	1	1.34e-06	0.000437734	0.0766035	0.0737584	1	1
SERPINB2	1	1.35e-06	0.000438236	0.0766913	0.0738398	1	1
ARHGAP32	2	7.83e-06	0.002548	0.4459	0.0740636	1	1
SLC2A4	1	1.35e-06	0.000440388	0.0770679	0.0741887	1	1
NARFL	1	1.36e-06	0.00044171	0.0772992	0.0744029	1	1
IRF3	1	1.36e-06	0.000443012	0.0775271	0.074614	1	1
VTCN1	1	1.36e-06	0.000443114	0.077545	0.0746304	1	1
MIER2	1	1.36e-06	0.000443209	0.0775616	0.0746458	1	1
KRT40	1	1.36e-06	0.000443965	0.0776939	0.0747684	1	1
SPATA21	1	1.36e-06	0.000444223	0.077739	0.0748101	1	1
ZNF3	1	1.37e-06	0.000444585	0.0778024	0.0748688	1	1
COPZ1	1	1.37e-06	0.000444881	0.0778542	0.0749168	1	1
ZIC1	1	1.37e-06	0.000445963	0.0780435	0.0750919	1	1
MAP2K3	1	1.37e-06	0.000446427	0.0781247	0.0751671	1	1
EFNA4	1	1.37e-06	0.000446488	0.0781354	0.075177	1	1
ZNF317	1	1.37e-06	0.000446572	0.0781501	0.0751906	1	1
SNRNP35	1	1.37e-06	0.000447044	0.0782327	0.075267	1	1
RBCK1	1	1.37e-06	0.00044708	0.078239	0.0752728	1	1
CAMKK1	1	1.38e-06	0.000448259	0.0784453	0.0754637	1	1
MLYCD	1	1.38e-06	0.000448504	0.0784882	0.0755033	1	1
TRIM10	1	1.38e-06	0.000448905	0.0785584	0.0755682	1	1
TNFRSF10A	1	1.38e-06	0.000449238	0.0786167	0.0756221	1	1
TIPIN	1	1.38e-06	0.000449271	0.0786224	0.0756274	1	1
PMM1	1	1.38e-06	0.000449623	0.078684	0.0756844	1	1
SERPINB4	1	1.39e-06	0.000451159	0.0789528	0.075933	1	1
GPRASP2	1	1.39e-06	0.000451851	0.0790739	0.0760448	1	1
PSG5	1	1.39e-06	0.000452145	0.0791254	0.0760924	1	1
DKK2	1	1.39e-06	0.000452151	0.0791264	0.0760934	1	1
ZSCAN31	1	1.39e-06	0.0004529	0.0792575	0.0762146	1	1
PKP3	1	1.39e-06	0.000453783	0.079412	0.0763574	1	1
SYT5	1	1.4e-06	0.000454881	0.0796042	0.0765349	1	1
SLITRK6	1	1.4e-06	0.000455241	0.0796672	0.0765931	1	1
TAS1R2	1	1.4e-06	0.00045628	0.079849	0.0767611	1	1
GABRG3	1	1.4e-06	0.000456714	0.0799249	0.0768313	1	1
LRRC8B	1	1.4e-06	0.000456802	0.0799404	0.0768455	1	1
RAB11FIP5	1	1.4e-06	0.000457158	0.0800026	0.0769029	1	1
TMEM106C	1	1.41e-06	0.000457437	0.0800515	0.076948	1	1
ZNF254	1	1.41e-06	0.000457849	0.0801236	0.0770146	1	1
TP73	1	1.41e-06	0.000459257	0.08037	0.0772421	1	1
DDAH1	1	1.41e-06	0.000459446	0.0804031	0.0772727	1	1
CDK11A	1	1.41e-06	0.000459899	0.0804823	0.0773458	1	1
TMEM143	1	1.41e-06	0.000460244	0.0805427	0.0774016	1	1
PPARA	1	1.41e-06	0.00046041	0.0805717	0.0774284	1	1
GSPT1	1	1.42e-06	0.000460745	0.0806304	0.0774825	1	1
RCE1	1	1.42e-06	0.000460831	0.0806454	0.0774964	1	1
MMP25	1	1.42e-06	0.000460966	0.080669	0.0775182	1	1
TRNAU1AP	1	1.42e-06	0.000461274	0.080723	0.0775679	1	1
ZMYND12	1	1.42e-06	0.000462197	0.0808845	0.077717	1	1
KRT9	1	1.42e-06	0.000462251	0.0808939	0.0777257	1	1
FAM83G	1	1.42e-06	0.000462813	0.0809923	0.0778164	1	1
TMEM79	1	1.43e-06	0.000464269	0.0812471	0.0780515	1	1
FAM192A	1	1.43e-06	0.000464326	0.081257	0.0780607	1	1
TTI2	1	1.43e-06	0.00046572	0.081501	0.0782857	1	1
PCDHB15	1	1.43e-06	0.000466577	0.081651	0.0784239	1	1
SERINC2	1	1.44e-06	0.000467393	0.0817938	0.0785557	1	1
SCIN	1	1.44e-06	0.000467843	0.0818725	0.0786283	1	1
YLPM1	2	8.12e-06	0.00264384	0.462672	0.0788952	1	1
ATF3	1	1.45e-06	0.000470492	0.0823361	0.0790555	1	1
DOK1	1	1.45e-06	0.000470973	0.0824203	0.079133	1	1
ARMC6	1	1.45e-06	0.000473144	0.0828002	0.0794829	1	1
CLDN18	1	1.46e-06	0.000474719	0.0830758	0.0797367	1	1
GGH	1	1.46e-06	0.00047472	0.083076	0.0797369	1	1
RNF112	1	1.46e-06	0.000476047	0.0833082	0.0799507	1	1
NOV	1	1.47e-06	0.000477298	0.0835272	0.0801522	1	1
ARHGEF39	1	1.47e-06	0.000479293	0.0838763	0.0804734	1	1
HVCN1	1	1.48e-06	0.000480231	0.0840404	0.0806245	1	1
SNX16	1	1.48e-06	0.000480369	0.0840646	0.0806466	1	1
CCDC102A	1	1.48e-06	0.00048154	0.0842695	0.0808351	1	1
SULT1E1	1	1.48e-06	0.000481829	0.0843201	0.0808817	1	1
SPTBN1	2	8.24e-06	0.0026834	0.469596	0.0809183	1	1
MOSPD2	1	1.48e-06	0.000482107	0.0843687	0.0809264	1	1
SMYD4	1	1.48e-06	0.000482325	0.0844069	0.0809615	1	1
IKZF3	1	1.49e-06	0.000483519	0.0846158	0.0811535	1	1
UNC5CL	1	1.49e-06	0.000483582	0.0846268	0.0811637	1	1
STK17A	1	1.49e-06	0.000484134	0.0847235	0.0812525	1	1
NLRP6	1	1.49e-06	0.000484805	0.0848409	0.0813604	1	1
SNIP1	1	1.49e-06	0.00048567	0.0849923	0.0814996	1	1
MAPK6	1	1.49e-06	0.000485751	0.0850064	0.0815126	1	1
ZNF33B	1	1.49e-06	0.000486492	0.0851361	0.0816318	1	1
ARHGAP23	1	1.5e-06	0.000487127	0.0852472	0.0817338	1	1
KCNMB2	1	1.5e-06	0.000487205	0.0852609	0.0817464	1	1
TOR1B	1	1.5e-06	0.000487643	0.0853375	0.0818167	1	1
CHRNA4	1	1.51e-06	0.000489883	0.0857295	0.0821768	1	1
SHMT1	1	1.51e-06	0.000491054	0.0859344	0.082365	1	1
KRT6C	1	1.51e-06	0.000491275	0.0859731	0.0824005	1	1
ERG	1	1.51e-06	0.000492235	0.0861411	0.0825547	1	1
TRMT6	1	1.51e-06	0.00049271	0.0862243	0.0826311	1	1
GGT1	1	1.52e-06	0.000495313	0.0866798	0.083049	1	1
GABRB3	1	1.53e-06	0.000497254	0.0870195	0.0833606	1	1
CDH18	1	1.53e-06	0.000498019	0.0871533	0.0834834	1	1
TRMT5	1	1.53e-06	0.000498333	0.0872083	0.0835337	1	1
EPYC	1	1.53e-06	0.000498437	0.0872265	0.0835504	1	1
NOS3	2	8.43e-06	0.00274457	0.480299	0.0840768	1	1
BTN2A2	1	1.54e-06	0.00050222	0.0878885	0.0841572	1	1
LILRA6	1	1.54e-06	0.000502742	0.0879799	0.084241	1	1
BCL11B	1	1.55e-06	0.000503617	0.088133	0.0843812	1	1
SPRED2	1	1.55e-06	0.00050373	0.0881528	0.0843993	1	1
TXNL1	1	1.55e-06	0.000503731	0.0881529	0.0843995	1	1
KRT76	1	1.55e-06	0.000504206	0.088236	0.0844757	1	1
AGPAT3	1	1.55e-06	0.000504441	0.0882772	0.0845133	1	1
LCN1	1	1.55e-06	0.000504487	0.0882852	0.0845207	1	1
CHMP2B	1	1.55e-06	0.000504641	0.0883122	0.0845454	1	1
SAMD8	1	1.55e-06	0.00050513	0.0883977	0.0846238	1	1
CDKL1	1	1.55e-06	0.000505132	0.0883981	0.0846241	1	1
MGRN1	1	1.55e-06	0.000505916	0.0885353	0.0847497	1	1
MICALL2	1	1.56e-06	0.000506267	0.0885967	0.084806	1	1
FAM155A	1	1.56e-06	0.000506909	0.0887091	0.0849088	1	1
RSAD1	1	1.56e-06	0.000507173	0.0887553	0.0849511	1	1
ZNF582	1	1.56e-06	0.000508628	0.0890099	0.0851843	1	1
CYBRD1	1	1.56e-06	0.000508706	0.0890236	0.0851968	1	1
ANKDD1B	1	1.56e-06	0.000509297	0.089127	0.0852913	1	1
TMOD2	1	1.56e-06	0.000509302	0.0891278	0.0852922	1	1
GSR	1	1.57e-06	0.00050958	0.0891765	0.0853366	1	1
PICK1	1	1.57e-06	0.000509609	0.0891816	0.0853413	1	1
NAPSA	1	1.57e-06	0.00051057	0.0893498	0.0854952	1	1
MRPL37	1	1.57e-06	0.000512222	0.0896389	0.0857597	1	1
PMVK	1	1.57e-06	0.000512407	0.0896712	0.0857892	1	1
CYP4F12	1	1.58e-06	0.0005134	0.089845	0.0859482	1	1
CARNS1	1	1.58e-06	0.000513829	0.0899201	0.0860169	1	1
APBB1	1	1.58e-06	0.000513898	0.0899322	0.086028	1	1
TOPAZ1	1	1.58e-06	0.000513957	0.0899425	0.0860374	1	1
CYP2A6	1	1.58e-06	0.000514606	0.090056	0.0861413	1	1
NHSL1	1	1.59e-06	0.000516313	0.0903548	0.0864143	1	1
ATRNL1	2	8.57e-06	0.00279034	0.48831	0.0864651	1	1
ENDOU	1	1.59e-06	0.000517268	0.0905219	0.086567	1	1
RNF207	1	1.59e-06	0.000518585	0.0907524	0.0867777	1	1
TCP11L1	1	1.59e-06	0.000518622	0.0907589	0.0867836	1	1
INSC	1	1.6e-06	0.000519304	0.0908782	0.0868926	1	1
SP4	1	1.6e-06	0.000519461	0.0909057	0.0869178	1	1
ZNF665	1	1.6e-06	0.000519643	0.0909375	0.0869469	1	1
IBA57	1	1.6e-06	0.000519811	0.0909669	0.0869737	1	1
ZNF143	1	1.6e-06	0.00052013	0.0910228	0.0870247	1	1
CCNI2	1	1.6e-06	0.000520754	0.091132	0.0871244	1	1
TCEA1	1	1.6e-06	0.000521482	0.0912594	0.0872407	1	1
RBP3	1	1.61e-06	0.0005229	0.0915075	0.0874674	1	1
CA3	1	1.61e-06	0.00052339	0.0915933	0.0875456	1	1
LOXHD1	1	1.61e-06	0.000523593	0.0916288	0.0875781	1	1
MUM1	1	1.61e-06	0.000523639	0.0916368	0.0875854	1	1
RFX2	1	1.61e-06	0.00052369	0.0916458	0.0875936	1	1
TCN2	1	1.61e-06	0.000524033	0.0917058	0.0876484	1	1
ZNF814	1	1.61e-06	0.000524106	0.0917185	0.08766	1	1
PSMD7	1	1.61e-06	0.000524182	0.0917319	0.0876722	1	1
REPIN1	1	1.61e-06	0.000525155	0.0919021	0.0878275	1	1
MBOAT2	1	1.61e-06	0.000525233	0.0919158	0.08784	1	1
KRT8	1	1.62e-06	0.000528712	0.0925246	0.0883956	1	1
EPS8L2	1	1.62e-06	0.000528722	0.0925264	0.0883972	1	1
IFNAR1	1	1.63e-06	0.00052931	0.0926292	0.088491	1	1
LRRC42	1	1.63e-06	0.000529385	0.0926424	0.0885029	1	1
PHKG2	1	1.63e-06	0.000529844	0.0927227	0.0885763	1	1
RND3	1	1.63e-06	0.000530769	0.0928846	0.0887238	1	1
FAM149B1	1	1.63e-06	0.000530787	0.0928877	0.0887266	1	1
SLITRK1	1	1.63e-06	0.000530927	0.0929122	0.088749	1	1
KATNAL1	1	1.63e-06	0.000531511	0.0930144	0.0888422	1	1
SLC17A6	1	1.64e-06	0.000532648	0.0932134	0.0890235	1	1
SLC25A20	1	1.64e-06	0.000533396	0.0933443	0.0891429	1	1
DTWD2	1	1.64e-06	0.00053456	0.093548	0.0893285	1	1
XPA	1	1.65e-06	0.000535631	0.0937354	0.0894993	1	1
ANKRA2	1	1.65e-06	0.000537175	0.0940056	0.0897453	1	1
TOR1A	1	1.65e-06	0.000537733	0.0941033	0.0898343	1	1
ZKSCAN8	1	1.65e-06	0.000538389	0.0942181	0.0899388	1	1
PRDM13	1	1.66e-06	0.000538914	0.09431	0.0900225	1	1
YARS2	1	1.66e-06	0.000539044	0.0943327	0.0900432	1	1
CHN2	1	1.66e-06	0.000539649	0.0944386	0.0901395	1	1
TBX2	1	1.66e-06	0.000539813	0.0944673	0.0901657	1	1
FBXL5	1	1.66e-06	0.000540825	0.0946444	0.0903268	1	1
THSD1	1	1.67e-06	0.000541914	0.094835	0.0905003	1	1
FBL	1	1.67e-06	0.000542265	0.0948964	0.0905563	1	1
DHODH	1	1.67e-06	0.000542559	0.0949478	0.090603	1	1
ZNF395	1	1.68e-06	0.000545571	0.0954749	0.0910826	1	1
SIGLEC8	1	1.68e-06	0.00054675	0.0956813	0.0912701	1	1
MINPP1	1	1.68e-06	0.000546832	0.0956956	0.0912833	1	1
ACTR3C	1	1.68e-06	0.000546925	0.0957119	0.091298	1	1
SMG1	2	8.87e-06	0.00288675	0.505181	0.0915607	1	1
SLC34A2	1	1.69e-06	0.000549102	0.0960928	0.0916443	1	1
SUMO1	1	1.69e-06	0.000549365	0.0961389	0.0916862	1	1
MATK	1	1.69e-06	0.000549491	0.0961609	0.0917061	1	1
PRMT1	1	1.69e-06	0.000549525	0.0961669	0.0917116	1	1
TMEM5	1	1.69e-06	0.000550035	0.0962561	0.0917927	1	1
LSM14A	1	1.69e-06	0.000550216	0.0962878	0.0918214	1	1
SYT3	1	1.69e-06	0.000550399	0.0963198	0.0918505	1	1
ZNF221	1	1.69e-06	0.000550677	0.0963685	0.0918948	1	1
STK38L	1	1.7e-06	0.000552302	0.0966528	0.0921531	1	1
KRT71	1	1.7e-06	0.000553151	0.0968014	0.0922881	1	1
MATN4	1	1.7e-06	0.000553274	0.0968229	0.0923077	1	1
FSHR	1	1.71e-06	0.000555316	0.0971803	0.0926321	1	1
RTN1	1	1.71e-06	0.000556838	0.0974467	0.0928739	1	1
REXO1	1	1.71e-06	0.000557404	0.0975457	0.0929638	1	1
AP3M1	1	1.72e-06	0.00056125	0.0982188	0.0935743	1	1
PLCH2	1	1.73e-06	0.000562469	0.0984321	0.0937678	1	1
AP5Z1	1	1.73e-06	0.000563675	0.0986431	0.0939591	1	1
RIN2	1	1.73e-06	0.000563849	0.0986736	0.0939869	1	1
TTC5	1	1.73e-06	0.00056469	0.0988207	0.0941201	1	1
KIAA1522	1	1.74e-06	0.000565324	0.0989317	0.0942207	1	1
TRABD2A	1	1.74e-06	0.000566226	0.0990895	0.0943637	1	1
TMEM207	1	1.74e-06	0.000566489	0.0991356	0.0944055	1	1
YTHDC2	2	9.03e-06	0.00294048	0.514584	0.0944382	1	1
MON1B	1	1.74e-06	0.000567194	0.099259	0.0945172	1	1
FMN2	2	9.04e-06	0.00294265	0.514963	0.0945547	1	1
CBR4	1	1.75e-06	0.000568251	0.0994439	0.0946849	1	1
PACSIN3	1	1.75e-06	0.000568777	0.099536	0.0947682	1	1
SPAG4	1	1.75e-06	0.000569171	0.0996049	0.0948307	1	1
MCOLN1	1	1.75e-06	0.00056919	0.0996083	0.0948336	1	1
ZMPSTE24	1	1.75e-06	0.000569691	0.0996959	0.0949132	1	1
PRKCSH	1	1.75e-06	0.000570978	0.0999212	0.095117	1	1
ZNF112	1	1.76e-06	0.000572032	0.100106	0.095284	1	1
TTC4	1	1.76e-06	0.000572602	0.100205	0.0953743	1	1
CAPN15	1	1.77e-06	0.00057514	0.10065	0.0957763	1	1
PADI1	1	1.77e-06	0.000575234	0.100666	0.0957911	1	1
SLC16A10	1	1.77e-06	0.00057553	0.100718	0.095838	1	1
RASGEF1A	1	1.77e-06	0.000576595	0.100904	0.0960067	1	1
MTHFR	1	1.77e-06	0.000577015	0.100978	0.0960731	1	1
KLHL18	1	1.78e-06	0.000577789	0.101113	0.0961956	1	1
KRT2	1	1.78e-06	0.000577999	0.10115	0.0962288	1	1
ACP2	1	1.78e-06	0.000578093	0.101166	0.0962436	1	1
NUDT12	1	1.78e-06	0.000578224	0.101189	0.0962644	1	1
PDLIM1	1	1.78e-06	0.000578959	0.101318	0.0963807	1	1
SUPT3H	1	1.78e-06	0.000579413	0.101397	0.0964525	1	1
PSAT1	1	1.78e-06	0.000579418	0.101398	0.0964534	1	1
SEPSECS	1	1.78e-06	0.000580033	0.101506	0.0965506	1	1
HPS4	1	1.78e-06	0.000580207	0.101536	0.0965782	1	1
RAB3IL1	1	1.79e-06	0.000581515	0.101765	0.096785	1	1
SLFN11	1	1.79e-06	0.000581891	0.101831	0.0968446	1	1
DMAP1	1	1.79e-06	0.000582046	0.101858	0.0968691	1	1
ARG2	1	1.79e-06	0.000582648	0.101963	0.0969643	1	1
NOB1	1	1.79e-06	0.000582843	0.101998	0.0969951	1	1
CSGALNACT2	1	1.79e-06	0.000583031	0.10203	0.0970248	1	1
KIAA1024	1	1.79e-06	0.000583099	0.102042	0.0970356	1	1
AOC3	1	1.79e-06	0.000583493	0.102111	0.0970978	1	1
SUCLG1	1	1.79e-06	0.000583849	0.102174	0.0971541	1	1
TMEM30A	1	1.8e-06	0.00058496	0.102368	0.0973297	1	1
KRT75	1	1.8e-06	0.000585044	0.102383	0.097343	1	1
EXD1	1	1.8e-06	0.000586189	0.102583	0.0975241	1	1
EXD2	1	1.81e-06	0.000588089	0.102916	0.0978242	1	1
CHAF1A	1	1.81e-06	0.000590268	0.103297	0.0981684	1	1
LEMD1	1	1.82e-06	0.000591019	0.103428	0.098287	1	1
PLEKHA2	1	1.82e-06	0.000591596	0.103529	0.0983779	1	1
AGPAT2	1	1.82e-06	0.000592966	0.103769	0.0985943	1	1
UGT2B28	1	1.82e-06	0.000593326	0.103832	0.0986512	1	1
MAD1L1	1	1.82e-06	0.000593734	0.103903	0.0987155	1	1
DPH2	1	1.83e-06	0.000595061	0.104136	0.098925	1	1
CCDC65	1	1.83e-06	0.00059534	0.104184	0.0989689	1	1
IQSEC3	1	1.83e-06	0.000595629	0.104235	0.0990146	1	1
MAPK8	1	1.83e-06	0.000597137	0.104499	0.0992524	1	1
RIPK4	1	1.84e-06	0.000597453	0.104554	0.0993022	1	1
GPCPD1	1	1.84e-06	0.000598274	0.104698	0.0994317	1	1
CYP2J2	1	1.84e-06	0.000598857	0.1048	0.0995237	1	1
PCDHGA4	1	1.84e-06	0.000599336	0.104884	0.0995992	1	1
DTX4	1	1.84e-06	0.000599461	0.104906	0.0996189	1	1
RHAG	1	1.84e-06	0.000599613	0.104932	0.0996429	1	1
CASC4	1	1.85e-06	0.000600732	0.105128	0.0998192	1	1
SALL1	1	1.85e-06	0.000601265	0.105221	0.0999032	1	1
PCBP4	1	1.85e-06	0.000601759	0.105308	0.0999811	1	1
ZNF207	1	1.85e-06	0.000602504	0.105438	0.100099	1	1
PPM1G	1	1.85e-06	0.000602713	0.105475	0.100132	1	1
MAP3K10	1	1.85e-06	0.000603579	0.105626	0.100268	1	1
MIB2	1	1.85e-06	0.000603638	0.105637	0.100277	1	1
GOLPH3L	1	1.86e-06	0.000603958	0.105693	0.100328	1	1
ATAD2	2	9.38e-06	0.00305336	0.534338	0.100567	1	1
ELL	1	1.87e-06	0.000607024	0.106229	0.10081	1	1
CDK5RAP1	1	1.87e-06	0.000607255	0.10627	0.100847	1	1
AGAP6	1	1.87e-06	0.000607894	0.106381	0.100948	1	1
RBM46	1	1.87e-06	0.000607971	0.106395	0.10096	1	1
RAB11FIP4	1	1.87e-06	0.000609892	0.106731	0.101262	1	1
SLC47A2	1	1.87e-06	0.000610113	0.10677	0.101297	1	1
FOXR1	1	1.87e-06	0.000610235	0.106791	0.101316	1	1
RECQL	1	1.88e-06	0.000610763	0.106884	0.101399	1	1
SDHC	1	1.89e-06	0.000614461	0.107531	0.101981	1	1
ANGPTL2	1	1.89e-06	0.000614515	0.10754	0.101989	1	1
P4HTM	1	1.89e-06	0.000614915	0.10761	0.102052	1	1
GPR149	1	1.9e-06	0.000617886	0.10813	0.102519	1	1
KCNK10	1	1.9e-06	0.000619383	0.108392	0.102754	1	1
SNX17	1	1.91e-06	0.000620056	0.10851	0.10286	1	1
HS2ST1	1	1.91e-06	0.000620072	0.108513	0.102863	1	1
GTF2H4	1	1.91e-06	0.000621445	0.108753	0.103078	1	1
PON3	1	1.91e-06	0.000621478	0.108759	0.103083	1	1
CHKB	1	1.91e-06	0.000621644	0.108788	0.103109	1	1
ACVR2B	1	1.91e-06	0.000622028	0.108855	0.10317	1	1
ZSWIM4	1	1.91e-06	0.000622098	0.108867	0.103181	1	1
ZNF227	1	1.91e-06	0.000622168	0.108879	0.103192	1	1
TSPAN5	1	1.91e-06	0.000622417	0.108923	0.103231	1	1
CPEB2	1	1.91e-06	0.000623242	0.109067	0.10336	1	1
PDSS1	1	1.92e-06	0.000623471	0.109107	0.103396	1	1
ISM2	1	1.92e-06	0.000624184	0.109232	0.103508	1	1
UBL7	1	1.92e-06	0.000624469	0.109282	0.103553	1	1
GTSE1	1	1.92e-06	0.000624729	0.109328	0.103594	1	1
FLOT1	1	1.92e-06	0.000625171	0.109405	0.103663	1	1
TNMD	1	1.92e-06	0.000625192	0.109409	0.103667	1	1
ATF7	1	1.92e-06	0.00062609	0.109566	0.103807	1	1
SEMA6B	1	1.93e-06	0.000626557	0.109647	0.103881	1	1
ZNF790	1	1.93e-06	0.000626796	0.109689	0.103918	1	1
ZNF34	1	1.93e-06	0.000627024	0.109729	0.103954	1	1
KLHL14	1	1.93e-06	0.000627065	0.109736	0.10396	1	1
TRPM6	2	9.58e-06	0.00311861	0.545756	0.104158	1	1
RABEP2	1	1.93e-06	0.000628771	0.110035	0.104228	1	1
IQGAP1	2	9.59e-06	0.00312006	0.546011	0.104239	1	1
NF1	2	9.59e-06	0.00312069	0.54612	0.104274	1	1
DYNC1LI1	1	1.93e-06	0.000629232	0.110116	0.104301	1	1
DNMT3L	1	1.94e-06	0.000629994	0.110249	0.10442	1	1
NAGLU	1	1.94e-06	0.000630893	0.110406	0.104561	1	1
TLN1	2	9.61e-06	0.00312678	0.547187	0.104611	1	1
FBXO15	1	1.94e-06	0.000631652	0.110539	0.10468	1	1
RPLP0	1	1.94e-06	0.000631695	0.110547	0.104687	1	1
ZNF449	1	1.94e-06	0.000631959	0.110593	0.104728	1	1
PDE4C	1	1.94e-06	0.000631964	0.110594	0.104729	1	1
NLE1	1	1.95e-06	0.000633808	0.110916	0.105018	1	1
VPS51	1	1.95e-06	0.000634731	0.111078	0.105162	1	1
FGF12	1	1.95e-06	0.000634902	0.111108	0.105189	1	1
ACOX3	1	1.95e-06	0.00063518	0.111156	0.105233	1	1
OTOG	1	1.95e-06	0.000635646	0.111238	0.105306	1	1
TRAPPC13	1	1.96e-06	0.000637876	0.111628	0.105655	1	1
TSC22D2	1	1.96e-06	0.000637907	0.111634	0.10566	1	1
MEIS1	1	1.96e-06	0.000637951	0.111641	0.105667	1	1
CYTH4	1	1.96e-06	0.000638023	0.111654	0.105678	1	1
BPIFC	1	1.96e-06	0.000638218	0.111688	0.105709	1	1
APLF	1	1.96e-06	0.000638648	0.111763	0.105776	1	1
CSNK1D	1	1.96e-06	0.000639097	0.111842	0.105846	1	1
RRP15	1	1.97e-06	0.000639939	0.111989	0.105978	1	1
HPS6	1	1.97e-06	0.000640274	0.112048	0.106031	1	1
NACA	1	1.97e-06	0.000640654	0.112114	0.10609	1	1
TBX4	1	1.97e-06	0.000641466	0.112257	0.106217	1	1
DCP1A	1	1.97e-06	0.000642007	0.112351	0.106302	1	1
CENPP	1	1.98e-06	0.000643866	0.112677	0.106593	1	1
RGS4	1	1.98e-06	0.000644601	0.112805	0.106708	1	1
SUCLA2	1	1.98e-06	0.000644636	0.112811	0.106713	1	1
LIPC	1	1.99e-06	0.000648005	0.113401	0.10724	1	1
PALM2	1	2e-06	0.000649433	0.113651	0.107463	1	1
ATP5A1	1	2.01e-06	0.000652712	0.114225	0.107976	1	1
PCDHA12	1	2.01e-06	0.000654128	0.114472	0.108197	1	1
SPRYD3	1	2.01e-06	0.000654165	0.114479	0.108203	1	1
NKD1	1	2.01e-06	0.000654445	0.114528	0.108246	1	1
CKAP2	1	2.01e-06	0.000654908	0.114609	0.108319	1	1
ATP6V0D2	1	2.01e-06	0.00065527	0.114672	0.108375	1	1
NLRP14	1	2.01e-06	0.000655279	0.114674	0.108377	1	1
EGFL6	1	2.01e-06	0.000655776	0.114761	0.108454	1	1
ARHGEF9	1	2.02e-06	0.000656224	0.114839	0.108524	1	1
PHC1	1	2.02e-06	0.000656452	0.114879	0.10856	1	1
ICAM5	1	2.02e-06	0.000657743	0.115105	0.108761	1	1
NSUN7	1	2.02e-06	0.000658681	0.115269	0.108908	1	1
COASY	1	2.02e-06	0.000658806	0.115291	0.108927	1	1
PCDHA10	1	2.03e-06	0.000661895	0.115832	0.109409	1	1
ALDOB	1	2.03e-06	0.000662326	0.115907	0.109476	1	1
IPP	1	2.04e-06	0.000662694	0.115971	0.109534	1	1
IRS1	1	2.04e-06	0.000662766	0.115984	0.109545	1	1
NDRG3	1	2.04e-06	0.000663118	0.116046	0.1096	1	1
PCDHA4	1	2.04e-06	0.000663191	0.116058	0.109611	1	1
HSP90AB1	1	2.04e-06	0.000663966	0.116194	0.109732	1	1
FAT3	2	9.9e-06	0.00322111	0.563695	0.109871	1	1
CYP26A1	1	2.04e-06	0.000665201	0.11641	0.109924	1	1
EEFSEC	1	2.05e-06	0.00066577	0.11651	0.110013	1	1
CLTB	1	2.06e-06	0.000671063	0.117436	0.110838	1	1
ZNF197	1	2.06e-06	0.000671243	0.117468	0.110866	1	1
UGT2B10	1	2.06e-06	0.000671382	0.117492	0.110887	1	1
SKAP1	1	2.06e-06	0.000671795	0.117564	0.110952	1	1
PCDHGB4	1	2.07e-06	0.000672458	0.11768	0.111055	1	1
CCDC113	1	2.07e-06	0.000672521	0.117691	0.111065	1	1
GTPBP1	1	2.07e-06	0.000673769	0.11791	0.111259	1	1
KRT1	1	2.07e-06	0.000674338	0.118009	0.111347	1	1
TMEM255B	1	2.07e-06	0.000674665	0.118066	0.111398	1	1
GSS	1	2.08e-06	0.00067543	0.1182	0.111517	1	1
LATS2	1	2.08e-06	0.000676483	0.118385	0.111681	1	1
ABHD2	1	2.09e-06	0.000679064	0.118836	0.112083	1	1
SPIRE1	1	2.09e-06	0.000679669	0.118942	0.112177	1	1
CLCNKA	1	2.09e-06	0.000679905	0.118983	0.112213	1	1
CERS5	1	2.1e-06	0.000682038	0.119357	0.112545	1	1
SLC22A12	1	2.1e-06	0.00068214	0.119375	0.112561	1	1
NEIL1	1	2.1e-06	0.0006834	0.119595	0.112757	1	1
BMX	1	2.1e-06	0.000684085	0.119715	0.112863	1	1
CCNB2	1	2.1e-06	0.000684267	0.119747	0.112891	1	1
SLC16A14	1	2.11e-06	0.000687258	0.12027	0.113356	1	1
SLC22A7	1	2.11e-06	0.000687465	0.120306	0.113388	1	1
ZNF76	1	2.11e-06	0.000688357	0.120462	0.113526	1	1
CDH24	1	2.12e-06	0.000688539	0.120494	0.113555	1	1
RPA1	1	2.12e-06	0.000689374	0.12064	0.113684	1	1
GNB2	1	2.12e-06	0.000690424	0.120824	0.113847	1	1
AKAP13	2	1.01e-05	0.00329337	0.57634	0.113947	1	1
FAM133B	1	2.12e-06	0.000691513	0.121015	0.114016	1	1
VNN1	1	2.13e-06	0.000692249	0.121144	0.11413	1	1
TBL3	1	2.13e-06	0.000694031	0.121455	0.114407	1	1
EEF1G	1	2.13e-06	0.000694845	0.121598	0.114533	1	1
OSGIN2	1	2.14e-06	0.000695515	0.121715	0.114637	1	1
ZMAT1	1	2.14e-06	0.000695618	0.121733	0.114653	1	1
TMC7	1	2.14e-06	0.000696533	0.121893	0.114795	1	1
PPP1CC	1	2.14e-06	0.000696665	0.121916	0.114815	1	1
PRSS16	1	2.14e-06	0.000696916	0.12196	0.114854	1	1
LAMP1	1	2.14e-06	0.000697367	0.122039	0.114924	1	1
ZNF251	1	2.15e-06	0.000699347	0.122386	0.115231	1	1
FBXL17	1	2.15e-06	0.000699417	0.122398	0.115242	1	1
INTS9	1	2.15e-06	0.000699658	0.12244	0.115279	1	1
BGN	1	2.16e-06	0.000701489	0.122761	0.115563	1	1
SAP30BP	1	2.16e-06	0.000702756	0.122982	0.115759	1	1
DGCR8	1	2.16e-06	0.000703888	0.12318	0.115934	1	1
LNX2	1	2.16e-06	0.000704437	0.123276	0.116019	1	1
RASIP1	1	2.17e-06	0.000706387	0.123618	0.116321	1	1
ZC3H12B	1	2.17e-06	0.000707024	0.123729	0.11642	1	1
MVP	1	2.17e-06	0.000707372	0.12379	0.116473	1	1
MTRF1L	1	2.17e-06	0.000707528	0.123817	0.116498	1	1
CATSPERD	1	2.18e-06	0.000708673	0.124018	0.116675	1	1
GRSF1	1	2.18e-06	0.000708734	0.124028	0.116684	1	1
MPHOSPH8	1	2.18e-06	0.000708919	0.124061	0.116713	1	1
RAF1	1	2.18e-06	0.000709003	0.124076	0.116726	1	1
DOPEY1	2	1.03e-05	0.00334979	0.586212	0.117155	1	1
TSKS	1	2.19e-06	0.00071278	0.124737	0.11731	1	1
ARVCF	1	2.19e-06	0.000713293	0.124826	0.117389	1	1
STOX2	1	2.19e-06	0.000713635	0.124886	0.117442	1	1
BICD2	1	2.19e-06	0.000713656	0.12489	0.117445	1	1
PAX6	1	2.19e-06	0.000713732	0.124903	0.117457	1	1
EPHX2	1	2.2e-06	0.000715068	0.125137	0.117663	1	1
WBP11	1	2.2e-06	0.000715219	0.125163	0.117687	1	1
MRVI1	1	2.2e-06	0.000715523	0.125217	0.117734	1	1
GAD2	1	2.2e-06	0.000716261	0.125346	0.117848	1	1
CABP1	1	2.2e-06	0.000716931	0.125463	0.117951	1	1
RASGRP3	1	2.21e-06	0.000718773	0.125785	0.118236	1	1
IGSF11	1	2.21e-06	0.000718775	0.125786	0.118236	1	1
PODN	1	2.21e-06	0.000719519	0.125916	0.118351	1	1
SLC5A1	1	2.22e-06	0.000721566	0.126274	0.118667	1	1
TTC39B	1	2.22e-06	0.000722651	0.126464	0.118834	1	1
LUZP1	1	2.22e-06	0.000724015	0.126703	0.119045	1	1
AMN	1	2.23e-06	0.000724367	0.126764	0.119099	1	1
KBTBD12	1	2.23e-06	0.000724608	0.126806	0.119136	1	1
GOLM1	1	2.23e-06	0.000725281	0.126924	0.11924	1	1
ATN1	1	2.23e-06	0.000725685	0.126995	0.119302	1	1
CCNF	1	2.24e-06	0.000727476	0.127308	0.119579	1	1
JADE3	1	2.24e-06	0.00072779	0.127363	0.119627	1	1
ADCY9	1	2.24e-06	0.00072859	0.127503	0.11975	1	1
PRDM1	1	2.24e-06	0.000728669	0.127517	0.119762	1	1
ARSB	1	2.24e-06	0.000728678	0.127519	0.119764	1	1
CHTF18	1	2.24e-06	0.000730066	0.127762	0.119978	1	1
KATNAL2	1	2.25e-06	0.000730734	0.127878	0.120081	1	1
SMG9	1	2.25e-06	0.00073098	0.127921	0.120119	1	1
DUSP12	1	2.25e-06	0.000732533	0.128193	0.120358	1	1
GOLGB1	2	1.05e-05	0.00340586	0.596026	0.120368	1	1
SAFB2	1	2.25e-06	0.00073382	0.128419	0.120556	1	1
TSEN54	1	2.25e-06	0.000733865	0.128426	0.120563	1	1
ADAM17	1	2.26e-06	0.000735225	0.128664	0.120773	1	1
ALDH1A2	1	2.26e-06	0.000735456	0.128705	0.120808	1	1
MEPCE	1	2.26e-06	0.000736922	0.128961	0.121034	1	1
ZNF695	1	2.26e-06	0.000737133	0.128998	0.121066	1	1
CD6	1	2.27e-06	0.000737494	0.129061	0.121122	1	1
AHDC1	1	2.27e-06	0.000737648	0.129088	0.121146	1	1
CPNE1	1	2.27e-06	0.000738004	0.129151	0.1212	1	1
ABCG8	1	2.27e-06	0.000738081	0.129164	0.121212	1	1
USP43	1	2.28e-06	0.000741434	0.129751	0.121728	1	1
TTLL6	1	2.28e-06	0.000741576	0.129776	0.12175	1	1
STK4	1	2.28e-06	0.000741967	0.129844	0.12181	1	1
PDCD1	1	2.28e-06	0.000742135	0.129874	0.121836	1	1
DZANK1	1	2.28e-06	0.000743249	0.130069	0.122007	1	1
ZNF346	1	2.29e-06	0.000744253	0.130244	0.122162	1	1
PHLDB3	1	2.29e-06	0.000745628	0.130485	0.122373	1	1
RCOR2	1	2.29e-06	0.000746191	0.130583	0.12246	1	1
NYAP1	1	2.29e-06	0.000746382	0.130617	0.122489	1	1
UBR7	1	2.29e-06	0.000746668	0.130667	0.122533	1	1
PACRG	1	2.29e-06	0.000746779	0.130686	0.12255	1	1
CD36	1	2.3e-06	0.000747137	0.130749	0.122605	1	1
WHAMM	1	2.3e-06	0.000747414	0.130797	0.122648	1	1
KANK1	1	2.3e-06	0.000748173	0.13093	0.122764	1	1
ELMOD1	1	2.3e-06	0.000748738	0.131029	0.122851	1	1
SNX6	1	2.3e-06	0.000749954	0.131242	0.123038	1	1
WDR43	1	2.31e-06	0.00075059	0.131353	0.123135	1	1
PCDHGB1	1	2.31e-06	0.000753302	0.131828	0.123552	1	1
SHCBP1	1	2.31e-06	0.000753368	0.131839	0.123562	1	1
KLHL41	1	2.33e-06	0.000757046	0.132483	0.124126	1	1
ZNF425	1	2.33e-06	0.000757277	0.132523	0.124162	1	1
PABPC4	1	2.33e-06	0.000757836	0.132621	0.124247	1	1
ZNF354B	1	2.34e-06	0.000759986	0.132998	0.124577	1	1
FGD2	1	2.34e-06	0.000760464	0.133081	0.12465	1	1
PPP6C	1	2.34e-06	0.000760848	0.133148	0.124709	1	1
URB1	1	2.34e-06	0.000761698	0.133297	0.124839	1	1
ATAT1	1	2.34e-06	0.000762092	0.133366	0.1249	1	1
FAM198B	1	2.34e-06	0.000762193	0.133384	0.124915	1	1
PRDM9	1	2.34e-06	0.000762289	0.133401	0.12493	1	1
LOX	1	2.34e-06	0.000763022	0.133529	0.125042	1	1
UHRF2	1	2.34e-06	0.000763144	0.13355	0.125061	1	1
FBXO5	1	2.35e-06	0.000763797	0.133664	0.125161	1	1
SETD7	1	2.35e-06	0.000764105	0.133718	0.125208	1	1
KLHDC8A	1	2.35e-06	0.000764594	0.133804	0.125283	1	1
PIAS2	1	2.35e-06	0.000766102	0.134068	0.125514	1	1
NDRG4	1	2.35e-06	0.000766368	0.134114	0.125555	1	1
PKM	1	2.36e-06	0.000766588	0.134153	0.125589	1	1
BNIP1	1	2.36e-06	0.00076792	0.134386	0.125793	1	1
CACNB1	1	2.36e-06	0.000769344	0.134635	0.126011	1	1
MAT2B	1	2.37e-06	0.000770679	0.134869	0.126215	1	1
AR	1	2.37e-06	0.000770784	0.134887	0.126231	1	1
SLC19A2	1	2.38e-06	0.000774412	0.135522	0.126786	1	1
PIF1	1	2.38e-06	0.000774785	0.135587	0.126843	1	1
SLC30A6	1	2.38e-06	0.000775605	0.135731	0.126968	1	1
CRY2	1	2.39e-06	0.000776525	0.135892	0.127109	1	1
FRMD5	1	2.39e-06	0.000777073	0.135988	0.127193	1	1
PTH1R	1	2.39e-06	0.000777457	0.136055	0.127252	1	1
PGM5	1	2.39e-06	0.000777942	0.13614	0.127326	1	1
C8A	1	2.39e-06	0.000777987	0.136148	0.127333	1	1
DAB1	1	2.4e-06	0.000780496	0.136587	0.127716	1	1
ZNF512	1	2.4e-06	0.000780795	0.136639	0.127762	1	1
PCGF6	1	2.4e-06	0.000780818	0.136643	0.127765	1	1
VCPIP1	1	2.4e-06	0.000781159	0.136703	0.127817	1	1
DNAH3	2	1.09e-05	0.00354179	0.619814	0.128242	1	1
ANAPC1	2	1.09e-05	0.00354447	0.620283	0.128399	1	1
RNF14	1	2.42e-06	0.000786768	0.137684	0.128674	1	1
CCDC47	1	2.42e-06	0.000788488	0.137985	0.128936	1	1
SFXN5	1	2.43e-06	0.000790293	0.138301	0.129211	1	1
CILP2	1	2.43e-06	0.000791428	0.1385	0.129384	1	1
ATP2A3	1	2.44e-06	0.000792673	0.138718	0.129574	1	1
SGSM2	1	2.44e-06	0.000792698	0.138722	0.129578	1	1
ACTR2	1	2.44e-06	0.000793392	0.138844	0.129684	1	1
IL17RC	1	2.44e-06	0.000794342	0.13901	0.129829	1	1
VPS18	1	2.44e-06	0.00079501	0.139127	0.12993	1	1
POLN	1	2.44e-06	0.00079528	0.139174	0.129972	1	1
CDH8	1	2.45e-06	0.000796776	0.139436	0.1302	1	1
TIPARP	1	2.45e-06	0.000797656	0.13959	0.130333	1	1
USP5	1	2.45e-06	0.000798006	0.139651	0.130387	1	1
FOXJ3	1	2.45e-06	0.000798426	0.139725	0.130451	1	1
PIGO	1	2.45e-06	0.000798876	0.139803	0.130519	1	1
DISP2	1	2.46e-06	0.000799746	0.139956	0.130652	1	1
SNX30	1	2.46e-06	0.000801438	0.140252	0.130909	1	1
NASP	1	2.47e-06	0.000802583	0.140452	0.131084	1	1
SCN1A	2	1.1e-05	0.0035919	0.628583	0.131175	1	1
GRIN2A	1	2.47e-06	0.000804933	0.140863	0.131441	1	1
TIMM17A	1	2.47e-06	0.00080509	0.140891	0.131465	1	1
MYOCD	1	2.47e-06	0.000805416	0.140948	0.131515	1	1
SYBU	1	2.48e-06	0.000806062	0.141061	0.131613	1	1
ATP8B3	1	2.48e-06	0.000806268	0.141097	0.131644	1	1
NF2	1	2.48e-06	0.000806527	0.141142	0.131684	1	1
LILRB5	1	2.48e-06	0.000806743	0.14118	0.131716	1	1
NOP14	1	2.48e-06	0.000807916	0.141385	0.131895	1	1
TTLL12	1	2.48e-06	0.000807983	0.141397	0.131905	1	1
ATRIP	1	2.48e-06	0.000808421	0.141474	0.131972	1	1
TNS4	1	2.49e-06	0.000808841	0.141547	0.132035	1	1
FAM45A	1	2.49e-06	0.00080887	0.141552	0.13204	1	1
STRN4	1	2.49e-06	0.000809496	0.141662	0.132135	1	1
SCRN3	1	2.49e-06	0.000811737	0.142054	0.132476	1	1
ZNF804B	1	2.5e-06	0.000812763	0.142234	0.132632	1	1
INTS10	1	2.5e-06	0.000813098	0.142292	0.132682	1	1
ITGAV	2	1.11e-05	0.00361854	0.633244	0.132741	1	1
PCDHGB7	1	2.5e-06	0.000813493	0.142361	0.132742	1	1
PDZRN3	1	2.5e-06	0.000813552	0.142372	0.132751	1	1
NUAK1	1	2.5e-06	0.000813661	0.142391	0.132768	1	1
CTNNBL1	1	2.51e-06	0.000815553	0.142722	0.133055	1	1
SEZ6L2	1	2.51e-06	0.000815775	0.142761	0.133089	1	1
CCSER1	1	2.51e-06	0.000816938	0.142964	0.133265	1	1
ALG6	1	2.51e-06	0.000818036	0.143156	0.133432	1	1
SURF1	1	2.52e-06	0.000818927	0.143312	0.133567	1	1
SGCD	1	2.53e-06	0.000822374	0.143915	0.13409	1	1
SCP2	1	2.53e-06	0.000822587	0.143953	0.134123	1	1
HTR3D	1	2.53e-06	0.000823498	0.144112	0.134261	1	1
FAM161A	1	2.53e-06	0.000823961	0.144193	0.134331	1	1
GOT1	1	2.54e-06	0.000827572	0.144825	0.134878	1	1
BPIFB4	1	2.55e-06	0.000829569	0.145175	0.135181	1	1
RAB3IP	1	2.55e-06	0.00082976	0.145208	0.13521	1	1
PRSS36	1	2.55e-06	0.000830061	0.145261	0.135255	1	1
PALB2	1	2.55e-06	0.000830529	0.145343	0.135326	1	1
RNFT2	1	2.55e-06	0.000830715	0.145375	0.135354	1	1
GLB1	1	2.56e-06	0.000832065	0.145611	0.135559	1	1
COL4A2	2	1.13e-05	0.00366846	0.64198	0.135686	1	1
PLK3	1	2.56e-06	0.000833312	0.14583	0.135747	1	1
RASGRP4	1	2.56e-06	0.000834633	0.146061	0.135947	1	1
PRRC2B	2	1.13e-05	0.00367491	0.64311	0.136068	1	1
NLGN1	1	2.57e-06	0.000835442	0.146202	0.13607	1	1
TCF7L1	1	2.57e-06	0.000836853	0.146449	0.136283	1	1
KIF4B	1	2.57e-06	0.000837901	0.146633	0.136442	1	1
OSBP2	1	2.58e-06	0.000838235	0.146691	0.136492	1	1
MITF	1	2.58e-06	0.000838533	0.146743	0.136537	1	1
ZNF800	1	2.58e-06	0.000839467	0.146907	0.136679	1	1
PCDH1	1	2.58e-06	0.00083956	0.146923	0.136693	1	1
DCAF11	1	2.58e-06	0.000841009	0.147177	0.136912	1	1
MIOS	1	2.58e-06	0.000841214	0.147212	0.136943	1	1
ARL13B	1	2.59e-06	0.000842161	0.147378	0.137086	1	1
TRPV2	1	2.59e-06	0.000843724	0.147652	0.137322	1	1
TSTD2	1	2.59e-06	0.000844185	0.147732	0.137392	1	1
HCN1	1	2.6e-06	0.000846856	0.1482	0.137795	1	1
CNNM2	1	2.6e-06	0.000847118	0.148246	0.137835	1	1
ATF6B	1	2.6e-06	0.000847609	0.148332	0.137909	1	1
CD163	1	2.61e-06	0.000847985	0.148397	0.137966	1	1
CSF3R	1	2.61e-06	0.000848122	0.148421	0.137986	1	1
NR1H4	1	2.61e-06	0.000848512	0.14849	0.138045	1	1
LMAN1	1	2.61e-06	0.000848988	0.148573	0.138117	1	1
BAP1	1	2.61e-06	0.000850929	0.148913	0.13841	1	1
GNL3	1	2.61e-06	0.000851035	0.148931	0.138426	1	1
SLC2A6	1	2.62e-06	0.000853377	0.149341	0.13878	1	1
STPG2	1	2.63e-06	0.00085581	0.149767	0.139146	1	1
STK3	1	2.63e-06	0.000855893	0.149781	0.139159	1	1
MMP27	1	2.64e-06	0.000857833	0.150121	0.139451	1	1
SIGLEC10	1	2.64e-06	0.000858598	0.150255	0.139567	1	1
GYS2	1	2.64e-06	0.000858881	0.150304	0.139609	1	1
FAM227B	1	2.64e-06	0.000859799	0.150465	0.139748	1	1
CCDC129	1	2.64e-06	0.000860202	0.150535	0.139808	1	1
ARHGAP25	1	2.65e-06	0.000861199	0.15071	0.139959	1	1
ZNF521	1	2.65e-06	0.000861206	0.150711	0.13996	1	1
IRF1	1	2.65e-06	0.000861771	0.15081	0.140045	1	1
ARHGEF3	1	2.65e-06	0.000862167	0.150879	0.140104	1	1
API5	1	2.65e-06	0.000863453	0.151104	0.140298	1	1
CAPN13	1	2.66e-06	0.000865671	0.151492	0.140632	1	1
SAMD7	1	2.67e-06	0.000867634	0.151836	0.140927	1	1
CASQ2	1	2.67e-06	0.000869176	0.152106	0.141159	1	1
MMEL1	1	2.67e-06	0.000869467	0.152157	0.141203	1	1
SERBP1	1	2.68e-06	0.000871667	0.152542	0.141534	1	1
PPP2R5D	1	2.69e-06	0.000874066	0.152962	0.141895	1	1
SYNCRIP	1	2.69e-06	0.000874255	0.152995	0.141923	1	1
ZNF276	1	2.69e-06	0.000874981	0.153122	0.142032	1	1
CDS1	1	2.69e-06	0.000875057	0.153135	0.142044	1	1
VWA7	1	2.69e-06	0.000875338	0.153184	0.142086	1	1
FBXO24	1	2.7e-06	0.000877278	0.153524	0.142377	1	1
ILF3	1	2.7e-06	0.000877718	0.153601	0.142443	1	1
DHTKD1	1	2.7e-06	0.000878234	0.153691	0.142521	1	1
KIAA0232	1	2.7e-06	0.000878238	0.153692	0.142521	1	1
TNFAIP2	1	2.7e-06	0.000878317	0.153705	0.142533	1	1
DTNB	1	2.7e-06	0.00087855	0.153746	0.142568	1	1
VPS16	1	2.7e-06	0.000879246	0.153868	0.142673	1	1
RNF216	1	2.71e-06	0.000881056	0.154185	0.142945	1	1
MPL	1	2.71e-06	0.00088169	0.154296	0.14304	1	1
SAMD4A	1	2.71e-06	0.000881876	0.154328	0.143068	1	1
KLHL24	1	2.72e-06	0.000884514	0.15479	0.143464	1	1
TXNIP	1	2.73e-06	0.000888867	0.155552	0.144116	1	1
RNF32	1	2.74e-06	0.000891237	0.155966	0.144472	1	1
ADAM28	1	2.75e-06	0.000894228	0.15649	0.14492	1	1
GRIN2C	1	2.75e-06	0.000894816	0.156593	0.145008	1	1
RAD9B	1	2.75e-06	0.000895221	0.156664	0.145068	1	1
RAPGEF5	1	2.75e-06	0.000895563	0.156724	0.14512	1	1
CILP	1	2.75e-06	0.000896176	0.156831	0.145211	1	1
RTCA	1	2.76e-06	0.000897289	0.157026	0.145378	1	1
EEF2K	1	2.76e-06	0.000897952	0.157142	0.145477	1	1
CDK10	1	2.76e-06	0.00089903	0.15733	0.145639	1	1
RAVER2	1	2.76e-06	0.000899438	0.157402	0.1457	1	1
NUCKS1	1	2.77e-06	0.00090073	0.157628	0.145893	1	1
CPNE2	1	2.77e-06	0.000902603	0.157956	0.146173	1	1
CBFA2T3	1	2.77e-06	0.000902848	0.157998	0.14621	1	1
TBX19	1	2.78e-06	0.000905238	0.158417	0.146567	1	1
LEO1	1	2.79e-06	0.00090845	0.158979	0.147047	1	1
CXXC1	1	2.79e-06	0.000908926	0.159062	0.147118	1	1
P4HA3	1	2.79e-06	0.000909038	0.159082	0.147135	1	1
BAIAP3	1	2.8e-06	0.000910607	0.159356	0.147369	1	1
SLC25A25	1	2.81e-06	0.000914436	0.160026	0.147941	1	1
EPHA8	1	2.81e-06	0.000915182	0.160157	0.148052	1	1
PAX8	1	2.82e-06	0.00091673	0.160428	0.148283	1	1
PPP4R1	1	2.82e-06	0.000916865	0.160451	0.148303	1	1
RBM15	1	2.82e-06	0.000917133	0.160498	0.148343	1	1
PXN	1	2.82e-06	0.000917447	0.160553	0.14839	1	1
GDPD4	1	2.82e-06	0.00091795	0.160641	0.148465	1	1
PLEKHG4B	1	2.82e-06	0.000919366	0.160889	0.148676	1	1
MRPS5	1	2.83e-06	0.00092064	0.161112	0.148866	1	1
RRBP1	1	2.83e-06	0.000921168	0.161204	0.148945	1	1
RFX7	1	2.83e-06	0.000921337	0.161234	0.14897	1	1
UBR3	2	1.2e-05	0.0038912	0.68096	0.148999	1	1
ITGB3	1	2.83e-06	0.000921924	0.161337	0.149058	1	1
GRAMD1A	1	2.83e-06	0.000922078	0.161364	0.149081	1	1
BRPF1	1	2.84e-06	0.000924585	0.161802	0.149454	1	1
SRSF11	1	2.84e-06	0.000924787	0.161838	0.149484	1	1
CEBPZ	1	2.85e-06	0.000928182	0.162432	0.14999	1	1
SYTL5	1	2.85e-06	0.000928241	0.162442	0.149999	1	1
GALNTL5	1	2.85e-06	0.000928681	0.162519	0.150064	1	1
ZNF282	1	2.86e-06	0.000930197	0.162784	0.15029	1	1
FSD2	1	2.86e-06	0.000930381	0.162817	0.150317	1	1
KIAA0753	1	2.86e-06	0.000930837	0.162896	0.150385	1	1
ENTPD4	1	2.86e-06	0.000931531	0.163018	0.150489	1	1
ANGEL1	1	2.87e-06	0.00093324	0.163317	0.150743	1	1
KIAA1551	1	2.87e-06	0.000933829	0.16342	0.15083	1	1
DDR1	1	2.88e-06	0.000937368	0.164039	0.151357	1	1
RGS12	1	2.89e-06	0.000939857	0.164475	0.151727	1	1
UNC93A	1	2.89e-06	0.000940751	0.164631	0.151859	1	1
CCDC112	1	2.89e-06	0.000941148	0.164701	0.151918	1	1
ADAMTS10	1	2.89e-06	0.000941878	0.164829	0.152027	1	1
SLC7A14	1	2.9e-06	0.000943482	0.165109	0.152265	1	1
MARK4	1	2.9e-06	0.000943885	0.16518	0.152325	1	1
CES5A	1	2.9e-06	0.00094486	0.16535	0.15247	1	1
HCN3	1	2.9e-06	0.000945176	0.165406	0.152517	1	1
SDCCAG3	1	2.91e-06	0.000946096	0.165567	0.152653	1	1
PHF12	1	2.91e-06	0.000947181	0.165757	0.152814	1	1
RNF175	1	2.91e-06	0.000947707	0.165849	0.152892	1	1
SEC62	1	2.91e-06	0.000948059	0.16591	0.152944	1	1
CEP78	1	2.92e-06	0.000949109	0.166094	0.1531	1	1
ANXA7	1	2.92e-06	0.000949573	0.166175	0.153169	1	1
ANKRD28	1	2.92e-06	0.000951291	0.166476	0.153424	1	1
ZNF804A	1	2.92e-06	0.000951627	0.166535	0.153474	1	1
HGSNAT	1	2.93e-06	0.000952308	0.166654	0.153575	1	1
GMCL1	1	2.93e-06	0.000953448	0.166853	0.153744	1	1
ANTXR2	1	2.93e-06	0.000954739	0.167079	0.153935	1	1
GLI1	1	2.94e-06	0.000955359	0.167188	0.154027	1	1
ZNF385B	1	2.95e-06	0.000958636	0.167761	0.154512	1	1
HMGCS2	1	2.95e-06	0.000959764	0.167959	0.154679	1	1
SEMA7A	1	2.95e-06	0.000960539	0.168094	0.154794	1	1
SLC6A17	1	2.95e-06	0.000961009	0.168177	0.154864	1	1
WDR46	1	2.95e-06	0.000961522	0.168266	0.15494	1	1
TRIM58	1	2.96e-06	0.000961833	0.168321	0.154986	1	1
SLC17A8	1	2.96e-06	0.000963484	0.16861	0.15523	1	1
ME1	1	2.96e-06	0.000963689	0.168646	0.15526	1	1
ETNK2	1	2.96e-06	0.000964797	0.168839	0.155424	1	1
RETSAT	1	2.97e-06	0.000967163	0.169254	0.155774	1	1
TRAK1	1	2.97e-06	0.000967841	0.169372	0.155875	1	1
EFCAB7	1	2.97e-06	0.0009679	0.169383	0.155883	1	1
CCDC84	1	2.98e-06	0.000968651	0.169514	0.155994	1	1
PCOLCE2	1	2.98e-06	0.000969108	0.169594	0.156062	1	1
IFRD1	1	2.99e-06	0.000973749	0.170406	0.156748	1	1
L3MBTL2	1	3e-06	0.000975503	0.170713	0.157007	1	1
AFP	1	3e-06	0.000975578	0.170726	0.157018	1	1
TXNDC16	1	3e-06	0.000977555	0.171072	0.15731	1	1
NT5DC1	1	3.01e-06	0.000980254	0.171544	0.157708	1	1
MYBBP1A	1	3.02e-06	0.000982392	0.171919	0.158023	1	1
MAP4	1	3.02e-06	0.000982425	0.171924	0.158028	1	1
SHROOM4	1	3.03e-06	0.000984816	0.172343	0.158381	1	1
CAPN7	1	3.03e-06	0.000985026	0.17238	0.158412	1	1
DBF4	1	3.03e-06	0.000985373	0.17244	0.158463	1	1
FMN1	1	3.03e-06	0.000986634	0.172661	0.158649	1	1
CPNE5	1	3.03e-06	0.000987452	0.172804	0.158769	1	1
ESRRG	1	3.03e-06	0.000987483	0.17281	0.158774	1	1
CNTROB	1	3.03e-06	0.000987559	0.172823	0.158785	1	1
EIF3E	1	3.03e-06	0.000987765	0.172859	0.158815	1	1
SQLE	1	3.04e-06	0.00098925	0.173119	0.159034	1	1
QRSL1	1	3.05e-06	0.000991992	0.173599	0.159438	1	1
EXOC3L1	1	3.05e-06	0.000992948	0.173766	0.159579	1	1
HEXA	1	3.05e-06	0.000993025	0.173779	0.15959	1	1
CCNYL1	1	3.05e-06	0.000993373	0.17384	0.159642	1	1
SLC36A2	1	3.06e-06	0.000995211	0.174162	0.159912	1	1
MCOLN3	1	3.08e-06	0.00100123	0.175215	0.160797	1	1
MICAL2	1	3.08e-06	0.00100178	0.175311	0.160878	1	1
FAN1	1	3.08e-06	0.00100264	0.175461	0.161004	1	1
SLC44A4	1	3.08e-06	0.00100395	0.175691	0.161197	1	1
DYM	1	3.09e-06	0.00100462	0.175808	0.161295	1	1
AMY2B	1	3.09e-06	0.00100587	0.176027	0.161479	1	1
MAML3	1	3.1e-06	0.00100865	0.176513	0.161887	1	1
AAAS	1	3.11e-06	0.00101131	0.17698	0.162278	1	1
PPP1R16A	1	3.11e-06	0.00101175	0.177055	0.162342	1	1
DOT1L	1	3.11e-06	0.00101189	0.17708	0.162362	1	1
IL1RL2	1	3.12e-06	0.00101462	0.177558	0.162763	1	1
NHLRC2	1	3.12e-06	0.00101562	0.177733	0.16291	1	1
ITIH3	1	3.12e-06	0.00101611	0.177819	0.162982	1	1
NTN4	1	3.12e-06	0.00101653	0.177893	0.163044	1	1
ADAM32	1	3.13e-06	0.00101726	0.178021	0.163151	1	1
TMEM260	1	3.13e-06	0.00101779	0.178114	0.163229	1	1
ZYX	1	3.13e-06	0.00101817	0.17818	0.163284	1	1
SLIT3	2	1.27e-05	0.00412656	0.722148	0.163337	1	1
[truncated: 17,552 more rows]

## Sheet: Readme
Gene Symbol	Observed gene from truncating variants
[truncated: 6 more rows]
