# Supplementary material for: Genes and Pathways Implicated in Tetralogy of Fallot Revealed by Ultra-Rare Variant Burden Analysis in 231 Genome Sequences
Source: Front Genet. 2020 Sep 15;11:957. doi: 10.3389/fgene.2020.00957 (PMC7522597; doi:10.3389/fgene.2020.00957)
Supplement: TABLE S1 — Ultra-rare variants observed for 231 CHD samples including gnomAD o/e constraint scores. [file Data_Sheet_2.zip › SupplementaryTables_FrontiersInGenetics/Supplementary Table S16) Gene-set burden statistics for TOF-only ultra-rare truncating and missense variants in clustered GO:pathway and mouse phenotype gene-sets.XLSX]

## Sheet: GO and pathways for truncating
Most Significant Gene-Set	Most Significant Gene-Set Discription	Observed Variants Number	Observed Genes Number	Observed Genes With Freq obtained from Most Significant GeneSet	Expected Probability of the Most Significant Gene-Set	Scaled Expected Probability of All GeneSets in the cluster	p-value	Clustered_GeneSets	Observed_Genes_List_with_Freq_obtained_from_Clustered_GeneSets	Sampleing -based FDR
GO:0090037	GO:POSITIVE REGULATION OF PROTEIN KINASE C SIGNALING	8	2	FLT4:7,WNT5A:1	1.33056e-05	0.000531167	1.08616e-13	GO:0090036 - GO:REGULATION OF PROTEIN KINASE C SIGNALING , REACT:1895 - REACT:VEGF BINDS TO VEGFR LEADING TO RECEPTOR DIMERIZATION , REACT:1896 - REACT:VEGF LIGAND-RECEPTOR INTERACTIONS , GO:0070528 - GO:PROTEIN KINASE C SIGNALING , NCI:221 - NCI:VEGF AND VEGFR SIGNALING NETWORK , GO:0005021 - GO:VASCULAR ENDOTHELIAL GROWTH FACTOR-ACTIVATED RECEPTOR ACTIVITY , GO:0060312 - GO:REGULATION OF BLOOD …	FLT4:7,AKAP12:1,WNT5A:1,KDR:2,ZFAND5:1	0.001
GO:0099516	GO:ION ANTIPORTER ACTIVITY	5	5	SLC37A1:1,SLC4A2:1,SLC9A1:1,SLC24A1:1,SLC26A9:1	7.4541e-05	0.00297572	0.000198042	GO:0015297 - GO:ANTIPORTER ACTIVITY , GO:0015301 - GO:ANION:ANION ANTIPORTER ACTIVITY , GO:0051453 - GO:REGULATION OF INTRACELLULAR PH , GO:0030641 - GO:REGULATION OF CELLULAR PH ,	SLC37A1:1,SLC4A2:1,SLC9A1:1,SLC24A1:1,SLC26A9:1	0.965504
GO:0090179	GO:PLANAR CELL POLARITY PATHWAY INVOLVED IN NEURAL TUBE CLOSURE	3	3	FZD1:1,WNT5A:1,DVL3:1	2.48903e-05	0.000993635	0.000758078	GO:0090177 - GO:ESTABLISHMENT OF PLANAR POLARITY INVOLVED IN NEURAL TUBE CLOSURE , GO:0090178 - GO:REGULATION OF ESTABLISHMENT OF PLANAR POLARITY INVOLVED IN NEURAL TUBE CLOSURE , GO:0042249 - GO:ESTABLISHMENT OF PLANAR POLARITY OF EMBRYONIC EPITHELIUM , GO:1905276 - GO:REGULATION OF EPITHELIAL TUBE FORMATION , GO:0038031 - GO:NON-CANONICAL WNT SIGNALING PATHWAY VIA JNK CASCADE , GO:0038030 - GO:…	FZD1:1,WNT5A:1,DVL3:1,PRICKLE1:1,PSMD8:1,PRDM1:1,ATF2:1	0.965504
GO:0038083	GO:PEPTIDYL-TYROSINE AUTOPHOSPHORYLATION	5	4	ZAP70:1,IQGAP1:1,KDR:2,JAK3:1	0.000109937	0.00438873	0.00113413	GO:0051894 - GO:POSITIVE REGULATION OF FOCAL ADHESION ASSEMBLY , GO:1901890 - GO:POSITIVE REGULATION OF CELL JUNCTION ASSEMBLY , GO:1903393 - GO:POSITIVE REGULATION OF ADHERENS JUNCTION ORGANIZATION , GO:0001954 - GO:POSITIVE REGULATION OF CELL-MATRIX ADHESION , GO:0051893 - GO:REGULATION OF FOCAL ADHESION ASSEMBLY , GO:0090109 - GO:REGULATION OF CELL-SUBSTRATE JUNCTION ASSEMBLY , GO:1903391 - GO…	IQGAP1:1,KDR:2,SLC9A1:1,HGS:1,JAK3:1	0.965504
GO:0006515	GO:PROTEIN QUALITY CONTROL FOR MISFOLDED OR INCOMPLETELY SYNTHESIZED PROTEINS	3	2	LONP1:1,ATXN3:2	3.27531e-05	0.00130752	0.00165941	REACT:867 - REACT:JOSEPHIN DOMAIN DUBS , GO:0042405 - GO:NUCLEAR INCLUSION BODY , GO:0061578 - GO:LYS63-SPECIFIC DEUBIQUITINASE ACTIVITY , GO:1904294 - GO:POSITIVE REGULATION OF ERAD PATHWAY , GO:1990380 - GO:LYS48-SPECIFIC DEUBIQUITINASE ACTIVITY , GO:0035520 - GO:MONOUBIQUITINATED PROTEIN DEUBIQUITINATION , GO:0051788 - GO:RESPONSE TO MISFOLDED PROTEIN , GO:0071218 - GO:CELLULAR RESPONSE TO MIS…	ATXN3:2,RANBP2:1,DSP:1,TANK:1	0.965504
GO:0038089	GO:POSITIVE REGULATION OF CELL MIGRATION BY VASCULAR ENDOTHELIAL GROWTH FACTOR SIGNALING PATHWAY	2	1	KDR:2	1.28693e-05	0.000513748	0.00378805	GO:0097443 - GO:SORTING ENDOSOME , GO:2000352 - GO:NEGATIVE REGULATION OF ENDOTHELIAL CELL APOPTOTIC PROCESS , GO:2001214 - GO:POSITIVE REGULATION OF VASCULOGENESIS , GO:2001212 - GO:REGULATION OF VASCULOGENESIS , GO:0051901 - GO:POSITIVE REGULATION OF MITOCHONDRIAL DEPOLARIZATION , GO:0050927 - GO:POSITIVE REGULATION OF POSITIVE CHEMOTAXIS , GO:0051770 - GO:POSITIVE REGULATION OF NITRIC-OXIDE SY…	KDR:2,TERT:1,DNM1:1,WNT5A:1,COL4A6:1	0.965504
GO:0097186	GO:AMELOGENESIS	2	2	FOXO1:1,ATF2:1	1.33969e-05	0.000534812	0.00409515	GO:0110021 - GO:CARDIAC MUSCLE MYOBLAST PROLIFERATION , GO:0110022 - GO:REGULATION OF CARDIAC MUSCLE MYOBLAST PROLIFERATION , GO:0009414 - GO:RESPONSE TO WATER DEPRIVATION , GO:0031573 - GO:INTRA-S DNA DAMAGE CHECKPOINT , GO:0071455 - GO:CELLULAR RESPONSE TO HYPEROXIA , GO:0070166 - GO:ENAMEL MINERALIZATION , GO:0035947 - GO:REGULATION OF GLUCONEOGENESIS BY REGULATION OF TRANSCRIPTION FROM RNA PO…	ATF2:1,FOXO1:1	0.965504
GO:0070417	GO:CELLULAR RESPONSE TO COLD	2	2	SLC9A1:1,FOXO1:1	1.38328e-05	0.000552212	0.00435727	GO:0071468 - GO:CELLULAR RESPONSE TO ACIDIC PH , REACT:742 - REACT:HYALURONAN UPTAKE AND DEGRADATION , GO:0010611 - GO:REGULATION OF CARDIAC MUSCLE HYPERTROPHY , GO:0030214 - GO:HYALURONAN CATABOLIC PROCESS , GO:0014743 - GO:REGULATION OF MUSCLE HYPERTROPHY , GO:0009409 - GO:RESPONSE TO COLD , GO:0071467 - GO:CELLULAR RESPONSE TO PH , GO:0070886 - GO:POSITIVE REGULATION OF CALCINEURIN-NFAT SIGNAL…	SLC9A1:1,AKAP13:1,FOXO1:1,TTN:1	0.965504
GO:0070243	GO:REGULATION OF THYMOCYTE APOPTOTIC PROCESS	2	2	JAK3:1,WNT5A:1	1.46982e-05	0.000586759	0.0049001	GO:0070242 - GO:THYMOCYTE APOPTOTIC PROCESS , GO:0070232 - GO:REGULATION OF T CELL APOPTOTIC PROCESS , GO:0060029 - GO:CONVERGENT EXTENSION INVOLVED IN ORGANOGENESIS , GO:0060027 - GO:CONVERGENT EXTENSION INVOLVED IN GASTRULATION , GO:0070231 - GO:T CELL APOPTOTIC PROCESS , GO:0002826 - GO:NEGATIVE REGULATION OF T-HELPER 1 TYPE IMMUNE RESPONSE , GO:0045080 - GO:POSITIVE REGULATION OF CHEMOKINE BI…	JAK3:1,WNT5A:1	0.965504
GO:0002934	GO:DESMOSOME ORGANIZATION	2	2	GRHL1:1,DSP:1	1.63898e-05	0.000654289	0.00604605	GO:0086042 - GO:CARDIAC MUSCLE CELL-CARDIAC MUSCLE CELL ADHESION , GO:0086069 - GO:BUNDLE OF HIS CELL TO PURKINJE MYOCYTE COMMUNICATION , GO:0001533 - GO:CORNIFIED ENVELOPE , GO:0061436 - GO:ESTABLISHMENT OF SKIN BARRIER , GO:0033561 - GO:REGULATION OF WATER LOSS VIA SKIN , GO:0030057 - GO:DESMOSOME , GO:0086080 - GO:PROTEIN BINDING INVOLVED IN HETEROTYPIC CELL-CELL ADHESION , GO:0005916 - GO:FAS…	DSP:1,GRHL1:1	0.965504
GO:0042635	GO:POSITIVE REGULATION OF HAIR CYCLE	2	2	WNT5A:1,TERT:1	1.92969e-05	0.000770343	0.00827074	GO:0060290 - GO:TRANSDIFFERENTIATION , GO:0042634 - GO:REGULATION OF HAIR CYCLE , REACT:1768 - REACT:TELOMERE EXTENSION BY TELOMERASE , GO:0003720 - GO:TELOMERASE ACTIVITY , GO:0003964 - GO:RNA-DIRECTED DNA POLYMERASE ACTIVITY , GO:1904749 - GO:REGULATION OF PROTEIN LOCALIZATION TO NUCLEOLUS , GO:0090399 - GO:REPLICATIVE SENESCENCE , GO:0000782 - GO:TELOMERE CAP COMPLEX , GO:0000783 - GO:NUCLEAR …	TERT:1,WNT5A:1	0.965504
GO:1904754	GO:POSITIVE REGULATION OF VASCULAR ASSOCIATED SMOOTH MUSCLE CELL MIGRATION	3	3	IQGAP1:1,DOCK5:1,TERT:1	5.87071e-05	0.00234362	0.00837678	GO:1904738 - GO:VASCULAR ASSOCIATED SMOOTH MUSCLE CELL MIGRATION , GO:1904752 - GO:REGULATION OF VASCULAR ASSOCIATED SMOOTH MUSCLE CELL MIGRATION , GO:0014911 - GO:POSITIVE REGULATION OF SMOOTH MUSCLE CELL MIGRATION , GO:0014910 - GO:REGULATION OF SMOOTH MUSCLE CELL MIGRATION , GO:0014909 - GO:SMOOTH MUSCLE CELL MIGRATION , GO:0014812 - GO:MUSCLE CELL MIGRATION ,	IQGAP1:1,DOCK5:1,TERT:1	0.965504
REACT:157	REACT:ASYMMETRIC LOCALIZATION OF PCP PROTEINS	4	4	FZD1:1,PRICKLE1:1,PSMD8:1,WNT5A:1	0.000112656	0.00449729	0.00840745	NA	NA	0.965504
GO:0051117	GO:ATPASE BINDING	4	3	ANK1:1,ATXN3:2,SLC26A9:1	0.000113007	0.0045113	0.00849678	NA	NA	0.965504
GO:0005251	GO:DELAYED RECTIFIER POTASSIUM CHANNEL ACTIVITY	2	2	KCNB2:1,KCNG1:1	2.18866e-05	0.000873724	0.0105149	REACT:1243 - REACT:POTASSIUM CHANNELS , GO:0005249 - GO:VOLTAGE-GATED POTASSIUM CHANNEL ACTIVITY , REACT:1920 - REACT:VOLTAGE GATED POTASSIUM CHANNELS , GO:0008076 - GO:VOLTAGE-GATED POTASSIUM CHANNEL COMPLEX , GO:0034705 - GO:POTASSIUM CHANNEL COMPLEX , GO:1902259 - GO:REGULATION OF DELAYED RECTIFIER POTASSIUM CHANNEL ACTIVITY , GO:0032809 - GO:NEURONAL CELL BODY MEMBRANE , GO:0044298 - GO:CELL …	KCNB2:1,KCNJ10:1,KCNG1:1,CNTNAP1:1	0.965504
GO:0034361	GO:VERY-LOW-DENSITY LIPOPROTEIN PARTICLE	1	1	APOO:1	1.59045e-06	6.34917e-05	0.0110499	GO:0034385 - GO:TRIGLYCERIDE-RICH PLASMA LIPOPROTEIN PARTICLE , GO:0061617 - GO:MICOS COMPLEX , GO:0034362 - GO:LOW-DENSITY LIPOPROTEIN PARTICLE , GO:0034364 - GO:HIGH-DENSITY LIPOPROTEIN PARTICLE , GO:0042407 - GO:CRISTAE FORMATION , GO:0031304 - GO:INTRINSIC COMPONENT OF MITOCHONDRIAL INNER MEMBRANE , GO:0031305 - GO:INTEGRAL COMPONENT OF MITOCHONDRIAL INNER MEMBRANE , REACT:336 - REACT:CRISTAE…	APOO:1,ATF2:1	0.965504
NCI:3	NCI:POSTTRANSLATIONAL REGULATION OF ADHERENS JUNCTION STABILITY AND DISSASSEMBLY	4	4	IQGAP1:1,DSP:1,SLIT1:1,HGS:1	0.000123847	0.00494403	0.0115693	NA	NA	0.965504
GO:0001221	GO:TRANSCRIPTION COFACTOR BINDING	3	3	FOXO1:1,CNOT2:1,TERT:1	6.78488e-05	0.00270856	0.0123483	GO:0001223 - GO:TRANSCRIPTION COACTIVATOR BINDING ,	FOXO1:1,TERT:1	0.965504
GO:0035794	GO:POSITIVE REGULATION OF MITOCHONDRIAL MEMBRANE PERMEABILITY	3	3	SLC9A1:1,ATF2:1,TFDP2:1	6.81185e-05	0.00271932	0.0124792	GO:1905710 - GO:POSITIVE REGULATION OF MEMBRANE PERMEABILITY , GO:0046902 - GO:REGULATION OF MITOCHONDRIAL MEMBRANE PERMEABILITY , GO:0090559 - GO:REGULATION OF MEMBRANE PERMEABILITY , NCI:149 - NCI:SIGNALING MEDIATED BY P38-ALPHA AND P38-BETA , GO:1902110 - GO:POSITIVE REGULATION OF MITOCHONDRIAL MEMBRANE PERMEABILITY INVOLVED IN APOPTOTIC PROCESS , GO:1902686 - GO:MITOCHONDRIAL OUTER MEMBRANE P…	SLC9A1:1,ATF2:1,TFDP2:1	0.965504
GO:0080008	GO:CUL4-RING E3 UBIQUITIN LIGASE COMPLEX	3	3	DCAF7:1,DTL:1,DCAF5:1	7.24327e-05	0.00289155	0.0146814	NA	NA	0.965504
GO:0090162	GO:ESTABLISHMENT OF EPITHELIAL CELL POLARITY	3	3	WNT5A:1,CYTH3:1,MPP5:1	7.37546e-05	0.00294432	0.0153974	GO:0002011 - GO:MORPHOGENESIS OF AN EPITHELIAL SHEET ,	RHOC:1,WNT5A:1,MPP5:1	0.965504
GO:0048853	GO:FOREBRAIN MORPHOGENESIS	2	2	SLIT1:1,WNT5A:1	2.70985e-05	0.00108179	0.015742	GO:0051964 - GO:NEGATIVE REGULATION OF SYNAPSE ASSEMBLY , GO:1905809 - GO:NEGATIVE REGULATION OF SYNAPSE ORGANIZATION , GO:0048854 - GO:BRAIN MORPHOGENESIS , GO:0050919 - GO:NEGATIVE CHEMOTAXIS , GO:0051963 - GO:REGULATION OF SYNAPSE ASSEMBLY , GO:0048846 - GO:AXON EXTENSION INVOLVED IN AXON GUIDANCE , GO:1902284 - GO:NEURON PROJECTION EXTENSION INVOLVED IN NEURON PROJECTION GUIDANCE , REACT:1426…	SLIT1:1,WNT5A:1,SYNDIG1:1	0.965504
GO:0016796	GO:EXONUCLEASE ACTIVITY, ACTIVE WITH EITHER RIBO- OR DEOXYRIBONUCLEIC ACIDS AND PRODUCING 5'-PHOSPHOMONOESTERS	3	3	DCLRE1B:1,CNOT2:1,PAN2:1	7.57753e-05	0.00302499	0.0165292	GO:0004535 - GO:POLY(A)-SPECIFIC RIBONUCLEASE ACTIVITY , REACT:373 - REACT:DEADENYLATION OF MRNA , GO:0004527 - GO:EXONUCLEASE ACTIVITY , GO:0000289 - GO:NUCLEAR-TRANSCRIBED MRNA POLY(A) TAIL SHORTENING , GO:0000175 - GO:3'-5'-EXORIBONUCLEASE ACTIVITY , REACT:374 - REACT:DEADENYLATION-DEPENDENT MRNA DECAY , GO:0016896 - GO:EXORIBONUCLEASE ACTIVITY, PRODUCING 5'-PHOSPHOMONOESTERS , GO:0090503 - GO…	CNOT2:1,PAN2:1,TNKS1BP1:1,DCLRE1B:1	0.965504
GO:0022821	GO:POTASSIUM ION ANTIPORTER ACTIVITY	2	2	SLC9A1:1,SLC24A1:1	2.89074e-05	0.001154	0.0177675	REACT:90 - REACT:ACTIVATION OF THE PHOTOTRANSDUCTION CASCADE , NCI:186 - NCI:VISUAL SIGNAL TRANSDUCTION: RODS , GO:0015491 - GO:CATION:CATION ANTIPORTER ACTIVITY , GO:0015298 - GO:SOLUTE:CATION ANTIPORTER ACTIVITY , KEGG:HSA04744 - KEGG:PHOTOTRANSDUCTION , GO:0015368 - GO:CALCIUM:CATION ANTIPORTER ACTIVITY , GO:0009642 - GO:RESPONSE TO LIGHT INTENSITY , REACT:1635 - REACT:SODIUM/CALCIUM EXCHANGER…	SLC24A1:1,SLC9A1:1	0.965504
GO:0031954	GO:POSITIVE REGULATION OF PROTEIN AUTOPHOSPHORYLATION	2	2	IQGAP1:1,TNKS1BP1:1	2.93123e-05	0.00117016	0.0182353	GO:0031952 - GO:REGULATION OF PROTEIN AUTOPHOSPHORYLATION , GO:1900084 - GO:REGULATION OF PEPTIDYL-TYROSINE AUTOPHOSPHORYLATION , GO:0036056 - GO:FILTRATION DIAPHRAGM , GO:0036057 - GO:SLIT DIAPHRAGM , GO:0044548 - GO:S100 PROTEIN BINDING , GO:0072015 - GO:GLOMERULAR VISCERAL EPITHELIAL CELL DEVELOPMENT , GO:0072310 - GO:GLOMERULAR EPITHELIAL CELL DEVELOPMENT , GO:0061318 - GO:RENAL FILTRATION CE…	IQGAP1:1,TNKS1BP1:1	0.965504
GO:0022616	GO:DNA STRAND ELONGATION	2	2	DCLRE1B:1,TERT:1	3.01901e-05	0.0012052	0.019267	GO:0004529 - GO:EXODEOXYRIBONUCLEASE ACTIVITY , GO:0016895 - GO:EXODEOXYRIBONUCLEASE ACTIVITY, PRODUCING 5'-PHOSPHOMONOESTERS , GO:0031848 - GO:PROTECTION FROM NON-HOMOLOGOUS END JOINING AT TELOMERE , GO:0043247 - GO:TELOMERE MAINTENANCE IN RESPONSE TO DNA DAMAGE , GO:0004536 - GO:DEOXYRIBONUCLEASE ACTIVITY , GO:0008409 - GO:5'-3' EXONUCLEASE ACTIVITY , GO:0010833 - GO:TELOMERE MAINTENANCE VIA TE…	DCLRE1B:1,TERT:1,TNKS1BP1:1	0.965504
REACT:1300	REACT:RHO GTPASES ACTIVATE RHOTEKIN AND RHOPHILINS	1	1	RHOC:1	2.81563e-06	0.000112401	0.0194791	GO:0032464 - GO:POSITIVE REGULATION OF PROTEIN HOMOOLIGOMERIZATION , GO:0032462 - GO:REGULATION OF PROTEIN HOMOOLIGOMERIZATION , GO:0032154 - GO:CLEAVAGE FURROW , GO:0097610 - GO:CELL SURFACE FURROW , GO:0032461 - GO:POSITIVE REGULATION OF PROTEIN OLIGOMERIZATION , NCI:171 - NCI:SIGNALING EVENTS MEDIATED BY PRL , GO:0032153 - GO:CELL DIVISION SITE , GO:0032155 - GO:CELL DIVISION SITE PART , GO:00…	RHOC:1,SVIL:1,MPP5:1	0.965504
GO:0044339	GO:CANONICAL WNT SIGNALING PATHWAY INVOLVED IN OSTEOBLAST DIFFERENTIATION	1	1	FZD1:1	2.92354e-06	0.000116709	0.0202181	GO:1903204 - GO:NEGATIVE REGULATION OF OXIDATIVE STRESS-INDUCED NEURON DEATH , GO:0036475 - GO:NEURON DEATH IN RESPONSE TO OXIDATIVE STRESS , GO:1903203 - GO:REGULATION OF OXIDATIVE STRESS-INDUCED NEURON DEATH , GO:1900408 - GO:NEGATIVE REGULATION OF CELLULAR RESPONSE TO OXIDATIVE STRESS , GO:1903202 - GO:NEGATIVE REGULATION OF OXIDATIVE STRESS-INDUCED CELL DEATH , GO:0060022 - GO:HARD PALATE DEV…	FZD1:1,NCOA7:1,ATF2:1,SHISA9:1	0.965504
GO:0009295	GO:NUCLEOID	2	2	LONP1:1,TERT:1	3.19413e-05	0.00127511	0.0213968	GO:0042645 - GO:MITOCHONDRIAL NUCLEOID , GO:0032042 - GO:MITOCHONDRIAL DNA METABOLIC PROCESS , GO:0051880 - GO:G-QUADRUPLEX DNA BINDING , GO:0070182 - GO:DNA POLYMERASE BINDING , GO:0000002 - GO:MITOCHONDRIAL GENOME MAINTENANCE , GO:0043531 - GO:ADP BINDING , GO:0003727 - GO:SINGLE-STRANDED RNA BINDING ,	LONP1:1,TERT:1	0.965504
GO:0098574	GO:CYTOPLASMIC SIDE OF LYSOSOMAL MEMBRANE	1	1	CDIP1:1	3.1272e-06	0.00012484	0.0216113	GO:0042771 - GO:INTRINSIC APOPTOTIC SIGNALING PATHWAY IN RESPONSE TO DNA DAMAGE BY P53 CLASS MEDIATOR , GO:0072332 - GO:INTRINSIC APOPTOTIC SIGNALING PATHWAY BY P53 CLASS MEDIATOR ,	CDIP1:1	0.965504
GO:0032288	GO:MYELIN ASSEMBLY	3	3	CNTNAP1:1,PIKFYVE:1,MPP5:1	8.4343e-05	0.00336701	0.0218354	GO:0022011 - GO:MYELINATION IN PERIPHERAL NERVOUS SYSTEM , GO:0032292 - GO:PERIPHERAL NERVOUS SYSTEM AXON ENSHEATHMENT , GO:0014044 - GO:SCHWANN CELL DEVELOPMENT , GO:0021782 - GO:GLIAL CELL DEVELOPMENT , GO:0014037 - GO:SCHWANN CELL DIFFERENTIATION , GO:0007043 - GO:CELL-CELL JUNCTION ASSEMBLY , GO:0007422 - GO:PERIPHERAL NERVOUS SYSTEM DEVELOPMENT ,	CNTNAP1:1,MPP5:1,KCNJ10:1,RHOC:1	0.965504
GO:0032183	GO:SUMO BINDING	2	2	HERC2:1,SOBP:1	3.44679e-05	0.00137598	0.0246329	GO:0032182 - GO:UBIQUITIN-LIKE PROTEIN BINDING , REACT:626 - REACT:G2/M DNA DAMAGE CHECKPOINT , REACT:1093 - REACT:NONHOMOLOGOUS END-JOINING (NHEJ) , REACT:1258 - REACT:PROCESSING OF DNA DOUBLE-STRAND BREAK ENDS , REACT:1378 - REACT:RECRUITMENT AND ATM-MEDIATED PHOSPHORYLATION OF REPAIR AND SIGNALING PROTEINS AT DNA DOUBLE STRAND BREAKS , REACT:363 - REACT:DNA DOUBLE STRAND BREAK RESPONSE ,	SPRTN:1,HERC2:1,SOBP:1	0.965504
GO:0040020	GO:REGULATION OF MEIOTIC NUCLEAR DIVISION	2	2	CCDC36:1,WNT5A:1	3.48896e-05	0.00139281	0.0251912	GO:0051445 - GO:REGULATION OF MEIOTIC CELL CYCLE , GO:0060631 - GO:REGULATION OF MEIOSIS I , GO:0007129 - GO:SYNAPSIS , GO:0045143 - GO:HOMOLOGOUS CHROMOSOME SEGREGATION , GO:0070192 - GO:CHROMOSOME ORGANIZATION INVOLVED IN MEIOTIC CELL CYCLE , GO:0048477 - GO:OOGENESIS , GO:0045132 - GO:MEIOTIC CHROMOSOME SEGREGATION ,	CCDC36:1,WNT5A:1	0.965504
GO:0022010	GO:CENTRAL NERVOUS SYSTEM MYELINATION	2	2	KCNJ10:1,CNTNAP1:1	3.54892e-05	0.00141675	0.0259942	GO:0032291 - GO:AXON ENSHEATHMENT IN CENTRAL NERVOUS SYSTEM , GO:0015467 - GO:G-PROTEIN ACTIVATED INWARD RECTIFIER POTASSIUM CHANNEL ACTIVITY , GO:0060075 - GO:REGULATION OF RESTING MEMBRANE POTENTIAL , GO:0014003 - GO:OLIGODENDROCYTE DEVELOPMENT , GO:0005242 - GO:INWARD RECTIFIER POTASSIUM CHANNEL ACTIVITY , GO:0033010 - GO:PARANODAL JUNCTION , REACT:66 - REACT:ACTIVATION OF G PROTEIN GATED POTA…	KCNJ10:1,CNTNAP1:1	0.965504
GO:0046637	GO:REGULATION OF ALPHA-BETA T CELL DIFFERENTIATION	3	3	ZAP70:1,JAK3:1,PRDM1:1	9.16174e-05	0.00365741	0.0269868	KEGG:HSA05340 - KEGG:PRIMARY IMMUNODEFICIENCY , GO:0046634 - GO:REGULATION OF ALPHA-BETA T CELL ACTIVATION , GO:0046632 - GO:ALPHA-BETA T CELL DIFFERENTIATION , GO:0004715 - GO:NON-MEMBRANE SPANNING PROTEIN TYROSINE KINASE ACTIVITY , GO:0045621 - GO:POSITIVE REGULATION OF LYMPHOCYTE DIFFERENTIATION , KEGG:HSA04658 - KEGG:TH1 AND TH2 CELL DIFFERENTIATION ,	ZAP70:1,JAK3:1,PRDM1:1	0.965504
GO:0050850	GO:POSITIVE REGULATION OF CALCIUM-MEDIATED SIGNALING	2	2	ZAP70:1,SLC9A1:1	3.63189e-05	0.00144987	0.0271219	REACT:1845 - REACT:TRANSLOCATION OF ZAP-70 TO IMMUNOLOGICAL SYNAPSE , GO:0046641 - GO:POSITIVE REGULATION OF ALPHA-BETA T CELL PROLIFERATION , GO:0070486 - GO:LEUKOCYTE AGGREGATION , GO:0042101 - GO:T CELL RECEPTOR COMPLEX , BIOC:110 - BIOC:TCRA_PATHWAY , GO:0046640 - GO:REGULATION OF ALPHA-BETA T CELL PROLIFERATION , GO:0050848 - GO:REGULATION OF CALCIUM-MEDIATED SIGNALING , GO:0045059 - GO:POSI…	ZAP70:1,SLC9A1:1	0.965504
GO:0010739	GO:POSITIVE REGULATION OF PROTEIN KINASE A SIGNALING	1	1	AKAP12:1	4.11409e-06	0.000164236	0.0283346	GO:0008179 - GO:ADENYLATE CYCLASE BINDING , GO:0010738 - GO:REGULATION OF PROTEIN KINASE A SIGNALING , GO:0030819 - GO:POSITIVE REGULATION OF CAMP BIOSYNTHETIC PROCESS , GO:0030816 - GO:POSITIVE REGULATION OF CAMP METABOLIC PROCESS , GO:0010737 - GO:PROTEIN KINASE A SIGNALING ,	AKAP12:1,TTN:1	0.965504
REACT:1735	REACT:TP53 REGULATES TRANSCRIPTION OF CELL CYCLE GENES	3	3	CNOT2:1,TNKS1BP1:1,TFDP2:1	9.48352e-05	0.00378587	0.0294546	GO:0006977 - GO:DNA DAMAGE RESPONSE, SIGNAL TRANSDUCTION BY P53 CLASS MEDIATOR RESULTING IN CELL CYCLE ARREST , REACT:1742 - REACT:TP53 REGULATES TRANSCRIPTION OF ADDITIONAL CELL CYCLE GENES WHOSE EXACT ROLE IN THE P53 PATHWAY REMAIN UNCERTAIN , GO:0030014 - GO:CCR4-NOT COMPLEX , GO:0072413 - GO:SIGNAL TRANSDUCTION INVOLVED IN MITOTIC CELL CYCLE CHECKPOINT , GO:0072431 - GO:SIGNAL TRANSDUCTION IN…	CNOT2:1,TNKS1BP1:1,TFDP2:1	0.965504
REACT:1078	REACT:NEUROFASCIN INTERACTIONS	2	2	ANK1:1,CNTNAP1:1	3.8832e-05	0.00155019	0.0306561	GO:0035090 - GO:MAINTENANCE OF APICAL/BASAL CELL POLARITY , GO:0045199 - GO:MAINTENANCE OF EPITHELIAL CELL APICAL/BASAL POLARITY , REACT:214 - REACT:CHL1 INTERACTIONS , GO:0008093 - GO:CYTOSKELETAL ADAPTOR ACTIVITY , GO:0044304 - GO:MAIN AXON , GO:0030673 - GO:AXOLEMMA , GO:0014731 - GO:SPECTRIN-ASSOCIATED CYTOSKELETON , REACT:1099 - REACT:NRCAM INTERACTIONS , GO:0030507 - GO:SPECTRIN BINDING , R…	ANK1:1,DNM1:1,CNTNAP1:1	0.965504
GO:0015106	GO:BICARBONATE TRANSMEMBRANE TRANSPORTER ACTIVITY	2	2	SLC4A2:1,SLC26A9:1	3.92958e-05	0.00156871	0.0313272	GO:0015701 - GO:BICARBONATE TRANSPORT , GO:0008271 - GO:SECONDARY ACTIVE SULFATE TRANSMEMBRANE TRANSPORTER ACTIVITY , GO:0015116 - GO:SULFATE TRANSMEMBRANE TRANSPORTER ACTIVITY , GO:0008272 - GO:SULFATE TRANSPORT , GO:0005310 - GO:DICARBOXYLIC ACID TRANSMEMBRANE TRANSPORTER ACTIVITY , GO:1901682 - GO:SULFUR COMPOUND TRANSMEMBRANE TRANSPORTER ACTIVITY , GO:0005452 - GO:INORGANIC ANION EXCHANGER AC…	SLC4A2:1,SLC26A9:1	0.965504
GO:0051018	GO:PROTEIN KINASE A BINDING	4	4	AKAP13:1,AKAP12:1,ACBD3:1,ARFGEF2:1	0.000168937	0.00674404	0.0315596	GO:0034237 - GO:PROTEIN KINASE A REGULATORY SUBUNIT BINDING ,	ACBD3:1,ARFGEF2:1	0.965504
GO:0072678	GO:T CELL MIGRATION	2	2	ZAP70:1,WNT5A:1	3.94969e-05	0.00157674	0.03162	GO:0072676 - GO:LYMPHOCYTE MIGRATION ,	ZAP70:1,WNT5A:1	0.965504
BIOC:8	BIOC:ARAP_PATHWAY	2	2	CYTH3:1,ARFGEF2:1	4.13952e-05	0.00165252	0.034437	GO:0005879 - GO:AXONEMAL MICROTUBULE , GO:0044447 - GO:AXONEME PART , GO:0032011 - GO:ARF PROTEIN SIGNAL TRANSDUCTION , GO:0032012 - GO:REGULATION OF ARF PROTEIN SIGNAL TRANSDUCTION , GO:0032280 - GO:SYMMETRIC SYNAPSE , GO:0005086 - GO:ARF GUANYL-NUCLEOTIDE EXCHANGE FACTOR ACTIVITY , GO:0050811 - GO:GABA RECEPTOR BINDING , GO:0001881 - GO:RECEPTOR RECYCLING , REACT:852 - REACT:INTRA-GOLGI TRAFFIC…	ARFGEF2:1,CYTH3:1	0.965504
REACT:264	REACT:CELL-CELL JUNCTION ORGANIZATION	3	3	CDH4:1,CDH18:1,MPP5:1	0.000103756	0.00414199	0.0368973	REACT:260 - REACT:CELL JUNCTION ORGANIZATION , REACT:105 - REACT:ADHERENS JUNCTIONS INTERACTIONS ,	CDH4:1,CDH18:1,PLEC:1,MPP5:1	0.965504
GO:0008063	GO:TOLL SIGNALING PATHWAY	1	1	PALM3:1	5.77415e-06	0.000230507	0.0395404	GO:0001960 - GO:NEGATIVE REGULATION OF CYTOKINE-MEDIATED SIGNALING PATHWAY , GO:0060761 - GO:NEGATIVE REGULATION OF RESPONSE TO CYTOKINE STIMULUS ,	PALM3:1	0.965504
NCI:64	NCI:INTERNALIZATION OF ERBB1	3	3	DNM1:1,EPN1:1,HGS:1	0.000106927	0.00426856	0.0397531	BIOC:62 - BIOC:NDKDYNAMIN_PATHWAY , GO:0007032 - GO:ENDOSOME ORGANIZATION , REACT:495 - REACT:EGFR DOWNREGULATION , GO:0042058 - GO:REGULATION OF EPIDERMAL GROWTH FACTOR RECEPTOR SIGNALING PATHWAY , GO:0042059 - GO:NEGATIVE REGULATION OF EPIDERMAL GROWTH FACTOR RECEPTOR SIGNALING PATHWAY , GO:1901184 - GO:REGULATION OF ERBB SIGNALING PATHWAY , GO:1901185 - GO:NEGATIVE REGULATION OF ERBB SIGNALING…	DNM1:1,EPN1:1,ARFGEF2:1,HGS:1,RHBDF2:1,WNT5A:1	0.965504
GO:0010800	GO:POSITIVE REGULATION OF PEPTIDYL-THREONINE PHOSPHORYLATION	2	2	WNT5A:1,TNKS1BP1:1	4.81306e-05	0.0019214	0.0451687	GO:0010799 - GO:REGULATION OF PEPTIDYL-THREONINE PHOSPHORYLATION ,	WNT5A:1,TNKS1BP1:1	0.965504
GO:0000062	GO:FATTY-ACYL-COA BINDING	1	1	ACBD3:1	6.87887e-06	0.000274608	0.0469263	GO:1901567 - GO:FATTY ACID DERIVATIVE BINDING , REACT:299 - REACT:CLATHRIN DERIVED VESICLE BUDDING , REACT:1988 - REACT:TRANS-GOLGI NETWORK VESICLE BUDDING , REACT:693 - REACT:GOLGI ASSOCIATED VESICLE BIOGENESIS ,	ACBD3:1,HGS:1	0.965504
GO:0071353	GO:CELLULAR RESPONSE TO INTERLEUKIN-4	2	2	JAK3:1,NFIL3:1	4.94062e-05	0.00197232	0.0473235	GO:0070670 - GO:RESPONSE TO INTERLEUKIN-4 , REACT:169 - REACT:BMAL1:CLOCK,NPAS2 ACTIVATES CIRCADIAN GENE EXPRESSION , GO:0000979 - GO:RNA POLYMERASE II CORE PROMOTER SEQUENCE-SPECIFIC DNA BINDING ,	JAK3:1,NFIL3:1	0.965504
GO:0032585	GO:MULTIVESICULAR BODY MEMBRANE	1	1	HGS:1	7.11482e-06	0.000284027	0.0484964	GO:1903541 - GO:REGULATION OF EXOSOMAL SECRETION , GO:1903543 - GO:POSITIVE REGULATION OF EXOSOMAL SECRETION , GO:0097734 - GO:EXTRACELLULAR EXOSOME BIOGENESIS , GO:0140112 - GO:EXTRACELLULAR VESICLE BIOGENESIS , GO:1990182 - GO:EXOSOMAL SECRETION , GO:0036452 - GO:ESCRT COMPLEX , REACT:792 - REACT:INLB-MEDIATED ENTRY OF LISTERIA MONOCYTOGENES INTO HOST CELL , GO:0036257 - GO:MULTIVESICULAR BODY …	HGS:1	0.965504
GO:0030011	GO:MAINTENANCE OF CELL POLARITY	2	2	ANK1:1,SLC9A1:1	5.09687e-05	0.0020347	0.0500133	NA	NA	0.965504
GO:0007044	GO:CELL-SUBSTRATE JUNCTION ASSEMBLY	5	4	SLC9A1:1,IQGAP1:1,KDR:2,PLEC:1	0.000288725	0.011526	0.0531503	NA	NA	0.965504
GO:0035881	GO:AMACRINE CELL DIFFERENTIATION	1	1	FOXN4:1	7.92065e-06	0.000316196	0.0538396	GO:0001947 - GO:HEART LOOPING , GO:0061371 - GO:DETERMINATION OF HEART LEFT/RIGHT ASYMMETRY , GO:0060579 - GO:VENTRAL SPINAL CORD INTERNEURON FATE COMMITMENT , GO:0060581 - GO:CELL FATE COMMITMENT INVOLVED IN PATTERN SPECIFICATION , GO:0021514 - GO:VENTRAL SPINAL CORD INTERNEURON DIFFERENTIATION , GO:0036302 - GO:ATRIOVENTRICULAR CANAL DEVELOPMENT , GO:0021513 - GO:SPINAL CORD DORSAL/VENTRAL PATT…	FOXN4:1,WNT5A:1,ATF2:1	0.965504
GO:0035749	GO:MYELIN SHEATH ADAXONAL REGION	1	1	MPP5:1	8.10848e-06	0.000323695	0.0550807	GO:0043220 - GO:SCHMIDT-LANTERMAN INCISURE , GO:0032287 - GO:PERIPHERAL NERVOUS SYSTEM MYELIN MAINTENANCE , GO:0043218 - GO:COMPACT MYELIN , REACT:1792 - REACT:TIGHT JUNCTION INTERACTIONS , GO:0043217 - GO:MYELIN MAINTENANCE , GO:0070830 - GO:BICELLULAR TIGHT JUNCTION ASSEMBLY , GO:0007009 - GO:PLASMA MEMBRANE ORGANIZATION ,	MPP5:1	0.965504
GO:0072669	GO:TRNA-SPLICING LIGASE COMPLEX	1	1	ZBTB8OS:1	8.59645e-06	0.000343175	0.0582975	GO:0006388 - GO:TRNA SPLICING, VIA ENDONUCLEOLYTIC CLEAVAGE AND LIGATION , GO:0000394 - GO:RNA SPLICING, VIA ENDONUCLEOLYTIC CLEAVAGE AND LIGATION , REACT:1987 - REACT:TRNA PROCESSING IN THE NUCLEUS ,	ZBTB8OS:1,RANBP2:1	0.965504
GO:0031018	GO:ENDOCRINE PANCREAS DEVELOPMENT	2	2	FOXO1:1,WNT5A:1	5.6143e-05	0.00224126	0.0592971	GO:0045599 - GO:NEGATIVE REGULATION OF FAT CELL DIFFERENTIATION , GO:0031016 - GO:PANCREAS DEVELOPMENT , GO:2000177 - GO:REGULATION OF NEURAL PRECURSOR CELL PROLIFERATION ,	FOXO1:1,WNT5A:1	0.965504
GO:0006111	GO:REGULATION OF GLUCONEOGENESIS	2	2	RANBP2:1,FOXO1:1	5.72072e-05	0.00228374	0.0612751	GO:1903301 - GO:POSITIVE REGULATION OF HEXOKINASE ACTIVITY , GO:0010676 - GO:POSITIVE REGULATION OF CELLULAR CARBOHYDRATE METABOLIC PROCESS , GO:0033131 - GO:REGULATION OF GLUCOKINASE ACTIVITY , GO:1903299 - GO:REGULATION OF HEXOKINASE ACTIVITY , GO:0045913 - GO:POSITIVE REGULATION OF CARBOHYDRATE METABOLIC PROCESS , GO:0046602 - GO:REGULATION OF MITOTIC CENTROSOME SEPARATION , GO:0006094 - GO:GL…	RANBP2:1,FOXO1:1	0.965504
NCI:39	NCI:REGULATION OF CDC42 ACTIVITY	3	3	BCAR3:1,DOCK10:1,MCF2:1	0.000127941	0.00510745	0.0613769	NA	NA	0.965504
KEGG:HSA04971	KEGG:GASTRIC ACID SECRETION	3	3	SLC4A2:1,SLC9A1:1,KCNJ10:1	0.000129011	0.00515019	0.0625998	KEGG:HSA04976 - KEGG:BILE SECRETION , GO:0098739 - GO:IMPORT ACROSS PLASMA MEMBRANE , KEGG:HSA04970 - KEGG:SALIVARY SECRETION , KEGG:HSA04972 - KEGG:PANCREATIC SECRETION ,	SLC4A2:1,SLC9A1:1,KCNJ10:1	0.965504
GO:0008504	GO:MONOAMINE TRANSMEMBRANE TRANSPORTER ACTIVITY	1	1	SLC6A2:1	9.65823e-06	0.000385561	0.0652594	GO:0015874 - GO:NOREPINEPHRINE TRANSPORT , REACT:1051 - REACT:NA+/CL- DEPENDENT NEUROTRANSMITTER TRANSPORTERS , GO:1901618 - GO:ORGANIC HYDROXY COMPOUND TRANSMEMBRANE TRANSPORTER ACTIVITY , GO:0005328 - GO:NEUROTRANSMITTER:SODIUM SYMPORTER ACTIVITY , GO:0005326 - GO:NEUROTRANSMITTER TRANSPORTER ACTIVITY , REACT:116 - REACT:AMINE COMPOUND SLC TRANSPORTERS , GO:0015370 - GO:SOLUTE:SODIUM SYMPORTER …	SLC6A2:1	0.965504
REACT:608	REACT:G ALPHA (12/13) SIGNALLING EVENTS	4	4	AKAP13:1,RHOC:1,ARHGEF18:1,MCF2:1	0.000219187	0.00875007	0.0687906	NCI:185 - NCI:REGULATION OF RHOA ACTIVITY , GO:0005089 - GO:RHO GUANYL-NUCLEOTIDE EXCHANGE FACTOR ACTIVITY , REACT:1048 - REACT:NRAGE SIGNALS DEATH THROUGH JNK , REACT:259 - REACT:CELL DEATH SIGNALLING VIA NRAGE, NRIF AND NADE , REACT:1968 - REACT:P75 NTR RECEPTOR-MEDIATED SIGNALLING ,	AKAP13:1,ARHGEF18:1,MCF2:1,FGD5:1	0.965504
GO:0031665	GO:NEGATIVE REGULATION OF LIPOPOLYSACCHARIDE-MEDIATED SIGNALING PATHWAY	1	1	PRDM1:1	1.03594e-05	0.000413554	0.0698291	GO:0060576 - GO:INTESTINAL EPITHELIAL CELL DEVELOPMENT , GO:0002066 - GO:COLUMNAR/CUBOIDAL EPITHELIAL CELL DEVELOPMENT , GO:0051136 - GO:REGULATION OF NK T CELL DIFFERENTIATION , GO:0001865 - GO:NK T CELL DIFFERENTIATION , GO:0060575 - GO:INTESTINAL EPITHELIAL CELL DIFFERENTIATION , GO:0060707 - GO:TROPHOBLAST GIANT CELL DIFFERENTIATION , GO:0032823 - GO:REGULATION OF NATURAL KILLER CELL DIFFEREN…	PRDM1:1,WNT5A:1,PRICKLE1:1	0.965504
GO:0051533	GO:POSITIVE REGULATION OF NFAT PROTEIN IMPORT INTO NUCLEUS	1	1	CHERP:1	1.07046e-05	0.000427332	0.0720701	GO:0051532 - GO:REGULATION OF NFAT PROTEIN IMPORT INTO NUCLEUS , GO:0051531 - GO:NFAT PROTEIN IMPORT INTO NUCLEUS , GO:0016529 - GO:SARCOPLASMIC RETICULUM , GO:0042993 - GO:POSITIVE REGULATION OF TRANSCRIPTION FACTOR IMPORT INTO NUCLEUS , GO:0033017 - GO:SARCOPLASMIC RETICULUM MEMBRANE , GO:0042990 - GO:REGULATION OF TRANSCRIPTION FACTOR IMPORT INTO NUCLEUS , GO:0042991 - GO:TRANSCRIPTION FACTOR …	CHERP:1,ANK1:1	0.965504
GO:0019985	GO:TRANSLESION SYNTHESIS	2	2	SPRTN:1,DTL:1	6.40146e-05	0.0025555	0.0744379	GO:0000731 - GO:DNA SYNTHESIS INVOLVED IN DNA REPAIR , GO:0006301 - GO:POSTREPLICATION REPAIR , REACT:359 - REACT:DNA DAMAGE BYPASS , REACT:1839 - REACT:TRANSLESION SYNTHESIS BY POLH , GO:0070987 - GO:ERROR-FREE TRANSLESION SYNTHESIS , GO:0070530 - GO:K63-LINKED POLYUBIQUITIN MODIFICATION-DEPENDENT PROTEIN BINDING , GO:0031464 - GO:CUL4A-RING E3 UBIQUITIN LIGASE COMPLEX , GO:0010971 - GO:POSITIVE…	SPRTN:1,DTL:1	0.965504
REACT:800	REACT:INSULIN-LIKE GROWTH FACTOR-2 MRNA BINDING PROTEINS (IGF2BPS/IMPS/VICKZS) BIND RNA	1	1	IGF2BP2:1	1.13609e-05	0.000453532	0.0763168	GO:0042035 - GO:REGULATION OF CYTOKINE BIOSYNTHETIC PROCESS , GO:0048027 - GO:MRNA 5'-UTR BINDING , GO:0045182 - GO:TRANSLATION REGULATOR ACTIVITY , GO:0003730 - GO:MRNA 3'-UTR BINDING ,	IGF2BP2:1,WNT5A:1	0.965504
GO:0035591	GO:SIGNALING ADAPTOR ACTIVITY	3	3	AKAP13:1,BCAR3:1,CNTNAP1:1	0.000141116	0.00563342	0.0771963	GO:0005070 - GO:SH3/SH2 ADAPTOR ACTIVITY ,	BCAR3:1,CNTNAP1:1	0.965504
REACT:1927	REACT:WNT MEDIATED ACTIVATION OF DVL	1	1	DVL3:1	1.19934e-05	0.000478782	0.0803912	REACT:433 - REACT:DEGRADATION OF DVL , NCI:30 - NCI:DEGRADATION OF BETA CATENIN , NCI:222 - NCI:CANONICAL WNT SIGNALING PATHWAY , NCI:31 - NCI:REGULATION OF NUCLEAR BETA CATENIN SIGNALING AND TARGET GENE TRANSCRIPTION , GO:0048365 - GO:RAC GTPASE BINDING , GO:0008013 - GO:BETA-CATENIN BINDING , KEGG:HSA04330 - KEGG:NOTCH SIGNALING PATHWAY ,	PSMD8:1,DVL3:1,TERT:1,IQGAP1:1,FOXO1:1	0.965504
GO:0035246	GO:PEPTIDYL-ARGININE N-METHYLATION	1	1	FBXO11:1	1.23281e-05	0.000492144	0.0825402	GO:0016273 - GO:ARGININE N-METHYLTRANSFERASE ACTIVITY , GO:0016274 - GO:PROTEIN-ARGININE N-METHYLTRANSFERASE ACTIVITY , GO:0018216 - GO:PEPTIDYL-ARGININE METHYLATION , GO:0018195 - GO:PEPTIDYL-ARGININE MODIFICATION , NCI:155 - NCI:P53 PATHWAY , GO:0008276 - GO:PROTEIN METHYLTRANSFERASE ACTIVITY , GO:0008170 - GO:N-METHYLTRANSFERASE ACTIVITY ,	FBXO11:1	0.965504
GO:0051890	GO:REGULATION OF CARDIOBLAST DIFFERENTIATION	1	1	PRICKLE1:1	1.23535e-05	0.000493159	0.0827031	GO:0060379 - GO:CARDIAC MUSCLE CELL MYOBLAST DIFFERENTIATION , GO:0045662 - GO:NEGATIVE REGULATION OF MYOBLAST DIFFERENTIATION , GO:1905208 - GO:NEGATIVE REGULATION OF CARDIOCYTE DIFFERENTIATION , GO:0010002 - GO:CARDIOBLAST DIFFERENTIATION , GO:2000737 - GO:NEGATIVE REGULATION OF STEM CELL DIFFERENTIATION , GO:0045661 - GO:REGULATION OF MYOBLAST DIFFERENTIATION , GO:1905207 - GO:REGULATION OF CA…	PRICKLE1:1	0.965504
GO:0005254	GO:CHLORIDE CHANNEL ACTIVITY	2	2	SLC26A9:1,ANO8:1	6.85381e-05	0.00273607	0.083636	GO:0005253 - GO:ANION CHANNEL ACTIVITY , GO:0005229 - GO:INTRACELLULAR CALCIUM ACTIVATED CHLORIDE CHANNEL ACTIVITY , GO:0061778 - GO:INTRACELLULAR CHLORIDE CHANNEL ACTIVITY , GO:0015108 - GO:CHLORIDE TRANSMEMBRANE TRANSPORTER ACTIVITY , GO:1902476 - GO:CHLORIDE TRANSMEMBRANE TRANSPORT , GO:0022839 - GO:ION GATED CHANNEL ACTIVITY ,	SLC26A9:1,ANO8:1	0.965504
REACT:1813	REACT:TRAFFICKING AND PROCESSING OF ENDOSOMAL TLR	1	1	CNPY3:1	1.26212e-05	0.000503845	0.0844177	NA	NA	0.965504
GO:0004402	GO:HISTONE ACETYLTRANSFERASE ACTIVITY	3	3	TAF6L:1,HAT1:1,ATF2:1	0.000147868	0.00590295	0.0859284	GO:0061733 - GO:PEPTIDE-LYSINE-N-ACETYLTRANSFERASE ACTIVITY , GO:0034212 - GO:PEPTIDE N-ACETYLTRANSFERASE ACTIVITY , GO:0008080 - GO:N-ACETYLTRANSFERASE ACTIVITY ,	TAF6L:1,HAT1:1,ATF2:1	0.965504
GO:0031463	GO:CUL3-RING UBIQUITIN LIGASE COMPLEX	2	2	KLHL10:1,GAN:1	6.99099e-05	0.00279084	0.086491	GO:0030539 - GO:MALE GENITALIA DEVELOPMENT , GO:0035112 - GO:GENITALIA MORPHOGENESIS , GO:0048873 - GO:HOMEOSTASIS OF NUMBER OF CELLS WITHIN A TISSUE ,	KLHL10:1	0.965504
GO:0032589	GO:NEURON PROJECTION MEMBRANE	2	2	ANK1:1,SHISA9:1	7.03087e-05	0.00280676	0.0873264	GO:0032591 - GO:DENDRITIC SPINE MEMBRANE , GO:0032590 - GO:DENDRITE MEMBRANE , GO:0048172 - GO:REGULATION OF SHORT-TERM NEURONAL SYNAPTIC PLASTICITY , GO:0032281 - GO:AMPA GLUTAMATE RECEPTOR COMPLEX , GO:2000311 - GO:REGULATION OF AMPA RECEPTOR ACTIVITY , GO:0099601 - GO:REGULATION OF NEUROTRANSMITTER RECEPTOR ACTIVITY , GO:1900449 - GO:REGULATION OF GLUTAMATE RECEPTOR SIGNALING PATHWAY , GO:0008…	SHISA9:1	0.965504
GO:0008541	GO:PROTEASOME REGULATORY PARTICLE, LID SUBCOMPLEX	1	1	PSMD8:1	1.34217e-05	0.000535801	0.0895264	REACT:338 - REACT:CROSS-PRESENTATION OF SOLUBLE EXOGENOUS ANTIGENS (ENDOSOMES) , GO:0043248 - GO:PROTEASOME ASSEMBLY , REACT:341 - REACT:CYCLIN A:CDK2-ASSOCIATED EVENTS AT S PHASE ENTRY , REACT:343 - REACT:CYCLIN E ASSOCIATED EVENTS DURING G1/S TRANSITION , BIOC:143 - BIOC:PROTEASOME_PATHWAY , GO:0005838 - GO:PROTEASOME REGULATORY PARTICLE , GO:0022624 - GO:PROTEASOME ACCESSORY COMPLEX , REACT:91…	MRC2:1,PSMD8:1,TFDP2:1,FOXO1:1	0.965504
GO:0006335	GO:DNA REPLICATION-DEPENDENT NUCLEOSOME ASSEMBLY	1	1	HAT1:1	1.35402e-05	0.000540531	0.0902802	GO:0034723 - GO:DNA REPLICATION-DEPENDENT NUCLEOSOME ORGANIZATION , GO:0006348 - GO:CHROMATIN SILENCING AT TELOMERE , GO:0010485 - GO:H4 HISTONE ACETYLTRANSFERASE ACTIVITY , GO:0006336 - GO:DNA REPLICATION-INDEPENDENT NUCLEOSOME ASSEMBLY , GO:0034724 - GO:DNA REPLICATION-INDEPENDENT NUCLEOSOME ORGANIZATION , GO:0043967 - GO:HISTONE H4 ACETYLATION ,	HAT1:1,JADE3:1	0.965504
GO:0090102	GO:COCHLEA DEVELOPMENT	2	2	WNT5A:1,SOBP:1	7.28431e-05	0.00290793	0.0926921	GO:0042472 - GO:INNER EAR MORPHOGENESIS ,	WNT5A:1,SOBP:1	0.965504
GO:1902805	GO:POSITIVE REGULATION OF SYNAPTIC VESICLE TRANSPORT	1	1	DNM1:1	1.41372e-05	0.000564366	0.0940688	GO:0043196 - GO:VARICOSITY , GO:0002031 - GO:G-PROTEIN COUPLED RECEPTOR INTERNALIZATION , GO:0002029 - GO:DESENSITIZATION OF G-PROTEIN COUPLED RECEPTOR PROTEIN SIGNALING PATHWAY , GO:0022401 - GO:NEGATIVE ADAPTATION OF SIGNALING PATHWAY , GO:0023058 - GO:ADAPTATION OF SIGNALING PATHWAY , BIOC:77 - BIOC:GABA_PATHWAY , NCI:210 - NCI:PAR1-MEDIATED THROMBIN SIGNALING EVENTS , REACT:588 - REACT:FORMAT…	DNM1:1,AKAP13:1,KCNJ10:1,COPB1:1	0.965504
REACT:154	REACT:ASSOCIATION OF TRIC/CCT WITH TARGET PROTEINS DURING BIOSYNTHESIS	2	2	DCAF7:1,ARFGEF2:1	7.42429e-05	0.00296381	0.0956958	REACT:275 - REACT:CHAPERONIN-MEDIATED PROTEIN FOLDING ,	DCAF7:1,ARFGEF2:1	0.965504
GO:0004691	GO:CAMP-DEPENDENT PROTEIN KINASE ACTIVITY	1	1	AKAP13:1	1.52904e-05	0.000610401	0.101342	GO:0071385 - GO:CELLULAR RESPONSE TO GLUCOCORTICOID STIMULUS , GO:0060297 - GO:REGULATION OF SARCOMERE ORGANIZATION , GO:0071384 - GO:CELLULAR RESPONSE TO CORTICOSTEROID STIMULUS , BIOC:163 - BIOC:AKAP13_PATHWAY , GO:0004690 - GO:CYCLIC NUCLEOTIDE-DEPENDENT PROTEIN KINASE ACTIVITY , GO:0005078 - GO:MAP-KINASE SCAFFOLD ACTIVITY , GO:0086023 - GO:ADRENERGIC RECEPTOR SIGNALING PATHWAY INVOLVED IN HE…	AKAP13:1,FOXO1:1,SLC9A1:1,TTN:1	0.965504
GO:0006940	GO:REGULATION OF SMOOTH MUSCLE CONTRACTION	2	2	KCNB2:1,DOCK5:1	7.73017e-05	0.00308592	0.102355	GO:0003056 - GO:REGULATION OF VASCULAR SMOOTH MUSCLE CONTRACTION , GO:0045906 - GO:NEGATIVE REGULATION OF VASOCONSTRICTION , GO:0045986 - GO:NEGATIVE REGULATION OF SMOOTH MUSCLE CONTRACTION , GO:0014829 - GO:VASCULAR SMOOTH MUSCLE CONTRACTION , GO:0045932 - GO:NEGATIVE REGULATION OF MUSCLE CONTRACTION , GO:0097755 - GO:POSITIVE REGULATION OF BLOOD VESSEL DIAMETER , GO:1903523 - GO:NEGATIVE REGULA…	DOCK5:1	0.965504
REACT:164	REACT:AXONAL GROWTH INHIBITION (RHOA ACTIVATION)	1	1	MCF2:1	1.55476e-05	0.00062067	0.102957	REACT:1971 - REACT:P75NTR REGULATES AXONOGENESIS , GO:0050771 - GO:NEGATIVE REGULATION OF AXONOGENESIS , GO:0010771 - GO:NEGATIVE REGULATION OF CELL MORPHOGENESIS INVOLVED IN DIFFERENTIATION , GO:1990823 - GO:RESPONSE TO LEUKEMIA INHIBITORY FACTOR , GO:1990830 - GO:CELLULAR RESPONSE TO LEUKEMIA INHIBITORY FACTOR , NCI:175 - NCI:REGULATION OF RAC1 ACTIVITY ,	MCF2:1,WNT5A:1	0.965504
GO:0032927	GO:POSITIVE REGULATION OF ACTIVIN RECEPTOR SIGNALING PATHWAY	1	1	ZC3H3:1	1.60037e-05	0.000638876	0.105812	GO:0005847 - GO:MRNA CLEAVAGE AND POLYADENYLATION SPECIFICITY FACTOR COMPLEX , GO:0010793 - GO:REGULATION OF MRNA EXPORT FROM NUCLEUS , GO:2000197 - GO:REGULATION OF RIBONUCLEOPROTEIN COMPLEX LOCALIZATION , GO:0032925 - GO:REGULATION OF ACTIVIN RECEPTOR SIGNALING PATHWAY , GO:0016973 - GO:POLY(A)+ MRNA EXPORT FROM NUCLEUS , GO:0004521 - GO:ENDORIBONUCLEASE ACTIVITY , GO:0005849 - GO:MRNA CLEAVAGE…	ZC3H3:1	0.965504
GO:0015605	GO:ORGANOPHOSPHATE ESTER TRANSMEMBRANE TRANSPORTER ACTIVITY	1	1	SLC37A1:1	1.62626e-05	0.00064921	0.107428	GO:1901505 - GO:CARBOHYDRATE DERIVATIVE TRANSMEMBRANE TRANSPORTER ACTIVITY , GO:0015114 - GO:PHOSPHATE ION TRANSMEMBRANE TRANSPORTER ACTIVITY , GO:1901677 - GO:PHOSPHATE TRANSMEMBRANE TRANSPORTER ACTIVITY , GO:0035435 - GO:PHOSPHATE ION TRANSMEMBRANE TRANSPORT , GO:0006817 - GO:PHOSPHATE ION TRANSPORT , REACT:669 - REACT:GLUCONEOGENESIS , GO:1901264 - GO:CARBOHYDRATE DERIVATIVE TRANSPORT , REACT:…	SLC37A1:1,RANBP2:1	0.965504
GO:0098936	GO:INTRINSIC COMPONENT OF POSTSYNAPTIC MEMBRANE	1	1	GSG1L:1	1.63868e-05	0.000654171	0.108204	GO:0099055 - GO:INTEGRAL COMPONENT OF POSTSYNAPTIC MEMBRANE , GO:0099240 - GO:INTRINSIC COMPONENT OF SYNAPTIC MEMBRANE , GO:0099699 - GO:INTEGRAL COMPONENT OF SYNAPTIC MEMBRANE , GO:0098839 - GO:POSTSYNAPTIC DENSITY MEMBRANE , GO:0099634 - GO:POSTSYNAPTIC SPECIALIZATION MEMBRANE ,	GSG1L:1	0.965504
GO:0004703	GO:G-PROTEIN COUPLED RECEPTOR KINASE ACTIVITY	1	1	GRK6:1	1.67893e-05	0.000670239	0.110709	KEGG:HSA05032 - KEGG:MORPHINE ADDICTION ,	GRK6:1	0.965504
GO:0043983	GO:HISTONE H4-K12 ACETYLATION	1	1	JADE3:1	1.7755e-05	0.000708789	0.116693	GO:0043966 - GO:HISTONE H3 ACETYLATION , GO:0043981 - GO:HISTONE H4-K5 ACETYLATION , GO:0043982 - GO:HISTONE H4-K8 ACETYLATION , GO:0000123 - GO:HISTONE ACETYLTRANSFERASE COMPLEX , GO:0031248 - GO:PROTEIN ACETYLTRANSFERASE COMPLEX , GO:1902493 - GO:ACETYLTRANSFERASE COMPLEX ,	JADE3:1,TAF6L:1	0.965504
REACT:1723	REACT:TICAM1-DEPENDENT ACTIVATION OF IRF3/IRF7	1	1	TANK:1	1.91057e-05	0.000762709	0.124994	GO:1903003 - GO:POSITIVE REGULATION OF PROTEIN DEUBIQUITINATION , REACT:69 - REACT:ACTIVATION OF IRF3/IRF7 MEDIATED BY TBK1/IKK EPSILON , GO:0071479 - GO:CELLULAR RESPONSE TO IONIZING RADIATION , GO:0090085 - GO:REGULATION OF PROTEIN DEUBIQUITINATION , BIOC:205 - BIOC:TNFR2_PATHWAY , GO:0035666 - GO:TRIF-DEPENDENT TOLL-LIKE RECEPTOR SIGNALING PATHWAY , BIOC:203 - BIOC:STRESS_PATHWAY , REACT:1746 …	TANK:1,TNKS1BP1:1,ATF2:1	0.965504
GO:0097091	GO:SYNAPTIC VESICLE CLUSTERING	1	1	SYNDIG1:1	2.01134e-05	0.000802937	0.131137	GO:0060076 - GO:EXCITATORY SYNAPSE , GO:0043198 - GO:DENDRITIC SHAFT , GO:0035254 - GO:GLUTAMATE RECEPTOR BINDING , GO:0051965 - GO:POSITIVE REGULATION OF SYNAPSE ASSEMBLY ,	SYNDIG1:1	0.965504
GO:0005547	GO:PHOSPHATIDYLINOSITOL-3,4,5-TRISPHOSPHATE BINDING	2	2	IQGAP1:1,CYTH3:1	9.25036e-05	0.00369279	0.137127	NA	NA	0.965504
GO:0008188	GO:NEUROPEPTIDE RECEPTOR ACTIVITY	1	1	GRPR:1	2.12374e-05	0.000847807	0.137939	GO:0035176 - GO:SOCIAL BEHAVIOR , GO:0051703 - GO:INTRASPECIES INTERACTION BETWEEN ORGANISMS , GO:0051705 - GO:MULTI-ORGANISM BEHAVIOR ,	GRPR:1	0.965504
GO:0002088	GO:LENS DEVELOPMENT IN CAMERA-TYPE EYE	2	2	BCAR3:1,WNT5A:1	9.38247e-05	0.00374553	0.140262	GO:0002089 - GO:LENS MORPHOGENESIS IN CAMERA-TYPE EYE ,	BCAR3:1	0.965504
REACT:1715	REACT:TGF-BETA RECEPTOR SIGNALING IN EMT (EPITHELIAL TO MESENCHYMAL TRANSITION)	1	1	ARHGEF18:1	2.19084e-05	0.000874594	0.141974	REACT:1611 - REACT:SIGNALING BY TGF-BETA RECEPTOR COMPLEX , BIOC:140 - BIOC:MYOSIN_PATHWAY , BIOC:202 - BIOC:PAR1_PATHWAY ,	ARHGEF18:1,TFDP2:1	0.965504
NCI:106	NCI:IL2 SIGNALING EVENTS MEDIATED BY PI3K	2	2	JAK3:1,TERT:1	9.476e-05	0.00378287	0.14249	NA	NA	0.965504
GO:0001222	GO:TRANSCRIPTION COREPRESSOR BINDING	1	1	CNOT2:1	2.20084e-05	0.000878584	0.142574	GO:0030015 - GO:CCR4-NOT CORE COMPLEX , GO:0001829 - GO:TROPHECTODERMAL CELL DIFFERENTIATION , GO:0033147 - GO:NEGATIVE REGULATION OF INTRACELLULAR ESTROGEN RECEPTOR SIGNALING PATHWAY , GO:0010603 - GO:REGULATION OF CYTOPLASMIC MRNA PROCESSING BODY ASSEMBLY , GO:0001825 - GO:BLASTOCYST FORMATION , GO:2000036 - GO:REGULATION OF STEM CELL POPULATION MAINTENANCE , GO:0033144 - GO:NEGATIVE REGULATION…	CNOT2:1,TCERG1:1	0.965504
GO:0043034	GO:COSTAMERE	2	2	SVIL:1,PLEC:1	9.53156e-05	0.00380505	0.143818	GO:0031581 - GO:HEMIDESMOSOME ASSEMBLY , GO:0071437 - GO:INVADOPODIUM , REACT:1876 - REACT:TYPE I HEMIDESMOSOME ASSEMBLY , GO:0030056 - GO:HEMIDESMOSOME , REACT:251 - REACT:CASPASE-MEDIATED CLEAVAGE OF CYTOSKELETAL PROTEINS , GO:0036449 - GO:MICROTUBULE MINUS-END , GO:0032467 - GO:POSITIVE REGULATION OF CYTOKINESIS , GO:0002102 - GO:PODOSOME , GO:0030506 - GO:ANKYRIN BINDING , GO:0051781 - GO:POS…	PLEC:1,SVIL:1	0.965504
GO:0101003	GO:FICOLIN-1-RICH GRANULE MEMBRANE	2	2	DSP:1,COPB1:1	9.54841e-05	0.00381177	0.144221	GO:0030126 - GO:COPI VESICLE COAT , GO:0030663 - GO:COPI-COATED VESICLE MEMBRANE , GO:0030137 - GO:COPI-COATED VESICLE , GO:0070821 - GO:TERTIARY GRANULE MEMBRANE , GO:0006891 - GO:INTRA-GOLGI VESICLE-MEDIATED TRANSPORT , GO:0030120 - GO:VESICLE COAT ,	COPB1:1	0.965504
GO:0008536	GO:RAN GTPASE BINDING	2	2	RANBP2:1,IPO8:1	9.63991e-05	0.0038483	0.146414	REACT:1831 - REACT:TRANSCRIPTIONAL REGULATION BY SMALL RNAS , GO:0008565 - GO:PROTEIN TRANSPORTER ACTIVITY ,	RANBP2:1,IPO8:1	0.965504
GO:0004467	GO:LONG-CHAIN FATTY ACID-COA LIGASE ACTIVITY	1	1	ACSL6:1	2.36364e-05	0.000943578	0.152279	GO:0015645 - GO:FATTY ACID LIGASE ACTIVITY , GO:0016878 - GO:ACID-THIOL LIGASE ACTIVITY , GO:0102391 - GO:DECANOATE--COA LIGASE ACTIVITY , KEGG:HSA00071 - KEGG:FATTY ACID DEGRADATION , GO:0035338 - GO:LONG-CHAIN FATTY-ACYL-COA BIOSYNTHETIC PROCESS , GO:0016877 - GO:LIGASE ACTIVITY, FORMING CARBON-SULFUR BONDS , REACT:1698 - REACT:SYNTHESIS OF VERY LONG-CHAIN FATTY ACYL-COAS , GO:0035336 - GO:LONG…	ACSL6:1	0.965504
GO:0071277	GO:CELLULAR RESPONSE TO CALCIUM ION	2	2	IQGAP1:1,WNT5A:1	0.000100658	0.00401832	0.156711	NA	NA	0.965504
GO:0060324	GO:FACE DEVELOPMENT	2	2	WNT5A:1,ZFAND5:1	0.000100867	0.00402665	0.157219	GO:0048745 - GO:SMOOTH MUSCLE TISSUE DEVELOPMENT , GO:0010761 - GO:FIBROBLAST MIGRATION ,	ZFAND5:1	0.965504
GO:0045197	GO:ESTABLISHMENT OR MAINTENANCE OF EPITHELIAL CELL APICAL/BASAL POLARITY	2	2	ANK1:1,WNT5A:1	0.000100935	0.00402939	0.157387	GO:0035088 - GO:ESTABLISHMENT OR MAINTENANCE OF APICAL/BASAL CELL POLARITY , GO:0061245 - GO:ESTABLISHMENT OR MAINTENANCE OF BIPOLAR CELL POLARITY ,	ANK1:1,WNT5A:1	0.965504
REACT:787	REACT:INHIBITION OF REPLICATION INITIATION OF DAMAGED DNA BY RB1/E2F1	1	1	TFDP2:1	2.54461e-05	0.00101582	0.16294	REACT:78 - REACT:ACTIVATION OF PUMA AND TRANSLOCATION TO MITOCHONDRIA , REACT:1741 - REACT:TP53 REGULATES TRANSCRIPTION OF GENES INVOLVED IN G2 CELL CYCLE ARREST , REACT:490 - REACT:E2F MEDIATED REGULATION OF DNA REPLICATION , REACT:1819 - REACT:TRANSCRIPTION OF E2F TARGETS UNDER NEGATIVE CONTROL BY P107 (RBL1) AND P130 (RBL2) IN COMPLEX WITH HDAC1 , REACT:1818 - REACT:TRANSCRIPTION OF E2F TARGET…	TFDP2:1	0.965504
NCI:78	NCI:FOXO FAMILY SIGNALING	2	2	FOXO1:1,ZFAND5:1	0.000105405	0.00420782	0.168343	NA	NA	0.965504
GO:0006654	GO:PHOSPHATIDIC ACID BIOSYNTHETIC PROCESS	1	1	DGKA:1	2.70861e-05	0.00108129	0.172485	GO:0046473 - GO:PHOSPHATIDIC ACID METABOLIC PROCESS , GO:0046339 - GO:DIACYLGLYCEROL METABOLIC PROCESS , GO:0004143 - GO:DIACYLGLYCEROL KINASE ACTIVITY , GO:0003951 - GO:NAD+ KINASE ACTIVITY , KEGG:HSA00561 - KEGG:GLYCEROLIPID METABOLISM , REACT:510 - REACT:EFFECTS OF PIP2 HYDROLYSIS , NCI:144 - NCI:CALCINEURIN-REGULATED NFAT-DEPENDENT TRANSCRIPTION IN LYMPHOCYTES , GO:0007205 - GO:PROTEIN KINASE…	DGKA:1,PIKFYVE:1	0.965504
GO:0006303	GO:DOUBLE-STRAND BREAK REPAIR VIA NONHOMOLOGOUS END JOINING	2	2	DCLRE1B:1,HERC2:1	0.000108022	0.0043123	0.174819	GO:0000726 - GO:NON-RECOMBINATIONAL REPAIR ,	DCLRE1B:1,HERC2:1	0.965504
GO:0016308	GO:1-PHOSPHATIDYLINOSITOL-4-PHOSPHATE 5-KINASE ACTIVITY	1	1	PIKFYVE:1	2.753e-05	0.00109901	0.17505	REACT:1680 - REACT:SYNTHESIS OF PIPS AT THE LATE ENDOSOME MEMBRANE , GO:0034595 - GO:PHOSPHATIDYLINOSITOL PHOSPHATE 5-PHOSPHATASE ACTIVITY , GO:0106018 - GO:PHOSPHATIDYLINOSITOL-3,5-BISPHOSPHATE PHOSPHATASE ACTIVITY , REACT:1678 - REACT:SYNTHESIS OF PIPS AT THE GOLGI MEMBRANE , REACT:1679 - REACT:SYNTHESIS OF PIPS AT THE EARLY ENDOSOME MEMBRANE , GO:0016307 - GO:PHOSPHATIDYLINOSITOL PHOSPHATE KIN…	PIKFYVE:1	0.965504
GO:0005884	GO:ACTIN FILAMENT	3	3	AKAP13:1,PDLIM4:1,IQGAP1:1	0.000205998	0.00822354	0.175462	NA	NA	0.965504
GO:0016528	GO:SARCOPLASM	3	3	ANK1:1,CHERP:1,PLEC:1	0.000208276	0.00831448	0.179388	NA	NA	0.965504
GO:0051785	GO:POSITIVE REGULATION OF NUCLEAR DIVISION	2	2	RANBP2:1,WNT5A:1	0.000110362	0.00440572	0.180642	NA	NA	0.965504
REACT:1304	REACT:RHO GTPASES ACTIVATE KTN1	1	1	KTN1:1	2.87988e-05	0.00114966	0.182339	GO:0019894 - GO:KINESIN BINDING ,	KTN1:1	0.965504
NCI:164	NCI:CLASS I PI3K SIGNALING EVENTS	2	2	ZAP70:1,CYTH3:1	0.000112382	0.00448634	0.185692	NA	NA	0.965504
GO:0045682	GO:REGULATION OF EPIDERMIS DEVELOPMENT	2	2	GRHL1:1,WNT5A:1	0.000114035	0.00455235	0.189841	NA	NA	0.965504
GO:0030914	GO:STAGA COMPLEX	1	1	TAF6L:1	3.251e-05	0.00129782	0.203291	GO:0070461 - GO:SAGA-TYPE COMPLEX , KEGG:HSA03022 - KEGG:BASAL TRANSCRIPTION FACTORS , GO:0000118 - GO:HISTONE DEACETYLASE COMPLEX ,	TAF6L:1	0.965504
REACT:220	REACT:COPI-MEDIATED ANTEROGRADE TRANSPORT	3	3	ANK1:1,COPB1:1,ARFGAP2:1	0.000222705	0.00889048	0.204784	GO:0006890 - GO:RETROGRADE VESICLE-MEDIATED TRANSPORT, GOLGI TO ER , REACT:218 - REACT:COPI-DEPENDENT GOLGI-TO-ER RETROGRADE TRAFFIC ,	COPB1:1,ARFGAP2:1	0.965504
GO:0048806	GO:GENITALIA DEVELOPMENT	2	2	KLHL10:1,WNT5A:1	0.000121001	0.0048304	0.207446	NA	NA	0.965504
GO:0090527	GO:ACTIN FILAMENT REORGANIZATION	1	1	FRYL:1	3.44471e-05	0.00137514	0.214014	GO:0031532 - GO:ACTIN CYTOSKELETON REORGANIZATION ,	FRYL:1,PDLIM4:1	0.965504
GO:0005587	GO:COLLAGEN TYPE IV TRIMER	1	1	COL4A6:1	3.52516e-05	0.00140726	0.218425	GO:0098642 - GO:NETWORK-FORMING COLLAGEN TRIMER , GO:0098645 - GO:COLLAGEN NETWORK , GO:0098651 - GO:BASEMENT MEMBRANE COLLAGEN TRIMER , BIOC:14 - BIOC:ACE2_PATHWAY , BIOC:215 - BIOC:VITCB_PATHWAY , REACT:716 - REACT:HSF1 ACTIVATION , REACT:159 - REACT:ATTENUATION PHASE , BIOC:141 - BIOC:PLATELETAPP_PATHWAY , BIOC:5 - BIOC:AMI_PATHWAY , BIOC:108 - BIOC:INTRINSIC_PATHWAY , GO:0030574 - GO:COLLAGEN…	COL4A6:1,MRC2:1,PLEC:1,RANBP2:1,FOXO1:1	0.965504
GO:1901992	GO:POSITIVE REGULATION OF MITOTIC CELL CYCLE PHASE TRANSITION	2	2	DTL:1,TERT:1	0.000126492	0.00504964	0.221446	GO:1901989 - GO:POSITIVE REGULATION OF CELL CYCLE PHASE TRANSITION ,	DTL:1,TERT:1	0.965504
GO:2000169	GO:REGULATION OF PEPTIDYL-CYSTEINE S-NITROSYLATION	1	1	NCOA7:1	3.6698e-05	0.001465	0.226294	NCI:62 - NCI:VALIDATED NUCLEAR ESTROGEN RECEPTOR ALPHA NETWORK , GO:0017014 - GO:PROTEIN NITROSYLATION , GO:0018119 - GO:PEPTIDYL-CYSTEINE S-NITROSYLATION , GO:0018198 - GO:PEPTIDYL-CYSTEINE MODIFICATION , GO:0030374 - GO:LIGAND-DEPENDENT NUCLEAR RECEPTOR TRANSCRIPTION COACTIVATOR ACTIVITY ,	PRDM15:1,NCOA7:1	0.965504
REACT:139	REACT:APOPTOTIC CLEAVAGE OF CELLULAR PROTEINS	2	2	DSP:1,PLEC:1	0.000130183	0.00519697	0.230897	REACT:140 - REACT:APOPTOTIC EXECUTION PHASE ,	DSP:1,PLEC:1	0.965504
NCI:174	NCI:RAC1 SIGNALING PATHWAY	2	2	IQGAP1:1,ATF2:1	0.000131667	0.00525619	0.234704	NCI:38 - NCI:CDC42 SIGNALING EVENTS ,	IQGAP1:1,ATF2:1	0.965504
GO:0048008	GO:PLATELET-DERIVED GROWTH FACTOR RECEPTOR SIGNALING PATHWAY	2	2	IQGAP1:1,ZFAND5:1	0.000132199	0.00527746	0.236072	NA	NA	0.965504
GO:0002260	GO:LYMPHOCYTE HOMEOSTASIS	2	2	JAK3:1,DOCK10:1	0.000137193	0.0054768	0.248913	GO:0002315 - GO:MARGINAL ZONE B CELL DIFFERENTIATION , GO:0001776 - GO:LEUKOCYTE HOMEOSTASIS , GO:0002313 - GO:MATURE B CELL DIFFERENTIATION INVOLVED IN IMMUNE RESPONSE , GO:0002335 - GO:MATURE B CELL DIFFERENTIATION , GO:0001782 - GO:B CELL HOMEOSTASIS , GO:0002312 - GO:B CELL ACTIVATION INVOLVED IN IMMUNE RESPONSE , GO:0060997 - GO:DENDRITIC SPINE MORPHOGENESIS , GO:0097061 - GO:DENDRITIC SPINE…	DOCK10:1,JAK3:1	0.965504
GO:0030742	GO:GTP-DEPENDENT PROTEIN BINDING	1	1	EEA1:1	4.10954e-05	0.00164055	0.249738	GO:0005545 - GO:1-PHOSPHATIDYLINOSITOL BINDING , GO:0039694 - GO:VIRAL RNA GENOME REPLICATION , BIOC:136 - BIOC:PTDINS_PATHWAY , REACT:1801 - REACT:TOLL LIKE RECEPTOR 9 (TLR9) CASCADE , GO:0045022 - GO:EARLY ENDOSOME TO LATE ENDOSOME TRANSPORT , GO:0098927 - GO:VESICLE-MEDIATED TRANSPORT BETWEEN ENDOSOMAL COMPARTMENTS ,	EEA1:1,ATF2:1	0.965504
GO:0048168	GO:REGULATION OF NEURONAL SYNAPTIC PLASTICITY	2	2	KCNJ10:1,SHISA9:1	0.000139108	0.00555327	0.253847	NA	NA	0.965504
GO:0014704	GO:INTERCALATED DISC	2	2	SLC9A1:1,DSP:1	0.00014308	0.00571184	0.264082	GO:0044291 - GO:CELL-CELL CONTACT ZONE , GO:0098900 - GO:REGULATION OF ACTION POTENTIAL , GO:0086003 - GO:CARDIAC MUSCLE CELL CONTRACTION , GO:0055117 - GO:REGULATION OF CARDIAC MUSCLE CONTRACTION , GO:0006942 - GO:REGULATION OF STRIATED MUSCLE CONTRACTION ,	SLC9A1:1,DSP:1	0.965504
GO:0001106	GO:RNA POLYMERASE II TRANSCRIPTION COREPRESSOR ACTIVITY	1	1	TCERG1:1	4.41809e-05	0.00176373	0.265764	GO:0001103 - GO:RNA POLYMERASE II REPRESSING TRANSCRIPTION FACTOR BINDING , GO:0070064 - GO:PROLINE-RICH REGION BINDING , GO:0001191 - GO:TRANSCRIPTIONAL REPRESSOR ACTIVITY, RNA POLYMERASE II TRANSCRIPTION FACTOR BINDING , GO:0070491 - GO:REPRESSING TRANSCRIPTION FACTOR BINDING ,	TCERG1:1	0.965504
REACT:1404	REACT:REGULATION OF PTEN GENE TRANSCRIPTION	2	2	ATN1:1,ATF2:1	0.000146809	0.00586068	0.273692	NA	NA	0.965504
GO:0060415	GO:MUSCLE TISSUE MORPHOGENESIS	4	4	TTN:1,FZD1:1,DSP:1,WNT5A:1	0.000380008	0.0151701	0.275377	GO:0048644 - GO:MUSCLE ORGAN MORPHOGENESIS , GO:0055008 - GO:CARDIAC MUSCLE TISSUE MORPHOGENESIS ,	TTN:1,FZD1:1,DSP:1,WNT5A:1	0.965504
GO:0006835	GO:DICARBOXYLIC ACID TRANSPORT	2	2	SLC26A9:1,KCNJ10:1	0.000155105	0.00619188	0.295048	NA	NA	0.965504
GO:0031624	GO:UBIQUITIN CONJUGATING ENZYME BINDING	1	1	ZMYM2:1	5.35397e-05	0.00213733	0.312321	GO:0044390 - GO:UBIQUITIN-LIKE PROTEIN CONJUGATING ENZYME BINDING , REACT:1620 - REACT:SIGNALING BY CYTOSOLIC FGFR1 FUSION MUTANTS , REACT:545 - REACT:FGFR1 MUTANT RECEPTOR ACTIVATION , REACT:1568 - REACT:SIGNALING BY FGFR1 IN DISEASE , GO:0016605 - GO:PML BODY , REACT:1565 - REACT:SIGNALING BY FGFR IN DISEASE ,	ZMYM2:1,TERT:1	0.965504
GO:0031904	GO:ENDOSOME LUMEN	1	1	PDLIM4:1	5.41173e-05	0.00216039	0.315097	GO:0031941 - GO:FILAMENTOUS ACTIN , GO:0051393 - GO:ALPHA-ACTININ BINDING , GO:0042805 - GO:ACTININ BINDING , GO:0001725 - GO:STRESS FIBER , GO:0097517 - GO:CONTRACTILE ACTIN FILAMENT BUNDLE , GO:0032432 - GO:ACTIN FILAMENT BUNDLE , GO:0042641 - GO:ACTOMYOSIN ,	PDLIM4:1,TTN:1	0.965504
REACT:212	REACT:CDO IN MYOGENESIS	1	1	CDH4:1	5.81302e-05	0.00232059	0.334073	REACT:1021 - REACT:MYOGENESIS , GO:0030516 - GO:REGULATION OF AXON EXTENSION , GO:0007157 - GO:HETEROPHILIC CELL-CELL ADHESION VIA PLASMA MEMBRANE CELL ADHESION MOLECULES , GO:0061387 - GO:REGULATION OF EXTENT OF CELL GROWTH , GO:0045773 - GO:POSITIVE REGULATION OF AXON EXTENSION , GO:0050772 - GO:POSITIVE REGULATION OF AXONOGENESIS ,	CDH4:1,WNT5A:1	0.965504
GO:0007004	GO:TELOMERE MAINTENANCE VIA TELOMERASE	2	2	TERT:1,TNKS1BP1:1	0.000173153	0.00691236	0.341124	GO:0006278 - GO:RNA-DEPENDENT DNA BIOSYNTHETIC PROCESS ,	TERT:1,TNKS1BP1:1	0.965504
NCI:95	NCI:FOXA1 TRANSCRIPTION FACTOR NETWORK	1	1	PRDM15:1	6.18626e-05	0.00246958	0.351253	NA	NA	0.965504
REACT:291	REACT:CIRCADIAN CLOCK	2	2	NFIL3:1,ATF2:1	0.000184608	0.00736966	0.3699	NA	NA	0.965504
GO:0005913	GO:CELL-CELL ADHERENS JUNCTION	2	2	DSP:1,TNKS1BP1:1	0.000186978	0.00746426	0.375794	NA	NA	0.965504
GO:0070936	GO:PROTEIN K48-LINKED UBIQUITINATION	1	1	RNF187:1	6.87116e-05	0.002743	0.38164	GO:0051865 - GO:PROTEIN AUTOUBIQUITINATION ,	RNF187:1	0.965504
GO:0016460	GO:MYOSIN II COMPLEX	2	2	TTN:1,SHROOM1:1	0.000197743	0.007894	0.40227	GO:0016459 - GO:MYOSIN COMPLEX , GO:0031433 - GO:TELETHONIN BINDING , GO:0030240 - GO:SKELETAL MUSCLE THIN FILAMENT ASSEMBLY , GO:0071688 - GO:STRIATED MUSCLE MYOSIN THICK FILAMENT ASSEMBLY , GO:0048739 - GO:CARDIAC MUSCLE FIBER DEVELOPMENT , GO:0005859 - GO:MUSCLE MYOSIN COMPLEX , GO:0014866 - GO:SKELETAL MYOFIBRIL ASSEMBLY , GO:0031033 - GO:MYOSIN FILAMENT ORGANIZATION , GO:0031034 - GO:MYOSIN …	TTN:1,SHROOM1:1	0.965504
GO:0031430	GO:M BAND	2	2	TTN:1,ANK1:1	0.000200715	0.00801263	0.409488	GO:0031672 - GO:A BAND ,	TTN:1,ANK1:1	0.965504
GO:0005518	GO:COLLAGEN BINDING	1	1	MRC2:1	7.94892e-05	0.00317325	0.426617	NA	NA	0.965504
GO:0051983	GO:REGULATION OF CHROMOSOME SEGREGATION	2	2	CCDC36:1,HECW2:1	0.000224958	0.00898045	0.466681	GO:0030071 - GO:REGULATION OF MITOTIC METAPHASE/ANAPHASE TRANSITION , GO:1902099 - GO:REGULATION OF METAPHASE/ANAPHASE TRANSITION OF CELL CYCLE , GO:0007091 - GO:METAPHASE/ANAPHASE TRANSITION OF MITOTIC CELL CYCLE , GO:0010965 - GO:REGULATION OF MITOTIC SISTER CHROMATID SEPARATION , GO:0044784 - GO:METAPHASE/ANAPHASE TRANSITION OF CELL CYCLE , GO:0051306 - GO:MITOTIC SISTER CHROMATID SEPARATION ,…	HECW2:1	0.965504
REACT:1524	REACT:SUMOYLATION OF DNA DAMAGE RESPONSE AND REPAIR PROTEINS	2	2	RANBP2:1,HERC2:1	0.000235112	0.00938578	0.489654	NA	NA	0.965504
GO:0035994	GO:RESPONSE TO MUSCLE STRETCH	2	2	TTN:1,SLC9A1:1	0.000237647	0.00948699	0.495294	NA	NA	0.965504
GO:0000794	GO:CONDENSED NUCLEAR CHROMOSOME	2	2	TTN:1,CCDC36:1	0.000276645	0.0110438	0.576912	NA	NA	0.965504
GO:0008307	GO:STRUCTURAL CONSTITUENT OF MUSCLE	2	2	TTN:1,PLEC:1	0.000276993	0.0110577	0.577596	NA	NA	0.965504
GO:0046847	GO:FILOPODIUM ASSEMBLY	1	1	FGD5:1	0.000147673	0.00589516	0.644669	GO:0032587 - GO:RUFFLE MEMBRANE ,	FGD5:1	0.965504
GO:0005905	GO:CLATHRIN-COATED PIT	1	1	EPN1:1	0.00020021	0.00799248	0.754462	NA	NA	0.965504
GO:0000012	GO:SINGLE STRAND BREAK REPAIR	0	0	:	1.39157e-05	0.000555522	1	NA	NA	0.965504
GO:0000018	GO:REGULATION OF DNA RECOMBINATION	0	0	:	0.000108368	0.00432611	1	NA	NA	0.965504
GO:0000022	GO:MITOTIC SPINDLE ELONGATION	0	0	:	2.78259e-05	0.00111082	1	NA	NA	0.965504
GO:0000027	GO:RIBOSOMAL LARGE SUBUNIT ASSEMBLY	0	0	:	5.30533e-05	0.00211791	1	NA	NA	0.965504
GO:0000028	GO:RIBOSOMAL SMALL SUBUNIT ASSEMBLY	0	0	:	1.1157e-05	0.000445391	1	NA	NA	0.965504
GO:0000038	GO:VERY LONG-CHAIN FATTY ACID METABOLIC PROCESS	0	0	:	2.44016e-05	0.000974125	1	NA	NA	0.965504
GO:0000042	GO:PROTEIN TARGETING TO GOLGI	0	0	:	2.31672e-05	0.000924846	1	NA	NA	0.965504
GO:0000050	GO:UREA CYCLE	0	0	:	9.0685e-06	0.000362019	1	NA	NA	0.965504
GO:0000052	GO:CITRULLINE METABOLIC PROCESS	0	0	:	1.46928e-05	0.000586544	1	NA	NA	0.965504
GO:0000054	GO:RIBOSOMAL SUBUNIT EXPORT FROM NUCLEUS	0	0	:	1.9114e-05	0.00076304	1	NA	NA	0.965504
GO:0000055	GO:RIBOSOMAL LARGE SUBUNIT EXPORT FROM NUCLEUS	0	0	:	1.24927e-05	0.000498714	1	NA	NA	0.965504
GO:0000056	GO:RIBOSOMAL SMALL SUBUNIT EXPORT FROM NUCLEUS	0	0	:	1.01843e-05	0.000406564	1	NA	NA	0.965504
GO:0000060	GO:PROTEIN IMPORT INTO NUCLEUS, TRANSLOCATION	0	0	:	8.69139e-05	0.00346965	1	NA	NA	0.965504
GO:0000076	GO:DNA REPLICATION CHECKPOINT	0	0	:	1.74858e-05	0.000698042	1	NA	NA	0.965504
GO:0000079	GO:REGULATION OF CYCLIN-DEPENDENT PROTEIN SERINE/THREONINE KINASE ACTIVITY	0	0	:	0.000113007	0.0045113	1	NA	NA	0.965504
GO:0000096	GO:SULFUR AMINO ACID METABOLIC PROCESS	0	0	:	2.54469e-05	0.00101585	1	NA	NA	0.965504
GO:0000097	GO:SULFUR AMINO ACID BIOSYNTHETIC PROCESS	0	0	:	6.0759e-06	0.000242553	1	NA	NA	0.965504
GO:0000098	GO:SULFUR AMINO ACID CATABOLIC PROCESS	0	0	:	2.25907e-06	9.01834e-05	1	NA	NA	0.965504
GO:0000132	GO:ESTABLISHMENT OF MITOTIC SPINDLE ORIENTATION	0	0	:	4.43051e-05	0.00176868	1	NA	NA	0.965504
GO:0000154	GO:RRNA MODIFICATION	0	0	:	2.96463e-05	0.00118349	1	NA	NA	0.965504
GO:0000160	GO:PHOSPHORELAY SIGNAL TRANSDUCTION SYSTEM	0	0	:	2.60305e-05	0.00103915	1	NA	NA	0.965504
GO:0000183	GO:CHROMATIN SILENCING AT RDNA	0	0	:	2.37469e-05	0.000947988	1	NA	NA	0.965504
GO:0000185	GO:ACTIVATION OF MAPKKK ACTIVITY	0	0	:	6.36947e-05	0.00254272	1	NA	NA	0.965504
GO:0000186	GO:ACTIVATION OF MAPKK ACTIVITY	0	0	:	0.000151015	0.00602859	1	NA	NA	0.965504
GO:0000188	GO:INACTIVATION OF MAPK ACTIVITY	0	0	:	1.74406e-05	0.000696236	1	NA	NA	0.965504
GO:0000212	GO:MEIOTIC SPINDLE ORGANIZATION	0	0	:	4.05143e-05	0.00161735	1	NA	NA	0.965504
GO:0000244	GO:SPLICEOSOMAL TRI-SNRNP COMPLEX ASSEMBLY	0	0	:	2.75621e-05	0.00110029	1	NA	NA	0.965504
GO:0000245	GO:SPLICEOSOMAL COMPLEX ASSEMBLY	0	0	:	0.000136767	0.00545982	1	NA	NA	0.965504
GO:0000271	GO:POLYSACCHARIDE BIOSYNTHETIC PROCESS	0	0	:	8.83751e-05	0.00352798	1	NA	NA	0.965504
GO:0000272	GO:POLYSACCHARIDE CATABOLIC PROCESS	0	0	:	1.62505e-05	0.000648729	1	NA	NA	0.965504
GO:0000290	GO:DEADENYLATION-DEPENDENT DECAPPING OF NUCLEAR-TRANSCRIBED MRNA	0	0	:	1.39626e-05	0.000557396	1	NA	NA	0.965504
GO:0000291	GO:NUCLEAR-TRANSCRIBED MRNA CATABOLIC PROCESS, EXONUCLEOLYTIC	0	0	:	3.87241e-05	0.00154589	1	NA	NA	0.965504
GO:0000301	GO:RETROGRADE TRANSPORT, VESICLE RECYCLING WITHIN GOLGI	0	0	:	3.43e-05	0.00136927	1	NA	NA	0.965504
GO:0000303	GO:RESPONSE TO SUPEROXIDE	0	0	:	2.74958e-05	0.00109765	1	NA	NA	0.965504
GO:0000305	GO:RESPONSE TO OXYGEN RADICAL	0	0	:	2.74958e-05	0.00109765	1	NA	NA	0.965504
GO:0000338	GO:PROTEIN DENEDDYLATION	0	0	:	1.97381e-05	0.000787954	1	NA	NA	0.965504
GO:0000380	GO:ALTERNATIVE MRNA SPLICING, VIA SPLICEOSOME	0	0	:	0.000118507	0.00473086	1	NA	NA	0.965504
GO:0000381	GO:REGULATION OF ALTERNATIVE MRNA SPLICING, VIA SPLICEOSOME	0	0	:	8.63387e-05	0.00344668	1	NA	NA	0.965504
GO:0000387	GO:SPLICEOSOMAL SNRNP ASSEMBLY	0	0	:	4.77376e-05	0.00190571	1	NA	NA	0.965504
GO:0000389	GO:MRNA 3'-SPLICE SITE RECOGNITION	0	0	:	1.24166e-05	0.000495677	1	NA	NA	0.965504
GO:0000395	GO:MRNA 5'-SPLICE SITE RECOGNITION	0	0	:	1.20456e-05	0.000480864	1	NA	NA	0.965504
GO:0000422	GO:AUTOPHAGY OF MITOCHONDRION	0	0	:	0.000157884	0.00630281	1	NA	NA	0.965504
GO:0000423	GO:MITOPHAGY	0	0	:	3.09924e-05	0.00123723	1	NA	NA	0.965504
GO:0000447	GO:ENDONUCLEOLYTIC CLEAVAGE IN ITS1 TO SEPARATE SSU-RRNA FROM 5.8S RRNA AND LSU-RRNA FROM TRICISTRONIC RRNA TRANSCRIPT (SSU-RRNA, 5.8S RRNA, LSU-RRNA)	0	0	:	3.55467e-06	0.000141904	1	NA	NA	0.965504
GO:0000460	GO:MATURATION OF 5.8S RRNA	0	0	:	2.39424e-05	0.000955792	1	NA	NA	0.965504
GO:0000462	GO:MATURATION OF SSU-RRNA FROM TRICISTRONIC RRNA TRANSCRIPT (SSU-RRNA, 5.8S RRNA, LSU-RRNA)	0	0	:	4.27085e-05	0.00170495	1	NA	NA	0.965504
GO:0000463	GO:MATURATION OF LSU-RRNA FROM TRICISTRONIC RRNA TRANSCRIPT (SSU-RRNA, 5.8S RRNA, LSU-RRNA)	0	0	:	1.36941e-05	0.000546676	1	NA	NA	0.965504
GO:0000466	GO:MATURATION OF 5.8S RRNA FROM TRICISTRONIC RRNA TRANSCRIPT (SSU-RRNA, 5.8S RRNA, LSU-RRNA)	0	0	:	1.21262e-05	0.000484082	1	NA	NA	0.965504
GO:0000469	GO:CLEAVAGE INVOLVED IN RRNA PROCESSING	0	0	:	1.262e-05	0.000503796	1	NA	NA	0.965504
GO:0000470	GO:MATURATION OF LSU-RRNA	0	0	:	2.6244e-05	0.00104767	1	NA	NA	0.965504
GO:0000478	GO:ENDONUCLEOLYTIC CLEAVAGE INVOLVED IN RRNA PROCESSING	0	0	:	1.262e-05	0.000503796	1	NA	NA	0.965504
GO:0000479	GO:ENDONUCLEOLYTIC CLEAVAGE OF TRICISTRONIC RRNA TRANSCRIPT (SSU-RRNA, 5.8S RRNA, LSU-RRNA)	0	0	:	9.82641e-06	0.000392275	1	NA	NA	0.965504
GO:0000491	GO:SMALL NUCLEOLAR RIBONUCLEOPROTEIN COMPLEX ASSEMBLY	0	0	:	8.73884e-06	0.000348859	1	NA	NA	0.965504
GO:0000492	GO:BOX C/D SNORNP ASSEMBLY	0	0	:	5.93006e-06	0.000236731	1	NA	NA	0.965504
GO:0000712	GO:RESOLUTION OF MEIOTIC RECOMBINATION INTERMEDIATES	0	0	:	1.52025e-05	0.000606892	1	NA	NA	0.965504
GO:0000715	GO:NUCLEOTIDE-EXCISION REPAIR, DNA DAMAGE RECOGNITION	0	0	:	5.18207e-05	0.00206871	1	NA	NA	0.965504
GO:0000717	GO:NUCLEOTIDE-EXCISION REPAIR, DNA DUPLEX UNWINDING	0	0	:	3.41191e-05	0.00136205	1	NA	NA	0.965504
GO:0000722	GO:TELOMERE MAINTENANCE VIA RECOMBINATION	0	0	:	1.34061e-05	0.000535178	1	NA	NA	0.965504
GO:0000729	GO:DNA DOUBLE-STRAND BREAK PROCESSING	0	0	:	1.00612e-05	0.000401649	1	NA	NA	0.965504
GO:0000732	GO:STRAND DISPLACEMENT	0	0	:	4.19472e-06	0.000167455	1	NA	NA	0.965504
GO:0000733	GO:DNA STRAND RENATURATION	0	0	:	9.09151e-06	0.000362938	1	NA	NA	0.965504
GO:0000737	GO:DNA CATABOLIC PROCESS, ENDONUCLEOLYTIC	0	0	:	3.95775e-05	0.00157996	1	NA	NA	0.965504
GO:0000768	GO:SYNCYTIUM FORMATION BY PLASMA MEMBRANE FUSION	0	0	:	8.15733e-05	0.00325645	1	NA	NA	0.965504
GO:0000820	GO:REGULATION OF GLUTAMINE FAMILY AMINO ACID METABOLIC PROCESS	0	0	:	9.36436e-06	0.00037383	1	NA	NA	0.965504
GO:0000920	GO:CELL SEPARATION AFTER CYTOKINESIS	0	0	:	1.20014e-05	0.000479104	1	NA	NA	0.965504
GO:0000959	GO:MITOCHONDRIAL RNA METABOLIC PROCESS	0	0	:	2.30905e-05	0.000921783	1	NA	NA	0.965504
GO:0000972	GO:TRANSCRIPTION-DEPENDENT TETHERING OF RNA POLYMERASE II GENE DNA AT NUCLEAR PERIPHERY	0	0	:	2.62993e-05	0.00104988	1	NA	NA	0.965504
GO:0001302	GO:REPLICATIVE CELL AGING	0	0	:	6.175e-06	0.000246509	1	NA	NA	0.965504
GO:0001325	GO:FORMATION OF EXTRACHROMOSOMAL CIRCULAR DNA	0	0	:	1.25866e-05	0.000502463	1	NA	NA	0.965504
GO:0001502	GO:CARTILAGE CONDENSATION	0	0	:	4.75133e-05	0.00189676	1	NA	NA	0.965504
GO:0001510	GO:RNA METHYLATION	0	0	:	4.006e-05	0.00159922	1	NA	NA	0.965504
GO:0001514	GO:SELENOCYSTEINE INCORPORATION	0	0	:	8.63554e-06	0.000344735	1	NA	NA	0.965504
GO:0001516	GO:PROSTAGLANDIN BIOSYNTHETIC PROCESS	0	0	:	1.45145e-05	0.000579427	1	NA	NA	0.965504
GO:0001522	GO:PSEUDOURIDINE SYNTHESIS	0	0	:	1.02585e-05	0.000409526	1	NA	NA	0.965504
GO:0001523	GO:RETINOID METABOLIC PROCESS	0	0	:	0.000109086	0.00435476	1	NA	NA	0.965504
GO:0001539	GO:CILIUM OR FLAGELLUM-DEPENDENT CELL MOTILITY	0	0	:	4.01265e-06	0.000160187	1	NA	NA	0.965504
GO:0001541	GO:OVARIAN FOLLICLE DEVELOPMENT	0	0	:	5.88271e-05	0.00234841	1	NA	NA	0.965504
GO:0001542	GO:OVULATION FROM OVARIAN FOLLICLE	0	0	:	1.02348e-05	0.000408578	1	NA	NA	0.965504
GO:0001547	GO:ANTRAL OVARIAN FOLLICLE GROWTH	0	0	:	6.7064e-06	0.000267723	1	NA	NA	0.965504
GO:0001553	GO:LUTEINIZATION	0	0	:	1.35415e-05	0.000540584	1	NA	NA	0.965504
GO:0001556	GO:OOCYTE MATURATION	0	0	:	2.70657e-05	0.00108048	1	NA	NA	0.965504
GO:0001562	GO:RESPONSE TO PROTOZOAN	0	0	:	3.49248e-05	0.00139422	1	NA	NA	0.965504
GO:0001569	GO:BRANCHING INVOLVED IN BLOOD VESSEL MORPHOGENESIS	0	0	:	6.8056e-05	0.00271683	1	NA	NA	0.965504
GO:0001573	GO:GANGLIOSIDE METABOLIC PROCESS	0	0	:	5.82805e-06	0.000232659	1	NA	NA	0.965504
GO:0001574	GO:GANGLIOSIDE BIOSYNTHETIC PROCESS	0	0	:	3.54108e-06	0.000141362	1	NA	NA	0.965504
GO:0001578	GO:MICROTUBULE BUNDLE FORMATION	0	0	:	8.08223e-05	0.00322647	1	NA	NA	0.965504
GO:0001580	GO:DETECTION OF CHEMICAL STIMULUS INVOLVED IN SENSORY PERCEPTION OF BITTER TASTE	0	0	:	6.05885e-06	0.000241872	1	NA	NA	0.965504
GO:0001656	GO:METANEPHROS DEVELOPMENT	0	0	:	0.000167014	0.00666729	1	NA	NA	0.965504
GO:0001657	GO:URETERIC BUD DEVELOPMENT	0	0	:	0.000168697	0.00673448	1	NA	NA	0.965504
GO:0001658	GO:BRANCHING INVOLVED IN URETERIC BUD MORPHOGENESIS	0	0	:	0.000111115	0.00443577	1	NA	NA	0.965504
GO:0001660	GO:FEVER GENERATION	0	0	:	1.22035e-05	0.000487168	1	NA	NA	0.965504
GO:0001662	GO:BEHAVIORAL FEAR RESPONSE	0	0	:	5.85695e-05	0.00233812	1	NA	NA	0.965504
GO:0001672	GO:REGULATION OF CHROMATIN ASSEMBLY OR DISASSEMBLY	0	0	:	3.71192e-05	0.00148182	1	NA	NA	0.965504
GO:0001675	GO:ACROSOME ASSEMBLY	0	0	:	2.41702e-05	0.000964887	1	NA	NA	0.965504
GO:0001682	GO:TRNA 5'-LEADER REMOVAL	0	0	:	4.56962e-06	0.000182422	1	NA	NA	0.965504
GO:0001696	GO:GASTRIC ACID SECRETION	0	0	:	7.19002e-06	0.000287029	1	NA	NA	0.965504
GO:0001706	GO:ENDODERM FORMATION	0	0	:	0.000170477	0.00680551	1	NA	NA	0.965504
GO:0001708	GO:CELL FATE SPECIFICATION	0	0	:	0.000118591	0.00473421	1	NA	NA	0.965504
GO:0001709	GO:CELL FATE DETERMINATION	0	0	:	7.44944e-05	0.00297385	1	NA	NA	0.965504
GO:0001710	GO:MESODERMAL CELL FATE COMMITMENT	0	0	:	2.54823e-05	0.00101727	1	NA	NA	0.965504
GO:0001711	GO:ENDODERMAL CELL FATE COMMITMENT	0	0	:	2.83916e-05	0.00113341	1	NA	NA	0.965504
GO:0001714	GO:ENDODERMAL CELL FATE SPECIFICATION	0	0	:	8.20717e-06	0.000327634	1	NA	NA	0.965504
GO:0001731	GO:FORMATION OF TRANSLATION PREINITIATION COMPLEX	0	0	:	1.17539e-05	0.000469222	1	NA	NA	0.965504
GO:0001755	GO:NEURAL CREST CELL MIGRATION	0	0	:	8.16864e-05	0.00326096	1	NA	NA	0.965504
GO:0001759	GO:ORGAN INDUCTION	0	0	:	2.28394e-05	0.000911759	1	NA	NA	0.965504
GO:0001766	GO:MEMBRANE RAFT POLARIZATION	0	0	:	2.05453e-05	0.000820181	1	NA	NA	0.965504
GO:0001767	GO:ESTABLISHMENT OF LYMPHOCYTE POLARITY	0	0	:	3.3149e-05	0.00132332	1	NA	NA	0.965504
GO:0001768	GO:ESTABLISHMENT OF T CELL POLARITY	0	0	:	2.87931e-05	0.00114944	1	NA	NA	0.965504
GO:0001771	GO:IMMUNOLOGICAL SYNAPSE FORMATION	0	0	:	3.92813e-05	0.00156813	1	NA	NA	0.965504
GO:0001773	GO:MYELOID DENDRITIC CELL ACTIVATION	0	0	:	4.60817e-05	0.00183961	1	NA	NA	0.965504
GO:0001774	GO:MICROGLIAL CELL ACTIVATION	0	0	:	9.55168e-06	0.000381308	1	NA	NA	0.965504
GO:0001778	GO:PLASMA MEMBRANE REPAIR	0	0	:	3.19967e-06	0.000127732	1	NA	NA	0.965504
GO:0001780	GO:NEUTROPHIL HOMEOSTASIS	0	0	:	2.7457e-05	0.0010961	1	NA	NA	0.965504
GO:0001781	GO:NEUTROPHIL APOPTOTIC PROCESS	0	0	:	1.56529e-05	0.000624873	1	NA	NA	0.965504
GO:0001783	GO:B CELL APOPTOTIC PROCESS	0	0	:	3.84674e-05	0.00153564	1	NA	NA	0.965504
GO:0001787	GO:NATURAL KILLER CELL PROLIFERATION	0	0	:	1.43775e-05	0.000573956	1	NA	NA	0.965504
GO:0001820	GO:SEROTONIN SECRETION	0	0	:	1.18192e-05	0.00047183	1	NA	NA	0.965504
GO:0001821	GO:HISTAMINE SECRETION	0	0	:	9.78816e-06	0.000390748	1	NA	NA	0.965504
GO:0001826	GO:INNER CELL MASS CELL DIFFERENTIATION	0	0	:	1.74167e-05	0.000695283	1	NA	NA	0.965504
GO:0001832	GO:BLASTOCYST GROWTH	0	0	:	2.28855e-05	0.0009136	1	NA	NA	0.965504
GO:0001833	GO:INNER CELL MASS CELL PROLIFERATION	0	0	:	1.43796e-05	0.000574042	1	NA	NA	0.965504
GO:0001836	GO:RELEASE OF CYTOCHROME C FROM MITOCHONDRIA	0	0	:	4.84946e-05	0.00193593	1	NA	NA	0.965504
GO:0001839	GO:NEURAL PLATE MORPHOGENESIS	0	0	:	1.41654e-05	0.000565491	1	NA	NA	0.965504
GO:0001840	GO:NEURAL PLATE DEVELOPMENT	0	0	:	2.30347e-05	0.000919556	1	NA	NA	0.965504
GO:0001842	GO:NEURAL FOLD FORMATION	0	0	:	9.03056e-06	0.000360505	1	NA	NA	0.965504
GO:0001845	GO:PHAGOLYSOSOME ASSEMBLY	0	0	:	4.38033e-06	0.000174865	1	NA	NA	0.965504
GO:0001866	GO:NK T CELL PROLIFERATION	0	0	:	4.84706e-06	0.000193497	1	NA	NA	0.965504
GO:0001867	GO:COMPLEMENT ACTIVATION, LECTIN PATHWAY	0	0	:	3.34623e-06	0.000133583	1	NA	NA	0.965504
GO:0001878	GO:RESPONSE TO YEAST	0	0	:	3.30896e-06	0.000132095	1	NA	NA	0.965504
GO:0001885	GO:ENDOTHELIAL CELL DEVELOPMENT	0	0	:	0.000104483	0.00417102	1	NA	NA	0.965504
GO:0001886	GO:ENDOTHELIAL CELL MORPHOGENESIS	0	0	:	7.51802e-06	0.000300123	1	NA	NA	0.965504
GO:0001895	GO:RETINA HOMEOSTASIS	0	0	:	2.14861e-05	0.000857736	1	NA	NA	0.965504
GO:0001909	GO:LEUKOCYTE MEDIATED CYTOTOXICITY	0	0	:	9.60355e-05	0.00383378	1	NA	NA	0.965504
GO:0001910	GO:REGULATION OF LEUKOCYTE MEDIATED CYTOTOXICITY	0	0	:	6.07143e-05	0.00242375	1	NA	NA	0.965504
GO:0001911	GO:NEGATIVE REGULATION OF LEUKOCYTE MEDIATED CYTOTOXICITY	0	0	:	2.25328e-05	0.000899522	1	NA	NA	0.965504
GO:0001912	GO:POSITIVE REGULATION OF LEUKOCYTE MEDIATED CYTOTOXICITY	0	0	:	3.76745e-05	0.00150398	1	NA	NA	0.965504
GO:0001913	GO:T CELL MEDIATED CYTOTOXICITY	0	0	:	2.50688e-05	0.00100076	1	NA	NA	0.965504
GO:0001914	GO:REGULATION OF T CELL MEDIATED CYTOTOXICITY	0	0	:	2.50688e-05	0.00100076	1	NA	NA	0.965504
GO:0001915	GO:NEGATIVE REGULATION OF T CELL MEDIATED CYTOTOXICITY	0	0	:	1.72784e-05	0.000689763	1	NA	NA	0.965504
GO:0001916	GO:POSITIVE REGULATION OF T CELL MEDIATED CYTOTOXICITY	0	0	:	7.79036e-06	0.000310995	1	NA	NA	0.965504
GO:0001919	GO:REGULATION OF RECEPTOR RECYCLING	0	0	:	3.771e-05	0.0015054	1	NA	NA	0.965504
GO:0001921	GO:POSITIVE REGULATION OF RECEPTOR RECYCLING	0	0	:	3.0886e-05	0.00123298	1	NA	NA	0.965504
GO:0001937	GO:NEGATIVE REGULATION OF ENDOTHELIAL CELL PROLIFERATION	0	0	:	5.36296e-05	0.00214092	1	NA	NA	0.965504
GO:0001941	GO:POSTSYNAPTIC MEMBRANE ORGANIZATION	0	0	:	8.13469e-05	0.00324741	1	NA	NA	0.965504
GO:0001953	GO:NEGATIVE REGULATION OF CELL-MATRIX ADHESION	0	0	:	6.6452e-05	0.0026528	1	NA	NA	0.965504
GO:0001955	GO:BLOOD VESSEL MATURATION	0	0	:	1.49543e-05	0.000596984	1	NA	NA	0.965504
GO:0001956	GO:POSITIVE REGULATION OF NEUROTRANSMITTER SECRETION	0	0	:	2.09698e-05	0.000837126	1	NA	NA	0.965504
GO:0001957	GO:INTRAMEMBRANOUS OSSIFICATION	0	0	:	1.61177e-05	0.000643426	1	NA	NA	0.965504
GO:0001958	GO:ENDOCHONDRAL OSSIFICATION	0	0	:	5.00402e-05	0.00199763	1	NA	NA	0.965504
GO:0001963	GO:SYNAPTIC TRANSMISSION, DOPAMINERGIC	0	0	:	2.55282e-05	0.0010191	1	NA	NA	0.965504
GO:0001964	GO:STARTLE RESPONSE	0	0	:	4.1876e-05	0.00167171	1	NA	NA	0.965504
GO:0001967	GO:SUCKLING BEHAVIOR	0	0	:	3.73704e-05	0.00149184	1	NA	NA	0.965504
GO:0001973	GO:ADENOSINE RECEPTOR SIGNALING PATHWAY	0	0	:	1.77229e-05	0.000707507	1	NA	NA	0.965504
GO:0001976	GO:NEUROLOGICAL SYSTEM PROCESS INVOLVED IN REGULATION OF SYSTEMIC ARTERIAL BLOOD PRESSURE	0	0	:	1.65424e-05	0.000660379	1	NA	NA	0.965504
GO:0001977	GO:RENAL SYSTEM PROCESS INVOLVED IN REGULATION OF BLOOD VOLUME	0	0	:	1.03613e-05	0.000413628	1	NA	NA	0.965504
GO:0001990	GO:REGULATION OF SYSTEMIC ARTERIAL BLOOD PRESSURE BY HORMONE	0	0	:	1.00235e-05	0.000400144	1	NA	NA	0.965504
GO:0001991	GO:REGULATION OF SYSTEMIC ARTERIAL BLOOD PRESSURE BY CIRCULATORY RENIN-ANGIOTENSIN	0	0	:	6.36206e-06	0.000253977	1	NA	NA	0.965504
GO:0001993	GO:REGULATION OF SYSTEMIC ARTERIAL BLOOD PRESSURE BY NOREPINEPHRINE-EPINEPHRINE	0	0	:	4.60766e-06	0.00018394	1	NA	NA	0.965504
GO:0002002	GO:REGULATION OF ANGIOTENSIN LEVELS IN BLOOD	0	0	:	6.36206e-06	0.000253977	1	NA	NA	0.965504
GO:0002003	GO:ANGIOTENSIN MATURATION	0	0	:	3.94231e-06	0.000157379	1	NA	NA	0.965504
GO:0002021	GO:RESPONSE TO DIETARY EXCESS	0	0	:	1.70324e-05	0.000679944	1	NA	NA	0.965504
GO:0002043	GO:BLOOD VESSEL ENDOTHELIAL CELL PROLIFERATION INVOLVED IN SPROUTING ANGIOGENESIS	0	0	:	1.43601e-05	0.000573261	1	NA	NA	0.965504
GO:0002052	GO:POSITIVE REGULATION OF NEUROBLAST PROLIFERATION	0	0	:	3.49498e-05	0.00139521	1	NA	NA	0.965504
GO:0002062	GO:CHONDROCYTE DIFFERENTIATION	0	0	:	0.000157307	0.00627977	1	NA	NA	0.965504
GO:0002063	GO:CHONDROCYTE DEVELOPMENT	0	0	:	7.01824e-05	0.00280172	1	NA	NA	0.965504
GO:0002069	GO:COLUMNAR/CUBOIDAL EPITHELIAL CELL MATURATION	0	0	:	8.50508e-06	0.000339527	1	NA	NA	0.965504
GO:0002070	GO:EPITHELIAL CELL MATURATION	0	0	:	1.74018e-05	0.000694688	1	NA	NA	0.965504
GO:0002076	GO:OSTEOBLAST DEVELOPMENT	0	0	:	4.18834e-05	0.00167201	1	NA	NA	0.965504
GO:0002082	GO:REGULATION OF OXIDATIVE PHOSPHORYLATION	0	0	:	2.03293e-05	0.000811555	1	NA	NA	0.965504
GO:0002084	GO:PROTEIN DEPALMITOYLATION	0	0	:	3.66046e-06	0.000146127	1	NA	NA	0.965504
GO:0002087	GO:REGULATION OF RESPIRATORY GASEOUS EXCHANGE BY NEUROLOGICAL SYSTEM PROCESS	0	0	:	2.76067e-05	0.00110208	1	NA	NA	0.965504
GO:0002090	GO:REGULATION OF RECEPTOR INTERNALIZATION	0	0	:	5.42575e-05	0.00216599	1	NA	NA	0.965504
GO:0002091	GO:NEGATIVE REGULATION OF RECEPTOR INTERNALIZATION	0	0	:	1.19603e-05	0.000477462	1	NA	NA	0.965504
GO:0002092	GO:POSITIVE REGULATION OF RECEPTOR INTERNALIZATION	0	0	:	3.98422e-05	0.00159052	1	NA	NA	0.965504
GO:0002093	GO:AUDITORY RECEPTOR CELL MORPHOGENESIS	0	0	:	1.67793e-05	0.000669837	1	NA	NA	0.965504
GO:0002115	GO:STORE-OPERATED CALCIUM ENTRY	0	0	:	8.01995e-06	0.000320161	1	NA	NA	0.965504
GO:0002118	GO:AGGRESSIVE BEHAVIOR	0	0	:	7.07864e-06	0.000282583	1	NA	NA	0.965504
GO:0002138	GO:RETINOIC ACID BIOSYNTHETIC PROCESS	0	0	:	6.30454e-06	0.000251681	1	NA	NA	0.965504
GO:0002154	GO:THYROID HORMONE MEDIATED SIGNALING PATHWAY	0	0	:	9.39374e-06	0.000375003	1	NA	NA	0.965504
GO:0002158	GO:OSTEOCLAST PROLIFERATION	0	0	:	6.79734e-06	0.000271353	1	NA	NA	0.965504
GO:0002176	GO:MALE GERM CELL PROLIFERATION	0	0	:	2.88746e-06	0.000115269	1	NA	NA	0.965504
GO:0002181	GO:CYTOPLASMIC TRANSLATION	0	0	:	9.95249e-05	0.00397309	1	NA	NA	0.965504
GO:0002182	GO:CYTOPLASMIC TRANSLATIONAL ELONGATION	0	0	:	4.31287e-06	0.000172172	1	NA	NA	0.965504
GO:0002183	GO:CYTOPLASMIC TRANSLATIONAL INITIATION	0	0	:	4.07717e-05	0.00162763	1	NA	NA	0.965504
GO:0002200	GO:SOMATIC DIVERSIFICATION OF IMMUNE RECEPTORS	0	0	:	0.000111311	0.00444361	1	NA	NA	0.965504
GO:0002204	GO:SOMATIC RECOMBINATION OF IMMUNOGLOBULIN GENES INVOLVED IN IMMUNE RESPONSE	0	0	:	7.84277e-05	0.00313087	1	NA	NA	0.965504
GO:0002208	GO:SOMATIC DIVERSIFICATION OF IMMUNOGLOBULINS INVOLVED IN IMMUNE RESPONSE	0	0	:	7.84277e-05	0.00313087	1	NA	NA	0.965504
GO:0002209	GO:BEHAVIORAL DEFENSE RESPONSE	0	0	:	5.85695e-05	0.00233812	1	NA	NA	0.965504
GO:0002227	GO:INNATE IMMUNE RESPONSE IN MUCOSA	0	0	:	1.17938e-06	4.70816e-05	1	NA	NA	0.965504
GO:0002228	GO:NATURAL KILLER CELL MEDIATED IMMUNITY	0	0	:	6.94475e-05	0.00277238	1	NA	NA	0.965504
GO:0002230	GO:POSITIVE REGULATION OF DEFENSE RESPONSE TO VIRUS BY HOST	0	0	:	1.86345e-05	0.000743897	1	NA	NA	0.965504
GO:0002246	GO:WOUND HEALING INVOLVED IN INFLAMMATORY RESPONSE	0	0	:	4.72315e-06	0.000188551	1	NA	NA	0.965504
GO:0002248	GO:CONNECTIVE TISSUE REPLACEMENT INVOLVED IN INFLAMMATORY RESPONSE WOUND HEALING	0	0	:	4.72315e-06	0.000188551	1	NA	NA	0.965504
GO:0002249	GO:LYMPHOCYTE ANERGY	0	0	:	1.1144e-05	0.000444876	1	NA	NA	0.965504
GO:0002251	GO:ORGAN OR TISSUE SPECIFIC IMMUNE RESPONSE	0	0	:	1.15361e-05	0.000460526	1	NA	NA	0.965504
GO:0002278	GO:EOSINOPHIL ACTIVATION INVOLVED IN IMMUNE RESPONSE	0	0	:	9.46071e-07	3.77676e-05	1	NA	NA	0.965504
GO:0002279	GO:MAST CELL ACTIVATION INVOLVED IN IMMUNE RESPONSE	0	0	:	5.32468e-05	0.00212564	1	NA	NA	0.965504
GO:0002281	GO:MACROPHAGE ACTIVATION INVOLVED IN IMMUNE RESPONSE	0	0	:	1.13957e-05	0.000454922	1	NA	NA	0.965504
GO:0002291	GO:T CELL ACTIVATION VIA T CELL RECEPTOR CONTACT WITH ANTIGEN BOUND TO MHC MOLECULE ON ANTIGEN PRESENTING CELL	0	0	:	9.02396e-06	0.000360241	1	NA	NA	0.965504
GO:0002295	GO:T-HELPER CELL LINEAGE COMMITMENT	0	0	:	1.71763e-05	0.000685688	1	NA	NA	0.965504
GO:0002318	GO:MYELOID PROGENITOR CELL DIFFERENTIATION	0	0	:	1.36263e-05	0.00054397	1	NA	NA	0.965504
GO:0002320	GO:LYMPHOID PROGENITOR CELL DIFFERENTIATION	0	0	:	5.44955e-05	0.00217549	1	NA	NA	0.965504
GO:0002323	GO:NATURAL KILLER CELL ACTIVATION INVOLVED IN IMMUNE RESPONSE	0	0	:	1.17504e-05	0.000469081	1	NA	NA	0.965504
GO:0002327	GO:IMMATURE B CELL DIFFERENTIATION	0	0	:	2.48134e-05	0.000990565	1	NA	NA	0.965504
GO:0002328	GO:PRO-B CELL DIFFERENTIATION	0	0	:	4.42907e-05	0.00176811	1	NA	NA	0.965504
GO:0002347	GO:RESPONSE TO TUMOR CELL	0	0	:	1.48174e-05	0.000591519	1	NA	NA	0.965504
GO:0002349	GO:HISTAMINE PRODUCTION INVOLVED IN INFLAMMATORY RESPONSE	0	0	:	7.78255e-06	0.000310683	1	NA	NA	0.965504
GO:0002360	GO:T CELL LINEAGE COMMITMENT	0	0	:	4.66395e-05	0.00186187	1	NA	NA	0.965504
GO:0002363	GO:ALPHA-BETA T CELL LINEAGE COMMITMENT	0	0	:	1.91727e-05	0.000765385	1	NA	NA	0.965504
GO:0002369	GO:T CELL CYTOKINE PRODUCTION	0	0	:	4.74505e-05	0.00189425	1	NA	NA	0.965504
GO:0002381	GO:IMMUNOGLOBULIN PRODUCTION INVOLVED IN IMMUNOGLOBULIN MEDIATED IMMUNE RESPONSE	0	0	:	8.50179e-05	0.00339396	1	NA	NA	0.965504
GO:0002385	GO:MUCOSAL IMMUNE RESPONSE	0	0	:	1.08742e-05	0.000434105	1	NA	NA	0.965504
GO:0002407	GO:DENDRITIC CELL CHEMOTAXIS	0	0	:	7.23796e-06	0.000288943	1	NA	NA	0.965504
GO:0002418	GO:IMMUNE RESPONSE TO TUMOR CELL	0	0	:	1.00808e-05	0.00040243	1	NA	NA	0.965504
GO:0002420	GO:NATURAL KILLER CELL MEDIATED CYTOTOXICITY DIRECTED AGAINST TUMOR CELL TARGET	0	0	:	5.28516e-06	0.000210986	1	NA	NA	0.965504
GO:0002423	GO:NATURAL KILLER CELL MEDIATED IMMUNE RESPONSE TO TUMOR CELL	0	0	:	5.28516e-06	0.000210986	1	NA	NA	0.965504
GO:0002430	GO:COMPLEMENT RECEPTOR MEDIATED SIGNALING PATHWAY	0	0	:	1.71096e-06	6.83022e-05	1	NA	NA	0.965504
GO:0002437	GO:INFLAMMATORY RESPONSE TO ANTIGENIC STIMULUS	0	0	:	4.68529e-05	0.00187039	1	NA	NA	0.965504
GO:0002438	GO:ACUTE INFLAMMATORY RESPONSE TO ANTIGENIC STIMULUS	0	0	:	2.01844e-05	0.000805772	1	NA	NA	0.965504
GO:0002441	GO:HISTAMINE SECRETION INVOLVED IN INFLAMMATORY RESPONSE	0	0	:	7.78255e-06	0.000310683	1	NA	NA	0.965504
GO:0002447	GO:EOSINOPHIL MEDIATED IMMUNITY	0	0	:	9.46071e-07	3.77676e-05	1	NA	NA	0.965504
GO:0002448	GO:MAST CELL MEDIATED IMMUNITY	0	0	:	5.32468e-05	0.00212564	1	NA	NA	0.965504
GO:0002456	GO:T CELL MEDIATED IMMUNITY	0	0	:	9.27375e-05	0.00370213	1	NA	NA	0.965504
GO:0002467	GO:GERMINAL CENTER FORMATION	0	0	:	3.29997e-05	0.00131736	1	NA	NA	0.965504
GO:0002468	GO:DENDRITIC CELL ANTIGEN PROCESSING AND PRESENTATION	0	0	:	9.62752e-06	0.000384336	1	NA	NA	0.965504
GO:0002475	GO:ANTIGEN PROCESSING AND PRESENTATION VIA MHC CLASS IB	0	0	:	1.00617e-05	0.000401668	1	NA	NA	0.965504
GO:0002480	GO:ANTIGEN PROCESSING AND PRESENTATION OF EXOGENOUS PEPTIDE ANTIGEN VIA MHC CLASS I, TAP-INDEPENDENT	0	0	:	6.74464e-06	0.00026925	1	NA	NA	0.965504
GO:0002483	GO:ANTIGEN PROCESSING AND PRESENTATION OF ENDOGENOUS PEPTIDE ANTIGEN	0	0	:	1.78269e-06	7.11657e-05	1	NA	NA	0.965504
GO:0002507	GO:TOLERANCE INDUCTION	0	0	:	2.95988e-05	0.0011816	1	NA	NA	0.965504
GO:0002517	GO:T CELL TOLERANCE INDUCTION	0	0	:	1.32431e-05	0.00052867	1	NA	NA	0.965504
GO:0002523	GO:LEUKOCYTE MIGRATION INVOLVED IN INFLAMMATORY RESPONSE	0	0	:	1.97964e-06	7.9028e-05	1	NA	NA	0.965504
GO:0002524	GO:HYPERSENSITIVITY	0	0	:	1.49742e-05	0.000597777	1	NA	NA	0.965504
GO:0002532	GO:PRODUCTION OF MOLECULAR MEDIATOR INVOLVED IN INFLAMMATORY RESPONSE	0	0	:	3.53604e-05	0.0014116	1	NA	NA	0.965504
GO:0002534	GO:CYTOKINE PRODUCTION INVOLVED IN INFLAMMATORY RESPONSE	0	0	:	1.81129e-05	0.000723076	1	NA	NA	0.965504
GO:0002544	GO:CHRONIC INFLAMMATORY RESPONSE	0	0	:	1.6313e-05	0.000651222	1	NA	NA	0.965504
GO:0002548	GO:MONOCYTE CHEMOTAXIS	0	0	:	2.98744e-05	0.0011926	1	NA	NA	0.965504
GO:0002551	GO:MAST CELL CHEMOTAXIS	0	0	:	1.54884e-05	0.000618306	1	NA	NA	0.965504
GO:0002553	GO:HISTAMINE SECRETION BY MAST CELL	0	0	:	7.78255e-06	0.000310683	1	NA	NA	0.965504
GO:0002562	GO:SOMATIC DIVERSIFICATION OF IMMUNE RECEPTORS VIA GERMLINE RECOMBINATION WITHIN A SINGLE LOCUS	0	0	:	0.000103143	0.00411752	1	NA	NA	0.965504
GO:0002566	GO:SOMATIC DIVERSIFICATION OF IMMUNE RECEPTORS VIA SOMATIC MUTATION	0	0	:	1.27622e-05	0.000509475	1	NA	NA	0.965504
GO:0002577	GO:REGULATION OF ANTIGEN PROCESSING AND PRESENTATION	0	0	:	1.17717e-05	0.000469933	1	NA	NA	0.965504
GO:0002578	GO:NEGATIVE REGULATION OF ANTIGEN PROCESSING AND PRESENTATION	0	0	:	5.96443e-06	0.000238103	1	NA	NA	0.965504
GO:0002579	GO:POSITIVE REGULATION OF ANTIGEN PROCESSING AND PRESENTATION	0	0	:	3.66309e-06	0.000146232	1	NA	NA	0.965504
GO:0002604	GO:REGULATION OF DENDRITIC CELL ANTIGEN PROCESSING AND PRESENTATION	0	0	:	9.62752e-06	0.000384336	1	NA	NA	0.965504
GO:0002606	GO:POSITIVE REGULATION OF DENDRITIC CELL ANTIGEN PROCESSING AND PRESENTATION	0	0	:	3.66309e-06	0.000146232	1	NA	NA	0.965504
GO:0002634	GO:REGULATION OF GERMINAL CENTER FORMATION	0	0	:	2.30392e-05	0.000919736	1	NA	NA	0.965504
GO:0002637	GO:REGULATION OF IMMUNOGLOBULIN PRODUCTION	0	0	:	0.000100483	0.00401132	1	NA	NA	0.965504
GO:0002638	GO:NEGATIVE REGULATION OF IMMUNOGLOBULIN PRODUCTION	0	0	:	2.52132e-05	0.00100652	1	NA	NA	0.965504
GO:0002639	GO:POSITIVE REGULATION OF IMMUNOGLOBULIN PRODUCTION	0	0	:	5.91352e-05	0.00236071	1	NA	NA	0.965504
GO:0002643	GO:REGULATION OF TOLERANCE INDUCTION	0	0	:	2.27461e-05	0.000908037	1	NA	NA	0.965504
GO:0002645	GO:POSITIVE REGULATION OF TOLERANCE INDUCTION	0	0	:	7.41668e-06	0.000296078	1	NA	NA	0.965504
GO:0002664	GO:REGULATION OF T CELL TOLERANCE INDUCTION	0	0	:	1.32431e-05	0.00052867	1	NA	NA	0.965504
GO:0002666	GO:POSITIVE REGULATION OF T CELL TOLERANCE INDUCTION	0	0	:	6.77805e-06	0.000270583	1	NA	NA	0.965504
GO:0002667	GO:REGULATION OF T CELL ANERGY	0	0	:	1.1144e-05	0.000444876	1	NA	NA	0.965504
GO:0002674	GO:NEGATIVE REGULATION OF ACUTE INFLAMMATORY RESPONSE	0	0	:	2.32633e-05	0.000928681	1	NA	NA	0.965504
GO:0002675	GO:POSITIVE REGULATION OF ACUTE INFLAMMATORY RESPONSE	0	0	:	2.80888e-05	0.00112132	1	NA	NA	0.965504
GO:0002676	GO:REGULATION OF CHRONIC INFLAMMATORY RESPONSE	0	0	:	5.86261e-06	0.000234038	1	NA	NA	0.965504
GO:0002677	GO:NEGATIVE REGULATION OF CHRONIC INFLAMMATORY RESPONSE	0	0	:	4.7723e-06	0.000190512	1	NA	NA	0.965504
GO:0002679	GO:RESPIRATORY BURST INVOLVED IN DEFENSE RESPONSE	0	0	:	5.48078e-06	0.000218796	1	NA	NA	0.965504
GO:0002686	GO:NEGATIVE REGULATION OF LEUKOCYTE MIGRATION	0	0	:	2.52389e-05	0.00100755	1	NA	NA	0.965504
GO:0002689	GO:NEGATIVE REGULATION OF LEUKOCYTE CHEMOTAXIS	0	0	:	6.39581e-06	0.000255324	1	NA	NA	0.965504
GO:0002691	GO:REGULATION OF CELLULAR EXTRAVASATION	0	0	:	2.68904e-05	0.00107348	1	NA	NA	0.965504
GO:0002692	GO:NEGATIVE REGULATION OF CELLULAR EXTRAVASATION	0	0	:	1.02221e-05	0.000408072	1	NA	NA	0.965504
GO:0002693	GO:POSITIVE REGULATION OF CELLULAR EXTRAVASATION	0	0	:	1.66682e-05	0.000665405	1	NA	NA	0.965504
GO:0002705	GO:POSITIVE REGULATION OF LEUKOCYTE MEDIATED IMMUNITY	0	0	:	0.000150131	0.0059933	1	NA	NA	0.965504
GO:0002707	GO:NEGATIVE REGULATION OF LYMPHOCYTE MEDIATED IMMUNITY	0	0	:	4.07956e-05	0.00162858	1	NA	NA	0.965504
GO:0002708	GO:POSITIVE REGULATION OF LYMPHOCYTE MEDIATED IMMUNITY	0	0	:	0.000135053	0.0053914	1	NA	NA	0.965504
GO:0002709	GO:REGULATION OF T CELL MEDIATED IMMUNITY	0	0	:	6.25474e-05	0.00249693	1	NA	NA	0.965504
GO:0002710	GO:NEGATIVE REGULATION OF T CELL MEDIATED IMMUNITY	0	0	:	2.13757e-05	0.000853327	1	NA	NA	0.965504
GO:0002711	GO:POSITIVE REGULATION OF T CELL MEDIATED IMMUNITY	0	0	:	3.98863e-05	0.00159228	1	NA	NA	0.965504
GO:0002712	GO:REGULATION OF B CELL MEDIATED IMMUNITY	0	0	:	9.34788e-05	0.00373172	1	NA	NA	0.965504
GO:0002713	GO:NEGATIVE REGULATION OF B CELL MEDIATED IMMUNITY	0	0	:	1.79258e-05	0.000715607	1	NA	NA	0.965504
GO:0002714	GO:POSITIVE REGULATION OF B CELL MEDIATED IMMUNITY	0	0	:	6.88159e-05	0.00274717	1	NA	NA	0.965504
GO:0002715	GO:REGULATION OF NATURAL KILLER CELL MEDIATED IMMUNITY	0	0	:	3.7426e-05	0.00149407	1	NA	NA	0.965504
GO:0002716	GO:NEGATIVE REGULATION OF NATURAL KILLER CELL MEDIATED IMMUNITY	0	0	:	5.25443e-06	0.00020976	1	NA	NA	0.965504
GO:0002717	GO:POSITIVE REGULATION OF NATURAL KILLER CELL MEDIATED IMMUNITY	0	0	:	3.2712e-05	0.00130588	1	NA	NA	0.965504
GO:0002724	GO:REGULATION OF T CELL CYTOKINE PRODUCTION	0	0	:	2.79274e-05	0.00111488	1	NA	NA	0.965504
GO:0002725	GO:NEGATIVE REGULATION OF T CELL CYTOKINE PRODUCTION	0	0	:	4.09726e-06	0.000163565	1	NA	NA	0.965504
GO:0002726	GO:POSITIVE REGULATION OF T CELL CYTOKINE PRODUCTION	0	0	:	2.38301e-05	0.000951311	1	NA	NA	0.965504
GO:0002740	GO:NEGATIVE REGULATION OF CYTOKINE SECRETION INVOLVED IN IMMUNE RESPONSE	0	0	:	3.40144e-06	0.000135787	1	NA	NA	0.965504
GO:0002753	GO:CYTOPLASMIC PATTERN RECOGNITION RECEPTOR SIGNALING PATHWAY	0	0	:	8.73061e-05	0.0034853	1	NA	NA	0.965504
GO:0002755	GO:MYD88-DEPENDENT TOLL-LIKE RECEPTOR SIGNALING PATHWAY	0	0	:	4.20965e-05	0.00168052	1	NA	NA	0.965504
GO:0002762	GO:NEGATIVE REGULATION OF MYELOID LEUKOCYTE DIFFERENTIATION	0	0	:	6.327e-05	0.00252577	1	NA	NA	0.965504
GO:0002763	GO:POSITIVE REGULATION OF MYELOID LEUKOCYTE DIFFERENTIATION	0	0	:	5.61139e-05	0.00224009	1	NA	NA	0.965504
GO:0002821	GO:POSITIVE REGULATION OF ADAPTIVE IMMUNE RESPONSE	0	0	:	0.00012296	0.00490863	1	NA	NA	0.965504
GO:0002824	GO:POSITIVE REGULATION OF ADAPTIVE IMMUNE RESPONSE BASED ON SOMATIC RECOMBINATION OF IMMUNE RECEPTORS BUILT FROM IMMUNOGLOBULIN SUPERFAMILY DOMAINS	0	0	:	0.000117432	0.00468796	1	NA	NA	0.965504
GO:0002827	GO:POSITIVE REGULATION OF T-HELPER 1 TYPE IMMUNE RESPONSE	0	0	:	7.0732e-06	0.000282366	1	NA	NA	0.965504
GO:0002828	GO:REGULATION OF TYPE 2 IMMUNE RESPONSE	0	0	:	2.78961e-05	0.00111363	1	NA	NA	0.965504
GO:0002829	GO:NEGATIVE REGULATION OF TYPE 2 IMMUNE RESPONSE	0	0	:	1.42239e-05	0.000567826	1	NA	NA	0.965504
GO:0002830	GO:POSITIVE REGULATION OF TYPE 2 IMMUNE RESPONSE	0	0	:	1.36722e-05	0.000545801	1	NA	NA	0.965504
GO:0002833	GO:POSITIVE REGULATION OF RESPONSE TO BIOTIC STIMULUS	0	0	:	4.62544e-05	0.0018465	1	NA	NA	0.965504
GO:0002834	GO:REGULATION OF RESPONSE TO TUMOR CELL	0	0	:	1.00808e-05	0.00040243	1	NA	NA	0.965504
GO:0002836	GO:POSITIVE REGULATION OF RESPONSE TO TUMOR CELL	0	0	:	7.33668e-06	0.000292884	1	NA	NA	0.965504
GO:0002837	GO:REGULATION OF IMMUNE RESPONSE TO TUMOR CELL	0	0	:	1.00808e-05	0.00040243	1	NA	NA	0.965504
GO:0002839	GO:POSITIVE REGULATION OF IMMUNE RESPONSE TO TUMOR CELL	0	0	:	7.33668e-06	0.000292884	1	NA	NA	0.965504
GO:0002855	GO:REGULATION OF NATURAL KILLER CELL MEDIATED IMMUNE RESPONSE TO TUMOR CELL	0	0	:	5.28516e-06	0.000210986	1	NA	NA	0.965504
GO:0002857	GO:POSITIVE REGULATION OF NATURAL KILLER CELL MEDIATED IMMUNE RESPONSE TO TUMOR CELL	0	0	:	3.2151e-06	0.000128349	1	NA	NA	0.965504
GO:0002858	GO:REGULATION OF NATURAL KILLER CELL MEDIATED CYTOTOXICITY DIRECTED AGAINST TUMOR CELL TARGET	0	0	:	5.28516e-06	0.000210986	1	NA	NA	0.965504
GO:0002860	GO:POSITIVE REGULATION OF NATURAL KILLER CELL MEDIATED CYTOTOXICITY DIRECTED AGAINST TUMOR CELL TARGET	0	0	:	3.2151e-06	0.000128349	1	NA	NA	0.965504
GO:0002861	GO:REGULATION OF INFLAMMATORY RESPONSE TO ANTIGENIC STIMULUS	0	0	:	1.81498e-05	0.000724548	1	NA	NA	0.965504
GO:0002862	GO:NEGATIVE REGULATION OF INFLAMMATORY RESPONSE TO ANTIGENIC STIMULUS	0	0	:	2.58092e-06	0.000103032	1	NA	NA	0.965504
GO:0002863	GO:POSITIVE REGULATION OF INFLAMMATORY RESPONSE TO ANTIGENIC STIMULUS	0	0	:	1.55688e-05	0.000621516	1	NA	NA	0.965504
GO:0002864	GO:REGULATION OF ACUTE INFLAMMATORY RESPONSE TO ANTIGENIC STIMULUS	0	0	:	1.55504e-05	0.000620781	1	NA	NA	0.965504
GO:0002865	GO:NEGATIVE REGULATION OF ACUTE INFLAMMATORY RESPONSE TO ANTIGENIC STIMULUS	0	0	:	2.58092e-06	0.000103032	1	NA	NA	0.965504
GO:0002866	GO:POSITIVE REGULATION OF ACUTE INFLAMMATORY RESPONSE TO ANTIGENIC STIMULUS	0	0	:	1.29695e-05	0.00051775	1	NA	NA	0.965504
GO:0002870	GO:T CELL ANERGY	0	0	:	1.1144e-05	0.000444876	1	NA	NA	0.965504
GO:0002883	GO:REGULATION OF HYPERSENSITIVITY	0	0	:	1.4108e-05	0.000563198	1	NA	NA	0.965504
GO:0002885	GO:POSITIVE REGULATION OF HYPERSENSITIVITY	0	0	:	1.18805e-05	0.000474277	1	NA	NA	0.965504
GO:0002886	GO:REGULATION OF MYELOID LEUKOCYTE MEDIATED IMMUNITY	0	0	:	4.37631e-05	0.00174705	1	NA	NA	0.965504
GO:0002887	GO:NEGATIVE REGULATION OF MYELOID LEUKOCYTE MEDIATED IMMUNITY	0	0	:	8.46674e-06	0.000337997	1	NA	NA	0.965504
GO:0002888	GO:POSITIVE REGULATION OF MYELOID LEUKOCYTE MEDIATED IMMUNITY	0	0	:	2.62593e-05	0.00104828	1	NA	NA	0.965504
GO:0002889	GO:REGULATION OF IMMUNOGLOBULIN MEDIATED IMMUNE RESPONSE	0	0	:	9.34788e-05	0.00373172	1	NA	NA	0.965504
GO:0002890	GO:NEGATIVE REGULATION OF IMMUNOGLOBULIN MEDIATED IMMUNE RESPONSE	0	0	:	1.79258e-05	0.000715607	1	NA	NA	0.965504
GO:0002891	GO:POSITIVE REGULATION OF IMMUNOGLOBULIN MEDIATED IMMUNE RESPONSE	0	0	:	6.88159e-05	0.00274717	1	NA	NA	0.965504
GO:0002902	GO:REGULATION OF B CELL APOPTOTIC PROCESS	0	0	:	3.34472e-05	0.00133523	1	NA	NA	0.965504
GO:0002903	GO:NEGATIVE REGULATION OF B CELL APOPTOTIC PROCESS	0	0	:	1.71024e-05	0.000682736	1	NA	NA	0.965504
GO:0002911	GO:REGULATION OF LYMPHOCYTE ANERGY	0	0	:	1.1144e-05	0.000444876	1	NA	NA	0.965504
GO:0002921	GO:NEGATIVE REGULATION OF HUMORAL IMMUNE RESPONSE	0	0	:	1.10221e-05	0.000440006	1	NA	NA	0.965504
GO:0002922	GO:POSITIVE REGULATION OF HUMORAL IMMUNE RESPONSE	0	0	:	1.02121e-05	0.000407671	1	NA	NA	0.965504
GO:0002923	GO:REGULATION OF HUMORAL IMMUNE RESPONSE MEDIATED BY CIRCULATING IMMUNOGLOBULIN	0	0	:	1.04733e-05	0.0004181	1	NA	NA	0.965504
GO:0002924	GO:NEGATIVE REGULATION OF HUMORAL IMMUNE RESPONSE MEDIATED BY CIRCULATING IMMUNOGLOBULIN	0	0	:	9.383e-06	0.000374574	1	NA	NA	0.965504
GO:0002931	GO:RESPONSE TO ISCHEMIA	0	0	:	7.15247e-05	0.0028553	1	NA	NA	0.965504
GO:0003009	GO:SKELETAL MUSCLE CONTRACTION	0	0	:	4.26331e-05	0.00170194	1	NA	NA	0.965504
GO:0003044	GO:REGULATION OF SYSTEMIC ARTERIAL BLOOD PRESSURE MEDIATED BY A CHEMICAL SIGNAL	0	0	:	1.62095e-05	0.000647093	1	NA	NA	0.965504
GO:0003062	GO:REGULATION OF HEART RATE BY CHEMICAL SIGNAL	0	0	:	1.42382e-05	0.000568398	1	NA	NA	0.965504
GO:0003071	GO:RENAL SYSTEM PROCESS INVOLVED IN REGULATION OF SYSTEMIC ARTERIAL BLOOD PRESSURE	0	0	:	1.12867e-05	0.00045057	1	NA	NA	0.965504
GO:0003073	GO:REGULATION OF SYSTEMIC ARTERIAL BLOOD PRESSURE	0	0	:	6.85789e-05	0.0027377	1	NA	NA	0.965504
GO:0003081	GO:REGULATION OF SYSTEMIC ARTERIAL BLOOD PRESSURE BY RENIN-ANGIOTENSIN	0	0	:	7.28746e-06	0.000290919	1	NA	NA	0.965504
GO:0003084	GO:POSITIVE REGULATION OF SYSTEMIC ARTERIAL BLOOD PRESSURE	0	0	:	8.77731e-06	0.000350395	1	NA	NA	0.965504
GO:0003085	GO:NEGATIVE REGULATION OF SYSTEMIC ARTERIAL BLOOD PRESSURE	0	0	:	1.20989e-05	0.000482996	1	NA	NA	0.965504
GO:0003091	GO:RENAL WATER HOMEOSTASIS	0	0	:	3.88918e-05	0.00155258	1	NA	NA	0.965504
GO:0003093	GO:REGULATION OF GLOMERULAR FILTRATION	0	0	:	9.39137e-06	0.000374908	1	NA	NA	0.965504
GO:0003094	GO:GLOMERULAR FILTRATION	0	0	:	2.31574e-05	0.000924456	1	NA	NA	0.965504
GO:0003097	GO:RENAL WATER TRANSPORT	0	0	:	3.96665e-06	0.000158351	1	NA	NA	0.965504
GO:0003128	GO:HEART FIELD SPECIFICATION	0	0	:	4.72849e-05	0.00188764	1	NA	NA	0.965504
GO:0003139	GO:SECONDARY HEART FIELD SPECIFICATION	0	0	:	4.44896e-05	0.00177605	1	NA	NA	0.965504
GO:0003140	GO:DETERMINATION OF LEFT/RIGHT ASYMMETRY IN LATERAL MESODERM	0	0	:	4.91248e-06	0.000196109	1	NA	NA	0.965504
GO:0003148	GO:OUTFLOW TRACT SEPTUM MORPHOGENESIS	0	0	:	8.89183e-05	0.00354967	1	NA	NA	0.965504
GO:0003157	GO:ENDOCARDIUM DEVELOPMENT	0	0	:	2.72494e-05	0.00108781	1	NA	NA	0.965504
GO:0003159	GO:MORPHOGENESIS OF AN ENDOTHELIUM	0	0	:	1.80013e-05	0.00071862	1	NA	NA	0.965504
GO:0003160	GO:ENDOCARDIUM MORPHOGENESIS	0	0	:	1.75811e-05	0.000701847	1	NA	NA	0.965504
GO:0003161	GO:CARDIAC CONDUCTION SYSTEM DEVELOPMENT	0	0	:	2.46464e-05	0.000983897	1	NA	NA	0.965504
GO:0003171	GO:ATRIOVENTRICULAR VALVE DEVELOPMENT	0	0	:	5.26706e-05	0.00210264	1	NA	NA	0.965504
GO:0003174	GO:MITRAL VALVE DEVELOPMENT	0	0	:	3.32903e-05	0.00132896	1	NA	NA	0.965504
GO:0003175	GO:TRICUSPID VALVE DEVELOPMENT	0	0	:	1.5499e-05	0.000618727	1	NA	NA	0.965504
GO:0003176	GO:AORTIC VALVE DEVELOPMENT	0	0	:	1.56876e-05	0.000626259	1	NA	NA	0.965504
GO:0003177	GO:PULMONARY VALVE DEVELOPMENT	0	0	:	3.20671e-05	0.00128013	1	NA	NA	0.965504
GO:0003179	GO:HEART VALVE MORPHOGENESIS	0	0	:	9.2564e-05	0.0036952	1	NA	NA	0.965504
GO:0003180	GO:AORTIC VALVE MORPHOGENESIS	0	0	:	1.56876e-05	0.000626259	1	NA	NA	0.965504
GO:0003181	GO:ATRIOVENTRICULAR VALVE MORPHOGENESIS	0	0	:	5.03822e-05	0.00201128	1	NA	NA	0.965504
GO:0003183	GO:MITRAL VALVE MORPHOGENESIS	0	0	:	3.32903e-05	0.00132896	1	NA	NA	0.965504
GO:0003184	GO:PULMONARY VALVE MORPHOGENESIS	0	0	:	3.20671e-05	0.00128013	1	NA	NA	0.965504
GO:0003188	GO:HEART VALVE FORMATION	0	0	:	3.01824e-05	0.0012049	1	NA	NA	0.965504
GO:0003190	GO:ATRIOVENTRICULAR VALVE FORMATION	0	0	:	2.44823e-05	0.000977347	1	NA	NA	0.965504
GO:0003197	GO:ENDOCARDIAL CUSHION DEVELOPMENT	0	0	:	6.92971e-05	0.00276637	1	NA	NA	0.965504
GO:0003198	GO:EPITHELIAL TO MESENCHYMAL TRANSITION INVOLVED IN ENDOCARDIAL CUSHION FORMATION	0	0	:	3.46648e-05	0.00138384	1	NA	NA	0.965504
GO:0003203	GO:ENDOCARDIAL CUSHION MORPHOGENESIS	0	0	:	5.32967e-05	0.00212763	1	NA	NA	0.965504
GO:0003207	GO:CARDIAC CHAMBER FORMATION	0	0	:	2.47364e-05	0.000987491	1	NA	NA	0.965504
GO:0003211	GO:CARDIAC VENTRICLE FORMATION	0	0	:	2.18323e-05	0.000871555	1	NA	NA	0.965504
GO:0003214	GO:CARDIAC LEFT VENTRICLE MORPHOGENESIS	0	0	:	7.24661e-05	0.00289288	1	NA	NA	0.965504
GO:0003215	GO:CARDIAC RIGHT VENTRICLE MORPHOGENESIS	0	0	:	5.14126e-05	0.00205242	1	NA	NA	0.965504
GO:0003222	GO:VENTRICULAR TRABECULA MYOCARDIUM MORPHOGENESIS	0	0	:	4.99844e-05	0.0019954	1	NA	NA	0.965504
GO:0003228	GO:ATRIAL CARDIAC MUSCLE TISSUE DEVELOPMENT	0	0	:	1.08031e-05	0.000431266	1	NA	NA	0.965504
GO:0003253	GO:CARDIAC NEURAL CREST CELL MIGRATION INVOLVED IN OUTFLOW TRACT MORPHOGENESIS	0	0	:	9.47957e-06	0.000378429	1	NA	NA	0.965504
GO:0003256	GO:REGULATION OF TRANSCRIPTION FROM RNA POLYMERASE II PROMOTER INVOLVED IN MYOCARDIAL PRECURSOR CELL DIFFERENTIATION	0	0	:	2.1707e-05	0.000866552	1	NA	NA	0.965504
GO:0003263	GO:CARDIOBLAST PROLIFERATION	0	0	:	1.39236e-05	0.000555838	1	NA	NA	0.965504
GO:0003264	GO:REGULATION OF CARDIOBLAST PROLIFERATION	0	0	:	2.48356e-05	0.000991451	1	NA	NA	0.965504
GO:0003266	GO:REGULATION OF SECONDARY HEART FIELD CARDIOBLAST PROLIFERATION	0	0	:	2.37612e-05	0.000948559	1	NA	NA	0.965504
GO:0003272	GO:ENDOCARDIAL CUSHION FORMATION	0	0	:	4.58366e-05	0.00182982	1	NA	NA	0.965504
GO:0003278	GO:APOPTOTIC PROCESS INVOLVED IN HEART MORPHOGENESIS	0	0	:	7.6716e-06	0.000306254	1	NA	NA	0.965504
GO:0003283	GO:ATRIAL SEPTUM DEVELOPMENT	0	0	:	5.63436e-05	0.00224927	1	NA	NA	0.965504
GO:0003284	GO:SEPTUM PRIMUM DEVELOPMENT	0	0	:	1.08876e-05	0.00043464	1	NA	NA	0.965504
GO:0003298	GO:PHYSIOLOGICAL MUSCLE HYPERTROPHY	0	0	:	4.30845e-05	0.00171996	1	NA	NA	0.965504
GO:0003301	GO:PHYSIOLOGICAL CARDIAC MUSCLE HYPERTROPHY	0	0	:	4.30845e-05	0.00171996	1	NA	NA	0.965504
GO:0003307	GO:REGULATION OF WNT SIGNALING PATHWAY INVOLVED IN HEART DEVELOPMENT	0	0	:	4.62392e-06	0.000184589	1	NA	NA	0.965504
GO:0003310	GO:PANCREATIC A CELL DIFFERENTIATION	0	0	:	1.21022e-05	0.000483126	1	NA	NA	0.965504
GO:0003321	GO:POSITIVE REGULATION OF BLOOD PRESSURE BY EPINEPHRINE-NOREPINEPHRINE	0	0	:	3.94906e-06	0.000157649	1	NA	NA	0.965504
GO:0003334	GO:KERATINOCYTE DEVELOPMENT	0	0	:	2.15433e-05	0.000860021	1	NA	NA	0.965504
GO:0003337	GO:MESENCHYMAL TO EPITHELIAL TRANSITION INVOLVED IN METANEPHROS MORPHOGENESIS	0	0	:	2.20774e-05	0.000881343	1	NA	NA	0.965504
GO:0003338	GO:METANEPHROS MORPHOGENESIS	0	0	:	5.91565e-05	0.00236156	1	NA	NA	0.965504
GO:0003339	GO:REGULATION OF MESENCHYMAL TO EPITHELIAL TRANSITION INVOLVED IN METANEPHROS MORPHOGENESIS	0	0	:	1.82774e-05	0.000729643	1	NA	NA	0.965504
GO:0003341	GO:CILIUM MOVEMENT	0	0	:	8.53014e-06	0.000340527	1	NA	NA	0.965504
GO:0003348	GO:CARDIAC ENDOTHELIAL CELL DIFFERENTIATION	0	0	:	1.94026e-05	0.000774563	1	NA	NA	0.965504
GO:0003351	GO:EPITHELIAL CILIUM MOVEMENT	0	0	:	5.57242e-06	0.000222454	1	NA	NA	0.965504
GO:0003357	GO:NORADRENERGIC NEURON DIFFERENTIATION	0	0	:	3.49546e-06	0.00013954	1	NA	NA	0.965504
GO:0003360	GO:BRAINSTEM DEVELOPMENT	0	0	:	1.39043e-05	0.000555066	1	NA	NA	0.965504
GO:0003376	GO:SPHINGOSINE-1-PHOSPHATE SIGNALING PATHWAY	0	0	:	6.68845e-06	0.000267006	1	NA	NA	0.965504
GO:0003382	GO:EPITHELIAL CELL MORPHOGENESIS	0	0	:	6.2097e-05	0.00247894	1	NA	NA	0.965504
GO:0003406	GO:RETINAL PIGMENT EPITHELIUM DEVELOPMENT	0	0	:	1.12846e-05	0.000450486	1	NA	NA	0.965504
GO:0003413	GO:CHONDROCYTE DIFFERENTIATION INVOLVED IN ENDOCHONDRAL BONE MORPHOGENESIS	0	0	:	2.43282e-05	0.000971196	1	NA	NA	0.965504
GO:0003416	GO:ENDOCHONDRAL BONE GROWTH	0	0	:	3.73365e-05	0.00149049	1	NA	NA	0.965504
GO:0003417	GO:GROWTH PLATE CARTILAGE DEVELOPMENT	0	0	:	2.33383e-05	0.000931677	1	NA	NA	0.965504
GO:0003418	GO:GROWTH PLATE CARTILAGE CHONDROCYTE DIFFERENTIATION	0	0	:	1.78131e-05	0.000711108	1	NA	NA	0.965504
GO:0003433	GO:CHONDROCYTE DEVELOPMENT INVOLVED IN ENDOCHONDRAL BONE MORPHOGENESIS	0	0	:	1.89951e-05	0.000758295	1	NA	NA	0.965504
GO:0005513	GO:DETECTION OF CALCIUM ION	0	0	:	5.73865e-05	0.0022909	1	NA	NA	0.965504
GO:0005977	GO:GLYCOGEN METABOLIC PROCESS	0	0	:	8.25255e-05	0.00329446	1	NA	NA	0.965504
GO:0005978	GO:GLYCOGEN BIOSYNTHETIC PROCESS	0	0	:	5.5113e-05	0.00220014	1	NA	NA	0.965504
GO:0005979	GO:REGULATION OF GLYCOGEN BIOSYNTHETIC PROCESS	0	0	:	3.54938e-05	0.00141693	1	NA	NA	0.965504
GO:0005980	GO:GLYCOGEN CATABOLIC PROCESS	0	0	:	1.62505e-05	0.000648729	1	NA	NA	0.965504
GO:0005981	GO:REGULATION OF GLYCOGEN CATABOLIC PROCESS	0	0	:	2.53086e-06	0.000101033	1	NA	NA	0.965504
GO:0005984	GO:DISACCHARIDE METABOLIC PROCESS	0	0	:	4.40954e-06	0.000176031	1	NA	NA	0.965504
GO:0006000	GO:FRUCTOSE METABOLIC PROCESS	0	0	:	6.62104e-06	0.000264315	1	NA	NA	0.965504
GO:0006002	GO:FRUCTOSE 6-PHOSPHATE METABOLIC PROCESS	0	0	:	5.62871e-06	0.000224701	1	NA	NA	0.965504
GO:0006004	GO:FUCOSE METABOLIC PROCESS	0	0	:	4.82575e-06	0.000192646	1	NA	NA	0.965504
GO:0006007	GO:GLUCOSE CATABOLIC PROCESS	0	0	:	3.02047e-05	0.00120579	1	NA	NA	0.965504
GO:0006012	GO:GALACTOSE METABOLIC PROCESS	0	0	:	7.8223e-06	0.00031227	1	NA	NA	0.965504
GO:0006020	GO:INOSITOL METABOLIC PROCESS	0	0	:	9.55773e-06	0.000381549	1	NA	NA	0.965504
GO:0006029	GO:PROTEOGLYCAN METABOLIC PROCESS	0	0	:	0.00012502	0.00499087	1	NA	NA	0.965504
GO:0006040	GO:AMINO SUGAR METABOLIC PROCESS	0	0	:	2.47136e-05	0.00098658	1	NA	NA	0.965504
GO:0006044	GO:N-ACETYLGLUCOSAMINE METABOLIC PROCESS	0	0	:	1.06768e-05	0.000426225	1	NA	NA	0.965504
GO:0006047	GO:UDP-N-ACETYLGLUCOSAMINE METABOLIC PROCESS	0	0	:	1.2322e-05	0.000491902	1	NA	NA	0.965504
GO:0006048	GO:UDP-N-ACETYLGLUCOSAMINE BIOSYNTHETIC PROCESS	0	0	:	1.14152e-05	0.000455699	1	NA	NA	0.965504
GO:0006054	GO:N-ACETYLNEURAMINATE METABOLIC PROCESS	0	0	:	9.18909e-06	0.000366833	1	NA	NA	0.965504
GO:0006067	GO:ETHANOL METABOLIC PROCESS	0	0	:	2.98119e-06	0.000119011	1	NA	NA	0.965504
GO:0006071	GO:GLYCEROL METABOLIC PROCESS	0	0	:	8.27501e-06	0.000330343	1	NA	NA	0.965504
GO:0006072	GO:GLYCEROL-3-PHOSPHATE METABOLIC PROCESS	0	0	:	8.35036e-06	0.00033335	1	NA	NA	0.965504
GO:0006073	GO:CELLULAR GLUCAN METABOLIC PROCESS	0	0	:	8.25255e-05	0.00329446	1	NA	NA	0.965504
GO:0006081	GO:CELLULAR ALDEHYDE METABOLIC PROCESS	0	0	:	3.72962e-05	0.00148888	1	NA	NA	0.965504
GO:0006084	GO:ACETYL-COA METABOLIC PROCESS	0	0	:	4.37432e-05	0.00174625	1	NA	NA	0.965504
GO:0006085	GO:ACETYL-COA BIOSYNTHETIC PROCESS	0	0	:	1.56494e-05	0.000624732	1	NA	NA	0.965504
GO:0006086	GO:ACETYL-COA BIOSYNTHETIC PROCESS FROM PYRUVATE	0	0	:	1.09278e-05	0.000436244	1	NA	NA	0.965504
GO:0006089	GO:LACTATE METABOLIC PROCESS	0	0	:	1.92323e-05	0.000767763	1	NA	NA	0.965504
GO:0006098	GO:PENTOSE-PHOSPHATE SHUNT	0	0	:	8.43307e-06	0.000336653	1	NA	NA	0.965504
GO:0006099	GO:TRICARBOXYLIC ACID CYCLE	0	0	:	3.7208e-05	0.00148536	1	NA	NA	0.965504
GO:0006101	GO:CITRATE METABOLIC PROCESS	0	0	:	4.81843e-05	0.00192354	1	NA	NA	0.965504
GO:0006103	GO:2-OXOGLUTARATE METABOLIC PROCESS	0	0	:	2.55835e-05	0.00102131	1	NA	NA	0.965504
GO:0006105	GO:SUCCINATE METABOLIC PROCESS	0	0	:	1.37247e-05	0.000547899	1	NA	NA	0.965504
GO:0006107	GO:OXALOACETATE METABOLIC PROCESS	0	0	:	1.44146e-05	0.000575439	1	NA	NA	0.965504
GO:0006108	GO:MALATE METABOLIC PROCESS	0	0	:	5.85952e-06	0.000233915	1	NA	NA	0.965504
GO:0006112	GO:ENERGY RESERVE METABOLIC PROCESS	0	0	:	9.78361e-05	0.00390567	1	NA	NA	0.965504
GO:0006120	GO:MITOCHONDRIAL ELECTRON TRANSPORT, NADH TO UBIQUINONE	0	0	:	1.64996e-05	0.000658673	1	NA	NA	0.965504
GO:0006122	GO:MITOCHONDRIAL ELECTRON TRANSPORT, UBIQUINOL TO CYTOCHROME C	0	0	:	6.38938e-06	0.000255067	1	NA	NA	0.965504
GO:0006123	GO:MITOCHONDRIAL ELECTRON TRANSPORT, CYTOCHROME C TO OXYGEN	0	0	:	4.66701e-06	0.000186309	1	NA	NA	0.965504
GO:0006144	GO:PURINE NUCLEOBASE METABOLIC PROCESS	0	0	:	2.5317e-05	0.00101067	1	NA	NA	0.965504
GO:0006152	GO:PURINE NUCLEOSIDE CATABOLIC PROCESS	0	0	:	4.48516e-06	0.00017905	1	NA	NA	0.965504
GO:0006167	GO:AMP BIOSYNTHETIC PROCESS	0	0	:	7.94836e-06	0.000317302	1	NA	NA	0.965504
GO:0006182	GO:CGMP BIOSYNTHETIC PROCESS	0	0	:	5.14563e-05	0.00205416	1	NA	NA	0.965504
GO:0006188	GO:IMP BIOSYNTHETIC PROCESS	0	0	:	7.72016e-06	0.000308193	1	NA	NA	0.965504
GO:0006189	GO:'DE NOVO' IMP BIOSYNTHETIC PROCESS	0	0	:	5.42587e-06	0.000216604	1	NA	NA	0.965504
GO:0006195	GO:PURINE NUCLEOTIDE CATABOLIC PROCESS	0	0	:	7.12534e-05	0.00284447	1	NA	NA	0.965504
GO:0006198	GO:CAMP CATABOLIC PROCESS	0	0	:	5.52673e-05	0.0022063	1	NA	NA	0.965504
GO:0006206	GO:PYRIMIDINE NUCLEOBASE METABOLIC PROCESS	0	0	:	2.27473e-05	0.000908084	1	NA	NA	0.965504
GO:0006207	GO:'DE NOVO' PYRIMIDINE NUCLEOBASE BIOSYNTHETIC PROCESS	0	0	:	1.69736e-05	0.000677595	1	NA	NA	0.965504
GO:0006213	GO:PYRIMIDINE NUCLEOSIDE METABOLIC PROCESS	0	0	:	1.89389e-05	0.00075605	1	NA	NA	0.965504
GO:0006220	GO:PYRIMIDINE NUCLEOTIDE METABOLIC PROCESS	0	0	:	2.18459e-05	0.0008721	1	NA	NA	0.965504
GO:0006221	GO:PYRIMIDINE NUCLEOTIDE BIOSYNTHETIC PROCESS	0	0	:	2.12682e-05	0.000849036	1	NA	NA	0.965504
GO:0006222	GO:UMP BIOSYNTHETIC PROCESS	0	0	:	1.20404e-05	0.000480659	1	NA	NA	0.965504
GO:0006241	GO:CTP BIOSYNTHETIC PROCESS	0	0	:	6.82364e-06	0.000272403	1	NA	NA	0.965504
GO:0006265	GO:DNA TOPOLOGICAL CHANGE	0	0	:	1.82497e-05	0.000728536	1	NA	NA	0.965504
GO:0006266	GO:DNA LIGATION	0	0	:	2.87056e-05	0.00114594	1	NA	NA	0.965504
GO:0006268	GO:DNA UNWINDING INVOLVED IN DNA REPLICATION	0	0	:	1.09607e-05	0.000437558	1	NA	NA	0.965504
GO:0006270	GO:DNA REPLICATION INITIATION	0	0	:	3.95917e-05	0.00158052	1	NA	NA	0.965504
GO:0006271	GO:DNA STRAND ELONGATION INVOLVED IN DNA REPLICATION	0	0	:	1.95739e-05	0.000781399	1	NA	NA	0.965504
GO:0006273	GO:LAGGING STRAND ELONGATION	0	0	:	1.89908e-05	0.000758122	1	NA	NA	0.965504
GO:0006282	GO:REGULATION OF DNA REPAIR	0	0	:	0.000171138	0.0068319	1	NA	NA	0.965504
GO:0006283	GO:TRANSCRIPTION-COUPLED NUCLEOTIDE-EXCISION REPAIR	0	0	:	0.000100943	0.00402968	1	NA	NA	0.965504
GO:0006284	GO:BASE-EXCISION REPAIR	0	0	:	3.45179e-05	0.00137797	1	NA	NA	0.965504
GO:0006290	GO:PYRIMIDINE DIMER REPAIR	0	0	:	2.80918e-06	0.000112144	1	NA	NA	0.965504
GO:0006293	GO:NUCLEOTIDE-EXCISION REPAIR, PREINCISION COMPLEX STABILIZATION	0	0	:	3.11769e-05	0.0012446	1	NA	NA	0.965504
GO:0006294	GO:NUCLEOTIDE-EXCISION REPAIR, PREINCISION COMPLEX ASSEMBLY	0	0	:	3.72541e-05	0.0014872	1	NA	NA	0.965504
GO:0006295	GO:NUCLEOTIDE-EXCISION REPAIR, DNA INCISION, 3'-TO LESION	0	0	:	3.11769e-05	0.0012446	1	NA	NA	0.965504
GO:0006296	GO:NUCLEOTIDE-EXCISION REPAIR, DNA INCISION, 5'-TO LESION	0	0	:	4.13532e-05	0.00165084	1	NA	NA	0.965504
GO:0006297	GO:NUCLEOTIDE-EXCISION REPAIR, DNA GAP FILLING	0	0	:	1.72819e-05	0.000689902	1	NA	NA	0.965504
GO:0006298	GO:MISMATCH REPAIR	0	0	:	3.82603e-05	0.00152737	1	NA	NA	0.965504
GO:0006305	GO:DNA ALKYLATION	0	0	:	0.000163415	0.00652361	1	NA	NA	0.965504
GO:0006306	GO:DNA METHYLATION	0	0	:	0.000163415	0.00652361	1	NA	NA	0.965504
GO:0006307	GO:DNA DEALKYLATION INVOLVED IN DNA REPAIR	0	0	:	3.40003e-06	0.000135731	1	NA	NA	0.965504
GO:0006308	GO:DNA CATABOLIC PROCESS	0	0	:	4.55245e-05	0.00181736	1	NA	NA	0.965504
GO:0006309	GO:APOPTOTIC DNA FRAGMENTATION	0	0	:	3.67041e-05	0.00146524	1	NA	NA	0.965504
GO:0006312	GO:MITOTIC RECOMBINATION	0	0	:	1.34061e-05	0.000535178	1	NA	NA	0.965504
GO:0006337	GO:NUCLEOSOME DISASSEMBLY	0	0	:	4.33386e-05	0.0017301	1	NA	NA	0.965504
GO:0006346	GO:METHYLATION-DEPENDENT CHROMATIN SILENCING	0	0	:	3.69763e-05	0.00147611	1	NA	NA	0.965504
GO:0006349	GO:REGULATION OF GENE EXPRESSION BY GENETIC IMPRINTING	0	0	:	3.0009e-05	0.00119797	1	NA	NA	0.965504
GO:0006356	GO:REGULATION OF TRANSCRIPTION FROM RNA POLYMERASE I PROMOTER	0	0	:	0.000108428	0.00432852	1	NA	NA	0.965504
GO:0006359	GO:REGULATION OF TRANSCRIPTION FROM RNA POLYMERASE III PROMOTER	0	0	:	6.75229e-05	0.00269555	1	NA	NA	0.965504
GO:0006360	GO:TRANSCRIPTION FROM RNA POLYMERASE I PROMOTER	0	0	:	0.000131375	0.00524455	1	NA	NA	0.965504
GO:0006361	GO:TRANSCRIPTION INITIATION FROM RNA POLYMERASE I PROMOTER	0	0	:	2.66221e-05	0.00106277	1	NA	NA	0.965504
GO:0006362	GO:TRANSCRIPTION ELONGATION FROM RNA POLYMERASE I PROMOTER	0	0	:	2.58848e-05	0.00103333	1	NA	NA	0.965504
GO:0006363	GO:TERMINATION OF RNA POLYMERASE I TRANSCRIPTION	0	0	:	2.53706e-05	0.00101281	1	NA	NA	0.965504
GO:0006369	GO:TERMINATION OF RNA POLYMERASE II TRANSCRIPTION	0	0	:	0.000142077	0.00567177	1	NA	NA	0.965504
GO:0006370	GO:7-METHYLGUANOSINE MRNA CAPPING	0	0	:	3.59937e-05	0.00143689	1	NA	NA	0.965504
GO:0006376	GO:MRNA SPLICE SITE SELECTION	0	0	:	6.57443e-05	0.00262454	1	NA	NA	0.965504
GO:0006379	GO:MRNA CLEAVAGE	0	0	:	5.27518e-05	0.00210588	1	NA	NA	0.965504
GO:0006383	GO:TRANSCRIPTION FROM RNA POLYMERASE III PROMOTER	0	0	:	8.79499e-05	0.003511	1	NA	NA	0.965504
GO:0006384	GO:TRANSCRIPTION INITIATION FROM RNA POLYMERASE III PROMOTER	0	0	:	1.30833e-05	0.000522292	1	NA	NA	0.965504
GO:0006390	GO:TRANSCRIPTION FROM MITOCHONDRIAL PROMOTER	0	0	:	7.96106e-06	0.000317809	1	NA	NA	0.965504
GO:0006400	GO:TRNA MODIFICATION	0	0	:	1.77214e-05	0.000707448	1	NA	NA	0.965504
GO:0006418	GO:TRNA AMINOACYLATION FOR PROTEIN TRANSLATION	0	0	:	3.10621e-05	0.00124002	1	NA	NA	0.965504
GO:0006446	GO:REGULATION OF TRANSLATIONAL INITIATION	0	0	:	0.000147261	0.00587874	1	NA	NA	0.965504
GO:0006448	GO:REGULATION OF TRANSLATIONAL ELONGATION	0	0	:	1.19133e-05	0.000475587	1	NA	NA	0.965504
GO:0006449	GO:REGULATION OF TRANSLATIONAL TERMINATION	0	0	:	6.94244e-06	0.000277146	1	NA	NA	0.965504
GO:0006450	GO:REGULATION OF TRANSLATIONAL FIDELITY	0	0	:	1.1254e-05	0.000449264	1	NA	NA	0.965504
GO:0006451	GO:TRANSLATIONAL READTHROUGH	0	0	:	8.63554e-06	0.000344735	1	NA	NA	0.965504
GO:0006458	GO:'DE NOVO' PROTEIN FOLDING	0	0	:	5.60695e-05	0.00223832	1	NA	NA	0.965504
GO:0006465	GO:SIGNAL PEPTIDE PROCESSING	0	0	:	1.99084e-05	0.000794754	1	NA	NA	0.965504
GO:0006471	GO:PROTEIN ADP-RIBOSYLATION	0	0	:	3.80885e-05	0.00152051	1	NA	NA	0.965504
GO:0006474	GO:N-TERMINAL PROTEIN AMINO ACID ACETYLATION	0	0	:	4.11881e-05	0.00164425	1	NA	NA	0.965504
GO:0006476	GO:PROTEIN DEACETYLATION	0	0	:	0.000231046	0.00922346	1	NA	NA	0.965504
GO:0006477	GO:PROTEIN SULFATION	0	0	:	1.03097e-05	0.000411569	1	NA	NA	0.965504
GO:0006482	GO:PROTEIN DEMETHYLATION	0	0	:	0.000100685	0.00401941	1	NA	NA	0.965504
GO:0006487	GO:PROTEIN N-LINKED GLYCOSYLATION	0	0	:	7.17419e-05	0.00286397	1	NA	NA	0.965504
GO:0006488	GO:DOLICHOL-LINKED OLIGOSACCHARIDE BIOSYNTHETIC PROCESS	0	0	:	1.38739e-05	0.000553853	1	NA	NA	0.965504
GO:0006489	GO:DOLICHYL DIPHOSPHATE BIOSYNTHETIC PROCESS	0	0	:	4.8703e-06	0.000194425	1	NA	NA	0.965504
GO:0006490	GO:OLIGOSACCHARIDE-LIPID INTERMEDIATE BIOSYNTHETIC PROCESS	0	0	:	1.38739e-05	0.000553853	1	NA	NA	0.965504
GO:0006491	GO:N-GLYCAN PROCESSING	0	0	:	3.17291e-05	0.00126664	1	NA	NA	0.965504
GO:0006498	GO:N-TERMINAL PROTEIN LIPIDATION	0	0	:	5.42711e-06	0.000216653	1	NA	NA	0.965504
GO:0006501	GO:C-TERMINAL PROTEIN LIPIDATION	0	0	:	5.51739e-05	0.00220257	1	NA	NA	0.965504
GO:0006505	GO:GPI ANCHOR METABOLIC PROCESS	0	0	:	3.62105e-06	0.000144554	1	NA	NA	0.965504
GO:0006506	GO:GPI ANCHOR BIOSYNTHETIC PROCESS	0	0	:	3.62105e-06	0.000144554	1	NA	NA	0.965504
GO:0006509	GO:MEMBRANE PROTEIN ECTODOMAIN PROTEOLYSIS	0	0	:	7.07767e-05	0.00282544	1	NA	NA	0.965504
GO:0006516	GO:GLYCOPROTEIN CATABOLIC PROCESS	0	0	:	2.82252e-05	0.00112676	1	NA	NA	0.965504
GO:0006517	GO:PROTEIN DEGLYCOSYLATION	0	0	:	4.10209e-05	0.00163757	1	NA	NA	0.965504
GO:0006525	GO:ARGININE METABOLIC PROCESS	0	0	:	2.58699e-05	0.00103274	1	NA	NA	0.965504
GO:0006526	GO:ARGININE BIOSYNTHETIC PROCESS	0	0	:	8.83411e-06	0.000352662	1	NA	NA	0.965504
GO:0006527	GO:ARGININE CATABOLIC PROCESS	0	0	:	1.70358e-05	0.000680078	1	NA	NA	0.965504
GO:0006531	GO:ASPARTATE METABOLIC PROCESS	0	0	:	1.10319e-05	0.000440397	1	NA	NA	0.965504
GO:0006534	GO:CYSTEINE METABOLIC PROCESS	0	0	:	1.98952e-05	0.000794225	1	NA	NA	0.965504
GO:0006536	GO:GLUTAMATE METABOLIC PROCESS	0	0	:	3.66523e-05	0.00146318	1	NA	NA	0.965504
GO:0006538	GO:GLUTAMATE CATABOLIC PROCESS	0	0	:	1.4203e-05	0.000566991	1	NA	NA	0.965504
GO:0006541	GO:GLUTAMINE METABOLIC PROCESS	0	0	:	3.64057e-05	0.00145333	1	NA	NA	0.965504
GO:0006547	GO:HISTIDINE METABOLIC PROCESS	0	0	:	7.2631e-06	0.000289947	1	NA	NA	0.965504
GO:0006553	GO:LYSINE METABOLIC PROCESS	0	0	:	1.57833e-05	0.000630078	1	NA	NA	0.965504
GO:0006554	GO:LYSINE CATABOLIC PROCESS	0	0	:	1.40105e-05	0.000559307	1	NA	NA	0.965504
GO:0006555	GO:METHIONINE METABOLIC PROCESS	0	0	:	1.68179e-05	0.000671379	1	NA	NA	0.965504
GO:0006568	GO:TRYPTOPHAN METABOLIC PROCESS	0	0	:	9.37718e-06	0.000374342	1	NA	NA	0.965504
GO:0006573	GO:VALINE METABOLIC PROCESS	0	0	:	6.25471e-06	0.000249691	1	NA	NA	0.965504
GO:0006576	GO:CELLULAR BIOGENIC AMINE METABOLIC PROCESS	0	0	:	3.47583e-05	0.00138757	1	NA	NA	0.965504
GO:0006584	GO:CATECHOLAMINE METABOLIC PROCESS	0	0	:	5.46097e-05	0.00218005	1	NA	NA	0.965504
GO:0006586	GO:INDOLALKYLAMINE METABOLIC PROCESS	0	0	:	9.37718e-06	0.000374342	1	NA	NA	0.965504
GO:0006590	GO:THYROID HORMONE GENERATION	0	0	:	1.32933e-05	0.000530676	1	NA	NA	0.965504
GO:0006591	GO:ORNITHINE METABOLIC PROCESS	0	0	:	1.1158e-05	0.000445434	1	NA	NA	0.965504
GO:0006595	GO:POLYAMINE METABOLIC PROCESS	0	0	:	1.09115e-05	0.000435591	1	NA	NA	0.965504
GO:0006596	GO:POLYAMINE BIOSYNTHETIC PROCESS	0	0	:	1.09115e-05	0.000435591	1	NA	NA	0.965504
GO:0006598	GO:POLYAMINE CATABOLIC PROCESS	0	0	:	1.70934e-06	6.82376e-05	1	NA	NA	0.965504
GO:0006600	GO:CREATINE METABOLIC PROCESS	0	0	:	1.40346e-05	0.000560268	1	NA	NA	0.965504
GO:0006610	GO:RIBOSOMAL PROTEIN IMPORT INTO NUCLEUS	0	0	:	2.44729e-05	0.000976969	1	NA	NA	0.965504
GO:0006613	GO:COTRANSLATIONAL PROTEIN TARGETING TO MEMBRANE	0	0	:	9.8515e-05	0.00393277	1	NA	NA	0.965504
GO:0006614	GO:SRP-DEPENDENT COTRANSLATIONAL PROTEIN TARGETING TO MEMBRANE	0	0	:	9.06177e-05	0.0036175	1	NA	NA	0.965504
GO:0006616	GO:SRP-DEPENDENT COTRANSLATIONAL PROTEIN TARGETING TO MEMBRANE, TRANSLOCATION	0	0	:	6.68928e-06	0.000267039	1	NA	NA	0.965504
GO:0006620	GO:POSTTRANSLATIONAL PROTEIN TARGETING TO ENDOPLASMIC RETICULUM MEMBRANE	0	0	:	7.02943e-06	0.000280618	1	NA	NA	0.965504
GO:0006621	GO:PROTEIN RETENTION IN ER LUMEN	0	0	:	9.4779e-06	0.000378363	1	NA	NA	0.965504
GO:0006625	GO:PROTEIN TARGETING TO PEROXISOME	0	0	:	1.22044e-05	0.000487207	1	NA	NA	0.965504
GO:0006635	GO:FATTY ACID BETA-OXIDATION	0	0	:	3.38053e-05	0.00134953	1	NA	NA	0.965504
GO:0006636	GO:UNSATURATED FATTY ACID BIOSYNTHETIC PROCESS	0	0	:	2.5137e-05	0.00100348	1	NA	NA	0.965504
GO:0006641	GO:TRIGLYCERIDE METABOLIC PROCESS	0	0	:	6.66612e-05	0.00266115	1	NA	NA	0.965504
GO:0006646	GO:PHOSPHATIDYLETHANOLAMINE BIOSYNTHETIC PROCESS	0	0	:	1.00457e-05	0.000401029	1	NA	NA	0.965504
GO:0006656	GO:PHOSPHATIDYLCHOLINE BIOSYNTHETIC PROCESS	0	0	:	3.5879e-05	0.00143231	1	NA	NA	0.965504
GO:0006657	GO:CDP-CHOLINE PATHWAY	0	0	:	5.51593e-06	0.000220199	1	NA	NA	0.965504
GO:0006658	GO:PHOSPHATIDYLSERINE METABOLIC PROCESS	0	0	:	1.92517e-05	0.000768536	1	NA	NA	0.965504
GO:0006662	GO:GLYCEROL ETHER METABOLIC PROCESS	0	0	:	1.79624e-05	0.00071707	1	NA	NA	0.965504
GO:0006670	GO:SPHINGOSINE METABOLIC PROCESS	0	0	:	5.42659e-06	0.000216632	1	NA	NA	0.965504
GO:0006672	GO:CERAMIDE METABOLIC PROCESS	0	0	:	6.58008e-05	0.0026268	1	NA	NA	0.965504
GO:0006677	GO:GLYCOSYLCERAMIDE METABOLIC PROCESS	0	0	:	1.31795e-05	0.000526131	1	NA	NA	0.965504
GO:0006678	GO:GLUCOSYLCERAMIDE METABOLIC PROCESS	0	0	:	7.41168e-06	0.000295878	1	NA	NA	0.965504
GO:0006681	GO:GALACTOSYLCERAMIDE METABOLIC PROCESS	0	0	:	3.51505e-06	0.000140323	1	NA	NA	0.965504
GO:0006684	GO:SPHINGOMYELIN METABOLIC PROCESS	0	0	:	1.15125e-05	0.000459584	1	NA	NA	0.965504
GO:0006685	GO:SPHINGOMYELIN CATABOLIC PROCESS	0	0	:	4.839e-06	0.000193175	1	NA	NA	0.965504
GO:0006686	GO:SPHINGOMYELIN BIOSYNTHETIC PROCESS	0	0	:	6.67347e-06	0.000266408	1	NA	NA	0.965504
GO:0006687	GO:GLYCOSPHINGOLIPID METABOLIC PROCESS	0	0	:	3.97911e-05	0.00158848	1	NA	NA	0.965504
GO:0006688	GO:GLYCOSPHINGOLIPID BIOSYNTHETIC PROCESS	0	0	:	1.76938e-05	0.000706345	1	NA	NA	0.965504
GO:0006691	GO:LEUKOTRIENE METABOLIC PROCESS	0	0	:	1.36876e-05	0.000546415	1	NA	NA	0.965504
GO:0006692	GO:PROSTANOID METABOLIC PROCESS	0	0	:	2.15339e-05	0.000859643	1	NA	NA	0.965504
GO:0006693	GO:PROSTAGLANDIN METABOLIC PROCESS	0	0	:	2.15339e-05	0.000859643	1	NA	NA	0.965504
GO:0006695	GO:CHOLESTEROL BIOSYNTHETIC PROCESS	0	0	:	8.87985e-05	0.00354488	1	NA	NA	0.965504
GO:0006699	GO:BILE ACID BIOSYNTHETIC PROCESS	0	0	:	3.33081e-05	0.00132968	1	NA	NA	0.965504
GO:0006700	GO:C21-STEROID HORMONE BIOSYNTHETIC PROCESS	0	0	:	1.50538e-05	0.000600954	1	NA	NA	0.965504
GO:0006701	GO:PROGESTERONE BIOSYNTHETIC PROCESS	0	0	:	3.68268e-06	0.000147014	1	NA	NA	0.965504
GO:0006702	GO:ANDROGEN BIOSYNTHETIC PROCESS	0	0	:	8.88489e-06	0.000354689	1	NA	NA	0.965504
GO:0006704	GO:GLUCOCORTICOID BIOSYNTHETIC PROCESS	0	0	:	1.31486e-05	0.000524898	1	NA	NA	0.965504
GO:0006705	GO:MINERALOCORTICOID BIOSYNTHETIC PROCESS	0	0	:	4.69142e-06	0.000187284	1	NA	NA	0.965504
GO:0006706	GO:STEROID CATABOLIC PROCESS	0	0	:	1.47447e-05	0.000588617	1	NA	NA	0.965504
GO:0006707	GO:CHOLESTEROL CATABOLIC PROCESS	0	0	:	1.16366e-05	0.000464538	1	NA	NA	0.965504
GO:0006730	GO:ONE-CARBON METABOLIC PROCESS	0	0	:	2.33155e-05	0.000930766	1	NA	NA	0.965504
GO:0006734	GO:NADH METABOLIC PROCESS	0	0	:	3.01029e-05	0.00120172	1	NA	NA	0.965504
GO:0006735	GO:NADH REGENERATION	0	0	:	2.00391e-05	0.00079997	1	NA	NA	0.965504
GO:0006739	GO:NADP METABOLIC PROCESS	0	0	:	1.88878e-05	0.000754011	1	NA	NA	0.965504
GO:0006743	GO:UBIQUINONE METABOLIC PROCESS	0	0	:	7.67035e-06	0.000306204	1	NA	NA	0.965504
GO:0006744	GO:UBIQUINONE BIOSYNTHETIC PROCESS	0	0	:	3.44475e-06	0.000137516	1	NA	NA	0.965504
GO:0006749	GO:GLUTATHIONE METABOLIC PROCESS	0	0	:	1.6914e-05	0.000675217	1	NA	NA	0.965504
GO:0006750	GO:GLUTATHIONE BIOSYNTHETIC PROCESS	0	0	:	6.71957e-06	0.000268249	1	NA	NA	0.965504
GO:0006754	GO:ATP BIOSYNTHETIC PROCESS	0	0	:	4.57715e-05	0.00182722	1	NA	NA	0.965504
GO:0006760	GO:FOLIC ACID-CONTAINING COMPOUND METABOLIC PROCESS	0	0	:	1.25312e-05	0.000500251	1	NA	NA	0.965504
GO:0006767	GO:WATER-SOLUBLE VITAMIN METABOLIC PROCESS	0	0	:	6.44261e-05	0.00257192	1	NA	NA	0.965504
GO:0006768	GO:BIOTIN METABOLIC PROCESS	0	0	:	1.72691e-05	0.00068939	1	NA	NA	0.965504
GO:0006771	GO:RIBOFLAVIN METABOLIC PROCESS	0	0	:	3.50994e-06	0.000140119	1	NA	NA	0.965504
GO:0006775	GO:FAT-SOLUBLE VITAMIN METABOLIC PROCESS	0	0	:	5.28733e-05	0.00211073	1	NA	NA	0.965504
GO:0006776	GO:VITAMIN A METABOLIC PROCESS	0	0	:	4.32089e-06	0.000172492	1	NA	NA	0.965504
GO:0006777	GO:MO-MOLYBDOPTERIN COFACTOR BIOSYNTHETIC PROCESS	0	0	:	6.23801e-06	0.000249025	1	NA	NA	0.965504
GO:0006778	GO:PORPHYRIN-CONTAINING COMPOUND METABOLIC PROCESS	0	0	:	2.15175e-05	0.000858989	1	NA	NA	0.965504
GO:0006779	GO:PORPHYRIN-CONTAINING COMPOUND BIOSYNTHETIC PROCESS	0	0	:	2.15175e-05	0.000858989	1	NA	NA	0.965504
GO:0006782	GO:PROTOPORPHYRINOGEN IX BIOSYNTHETIC PROCESS	0	0	:	1.29111e-05	0.000515416	1	NA	NA	0.965504
GO:0006783	GO:HEME BIOSYNTHETIC PROCESS	0	0	:	2.15175e-05	0.000858989	1	NA	NA	0.965504
GO:0006801	GO:SUPEROXIDE METABOLIC PROCESS	0	0	:	6.49069e-05	0.00259112	1	NA	NA	0.965504
GO:0006809	GO:NITRIC OXIDE BIOSYNTHETIC PROCESS	0	0	:	8.67295e-05	0.00346228	1	NA	NA	0.965504
GO:0006825	GO:COPPER ION TRANSPORT	0	0	:	1.46174e-05	0.000583535	1	NA	NA	0.965504
GO:0006826	GO:IRON ION TRANSPORT	0	0	:	6.87765e-05	0.00274559	1	NA	NA	0.965504
GO:0006828	GO:MANGANESE ION TRANSPORT	0	0	:	2.28786e-05	0.000913325	1	NA	NA	0.965504
GO:0006829	GO:ZINC II ION TRANSPORT	0	0	:	1.98298e-05	0.000791614	1	NA	NA	0.965504
GO:0006833	GO:WATER TRANSPORT	0	0	:	5.07412e-06	0.000202562	1	NA	NA	0.965504
GO:0006837	GO:SEROTONIN TRANSPORT	0	0	:	2.5995e-05	0.00103773	1	NA	NA	0.965504
GO:0006851	GO:MITOCHONDRIAL CALCIUM ION TRANSMEMBRANE TRANSPORT	0	0	:	2.06167e-05	0.000823028	1	NA	NA	0.965504
GO:0006853	GO:CARNITINE SHUTTLE	0	0	:	1.70681e-05	0.000681366	1	NA	NA	0.965504
GO:0006855	GO:DRUG TRANSMEMBRANE TRANSPORT	0	0	:	1.16779e-05	0.000466188	1	NA	NA	0.965504
GO:0006862	GO:NUCLEOTIDE TRANSPORT	0	0	:	1.49562e-05	0.00059706	1	NA	NA	0.965504
GO:0006863	GO:PURINE NUCLEOBASE TRANSPORT	0	0	:	5.5095e-06	0.000219942	1	NA	NA	0.965504
GO:0006878	GO:CELLULAR COPPER ION HOMEOSTASIS	0	0	:	1.33299e-05	0.000532135	1	NA	NA	0.965504
GO:0006879	GO:CELLULAR IRON ION HOMEOSTASIS	0	0	:	5.91586e-05	0.00236164	1	NA	NA	0.965504
GO:0006882	GO:CELLULAR ZINC ION HOMEOSTASIS	0	0	:	2.26805e-05	0.000905417	1	NA	NA	0.965504
GO:0006884	GO:CELL VOLUME HOMEOSTASIS	0	0	:	3.17118e-05	0.00126595	1	NA	NA	0.965504
GO:0006895	GO:GOLGI TO ENDOSOME TRANSPORT	0	0	:	4.27178e-05	0.00170532	1	NA	NA	0.965504
GO:0006896	GO:GOLGI TO VACUOLE TRANSPORT	0	0	:	2.60811e-05	0.00104117	1	NA	NA	0.965504
GO:0006901	GO:VESICLE COATING	0	0	:	0.000117938	0.00470814	1	NA	NA	0.965504
GO:0006903	GO:VESICLE TARGETING	0	0	:	0.000157984	0.00630679	1	NA	NA	0.965504
GO:0006904	GO:VESICLE DOCKING INVOLVED IN EXOCYTOSIS	0	0	:	4.98122e-05	0.00198853	1	NA	NA	0.965504
GO:0006907	GO:PINOCYTOSIS	0	0	:	4.32595e-05	0.00172694	1	NA	NA	0.965504
GO:0006910	GO:PHAGOCYTOSIS, RECOGNITION	0	0	:	2.39028e-05	0.000954213	1	NA	NA	0.965504
GO:0006911	GO:PHAGOCYTOSIS, ENGULFMENT	0	0	:	7.58443e-05	0.00302774	1	NA	NA	0.965504
GO:0006919	GO:ACTIVATION OF CYSTEINE-TYPE ENDOPEPTIDASE ACTIVITY INVOLVED IN APOPTOTIC PROCESS	0	0	:	8.41599e-05	0.00335971	1	NA	NA	0.965504
GO:0006921	GO:CELLULAR COMPONENT DISASSEMBLY INVOLVED IN EXECUTION PHASE OF APOPTOSIS	0	0	:	4.96608e-05	0.00198248	1	NA	NA	0.965504
GO:0006924	GO:ACTIVATION-INDUCED CELL DEATH OF T CELLS	0	0	:	1.03103e-05	0.000411591	1	NA	NA	0.965504
GO:0006925	GO:INFLAMMATORY CELL APOPTOTIC PROCESS	0	0	:	2.78624e-05	0.00111228	1	NA	NA	0.965504
GO:0006929	GO:SUBSTRATE-DEPENDENT CELL MIGRATION	0	0	:	8.09158e-05	0.0032302	1	NA	NA	0.965504
GO:0006930	GO:SUBSTRATE-DEPENDENT CELL MIGRATION, CELL EXTENSION	0	0	:	1.92188e-05	0.000767225	1	NA	NA	0.965504
GO:0006949	GO:SYNCYTIUM FORMATION	0	0	:	8.15733e-05	0.00325645	1	NA	NA	0.965504
GO:0006953	GO:ACUTE-PHASE RESPONSE	0	0	:	5.72037e-05	0.0022836	1	NA	NA	0.965504
GO:0006957	GO:COMPLEMENT ACTIVATION, ALTERNATIVE PATHWAY	0	0	:	1.91639e-05	0.000765031	1	NA	NA	0.965504
GO:0006968	GO:CELLULAR DEFENSE RESPONSE	0	0	:	2.59183e-05	0.00103467	1	NA	NA	0.965504
GO:0006971	GO:HYPOTONIC RESPONSE	0	0	:	1.66559e-05	0.000664913	1	NA	NA	0.965504
GO:0006972	GO:HYPEROSMOTIC RESPONSE	0	0	:	3.5002e-05	0.0013973	1	NA	NA	0.965504
GO:0006975	GO:DNA DAMAGE INDUCED PROTEIN PHOSPHORYLATION	0	0	:	8.19261e-06	0.000327053	1	NA	NA	0.965504
GO:0006978	GO:DNA DAMAGE RESPONSE, SIGNAL TRANSDUCTION BY P53 CLASS MEDIATOR RESULTING IN TRANSCRIPTION OF P21 CLASS MEDIATOR	0	0	:	2.73271e-05	0.00109091	1	NA	NA	0.965504
GO:0006983	GO:ER OVERLOAD RESPONSE	0	0	:	1.45339e-05	0.0005802	1	NA	NA	0.965504
GO:0006984	GO:ER-NUCLEUS SIGNALING PATHWAY	0	0	:	5.46488e-05	0.00218161	1	NA	NA	0.965504
GO:0006987	GO:ACTIVATION OF SIGNALING PROTEIN ACTIVITY INVOLVED IN UNFOLDED PROTEIN RESPONSE	0	0	:	1.54507e-05	0.000616798	1	NA	NA	0.965504
GO:0006991	GO:RESPONSE TO STEROL DEPLETION	0	0	:	1.83715e-05	0.0007334	1	NA	NA	0.965504
GO:0006995	GO:CELLULAR RESPONSE TO NITROGEN STARVATION	0	0	:	6.55318e-06	0.000261606	1	NA	NA	0.965504
GO:0006999	GO:NUCLEAR PORE ORGANIZATION	0	0	:	8.35798e-05	0.00333655	1	NA	NA	0.965504
GO:0007000	GO:NUCLEOLUS ORGANIZATION	0	0	:	7.97383e-06	0.000318319	1	NA	NA	0.965504
GO:0007008	GO:OUTER MITOCHONDRIAL MEMBRANE ORGANIZATION	0	0	:	1.01013e-05	0.000403247	1	NA	NA	0.965504
GO:0007016	GO:CYTOSKELETAL ANCHORING AT PLASMA MEMBRANE	0	0	:	6.13937e-05	0.00245087	1	NA	NA	0.965504
GO:0007019	GO:MICROTUBULE DEPOLYMERIZATION	0	0	:	6.4733e-05	0.00258417	1	NA	NA	0.965504
GO:0007020	GO:MICROTUBULE NUCLEATION	0	0	:	7.22935e-05	0.00288599	1	NA	NA	0.965504
GO:0007021	GO:TUBULIN COMPLEX ASSEMBLY	0	0	:	1.32158e-05	0.000527583	1	NA	NA	0.965504
GO:0007026	GO:NEGATIVE REGULATION OF MICROTUBULE DEPOLYMERIZATION	0	0	:	5.41491e-05	0.00216166	1	NA	NA	0.965504
GO:0007028	GO:CYTOPLASM ORGANIZATION	0	0	:	2.81955e-05	0.00112558	1	NA	NA	0.965504
GO:0007029	GO:ENDOPLASMIC RETICULUM ORGANIZATION	0	0	:	7.36376e-05	0.00293965	1	NA	NA	0.965504
GO:0007031	GO:PEROXISOME ORGANIZATION	0	0	:	3.13974e-05	0.0012534	1	NA	NA	0.965504
GO:0007035	GO:VACUOLAR ACIDIFICATION	0	0	:	3.25613e-05	0.00129986	1	NA	NA	0.965504
GO:0007039	GO:PROTEIN CATABOLIC PROCESS IN THE VACUOLE	0	0	:	2.73061e-05	0.00109007	1	NA	NA	0.965504
GO:0007040	GO:LYSOSOME ORGANIZATION	0	0	:	6.21284e-05	0.0024802	1	NA	NA	0.965504
GO:0007063	GO:REGULATION OF SISTER CHROMATID COHESION	0	0	:	5.72213e-05	0.0022843	1	NA	NA	0.965504
GO:0007064	GO:MITOTIC SISTER CHROMATID COHESION	0	0	:	7.109e-05	0.00283795	1	NA	NA	0.965504
GO:0007080	GO:MITOTIC METAPHASE PLATE CONGRESSION	0	0	:	7.6503e-05	0.00305404	1	NA	NA	0.965504
GO:0007084	GO:MITOTIC NUCLEAR ENVELOPE REASSEMBLY	0	0	:	1.48999e-05	0.000594813	1	NA	NA	0.965504
GO:0007094	GO:MITOTIC SPINDLE ASSEMBLY CHECKPOINT	0	0	:	5.10884e-05	0.00203947	1	NA	NA	0.965504
GO:0007095	GO:MITOTIC G2 DNA DAMAGE CHECKPOINT	0	0	:	2.08195e-05	0.000831124	1	NA	NA	0.965504
GO:0007096	GO:REGULATION OF EXIT FROM MITOSIS	0	0	:	2.04507e-05	0.000816403	1	NA	NA	0.965504
GO:0007099	GO:CENTRIOLE REPLICATION	0	0	:	2.01505e-05	0.000804416	1	NA	NA	0.965504
GO:0007130	GO:SYNAPTONEMAL COMPLEX ASSEMBLY	0	0	:	3.49325e-05	0.00139452	1	NA	NA	0.965504
GO:0007131	GO:RECIPROCAL MEIOTIC RECOMBINATION	0	0	:	4.37441e-05	0.00174629	1	NA	NA	0.965504
GO:0007135	GO:MEIOSIS II	0	0	:	7.57438e-06	0.000302373	1	NA	NA	0.965504
GO:0007140	GO:MALE MEIOTIC NUCLEAR DIVISION	0	0	:	4.93026e-05	0.00196818	1	NA	NA	0.965504
GO:0007141	GO:MALE MEIOSIS I	0	0	:	2.01558e-05	0.00080463	1	NA	NA	0.965504
GO:0007143	GO:FEMALE MEIOTIC NUCLEAR DIVISION	0	0	:	4.66947e-05	0.00186407	1	NA	NA	0.965504
GO:0007144	GO:FEMALE MEIOSIS I	0	0	:	8.2853e-06	0.000330754	1	NA	NA	0.965504
GO:0007158	GO:NEURON CELL-CELL ADHESION	0	0	:	4.4882e-05	0.00179171	1	NA	NA	0.965504
GO:0007168	GO:RECEPTOR GUANYLYL CYCLASE SIGNALING PATHWAY	0	0	:	1.13075e-05	0.000451401	1	NA	NA	0.965504
GO:0007171	GO:ACTIVATION OF TRANSMEMBRANE RECEPTOR PROTEIN TYROSINE KINASE ACTIVITY	0	0	:	1.34143e-05	0.000535506	1	NA	NA	0.965504
GO:0007172	GO:SIGNAL COMPLEX ASSEMBLY	0	0	:	2.14956e-05	0.000858115	1	NA	NA	0.965504
GO:0007175	GO:NEGATIVE REGULATION OF EPIDERMAL GROWTH FACTOR-ACTIVATED RECEPTOR ACTIVITY	0	0	:	2.18454e-05	0.000872079	1	NA	NA	0.965504
GO:0007176	GO:REGULATION OF EPIDERMAL GROWTH FACTOR-ACTIVATED RECEPTOR ACTIVITY	0	0	:	3.44747e-05	0.00137625	1	NA	NA	0.965504
GO:0007182	GO:COMMON-PARTNER SMAD PROTEIN PHOSPHORYLATION	0	0	:	1.66617e-05	0.000665144	1	NA	NA	0.965504
GO:0007183	GO:SMAD PROTEIN COMPLEX ASSEMBLY	0	0	:	2.73949e-05	0.00109362	1	NA	NA	0.965504
GO:0007184	GO:SMAD PROTEIN IMPORT INTO NUCLEUS	0	0	:	4.82069e-05	0.00192444	1	NA	NA	0.965504
GO:0007185	GO:TRANSMEMBRANE RECEPTOR PROTEIN TYROSINE PHOSPHATASE SIGNALING PATHWAY	0	0	:	2.64344e-05	0.00105528	1	NA	NA	0.965504
GO:0007189	GO:ADENYLATE CYCLASE-ACTIVATING G-PROTEIN COUPLED RECEPTOR SIGNALING PATHWAY	0	0	:	6.48255e-05	0.00258787	1	NA	NA	0.965504
GO:0007190	GO:ACTIVATION OF ADENYLATE CYCLASE ACTIVITY	0	0	:	3.75162e-05	0.00149766	1	NA	NA	0.965504
GO:0007191	GO:ADENYLATE CYCLASE-ACTIVATING DOPAMINE RECEPTOR SIGNALING PATHWAY	0	0	:	1.23422e-05	0.000492705	1	NA	NA	0.965504
GO:0007193	GO:ADENYLATE CYCLASE-INHIBITING G-PROTEIN COUPLED RECEPTOR SIGNALING PATHWAY	0	0	:	8.71803e-05	0.00348028	1	NA	NA	0.965504
GO:0007194	GO:NEGATIVE REGULATION OF ADENYLATE CYCLASE ACTIVITY	0	0	:	4.2419e-05	0.00169339	1	NA	NA	0.965504
GO:0007195	GO:ADENYLATE CYCLASE-INHIBITING DOPAMINE RECEPTOR SIGNALING PATHWAY	0	0	:	2.5263e-05	0.00100851	1	NA	NA	0.965504
GO:0007196	GO:ADENYLATE CYCLASE-INHIBITING G-PROTEIN COUPLED GLUTAMATE RECEPTOR SIGNALING PATHWAY	0	0	:	1.82207e-05	0.000727381	1	NA	NA	0.965504
GO:0007202	GO:ACTIVATION OF PHOSPHOLIPASE C ACTIVITY	0	0	:	1.52756e-05	0.000609809	1	NA	NA	0.965504
GO:0007207	GO:PHOSPHOLIPASE C-ACTIVATING G-PROTEIN COUPLED ACETYLCHOLINE RECEPTOR SIGNALING PATHWAY	0	0	:	3.60542e-06	0.00014393	1	NA	NA	0.965504
GO:0007210	GO:SEROTONIN RECEPTOR SIGNALING PATHWAY	0	0	:	7.83465e-06	0.000312763	1	NA	NA	0.965504
GO:0007212	GO:DOPAMINE RECEPTOR SIGNALING PATHWAY	0	0	:	6.1654e-05	0.00246126	1	NA	NA	0.965504
GO:0007213	GO:G-PROTEIN COUPLED ACETYLCHOLINE RECEPTOR SIGNALING PATHWAY	0	0	:	2.4128e-05	0.000963203	1	NA	NA	0.965504
GO:0007214	GO:GAMMA-AMINOBUTYRIC ACID SIGNALING PATHWAY	0	0	:	4.74687e-05	0.00189497	1	NA	NA	0.965504
GO:0007216	GO:G-PROTEIN COUPLED GLUTAMATE RECEPTOR SIGNALING PATHWAY	0	0	:	2.49546e-05	0.0009962	1	NA	NA	0.965504
GO:0007217	GO:TACHYKININ RECEPTOR SIGNALING PATHWAY	0	0	:	9.60835e-06	0.00038357	1	NA	NA	0.965504
GO:0007220	GO:NOTCH RECEPTOR PROCESSING	0	0	:	4.24553e-05	0.00169484	1	NA	NA	0.965504
GO:0007221	GO:POSITIVE REGULATION OF TRANSCRIPTION OF NOTCH RECEPTOR TARGET	0	0	:	2.48768e-05	0.000993096	1	NA	NA	0.965504
GO:0007229	GO:INTEGRIN-MEDIATED SIGNALING PATHWAY	0	0	:	0.000232841	0.00929513	1	NA	NA	0.965504
GO:0007250	GO:ACTIVATION OF NF-KAPPAB-INDUCING KINASE ACTIVITY	0	0	:	2.62102e-05	0.00104633	1	NA	NA	0.965504
GO:0007252	GO:I-KAPPAB PHOSPHORYLATION	0	0	:	3.42676e-05	0.00136798	1	NA	NA	0.965504
GO:0007253	GO:CYTOPLASMIC SEQUESTERING OF NF-KAPPAB	0	0	:	1.09343e-05	0.000436502	1	NA	NA	0.965504
GO:0007256	GO:ACTIVATION OF JNKK ACTIVITY	0	0	:	2.83517e-05	0.00113181	1	NA	NA	0.965504
GO:0007263	GO:NITRIC OXIDE MEDIATED SIGNAL TRANSDUCTION	0	0	:	2.86295e-05	0.0011429	1	NA	NA	0.965504
GO:0007270	GO:NEURON-NEURON SYNAPTIC TRANSMISSION	0	0	:	2.55233e-05	0.0010189	1	NA	NA	0.965504
GO:0007271	GO:SYNAPTIC TRANSMISSION, CHOLINERGIC	0	0	:	1.24663e-05	0.000497661	1	NA	NA	0.965504
GO:0007274	GO:NEUROMUSCULAR SYNAPTIC TRANSMISSION	0	0	:	3.16033e-05	0.00126162	1	NA	NA	0.965504
GO:0007289	GO:SPERMATID NUCLEUS DIFFERENTIATION	0	0	:	4.79797e-05	0.00191537	1	NA	NA	0.965504
GO:0007320	GO:INSEMINATION	0	0	:	1.22521e-05	0.000489112	1	NA	NA	0.965504
GO:0007339	GO:BINDING OF SPERM TO ZONA PELLUCIDA	0	0	:	3.22179e-05	0.00128615	1	NA	NA	0.965504
GO:0007340	GO:ACROSOME REACTION	0	0	:	1.17059e-05	0.000467304	1	NA	NA	0.965504
GO:0007341	GO:PENETRATION OF ZONA PELLUCIDA	0	0	:	5.02942e-06	0.000200777	1	NA	NA	0.965504
GO:0007379	GO:SEGMENT SPECIFICATION	0	0	:	1.60539e-05	0.000640879	1	NA	NA	0.965504
GO:0007398	GO:ECTODERM DEVELOPMENT	0	0	:	3.43075e-05	0.00136957	1	NA	NA	0.965504
GO:0007405	GO:NEUROBLAST PROLIFERATION	0	0	:	0.000122334	0.00488362	1	NA	NA	0.965504
GO:0007413	GO:AXONAL FASCICULATION	0	0	:	7.12637e-05	0.00284488	1	NA	NA	0.965504
GO:0007431	GO:SALIVARY GLAND DEVELOPMENT	0	0	:	9.32857e-05	0.00372401	1	NA	NA	0.965504
GO:0007435	GO:SALIVARY GLAND MORPHOGENESIS	0	0	:	8.90784e-05	0.00355606	1	NA	NA	0.965504
GO:0007440	GO:FOREGUT MORPHOGENESIS	0	0	:	2.98283e-05	0.00119076	1	NA	NA	0.965504
GO:0007492	GO:ENDODERM DEVELOPMENT	0	0	:	0.0002378	0.00949309	1	NA	NA	0.965504
GO:0007501	GO:MESODERMAL CELL FATE SPECIFICATION	0	0	:	2.01135e-05	0.000802942	1	NA	NA	0.965504
GO:0007506	GO:GONADAL MESODERM DEVELOPMENT	0	0	:	3.86465e-06	0.000154279	1	NA	NA	0.965504
GO:0007512	GO:ADULT HEART DEVELOPMENT	0	0	:	2.0245e-05	0.000808192	1	NA	NA	0.965504
GO:0007520	GO:MYOBLAST FUSION	0	0	:	6.82151e-05	0.00272318	1	NA	NA	0.965504
GO:0007528	GO:NEUROMUSCULAR JUNCTION DEVELOPMENT	0	0	:	0.000117131	0.00467593	1	NA	NA	0.965504
GO:0007530	GO:SEX DETERMINATION	0	0	:	2.95681e-05	0.00118037	1	NA	NA	0.965504
GO:0007549	GO:DOSAGE COMPENSATION	0	0	:	2.66496e-05	0.00106387	1	NA	NA	0.965504
GO:0007566	GO:EMBRYO IMPLANTATION	0	0	:	5.60573e-05	0.00223783	1	NA	NA	0.965504
GO:0007567	GO:PARTURITION	0	0	:	2.29562e-05	0.000916425	1	NA	NA	0.965504
GO:0007588	GO:EXCRETION	0	0	:	4.80281e-05	0.0019173	1	NA	NA	0.965504
GO:0007589	GO:BODY FLUID SECRETION	0	0	:	0.000125335	0.00500342	1	NA	NA	0.965504
GO:0007595	GO:LACTATION	0	0	:	7.48526e-05	0.00298816	1	NA	NA	0.965504
GO:0007597	GO:BLOOD COAGULATION, INTRINSIC PATHWAY	0	0	:	2.05727e-05	0.000821271	1	NA	NA	0.965504
GO:0007602	GO:PHOTOTRANSDUCTION	0	0	:	3.61006e-05	0.00144116	1	NA	NA	0.965504
GO:0007603	GO:PHOTOTRANSDUCTION, VISIBLE LIGHT	0	0	:	2.19314e-05	0.000875513	1	NA	NA	0.965504
GO:0007614	GO:SHORT-TERM MEMORY	0	0	:	1.61867e-05	0.000646181	1	NA	NA	0.965504
GO:0007616	GO:LONG-TERM MEMORY	0	0	:	8.9011e-05	0.00355336	1	NA	NA	0.965504
GO:0007617	GO:MATING BEHAVIOR	0	0	:	3.03323e-05	0.00121088	1	NA	NA	0.965504
GO:0007618	GO:MATING	0	0	:	4.38895e-05	0.00175209	1	NA	NA	0.965504
GO:0007620	GO:COPULATION	0	0	:	1.72939e-05	0.000690381	1	NA	NA	0.965504
GO:0007622	GO:RHYTHMIC BEHAVIOR	0	0	:	3.80239e-05	0.00151793	1	NA	NA	0.965504
GO:0007625	GO:GROOMING BEHAVIOR	0	0	:	2.00553e-05	0.000800618	1	NA	NA	0.965504
GO:0007632	GO:VISUAL BEHAVIOR	0	0	:	0.000129482	0.005169	1	NA	NA	0.965504
GO:0007635	GO:CHEMOSENSORY BEHAVIOR	0	0	:	5.25332e-05	0.00209715	1	NA	NA	0.965504
GO:0007638	GO:MECHANOSENSORY BEHAVIOR	0	0	:	3.65507e-05	0.00145912	1	NA	NA	0.965504
GO:0008038	GO:NEURON RECOGNITION	0	0	:	9.34794e-05	0.00373174	1	NA	NA	0.965504
GO:0008053	GO:MITOCHONDRIAL FUSION	0	0	:	2.89291e-05	0.00115487	1	NA	NA	0.965504
GO:0008088	GO:AXO-DENDRITIC TRANSPORT	0	0	:	0.000118019	0.00471136	1	NA	NA	0.965504
GO:0008089	GO:ANTEROGRADE AXONAL TRANSPORT	0	0	:	6.45397e-05	0.00257646	1	NA	NA	0.965504
GO:0008090	GO:RETROGRADE AXONAL TRANSPORT	0	0	:	2.41794e-05	0.000965255	1	NA	NA	0.965504
GO:0008156	GO:NEGATIVE REGULATION OF DNA REPLICATION	0	0	:	7.84181e-05	0.00313049	1	NA	NA	0.965504
GO:0008206	GO:BILE ACID METABOLIC PROCESS	0	0	:	4.55957e-05	0.0018202	1	NA	NA	0.965504
GO:0008207	GO:C21-STEROID HORMONE METABOLIC PROCESS	0	0	:	1.82985e-05	0.000730484	1	NA	NA	0.965504
GO:0008209	GO:ANDROGEN METABOLIC PROCESS	0	0	:	2.07e-05	0.000826353	1	NA	NA	0.965504
GO:0008210	GO:ESTROGEN METABOLIC PROCESS	0	0	:	9.59928e-06	0.000383208	1	NA	NA	0.965504
GO:0008211	GO:GLUCOCORTICOID METABOLIC PROCESS	0	0	:	1.63989e-05	0.000654651	1	NA	NA	0.965504
GO:0008212	GO:MINERALOCORTICOID METABOLIC PROCESS	0	0	:	4.69142e-06	0.000187284	1	NA	NA	0.965504
GO:0008214	GO:PROTEIN DEALKYLATION	0	0	:	0.000100685	0.00401941	1	NA	NA	0.965504
GO:0008215	GO:SPERMINE METABOLIC PROCESS	0	0	:	5.24281e-06	0.000209296	1	NA	NA	0.965504
GO:0008216	GO:SPERMIDINE METABOLIC PROCESS	0	0	:	3.51146e-06	0.000140179	1	NA	NA	0.965504
GO:0008228	GO:OPSONIZATION	0	0	:	1.57542e-05	0.000628917	1	NA	NA	0.965504
GO:0008298	GO:INTRACELLULAR MRNA LOCALIZATION	0	0	:	6.40116e-06	0.000255538	1	NA	NA	0.965504
GO:0008299	GO:ISOPRENOID BIOSYNTHETIC PROCESS	0	0	:	1.88202e-05	0.000751312	1	NA	NA	0.965504
GO:0008306	GO:ASSOCIATIVE LEARNING	0	0	:	0.00017653	0.00704717	1	NA	NA	0.965504
GO:0008333	GO:ENDOSOME TO LYSOSOME TRANSPORT	0	0	:	9.82611e-05	0.00392263	1	NA	NA	0.965504
GO:0008334	GO:HISTONE MRNA METABOLIC PROCESS	0	0	:	4.25541e-05	0.00169878	1	NA	NA	0.965504
GO:0008340	GO:DETERMINATION OF ADULT LIFESPAN	0	0	:	3.47673e-05	0.00138793	1	NA	NA	0.965504
GO:0008343	GO:ADULT FEEDING BEHAVIOR	0	0	:	4.7507e-06	0.00018965	1	NA	NA	0.965504
GO:0008347	GO:GLIAL CELL MIGRATION	0	0	:	0.00011657	0.00465352	1	NA	NA	0.965504
GO:0008354	GO:GERM CELL MIGRATION	0	0	:	1.4412e-05	0.000575334	1	NA	NA	0.965504
GO:0008356	GO:ASYMMETRIC CELL DIVISION	0	0	:	6.01608e-05	0.00240165	1	NA	NA	0.965504
GO:0008535	GO:RESPIRATORY CHAIN COMPLEX IV ASSEMBLY	0	0	:	1.57053e-06	6.26964e-05	1	NA	NA	0.965504
GO:0008542	GO:VISUAL LEARNING	0	0	:	0.00012717	0.00507668	1	NA	NA	0.965504
GO:0008585	GO:FEMALE GONAD DEVELOPMENT	0	0	:	0.000124761	0.00498051	1	NA	NA	0.965504
GO:0008589	GO:REGULATION OF SMOOTHENED SIGNALING PATHWAY	0	0	:	0.000117351	0.00468472	1	NA	NA	0.965504
GO:0008593	GO:REGULATION OF NOTCH SIGNALING PATHWAY	0	0	:	0.000110062	0.00439375	1	NA	NA	0.965504
GO:0008608	GO:ATTACHMENT OF SPINDLE MICROTUBULES TO KINETOCHORE	0	0	:	6.34257e-05	0.00253199	1	NA	NA	0.965504
GO:0008625	GO:EXTRINSIC APOPTOTIC SIGNALING PATHWAY VIA DEATH DOMAIN RECEPTORS	0	0	:	0.000114627	0.00457597	1	NA	NA	0.965504
GO:0008627	GO:INTRINSIC APOPTOTIC SIGNALING PATHWAY IN RESPONSE TO OSMOTIC STRESS	0	0	:	2.56096e-05	0.00102235	1	NA	NA	0.965504
GO:0008631	GO:INTRINSIC APOPTOTIC SIGNALING PATHWAY IN RESPONSE TO OXIDATIVE STRESS	0	0	:	7.03116e-05	0.00280687	1	NA	NA	0.965504
GO:0008635	GO:ACTIVATION OF CYSTEINE-TYPE ENDOPEPTIDASE ACTIVITY INVOLVED IN APOPTOTIC PROCESS BY CYTOCHROME C	0	0	:	1.17175e-05	0.000467768	1	NA	NA	0.965504
GO:0008652	GO:CELLULAR AMINO ACID BIOSYNTHETIC PROCESS	0	0	:	5.81151e-05	0.00231999	1	NA	NA	0.965504
GO:0008655	GO:PYRIMIDINE-CONTAINING COMPOUND SALVAGE	0	0	:	5.43472e-06	0.000216957	1	NA	NA	0.965504
GO:0009048	GO:DOSAGE COMPENSATION BY INACTIVATION OF X CHROMOSOME	0	0	:	2.31262e-05	0.00092321	1	NA	NA	0.965504
GO:0009060	GO:AEROBIC RESPIRATION	0	0	:	5.60013e-05	0.0022356	1	NA	NA	0.965504
GO:0009064	GO:GLUTAMINE FAMILY AMINO ACID METABOLIC PROCESS	0	0	:	8.00318e-05	0.00319491	1	NA	NA	0.965504
GO:0009065	GO:GLUTAMINE FAMILY AMINO ACID CATABOLIC PROCESS	0	0	:	4.02239e-05	0.00160576	1	NA	NA	0.965504
GO:0009066	GO:ASPARTATE FAMILY AMINO ACID METABOLIC PROCESS	0	0	:	4.36331e-05	0.00174185	1	NA	NA	0.965504
GO:0009067	GO:ASPARTATE FAMILY AMINO ACID BIOSYNTHETIC PROCESS	0	0	:	8.41067e-06	0.000335758	1	NA	NA	0.965504
GO:0009068	GO:ASPARTATE FAMILY AMINO ACID CATABOLIC PROCESS	0	0	:	1.58665e-05	0.000633399	1	NA	NA	0.965504
GO:0009069	GO:SERINE FAMILY AMINO ACID METABOLIC PROCESS	0	0	:	2.90763e-05	0.00116074	1	NA	NA	0.965504
GO:0009070	GO:SERINE FAMILY AMINO ACID BIOSYNTHETIC PROCESS	0	0	:	7.30164e-06	0.000291485	1	NA	NA	0.965504
GO:0009072	GO:AROMATIC AMINO ACID FAMILY METABOLIC PROCESS	0	0	:	9.37718e-06	0.000374342	1	NA	NA	0.965504
GO:0009081	GO:BRANCHED-CHAIN AMINO ACID METABOLIC PROCESS	0	0	:	1.08692e-05	0.000433905	1	NA	NA	0.965504
GO:0009083	GO:BRANCHED-CHAIN AMINO ACID CATABOLIC PROCESS	0	0	:	4.61451e-06	0.000184214	1	NA	NA	0.965504
GO:0009084	GO:GLUTAMINE FAMILY AMINO ACID BIOSYNTHETIC PROCESS	0	0	:	2.67695e-05	0.00106865	1	NA	NA	0.965504
GO:0009109	GO:COENZYME CATABOLIC PROCESS	0	0	:	4.04115e-06	0.000161325	1	NA	NA	0.965504
GO:0009110	GO:VITAMIN BIOSYNTHETIC PROCESS	0	0	:	1.33162e-05	0.000531589	1	NA	NA	0.965504
GO:0009111	GO:VITAMIN CATABOLIC PROCESS	0	0	:	1.52605e-06	6.09205e-05	1	NA	NA	0.965504
GO:0009112	GO:NUCLEOBASE METABOLIC PROCESS	0	0	:	4.80643e-05	0.00191875	1	NA	NA	0.965504
GO:0009113	GO:PURINE NUCLEOBASE BIOSYNTHETIC PROCESS	0	0	:	1.90625e-05	0.000760984	1	NA	NA	0.965504
GO:0009124	GO:NUCLEOSIDE MONOPHOSPHATE BIOSYNTHETIC PROCESS	0	0	:	8.05558e-05	0.00321583	1	NA	NA	0.965504
GO:0009125	GO:NUCLEOSIDE MONOPHOSPHATE CATABOLIC PROCESS	0	0	:	3.96633e-06	0.000158338	1	NA	NA	0.965504
GO:0009127	GO:PURINE NUCLEOSIDE MONOPHOSPHATE BIOSYNTHETIC PROCESS	0	0	:	6.6471e-05	0.00265355	1	NA	NA	0.965504
GO:0009128	GO:PURINE NUCLEOSIDE MONOPHOSPHATE CATABOLIC PROCESS	0	0	:	3.96633e-06	0.000158338	1	NA	NA	0.965504
GO:0009129	GO:PYRIMIDINE NUCLEOSIDE MONOPHOSPHATE METABOLIC PROCESS	0	0	:	1.28994e-05	0.000514952	1	NA	NA	0.965504
GO:0009130	GO:PYRIMIDINE NUCLEOSIDE MONOPHOSPHATE BIOSYNTHETIC PROCESS	0	0	:	1.28994e-05	0.000514952	1	NA	NA	0.965504
GO:0009142	GO:NUCLEOSIDE TRIPHOSPHATE BIOSYNTHETIC PROCESS	0	0	:	5.67805e-05	0.00226671	1	NA	NA	0.965504
GO:0009145	GO:PURINE NUCLEOSIDE TRIPHOSPHATE BIOSYNTHETIC PROCESS	0	0	:	4.57715e-05	0.00182722	1	NA	NA	0.965504
GO:0009147	GO:PYRIMIDINE NUCLEOSIDE TRIPHOSPHATE METABOLIC PROCESS	0	0	:	9.7523e-06	0.000389317	1	NA	NA	0.965504
GO:0009148	GO:PYRIMIDINE NUCLEOSIDE TRIPHOSPHATE BIOSYNTHETIC PROCESS	0	0	:	9.17453e-06	0.000366252	1	NA	NA	0.965504
GO:0009154	GO:PURINE RIBONUCLEOTIDE CATABOLIC PROCESS	0	0	:	6.81317e-05	0.00271985	1	NA	NA	0.965504
GO:0009156	GO:RIBONUCLEOSIDE MONOPHOSPHATE BIOSYNTHETIC PROCESS	0	0	:	7.85114e-05	0.00313421	1	NA	NA	0.965504
GO:0009157	GO:DEOXYRIBONUCLEOSIDE MONOPHOSPHATE BIOSYNTHETIC PROCESS	0	0	:	2.04443e-06	8.16146e-05	1	NA	NA	0.965504
GO:0009158	GO:RIBONUCLEOSIDE MONOPHOSPHATE CATABOLIC PROCESS	0	0	:	3.96633e-06	0.000158338	1	NA	NA	0.965504
GO:0009162	GO:DEOXYRIBONUCLEOSIDE MONOPHOSPHATE METABOLIC PROCESS	0	0	:	2.04443e-06	8.16146e-05	1	NA	NA	0.965504
GO:0009163	GO:NUCLEOSIDE BIOSYNTHETIC PROCESS	0	0	:	2.97314e-05	0.00118689	1	NA	NA	0.965504
GO:0009164	GO:NUCLEOSIDE CATABOLIC PROCESS	0	0	:	4.48516e-06	0.00017905	1	NA	NA	0.965504
GO:0009166	GO:NUCLEOTIDE CATABOLIC PROCESS	0	0	:	7.60563e-05	0.0030362	1	NA	NA	0.965504
GO:0009168	GO:PURINE RIBONUCLEOSIDE MONOPHOSPHATE BIOSYNTHETIC PROCESS	0	0	:	6.6471e-05	0.00265355	1	NA	NA	0.965504
GO:0009169	GO:PURINE RIBONUCLEOSIDE MONOPHOSPHATE CATABOLIC PROCESS	0	0	:	3.96633e-06	0.000158338	1	NA	NA	0.965504
GO:0009173	GO:PYRIMIDINE RIBONUCLEOSIDE MONOPHOSPHATE METABOLIC PROCESS	0	0	:	1.20404e-05	0.000480659	1	NA	NA	0.965504
GO:0009174	GO:PYRIMIDINE RIBONUCLEOSIDE MONOPHOSPHATE BIOSYNTHETIC PROCESS	0	0	:	1.20404e-05	0.000480659	1	NA	NA	0.965504
GO:0009200	GO:DEOXYRIBONUCLEOSIDE TRIPHOSPHATE METABOLIC PROCESS	0	0	:	2.92865e-06	0.000116913	1	NA	NA	0.965504
GO:0009201	GO:RIBONUCLEOSIDE TRIPHOSPHATE BIOSYNTHETIC PROCESS	0	0	:	5.25952e-05	0.00209963	1	NA	NA	0.965504
GO:0009202	GO:DEOXYRIBONUCLEOSIDE TRIPHOSPHATE BIOSYNTHETIC PROCESS	0	0	:	2.35088e-06	9.38485e-05	1	NA	NA	0.965504
GO:0009206	GO:PURINE RIBONUCLEOSIDE TRIPHOSPHATE BIOSYNTHETIC PROCESS	0	0	:	4.57715e-05	0.00182722	1	NA	NA	0.965504
GO:0009208	GO:PYRIMIDINE RIBONUCLEOSIDE TRIPHOSPHATE METABOLIC PROCESS	0	0	:	6.82364e-06	0.000272403	1	NA	NA	0.965504
GO:0009209	GO:PYRIMIDINE RIBONUCLEOSIDE TRIPHOSPHATE BIOSYNTHETIC PROCESS	0	0	:	6.82364e-06	0.000272403	1	NA	NA	0.965504
GO:0009211	GO:PYRIMIDINE DEOXYRIBONUCLEOSIDE TRIPHOSPHATE METABOLIC PROCESS	0	0	:	2.92865e-06	0.000116913	1	NA	NA	0.965504
GO:0009214	GO:CYCLIC NUCLEOTIDE CATABOLIC PROCESS	0	0	:	6.52794e-05	0.00260598	1	NA	NA	0.965504
GO:0009218	GO:PYRIMIDINE RIBONUCLEOTIDE METABOLIC PROCESS	0	0	:	1.66218e-05	0.000663553	1	NA	NA	0.965504
GO:0009219	GO:PYRIMIDINE DEOXYRIBONUCLEOTIDE METABOLIC PROCESS	0	0	:	2.92865e-06	0.000116913	1	NA	NA	0.965504
GO:0009220	GO:PYRIMIDINE RIBONUCLEOTIDE BIOSYNTHETIC PROCESS	0	0	:	1.66218e-05	0.000663553	1	NA	NA	0.965504
GO:0009221	GO:PYRIMIDINE DEOXYRIBONUCLEOTIDE BIOSYNTHETIC PROCESS	0	0	:	2.35088e-06	9.38485e-05	1	NA	NA	0.965504
GO:0009225	GO:NUCLEOTIDE-SUGAR METABOLIC PROCESS	0	0	:	1.81728e-05	0.000725466	1	NA	NA	0.965504
GO:0009226	GO:NUCLEOTIDE-SUGAR BIOSYNTHETIC PROCESS	0	0	:	1.26169e-05	0.000503672	1	NA	NA	0.965504
GO:0009247	GO:GLYCOLIPID BIOSYNTHETIC PROCESS	0	0	:	2.67291e-05	0.00106704	1	NA	NA	0.965504
GO:0009249	GO:PROTEIN LIPOYLATION	0	0	:	1.57413e-06	6.28403e-05	1	NA	NA	0.965504
GO:0009250	GO:GLUCAN BIOSYNTHETIC PROCESS	0	0	:	5.5113e-05	0.00220014	1	NA	NA	0.965504
GO:0009251	GO:GLUCAN CATABOLIC PROCESS	0	0	:	1.62505e-05	0.000648729	1	NA	NA	0.965504
GO:0009261	GO:RIBONUCLEOTIDE CATABOLIC PROCESS	0	0	:	6.81317e-05	0.00271985	1	NA	NA	0.965504
GO:0009262	GO:DEOXYRIBONUCLEOTIDE METABOLIC PROCESS	0	0	:	6.47172e-06	0.000258354	1	NA	NA	0.965504
GO:0009263	GO:DEOXYRIBONUCLEOTIDE BIOSYNTHETIC PROCESS	0	0	:	5.89395e-06	0.00023529	1	NA	NA	0.965504
GO:0009265	GO:2'-DEOXYRIBONUCLEOTIDE BIOSYNTHETIC PROCESS	0	0	:	2.35088e-06	9.38485e-05	1	NA	NA	0.965504
GO:0009299	GO:MRNA TRANSCRIPTION	0	0	:	6.0838e-05	0.00242868	1	NA	NA	0.965504
GO:0009301	GO:SNRNA TRANSCRIPTION	0	0	:	0.00011181	0.00446351	1	NA	NA	0.965504
GO:0009303	GO:RRNA TRANSCRIPTION	0	0	:	5.32286e-05	0.00212491	1	NA	NA	0.965504
GO:0009304	GO:TRNA TRANSCRIPTION	0	0	:	1.71937e-05	0.000686379	1	NA	NA	0.965504
GO:0009309	GO:AMINE BIOSYNTHETIC PROCESS	0	0	:	1.33927e-05	0.000534642	1	NA	NA	0.965504
GO:0009310	GO:AMINE CATABOLIC PROCESS	0	0	:	1.83871e-05	0.000734022	1	NA	NA	0.965504
GO:0009311	GO:OLIGOSACCHARIDE METABOLIC PROCESS	0	0	:	2.27919e-05	0.000909863	1	NA	NA	0.965504
GO:0009312	GO:OLIGOSACCHARIDE BIOSYNTHETIC PROCESS	0	0	:	1.41719e-05	0.000565749	1	NA	NA	0.965504
GO:0009394	GO:2'-DEOXYRIBONUCLEOTIDE METABOLIC PROCESS	0	0	:	2.92865e-06	0.000116913	1	NA	NA	0.965504
GO:0009395	GO:PHOSPHOLIPID CATABOLIC PROCESS	0	0	:	3.57457e-05	0.00142698	1	NA	NA	0.965504
GO:0009396	GO:FOLIC ACID-CONTAINING COMPOUND BIOSYNTHETIC PROCESS	0	0	:	9.04321e-06	0.00036101	1	NA	NA	0.965504
GO:0009404	GO:TOXIN METABOLIC PROCESS	0	0	:	7.76489e-06	0.000309978	1	NA	NA	0.965504
GO:0009435	GO:NAD BIOSYNTHETIC PROCESS	0	0	:	1.02579e-05	0.0004095	1	NA	NA	0.965504
GO:0009445	GO:PUTRESCINE METABOLIC PROCESS	0	0	:	3.89852e-06	0.000155631	1	NA	NA	0.965504
GO:0009452	GO:7-METHYLGUANOSINE RNA CAPPING	0	0	:	3.59937e-05	0.00143689	1	NA	NA	0.965504
GO:0009583	GO:DETECTION OF LIGHT STIMULUS	0	0	:	4.51195e-05	0.00180119	1	NA	NA	0.965504
GO:0009584	GO:DETECTION OF VISIBLE LIGHT	0	0	:	3.59552e-05	0.00143535	1	NA	NA	0.965504
GO:0009595	GO:DETECTION OF BIOTIC STIMULUS	0	0	:	1.115e-05	0.000445112	1	NA	NA	0.965504
GO:0009620	GO:RESPONSE TO FUNGUS	0	0	:	2.50279e-05	0.000999126	1	NA	NA	0.965504
GO:0009629	GO:RESPONSE TO GRAVITY	0	0	:	1.1846e-05	0.0004729	1	NA	NA	0.965504
GO:0009648	GO:PHOTOPERIODISM	0	0	:	2.84726e-05	0.00113664	1	NA	NA	0.965504
GO:0009649	GO:ENTRAINMENT OF CIRCADIAN CLOCK	0	0	:	3.15274e-05	0.00125859	1	NA	NA	0.965504
GO:0009651	GO:RESPONSE TO SALT STRESS	0	0	:	2.08533e-05	0.000832475	1	NA	NA	0.965504
GO:0009712	GO:CATECHOL-CONTAINING COMPOUND METABOLIC PROCESS	0	0	:	5.46097e-05	0.00218005	1	NA	NA	0.965504
GO:0009713	GO:CATECHOL-CONTAINING COMPOUND BIOSYNTHETIC PROCESS	0	0	:	1.73993e-05	0.000694587	1	NA	NA	0.965504
GO:0009744	GO:RESPONSE TO SUCROSE	0	0	:	5.94545e-06	0.000237345	1	NA	NA	0.965504
GO:0009750	GO:RESPONSE TO FRUCTOSE	0	0	:	6.3336e-06	0.000252841	1	NA	NA	0.965504
GO:0009756	GO:CARBOHYDRATE MEDIATED SIGNALING	0	0	:	1.0359e-05	0.000413535	1	NA	NA	0.965504
GO:0009812	GO:FLAVONOID METABOLIC PROCESS	0	0	:	2.72948e-06	0.000108962	1	NA	NA	0.965504
GO:0009886	GO:POST-EMBRYONIC ANIMAL MORPHOGENESIS	0	0	:	3.85082e-05	0.00153727	1	NA	NA	0.965504
GO:0009912	GO:AUDITORY RECEPTOR CELL FATE COMMITMENT	0	0	:	2.13135e-05	0.000850847	1	NA	NA	0.965504
GO:0009950	GO:DORSAL/VENTRAL AXIS SPECIFICATION	0	0	:	3.32865e-05	0.00132881	1	NA	NA	0.965504
GO:0009954	GO:PROXIMAL/DISTAL PATTERN FORMATION	0	0	:	4.93507e-05	0.00197011	1	NA	NA	0.965504
GO:0009988	GO:CELL-CELL RECOGNITION	0	0	:	7.39423e-05	0.00295182	1	NA	NA	0.965504
GO:0009994	GO:OOCYTE DIFFERENTIATION	0	0	:	7.23208e-05	0.00288708	1	NA	NA	0.965504
GO:0009996	GO:NEGATIVE REGULATION OF CELL FATE SPECIFICATION	0	0	:	4.43484e-06	0.000177041	1	NA	NA	0.965504
GO:0010039	GO:RESPONSE TO IRON ION	0	0	:	3.98082e-05	0.00158916	1	NA	NA	0.965504
GO:0010042	GO:RESPONSE TO MANGANESE ION	0	0	:	2.7716e-05	0.00110644	1	NA	NA	0.965504
GO:0010043	GO:RESPONSE TO ZINC ION	0	0	:	4.31472e-05	0.00172246	1	NA	NA	0.965504
GO:0010092	GO:SPECIFICATION OF ANIMAL ORGAN IDENTITY	0	0	:	8.24702e-05	0.00329225	1	NA	NA	0.965504
GO:0010155	GO:REGULATION OF PROTON TRANSPORT	0	0	:	1.54933e-05	0.0006185	1	NA	NA	0.965504
GO:0010165	GO:RESPONSE TO X-RAY	0	0	:	5.25291e-05	0.00209699	1	NA	NA	0.965504
GO:0010171	GO:BODY MORPHOGENESIS	0	0	:	0.000107372	0.00428635	1	NA	NA	0.965504
GO:0010172	GO:EMBRYONIC BODY MORPHOGENESIS	0	0	:	2.73958e-05	0.00109366	1	NA	NA	0.965504
GO:0010216	GO:MAINTENANCE OF DNA METHYLATION	0	0	:	2.05288e-05	0.00081952	1	NA	NA	0.965504
GO:0010224	GO:RESPONSE TO UV-B	0	0	:	9.76543e-06	0.000389841	1	NA	NA	0.965504
GO:0010225	GO:RESPONSE TO UV-C	0	0	:	1.75477e-05	0.000700513	1	NA	NA	0.965504
GO:0010226	GO:RESPONSE TO LITHIUM ION	0	0	:	3.46856e-05	0.00138467	1	NA	NA	0.965504
GO:0010248	GO:ESTABLISHMENT OR MAINTENANCE OF TRANSMEMBRANE ELECTROCHEMICAL GRADIENT	0	0	:	2.43711e-05	0.000972905	1	NA	NA	0.965504
GO:0010257	GO:NADH DEHYDROGENASE COMPLEX ASSEMBLY	0	0	:	1.53179e-05	0.000611497	1	NA	NA	0.965504
GO:0010259	GO:MULTICELLULAR ORGANISM AGING	0	0	:	4.8634e-05	0.0019415	1	NA	NA	0.965504
GO:0010265	GO:SCF COMPLEX ASSEMBLY	0	0	:	1.40137e-05	0.000559435	1	NA	NA	0.965504
GO:0010269	GO:RESPONSE TO SELENIUM ION	0	0	:	2.90475e-06	0.000115959	1	NA	NA	0.965504
GO:0010288	GO:RESPONSE TO LEAD ION	0	0	:	2.64371e-05	0.00105538	1	NA	NA	0.965504
GO:0010310	GO:REGULATION OF HYDROGEN PEROXIDE METABOLIC PROCESS	0	0	:	1.13683e-05	0.000453828	1	NA	NA	0.965504
GO:0010332	GO:RESPONSE TO GAMMA RADIATION	0	0	:	0.00010049	0.00401163	1	NA	NA	0.965504
GO:0010359	GO:REGULATION OF ANION CHANNEL ACTIVITY	0	0	:	1.22089e-05	0.000487385	1	NA	NA	0.965504
GO:0010390	GO:HISTONE MONOUBIQUITINATION	0	0	:	5.40576e-05	0.00215801	1	NA	NA	0.965504
GO:0010421	GO:HYDROGEN PEROXIDE-MEDIATED PROGRAMMED CELL DEATH	0	0	:	2.94661e-05	0.0011763	1	NA	NA	0.965504
GO:0010452	GO:HISTONE H3-K36 METHYLATION	0	0	:	5.34404e-05	0.00213337	1	NA	NA	0.965504
GO:0010453	GO:REGULATION OF CELL FATE COMMITMENT	0	0	:	2.96115e-05	0.00118211	1	NA	NA	0.965504
GO:0010454	GO:NEGATIVE REGULATION OF CELL FATE COMMITMENT	0	0	:	6.99896e-06	0.000279402	1	NA	NA	0.965504
GO:0010455	GO:POSITIVE REGULATION OF CELL FATE COMMITMENT	0	0	:	5.81676e-06	0.000232208	1	NA	NA	0.965504
GO:0010457	GO:CENTRIOLE-CENTRIOLE COHESION	0	0	:	2.92941e-05	0.00116944	1	NA	NA	0.965504
GO:0010458	GO:EXIT FROM MITOSIS	0	0	:	5.10428e-05	0.00203765	1	NA	NA	0.965504
GO:0010459	GO:NEGATIVE REGULATION OF HEART RATE	0	0	:	8.3838e-06	0.000334685	1	NA	NA	0.965504
GO:0010460	GO:POSITIVE REGULATION OF HEART RATE	0	0	:	5.91633e-05	0.00236183	1	NA	NA	0.965504
GO:0010470	GO:REGULATION OF GASTRULATION	0	0	:	9.65639e-05	0.00385488	1	NA	NA	0.965504
GO:0010501	GO:RNA SECONDARY STRUCTURE UNWINDING	0	0	:	9.93985e-05	0.00396804	1	NA	NA	0.965504
GO:0010507	GO:NEGATIVE REGULATION OF AUTOPHAGY	0	0	:	0.000142597	0.00569254	1	NA	NA	0.965504
GO:0010510	GO:REGULATION OF ACETYL-COA BIOSYNTHETIC PROCESS FROM PYRUVATE	0	0	:	9.44369e-06	0.000376997	1	NA	NA	0.965504
GO:0010511	GO:REGULATION OF PHOSPHATIDYLINOSITOL BIOSYNTHETIC PROCESS	0	0	:	3.74437e-06	0.000149477	1	NA	NA	0.965504
GO:0010517	GO:REGULATION OF PHOSPHOLIPASE ACTIVITY	0	0	:	7.98921e-05	0.00318933	1	NA	NA	0.965504
GO:0010518	GO:POSITIVE REGULATION OF PHOSPHOLIPASE ACTIVITY	0	0	:	5.53908e-05	0.00221123	1	NA	NA	0.965504
GO:0010522	GO:REGULATION OF CALCIUM ION TRANSPORT INTO CYTOSOL	0	0	:	0.00021414	0.00854859	1	NA	NA	0.965504
GO:0010523	GO:NEGATIVE REGULATION OF CALCIUM ION TRANSPORT INTO CYTOSOL	0	0	:	1.80198e-05	0.00071936	1	NA	NA	0.965504
GO:0010524	GO:POSITIVE REGULATION OF CALCIUM ION TRANSPORT INTO CYTOSOL	0	0	:	5.16271e-05	0.00206098	1	NA	NA	0.965504
GO:0010528	GO:REGULATION OF TRANSPOSITION	0	0	:	1.76317e-05	0.000703865	1	NA	NA	0.965504
GO:0010529	GO:NEGATIVE REGULATION OF TRANSPOSITION	0	0	:	1.76317e-05	0.000703865	1	NA	NA	0.965504
GO:0010533	GO:REGULATION OF ACTIVATION OF JANUS KINASE ACTIVITY	0	0	:	8.58635e-07	3.42771e-05	1	NA	NA	0.965504
GO:0010543	GO:REGULATION OF PLATELET ACTIVATION	0	0	:	3.83018e-05	0.00152903	1	NA	NA	0.965504
GO:0010544	GO:NEGATIVE REGULATION OF PLATELET ACTIVATION	0	0	:	2.35013e-05	0.000938185	1	NA	NA	0.965504
GO:0010560	GO:POSITIVE REGULATION OF GLYCOPROTEIN BIOSYNTHETIC PROCESS	0	0	:	3.33421e-05	0.00133103	1	NA	NA	0.965504
GO:0010566	GO:REGULATION OF KETONE BIOSYNTHETIC PROCESS	0	0	:	8.01196e-06	0.000319842	1	NA	NA	0.965504
GO:0010569	GO:REGULATION OF DOUBLE-STRAND BREAK REPAIR VIA HOMOLOGOUS RECOMBINATION	0	0	:	4.19213e-05	0.00167352	1	NA	NA	0.965504
GO:0010571	GO:POSITIVE REGULATION OF NUCLEAR CELL CYCLE DNA REPLICATION	0	0	:	2.21396e-05	0.000883824	1	NA	NA	0.965504
GO:0010578	GO:REGULATION OF ADENYLATE CYCLASE ACTIVITY INVOLVED IN G-PROTEIN COUPLED RECEPTOR SIGNALING PATHWAY	0	0	:	9.78296e-06	0.000390541	1	NA	NA	0.965504
GO:0010579	GO:POSITIVE REGULATION OF ADENYLATE CYCLASE ACTIVITY INVOLVED IN G-PROTEIN COUPLED RECEPTOR SIGNALING PATHWAY	0	0	:	9.78296e-06	0.000390541	1	NA	NA	0.965504
GO:0010586	GO:MIRNA METABOLIC PROCESS	0	0	:	7.43359e-05	0.00296753	1	NA	NA	0.965504
GO:0010587	GO:MIRNA CATABOLIC PROCESS	0	0	:	2.28394e-05	0.000911761	1	NA	NA	0.965504
GO:0010591	GO:REGULATION OF LAMELLIPODIUM ASSEMBLY	0	0	:	9.17884e-05	0.00366424	1	NA	NA	0.965504
GO:0010592	GO:POSITIVE REGULATION OF LAMELLIPODIUM ASSEMBLY	0	0	:	5.83003e-05	0.00232738	1	NA	NA	0.965504
GO:0010596	GO:NEGATIVE REGULATION OF ENDOTHELIAL CELL MIGRATION	0	0	:	8.12104e-05	0.00324196	1	NA	NA	0.965504
GO:0010623	GO:PROGRAMMED CELL DEATH INVOLVED IN CELL DEVELOPMENT	0	0	:	2.48131e-05	0.00099055	1	NA	NA	0.965504
GO:0010624	GO:REGULATION OF SCHWANN CELL PROLIFERATION	0	0	:	1.77456e-05	0.000708413	1	NA	NA	0.965504
GO:0010626	GO:NEGATIVE REGULATION OF SCHWANN CELL PROLIFERATION	0	0	:	1.77456e-05	0.000708413	1	NA	NA	0.965504
GO:0010633	GO:NEGATIVE REGULATION OF EPITHELIAL CELL MIGRATION	0	0	:	0.00011128	0.00444234	1	NA	NA	0.965504
GO:0010635	GO:REGULATION OF MITOCHONDRIAL FUSION	0	0	:	1.4286e-05	0.000570304	1	NA	NA	0.965504
GO:0010640	GO:REGULATION OF PLATELET-DERIVED GROWTH FACTOR RECEPTOR SIGNALING PATHWAY	0	0	:	5.43078e-05	0.00216799	1	NA	NA	0.965504
GO:0010642	GO:NEGATIVE REGULATION OF PLATELET-DERIVED GROWTH FACTOR RECEPTOR SIGNALING PATHWAY	0	0	:	4.60643e-05	0.00183891	1	NA	NA	0.965504
GO:0010644	GO:CELL COMMUNICATION BY ELECTRICAL COUPLING	0	0	:	0.000104743	0.00418138	1	NA	NA	0.965504
GO:0010649	GO:REGULATION OF CELL COMMUNICATION BY ELECTRICAL COUPLING	0	0	:	2.36759e-05	0.000945153	1	NA	NA	0.965504
GO:0010656	GO:NEGATIVE REGULATION OF MUSCLE CELL APOPTOTIC PROCESS	0	0	:	4.96327e-05	0.00198136	1	NA	NA	0.965504
GO:0010657	GO:MUSCLE CELL APOPTOTIC PROCESS	0	0	:	9.48984e-05	0.00378839	1	NA	NA	0.965504
GO:0010658	GO:STRIATED MUSCLE CELL APOPTOTIC PROCESS	0	0	:	6.56729e-05	0.00262169	1	NA	NA	0.965504
GO:0010659	GO:CARDIAC MUSCLE CELL APOPTOTIC PROCESS	0	0	:	6.24723e-05	0.00249393	1	NA	NA	0.965504
GO:0010660	GO:REGULATION OF MUSCLE CELL APOPTOTIC PROCESS	0	0	:	8.4638e-05	0.00337879	1	NA	NA	0.965504
GO:0010661	GO:POSITIVE REGULATION OF MUSCLE CELL APOPTOTIC PROCESS	0	0	:	3.2082e-05	0.00128073	1	NA	NA	0.965504
GO:0010662	GO:REGULATION OF STRIATED MUSCLE CELL APOPTOTIC PROCESS	0	0	:	5.75334e-05	0.00229676	1	NA	NA	0.965504
GO:0010663	GO:POSITIVE REGULATION OF STRIATED MUSCLE CELL APOPTOTIC PROCESS	0	0	:	2.66716e-05	0.00106474	1	NA	NA	0.965504
GO:0010664	GO:NEGATIVE REGULATION OF STRIATED MUSCLE CELL APOPTOTIC PROCESS	0	0	:	3.50875e-05	0.00140071	1	NA	NA	0.965504
GO:0010665	GO:REGULATION OF CARDIAC MUSCLE CELL APOPTOTIC PROCESS	0	0	:	5.43328e-05	0.00216899	1	NA	NA	0.965504
GO:0010666	GO:POSITIVE REGULATION OF CARDIAC MUSCLE CELL APOPTOTIC PROCESS	0	0	:	2.66716e-05	0.00106474	1	NA	NA	0.965504
GO:0010667	GO:NEGATIVE REGULATION OF CARDIAC MUSCLE CELL APOPTOTIC PROCESS	0	0	:	2.76613e-05	0.00110425	1	NA	NA	0.965504
GO:0010668	GO:ECTODERMAL CELL DIFFERENTIATION	0	0	:	6.07358e-06	0.00024246	1	NA	NA	0.965504
GO:0010669	GO:EPITHELIAL STRUCTURE MAINTENANCE	0	0	:	1.65718e-05	0.000661557	1	NA	NA	0.965504
GO:0010677	GO:NEGATIVE REGULATION OF CELLULAR CARBOHYDRATE METABOLIC PROCESS	0	0	:	5.02185e-05	0.00200475	1	NA	NA	0.965504
GO:0010692	GO:REGULATION OF ALKALINE PHOSPHATASE ACTIVITY	0	0	:	1.6538e-05	0.000660207	1	NA	NA	0.965504
GO:0010694	GO:POSITIVE REGULATION OF ALKALINE PHOSPHATASE ACTIVITY	0	0	:	9.0631e-06	0.000361804	1	NA	NA	0.965504
GO:0010700	GO:NEGATIVE REGULATION OF NOREPINEPHRINE SECRETION	0	0	:	1.62327e-06	6.48018e-05	1	NA	NA	0.965504
GO:0010712	GO:REGULATION OF COLLAGEN METABOLIC PROCESS	0	0	:	5.11266e-05	0.002041	1	NA	NA	0.965504
GO:0010713	GO:NEGATIVE REGULATION OF COLLAGEN METABOLIC PROCESS	0	0	:	4.94388e-06	0.000197362	1	NA	NA	0.965504
GO:0010714	GO:POSITIVE REGULATION OF COLLAGEN METABOLIC PROCESS	0	0	:	4.2886e-05	0.00171203	1	NA	NA	0.965504
GO:0010715	GO:REGULATION OF EXTRACELLULAR MATRIX DISASSEMBLY	0	0	:	4.68657e-05	0.0018709	1	NA	NA	0.965504
GO:0010717	GO:REGULATION OF EPITHELIAL TO MESENCHYMAL TRANSITION	0	0	:	0.000156501	0.00624762	1	NA	NA	0.965504
GO:0010718	GO:POSITIVE REGULATION OF EPITHELIAL TO MESENCHYMAL TRANSITION	0	0	:	0.000105157	0.00419791	1	NA	NA	0.965504
GO:0010719	GO:NEGATIVE REGULATION OF EPITHELIAL TO MESENCHYMAL TRANSITION	0	0	:	2.93682e-05	0.00117239	1	NA	NA	0.965504
GO:0010727	GO:NEGATIVE REGULATION OF HYDROGEN PEROXIDE METABOLIC PROCESS	0	0	:	7.86862e-06	0.000314119	1	NA	NA	0.965504
GO:0010742	GO:MACROPHAGE DERIVED FOAM CELL DIFFERENTIATION	0	0	:	5.68366e-05	0.00226895	1	NA	NA	0.965504
GO:0010743	GO:REGULATION OF MACROPHAGE DERIVED FOAM CELL DIFFERENTIATION	0	0	:	3.90165e-05	0.00155756	1	NA	NA	0.965504
GO:0010744	GO:POSITIVE REGULATION OF MACROPHAGE DERIVED FOAM CELL DIFFERENTIATION	0	0	:	1.61971e-05	0.000646595	1	NA	NA	0.965504
GO:0010745	GO:NEGATIVE REGULATION OF MACROPHAGE DERIVED FOAM CELL DIFFERENTIATION	0	0	:	2.28194e-05	0.000910962	1	NA	NA	0.965504
GO:0010755	GO:REGULATION OF PLASMINOGEN ACTIVATION	0	0	:	1.17935e-05	0.000470802	1	NA	NA	0.965504
GO:0010757	GO:NEGATIVE REGULATION OF PLASMINOGEN ACTIVATION	0	0	:	1.00214e-05	0.000400061	1	NA	NA	0.965504
GO:0010758	GO:REGULATION OF MACROPHAGE CHEMOTAXIS	0	0	:	1.43504e-05	0.000572873	1	NA	NA	0.965504
GO:0010759	GO:POSITIVE REGULATION OF MACROPHAGE CHEMOTAXIS	0	0	:	9.89089e-06	0.000394849	1	NA	NA	0.965504
GO:0010762	GO:REGULATION OF FIBROBLAST MIGRATION	0	0	:	6.44172e-05	0.00257157	1	NA	NA	0.965504
GO:0010763	GO:POSITIVE REGULATION OF FIBROBLAST MIGRATION	0	0	:	3.27006e-05	0.00130542	1	NA	NA	0.965504
GO:0010764	GO:NEGATIVE REGULATION OF FIBROBLAST MIGRATION	0	0	:	1.58149e-05	0.00063134	1	NA	NA	0.965504
GO:0010766	GO:NEGATIVE REGULATION OF SODIUM ION TRANSPORT	0	0	:	3.04137e-05	0.00121413	1	NA	NA	0.965504
GO:0010801	GO:NEGATIVE REGULATION OF PEPTIDYL-THREONINE PHOSPHORYLATION	0	0	:	2.6543e-05	0.00105961	1	NA	NA	0.965504
GO:0010803	GO:REGULATION OF TUMOR NECROSIS FACTOR-MEDIATED SIGNALING PATHWAY	0	0	:	6.06473e-05	0.00242107	1	NA	NA	0.965504
GO:0010804	GO:NEGATIVE REGULATION OF TUMOR NECROSIS FACTOR-MEDIATED SIGNALING PATHWAY	0	0	:	9.88871e-06	0.000394762	1	NA	NA	0.965504
GO:0010812	GO:NEGATIVE REGULATION OF CELL-SUBSTRATE ADHESION	0	0	:	0.000122901	0.00490626	1	NA	NA	0.965504
GO:0010823	GO:NEGATIVE REGULATION OF MITOCHONDRION ORGANIZATION	0	0	:	4.98496e-05	0.00199002	1	NA	NA	0.965504
GO:0010824	GO:REGULATION OF CENTROSOME DUPLICATION	0	0	:	3.27186e-05	0.00130614	1	NA	NA	0.965504
GO:0010825	GO:POSITIVE REGULATION OF CENTROSOME DUPLICATION	0	0	:	1.12526e-05	0.000449208	1	NA	NA	0.965504
GO:0010826	GO:NEGATIVE REGULATION OF CENTROSOME DUPLICATION	0	0	:	7.88969e-06	0.00031496	1	NA	NA	0.965504
GO:0010829	GO:NEGATIVE REGULATION OF GLUCOSE TRANSPORT	0	0	:	1.36915e-05	0.000546571	1	NA	NA	0.965504
GO:0010830	GO:REGULATION OF MYOTUBE DIFFERENTIATION	0	0	:	9.1763e-05	0.00366323	1	NA	NA	0.965504
GO:0010831	GO:POSITIVE REGULATION OF MYOTUBE DIFFERENTIATION	0	0	:	4.53649e-05	0.00181099	1	NA	NA	0.965504
GO:0010832	GO:NEGATIVE REGULATION OF MYOTUBE DIFFERENTIATION	0	0	:	3.59146e-05	0.00143373	1	NA	NA	0.965504
GO:0010835	GO:REGULATION OF PROTEIN ADP-RIBOSYLATION	0	0	:	8.75755e-06	0.000349606	1	NA	NA	0.965504
GO:0010837	GO:REGULATION OF KERATINOCYTE PROLIFERATION	0	0	:	3.64003e-05	0.00145312	1	NA	NA	0.965504
GO:0010838	GO:POSITIVE REGULATION OF KERATINOCYTE PROLIFERATION	0	0	:	8.82261e-06	0.000352203	1	NA	NA	0.965504
GO:0010839	GO:NEGATIVE REGULATION OF KERATINOCYTE PROLIFERATION	0	0	:	2.24446e-05	0.000896	1	NA	NA	0.965504
GO:0010840	GO:REGULATION OF CIRCADIAN SLEEP/WAKE CYCLE, WAKEFULNESS	0	0	:	2.80453e-06	0.000111958	1	NA	NA	0.965504
GO:0010862	GO:POSITIVE REGULATION OF PATHWAY-RESTRICTED SMAD PROTEIN PHOSPHORYLATION	0	0	:	5.54835e-05	0.00221493	1	NA	NA	0.965504
GO:0010863	GO:POSITIVE REGULATION OF PHOSPHOLIPASE C ACTIVITY	0	0	:	4.16974e-05	0.00166458	1	NA	NA	0.965504
GO:0010866	GO:REGULATION OF TRIGLYCERIDE BIOSYNTHETIC PROCESS	0	0	:	2.20476e-05	0.000880151	1	NA	NA	0.965504
GO:0010867	GO:POSITIVE REGULATION OF TRIGLYCERIDE BIOSYNTHETIC PROCESS	0	0	:	1.01922e-05	0.000406876	1	NA	NA	0.965504
GO:0010869	GO:REGULATION OF RECEPTOR BIOSYNTHETIC PROCESS	0	0	:	4.74036e-05	0.00189237	1	NA	NA	0.965504
GO:0010870	GO:POSITIVE REGULATION OF RECEPTOR BIOSYNTHETIC PROCESS	0	0	:	2.26551e-05	0.000904403	1	NA	NA	0.965504
GO:0010871	GO:NEGATIVE REGULATION OF RECEPTOR BIOSYNTHETIC PROCESS	0	0	:	1.79864e-05	0.000718028	1	NA	NA	0.965504
GO:0010872	GO:REGULATION OF CHOLESTEROL ESTERIFICATION	0	0	:	3.11417e-06	0.000124319	1	NA	NA	0.965504
GO:0010874	GO:REGULATION OF CHOLESTEROL EFFLUX	0	0	:	3.95869e-05	0.00158033	1	NA	NA	0.965504
GO:0010875	GO:POSITIVE REGULATION OF CHOLESTEROL EFFLUX	0	0	:	3.40479e-05	0.00135921	1	NA	NA	0.965504
GO:0010878	GO:CHOLESTEROL STORAGE	0	0	:	1.56726e-05	0.000625657	1	NA	NA	0.965504
GO:0010880	GO:REGULATION OF RELEASE OF SEQUESTERED CALCIUM ION INTO CYTOSOL BY SARCOPLASMIC RETICULUM	0	0	:	0.000117304	0.00468283	1	NA	NA	0.965504
GO:0010881	GO:REGULATION OF CARDIAC MUSCLE CONTRACTION BY REGULATION OF THE RELEASE OF SEQUESTERED CALCIUM ION	0	0	:	9.96847e-05	0.00397946	1	NA	NA	0.965504
GO:0010883	GO:REGULATION OF LIPID STORAGE	0	0	:	7.13542e-05	0.00284849	1	NA	NA	0.965504
GO:0010884	GO:POSITIVE REGULATION OF LIPID STORAGE	0	0	:	3.45445e-05	0.00137904	1	NA	NA	0.965504
GO:0010885	GO:REGULATION OF CHOLESTEROL STORAGE	0	0	:	1.56726e-05	0.000625657	1	NA	NA	0.965504
GO:0010886	GO:POSITIVE REGULATION OF CHOLESTEROL STORAGE	0	0	:	7.91962e-06	0.000316155	1	NA	NA	0.965504
GO:0010887	GO:NEGATIVE REGULATION OF CHOLESTEROL STORAGE	0	0	:	7.75295e-06	0.000309502	1	NA	NA	0.965504
GO:0010888	GO:NEGATIVE REGULATION OF LIPID STORAGE	0	0	:	3.15691e-05	0.00126025	1	NA	NA	0.965504
GO:0010889	GO:REGULATION OF SEQUESTERING OF TRIGLYCERIDE	0	0	:	1.1435e-05	0.000456492	1	NA	NA	0.965504
GO:0010893	GO:POSITIVE REGULATION OF STEROID BIOSYNTHETIC PROCESS	0	0	:	1.68619e-05	0.000673137	1	NA	NA	0.965504
GO:0010894	GO:NEGATIVE REGULATION OF STEROID BIOSYNTHETIC PROCESS	0	0	:	2.89578e-05	0.00115601	1	NA	NA	0.965504
GO:0010911	GO:REGULATION OF ISOMERASE ACTIVITY	0	0	:	2.03732e-05	0.000813308	1	NA	NA	0.965504
GO:0010912	GO:POSITIVE REGULATION OF ISOMERASE ACTIVITY	0	0	:	2.03732e-05	0.000813308	1	NA	NA	0.965504
GO:0010917	GO:NEGATIVE REGULATION OF MITOCHONDRIAL MEMBRANE POTENTIAL	0	0	:	4.79826e-06	0.000191549	1	NA	NA	0.965504
GO:0010918	GO:POSITIVE REGULATION OF MITOCHONDRIAL MEMBRANE POTENTIAL	0	0	:	8.20467e-06	0.000327535	1	NA	NA	0.965504
GO:0010919	GO:REGULATION OF INOSITOL PHOSPHATE BIOSYNTHETIC PROCESS	0	0	:	1.37009e-05	0.000546948	1	NA	NA	0.965504
GO:0010922	GO:POSITIVE REGULATION OF PHOSPHATASE ACTIVITY	0	0	:	4.85105e-05	0.00193656	1	NA	NA	0.965504
GO:0010923	GO:NEGATIVE REGULATION OF PHOSPHATASE ACTIVITY	0	0	:	0.000127862	0.0051043	1	NA	NA	0.965504
GO:0010939	GO:REGULATION OF NECROTIC CELL DEATH	0	0	:	2.92442e-05	0.00116745	1	NA	NA	0.965504
GO:0010944	GO:NEGATIVE REGULATION OF TRANSCRIPTION BY COMPETITIVE PROMOTER BINDING	0	0	:	1.3912e-05	0.000555373	1	NA	NA	0.965504
GO:0010954	GO:POSITIVE REGULATION OF PROTEIN PROCESSING	0	0	:	2.56832e-05	0.00102529	1	NA	NA	0.965504
GO:0010955	GO:NEGATIVE REGULATION OF PROTEIN PROCESSING	0	0	:	3.43506e-05	0.00137129	1	NA	NA	0.965504
GO:0010960	GO:MAGNESIUM ION HOMEOSTASIS	0	0	:	2.63376e-05	0.00105141	1	NA	NA	0.965504
GO:0010962	GO:REGULATION OF GLUCAN BIOSYNTHETIC PROCESS	0	0	:	3.54938e-05	0.00141693	1	NA	NA	0.965504
GO:0010984	GO:REGULATION OF LIPOPROTEIN PARTICLE CLEARANCE	0	0	:	8.84959e-06	0.00035328	1	NA	NA	0.965504
GO:0010985	GO:NEGATIVE REGULATION OF LIPOPROTEIN PARTICLE CLEARANCE	0	0	:	4.34238e-06	0.00017335	1	NA	NA	0.965504
GO:0010988	GO:REGULATION OF LOW-DENSITY LIPOPROTEIN PARTICLE CLEARANCE	0	0	:	7.16377e-06	0.000285981	1	NA	NA	0.965504
GO:0010990	GO:REGULATION OF SMAD PROTEIN COMPLEX ASSEMBLY	0	0	:	1.36319e-05	0.000544193	1	NA	NA	0.965504
GO:0010992	GO:UBIQUITIN RECYCLING	0	0	:	9.82975e-06	0.000392409	1	NA	NA	0.965504
GO:0010994	GO:FREE UBIQUITIN CHAIN POLYMERIZATION	0	0	:	1.6588e-06	6.62202e-05	1	NA	NA	0.965504
GO:0010996	GO:RESPONSE TO AUDITORY STIMULUS	0	0	:	3.28019e-05	0.00130947	1	NA	NA	0.965504
GO:0010998	GO:REGULATION OF TRANSLATIONAL INITIATION BY EIF2 ALPHA PHOSPHORYLATION	0	0	:	1.66367e-05	0.000664147	1	NA	NA	0.965504
GO:0014002	GO:ASTROCYTE DEVELOPMENT	0	0	:	6.43282e-05	0.00256801	1	NA	NA	0.965504
GO:0014010	GO:SCHWANN CELL PROLIFERATION	0	0	:	2.02236e-05	0.000807337	1	NA	NA	0.965504
GO:0014012	GO:PERIPHERAL NERVOUS SYSTEM AXON REGENERATION	0	0	:	1.22374e-05	0.000488523	1	NA	NA	0.965504
GO:0014015	GO:POSITIVE REGULATION OF GLIOGENESIS	0	0	:	0.000138292	0.00552069	1	NA	NA	0.965504
GO:0014029	GO:NEURAL CREST FORMATION	0	0	:	2.06109e-05	0.000822796	1	NA	NA	0.965504
GO:0014031	GO:MESENCHYMAL CELL DEVELOPMENT	0	0	:	0.000130537	0.0052111	1	NA	NA	0.965504
GO:0014032	GO:NEURAL CREST CELL DEVELOPMENT	0	0	:	0.000117615	0.00469523	1	NA	NA	0.965504
GO:0014033	GO:NEURAL CREST CELL DIFFERENTIATION	0	0	:	0.000129014	0.00515031	1	NA	NA	0.965504
GO:0014041	GO:REGULATION OF NEURON MATURATION	0	0	:	2.76667e-05	0.00110447	1	NA	NA	0.965504
GO:0014046	GO:DOPAMINE SECRETION	0	0	:	1.29584e-05	0.000517308	1	NA	NA	0.965504
GO:0014047	GO:GLUTAMATE SECRETION	0	0	:	8.27706e-05	0.00330425	1	NA	NA	0.965504
GO:0014048	GO:REGULATION OF GLUTAMATE SECRETION	0	0	:	1.04655e-05	0.000417787	1	NA	NA	0.965504
GO:0014049	GO:POSITIVE REGULATION OF GLUTAMATE SECRETION	0	0	:	6.66548e-06	0.000266089	1	NA	NA	0.965504
GO:0014051	GO:GAMMA-AMINOBUTYRIC ACID SECRETION	0	0	:	2.32139e-05	0.000926712	1	NA	NA	0.965504
GO:0014052	GO:REGULATION OF GAMMA-AMINOBUTYRIC ACID SECRETION	0	0	:	7.72385e-06	0.00030834	1	NA	NA	0.965504
GO:0014059	GO:REGULATION OF DOPAMINE SECRETION	0	0	:	1.29584e-05	0.000517308	1	NA	NA	0.965504
GO:0014061	GO:REGULATION OF NOREPINEPHRINE SECRETION	0	0	:	6.72771e-06	0.000268573	1	NA	NA	0.965504
GO:0014062	GO:REGULATION OF SEROTONIN SECRETION	0	0	:	6.97848e-06	0.000278584	1	NA	NA	0.965504
GO:0014067	GO:NEGATIVE REGULATION OF PHOSPHATIDYLINOSITOL 3-KINASE SIGNALING	0	0	:	1.81336e-05	0.000723902	1	NA	NA	0.965504
GO:0014072	GO:RESPONSE TO ISOQUINOLINE ALKALOID	0	0	:	4.09472e-05	0.00163463	1	NA	NA	0.965504
GO:0014719	GO:SKELETAL MUSCLE SATELLITE CELL ACTIVATION	0	0	:	1.33586e-05	0.000533281	1	NA	NA	0.965504
GO:0014732	GO:SKELETAL MUSCLE ATROPHY	0	0	:	1.39387e-05	0.000556441	1	NA	NA	0.965504
GO:0014733	GO:REGULATION OF SKELETAL MUSCLE ADAPTATION	0	0	:	3.75439e-05	0.00149877	1	NA	NA	0.965504
GO:0014744	GO:POSITIVE REGULATION OF MUSCLE ADAPTATION	0	0	:	1.34164e-05	0.000535591	1	NA	NA	0.965504
GO:0014807	GO:REGULATION OF SOMITOGENESIS	0	0	:	1.87834e-05	0.000749841	1	NA	NA	0.965504
GO:0014808	GO:RELEASE OF SEQUESTERED CALCIUM ION INTO CYTOSOL BY SARCOPLASMIC RETICULUM	0	0	:	0.000117834	0.00470399	1	NA	NA	0.965504
GO:0014816	GO:SKELETAL MUSCLE SATELLITE CELL DIFFERENTIATION	0	0	:	1.78296e-05	0.000711767	1	NA	NA	0.965504
GO:0014819	GO:REGULATION OF SKELETAL MUSCLE CONTRACTION	0	0	:	1.76723e-05	0.000705488	1	NA	NA	0.965504
GO:0014820	GO:TONIC SMOOTH MUSCLE CONTRACTION	0	0	:	3.80242e-06	0.000151795	1	NA	NA	0.965504
GO:0014821	GO:PHASIC SMOOTH MUSCLE CONTRACTION	0	0	:	2.19378e-05	0.000875769	1	NA	NA	0.965504
GO:0014823	GO:RESPONSE TO ACTIVITY	0	0	:	0.000133489	0.00532895	1	NA	NA	0.965504
GO:0014824	GO:ARTERY SMOOTH MUSCLE CONTRACTION	0	0	:	3.80242e-06	0.000151795	1	NA	NA	0.965504
GO:0014827	GO:INTESTINE SMOOTH MUSCLE CONTRACTION	0	0	:	4.97621e-06	0.000198653	1	NA	NA	0.965504
GO:0014831	GO:GASTRO-INTESTINAL SYSTEM SMOOTH MUSCLE CONTRACTION	0	0	:	1.33991e-05	0.000534897	1	NA	NA	0.965504
GO:0014832	GO:URINARY BLADDER SMOOTH MUSCLE CONTRACTION	0	0	:	6.72553e-06	0.000268487	1	NA	NA	0.965504
GO:0014841	GO:SKELETAL MUSCLE SATELLITE CELL PROLIFERATION	0	0	:	2.75987e-05	0.00110175	1	NA	NA	0.965504
GO:0014842	GO:REGULATION OF SKELETAL MUSCLE SATELLITE CELL PROLIFERATION	0	0	:	2.01969e-05	0.00080627	1	NA	NA	0.965504
GO:0014848	GO:URINARY TRACT SMOOTH MUSCLE CONTRACTION	0	0	:	6.72553e-06	0.000268487	1	NA	NA	0.965504
GO:0014850	GO:RESPONSE TO MUSCLE ACTIVITY	0	0	:	7.23599e-05	0.00288864	1	NA	NA	0.965504
GO:0014854	GO:RESPONSE TO INACTIVITY	0	0	:	2.99241e-05	0.00119458	1	NA	NA	0.965504
GO:0014855	GO:STRIATED MUSCLE CELL PROLIFERATION	0	0	:	0.000137421	0.00548592	1	NA	NA	0.965504
GO:0014856	GO:SKELETAL MUSCLE CELL PROLIFERATION	0	0	:	2.88182e-05	0.00115044	1	NA	NA	0.965504
GO:0014857	GO:REGULATION OF SKELETAL MUSCLE CELL PROLIFERATION	0	0	:	2.14164e-05	0.000854955	1	NA	NA	0.965504
GO:0014870	GO:RESPONSE TO MUSCLE INACTIVITY	0	0	:	2.79478e-05	0.00111569	1	NA	NA	0.965504
GO:0014874	GO:RESPONSE TO STIMULUS INVOLVED IN REGULATION OF MUSCLE ADAPTATION	0	0	:	3.09843e-05	0.00123691	1	NA	NA	0.965504
GO:0014877	GO:RESPONSE TO MUSCLE INACTIVITY INVOLVED IN REGULATION OF MUSCLE ADAPTATION	0	0	:	2.55924e-05	0.00102166	1	NA	NA	0.965504
GO:0014883	GO:TRANSITION BETWEEN FAST AND SLOW FIBER	0	0	:	9.74867e-06	0.000389172	1	NA	NA	0.965504
GO:0014889	GO:MUSCLE ATROPHY	0	0	:	2.47439e-05	0.00098779	1	NA	NA	0.965504
GO:0014891	GO:STRIATED MUSCLE ATROPHY	0	0	:	1.39387e-05	0.000556441	1	NA	NA	0.965504
GO:0014894	GO:RESPONSE TO DENERVATION INVOLVED IN REGULATION OF MUSCLE ADAPTATION	0	0	:	2.55924e-05	0.00102166	1	NA	NA	0.965504
GO:0014904	GO:MYOTUBE CELL DEVELOPMENT	0	0	:	4.39693e-05	0.00175527	1	NA	NA	0.965504
GO:0014912	GO:NEGATIVE REGULATION OF SMOOTH MUSCLE CELL MIGRATION	0	0	:	4.53137e-05	0.00180894	1	NA	NA	0.965504
GO:0015012	GO:HEPARAN SULFATE PROTEOGLYCAN BIOSYNTHETIC PROCESS	0	0	:	3.35023e-05	0.00133743	1	NA	NA	0.965504
GO:0015074	GO:DNA INTEGRATION	0	0	:	8.14882e-06	0.000325305	1	NA	NA	0.965504
GO:0015669	GO:GAS TRANSPORT	0	0	:	3.11259e-06	0.000124256	1	NA	NA	0.965504
GO:0015671	GO:OXYGEN TRANSPORT	0	0	:	1.27029e-06	5.07106e-05	1	NA	NA	0.965504
GO:0015682	GO:FERRIC IRON TRANSPORT	0	0	:	3.50763e-05	0.00140026	1	NA	NA	0.965504
GO:0015684	GO:FERROUS IRON TRANSPORT	0	0	:	7.89798e-06	0.000315291	1	NA	NA	0.965504
GO:0015693	GO:MAGNESIUM ION TRANSPORT	0	0	:	1.75639e-05	0.000701162	1	NA	NA	0.965504
GO:0015695	GO:ORGANIC CATION TRANSPORT	0	0	:	1.95928e-05	0.000782155	1	NA	NA	0.965504
GO:0015696	GO:AMMONIUM TRANSPORT	0	0	:	7.65853e-05	0.00305732	1	NA	NA	0.965504
GO:0015721	GO:BILE ACID AND BILE SALT TRANSPORT	0	0	:	2.05695e-05	0.000821147	1	NA	NA	0.965504
GO:0015732	GO:PROSTAGLANDIN TRANSPORT	0	0	:	1.24715e-05	0.000497869	1	NA	NA	0.965504
GO:0015740	GO:C4-DICARBOXYLATE TRANSPORT	0	0	:	1.20762e-05	0.000482089	1	NA	NA	0.965504
GO:0015780	GO:NUCLEOTIDE-SUGAR TRANSPORT	0	0	:	3.00722e-06	0.00012005	1	NA	NA	0.965504
GO:0015781	GO:PYRIMIDINE NUCLEOTIDE-SUGAR TRANSPORT	0	0	:	2.45668e-06	9.80718e-05	1	NA	NA	0.965504
GO:0015791	GO:POLYOL TRANSPORT	0	0	:	4.84503e-06	0.000193416	1	NA	NA	0.965504
GO:0015793	GO:GLYCEROL TRANSPORT	0	0	:	2.09654e-06	8.3695e-05	1	NA	NA	0.965504
GO:0015800	GO:ACIDIC AMINO ACID TRANSPORT	0	0	:	1.89339e-05	0.000755851	1	NA	NA	0.965504
GO:0015802	GO:BASIC AMINO ACID TRANSPORT	0	0	:	3.40546e-06	0.000135948	1	NA	NA	0.965504
GO:0015804	GO:NEUTRAL AMINO ACID TRANSPORT	0	0	:	2.22939e-05	0.000889984	1	NA	NA	0.965504
GO:0015809	GO:ARGININE TRANSPORT	0	0	:	3.40546e-06	0.000135948	1	NA	NA	0.965504
GO:0015812	GO:GAMMA-AMINOBUTYRIC ACID TRANSPORT	0	0	:	2.41978e-05	0.000965987	1	NA	NA	0.965504
GO:0015813	GO:L-GLUTAMATE TRANSPORT	0	0	:	1.73855e-05	0.000694037	1	NA	NA	0.965504
GO:0015816	GO:GLYCINE TRANSPORT	0	0	:	5.86047e-06	0.000233953	1	NA	NA	0.965504
GO:0015824	GO:PROLINE TRANSPORT	0	0	:	4.41238e-06	0.000176144	1	NA	NA	0.965504
GO:0015825	GO:L-SERINE TRANSPORT	0	0	:	7.13089e-06	0.000284669	1	NA	NA	0.965504
GO:0015837	GO:AMINE TRANSPORT	0	0	:	7.05702e-05	0.0028172	1	NA	NA	0.965504
GO:0015840	GO:UREA TRANSPORT	0	0	:	2.09654e-06	8.3695e-05	1	NA	NA	0.965504
GO:0015846	GO:POLYAMINE TRANSPORT	0	0	:	4.78056e-06	0.000190842	1	NA	NA	0.965504
GO:0015851	GO:NUCLEOBASE TRANSPORT	0	0	:	1.09661e-05	0.000437771	1	NA	NA	0.965504
GO:0015865	GO:PURINE NUCLEOTIDE TRANSPORT	0	0	:	1.09652e-05	0.000437735	1	NA	NA	0.965504
GO:0015866	GO:ADP TRANSPORT	0	0	:	8.17032e-06	0.000326163	1	NA	NA	0.965504
GO:0015867	GO:ATP TRANSPORT	0	0	:	9.27982e-06	0.000370455	1	NA	NA	0.965504
GO:0015868	GO:PURINE RIBONUCLEOTIDE TRANSPORT	0	0	:	1.09652e-05	0.000437735	1	NA	NA	0.965504
GO:0015871	GO:CHOLINE TRANSPORT	0	0	:	1.2299e-05	0.000490983	1	NA	NA	0.965504
GO:0015872	GO:DOPAMINE TRANSPORT	0	0	:	2.21567e-05	0.000884506	1	NA	NA	0.965504
GO:0015884	GO:FOLIC ACID TRANSPORT	0	0	:	3.24027e-05	0.00129353	1	NA	NA	0.965504
GO:0015886	GO:HEME TRANSPORT	0	0	:	3.78168e-06	0.000150967	1	NA	NA	0.965504
GO:0015893	GO:DRUG TRANSPORT	0	0	:	1.16779e-05	0.000466188	1	NA	NA	0.965504
GO:0015908	GO:FATTY ACID TRANSPORT	0	0	:	9.15688e-05	0.00365547	1	NA	NA	0.965504
GO:0015909	GO:LONG-CHAIN FATTY ACID TRANSPORT	0	0	:	6.06908e-05	0.00242281	1	NA	NA	0.965504
GO:0015914	GO:PHOSPHOLIPID TRANSPORT	0	0	:	0.000103696	0.0041396	1	NA	NA	0.965504
GO:0015918	GO:STEROL TRANSPORT	0	0	:	0.000105831	0.00422481	1	NA	NA	0.965504
GO:0015919	GO:PEROXISOMAL MEMBRANE TRANSPORT	0	0	:	7.84287e-06	0.000313091	1	NA	NA	0.965504
GO:0015936	GO:COENZYME A METABOLIC PROCESS	0	0	:	1.36777e-05	0.000546019	1	NA	NA	0.965504
GO:0015937	GO:COENZYME A BIOSYNTHETIC PROCESS	0	0	:	4.73046e-06	0.000188842	1	NA	NA	0.965504
GO:0015939	GO:PANTOTHENATE METABOLIC PROCESS	0	0	:	1.39775e-05	0.000557987	1	NA	NA	0.965504
GO:0015949	GO:NUCLEOBASE-CONTAINING SMALL MOLECULE INTERCONVERSION	0	0	:	1.1875e-05	0.000474056	1	NA	NA	0.965504
GO:0015959	GO:DIADENOSINE POLYPHOSPHATE METABOLIC PROCESS	0	0	:	5.58036e-06	0.000222771	1	NA	NA	0.965504
GO:0015985	GO:ENERGY COUPLED PROTON TRANSPORT, DOWN ELECTROCHEMICAL GRADIENT	0	0	:	1.35416e-05	0.000540586	1	NA	NA	0.965504
GO:0015986	GO:ATP SYNTHESIS COUPLED PROTON TRANSPORT	0	0	:	1.35416e-05	0.000540586	1	NA	NA	0.965504
GO:0015988	GO:ENERGY COUPLED PROTON TRANSMEMBRANE TRANSPORT, AGAINST ELECTROCHEMICAL GRADIENT	0	0	:	2.81186e-05	0.00112251	1	NA	NA	0.965504
GO:0015991	GO:ATP HYDROLYSIS COUPLED PROTON TRANSPORT	0	0	:	2.81186e-05	0.00112251	1	NA	NA	0.965504
GO:0016024	GO:CDP-DIACYLGLYCEROL BIOSYNTHETIC PROCESS	0	0	:	7.55752e-06	0.0003017	1	NA	NA	0.965504
GO:0016048	GO:DETECTION OF TEMPERATURE STIMULUS	0	0	:	2.20059e-05	0.000878487	1	NA	NA	0.965504
GO:0016056	GO:RHODOPSIN MEDIATED SIGNALING PATHWAY	0	0	:	1.92275e-05	0.000767571	1	NA	NA	0.965504
GO:0016073	GO:SNRNA METABOLIC PROCESS	0	0	:	0.000121414	0.00484692	1	NA	NA	0.965504
GO:0016074	GO:SNORNA METABOLIC PROCESS	0	0	:	1.36491e-05	0.000544879	1	NA	NA	0.965504
GO:0016075	GO:RRNA CATABOLIC PROCESS	0	0	:	1.96247e-05	0.000783427	1	NA	NA	0.965504
GO:0016079	GO:SYNAPTIC VESICLE EXOCYTOSIS	0	0	:	0.000148809	0.00594054	1	NA	NA	0.965504
GO:0016081	GO:SYNAPTIC VESICLE DOCKING	0	0	:	1.16183e-05	0.000463808	1	NA	NA	0.965504
GO:0016082	GO:SYNAPTIC VESICLE PRIMING	0	0	:	3.78855e-05	0.00151241	1	NA	NA	0.965504
GO:0016093	GO:POLYPRENOL METABOLIC PROCESS	0	0	:	3.71753e-06	0.000148406	1	NA	NA	0.965504
GO:0016101	GO:DITERPENOID METABOLIC PROCESS	0	0	:	0.000117463	0.00468917	1	NA	NA	0.965504
GO:0016102	GO:DITERPENOID BIOSYNTHETIC PROCESS	0	0	:	6.30454e-06	0.000251681	1	NA	NA	0.965504
GO:0016114	GO:TERPENOID BIOSYNTHETIC PROCESS	0	0	:	7.84238e-06	0.000313072	1	NA	NA	0.965504
GO:0016126	GO:STEROL BIOSYNTHETIC PROCESS	0	0	:	9.51218e-05	0.00379731	1	NA	NA	0.965504
GO:0016127	GO:STEROL CATABOLIC PROCESS	0	0	:	1.16366e-05	0.000464538	1	NA	NA	0.965504
GO:0016180	GO:SNRNA PROCESSING	0	0	:	3.57456e-05	0.00142698	1	NA	NA	0.965504
GO:0016188	GO:SYNAPTIC VESICLE MATURATION	0	0	:	2.22292e-05	0.000887399	1	NA	NA	0.965504
GO:0016198	GO:AXON CHOICE POINT RECOGNITION	0	0	:	1.11696e-05	0.000445897	1	NA	NA	0.965504
GO:0016226	GO:IRON-SULFUR CLUSTER ASSEMBLY	0	0	:	1.30994e-05	0.000522934	1	NA	NA	0.965504
GO:0016242	GO:NEGATIVE REGULATION OF MACROAUTOPHAGY	0	0	:	6.21556e-05	0.00248128	1	NA	NA	0.965504
GO:0016254	GO:PREASSEMBLY OF GPI ANCHOR IN ER MEMBRANE	0	0	:	2.48643e-06	9.92594e-05	1	NA	NA	0.965504
GO:0016264	GO:GAP JUNCTION ASSEMBLY	0	0	:	1.05658e-05	0.000421793	1	NA	NA	0.965504
GO:0016266	GO:O-GLYCAN PROCESSING	0	0	:	4.61981e-05	0.00184425	1	NA	NA	0.965504
GO:0016322	GO:NEURON REMODELING	0	0	:	2.15219e-05	0.000859164	1	NA	NA	0.965504
GO:0016338	GO:CALCIUM-INDEPENDENT CELL-CELL ADHESION VIA PLASMA MEMBRANE CELL-ADHESION MOLECULES	0	0	:	3.88099e-06	0.000154931	1	NA	NA	0.965504
GO:0016339	GO:CALCIUM-DEPENDENT CELL-CELL ADHESION VIA PLASMA MEMBRANE CELL ADHESION MOLECULES	0	0	:	2.7636e-05	0.00110324	1	NA	NA	0.965504
GO:0016444	GO:SOMATIC CELL DNA RECOMBINATION	0	0	:	0.000103143	0.00411752	1	NA	NA	0.965504
GO:0016445	GO:SOMATIC DIVERSIFICATION OF IMMUNOGLOBULINS	0	0	:	9.66828e-05	0.00385963	1	NA	NA	0.965504
GO:0016446	GO:SOMATIC HYPERMUTATION OF IMMUNOGLOBULIN GENES	0	0	:	7.0995e-06	0.000283416	1	NA	NA	0.965504
GO:0016447	GO:SOMATIC RECOMBINATION OF IMMUNOGLOBULIN GENE SEGMENTS	0	0	:	9.41771e-05	0.0037596	1	NA	NA	0.965504
GO:0016486	GO:PEPTIDE HORMONE PROCESSING	0	0	:	2.12252e-05	0.00084732	1	NA	NA	0.965504
GO:0016540	GO:PROTEIN AUTOPROCESSING	0	0	:	1.24222e-05	0.000495902	1	NA	NA	0.965504
GO:0016553	GO:BASE CONVERSION OR SUBSTITUTION EDITING	0	0	:	8.61274e-06	0.000343825	1	NA	NA	0.965504
GO:0016556	GO:MRNA MODIFICATION	0	0	:	2.40594e-05	0.000960462	1	NA	NA	0.965504
GO:0016558	GO:PROTEIN IMPORT INTO PEROXISOME MATRIX	0	0	:	7.43316e-06	0.000296736	1	NA	NA	0.965504
GO:0016559	GO:PEROXISOME FISSION	0	0	:	7.12695e-06	0.000284511	1	NA	NA	0.965504
GO:0016572	GO:HISTONE PHOSPHORYLATION	0	0	:	6.05444e-05	0.00241696	1	NA	NA	0.965504
GO:0016574	GO:HISTONE UBIQUITINATION	0	0	:	0.000131919	0.00526628	1	NA	NA	0.965504
GO:0016575	GO:HISTONE DEACETYLATION	0	0	:	0.000201369	0.00803876	1	NA	NA	0.965504
GO:0016576	GO:HISTONE DEPHOSPHORYLATION	0	0	:	1.53273e-05	0.000611875	1	NA	NA	0.965504
GO:0016577	GO:HISTONE DEMETHYLATION	0	0	:	9.73497e-05	0.00388625	1	NA	NA	0.965504
GO:0016578	GO:HISTONE DEUBIQUITINATION	0	0	:	6.24898e-05	0.00249462	1	NA	NA	0.965504
GO:0016584	GO:NUCLEOSOME POSITIONING	0	0	:	1.60174e-05	0.000639422	1	NA	NA	0.965504
GO:0016601	GO:RAC PROTEIN SIGNAL TRANSDUCTION	0	0	:	9.23706e-05	0.00368748	1	NA	NA	0.965504
GO:0016926	GO:PROTEIN DESUMOYLATION	0	0	:	2.31918e-05	0.000925827	1	NA	NA	0.965504
GO:0016998	GO:CELL WALL MACROMOLECULE CATABOLIC PROCESS	0	0	:	1.96693e-06	7.85208e-05	1	NA	NA	0.965504
GO:0017004	GO:CYTOCHROME COMPLEX ASSEMBLY	0	0	:	3.28571e-06	0.000131167	1	NA	NA	0.965504
GO:0017085	GO:RESPONSE TO INSECTICIDE	0	0	:	5.69729e-06	0.000227439	1	NA	NA	0.965504
GO:0017121	GO:PHOSPHOLIPID SCRAMBLING	0	0	:	9.41495e-06	0.00037585	1	NA	NA	0.965504
GO:0017144	GO:DRUG METABOLIC PROCESS	0	0	:	1.61244e-05	0.000643695	1	NA	NA	0.965504
GO:0017145	GO:STEM CELL DIVISION	0	0	:	0.000106876	0.00426654	1	NA	NA	0.965504
GO:0017158	GO:REGULATION OF CALCIUM ION-DEPENDENT EXOCYTOSIS	0	0	:	0.000118058	0.00471294	1	NA	NA	0.965504
GO:0017187	GO:PEPTIDYL-GLUTAMIC ACID CARBOXYLATION	0	0	:	1.0257e-05	0.000409466	1	NA	NA	0.965504
GO:0017196	GO:N-TERMINAL PEPTIDYL-METHIONINE ACETYLATION	0	0	:	1.45932e-05	0.000582567	1	NA	NA	0.965504
GO:0018023	GO:PEPTIDYL-LYSINE TRIMETHYLATION	0	0	:	0.000102571	0.00409469	1	NA	NA	0.965504
GO:0018026	GO:PEPTIDYL-LYSINE MONOMETHYLATION	0	0	:	3.91537e-05	0.00156304	1	NA	NA	0.965504
GO:0018027	GO:PEPTIDYL-LYSINE DIMETHYLATION	0	0	:	6.6552e-05	0.00265679	1	NA	NA	0.965504
GO:0018065	GO:PROTEIN-COFACTOR LINKAGE	0	0	:	1.0235e-05	0.000408586	1	NA	NA	0.965504
GO:0018103	GO:PROTEIN C-LINKED GLYCOSYLATION	0	0	:	3.25178e-06	0.000129813	1	NA	NA	0.965504
GO:0018126	GO:PROTEIN HYDROXYLATION	0	0	:	1.26895e-05	0.00050657	1	NA	NA	0.965504
GO:0018146	GO:KERATAN SULFATE BIOSYNTHETIC PROCESS	0	0	:	2.09639e-05	0.000836891	1	NA	NA	0.965504
GO:0018158	GO:PROTEIN OXIDATION	0	0	:	4.10053e-06	0.000163695	1	NA	NA	0.965504
GO:0018196	GO:PEPTIDYL-ASPARAGINE MODIFICATION	0	0	:	4.43322e-05	0.00176976	1	NA	NA	0.965504
GO:0018200	GO:PEPTIDYL-GLUTAMIC ACID MODIFICATION	0	0	:	2.40504e-05	0.000960104	1	NA	NA	0.965504
GO:0018202	GO:PEPTIDYL-HISTIDINE MODIFICATION	0	0	:	3.91619e-06	0.000156336	1	NA	NA	0.965504
GO:0018206	GO:PEPTIDYL-METHIONINE MODIFICATION	0	0	:	1.97715e-05	0.000789287	1	NA	NA	0.965504
GO:0018211	GO:PEPTIDYL-TRYPTOPHAN MODIFICATION	0	0	:	3.25178e-06	0.000129813	1	NA	NA	0.965504
GO:0018214	GO:PROTEIN CARBOXYLATION	0	0	:	1.0257e-05	0.000409466	1	NA	NA	0.965504
GO:0018230	GO:PEPTIDYL-L-CYSTEINE S-PALMITOYLATION	0	0	:	5.28876e-06	0.00021113	1	NA	NA	0.965504
GO:0018231	GO:PEPTIDYL-S-DIACYLGLYCEROL-L-CYSTEINE BIOSYNTHETIC PROCESS FROM PEPTIDYL-CYSTEINE	0	0	:	5.28876e-06	0.00021113	1	NA	NA	0.965504
GO:0018242	GO:PROTEIN O-LINKED GLYCOSYLATION VIA SERINE	0	0	:	1.27781e-05	0.000510108	1	NA	NA	0.965504
GO:0018243	GO:PROTEIN O-LINKED GLYCOSYLATION VIA THREONINE	0	0	:	1.27781e-05	0.000510108	1	NA	NA	0.965504
GO:0018279	GO:PROTEIN N-LINKED GLYCOSYLATION VIA ASPARAGINE	0	0	:	4.21368e-05	0.00168212	1	NA	NA	0.965504
GO:0018298	GO:PROTEIN-CHROMOPHORE LINKAGE	0	0	:	5.00489e-06	0.000199798	1	NA	NA	0.965504
GO:0018317	GO:PROTEIN C-LINKED GLYCOSYLATION VIA TRYPTOPHAN	0	0	:	3.25178e-06	0.000129813	1	NA	NA	0.965504
GO:0018342	GO:PROTEIN PRENYLATION	0	0	:	1.36166e-05	0.00054358	1	NA	NA	0.965504
GO:0018344	GO:PROTEIN GERANYLGERANYLATION	0	0	:	9.58294e-06	0.000382556	1	NA	NA	0.965504
GO:0018345	GO:PROTEIN PALMITOYLATION	0	0	:	2.19796e-05	0.000877437	1	NA	NA	0.965504
GO:0018406	GO:PROTEIN C-LINKED GLYCOSYLATION VIA 2'-ALPHA-MANNOSYL-L-TRYPTOPHAN	0	0	:	3.25178e-06	0.000129813	1	NA	NA	0.965504
GO:0018410	GO:C-TERMINAL PROTEIN AMINO ACID MODIFICATION	0	0	:	6.40764e-05	0.00255796	1	NA	NA	0.965504
GO:0018904	GO:ETHER METABOLIC PROCESS	0	0	:	1.79624e-05	0.00071707	1	NA	NA	0.965504
GO:0019042	GO:VIRAL LATENCY	0	0	:	2.57533e-05	0.00102809	1	NA	NA	0.965504
GO:0019043	GO:ESTABLISHMENT OF VIRAL LATENCY	0	0	:	1.4185e-05	0.000566271	1	NA	NA	0.965504
GO:0019048	GO:MODULATION BY VIRUS OF HOST MORPHOLOGY OR PHYSIOLOGY	0	0	:	6.42463e-05	0.00256474	1	NA	NA	0.965504
GO:0019054	GO:MODULATION BY VIRUS OF HOST PROCESS	0	0	:	4.30706e-05	0.0017194	1	NA	NA	0.965504
GO:0019062	GO:VIRION ATTACHMENT TO HOST CELL	0	0	:	1.20917e-05	0.000482707	1	NA	NA	0.965504
GO:0019064	GO:FUSION OF VIRUS MEMBRANE WITH HOST PLASMA MEMBRANE	0	0	:	7.63332e-06	0.000304726	1	NA	NA	0.965504
GO:0019068	GO:VIRION ASSEMBLY	0	0	:	3.34657e-05	0.00133597	1	NA	NA	0.965504
GO:0019076	GO:VIRAL RELEASE FROM HOST CELL	0	0	:	4.67967e-05	0.00186815	1	NA	NA	0.965504
GO:0019081	GO:VIRAL TRANSLATION	0	0	:	3.86567e-05	0.00154319	1	NA	NA	0.965504
GO:0019098	GO:REPRODUCTIVE BEHAVIOR	0	0	:	5.12497e-05	0.00204591	1	NA	NA	0.965504
GO:0019184	GO:NONRIBOSOMAL PEPTIDE BIOSYNTHETIC PROCESS	0	0	:	6.71957e-06	0.000268249	1	NA	NA	0.965504
GO:0019217	GO:REGULATION OF FATTY ACID METABOLIC PROCESS	0	0	:	7.751e-05	0.00309424	1	NA	NA	0.965504
GO:0019228	GO:NEURONAL ACTION POTENTIAL	0	0	:	0.000100563	0.00401453	1	NA	NA	0.965504
GO:0019317	GO:FUCOSE CATABOLIC PROCESS	0	0	:	3.62331e-06	0.000144645	1	NA	NA	0.965504
GO:0019320	GO:HEXOSE CATABOLIC PROCESS	0	0	:	3.64151e-05	0.00145371	1	NA	NA	0.965504
GO:0019321	GO:PENTOSE METABOLIC PROCESS	0	0	:	7.92313e-06	0.000316295	1	NA	NA	0.965504
GO:0019336	GO:PHENOL-CONTAINING COMPOUND CATABOLIC PROCESS	0	0	:	6.68612e-06	0.000266913	1	NA	NA	0.965504
GO:0019359	GO:NICOTINAMIDE NUCLEOTIDE BIOSYNTHETIC PROCESS	0	0	:	1.44684e-05	0.000577587	1	NA	NA	0.965504
GO:0019363	GO:PYRIDINE NUCLEOTIDE BIOSYNTHETIC PROCESS	0	0	:	1.44684e-05	0.000577587	1	NA	NA	0.965504
GO:0019367	GO:FATTY ACID ELONGATION, SATURATED FATTY ACID	0	0	:	6.91837e-06	0.000276185	1	NA	NA	0.965504
GO:0019368	GO:FATTY ACID ELONGATION, UNSATURATED FATTY ACID	0	0	:	6.91837e-06	0.000276185	1	NA	NA	0.965504
GO:0019369	GO:ARACHIDONIC ACID METABOLIC PROCESS	0	0	:	1.58551e-05	0.000632944	1	NA	NA	0.965504
GO:0019370	GO:LEUKOTRIENE BIOSYNTHETIC PROCESS	0	0	:	5.47284e-06	0.000218479	1	NA	NA	0.965504
GO:0019371	GO:CYCLOOXYGENASE PATHWAY	0	0	:	6.02277e-06	0.000240432	1	NA	NA	0.965504
GO:0019372	GO:LIPOXYGENASE PATHWAY	0	0	:	5.76065e-06	0.000229968	1	NA	NA	0.965504
GO:0019374	GO:GALACTOLIPID METABOLIC PROCESS	0	0	:	3.51505e-06	0.000140323	1	NA	NA	0.965504
GO:0019377	GO:GLYCOLIPID CATABOLIC PROCESS	0	0	:	5.21745e-06	0.000208283	1	NA	NA	0.965504
GO:0019395	GO:FATTY ACID OXIDATION	0	0	:	5.29939e-05	0.00211554	1	NA	NA	0.965504
GO:0019400	GO:ALDITOL METABOLIC PROCESS	0	0	:	8.27501e-06	0.000330343	1	NA	NA	0.965504
GO:0019405	GO:ALDITOL CATABOLIC PROCESS	0	0	:	7.30363e-06	0.000291565	1	NA	NA	0.965504
GO:0019430	GO:REMOVAL OF SUPEROXIDE RADICALS	0	0	:	2.74958e-05	0.00109765	1	NA	NA	0.965504
GO:0019432	GO:TRIGLYCERIDE BIOSYNTHETIC PROCESS	0	0	:	2.93478e-05	0.00117158	1	NA	NA	0.965504
GO:0019433	GO:TRIGLYCERIDE CATABOLIC PROCESS	0	0	:	9.47803e-07	3.78368e-05	1	NA	NA	0.965504
GO:0019471	GO:4-HYDROXYPROLINE METABOLIC PROCESS	0	0	:	1.41872e-05	0.00056636	1	NA	NA	0.965504
GO:0019511	GO:PEPTIDYL-PROLINE HYDROXYLATION	0	0	:	8.77019e-06	0.000350111	1	NA	NA	0.965504
GO:0019530	GO:TAURINE METABOLIC PROCESS	0	0	:	6.25471e-06	0.000249691	1	NA	NA	0.965504
GO:0019614	GO:CATECHOL-CONTAINING COMPOUND CATABOLIC PROCESS	0	0	:	6.17826e-06	0.000246639	1	NA	NA	0.965504
GO:0019627	GO:UREA METABOLIC PROCESS	0	0	:	9.0685e-06	0.000362019	1	NA	NA	0.965504
GO:0019674	GO:NAD METABOLIC PROCESS	0	0	:	4.33379e-05	0.00173007	1	NA	NA	0.965504
GO:0019682	GO:GLYCERALDEHYDE-3-PHOSPHATE METABOLIC PROCESS	0	0	:	1.10202e-05	0.000439933	1	NA	NA	0.965504
GO:0019692	GO:DEOXYRIBOSE PHOSPHATE METABOLIC PROCESS	0	0	:	2.92865e-06	0.000116913	1	NA	NA	0.965504
GO:0019695	GO:CHOLINE METABOLIC PROCESS	0	0	:	6.38428e-06	0.000254864	1	NA	NA	0.965504
GO:0019720	GO:MO-MOLYBDOPTERIN COFACTOR METABOLIC PROCESS	0	0	:	6.23801e-06	0.000249025	1	NA	NA	0.965504
GO:0019731	GO:ANTIBACTERIAL HUMORAL RESPONSE	0	0	:	7.01653e-06	0.000280103	1	NA	NA	0.965504
GO:0019755	GO:ONE-CARBON COMPOUND TRANSPORT	0	0	:	3.93884e-06	0.000157241	1	NA	NA	0.965504
GO:0019800	GO:PEPTIDE CROSS-LINKING VIA CHONDROITIN 4-SULFATE GLYCOSAMINOGLYCAN	0	0	:	1.13095e-05	0.00045148	1	NA	NA	0.965504
GO:0019835	GO:CYTOLYSIS	0	0	:	1.31975e-05	0.000526851	1	NA	NA	0.965504
GO:0019852	GO:L-ASCORBIC ACID METABOLIC PROCESS	0	0	:	1.09493e-05	0.0004371	1	NA	NA	0.965504
GO:0019856	GO:PYRIMIDINE NUCLEOBASE BIOSYNTHETIC PROCESS	0	0	:	1.69736e-05	0.000677595	1	NA	NA	0.965504
GO:0019883	GO:ANTIGEN PROCESSING AND PRESENTATION OF ENDOGENOUS ANTIGEN	0	0	:	6.17899e-06	0.000246669	1	NA	NA	0.965504
GO:0019886	GO:ANTIGEN PROCESSING AND PRESENTATION OF EXOGENOUS PEPTIDE ANTIGEN VIA MHC CLASS II	0	0	:	0.000202208	0.00807225	1	NA	NA	0.965504
GO:0019896	GO:AXONAL TRANSPORT OF MITOCHONDRION	0	0	:	2.58182e-05	0.00103068	1	NA	NA	0.965504
GO:0019915	GO:LIPID STORAGE	0	0	:	7.80212e-05	0.00311465	1	NA	NA	0.965504
GO:0019919	GO:PEPTIDYL-ARGININE METHYLATION, TO ASYMMETRICAL-DIMETHYL ARGININE	0	0	:	6.04492e-06	0.000241316	1	NA	NA	0.965504
GO:0019934	GO:CGMP-MEDIATED SIGNALING	0	0	:	2.60064e-05	0.00103819	1	NA	NA	0.965504
GO:0020027	GO:HEMOGLOBIN METABOLIC PROCESS	0	0	:	1.33588e-05	0.00053329	1	NA	NA	0.965504
GO:0021516	GO:DORSAL SPINAL CORD DEVELOPMENT	0	0	:	2.42815e-05	0.000969329	1	NA	NA	0.965504
GO:0021520	GO:SPINAL CORD MOTOR NEURON CELL FATE SPECIFICATION	0	0	:	1.94312e-05	0.000775702	1	NA	NA	0.965504
GO:0021521	GO:VENTRAL SPINAL CORD INTERNEURON SPECIFICATION	0	0	:	1.39864e-05	0.000558343	1	NA	NA	0.965504
GO:0021522	GO:SPINAL CORD MOTOR NEURON DIFFERENTIATION	0	0	:	5.27796e-05	0.00210699	1	NA	NA	0.965504
GO:0021527	GO:SPINAL CORD ASSOCIATION NEURON DIFFERENTIATION	0	0	:	1.28303e-05	0.00051219	1	NA	NA	0.965504
GO:0021532	GO:NEURAL TUBE PATTERNING	0	0	:	5.65119e-05	0.00225598	1	NA	NA	0.965504
GO:0021533	GO:CELL DIFFERENTIATION IN HINDBRAIN	0	0	:	5.95914e-05	0.00237892	1	NA	NA	0.965504
GO:0021534	GO:CELL PROLIFERATION IN HINDBRAIN	0	0	:	1.26077e-05	0.000503304	1	NA	NA	0.965504
GO:0021535	GO:CELL MIGRATION IN HINDBRAIN	0	0	:	5.21185e-05	0.0020806	1	NA	NA	0.965504
GO:0021542	GO:DENTATE GYRUS DEVELOPMENT	0	0	:	2.0095e-05	0.000802202	1	NA	NA	0.965504
GO:0021544	GO:SUBPALLIUM DEVELOPMENT	0	0	:	3.50351e-05	0.00139862	1	NA	NA	0.965504
GO:0021545	GO:CRANIAL NERVE DEVELOPMENT	0	0	:	8.88631e-05	0.00354746	1	NA	NA	0.965504
GO:0021546	GO:RHOMBOMERE DEVELOPMENT	0	0	:	3.77789e-06	0.000150815	1	NA	NA	0.965504
GO:0021548	GO:PONS DEVELOPMENT	0	0	:	2.62569e-05	0.00104819	1	NA	NA	0.965504
GO:0021549	GO:CEREBELLUM DEVELOPMENT	0	0	:	0.000226812	0.00905445	1	NA	NA	0.965504
GO:0021554	GO:OPTIC NERVE DEVELOPMENT	0	0	:	2.39053e-05	0.000954311	1	NA	NA	0.965504
GO:0021559	GO:TRIGEMINAL NERVE DEVELOPMENT	0	0	:	3.47649e-05	0.00138783	1	NA	NA	0.965504
GO:0021561	GO:FACIAL NERVE DEVELOPMENT	0	0	:	3.60964e-05	0.00144098	1	NA	NA	0.965504
GO:0021562	GO:VESTIBULOCOCHLEAR NERVE DEVELOPMENT	0	0	:	6.98504e-06	0.000278846	1	NA	NA	0.965504
GO:0021575	GO:HINDBRAIN MORPHOGENESIS	0	0	:	0.000133971	0.00534818	1	NA	NA	0.965504
GO:0021578	GO:HINDBRAIN MATURATION	0	0	:	1.44514e-05	0.000576906	1	NA	NA	0.965504
GO:0021587	GO:CEREBELLUM MORPHOGENESIS	0	0	:	0.000127875	0.00510484	1	NA	NA	0.965504
GO:0021591	GO:VENTRICULAR SYSTEM DEVELOPMENT	0	0	:	3.18826e-05	0.00127277	1	NA	NA	0.965504
GO:0021602	GO:CRANIAL NERVE MORPHOGENESIS	0	0	:	5.71731e-05	0.00228238	1	NA	NA	0.965504
GO:0021603	GO:CRANIAL NERVE FORMATION	0	0	:	5.34692e-06	0.000213452	1	NA	NA	0.965504
GO:0021604	GO:CRANIAL NERVE STRUCTURAL ORGANIZATION	0	0	:	3.75211e-05	0.00149786	1	NA	NA	0.965504
GO:0021610	GO:FACIAL NERVE MORPHOGENESIS	0	0	:	3.60964e-05	0.00144098	1	NA	NA	0.965504
GO:0021612	GO:FACIAL NERVE STRUCTURAL ORGANIZATION	0	0	:	3.36587e-05	0.00134367	1	NA	NA	0.965504
GO:0021626	GO:CENTRAL NERVOUS SYSTEM MATURATION	0	0	:	1.44514e-05	0.000576906	1	NA	NA	0.965504
GO:0021631	GO:OPTIC NERVE MORPHOGENESIS	0	0	:	1.47903e-05	0.000590436	1	NA	NA	0.965504
GO:0021648	GO:VESTIBULOCOCHLEAR NERVE MORPHOGENESIS	0	0	:	5.9265e-06	0.000236589	1	NA	NA	0.965504
GO:0021670	GO:LATERAL VENTRICLE DEVELOPMENT	0	0	:	1.46804e-05	0.000586047	1	NA	NA	0.965504
GO:0021675	GO:NERVE DEVELOPMENT	0	0	:	0.000142879	0.00570379	1	NA	NA	0.965504
GO:0021680	GO:CEREBELLAR PURKINJE CELL LAYER DEVELOPMENT	0	0	:	7.76487e-05	0.00309978	1	NA	NA	0.965504
GO:0021681	GO:CEREBELLAR GRANULAR LAYER DEVELOPMENT	0	0	:	3.50373e-05	0.00139871	1	NA	NA	0.965504
GO:0021683	GO:CEREBELLAR GRANULAR LAYER MORPHOGENESIS	0	0	:	3.42726e-05	0.00136818	1	NA	NA	0.965504
GO:0021684	GO:CEREBELLAR GRANULAR LAYER FORMATION	0	0	:	1.88593e-05	0.000752872	1	NA	NA	0.965504
GO:0021692	GO:CEREBELLAR PURKINJE CELL LAYER MORPHOGENESIS	0	0	:	6.39979e-05	0.00255483	1	NA	NA	0.965504
GO:0021694	GO:CEREBELLAR PURKINJE CELL LAYER FORMATION	0	0	:	3.80341e-05	0.00151834	1	NA	NA	0.965504
GO:0021695	GO:CEREBELLAR CORTEX DEVELOPMENT	0	0	:	0.000131003	0.00522971	1	NA	NA	0.965504
GO:0021696	GO:CEREBELLAR CORTEX MORPHOGENESIS	0	0	:	0.000105279	0.00420278	1	NA	NA	0.965504
GO:0021697	GO:CEREBELLAR CORTEX FORMATION	0	0	:	7.02561e-05	0.00280466	1	NA	NA	0.965504
GO:0021702	GO:CEREBELLAR PURKINJE CELL DIFFERENTIATION	0	0	:	3.80341e-05	0.00151834	1	NA	NA	0.965504
GO:0021707	GO:CEREBELLAR GRANULE CELL DIFFERENTIATION	0	0	:	1.88593e-05	0.000752872	1	NA	NA	0.965504
GO:0021756	GO:STRIATUM DEVELOPMENT	0	0	:	2.62675e-05	0.00104861	1	NA	NA	0.965504
GO:0021762	GO:SUBSTANTIA NIGRA DEVELOPMENT	0	0	:	4.39923e-05	0.00175619	1	NA	NA	0.965504
GO:0021766	GO:HIPPOCAMPUS DEVELOPMENT	0	0	:	0.000179455	0.00716394	1	NA	NA	0.965504
GO:0021781	GO:GLIAL CELL FATE COMMITMENT	0	0	:	1.53052e-05	0.000610992	1	NA	NA	0.965504
GO:0021783	GO:PREGANGLIONIC PARASYMPATHETIC FIBER DEVELOPMENT	0	0	:	4.63474e-05	0.00185021	1	NA	NA	0.965504
GO:0021785	GO:BRANCHIOMOTOR NEURON AXON GUIDANCE	0	0	:	5.4699e-05	0.00218361	1	NA	NA	0.965504
GO:0021794	GO:THALAMUS DEVELOPMENT	0	0	:	1.57712e-05	0.000629593	1	NA	NA	0.965504
GO:0021795	GO:CEREBRAL CORTEX CELL MIGRATION	0	0	:	0.000104096	0.00415556	1	NA	NA	0.965504
GO:0021796	GO:CEREBRAL CORTEX REGIONALIZATION	0	0	:	9.4096e-06	0.000375636	1	NA	NA	0.965504
GO:0021798	GO:FOREBRAIN DORSAL/VENTRAL PATTERN FORMATION	0	0	:	9.14776e-06	0.000365183	1	NA	NA	0.965504
GO:0021799	GO:CEREBRAL CORTEX RADIALLY ORIENTED CELL MIGRATION	0	0	:	8.0127e-05	0.00319871	1	NA	NA	0.965504
GO:0021800	GO:CEREBRAL CORTEX TANGENTIAL MIGRATION	0	0	:	3.57255e-05	0.00142618	1	NA	NA	0.965504
GO:0021801	GO:CEREBRAL CORTEX RADIAL GLIA GUIDED MIGRATION	0	0	:	7.37897e-05	0.00294572	1	NA	NA	0.965504
GO:0021814	GO:CELL MOTILITY INVOLVED IN CEREBRAL CORTEX RADIAL GLIA GUIDED MIGRATION	0	0	:	3.21831e-05	0.00128476	1	NA	NA	0.965504
GO:0021819	GO:LAYER FORMATION IN CEREBRAL CORTEX	0	0	:	4.18745e-05	0.00167165	1	NA	NA	0.965504
GO:0021826	GO:SUBSTRATE-INDEPENDENT TELENCEPHALIC TANGENTIAL MIGRATION	0	0	:	2.00438e-05	0.000800158	1	NA	NA	0.965504
GO:0021830	GO:INTERNEURON MIGRATION FROM THE SUBPALLIUM TO THE CORTEX	0	0	:	2.00438e-05	0.000800158	1	NA	NA	0.965504
GO:0021843	GO:SUBSTRATE-INDEPENDENT TELENCEPHALIC TANGENTIAL INTERNEURON MIGRATION	0	0	:	2.00438e-05	0.000800158	1	NA	NA	0.965504
GO:0021846	GO:CELL PROLIFERATION IN FOREBRAIN	0	0	:	7.90487e-05	0.00315566	1	NA	NA	0.965504
GO:0021854	GO:HYPOTHALAMUS DEVELOPMENT	0	0	:	2.47761e-05	0.000989073	1	NA	NA	0.965504
GO:0021859	GO:PYRAMIDAL NEURON DIFFERENTIATION	0	0	:	4.22948e-05	0.00168843	1	NA	NA	0.965504
GO:0021860	GO:PYRAMIDAL NEURON DEVELOPMENT	0	0	:	3.95532e-05	0.00157899	1	NA	NA	0.965504
GO:0021861	GO:FOREBRAIN RADIAL GLIAL CELL DIFFERENTIATION	0	0	:	8.00004e-06	0.000319366	1	NA	NA	0.965504
GO:0021869	GO:FOREBRAIN VENTRICULAR ZONE PROGENITOR CELL DIVISION	0	0	:	9.4244e-06	0.000376227	1	NA	NA	0.965504
GO:0021871	GO:FOREBRAIN REGIONALIZATION	0	0	:	2.80215e-05	0.00111863	1	NA	NA	0.965504
GO:0021873	GO:FOREBRAIN NEUROBLAST DIVISION	0	0	:	1.68312e-05	0.000671911	1	NA	NA	0.965504
GO:0021877	GO:FOREBRAIN NEURON FATE COMMITMENT	0	0	:	1.79911e-05	0.000718214	1	NA	NA	0.965504
GO:0021885	GO:FOREBRAIN CELL MIGRATION	0	0	:	0.000139527	0.00556997	1	NA	NA	0.965504
GO:0021892	GO:CEREBRAL CORTEX GABAERGIC INTERNEURON DIFFERENTIATION	0	0	:	1.89266e-05	0.000755558	1	NA	NA	0.965504
GO:0021894	GO:CEREBRAL CORTEX GABAERGIC INTERNEURON DEVELOPMENT	0	0	:	1.50879e-05	0.000602316	1	NA	NA	0.965504
GO:0021895	GO:CEREBRAL CORTEX NEURON DIFFERENTIATION	0	0	:	3.42106e-05	0.00136571	1	NA	NA	0.965504
GO:0021902	GO:COMMITMENT OF NEURONAL CELL TO SPECIFIC NEURON TYPE IN FOREBRAIN	0	0	:	1.28015e-05	0.000511042	1	NA	NA	0.965504
GO:0021903	GO:ROSTROCAUDAL NEURAL TUBE PATTERNING	0	0	:	2.5877e-05	0.00103302	1	NA	NA	0.965504
GO:0021904	GO:DORSAL/VENTRAL NEURAL TUBE PATTERNING	0	0	:	3.06348e-05	0.00122296	1	NA	NA	0.965504
GO:0021910	GO:SMOOTHENED SIGNALING PATHWAY INVOLVED IN VENTRAL SPINAL CORD PATTERNING	0	0	:	1.61793e-05	0.000645885	1	NA	NA	0.965504
GO:0021924	GO:CELL PROLIFERATION IN EXTERNAL GRANULE LAYER	0	0	:	1.18341e-05	0.000472422	1	NA	NA	0.965504
GO:0021930	GO:CEREBELLAR GRANULE CELL PRECURSOR PROLIFERATION	0	0	:	1.18341e-05	0.000472422	1	NA	NA	0.965504
GO:0021932	GO:HINDBRAIN RADIAL GLIA GUIDED CELL MIGRATION	0	0	:	3.43198e-05	0.00137007	1	NA	NA	0.965504
GO:0021936	GO:REGULATION OF CEREBELLAR GRANULE CELL PRECURSOR PROLIFERATION	0	0	:	1.02702e-05	0.000409991	1	NA	NA	0.965504
GO:0021937	GO:CEREBELLAR PURKINJE CELL-GRANULE CELL PRECURSOR CELL SIGNALING INVOLVED IN REGULATION OF GRANULE CELL PRECURSOR CELL PROLIFERATION	0	0	:	7.96394e-06	0.000317925	1	NA	NA	0.965504
GO:0021940	GO:POSITIVE REGULATION OF CEREBELLAR GRANULE CELL PRECURSOR PROLIFERATION	0	0	:	7.96394e-06	0.000317925	1	NA	NA	0.965504
GO:0021952	GO:CENTRAL NERVOUS SYSTEM PROJECTION NEURON AXONOGENESIS	0	0	:	8.92394e-05	0.00356248	1	NA	NA	0.965504
GO:0021955	GO:CENTRAL NERVOUS SYSTEM NEURON AXONOGENESIS	0	0	:	0.000105744	0.00422137	1	NA	NA	0.965504
GO:0021957	GO:CORTICOSPINAL TRACT MORPHOGENESIS	0	0	:	2.08409e-05	0.000831979	1	NA	NA	0.965504
GO:0021978	GO:TELENCEPHALON REGIONALIZATION	0	0	:	1.487e-05	0.000593619	1	NA	NA	0.965504
GO:0021979	GO:HYPOTHALAMUS CELL DIFFERENTIATION	0	0	:	1.0431e-05	0.000416412	1	NA	NA	0.965504
GO:0021984	GO:ADENOHYPOPHYSIS DEVELOPMENT	0	0	:	1.3123e-05	0.000523875	1	NA	NA	0.965504
GO:0021999	GO:NEURAL PLATE ANTERIOR/POSTERIOR REGIONALIZATION	0	0	:	1.85755e-05	0.000741543	1	NA	NA	0.965504
GO:0022027	GO:INTERKINETIC NUCLEAR MIGRATION	0	0	:	3.53592e-05	0.00141156	1	NA	NA	0.965504
GO:0022028	GO:TANGENTIAL MIGRATION FROM THE SUBVENTRICULAR ZONE TO THE OLFACTORY BULB	0	0	:	1.05834e-05	0.000422494	1	NA	NA	0.965504
GO:0022029	GO:TELENCEPHALON CELL MIGRATION	0	0	:	0.000135176	0.00539631	1	NA	NA	0.965504
GO:0022030	GO:TELENCEPHALON GLIAL CELL MIGRATION	0	0	:	7.37897e-05	0.00294572	1	NA	NA	0.965504
GO:0022038	GO:CORPUS CALLOSUM DEVELOPMENT	0	0	:	3.99643e-05	0.0015954	1	NA	NA	0.965504
GO:0022400	GO:REGULATION OF RHODOPSIN MEDIATED SIGNALING PATHWAY	0	0	:	1.73849e-05	0.000694013	1	NA	NA	0.965504
GO:0022410	GO:CIRCADIAN SLEEP/WAKE CYCLE PROCESS	0	0	:	8.83546e-06	0.000352716	1	NA	NA	0.965504
GO:0022417	GO:PROTEIN MATURATION BY PROTEIN FOLDING	0	0	:	6.98625e-06	0.000278895	1	NA	NA	0.965504
GO:0022600	GO:DIGESTIVE SYSTEM PROCESS	0	0	:	6.12449e-05	0.00244493	1	NA	NA	0.965504
GO:0022602	GO:OVULATION CYCLE PROCESS	0	0	:	0.00012156	0.00485274	1	NA	NA	0.965504
GO:0022605	GO:OOGENESIS STAGE	0	0	:	4.354e-06	0.000173814	1	NA	NA	0.965504
GO:0022617	GO:EXTRACELLULAR MATRIX DISASSEMBLY	0	0	:	0.000190623	0.00760976	1	NA	NA	0.965504
GO:0023019	GO:SIGNAL TRANSDUCTION INVOLVED IN REGULATION OF GENE EXPRESSION	0	0	:	3.00401e-05	0.00119921	1	NA	NA	0.965504
GO:0023035	GO:CD40 SIGNALING PATHWAY	0	0	:	7.19122e-06	0.000287077	1	NA	NA	0.965504
GO:0023041	GO:NEURONAL SIGNAL TRANSDUCTION	0	0	:	5.78734e-06	0.000231034	1	NA	NA	0.965504
GO:0030002	GO:CELLULAR ANION HOMEOSTASIS	0	0	:	1.52304e-05	0.000608005	1	NA	NA	0.965504
GO:0030007	GO:CELLULAR POTASSIUM ION HOMEOSTASIS	0	0	:	3.00489e-05	0.00119957	1	NA	NA	0.965504
GO:0030032	GO:LAMELLIPODIUM ASSEMBLY	0	0	:	0.000156002	0.00622768	1	NA	NA	0.965504
GO:0030033	GO:MICROVILLUS ASSEMBLY	0	0	:	4.70187e-05	0.00187701	1	NA	NA	0.965504
GO:0030042	GO:ACTIN FILAMENT DEPOLYMERIZATION	0	0	:	0.000107445	0.00428927	1	NA	NA	0.965504
GO:0030050	GO:VESICLE TRANSPORT ALONG ACTIN FILAMENT	0	0	:	1.92716e-05	0.000769331	1	NA	NA	0.965504
GO:0030091	GO:PROTEIN REPAIR	0	0	:	3.81865e-06	0.000152442	1	NA	NA	0.965504
GO:0030148	GO:SPHINGOLIPID BIOSYNTHETIC PROCESS	0	0	:	8.73942e-05	0.00348882	1	NA	NA	0.965504
GO:0030149	GO:SPHINGOLIPID CATABOLIC PROCESS	0	0	:	9.96709e-06	0.000397891	1	NA	NA	0.965504
GO:0030150	GO:PROTEIN IMPORT INTO MITOCHONDRIAL MATRIX	0	0	:	8.84302e-06	0.000353018	1	NA	NA	0.965504
GO:0030157	GO:PANCREATIC JUICE SECRETION	0	0	:	3.13372e-05	0.001251	1	NA	NA	0.965504
GO:0030166	GO:PROTEOGLYCAN BIOSYNTHETIC PROCESS	0	0	:	7.6179e-05	0.00304111	1	NA	NA	0.965504
GO:0030193	GO:REGULATION OF BLOOD COAGULATION	0	0	:	8.06824e-05	0.00322088	1	NA	NA	0.965504
GO:0030194	GO:POSITIVE REGULATION OF BLOOD COAGULATION	0	0	:	2.24065e-05	0.000894479	1	NA	NA	0.965504
GO:0030195	GO:NEGATIVE REGULATION OF BLOOD COAGULATION	0	0	:	5.00869e-05	0.0019995	1	NA	NA	0.965504
GO:0030199	GO:COLLAGEN FIBRIL ORGANIZATION	0	0	:	0.000163963	0.00654549	1	NA	NA	0.965504
GO:0030201	GO:HEPARAN SULFATE PROTEOGLYCAN METABOLIC PROCESS	0	0	:	4.59986e-05	0.00183629	1	NA	NA	0.965504
GO:0030202	GO:HEPARIN METABOLIC PROCESS	0	0	:	1.4896e-05	0.000594656	1	NA	NA	0.965504
GO:0030204	GO:CHONDROITIN SULFATE METABOLIC PROCESS	0	0	:	4.70403e-05	0.00187787	1	NA	NA	0.965504
GO:0030205	GO:DERMATAN SULFATE METABOLIC PROCESS	0	0	:	2.45756e-05	0.00098107	1	NA	NA	0.965504
GO:0030206	GO:CHONDROITIN SULFATE BIOSYNTHETIC PROCESS	0	0	:	3.53831e-05	0.00141251	1	NA	NA	0.965504
GO:0030207	GO:CHONDROITIN SULFATE CATABOLIC PROCESS	0	0	:	2.18474e-05	0.000872158	1	NA	NA	0.965504
GO:0030208	GO:DERMATAN SULFATE BIOSYNTHETIC PROCESS	0	0	:	2.45756e-05	0.00098107	1	NA	NA	0.965504
GO:0030210	GO:HEPARIN BIOSYNTHETIC PROCESS	0	0	:	1.4896e-05	0.000594656	1	NA	NA	0.965504
GO:0030213	GO:HYALURONAN BIOSYNTHETIC PROCESS	0	0	:	3.44201e-05	0.00137407	1	NA	NA	0.965504
GO:0030219	GO:MEGAKARYOCYTE DIFFERENTIATION	0	0	:	0.000193597	0.00772851	1	NA	NA	0.965504
GO:0030220	GO:PLATELET FORMATION	0	0	:	5.18358e-05	0.00206931	1	NA	NA	0.965504
GO:0030223	GO:NEUTROPHIL DIFFERENTIATION	0	0	:	1.74696e-05	0.000697396	1	NA	NA	0.965504
GO:0030224	GO:MONOCYTE DIFFERENTIATION	0	0	:	6.15339e-05	0.00245647	1	NA	NA	0.965504
GO:0030225	GO:MACROPHAGE DIFFERENTIATION	0	0	:	5.94596e-05	0.00237366	1	NA	NA	0.965504
GO:0030238	GO:MALE SEX DETERMINATION	0	0	:	2.44855e-05	0.000977475	1	NA	NA	0.965504
GO:0030252	GO:GROWTH HORMONE SECRETION	0	0	:	4.36865e-05	0.00174399	1	NA	NA	0.965504
GO:0030259	GO:LIPID GLYCOSYLATION	0	0	:	4.72594e-06	0.000188662	1	NA	NA	0.965504
GO:0030262	GO:APOPTOTIC NUCLEAR CHANGES	0	0	:	4.80769e-05	0.00191925	1	NA	NA	0.965504
GO:0030277	GO:MAINTENANCE OF GASTROINTESTINAL EPITHELIUM	0	0	:	1.05349e-05	0.000420559	1	NA	NA	0.965504
GO:0030279	GO:NEGATIVE REGULATION OF OSSIFICATION	0	0	:	0.000115968	0.0046295	1	NA	NA	0.965504
GO:0030282	GO:BONE MINERALIZATION	0	0	:	0.000122708	0.00489857	1	NA	NA	0.965504
GO:0030301	GO:CHOLESTEROL TRANSPORT	0	0	:	8.32996e-05	0.00332536	1	NA	NA	0.965504
GO:0030316	GO:OSTEOCLAST DIFFERENTIATION	0	0	:	0.000122802	0.00490231	1	NA	NA	0.965504
GO:0030317	GO:FLAGELLATED SPERM MOTILITY	0	0	:	4.35102e-05	0.00173695	1	NA	NA	0.965504
GO:0030318	GO:MELANOCYTE DIFFERENTIATION	0	0	:	4.29901e-05	0.00171619	1	NA	NA	0.965504
GO:0030320	GO:CELLULAR MONOVALENT INORGANIC ANION HOMEOSTASIS	0	0	:	1.52304e-05	0.000608005	1	NA	NA	0.965504
GO:0030322	GO:STABILIZATION OF MEMBRANE POTENTIAL	0	0	:	7.10394e-06	0.000283593	1	NA	NA	0.965504
GO:0030325	GO:ADRENAL GLAND DEVELOPMENT	0	0	:	3.14451e-05	0.00125531	1	NA	NA	0.965504
GO:0030388	GO:FRUCTOSE 1,6-BISPHOSPHATE METABOLIC PROCESS	0	0	:	4.21231e-06	0.000168157	1	NA	NA	0.965504
GO:0030431	GO:SLEEP	0	0	:	1.83412e-05	0.000732189	1	NA	NA	0.965504
GO:0030432	GO:PERISTALSIS	0	0	:	1.42393e-05	0.000568438	1	NA	NA	0.965504
GO:0030433	GO:UBIQUITIN-DEPENDENT ERAD PATHWAY	0	0	:	0.000119168	0.00475723	1	NA	NA	0.965504
GO:0030488	GO:TRNA METHYLATION	0	0	:	1.21809e-05	0.000486268	1	NA	NA	0.965504
GO:0030490	GO:MATURATION OF SSU-RRNA	0	0	:	5.34502e-05	0.00213376	1	NA	NA	0.965504
GO:0030497	GO:FATTY ACID ELONGATION	0	0	:	1.21179e-05	0.000483751	1	NA	NA	0.965504
GO:0030500	GO:REGULATION OF BONE MINERALIZATION	0	0	:	8.82978e-05	0.00352489	1	NA	NA	0.965504
GO:0030501	GO:POSITIVE REGULATION OF BONE MINERALIZATION	0	0	:	5.87899e-05	0.00234692	1	NA	NA	0.965504
GO:0030502	GO:NEGATIVE REGULATION OF BONE MINERALIZATION	0	0	:	1.56819e-05	0.000626031	1	NA	NA	0.965504
GO:0030511	GO:POSITIVE REGULATION OF TRANSFORMING GROWTH FACTOR BETA RECEPTOR SIGNALING PATHWAY	0	0	:	3.83973e-05	0.00153284	1	NA	NA	0.965504
GO:0030512	GO:NEGATIVE REGULATION OF TRANSFORMING GROWTH FACTOR BETA RECEPTOR SIGNALING PATHWAY	0	0	:	0.000122621	0.00489508	1	NA	NA	0.965504
GO:0030513	GO:POSITIVE REGULATION OF BMP SIGNALING PATHWAY	0	0	:	6.80858e-05	0.00271802	1	NA	NA	0.965504
GO:0030521	GO:ANDROGEN RECEPTOR SIGNALING PATHWAY	0	0	:	0.000149334	0.00596147	1	NA	NA	0.965504
GO:0030575	GO:NUCLEAR BODY ORGANIZATION	0	0	:	3.40785e-05	0.00136043	1	NA	NA	0.965504
GO:0030579	GO:UBIQUITIN-DEPENDENT SMAD PROTEIN CATABOLIC PROCESS	0	0	:	1.64733e-05	0.000657624	1	NA	NA	0.965504
GO:0030593	GO:NEUTROPHIL CHEMOTAXIS	0	0	:	6.66493e-05	0.00266067	1	NA	NA	0.965504
GO:0030643	GO:CELLULAR PHOSPHATE ION HOMEOSTASIS	0	0	:	7.8149e-06	0.000311975	1	NA	NA	0.965504
GO:0030656	GO:REGULATION OF VITAMIN METABOLIC PROCESS	0	0	:	1.18951e-05	0.000474859	1	NA	NA	0.965504
GO:0030728	GO:OVULATION	0	0	:	2.2513e-05	0.000898732	1	NA	NA	0.965504
GO:0030730	GO:SEQUESTERING OF TRIGLYCERIDE	0	0	:	1.39505e-05	0.00055691	1	NA	NA	0.965504
GO:0030800	GO:NEGATIVE REGULATION OF CYCLIC NUCLEOTIDE METABOLIC PROCESS	0	0	:	6.65271e-05	0.00265579	1	NA	NA	0.965504
GO:0030803	GO:NEGATIVE REGULATION OF CYCLIC NUCLEOTIDE BIOSYNTHETIC PROCESS	0	0	:	6.346e-05	0.00253336	1	NA	NA	0.965504
GO:0030809	GO:NEGATIVE REGULATION OF NUCLEOTIDE BIOSYNTHETIC PROCESS	0	0	:	7.45829e-05	0.00297739	1	NA	NA	0.965504
GO:0030815	GO:NEGATIVE REGULATION OF CAMP METABOLIC PROCESS	0	0	:	6.60274e-05	0.00263585	1	NA	NA	0.965504
GO:0030818	GO:NEGATIVE REGULATION OF CAMP BIOSYNTHETIC PROCESS	0	0	:	6.29604e-05	0.00251341	1	NA	NA	0.965504
GO:0030826	GO:REGULATION OF CGMP BIOSYNTHETIC PROCESS	0	0	:	2.74892e-05	0.00109738	1	NA	NA	0.965504
GO:0030828	GO:POSITIVE REGULATION OF CGMP BIOSYNTHETIC PROCESS	0	0	:	2.27181e-05	0.000906918	1	NA	NA	0.965504
GO:0030834	GO:REGULATION OF ACTIN FILAMENT DEPOLYMERIZATION	0	0	:	0.00010281	0.00410422	1	NA	NA	0.965504
GO:0030835	GO:NEGATIVE REGULATION OF ACTIN FILAMENT DEPOLYMERIZATION	0	0	:	8.58117e-05	0.00342565	1	NA	NA	0.965504
GO:0030836	GO:POSITIVE REGULATION OF ACTIN FILAMENT DEPOLYMERIZATION	0	0	:	1.95074e-05	0.000778745	1	NA	NA	0.965504
GO:0030837	GO:NEGATIVE REGULATION OF ACTIN FILAMENT POLYMERIZATION	0	0	:	0.000106611	0.00425596	1	NA	NA	0.965504
GO:0030838	GO:POSITIVE REGULATION OF ACTIN FILAMENT POLYMERIZATION	0	0	:	0.00014954	0.00596969	1	NA	NA	0.965504
GO:0030851	GO:GRANULOCYTE DIFFERENTIATION	0	0	:	5.01883e-05	0.00200354	1	NA	NA	0.965504
GO:0030852	GO:REGULATION OF GRANULOCYTE DIFFERENTIATION	0	0	:	2.73042e-05	0.00109	1	NA	NA	0.965504
GO:0030853	GO:NEGATIVE REGULATION OF GRANULOCYTE DIFFERENTIATION	0	0	:	2.09983e-05	0.000838265	1	NA	NA	0.965504
GO:0030854	GO:POSITIVE REGULATION OF GRANULOCYTE DIFFERENTIATION	0	0	:	7.38446e-06	0.000294791	1	NA	NA	0.965504
GO:0030857	GO:NEGATIVE REGULATION OF EPITHELIAL CELL DIFFERENTIATION	0	0	:	6.53515e-05	0.00260887	1	NA	NA	0.965504
GO:0030858	GO:POSITIVE REGULATION OF EPITHELIAL CELL DIFFERENTIATION	0	0	:	7.67364e-05	0.00306336	1	NA	NA	0.965504
GO:0030865	GO:CORTICAL CYTOSKELETON ORGANIZATION	0	0	:	9.29894e-05	0.00371218	1	NA	NA	0.965504
GO:0030866	GO:CORTICAL ACTIN CYTOSKELETON ORGANIZATION	0	0	:	8.72292e-05	0.00348223	1	NA	NA	0.965504
GO:0030878	GO:THYROID GLAND DEVELOPMENT	0	0	:	3.12934e-05	0.00124925	1	NA	NA	0.965504
GO:0030890	GO:POSITIVE REGULATION OF B CELL PROLIFERATION	0	0	:	5.59727e-05	0.00223446	1	NA	NA	0.965504
GO:0030916	GO:OTIC VESICLE FORMATION	0	0	:	1.15892e-05	0.000462645	1	NA	NA	0.965504
GO:0030917	GO:MIDBRAIN-HINDBRAIN BOUNDARY DEVELOPMENT	0	0	:	2.17397e-05	0.000867858	1	NA	NA	0.965504
GO:0030947	GO:REGULATION OF VASCULAR ENDOTHELIAL GROWTH FACTOR RECEPTOR SIGNALING PATHWAY	0	0	:	5.2604e-05	0.00209998	1	NA	NA	0.965504
GO:0030948	GO:NEGATIVE REGULATION OF VASCULAR ENDOTHELIAL GROWTH FACTOR RECEPTOR SIGNALING PATHWAY	0	0	:	1.27304e-05	0.000508205	1	NA	NA	0.965504
GO:0030949	GO:POSITIVE REGULATION OF VASCULAR ENDOTHELIAL GROWTH FACTOR RECEPTOR SIGNALING PATHWAY	0	0	:	3.58044e-05	0.00142933	1	NA	NA	0.965504
GO:0030952	GO:ESTABLISHMENT OR MAINTENANCE OF CYTOSKELETON POLARITY	0	0	:	2.86713e-05	0.00114457	1	NA	NA	0.965504
GO:0030953	GO:ASTRAL MICROTUBULE ORGANIZATION	0	0	:	3.87428e-05	0.00154663	1	NA	NA	0.965504
GO:0030970	GO:RETROGRADE PROTEIN TRANSPORT, ER TO CYTOSOL	0	0	:	3.5809e-05	0.00142951	1	NA	NA	0.965504
GO:0031000	GO:RESPONSE TO CAFFEINE	0	0	:	7.88547e-05	0.00314792	1	NA	NA	0.965504
GO:0031017	GO:EXOCRINE PANCREAS DEVELOPMENT	0	0	:	7.05165e-06	0.000281505	1	NA	NA	0.965504
GO:0031053	GO:PRIMARY MIRNA PROCESSING	0	0	:	2.58701e-05	0.00103275	1	NA	NA	0.965504
GO:0031054	GO:PRE-MIRNA PROCESSING	0	0	:	4.79426e-05	0.00191389	1	NA	NA	0.965504
GO:0031055	GO:CHROMATIN REMODELING AT CENTROMERE	0	0	:	4.9023e-05	0.00195702	1	NA	NA	0.965504
GO:0031057	GO:NEGATIVE REGULATION OF HISTONE MODIFICATION	0	0	:	0.000108677	0.00433845	1	NA	NA	0.965504
GO:0031058	GO:POSITIVE REGULATION OF HISTONE MODIFICATION	0	0	:	0.00020411	0.00814816	1	NA	NA	0.965504
GO:0031060	GO:REGULATION OF HISTONE METHYLATION	0	0	:	0.00017824	0.00711542	1	NA	NA	0.965504
GO:0031061	GO:NEGATIVE REGULATION OF HISTONE METHYLATION	0	0	:	4.78222e-05	0.00190909	1	NA	NA	0.965504
GO:0031062	GO:POSITIVE REGULATION OF HISTONE METHYLATION	0	0	:	0.000108894	0.0043471	1	NA	NA	0.965504
GO:0031063	GO:REGULATION OF HISTONE DEACETYLATION	0	0	:	4.18547e-05	0.00167086	1	NA	NA	0.965504
GO:0031065	GO:POSITIVE REGULATION OF HISTONE DEACETYLATION	0	0	:	2.8193e-05	0.00112548	1	NA	NA	0.965504
GO:0031069	GO:HAIR FOLLICLE MORPHOGENESIS	0	0	:	4.03494e-05	0.00161077	1	NA	NA	0.965504
GO:0031077	GO:POST-EMBRYONIC CAMERA-TYPE EYE DEVELOPMENT	0	0	:	5.81081e-06	0.00023197	1	NA	NA	0.965504
GO:0031086	GO:NUCLEAR-TRANSCRIBED MRNA CATABOLIC PROCESS, DEADENYLATION-INDEPENDENT DECAY	0	0	:	1.16618e-05	0.000465546	1	NA	NA	0.965504
GO:0031087	GO:DEADENYLATION-INDEPENDENT DECAPPING OF NUCLEAR-TRANSCRIBED MRNA	0	0	:	1.10267e-05	0.000440192	1	NA	NA	0.965504
GO:0031100	GO:ANIMAL ORGAN REGENERATION	0	0	:	0.000135641	0.00541484	1	NA	NA	0.965504
GO:0031102	GO:NEURON PROJECTION REGENERATION	0	0	:	9.87115e-05	0.00394061	1	NA	NA	0.965504
GO:0031103	GO:AXON REGENERATION	0	0	:	7.7047e-05	0.00307575	1	NA	NA	0.965504
GO:0031109	GO:MICROTUBULE POLYMERIZATION OR DEPOLYMERIZATION	0	0	:	0.000199225	0.00795316	1	NA	NA	0.965504
GO:0031110	GO:REGULATION OF MICROTUBULE POLYMERIZATION OR DEPOLYMERIZATION	0	0	:	0.000131069	0.00523234	1	NA	NA	0.965504
GO:0031111	GO:NEGATIVE REGULATION OF MICROTUBULE POLYMERIZATION OR DEPOLYMERIZATION	0	0	:	6.74548e-05	0.00269283	1	NA	NA	0.965504
GO:0031112	GO:POSITIVE REGULATION OF MICROTUBULE POLYMERIZATION OR DEPOLYMERIZATION	0	0	:	6.13851e-05	0.00245052	1	NA	NA	0.965504
GO:0031113	GO:REGULATION OF MICROTUBULE POLYMERIZATION	0	0	:	9.77436e-05	0.00390197	1	NA	NA	0.965504
GO:0031114	GO:REGULATION OF MICROTUBULE DEPOLYMERIZATION	0	0	:	5.41491e-05	0.00216166	1	NA	NA	0.965504
GO:0031115	GO:NEGATIVE REGULATION OF MICROTUBULE POLYMERIZATION	0	0	:	1.45409e-05	0.000580482	1	NA	NA	0.965504
GO:0031116	GO:POSITIVE REGULATION OF MICROTUBULE POLYMERIZATION	0	0	:	6.01498e-05	0.00240121	1	NA	NA	0.965504
GO:0031118	GO:RRNA PSEUDOURIDINE SYNTHESIS	0	0	:	1.02585e-05	0.000409526	1	NA	NA	0.965504
GO:0031122	GO:CYTOPLASMIC MICROTUBULE ORGANIZATION	0	0	:	0.000102887	0.00410729	1	NA	NA	0.965504
GO:0031125	GO:RRNA 3'-END PROCESSING	0	0	:	1.84781e-06	7.37655e-05	1	NA	NA	0.965504
GO:0031126	GO:SNORNA 3'-END PROCESSING	0	0	:	6.9329e-06	0.000276765	1	NA	NA	0.965504
GO:0031128	GO:DEVELOPMENTAL INDUCTION	0	0	:	4.15657e-05	0.00165933	1	NA	NA	0.965504
GO:0031163	GO:METALLO-SULFUR CLUSTER ASSEMBLY	0	0	:	1.30994e-05	0.000522934	1	NA	NA	0.965504
GO:0031167	GO:RRNA METHYLATION	0	0	:	1.18767e-05	0.000474122	1	NA	NA	0.965504
GO:0031223	GO:AUDITORY BEHAVIOR	0	0	:	3.05654e-05	0.00122019	1	NA	NA	0.965504
GO:0031268	GO:PSEUDOPODIUM ORGANIZATION	0	0	:	1.4599e-05	0.000582799	1	NA	NA	0.965504
GO:0031269	GO:PSEUDOPODIUM ASSEMBLY	0	0	:	1.4599e-05	0.000582799	1	NA	NA	0.965504
GO:0031272	GO:REGULATION OF PSEUDOPODIUM ASSEMBLY	0	0	:	1.4599e-05	0.000582799	1	NA	NA	0.965504
GO:0031274	GO:POSITIVE REGULATION OF PSEUDOPODIUM ASSEMBLY	0	0	:	1.4599e-05	0.000582799	1	NA	NA	0.965504
GO:0031279	GO:REGULATION OF CYCLASE ACTIVITY	0	0	:	0.000113046	0.00451284	1	NA	NA	0.965504
GO:0031280	GO:NEGATIVE REGULATION OF CYCLASE ACTIVITY	0	0	:	4.29187e-05	0.00171334	1	NA	NA	0.965504
GO:0031281	GO:POSITIVE REGULATION OF CYCLASE ACTIVITY	0	0	:	7.23733e-05	0.00288918	1	NA	NA	0.965504
GO:0031282	GO:REGULATION OF GUANYLATE CYCLASE ACTIVITY	0	0	:	1.09792e-05	0.000438295	1	NA	NA	0.965504
GO:0031284	GO:POSITIVE REGULATION OF GUANYLATE CYCLASE ACTIVITY	0	0	:	1.04795e-05	0.000418348	1	NA	NA	0.965504
GO:0031293	GO:MEMBRANE PROTEIN INTRACELLULAR DOMAIN PROTEOLYSIS	0	0	:	2.86454e-05	0.00114354	1	NA	NA	0.965504
GO:0031294	GO:LYMPHOCYTE COSTIMULATION	0	0	:	8.12315e-05	0.0032428	1	NA	NA	0.965504
GO:0031295	GO:T CELL COSTIMULATION	0	0	:	8.05697e-05	0.00321638	1	NA	NA	0.965504
GO:0031297	GO:REPLICATION FORK PROCESSING	0	0	:	3.38251e-05	0.00135032	1	NA	NA	0.965504
GO:0031338	GO:REGULATION OF VESICLE FUSION	0	0	:	7.77577e-05	0.00310413	1	NA	NA	0.965504
GO:0031340	GO:POSITIVE REGULATION OF VESICLE FUSION	0	0	:	7.81585e-06	0.000312013	1	NA	NA	0.965504
GO:0031341	GO:REGULATION OF CELL KILLING	0	0	:	6.56508e-05	0.00262081	1	NA	NA	0.965504
GO:0031342	GO:NEGATIVE REGULATION OF CELL KILLING	0	0	:	2.45729e-05	0.000980961	1	NA	NA	0.965504
GO:0031343	GO:POSITIVE REGULATION OF CELL KILLING	0	0	:	4.0571e-05	0.00161961	1	NA	NA	0.965504
GO:0031365	GO:N-TERMINAL PROTEIN AMINO ACID MODIFICATION	0	0	:	5.17935e-05	0.00206762	1	NA	NA	0.965504
GO:0031392	GO:REGULATION OF PROSTAGLANDIN BIOSYNTHETIC PROCESS	0	0	:	6.19327e-06	0.000247238	1	NA	NA	0.965504
GO:0031440	GO:REGULATION OF MRNA 3'-END PROCESSING	0	0	:	5.38348e-05	0.00214911	1	NA	NA	0.965504
GO:0031441	GO:NEGATIVE REGULATION OF MRNA 3'-END PROCESSING	0	0	:	1.88082e-05	0.000750835	1	NA	NA	0.965504
GO:0031442	GO:POSITIVE REGULATION OF MRNA 3'-END PROCESSING	0	0	:	2.47479e-05	0.00098795	1	NA	NA	0.965504
GO:0031468	GO:NUCLEAR ENVELOPE REASSEMBLY	0	0	:	2.46643e-05	0.000984613	1	NA	NA	0.965504
GO:0031498	GO:CHROMATIN DISASSEMBLY	0	0	:	4.47255e-05	0.00178546	1	NA	NA	0.965504
GO:0031507	GO:HETEROCHROMATIN ASSEMBLY	0	0	:	3.51055e-05	0.00140143	1	NA	NA	0.965504
GO:0031529	GO:RUFFLE ORGANIZATION	0	0	:	7.04309e-05	0.00281164	1	NA	NA	0.965504
GO:0031577	GO:SPINDLE CHECKPOINT	0	0	:	5.51364e-05	0.00220107	1	NA	NA	0.965504
GO:0031579	GO:MEMBRANE RAFT ORGANIZATION	0	0	:	3.67639e-05	0.00146764	1	NA	NA	0.965504
GO:0031580	GO:MEMBRANE RAFT DISTRIBUTION	0	0	:	2.05453e-05	0.000820181	1	NA	NA	0.965504
GO:0031584	GO:ACTIVATION OF PHOSPHOLIPASE D ACTIVITY	0	0	:	5.47256e-06	0.000218467	1	NA	NA	0.965504
GO:0031585	GO:REGULATION OF INOSITOL 1,4,5-TRISPHOSPHATE-SENSITIVE CALCIUM-RELEASE CHANNEL ACTIVITY	0	0	:	2.14375e-05	0.000855797	1	NA	NA	0.965504
GO:0031620	GO:REGULATION OF FEVER GENERATION	0	0	:	1.22035e-05	0.000487168	1	NA	NA	0.965504
GO:0031622	GO:POSITIVE REGULATION OF FEVER GENERATION	0	0	:	1.01005e-05	0.000403217	1	NA	NA	0.965504
GO:0031629	GO:SYNAPTIC VESICLE FUSION TO PRESYNAPTIC ACTIVE ZONE MEMBRANE	0	0	:	1.62464e-05	0.000648566	1	NA	NA	0.965504
GO:0031638	GO:ZYMOGEN ACTIVATION	0	0	:	4.57112e-05	0.00182481	1	NA	NA	0.965504
GO:0031639	GO:PLASMINOGEN ACTIVATION	0	0	:	2.17963e-05	0.000870119	1	NA	NA	0.965504
GO:0031640	GO:KILLING OF CELLS OF OTHER ORGANISM	0	0	:	1.64515e-05	0.000656751	1	NA	NA	0.965504
GO:0031641	GO:REGULATION OF MYELINATION	0	0	:	9.29202e-05	0.00370942	1	NA	NA	0.965504
GO:0031642	GO:NEGATIVE REGULATION OF MYELINATION	0	0	:	9.27488e-06	0.000370258	1	NA	NA	0.965504
GO:0031643	GO:POSITIVE REGULATION OF MYELINATION	0	0	:	4.16615e-05	0.00166315	1	NA	NA	0.965504
GO:0031645	GO:NEGATIVE REGULATION OF NEUROLOGICAL SYSTEM PROCESS	0	0	:	9.27488e-06	0.000370258	1	NA	NA	0.965504
GO:0031646	GO:POSITIVE REGULATION OF NEUROLOGICAL SYSTEM PROCESS	0	0	:	6.29057e-05	0.00251123	1	NA	NA	0.965504
GO:0031648	GO:PROTEIN DESTABILIZATION	0	0	:	9.3486e-05	0.00373201	1	NA	NA	0.965504
GO:0031649	GO:HEAT GENERATION	0	0	:	1.69723e-05	0.000677542	1	NA	NA	0.965504
GO:0031650	GO:REGULATION OF HEAT GENERATION	0	0	:	1.63137e-05	0.00065125	1	NA	NA	0.965504
GO:0031652	GO:POSITIVE REGULATION OF HEAT GENERATION	0	0	:	1.20872e-05	0.000482528	1	NA	NA	0.965504
GO:0031657	GO:REGULATION OF CYCLIN-DEPENDENT PROTEIN SERINE/THREONINE KINASE ACTIVITY INVOLVED IN G1/S TRANSITION OF MITOTIC CELL CYCLE	0	0	:	2.41305e-05	0.000963302	1	NA	NA	0.965504
GO:0031659	GO:POSITIVE REGULATION OF CYCLIN-DEPENDENT PROTEIN SERINE/THREONINE KINASE ACTIVITY INVOLVED IN G1/S TRANSITION OF MITOTIC CELL CYCLE	0	0	:	2.19517e-05	0.000876321	1	NA	NA	0.965504
GO:0031666	GO:POSITIVE REGULATION OF LIPOPOLYSACCHARIDE-MEDIATED SIGNALING PATHWAY	0	0	:	1.33099e-05	0.000531338	1	NA	NA	0.965504
GO:0031670	GO:CELLULAR RESPONSE TO NUTRIENT	0	0	:	6.70781e-05	0.00267779	1	NA	NA	0.965504
GO:0031915	GO:POSITIVE REGULATION OF SYNAPTIC PLASTICITY	0	0	:	2.22829e-05	0.000889547	1	NA	NA	0.965504
GO:0031935	GO:REGULATION OF CHROMATIN SILENCING	0	0	:	6.39867e-05	0.00255438	1	NA	NA	0.965504
GO:0031936	GO:NEGATIVE REGULATION OF CHROMATIN SILENCING	0	0	:	2.93686e-05	0.00117241	1	NA	NA	0.965504
GO:0031937	GO:POSITIVE REGULATION OF CHROMATIN SILENCING	0	0	:	2.88719e-05	0.00115258	1	NA	NA	0.965504
GO:0031943	GO:REGULATION OF GLUCOCORTICOID METABOLIC PROCESS	0	0	:	1.08242e-05	0.000432109	1	NA	NA	0.965504
GO:0031946	GO:REGULATION OF GLUCOCORTICOID BIOSYNTHETIC PROCESS	0	0	:	9.72075e-06	0.000388057	1	NA	NA	0.965504
GO:0031953	GO:NEGATIVE REGULATION OF PROTEIN AUTOPHOSPHORYLATION	0	0	:	6.73552e-06	0.000268885	1	NA	NA	0.965504
GO:0031958	GO:CORTICOSTEROID RECEPTOR SIGNALING PATHWAY	0	0	:	3.23582e-05	0.00129176	1	NA	NA	0.965504
GO:0031987	GO:LOCOMOTION INVOLVED IN LOCOMOTORY BEHAVIOR	0	0	:	2.53484e-05	0.00101192	1	NA	NA	0.965504
GO:0031998	GO:REGULATION OF FATTY ACID BETA-OXIDATION	0	0	:	1.95187e-05	0.000779197	1	NA	NA	0.965504
GO:0032000	GO:POSITIVE REGULATION OF FATTY ACID BETA-OXIDATION	0	0	:	6.84239e-06	0.000273152	1	NA	NA	0.965504
GO:0032006	GO:REGULATION OF TOR SIGNALING	0	0	:	0.000173002	0.00690633	1	NA	NA	0.965504
GO:0032007	GO:NEGATIVE REGULATION OF TOR SIGNALING	0	0	:	9.3132e-05	0.00371788	1	NA	NA	0.965504
GO:0032008	GO:POSITIVE REGULATION OF TOR SIGNALING	0	0	:	7.71435e-05	0.00307961	1	NA	NA	0.965504
GO:0032020	GO:ISG15-PROTEIN CONJUGATION	0	0	:	1.47176e-06	5.87535e-05	1	NA	NA	0.965504
GO:0032024	GO:POSITIVE REGULATION OF INSULIN SECRETION	0	0	:	6.70506e-05	0.00267669	1	NA	NA	0.965504
GO:0032025	GO:RESPONSE TO COBALT ION	0	0	:	1.32392e-05	0.000528517	1	NA	NA	0.965504
GO:0032026	GO:RESPONSE TO MAGNESIUM ION	0	0	:	4.59342e-05	0.00183372	1	NA	NA	0.965504
GO:0032048	GO:CARDIOLIPIN METABOLIC PROCESS	0	0	:	4.72446e-06	0.000188603	1	NA	NA	0.965504
GO:0032055	GO:NEGATIVE REGULATION OF TRANSLATION IN RESPONSE TO STRESS	0	0	:	1.73043e-05	0.000690795	1	NA	NA	0.965504
GO:0032056	GO:POSITIVE REGULATION OF TRANSLATION IN RESPONSE TO STRESS	0	0	:	4.19093e-06	0.000167304	1	NA	NA	0.965504
GO:0032057	GO:NEGATIVE REGULATION OF TRANSLATIONAL INITIATION IN RESPONSE TO STRESS	0	0	:	1.64146e-05	0.00065528	1	NA	NA	0.965504
GO:0032060	GO:BLEB ASSEMBLY	0	0	:	1.20677e-05	0.00048175	1	NA	NA	0.965504
GO:0032069	GO:REGULATION OF NUCLEASE ACTIVITY	0	0	:	4.10032e-05	0.00163687	1	NA	NA	0.965504
GO:0032070	GO:REGULATION OF DEOXYRIBONUCLEASE ACTIVITY	0	0	:	1.43936e-05	0.000574599	1	NA	NA	0.965504
GO:0032071	GO:REGULATION OF ENDODEOXYRIBONUCLEASE ACTIVITY	0	0	:	1.38105e-05	0.000551322	1	NA	NA	0.965504
GO:0032074	GO:NEGATIVE REGULATION OF NUCLEASE ACTIVITY	0	0	:	9.68595e-06	0.000386668	1	NA	NA	0.965504
GO:0032075	GO:POSITIVE REGULATION OF NUCLEASE ACTIVITY	0	0	:	2.49847e-05	0.0009974	1	NA	NA	0.965504
GO:0032088	GO:NEGATIVE REGULATION OF NF-KAPPAB TRANSCRIPTION FACTOR ACTIVITY	0	0	:	8.67832e-05	0.00346443	1	NA	NA	0.965504
GO:0032091	GO:NEGATIVE REGULATION OF PROTEIN BINDING	0	0	:	0.000135454	0.00540738	1	NA	NA	0.965504
GO:0032094	GO:RESPONSE TO FOOD	0	0	:	3.30208e-05	0.00131821	1	NA	NA	0.965504
GO:0032095	GO:REGULATION OF RESPONSE TO FOOD	0	0	:	1.49116e-05	0.000595277	1	NA	NA	0.965504
GO:0032096	GO:NEGATIVE REGULATION OF RESPONSE TO FOOD	0	0	:	2.21791e-06	8.85403e-05	1	NA	NA	0.965504
GO:0032098	GO:REGULATION OF APPETITE	0	0	:	6.47404e-06	0.000258447	1	NA	NA	0.965504
GO:0032099	GO:NEGATIVE REGULATION OF APPETITE	0	0	:	2.21791e-06	8.85403e-05	1	NA	NA	0.965504
GO:0032104	GO:REGULATION OF RESPONSE TO EXTRACELLULAR STIMULUS	0	0	:	3.08026e-05	0.00122966	1	NA	NA	0.965504
GO:0032105	GO:NEGATIVE REGULATION OF RESPONSE TO EXTRACELLULAR STIMULUS	0	0	:	4.87797e-06	0.000194731	1	NA	NA	0.965504
GO:0032106	GO:POSITIVE REGULATION OF RESPONSE TO EXTRACELLULAR STIMULUS	0	0	:	3.96354e-06	0.000158226	1	NA	NA	0.965504
GO:0032107	GO:REGULATION OF RESPONSE TO NUTRIENT LEVELS	0	0	:	3.08026e-05	0.00122966	1	NA	NA	0.965504
GO:0032108	GO:NEGATIVE REGULATION OF RESPONSE TO NUTRIENT LEVELS	0	0	:	4.87797e-06	0.000194731	1	NA	NA	0.965504
GO:0032109	GO:POSITIVE REGULATION OF RESPONSE TO NUTRIENT LEVELS	0	0	:	3.96354e-06	0.000158226	1	NA	NA	0.965504
GO:0032119	GO:SEQUESTERING OF ZINC ION	0	0	:	1.2936e-05	0.000516413	1	NA	NA	0.965504
GO:0032196	GO:TRANSPOSITION	0	0	:	1.86259e-05	0.000743554	1	NA	NA	0.965504
GO:0032201	GO:TELOMERE MAINTENANCE VIA SEMI-CONSERVATIVE REPLICATION	0	0	:	2.5662e-05	0.00102444	1	NA	NA	0.965504
GO:0032204	GO:REGULATION OF TELOMERE MAINTENANCE	0	0	:	0.000199865	0.00797873	1	NA	NA	0.965504
GO:0032205	GO:NEGATIVE REGULATION OF TELOMERE MAINTENANCE	0	0	:	7.12987e-05	0.00284628	1	NA	NA	0.965504
GO:0032206	GO:POSITIVE REGULATION OF TELOMERE MAINTENANCE	0	0	:	0.000126462	0.00504842	1	NA	NA	0.965504
GO:0032210	GO:REGULATION OF TELOMERE MAINTENANCE VIA TELOMERASE	0	0	:	0.000145062	0.00579093	1	NA	NA	0.965504
GO:0032211	GO:NEGATIVE REGULATION OF TELOMERE MAINTENANCE VIA TELOMERASE	0	0	:	4.01645e-05	0.00160339	1	NA	NA	0.965504
GO:0032212	GO:POSITIVE REGULATION OF TELOMERE MAINTENANCE VIA TELOMERASE	0	0	:	9.98567e-05	0.00398633	1	NA	NA	0.965504
GO:0032222	GO:REGULATION OF SYNAPTIC TRANSMISSION, CHOLINERGIC	0	0	:	4.8277e-06	0.000192724	1	NA	NA	0.965504
GO:0032224	GO:POSITIVE REGULATION OF SYNAPTIC TRANSMISSION, CHOLINERGIC	0	0	:	2.93198e-06	0.000117046	1	NA	NA	0.965504
GO:0032225	GO:REGULATION OF SYNAPTIC TRANSMISSION, DOPAMINERGIC	0	0	:	1.72632e-05	0.000689158	1	NA	NA	0.965504
GO:0032226	GO:POSITIVE REGULATION OF SYNAPTIC TRANSMISSION, DOPAMINERGIC	0	0	:	3.80907e-06	0.00015206	1	NA	NA	0.965504
GO:0032228	GO:REGULATION OF SYNAPTIC TRANSMISSION, GABAERGIC	0	0	:	5.51136e-05	0.00220016	1	NA	NA	0.965504
GO:0032229	GO:NEGATIVE REGULATION OF SYNAPTIC TRANSMISSION, GABAERGIC	0	0	:	7.29574e-06	0.00029125	1	NA	NA	0.965504
GO:0032230	GO:POSITIVE REGULATION OF SYNAPTIC TRANSMISSION, GABAERGIC	0	0	:	1.36238e-05	0.000543868	1	NA	NA	0.965504
GO:0032232	GO:NEGATIVE REGULATION OF ACTIN FILAMENT BUNDLE ASSEMBLY	0	0	:	6.50066e-05	0.0025951	1	NA	NA	0.965504
GO:0032233	GO:POSITIVE REGULATION OF ACTIN FILAMENT BUNDLE ASSEMBLY	0	0	:	7.32692e-05	0.00292494	1	NA	NA	0.965504
GO:0032272	GO:NEGATIVE REGULATION OF PROTEIN POLYMERIZATION	0	0	:	0.000122702	0.00489832	1	NA	NA	0.965504
GO:0032274	GO:GONADOTROPIN SECRETION	0	0	:	1.74811e-05	0.000697852	1	NA	NA	0.965504
GO:0032275	GO:LUTEINIZING HORMONE SECRETION	0	0	:	1.11528e-05	0.000445226	1	NA	NA	0.965504
GO:0032276	GO:REGULATION OF GONADOTROPIN SECRETION	0	0	:	5.64365e-06	0.000225297	1	NA	NA	0.965504
GO:0032277	GO:NEGATIVE REGULATION OF GONADOTROPIN SECRETION	0	0	:	1.80125e-06	7.19068e-05	1	NA	NA	0.965504
GO:0032278	GO:POSITIVE REGULATION OF GONADOTROPIN SECRETION	0	0	:	5.406e-06	0.00021581	1	NA	NA	0.965504
GO:0032303	GO:REGULATION OF ICOSANOID SECRETION	0	0	:	1.26632e-05	0.00050552	1	NA	NA	0.965504
GO:0032305	GO:POSITIVE REGULATION OF ICOSANOID SECRETION	0	0	:	9.39298e-06	0.000374972	1	NA	NA	0.965504
GO:0032306	GO:REGULATION OF PROSTAGLANDIN SECRETION	0	0	:	9.39298e-06	0.000374972	1	NA	NA	0.965504
GO:0032308	GO:POSITIVE REGULATION OF PROSTAGLANDIN SECRETION	0	0	:	9.39298e-06	0.000374972	1	NA	NA	0.965504
GO:0032309	GO:ICOSANOID SECRETION	0	0	:	1.92409e-05	0.000768105	1	NA	NA	0.965504
GO:0032310	GO:PROSTAGLANDIN SECRETION	0	0	:	1.00211e-05	0.000400048	1	NA	NA	0.965504
GO:0032324	GO:MOLYBDOPTERIN COFACTOR BIOSYNTHETIC PROCESS	0	0	:	6.23801e-06	0.000249025	1	NA	NA	0.965504
GO:0032328	GO:ALANINE TRANSPORT	0	0	:	6.55776e-06	0.000261789	1	NA	NA	0.965504
GO:0032329	GO:SERINE TRANSPORT	0	0	:	8.24055e-06	0.000328967	1	NA	NA	0.965504
GO:0032330	GO:REGULATION OF CHONDROCYTE DIFFERENTIATION	0	0	:	6.34532e-05	0.00253309	1	NA	NA	0.965504
GO:0032331	GO:NEGATIVE REGULATION OF CHONDROCYTE DIFFERENTIATION	0	0	:	2.3212e-05	0.000926633	1	NA	NA	0.965504
GO:0032332	GO:POSITIVE REGULATION OF CHONDROCYTE DIFFERENTIATION	0	0	:	2.6127e-05	0.001043	1	NA	NA	0.965504
GO:0032341	GO:ALDOSTERONE METABOLIC PROCESS	0	0	:	4.69142e-06	0.000187284	1	NA	NA	0.965504
GO:0032342	GO:ALDOSTERONE BIOSYNTHETIC PROCESS	0	0	:	4.69142e-06	0.000187284	1	NA	NA	0.965504
GO:0032344	GO:REGULATION OF ALDOSTERONE METABOLIC PROCESS	0	0	:	4.69142e-06	0.000187284	1	NA	NA	0.965504
GO:0032347	GO:REGULATION OF ALDOSTERONE BIOSYNTHETIC PROCESS	0	0	:	4.69142e-06	0.000187284	1	NA	NA	0.965504
GO:0032350	GO:REGULATION OF HORMONE METABOLIC PROCESS	0	0	:	4.02197e-05	0.00160559	1	NA	NA	0.965504
GO:0032351	GO:NEGATIVE REGULATION OF HORMONE METABOLIC PROCESS	0	0	:	8.82595e-06	0.000352336	1	NA	NA	0.965504
GO:0032352	GO:POSITIVE REGULATION OF HORMONE METABOLIC PROCESS	0	0	:	2.10537e-05	0.000840475	1	NA	NA	0.965504
GO:0032354	GO:RESPONSE TO FOLLICLE-STIMULATING HORMONE	0	0	:	3.20534e-05	0.00127959	1	NA	NA	0.965504
GO:0032364	GO:OXYGEN HOMEOSTASIS	0	0	:	9.20615e-06	0.000367514	1	NA	NA	0.965504
GO:0032365	GO:INTRACELLULAR LIPID TRANSPORT	0	0	:	4.78747e-05	0.00191118	1	NA	NA	0.965504
GO:0032366	GO:INTRACELLULAR STEROL TRANSPORT	0	0	:	2.69403e-05	0.00107547	1	NA	NA	0.965504
GO:0032367	GO:INTRACELLULAR CHOLESTEROL TRANSPORT	0	0	:	2.69403e-05	0.00107547	1	NA	NA	0.965504
GO:0032369	GO:NEGATIVE REGULATION OF LIPID TRANSPORT	0	0	:	4.19622e-05	0.00167515	1	NA	NA	0.965504
GO:0032370	GO:POSITIVE REGULATION OF LIPID TRANSPORT	0	0	:	6.65234e-05	0.00265565	1	NA	NA	0.965504
GO:0032371	GO:REGULATION OF STEROL TRANSPORT	0	0	:	6.21821e-05	0.00248234	1	NA	NA	0.965504
GO:0032372	GO:NEGATIVE REGULATION OF STEROL TRANSPORT	0	0	:	1.06144e-05	0.000423732	1	NA	NA	0.965504
GO:0032373	GO:POSITIVE REGULATION OF STEROL TRANSPORT	0	0	:	3.40479e-05	0.00135921	1	NA	NA	0.965504
GO:0032374	GO:REGULATION OF CHOLESTEROL TRANSPORT	0	0	:	6.21821e-05	0.00248234	1	NA	NA	0.965504
GO:0032375	GO:NEGATIVE REGULATION OF CHOLESTEROL TRANSPORT	0	0	:	1.06144e-05	0.000423732	1	NA	NA	0.965504
GO:0032376	GO:POSITIVE REGULATION OF CHOLESTEROL TRANSPORT	0	0	:	3.40479e-05	0.00135921	1	NA	NA	0.965504
GO:0032377	GO:REGULATION OF INTRACELLULAR LIPID TRANSPORT	0	0	:	1.51445e-05	0.000604577	1	NA	NA	0.965504
GO:0032380	GO:REGULATION OF INTRACELLULAR STEROL TRANSPORT	0	0	:	1.51445e-05	0.000604577	1	NA	NA	0.965504
GO:0032383	GO:REGULATION OF INTRACELLULAR CHOLESTEROL TRANSPORT	0	0	:	1.51445e-05	0.000604577	1	NA	NA	0.965504
GO:0032392	GO:DNA GEOMETRIC CHANGE	0	0	:	0.000178325	0.00711884	1	NA	NA	0.965504
GO:0032400	GO:MELANOSOME LOCALIZATION	0	0	:	2.94346e-05	0.00117504	1	NA	NA	0.965504
GO:0032401	GO:ESTABLISHMENT OF MELANOSOME LOCALIZATION	0	0	:	2.54544e-05	0.00101615	1	NA	NA	0.965504
GO:0032402	GO:MELANOSOME TRANSPORT	0	0	:	2.32111e-05	0.000926599	1	NA	NA	0.965504
GO:0032410	GO:NEGATIVE REGULATION OF TRANSPORTER ACTIVITY	0	0	:	9.69993e-05	0.00387226	1	NA	NA	0.965504
GO:0032413	GO:NEGATIVE REGULATION OF ION TRANSMEMBRANE TRANSPORTER ACTIVITY	0	0	:	8.61564e-05	0.00343941	1	NA	NA	0.965504
GO:0032415	GO:REGULATION OF SODIUM:PROTON ANTIPORTER ACTIVITY	0	0	:	6.20563e-06	0.000247732	1	NA	NA	0.965504
GO:0032418	GO:LYSOSOME LOCALIZATION	0	0	:	8.04629e-05	0.00321212	1	NA	NA	0.965504
GO:0032429	GO:REGULATION OF PHOSPHOLIPASE A2 ACTIVITY	0	0	:	2.50421e-05	0.000999695	1	NA	NA	0.965504
GO:0032435	GO:NEGATIVE REGULATION OF PROTEASOMAL UBIQUITIN-DEPENDENT PROTEIN CATABOLIC PROCESS	0	0	:	4.18977e-05	0.00167258	1	NA	NA	0.965504
GO:0032438	GO:MELANOSOME ORGANIZATION	0	0	:	5.64089e-05	0.00225187	1	NA	NA	0.965504
GO:0032456	GO:ENDOCYTIC RECYCLING	0	0	:	7.74225e-05	0.00309074	1	NA	NA	0.965504
GO:0032460	GO:NEGATIVE REGULATION OF PROTEIN OLIGOMERIZATION	0	0	:	2.07273e-05	0.000827444	1	NA	NA	0.965504
GO:0032463	GO:NEGATIVE REGULATION OF PROTEIN HOMOOLIGOMERIZATION	0	0	:	6.34904e-06	0.000253457	1	NA	NA	0.965504
GO:0032466	GO:NEGATIVE REGULATION OF CYTOKINESIS	0	0	:	7.78498e-06	0.000310781	1	NA	NA	0.965504
GO:0032469	GO:ENDOPLASMIC RETICULUM CALCIUM ION HOMEOSTASIS	0	0	:	3.56199e-05	0.00142197	1	NA	NA	0.965504
GO:0032471	GO:NEGATIVE REGULATION OF ENDOPLASMIC RETICULUM CALCIUM ION CONCENTRATION	0	0	:	6.87421e-06	0.000274422	1	NA	NA	0.965504
GO:0032480	GO:NEGATIVE REGULATION OF TYPE I INTERFERON PRODUCTION	0	0	:	5.94846e-05	0.00237465	1	NA	NA	0.965504
GO:0032481	GO:POSITIVE REGULATION OF TYPE I INTERFERON PRODUCTION	0	0	:	0.000153117	0.00611251	1	NA	NA	0.965504
GO:0032482	GO:RAB PROTEIN SIGNAL TRANSDUCTION	0	0	:	2.15991e-05	0.000862247	1	NA	NA	0.965504
GO:0032486	GO:RAP PROTEIN SIGNAL TRANSDUCTION	0	0	:	4.02034e-05	0.00160494	1	NA	NA	0.965504
GO:0032488	GO:CDC42 PROTEIN SIGNAL TRANSDUCTION	0	0	:	1.58181e-05	0.000631467	1	NA	NA	0.965504
GO:0032489	GO:REGULATION OF CDC42 PROTEIN SIGNAL TRANSDUCTION	0	0	:	7.44049e-06	0.000297028	1	NA	NA	0.965504
GO:0032490	GO:DETECTION OF MOLECULE OF BACTERIAL ORIGIN	0	0	:	5.99074e-06	0.000239153	1	NA	NA	0.965504
GO:0032494	GO:RESPONSE TO PEPTIDOGLYCAN	0	0	:	1.42867e-05	0.000570333	1	NA	NA	0.965504
GO:0032495	GO:RESPONSE TO MURAMYL DIPEPTIDE	0	0	:	4.20235e-05	0.0016776	1	NA	NA	0.965504
GO:0032506	GO:CYTOKINETIC PROCESS	0	0	:	3.70812e-05	0.0014803	1	NA	NA	0.965504
GO:0032507	GO:MAINTENANCE OF PROTEIN LOCATION IN CELL	0	0	:	0.000155848	0.00622155	1	NA	NA	0.965504
GO:0032508	GO:DNA DUPLEX UNWINDING	0	0	:	0.000164513	0.00656742	1	NA	NA	0.965504
GO:0032509	GO:ENDOSOME TRANSPORT VIA MULTIVESICULAR BODY SORTING PATHWAY	0	0	:	4.34683e-05	0.00173528	1	NA	NA	0.965504
GO:0032510	GO:ENDOSOME TO LYSOSOME TRANSPORT VIA MULTIVESICULAR BODY SORTING PATHWAY	0	0	:	3.14667e-05	0.00125617	1	NA	NA	0.965504
GO:0032511	GO:LATE ENDOSOME TO VACUOLE TRANSPORT VIA MULTIVESICULAR BODY SORTING PATHWAY	0	0	:	6.88871e-06	0.000275001	1	NA	NA	0.965504
GO:0032515	GO:NEGATIVE REGULATION OF PHOSPHOPROTEIN PHOSPHATASE ACTIVITY	0	0	:	2.76474e-05	0.0011037	1	NA	NA	0.965504
GO:0032516	GO:POSITIVE REGULATION OF PHOSPHOPROTEIN PHOSPHATASE ACTIVITY	0	0	:	3.77185e-05	0.00150574	1	NA	NA	0.965504
GO:0032525	GO:SOMITE ROSTRAL/CAUDAL AXIS SPECIFICATION	0	0	:	1.64999e-05	0.000658683	1	NA	NA	0.965504
GO:0032527	GO:PROTEIN EXIT FROM ENDOPLASMIC RETICULUM	0	0	:	6.07069e-05	0.00242345	1	NA	NA	0.965504
GO:0032528	GO:MICROVILLUS ORGANIZATION	0	0	:	5.27593e-05	0.00210618	1	NA	NA	0.965504
GO:0032530	GO:REGULATION OF MICROVILLUS ORGANIZATION	0	0	:	1.04385e-05	0.00041671	1	NA	NA	0.965504
GO:0032532	GO:REGULATION OF MICROVILLUS LENGTH	0	0	:	5.98883e-06	0.000239077	1	NA	NA	0.965504
GO:0032534	GO:REGULATION OF MICROVILLUS ASSEMBLY	0	0	:	4.44966e-06	0.000177633	1	NA	NA	0.965504
GO:0032536	GO:REGULATION OF CELL PROJECTION SIZE	0	0	:	1.66526e-05	0.000664782	1	NA	NA	0.965504
GO:0032570	GO:RESPONSE TO PROGESTERONE	0	0	:	4.3945e-05	0.00175431	1	NA	NA	0.965504
GO:0032594	GO:PROTEIN TRANSPORT WITHIN LIPID BILAYER	0	0	:	5.20746e-05	0.00207884	1	NA	NA	0.965504
GO:0032596	GO:PROTEIN TRANSPORT INTO MEMBRANE RAFT	0	0	:	1.222e-05	0.000487829	1	NA	NA	0.965504
GO:0032604	GO:GRANULOCYTE MACROPHAGE COLONY-STIMULATING FACTOR PRODUCTION	0	0	:	9.84307e-06	0.00039294	1	NA	NA	0.965504
GO:0032607	GO:INTERFERON-ALPHA PRODUCTION	0	0	:	6.42365e-05	0.00256435	1	NA	NA	0.965504
GO:0032608	GO:INTERFERON-BETA PRODUCTION	0	0	:	4.67675e-05	0.00186698	1	NA	NA	0.965504
GO:0032616	GO:INTERLEUKIN-13 PRODUCTION	0	0	:	1.84831e-05	0.000737854	1	NA	NA	0.965504
GO:0032620	GO:INTERLEUKIN-17 PRODUCTION	0	0	:	2.05843e-05	0.000821738	1	NA	NA	0.965504
GO:0032621	GO:INTERLEUKIN-18 PRODUCTION	0	0	:	1.61802e-05	0.000645923	1	NA	NA	0.965504
GO:0032623	GO:INTERLEUKIN-2 PRODUCTION	0	0	:	9.43737e-05	0.00376745	1	NA	NA	0.965504
GO:0032627	GO:INTERLEUKIN-23 PRODUCTION	0	0	:	5.37236e-06	0.000214467	1	NA	NA	0.965504
GO:0032633	GO:INTERLEUKIN-4 PRODUCTION	0	0	:	4.84939e-05	0.0019359	1	NA	NA	0.965504
GO:0032634	GO:INTERLEUKIN-5 PRODUCTION	0	0	:	2.06519e-05	0.000824432	1	NA	NA	0.965504
GO:0032645	GO:REGULATION OF GRANULOCYTE MACROPHAGE COLONY-STIMULATING FACTOR PRODUCTION	0	0	:	9.84307e-06	0.00039294	1	NA	NA	0.965504
GO:0032647	GO:REGULATION OF INTERFERON-ALPHA PRODUCTION	0	0	:	6.42365e-05	0.00256435	1	NA	NA	0.965504
GO:0032648	GO:REGULATION OF INTERFERON-BETA PRODUCTION	0	0	:	4.67675e-05	0.00186698	1	NA	NA	0.965504
GO:0032656	GO:REGULATION OF INTERLEUKIN-13 PRODUCTION	0	0	:	1.84831e-05	0.000737854	1	NA	NA	0.965504
GO:0032660	GO:REGULATION OF INTERLEUKIN-17 PRODUCTION	0	0	:	2.05843e-05	0.000821738	1	NA	NA	0.965504
GO:0032663	GO:REGULATION OF INTERLEUKIN-2 PRODUCTION	0	0	:	8.94261e-05	0.00356993	1	NA	NA	0.965504
GO:0032667	GO:REGULATION OF INTERLEUKIN-23 PRODUCTION	0	0	:	5.37236e-06	0.000214467	1	NA	NA	0.965504
GO:0032673	GO:REGULATION OF INTERLEUKIN-4 PRODUCTION	0	0	:	3.12763e-05	0.00124857	1	NA	NA	0.965504
GO:0032674	GO:REGULATION OF INTERLEUKIN-5 PRODUCTION	0	0	:	2.06519e-05	0.000824432	1	NA	NA	0.965504
GO:0032682	GO:NEGATIVE REGULATION OF CHEMOKINE PRODUCTION	0	0	:	1.43097e-05	0.000571249	1	NA	NA	0.965504
GO:0032687	GO:NEGATIVE REGULATION OF INTERFERON-ALPHA PRODUCTION	0	0	:	6.58872e-06	0.000263025	1	NA	NA	0.965504
GO:0032688	GO:NEGATIVE REGULATION OF INTERFERON-BETA PRODUCTION	0	0	:	1.16325e-05	0.000464377	1	NA	NA	0.965504
GO:0032689	GO:NEGATIVE REGULATION OF INTERFERON-GAMMA PRODUCTION	0	0	:	1.55605e-05	0.000621183	1	NA	NA	0.965504
GO:0032691	GO:NEGATIVE REGULATION OF INTERLEUKIN-1 BETA PRODUCTION	0	0	:	1.65123e-05	0.000659178	1	NA	NA	0.965504
GO:0032692	GO:NEGATIVE REGULATION OF INTERLEUKIN-1 PRODUCTION	0	0	:	2.03295e-05	0.000811563	1	NA	NA	0.965504
GO:0032696	GO:NEGATIVE REGULATION OF INTERLEUKIN-13 PRODUCTION	0	0	:	3.831e-06	0.000152936	1	NA	NA	0.965504
GO:0032700	GO:NEGATIVE REGULATION OF INTERLEUKIN-17 PRODUCTION	0	0	:	9.89216e-06	0.0003949	1	NA	NA	0.965504
GO:0032703	GO:NEGATIVE REGULATION OF INTERLEUKIN-2 PRODUCTION	0	0	:	3.28891e-05	0.00131295	1	NA	NA	0.965504
GO:0032713	GO:NEGATIVE REGULATION OF INTERLEUKIN-4 PRODUCTION	0	0	:	8.20197e-06	0.000327427	1	NA	NA	0.965504
GO:0032714	GO:NEGATIVE REGULATION OF INTERLEUKIN-5 PRODUCTION	0	0	:	5.3638e-06	0.000214126	1	NA	NA	0.965504
GO:0032715	GO:NEGATIVE REGULATION OF INTERLEUKIN-6 PRODUCTION	0	0	:	4.59625e-05	0.00183484	1	NA	NA	0.965504
GO:0032717	GO:NEGATIVE REGULATION OF INTERLEUKIN-8 PRODUCTION	0	0	:	2.12829e-05	0.000849623	1	NA	NA	0.965504
GO:0032720	GO:NEGATIVE REGULATION OF TUMOR NECROSIS FACTOR PRODUCTION	0	0	:	3.28657e-05	0.00131201	1	NA	NA	0.965504
GO:0032725	GO:POSITIVE REGULATION OF GRANULOCYTE MACROPHAGE COLONY-STIMULATING FACTOR PRODUCTION	0	0	:	9.84307e-06	0.00039294	1	NA	NA	0.965504
GO:0032727	GO:POSITIVE REGULATION OF INTERFERON-ALPHA PRODUCTION	0	0	:	5.76478e-05	0.00230133	1	NA	NA	0.965504
GO:0032728	GO:POSITIVE REGULATION OF INTERFERON-BETA PRODUCTION	0	0	:	3.24176e-05	0.00129413	1	NA	NA	0.965504
GO:0032733	GO:POSITIVE REGULATION OF INTERLEUKIN-10 PRODUCTION	0	0	:	2.19459e-05	0.00087609	1	NA	NA	0.965504
GO:0032735	GO:POSITIVE REGULATION OF INTERLEUKIN-12 PRODUCTION	0	0	:	3.10754e-05	0.00124055	1	NA	NA	0.965504
GO:0032736	GO:POSITIVE REGULATION OF INTERLEUKIN-13 PRODUCTION	0	0	:	1.46521e-05	0.000584919	1	NA	NA	0.965504
GO:0032740	GO:POSITIVE REGULATION OF INTERLEUKIN-17 PRODUCTION	0	0	:	1.20278e-05	0.000480156	1	NA	NA	0.965504
GO:0032743	GO:POSITIVE REGULATION OF INTERLEUKIN-2 PRODUCTION	0	0	:	5.6537e-05	0.00225698	1	NA	NA	0.965504
GO:0032753	GO:POSITIVE REGULATION OF INTERLEUKIN-4 PRODUCTION	0	0	:	2.46072e-05	0.00098233	1	NA	NA	0.965504
GO:0032754	GO:POSITIVE REGULATION OF INTERLEUKIN-5 PRODUCTION	0	0	:	1.52881e-05	0.000610307	1	NA	NA	0.965504
GO:0032762	GO:MAST CELL CYTOKINE PRODUCTION	0	0	:	1.45095e-05	0.000579225	1	NA	NA	0.965504
GO:0032769	GO:NEGATIVE REGULATION OF MONOOXYGENASE ACTIVITY	0	0	:	1.91853e-05	0.000765888	1	NA	NA	0.965504
GO:0032780	GO:NEGATIVE REGULATION OF ATPASE ACTIVITY	0	0	:	3.49685e-06	0.000139596	1	NA	NA	0.965504
GO:0032781	GO:POSITIVE REGULATION OF ATPASE ACTIVITY	0	0	:	0.00011017	0.00439806	1	NA	NA	0.965504
GO:0032784	GO:REGULATION OF DNA-TEMPLATED TRANSCRIPTION, ELONGATION	0	0	:	8.77187e-05	0.00350177	1	NA	NA	0.965504
GO:0032785	GO:NEGATIVE REGULATION OF DNA-TEMPLATED TRANSCRIPTION, ELONGATION	0	0	:	2.68477e-05	0.00107178	1	NA	NA	0.965504
GO:0032786	GO:POSITIVE REGULATION OF DNA-TEMPLATED TRANSCRIPTION, ELONGATION	0	0	:	4.70085e-05	0.0018766	1	NA	NA	0.965504
GO:0032790	GO:RIBOSOME DISASSEMBLY	0	0	:	3.0291e-06	0.000120923	1	NA	NA	0.965504
GO:0032792	GO:NEGATIVE REGULATION OF CREB TRANSCRIPTION FACTOR ACTIVITY	0	0	:	5.13493e-06	0.000204989	1	NA	NA	0.965504
GO:0032793	GO:POSITIVE REGULATION OF CREB TRANSCRIPTION FACTOR ACTIVITY	0	0	:	4.35491e-05	0.0017385	1	NA	NA	0.965504
GO:0032799	GO:LOW-DENSITY LIPOPROTEIN RECEPTOR PARTICLE METABOLIC PROCESS	0	0	:	4.82779e-05	0.00192728	1	NA	NA	0.965504
GO:0032800	GO:RECEPTOR BIOSYNTHETIC PROCESS	0	0	:	5.26477e-05	0.00210172	1	NA	NA	0.965504
GO:0032801	GO:RECEPTOR CATABOLIC PROCESS	0	0	:	6.967e-05	0.00278126	1	NA	NA	0.965504
GO:0032802	GO:LOW-DENSITY LIPOPROTEIN PARTICLE RECEPTOR CATABOLIC PROCESS	0	0	:	2.62386e-05	0.00104746	1	NA	NA	0.965504
GO:0032808	GO:LACRIMAL GLAND DEVELOPMENT	0	0	:	1.48707e-05	0.000593646	1	NA	NA	0.965504
GO:0032816	GO:POSITIVE REGULATION OF NATURAL KILLER CELL ACTIVATION	0	0	:	2.83648e-05	0.00113234	1	NA	NA	0.965504
GO:0032817	GO:REGULATION OF NATURAL KILLER CELL PROLIFERATION	0	0	:	9.24163e-06	0.00036893	1	NA	NA	0.965504
GO:0032819	GO:POSITIVE REGULATION OF NATURAL KILLER CELL PROLIFERATION	0	0	:	8.61348e-06	0.000343854	1	NA	NA	0.965504
GO:0032825	GO:POSITIVE REGULATION OF NATURAL KILLER CELL DIFFERENTIATION	0	0	:	1.72572e-05	0.000688915	1	NA	NA	0.965504
GO:0032836	GO:GLOMERULAR BASEMENT MEMBRANE DEVELOPMENT	0	0	:	1.37661e-05	0.000549548	1	NA	NA	0.965504
GO:0032875	GO:REGULATION OF DNA ENDOREDUPLICATION	0	0	:	3.33132e-05	0.00132988	1	NA	NA	0.965504
GO:0032878	GO:REGULATION OF ESTABLISHMENT OR MAINTENANCE OF CELL POLARITY	0	0	:	6.36475e-05	0.00254084	1	NA	NA	0.965504
GO:0032881	GO:REGULATION OF POLYSACCHARIDE METABOLIC PROCESS	0	0	:	5.59212e-05	0.0022324	1	NA	NA	0.965504
GO:0032885	GO:REGULATION OF POLYSACCHARIDE BIOSYNTHETIC PROCESS	0	0	:	5.52471e-05	0.00220549	1	NA	NA	0.965504
GO:0032890	GO:REGULATION OF ORGANIC ACID TRANSPORT	0	0	:	7.35129e-05	0.00293467	1	NA	NA	0.965504
GO:0032891	GO:NEGATIVE REGULATION OF ORGANIC ACID TRANSPORT	0	0	:	2.15091e-05	0.000858653	1	NA	NA	0.965504
GO:0032892	GO:POSITIVE REGULATION OF ORGANIC ACID TRANSPORT	0	0	:	1.91888e-05	0.000766025	1	NA	NA	0.965504
GO:0032897	GO:NEGATIVE REGULATION OF VIRAL TRANSCRIPTION	0	0	:	1.79387e-05	0.000716123	1	NA	NA	0.965504
GO:0032905	GO:TRANSFORMING GROWTH FACTOR BETA1 PRODUCTION	0	0	:	1.52979e-05	0.000610701	1	NA	NA	0.965504
GO:0032908	GO:REGULATION OF TRANSFORMING GROWTH FACTOR BETA1 PRODUCTION	0	0	:	1.52979e-05	0.000610701	1	NA	NA	0.965504
GO:0032914	GO:POSITIVE REGULATION OF TRANSFORMING GROWTH FACTOR BETA1 PRODUCTION	0	0	:	7.57038e-06	0.000302213	1	NA	NA	0.965504
GO:0032922	GO:CIRCADIAN REGULATION OF GENE EXPRESSION	0	0	:	0.00014089	0.00562442	1	NA	NA	0.965504
GO:0032926	GO:NEGATIVE REGULATION OF ACTIVIN RECEPTOR SIGNALING PATHWAY	0	0	:	1.49682e-05	0.00059754	1	NA	NA	0.965504
GO:0032928	GO:REGULATION OF SUPEROXIDE ANION GENERATION	0	0	:	1.76052e-05	0.00070281	1	NA	NA	0.965504
GO:0032930	GO:POSITIVE REGULATION OF SUPEROXIDE ANION GENERATION	0	0	:	1.35917e-05	0.000542587	1	NA	NA	0.965504
GO:0032933	GO:SREBP SIGNALING PATHWAY	0	0	:	1.60939e-05	0.000642478	1	NA	NA	0.965504
GO:0032941	GO:SECRETION BY TISSUE	0	0	:	4.23929e-05	0.00169235	1	NA	NA	0.965504
GO:0032957	GO:INOSITOL TRISPHOSPHATE METABOLIC PROCESS	0	0	:	2.08399e-05	0.000831941	1	NA	NA	0.965504
GO:0032958	GO:INOSITOL PHOSPHATE BIOSYNTHETIC PROCESS	0	0	:	2.74762e-05	0.00109686	1	NA	NA	0.965504
GO:0032959	GO:INOSITOL TRISPHOSPHATE BIOSYNTHETIC PROCESS	0	0	:	1.50794e-05	0.000601979	1	NA	NA	0.965504
GO:0032960	GO:REGULATION OF INOSITOL TRISPHOSPHATE BIOSYNTHETIC PROCESS	0	0	:	6.87644e-06	0.000274511	1	NA	NA	0.965504
GO:0032964	GO:COLLAGEN BIOSYNTHETIC PROCESS	0	0	:	7.64631e-05	0.00305245	1	NA	NA	0.965504
GO:0032965	GO:REGULATION OF COLLAGEN BIOSYNTHETIC PROCESS	0	0	:	4.78299e-05	0.00190939	1	NA	NA	0.965504
GO:0032966	GO:NEGATIVE REGULATION OF COLLAGEN BIOSYNTHETIC PROCESS	0	0	:	4.94388e-06	0.000197362	1	NA	NA	0.965504
GO:0032967	GO:POSITIVE REGULATION OF COLLAGEN BIOSYNTHETIC PROCESS	0	0	:	4.2886e-05	0.00171203	1	NA	NA	0.965504
GO:0032968	GO:POSITIVE REGULATION OF TRANSCRIPTION ELONGATION FROM RNA POLYMERASE II PROMOTER	0	0	:	3.48732e-05	0.00139215	1	NA	NA	0.965504
GO:0032981	GO:MITOCHONDRIAL RESPIRATORY CHAIN COMPLEX I ASSEMBLY	0	0	:	1.53179e-05	0.000611497	1	NA	NA	0.965504
GO:0032986	GO:PROTEIN-DNA COMPLEX DISASSEMBLY	0	0	:	4.41441e-05	0.00176226	1	NA	NA	0.965504
GO:0032988	GO:RIBONUCLEOPROTEIN COMPLEX DISASSEMBLY	0	0	:	1.09335e-05	0.000436473	1	NA	NA	0.965504
GO:0033003	GO:REGULATION OF MAST CELL ACTIVATION	0	0	:	3.46814e-05	0.0013845	1	NA	NA	0.965504
GO:0033004	GO:NEGATIVE REGULATION OF MAST CELL ACTIVATION	0	0	:	6.34742e-06	0.000253392	1	NA	NA	0.965504
GO:0033005	GO:POSITIVE REGULATION OF MAST CELL ACTIVATION	0	0	:	2.18038e-05	0.000870419	1	NA	NA	0.965504
GO:0033006	GO:REGULATION OF MAST CELL ACTIVATION INVOLVED IN IMMUNE RESPONSE	0	0	:	2.60643e-05	0.0010405	1	NA	NA	0.965504
GO:0033007	GO:NEGATIVE REGULATION OF MAST CELL ACTIVATION INVOLVED IN IMMUNE RESPONSE	0	0	:	5.75056e-06	0.000229565	1	NA	NA	0.965504
GO:0033008	GO:POSITIVE REGULATION OF MAST CELL ACTIVATION INVOLVED IN IMMUNE RESPONSE	0	0	:	1.61989e-05	0.000646667	1	NA	NA	0.965504
GO:0033013	GO:TETRAPYRROLE METABOLIC PROCESS	0	0	:	2.57959e-05	0.00102978	1	NA	NA	0.965504
GO:0033014	GO:TETRAPYRROLE BIOSYNTHETIC PROCESS	0	0	:	2.15175e-05	0.000858989	1	NA	NA	0.965504
GO:0033028	GO:MYELOID CELL APOPTOTIC PROCESS	0	0	:	3.73688e-05	0.00149178	1	NA	NA	0.965504
GO:0033032	GO:REGULATION OF MYELOID CELL APOPTOTIC PROCESS	0	0	:	3.54204e-05	0.001414	1	NA	NA	0.965504
GO:0033033	GO:NEGATIVE REGULATION OF MYELOID CELL APOPTOTIC PROCESS	0	0	:	9.99317e-06	0.000398932	1	NA	NA	0.965504
GO:0033034	GO:POSITIVE REGULATION OF MYELOID CELL APOPTOTIC PROCESS	0	0	:	1.53667e-05	0.000613447	1	NA	NA	0.965504
GO:0033046	GO:NEGATIVE REGULATION OF SISTER CHROMATID SEGREGATION	0	0	:	8.28435e-05	0.00330715	1	NA	NA	0.965504
GO:0033048	GO:NEGATIVE REGULATION OF MITOTIC SISTER CHROMATID SEGREGATION	0	0	:	7.02782e-05	0.00280554	1	NA	NA	0.965504
GO:0033059	GO:CELLULAR PIGMENTATION	0	0	:	8.78944e-05	0.00350879	1	NA	NA	0.965504
GO:0033079	GO:IMMATURE T CELL PROLIFERATION	0	0	:	2.53009e-05	0.00101002	1	NA	NA	0.965504
GO:0033080	GO:IMMATURE T CELL PROLIFERATION IN THYMUS	0	0	:	2.21748e-05	0.000885228	1	NA	NA	0.965504
GO:0033081	GO:REGULATION OF T CELL DIFFERENTIATION IN THYMUS	0	0	:	4.88672e-05	0.0019508	1	NA	NA	0.965504
GO:0033083	GO:REGULATION OF IMMATURE T CELL PROLIFERATION	0	0	:	2.44061e-05	0.000974303	1	NA	NA	0.965504
GO:0033084	GO:REGULATION OF IMMATURE T CELL PROLIFERATION IN THYMUS	0	0	:	2.128e-05	0.000849507	1	NA	NA	0.965504
GO:0033085	GO:NEGATIVE REGULATION OF T CELL DIFFERENTIATION IN THYMUS	0	0	:	2.4068e-05	0.000960808	1	NA	NA	0.965504
GO:0033089	GO:POSITIVE REGULATION OF T CELL DIFFERENTIATION IN THYMUS	0	0	:	1.18026e-05	0.000471164	1	NA	NA	0.965504
GO:0033108	GO:MITOCHONDRIAL RESPIRATORY CHAIN COMPLEX ASSEMBLY	0	0	:	1.82294e-05	0.000727727	1	NA	NA	0.965504
GO:0033119	GO:NEGATIVE REGULATION OF RNA SPLICING	0	0	:	4.68764e-05	0.00187133	1	NA	NA	0.965504
GO:0033120	GO:POSITIVE REGULATION OF RNA SPLICING	0	0	:	7.82997e-05	0.00312576	1	NA	NA	0.965504
GO:0033127	GO:REGULATION OF HISTONE PHOSPHORYLATION	0	0	:	2.46655e-05	0.000984661	1	NA	NA	0.965504
GO:0033129	GO:POSITIVE REGULATION OF HISTONE PHOSPHORYLATION	0	0	:	1.72021e-05	0.000686718	1	NA	NA	0.965504
GO:0033137	GO:NEGATIVE REGULATION OF PEPTIDYL-SERINE PHOSPHORYLATION	0	0	:	4.38828e-05	0.00175182	1	NA	NA	0.965504
GO:0033139	GO:REGULATION OF PEPTIDYL-SERINE PHOSPHORYLATION OF STAT PROTEIN	0	0	:	8.84742e-06	0.000353193	1	NA	NA	0.965504
GO:0033141	GO:POSITIVE REGULATION OF PEPTIDYL-SERINE PHOSPHORYLATION OF STAT PROTEIN	0	0	:	5.9253e-06	0.000236541	1	NA	NA	0.965504
GO:0033145	GO:POSITIVE REGULATION OF INTRACELLULAR STEROID HORMONE RECEPTOR SIGNALING PATHWAY	0	0	:	5.4489e-05	0.00217523	1	NA	NA	0.965504
GO:0033148	GO:POSITIVE REGULATION OF INTRACELLULAR ESTROGEN RECEPTOR SIGNALING PATHWAY	0	0	:	3.97807e-05	0.00158806	1	NA	NA	0.965504
GO:0033151	GO:V(D)J RECOMBINATION	0	0	:	2.47153e-05	0.000986646	1	NA	NA	0.965504
GO:0033158	GO:REGULATION OF PROTEIN IMPORT INTO NUCLEUS, TRANSLOCATION	0	0	:	4.61301e-05	0.00184154	1	NA	NA	0.965504
GO:0033160	GO:POSITIVE REGULATION OF PROTEIN IMPORT INTO NUCLEUS, TRANSLOCATION	0	0	:	3.34206e-05	0.00133417	1	NA	NA	0.965504
GO:0033169	GO:HISTONE H3-K9 DEMETHYLATION	0	0	:	5.02554e-05	0.00200622	1	NA	NA	0.965504
GO:0033182	GO:REGULATION OF HISTONE UBIQUITINATION	0	0	:	4.83279e-05	0.00192928	1	NA	NA	0.965504
GO:0033189	GO:RESPONSE TO VITAMIN A	0	0	:	1.22989e-05	0.000490977	1	NA	NA	0.965504
GO:0033194	GO:RESPONSE TO HYDROPEROXIDE	0	0	:	2.23793e-05	0.000893391	1	NA	NA	0.965504
GO:0033197	GO:RESPONSE TO VITAMIN E	0	0	:	1.50556e-05	0.000601029	1	NA	NA	0.965504
GO:0033198	GO:RESPONSE TO ATP	0	0	:	4.45654e-05	0.00177907	1	NA	NA	0.965504
GO:0033206	GO:MEIOTIC CYTOKINESIS	0	0	:	1.6691e-05	0.000666313	1	NA	NA	0.965504
GO:0033210	GO:LEPTIN-MEDIATED SIGNALING PATHWAY	0	0	:	1.30902e-05	0.000522565	1	NA	NA	0.965504
GO:0033211	GO:ADIPONECTIN-ACTIVATED SIGNALING PATHWAY	0	0	:	1.20228e-05	0.000479957	1	NA	NA	0.965504
GO:0033233	GO:REGULATION OF PROTEIN SUMOYLATION	0	0	:	3.92713e-05	0.00156773	1	NA	NA	0.965504
GO:0033234	GO:NEGATIVE REGULATION OF PROTEIN SUMOYLATION	0	0	:	1.49557e-05	0.000597037	1	NA	NA	0.965504
[truncated: 6,096 more rows]

## Sheet: MPO for truncating
Most Significant Gene-Set	Most Significant Gene-Set Discription	Observed Variants Number	Observed Genes Number	Observed Genes With Freq obtained from Most Significant GeneSet	Expected Probability of the Most Significant Gene-Set	Scaled Expected Probability of All GeneSets in the Cluster	p-value	Clustered_GeneSets	Observed_Genes_List_with_Freq_obtained_from_Clustered_GeneSets	Sampling-based FDR
MP:0003201	extremity edema	7	1	FLT4:7	1.51561e-05	0.000605038	2.39845e-11	MP:0008778 - abnormal lymphangiogenesis , MP:0003659 - abnormal lymph circulation , MP:0003390 - lymphedema , MP:0010200 - enlarged lymphatic vessel , MP:0000013 - abnormal adipose tissue distribution , MP:0012080 - chylous ascites , MP:0004784 - abnormal anterior cardinal vein morphology , MP:0009698 - heart hemorrhage , MP:0001245 - thick dermal layer , MP:0005244 - hemopericardium , MP:0001879…	FLT4:7,KDR:2,ATF2:1,TTN:1,FOXO1:1,EPN1:1	0.001
MP:0011975	neuronal cytoplasmic inclusions	2	1	ATXN3:2	8.03878e-06	0.000320912	0.00151109	MP:0004191 - neuronal intranuclear inclusions , MP:0005343 - increased circulating aspartate transaminase level ,	ATXN3:2,ANK1:1	0.949564
MP:0003874	absent pharyngeal arches	4	3	FOXO1:1,KDR:2,PRDM1:1	6.95225e-05	0.00277537	0.00153639	MP:0006338 - abnormal second pharyngeal arch morphology , MP:0010642 - absent third pharyngeal arch , MP:0012756 - impaired cranial neural crest cell differentiation , MP:0010643 - absent fourth pharyngeal arch , MP:0003543 - abnormal vascular endothelial cell differentiation , MP:0010939 - abnormal mandibular prominence morphology , MP:0006339 - abnormal third pharyngeal arch morphology , MP:001…	FOXO1:1,KDR:2,PRDM1:1,TTN:1	0.949564
MP:0008513	thin retinal inner plexiform layer	3	2	KDR:2,MPP5:1	4.16346e-05	0.00166207	0.00325786	MP:0003814 - vascular smooth muscle hypoplasia , MP:0003544 - abnormal vascular endothelial cell migration , MP:0003542 - abnormal vascular endothelial cell development , MP:0004111 - abnormal coronary artery morphology , MP:0003734 - abnormal retinal inner plexiform layer morphology , MP:0009657 - failure of chorioallantoic fusion , MP:0004950 - abnormal brain vasculature morphology , MP:0010551…	KDR:2,ZFAND5:1,EPN1:1,HECTD1:1,MPP5:1,HGS:1,TTN:1	0.949564
MP:0002856	abnormal vestibular ganglion morphology	3	3	SLC9A1:1,KCNJ10:1,ATF2:1	4.41643e-05	0.00176306	0.00383888	MP:0004330 - abnormal vestibular saccular macula morphology , MP:0004333 - abnormal utricular macula morphology , MP:0002623 - abnormal vestibular hair cell morphology , MP:0002857 - cochlear ganglion degeneration , MP:0006089 - abnormal vestibular saccule morphology , MP:0005405 - axon degeneration , MP:0006090 - abnormal utricle morphology , MP:0002855 - abnormal cochlear ganglion morphology , …	KCNJ10:1,ATF2:1,SLC9A1:1,HGS:1	0.949564
MP:0010751	decreased susceptibility to parasitic infection induced morbidity/mortality	2	2	ANK1:1,JAK3:1	1.66847e-05	0.000666063	0.00625719	MP:0009786 - decreased susceptibility to infection induced morbidity/mortality , MP:0005026 - decreased susceptibility to parasitic infection , MP:0005096 - erythroblastosis , MP:0009788 - increased susceptibility to bacterial infection induced morbidity/mortality , MP:0002830 - gallstones , MP:0008046 - absent NK cells , MP:0008121 - increased myeloid dendritic cell number , MP:0005639 - hemosid…	ANK1:1,JAK3:1,RHBDF2:1	0.949564
MP:0002982	abnormal primordial germ cell migration	2	2	WNT5A:1,PRDM1:1	1.8692e-05	0.000746196	0.00778178	MP:0020363 - abnormal germ cell physiology , MP:0003380 - abnormal intestine regeneration , MP:0012182 - abnormal presomitic mesoderm morphology , MP:0008392 - decreased primordial germ cell number , MP:0010039 - abnormal trophoblast giant cell proliferation , MP:0008391 - abnormal primordial germ cell morphology , MP:0011610 - abnormal primordial germ cell apoptosis , MP:0004551 - decreased trac…	WNT5A:1,PRDM1:1,TTN:1,HECTD1:1	0.949564
MP:0005424	jerky movement	3	3	KCNJ10:1,MPP5:1,HGS:1	6.03243e-05	0.00240818	0.00901438	MP:0008027 - abnormal spinal cord white matter morphology ,	SLIT1:1,KCNJ10:1,HGS:1	0.949564
MP:0009594	abnormal corneocyte envelope morphology	2	2	GRHL1:1,DSP:1	2.02419e-05	0.000808068	0.00906158	MP:0003812 - abnormal hair medulla , MP:0003745 - abnormal oral mucosa morphology , MP:0010234 - abnormal vibrissa follicle morphology , MP:0012515 - abnormal heart apex morphology , MP:0002946 - delayed axon extension , MP:0013818 - abnormal oral cavity morphology , MP:0002952 - ventricular cardiomyopathy , MP:0010506 - prolonged RR interval , MP:0004220 - abnormal peripheral nervous system rege…	DSP:1,GRHL1:1	0.949564
MP:0011666	double outlet right ventricle, ventricular defect committed to aorta	2	2	PRICKLE1:1,DVL3:1	2.03575e-05	0.000812682	0.00916053	MP:0013895 - abnormal eyelid cilium morphology , MP:0013179 - wavy tail , MP:0004521 - abnormal cochlear hair cell stereociliary bundle morphology , MP:0006286 - inner ear hypoplasia , MP:0004524 - short cochlear hair cell stereocilia , MP:0003456 - absent tail , MP:0011255 - abnormal anterior visceral endoderm cell migration , MP:0004110 - transposition of great arteries , MP:0030049 - prominent…	PRICKLE1:1,FZD1:1,DVL3:1,WNT5A:1	0.949564
MP:0004140	abnormal gastric chief cell morphology	2	2	SLC4A2:1,SLC26A9:1	2.1283e-05	0.000849628	0.00997028	MP:0010792 - abnormal stomach mucosa morphology , MP:0010783 - abnormal stomach wall morphology , MP:0000471 - abnormal stomach epithelium morphology , MP:0004139 - abnormal gastric parietal cell morphology , MP:0003892 - abnormal gastric gland morphology , MP:0000501 - abnormal digestive secretion , MP:0002661 - abnormal corpus epididymis morphology , MP:0008006 - increased stomach pH , MP:00041…	SLC4A2:1,SLC9A1:1,IQGAP1:1,SLC26A9:1	0.949564
MP:0001606	impaired hematopoiesis	4	3	ZAP70:1,KDR:2,JAK3:1	0.000126796	0.00506174	0.0125135	MP:0010844 - increased effector memory CD4-positive, alpha-beta T cell number , MP:0008827 - abnormal thymus cell ratio , MP:0010838 - increased CD8-positive, alpha-beta memory T cell number , MP:0020154 - impaired humoral immune response , MP:0010843 - abnormal effector memory CD4-positive, alpha-beta T cell morphology , MP:0012770 - abnormal effector memory CD4-positive, alpha-beta T cell numbe…	ZAP70:1,JAK3:1	0.949564
MP:0008809	increased spleen iron level	2	2	ANK1:1,GRK6:1	2.46228e-05	0.000982953	0.0131438	MP:0008739 - abnormal spleen iron level , MP:0011339 - abnormal glomerular mesangium morphology , MP:0008478 - increased spleen white pulp amount , MP:0001798 - impaired macrophage phagocytosis ,	ANK1:1,GRK6:1,PRDM1:1	0.949564
MP:0000876	Purkinje cell degeneration	5	4	ANK1:1,SLC9A1:1,ATXN3:2,HGS:1	0.000202308	0.00807622	0.0143642	NA	NA	0.949564
MP:0006390	abnormal cochlear endolymph	2	2	KCNJ10:1,FBXO11:1	2.78686e-05	0.00111253	0.0165914	MP:0002630 - abnormal endocochlear potential , MP:0004885 - abnormal endolymph , MP:0004410 - absent endocochlear potential , MP:0004331 - vestibular saccular macula degeneration , MP:0004298 - vestibular ganglion degeneration , MP:0004334 - utricular macular degeneration , MP:0006024 - collapsed Reissner membrane , MP:0002986 - decreased urine calcium level , MP:0009605 - decreased keratohyalin …	KCNJ10:1,FBXO11:1	0.949564
MP:0004246	abnormal extensor digitorum longus morphology	2	2	FOXJ3:1,ANK1:1	2.84754e-05	0.00113675	0.0172742	MP:0013239 - impaired skeletal muscle regeneration , MP:0013160 - impaired muscle regeneration , MP:0009410 - abnormal skeletal muscle satellite cell proliferation , MP:0013237 - abnormal skeletal muscle regeneration , MP:0002841 - impaired skeletal muscle contractility , MP:0000750 - abnormal muscle regeneration , MP:0009409 - abnormal skeletal muscle fiber type ratio , MP:0001415 - increased ex…	FOXJ3:1,TTN:1,ANK1:1	0.949564
MP:0011160	dermal-epidermal separation	2	2	DSP:1,PLEC:1	2.93335e-05	0.00117101	0.0182599	MP:0011159 - abnormal epidermal-dermal junction morphology , MP:0008814 - decreased nerve conduction velocity , MP:0006267 - abnormal intercalated disc morphology , MP:0005403 - abnormal nerve conduction , MP:0020416 - decreased fibroblast chemotaxis , MP:0020415 - abnormal fibroblast chemotaxis , MP:0001231 - abnormal epidermis stratum basale morphology , MP:0010957 - abnormal aerobic respiratio…	DSP:1,PLEC:1,CNTNAP1:1	0.949564
MP:0013532	abnormal parotid gland physiology	1	1	SLC9A1:1	3.03769e-06	0.000121266	0.0209992	MP:0009979 - abnormal cerebellum deep nucleus morphology , MP:0000473 - abnormal stomach glandular epithelium morphology , MP:0001443 - poor grooming , MP:0011084 - lethality at weaning, incomplete penetrance , MP:0013534 - abnormal major salivary gland physiology , MP:0000623 - decreased salivation , MP:0008571 - abnormal synaptic bouton morphology , MP:0000889 - abnormal cerebellar molecular la…	SLC9A1:1,PIKFYVE:1,SLC26A9:1,CNTNAP1:1,AKAP13:1,DNM1:1	0.949564
MP:0008727	enlarged heart right atrium	2	2	PRICKLE1:1,PIKFYVE:1	3.27443e-05	0.00130717	0.0224047	MP:0012028 - abnormal visceral endoderm physiology , MP:0008725 - enlarged heart atrium , MP:0008141 - decreased small intestinal microvillus size , MP:0008109 - abnormal small intestinal microvillus morphology , MP:0009302 - increased renal fat pad weight , MP:0003922 - abnormal heart right atrium morphology , MP:0003292 - melena , MP:0006064 - abnormal superior vena cava morphology , MP:0011104…	PRICKLE1:1,PIKFYVE:1,DSP:1	0.949564
MP:0008712	decreased interleukin-9 secretion	1	1	NFIL3:1	3.34748e-06	0.000133633	0.023116	MP:0013956 - decreased colon length , MP:0013960 - decreased large intestine length , MP:0013916 - decreased intestine length , MP:0010219 - increased T-helper 17 cell number , MP:0013763 - increased T-helper cell number , MP:0008681 - increased interleukin-17 secretion , MP:0008053 - abnormal NK cell differentiation , MP:0008551 - abnormal circulating interferon-gamma level , MP:0000493 - rectal…	NFIL3:1,WNT5A:1,PRDM1:1,ZAP70:1,ATF2:1,JAK3:1	0.949564
MP:0008093	abnormal memory B cell number	2	2	JAK3:1,PRDM1:1	3.58467e-05	0.00143102	0.0264777	MP:0002440 - abnormal memory B cell morphology , MP:0008071 - absent B cells ,	JAK3:1,PRDM1:1,FOXO1:1	0.949564
MP:0013887	abnormal T cell compartment	3	3	ZAP70:1,JAK3:1,GRK6:1	9.14882e-05	0.00365226	0.0268902	MP:0003944 - abnormal T cell subpopulation ratio , MP:0008049 - increased memory T cell number , MP:0013435 - decreased CD8-positive, naive alpha-beta T cell number , MP:0013434 - abnormal CD8-positive, naive alpha-beta T cell number ,	ZAP70:1,JAK3:1,GRK6:1,NFIL3:1	0.949564
MP:0001981	increased chemically-elicited antinociception	1	1	SLC6A2:1	4.21115e-06	0.000168111	0.0289933	MP:0005662 - increased circulating adrenaline level , MP:0002573 - behavioral despair , MP:0009754 - enhanced behavioral response to cocaine , MP:0005665 - increased circulating noradrenaline level , MP:0012575 - increased noradrenaline level , MP:0020158 - abnormal behavioral response to cocaine , MP:0001980 - abnormal chemically-elicited antinociception , MP:0005660 - abnormal circulating adren…	SLC6A2:1,HGS:1,GRK6:1	0.949564
MP:0000492	abnormal rectum morphology	3	3	JAK3:1,NFIL3:1,WNT5A:1	0.000102119	0.00407664	0.0354658	MP:0005036 - diarrhea , MP:0003866 - abnormal defecation ,	JAK3:1,NFIL3:1,PIKFYVE:1	0.949564
MP:0002276	abnormal lung interstitium morphology	2	2	HAT1:1,WNT5A:1	4.51303e-05	0.00180162	0.0402507	MP:0011143 - thick lung-associated mesenchyme , MP:0000087 - absent mandible , MP:0010819 - primary atelectasis , MP:0030268 - agnathia , MP:0001179 - thick pulmonary interalveolar septum , MP:0010900 - abnormal pulmonary interalveolar septum morphology , MP:0030385 - absent facial bone ,	HAT1:1	0.949564
MP:0006070	increased retinal photoreceptor cell number	1	1	FOXN4:1	6.23632e-06	0.000248957	0.0426373	MP:0002984 - retina hypoplasia , MP:0030005 - increased retinal apoptosis , MP:0006072 - abnormal retinal apoptosis , MP:0006006 - increased sensory neuron number , MP:0008106 - decreased amacrine cell number , MP:0008104 - abnormal amacrine cell number , MP:0006068 - abnormal horizontal cell morphology , MP:0005240 - abnormal amacrine cell morphology ,	FOXN4:1,MPP5:1,DVL3:1	0.949564
MP:0009338	increased splenocyte number	2	2	GRK6:1,PRDM1:1	4.79539e-05	0.00191434	0.0448731	MP:0009337 - abnormal splenocyte number , MP:0004762 - increased anti-double stranded DNA antibody level , MP:0009332 - abnormal splenocyte morphology ,	AKAP13:1,GRK6:1,PRDM1:1,TANK:1	0.949564
MP:0009381	abnormal prostate gland dorsolateral lobe morphology	1	1	AKAP12:1	7.13155e-06	0.000284695	0.0486076	MP:0009380 - abnormal prostate gland ventral lobe morphology , MP:0008975 - delayed male fertility , MP:0011951 - increased cardiac stroke volume , MP:0001163 - abnormal prostate gland anterior lobe morphology , MP:0008976 - delayed female fertility , MP:0004961 - increased prostate gland weight , MP:0004960 - abnormal prostate gland weight , MP:0000659 - prostate gland hyperplasia , MP:0002683 -…	AKAP12:1	0.949564
MP:0009393	abnormal resting posture	2	2	CNTNAP1:1,HGS:1	5.06215e-05	0.00202083	0.0494108	MP:0012083 - absent foregut , MP:0012263 - decreased hindbrain size , MP:0004706 - short vertebral body , MP:0002880 - opisthotonus , MP:0003871 - abnormal myelin sheath morphology , MP:0000743 - muscle spasm , MP:0000956 - decreased spinal cord size , MP:0009046 - muscle twitch , MP:0010735 - abnormal paranodal axoglial junction morphology , MP:0012262 - abnormal hindbrain size , MP:0014184 - hi…	HGS:1,CNTNAP1:1,GAN:1	0.949564
MP:0001511	disheveled coat	3	3	DSP:1,PIKFYVE:1,MPP5:1	0.0001235	0.00493017	0.0564268	NA	NA	0.949564
MP:0008449	abnormal retinal cone cell outer segment morphology	1	1	SLC24A1:1	8.50861e-06	0.000339668	0.0577192	MP:0008450 - retinal photoreceptor degeneration , MP:0001005 - abnormal retinal rod cell morphology , MP:0008451 - retinal rod cell degeneration , MP:0002001 - blindness , MP:0012034 - abnormal a wave shape , MP:0012029 - abnormal electroretinogram waveform feature , MP:0001006 - abnormal retinal cone cell morphology , MP:0002090 - abnormal vision ,	SLC24A1:1,MPP5:1	0.949564
MP:0006341	small first pharyngeal arch	2	2	AKAP13:1,FOXO1:1	5.61225e-05	0.00224044	0.0592592	MP:0012492 - pharyngeal arch artery hypoplasia , MP:0001749 - suppressed circulating follicle stimulating hormone level , MP:0005182 - increased circulating estradiol level , MP:0003370 - increased circulating estrogen level , MP:0003976 - decreased circulating VLDL triglyceride level , MP:0002047 - increased hepatic hemangioma incidence , MP:0012730 - abnormal internal carotid artery morphology …	FOXO1:1,AKAP13:1,TTN:1	0.949564
MP:0010236	abnormal retina outer limiting membrane morphology	1	1	MPP5:1	8.97246e-06	0.000358185	0.0607688	MP:0008507 - thin retinal ganglion layer , MP:0008509 - disorganized retinal ganglion layer , MP:0001401 - jumpy , MP:0008583 - absent photoreceptor inner segment , MP:0008585 - absent photoreceptor outer segment , MP:0008516 - disorganized retinal outer nuclear layer , MP:0008518 - retinal outer nuclear layer degeneration , MP:0001526 - abnormal placing response , MP:0008582 - short photorecepto…	MPP5:1	0.949564
MP:0008902	abnormal renal fat pad morphology	2	2	SPRTN:1,PIKFYVE:1	5.82511e-05	0.00232541	0.063237	MP:0002663 - absent blastocoele , MP:0004963 - abnormal blastocoele morphology , MP:0009303 - decreased renal fat pad weight , MP:0008907 - decreased total fat pad weight , MP:0009293 - decreased inguinal fat pad weight , MP:0009295 - decreased interscapular fat pad weight , MP:0020130 - abnormal total fat pad weight , MP:0012113 - decreased inner cell mass proliferation , MP:0005335 - abnormal g…	SPRTN:1,PIKFYVE:1	0.949564
MP:0004502	decreased incidence of tumors by chemical induction	3	3	LONP1:1,EPN1:1,TERT:1	0.000131895	0.00526532	0.0659499	NA	NA	0.949564
MP:0005222	abnormal somite size	3	3	FOXO1:1,WNT5A:1,EPN1:1	0.000134208	0.00535765	0.0686948	MP:0001691 - abnormal somite shape , MP:0011732 - decreased somite size ,	FOXO1:1,EPN1:1,WNT5A:1	0.949564
MP:0013687	abnormal CD5-positive T cell number	1	1	APOO:1	1.02777e-05	0.000410291	0.0692976	MP:0013690 - abnormal CD5-positive Ly6C-positive T cell number ,	APOO:1	0.949564
MP:0003850	abnormal thymocyte activation	2	2	ZAP70:1,DGKA:1	6.14226e-05	0.00245202	0.0693252	MP:0003561 - rheumatoid arthritis , MP:0002936 - joint swelling , MP:0001246 - mixed cellular infiltration to dermis , MP:0005001 - abnormal clonal deletion , MP:0005002 - abnormal T cell clonal deletion , MP:0010847 - increased central memory CD8 positive, alpha-beta T cell number , MP:0010846 - abnormal central memory CD8 positive, alpha-beta T cell morphology , MP:0012772 - abnormal central me…	ZAP70:1,DGKA:1	0.949564
MP:0008769	abnormal plasmacytoid dendritic cell physiology	1	1	TANK:1	1.07841e-05	0.000430505	0.0725854	MP:0008501 - increased IgG2b level , MP:0008557 - abnormal interferon-alpha secretion , MP:0008096 - abnormal plasma cell number , MP:0020519 - renal glomerular immunoglobulin deposits , MP:0008102 - lymph node hyperplasia , MP:0020518 - renal glomerular protein deposits , MP:0008097 - increased plasma cell number , MP:0002495 - increased IgA level , MP:0005154 - increased B cell proliferation , …	ZAP70:1,TANK:1,PRDM1:1	0.949564
MP:0008554	decreased circulating tumor necrosis factor level	2	2	FOXO1:1,RHBDF2:1	6.44279e-05	0.00257199	0.0752639	MP:0010591 - enlarged aortic valve , MP:0010600 - enlarged pulmonary valve , MP:0010605 - thick pulmonary valve cusps , MP:0010622 - abnormal tricuspid valve cusp morphology , MP:0010627 - enlarged tricuspid valve , MP:0010629 - thick tricuspid valve , MP:0010593 - thick aortic valve cusps , MP:0001274 - curly vibrissae , MP:0000652 - enlarged sebaceous gland , MP:0020386 - adipose tissue inflamm…	RHBDF2:1	0.949564
MP:0004946	abnormal regulatory T cell physiology	2	2	ZAP70:1,FOXO1:1	6.44607e-05	0.0025733	0.0753296	MP:0004973 - increased regulatory T cell number ,	ZAP70:1,FOXO1:1	0.949564
MP:0003144	decreased otolith number	1	1	ATF2:1	1.20089e-05	0.000479401	0.0804908	MP:0004515 - abnormal vestibular hair cell stereociliary bundle morphology , MP:0009133 - decreased white fat cell size , MP:0002894 - abnormal otolith morphology , MP:0004328 - decreased vestibular hair cell number , MP:0002730 - head shaking , MP:0008578 - decreased circulating interferon-gamma level , MP:0009132 - abnormal white fat cell size , MP:0009269 - decreased fat cell size , MP:0004326…	ATF2:1,SPRTN:1,TERT:1,CNTNAP1:1,TTN:1,PRICKLE1:1,ARFGEF2:1	0.949564
MP:0011874	enlarged urinary bladder	1	1	ACBD3:1	1.24565e-05	0.00049727	0.0833632	MP:0000538 - abnormal urinary bladder morphology ,	WNT5A:1,ACBD3:1	0.949564
MP:0008308	small scala media	1	1	SOBP:1	1.38863e-05	0.000554347	0.0924781	MP:0004813 - absent linear vestibular evoked potential , MP:0001395 - bidirectional circling , MP:0004737 - absent distortion product otoacoustic emissions , MP:0004812 - abnormal linear vestibular evoked potential , MP:0011968 - decreased threshold for auditory brainstem response , MP:0004736 - abnormal distortion product otoacoustic emission , MP:0006336 - abnormal otoacoustic response , MP:000…	SOBP:1	0.949564
MP:0010266	decreased liver tumor incidence	1	1	TERT:1	1.4606e-05	0.000583079	0.0970324	MP:0012421 - decreased hepatobiliary system tumor incidence , MP:0008800 - increased small intestinal crypt cell apoptosis , MP:0008544 - impaired olfaction , MP:0000953 - abnormal oligodendrocyte morphology , MP:0009808 - decreased oligodendrocyte number , MP:0004024 - aneuploidy , MP:0003643 - spleen atrophy , MP:0003155 - abnormal telomere length , MP:0008008 - early cellular replicative senes…	TERT:1,KCNJ10:1,RANBP2:1,SPRTN:1,AKAP13:1,PIKFYVE:1	0.949564
MP:0001650	abnormal seizure response to electrical stimulation	2	2	PRICKLE1:1,DNM1:1	7.73946e-05	0.00308963	0.102559	MP:0001499 - abnormal kindling response , MP:0004770 - abnormal synaptic vesicle recycling , MP:0002826 - tonic seizures , MP:0011270 - decreased excitatory postsynaptic current amplitude , MP:0011966 - abnormal auditory brainstem response waveform shape , MP:0011267 - abnormal excitatory postsynaptic current amplitude , MP:0004792 - abnormal synaptic vesicle number , MP:0008572 - abnormal Purkin…	DNM1:1	0.949564
MP:0009586	increased platelet aggregation	1	1	SVIL:1	1.62558e-05	0.00064894	0.107386	MP:0006298 - abnormal platelet activation , MP:0009548 - abnormal platelet aggregation ,	SVIL:1	0.949564
MP:0011708	decreased fibroblast cell migration	3	3	MRC2:1,ZFAND5:1,PLEC:1	0.00016391	0.00654338	0.108242	MP:0011706 - abnormal fibroblast migration , MP:0011805 - decreased cell migration ,	MRC2:1,ZFAND5:1,PLEC:1	0.949564
MP:0011639	decreased mitochondrial DNA content	1	1	LONP1:1	1.65656e-05	0.000661308	0.109317	MP:0011638 - abnormal mitochondrial chromosome morphology , MP:0011105 - embryonic lethality between implantation and placentation, incomplete penetrance , MP:0005033 - abnormal trophoblast giant cell morphology , MP:0012057 - abnormal mural trophectoderm morphology , MP:0002718 - abnormal inner cell mass morphology ,	LONP1:1,PRDM1:1,PIKFYVE:1	0.949564
MP:0020146	abnormal vascular endothelial cell proliferation	1	1	EPN1:1	1.66918e-05	0.000666346	0.110103	MP:0010144 - abnormal tumor vascularization , MP:0003403 - absent placental labyrinth , MP:0003070 - increased vascular permeability , MP:0004003 - abnormal vascular endothelial cell physiology , MP:0001619 - abnormal vascular permeability , MP:0009577 - abnormal developmental vascular remodeling , MP:0001689 - incomplete somite formation ,	EPN1:1	0.949564
MP:0008841	ruptured lens capsule	1	1	BCAR3:1	1.82501e-05	0.000728552	0.119744	MP:0011697 - vacuolated lens , MP:0003236 - abnormal lens capsule morphology , MP:0004222 - iris synechia , MP:0006309 - decreased retinal ganglion cell number , MP:0005205 - abnormal eye anterior chamber morphology , MP:0002840 - abnormal lens fiber morphology , MP:0005545 - abnormal lens development ,	BCAR3:1	0.949564
MP:0000080	abnormal exoccipital bone morphology	1	1	HECTD1:1	2.13996e-05	0.000854284	0.138916	MP:0010541 - aorta hypoplasia , MP:0010476 - coronary fistula , MP:0004383 - absent interparietal bone , MP:0004838 - abnormal neural fold elevation formation , MP:0000273 - overriding aortic valve , MP:0002748 - abnormal pulmonary valve morphology , MP:0010428 - abnormal heart right ventricle outflow tract morphology , MP:0000107 - abnormal frontal bone morphology , MP:0030319 - abnormal tempora…	HECTD1:1,FZD1:1,RHBDF2:1,ZFAND5:1,PRICKLE1:1	0.949564
MP:0001302	eyelids open at birth	3	3	PRICKLE1:1,RHBDF2:1,FBXO11:1	0.000189085	0.00754835	0.14714	NA	NA	0.949564
MP:0004522	abnormal orientation of cochlear hair cell stereociliary bundles	2	2	FZD1:1,DVL3:1	9.96048e-05	0.00397627	0.154152	MP:0009096 - decreased endometrial gland number , MP:0001132 - absent mature ovarian follicles , MP:0004406 - abnormal cochlear hair cell number , MP:0009095 - abnormal endometrial gland number , MP:0002682 - decreased mature ovarian follicle number , MP:0009364 - abnormal mature ovarian follicle morphology , MP:0009886 - failure of palatal shelf elevation , MP:0004491 - abnormal orientation of o…	FZD1:1,DVL3:1	0.949564
MP:0004768	abnormal axonal transport	2	2	AATK:1,GAN:1	0.000100901	0.004028	0.157302	MP:0003993 - abnormal ventral spinal root morphology , MP:0000940 - abnormal motor neuron innervation pattern ,	GAN:1	0.949564
MP:0000751	myopathy	2	2	ANK1:1,PLEC:1	0.000107398	0.00428737	0.17327	MP:0000749 - muscle degeneration ,	TTN:1,ANK1:1,PLEC:1	0.949564
MP:0003213	decreased susceptibility to age related obesity	1	1	ZFAND5:1	2.74402e-05	0.00109542	0.174532	MP:0003828 - pulmonary edema , MP:0008146 - asymmetric sternocostal joints , MP:0000155 - asymmetric rib joints , MP:0008148 - abnormal sternocostal joint morphology , MP:0004625 - abnormal rib joint ,	ZFAND5:1	0.949564
MP:0011386	increased metanephric mesenchyme apoptosis	1	1	CDH4:1	2.94588e-05	0.00117601	0.186104	MP:0009050 - dilated proximal convoluted tubules , MP:0006032 - abnormal ureteric bud morphology , MP:0010984 - abnormal metanephric mesenchyme morphology , MP:0010985 - abnormal kidney mesenchyme morphology , MP:0004936 - impaired branching involved in ureteric bud morphogenesis , MP:0010981 - abnormal branching involved in ureteric bud morphogenesis ,	CDH4:1,PRICKLE1:1	0.949564
MP:0009333	abnormal splenocyte physiology	2	2	AKAP13:1,PRDM1:1	0.000115428	0.00460796	0.193346	MP:0008737 - abnormal spleen physiology ,	AKAP13:1,PRDM1:1	0.949564
MP:0003701	elevated level of mitotic sister chromatid exchange	1	1	RANBP2:1	3.13244e-05	0.00125049	0.196656	MP:0003331 - increased hepatocellular carcinoma incidence , MP:0010308 - decreased tumor latency , MP:0010307 - abnormal tumor latency ,	RANBP2:1,IQGAP1:1	0.949564
MP:0002784	abnormal Sertoli cell morphology	2	2	SLC4A2:1,KLHL10:1	0.000117301	0.00468272	0.198071	NA	NA	0.949564
MP:0008056	abnormal retinal ganglion cell morphology	3	3	FOXN4:1,BCAR3:1,MPP5:1	0.000225943	0.00901975	0.210595	NA	NA	0.949564
MP:0002607	decreased basophil cell number	1	1	DTL:1	3.50387e-05	0.00139876	0.21726	MP:0002422 - abnormal basophil morphology , MP:0012442 - abnormal basophil cell number ,	DTL:1	0.949564
MP:0001524	impaired limb coordination	3	3	DNM1:1,CNTNAP1:1,ATF2:1	0.000232599	0.00928547	0.222653	NA	NA	0.949564
MP:0009695	abnormal spinal cord ventral commissure morphology	1	1	SLIT1:1	3.62196e-05	0.0014459	0.2237	MP:0005237 - abnormal olfactory tract morphology , MP:0009694 - abnormal spinal cord commissure morphology , MP:0005267 - abnormal olfactory cortex morphology , MP:0004274 - abnormal embryonic/fetal subventricular zone morphology , MP:0002961 - abnormal axon guidance ,	SLIT1:1,PIKFYVE:1	0.949564
MP:0000088	short mandible	3	3	FZD1:1,PRICKLE1:1,WNT5A:1	0.000239725	0.00956994	0.23571	MP:0002230 - abnormal primitive streak formation ,	PRICKLE1:1,WNT5A:1	0.949564
MP:0000848	abnormal pons morphology	2	2	PIKFYVE:1,HGS:1	0.000133832	0.00534266	0.240269	NA	NA	0.949564
MP:0009402	decreased skeletal muscle fiber diameter	2	2	DOCK5:1,PLEC:1	0.000135345	0.00540302	0.244157	MP:0009400 - decreased skeletal muscle fiber size ,	TTN:1,DOCK5:1,PLEC:1	0.949564
MP:0008191	abnormal follicular B cell physiology	1	1	DOCK10:1	4.17055e-05	0.00166491	0.252934	MP:0008082 - increased single-positive T cell number , MP:0001802 - arrested B cell differentiation , MP:0002608 - increased hematocrit , MP:0005564 - increased hemoglobin content , MP:0008174 - decreased follicular B cell number ,	JAK3:1,DOCK10:1	0.949564
MP:0001412	excessive scratching	1	1	GRPR:1	4.18989e-05	0.00167262	0.253944	NA	NA	0.949564
MP:0003852	skeletal muscle necrosis	3	3	FOXJ3:1,TTN:1,PLEC:1	0.000251981	0.0100592	0.258463	MP:0003081 - abnormal soleus morphology , MP:0009414 - skeletal muscle fiber necrosis , MP:0009404 - centrally nucleated skeletal muscle fibers ,	FOXJ3:1,TTN:1,PLEC:1	0.949564
MP:0010429	abnormal heart left ventricle outflow tract morphology	2	2	RHBDF2:1,PRDM1:1	0.000154064	0.00615032	0.292372	MP:0002747 - abnormal aortic valve morphology ,	RHBDF2:1,PRDM1:1	0.949564
MP:0011260	abnormal head mesenchyme morphology	3	3	TTN:1,HECTD1:1,PRDM1:1	0.000284665	0.011364	0.320243	MP:0012176 - abnormal head development ,	TTN:1,HECTD1:1,PRDM1:1	0.949564
MP:0008916	abnormal astrocyte physiology	1	1	CDH18:1	5.53345e-05	0.00220898	0.320908	MP:0006058 - decreased cerebral infarction size , MP:0006059 - decreased susceptibility to ischemic brain injury , MP:0003075 - altered response to CNS ischemic injury ,	CDH18:1	0.949564
MP:0003809	abnormal hair shaft morphology	2	2	DSP:1,RHBDF2:1	0.000165941	0.00662444	0.322798	NA	NA	0.949564
MP:0012106	impaired exercise endurance	3	3	SPRTN:1,TTN:1,ANK1:1	0.00030959	0.012359	0.367571	MP:0002899 - fatigue , MP:0002332 - abnormal exercise endurance , MP:0002279 - abnormal diaphragm morphology ,	SPRTN:1,TTN:1,ANK1:1	0.949564
MP:0014143	decreased body fat mass	1	1	HERC2:1	7.14297e-05	0.00285151	0.393304	MP:0002680 - decreased corpora lutea number , MP:0012320 - abnormal body fat mass ,	HERC2:1	0.949564
MP:0008706	decreased interleukin-6 secretion	1	1	CNPY3:1	8.52731e-05	0.00340415	0.449397	NA	NA	0.949564
MP:0002095	abnormal skin pigmentation	2	2	FRYL:1,ANK1:1	0.000223549	0.00892418	0.463444	NA	NA	0.949564
MP:0003651	abnormal axon extension	2	2	DSP:1,WNT5A:1	0.00022536	0.00899649	0.467601	NA	NA	0.949564
MP:0004086	absent heartbeat	2	2	TTN:1,FOXO1:1	0.000262832	0.0104924	0.549129	MP:0000316 - cellular necrosis , MP:0003820 - increased left ventricle systolic pressure , MP:0020165 - abnormal soleus weight , MP:0009426 - decreased soleus weight , MP:0003819 - increased left ventricle diastolic pressure , MP:0003915 - increased left ventricle weight , MP:0003083 - abnormal tibialis anterior morphology , MP:0003082 - abnormal gastrocnemius morphology , MP:0003923 - abnormal h…	TTN:1	0.949564
MP:0003257	abnormal abdominal wall morphology	2	2	DVL3:1,ARFGEF2:1	0.000279027	0.0111389	0.581576	NA	NA	0.949564
MP:0001501	abnormal sleep pattern	1	1	KCNB2:1	0.000125114	0.00499463	0.583659	NA	NA	0.949564
MP:0000748	progressive muscle weakness	2	2	TTN:1,GAN:1	0.000284172	0.0113443	0.59152	MP:0000747 - muscle weakness ,	TTN:1,GAN:1	0.949564
MP:0001273	decreased metastatic potential	1	1	RHOC:1	0.000136686	0.00545658	0.616155	MP:0001883 - increased mammary adenocarcinoma incidence , MP:0010299 - increased mammary gland tumor incidence ,	RHOC:1	0.949564
MP:0005608	cardiac interstitial fibrosis	2	2	AKAP13:1,TTN:1	0.000320179	0.0127817	0.65621	MP:0010503 - myocardial trabeculae hypoplasia , MP:0004090 - abnormal sarcomere morphology ,	AKAP13:1,TTN:1	0.949564
MP:0008875	abnormal xenobiotic pharmacokinetics	0	0	:	1.93476e-05	0.000772367	1	NA	NA	0.949564
MP:0004179	transmission ratio distortion	0	0	:	5.68332e-05	0.00226881	1	NA	NA	0.949564
MP:0003078	aphakia	0	0	:	6.62917e-05	0.0026464	1	NA	NA	0.949564
MP:0003252	abnormal bile duct physiology	0	0	:	6.65999e-05	0.0026587	1	NA	NA	0.949564
MP:0011043	abnormal lung elastance	0	0	:	6.68439e-06	0.000266844	1	NA	NA	0.949564
MP:0009697	abnormal copulation	0	0	:	4.6336e-05	0.00184976	1	NA	NA	0.949564
MP:0005011	increased eosinophil cell number	0	0	:	0.000141265	0.00563935	1	NA	NA	0.949564
MP:0010935	increased airway resistance	0	0	:	6.81125e-06	0.000271908	1	NA	NA	0.949564
MP:0000606	decreased hepatocyte number	0	0	:	6.02618e-05	0.00240568	1	NA	NA	0.949564
MP:0002314	abnormal respiratory mechanics	0	0	:	0.000127186	0.00507734	1	NA	NA	0.949564
MP:0005572	abnormal pulmonary respiratory rate	0	0	:	0.000137983	0.00550835	1	NA	NA	0.949564
MP:0005573	increased pulmonary respiratory rate	0	0	:	8.45772e-05	0.00337637	1	NA	NA	0.949564
MP:0000610	cholestasis	0	0	:	4.37887e-05	0.00174807	1	NA	NA	0.949564
MP:0002975	vascular smooth muscle hypertrophy	0	0	:	3.2212e-06	0.000128592	1	NA	NA	0.949564
MP:0010896	decreased lung compliance	0	0	:	6.72434e-06	0.000268439	1	NA	NA	0.949564
MP:0000231	hypertension	0	0	:	8.04697e-05	0.00321239	1	NA	NA	0.949564
MP:0003415	priapism	0	0	:	2.74088e-05	0.00109417	1	NA	NA	0.949564
MP:0003547	abnormal pulmonary pressure	0	0	:	1.3466e-05	0.000537568	1	NA	NA	0.949564
MP:0004921	decreased placenta weight	0	0	:	3.27398e-05	0.00130699	1	NA	NA	0.949564
MP:0003548	pulmonary hypertension	0	0	:	1.2973e-05	0.00051789	1	NA	NA	0.949564
MP:0003718	maternal effect	0	0	:	7.77778e-05	0.00310493	1	NA	NA	0.949564
MP:0010755	abnormal heart right ventricle pressure	0	0	:	1.86421e-05	0.000744203	1	NA	NA	0.949564
MP:0004012	increased pulmonary artery pressure	0	0	:	1.3466e-05	0.000537568	1	NA	NA	0.949564
MP:0005426	tachypnea	0	0	:	4.64095e-05	0.00185269	1	NA	NA	0.949564
MP:0004259	small placenta	0	0	:	0.000190013	0.00758542	1	NA	NA	0.949564
MP:0006144	increased systemic arterial systolic blood pressure	0	0	:	0.000100037	0.00399353	1	NA	NA	0.949564
MP:0010758	increased right ventricle systolic pressure	0	0	:	1.25172e-05	0.000499692	1	NA	NA	0.949564
MP:0002328	abnormal airway resistance	0	0	:	1.3393e-05	0.000534656	1	NA	NA	0.949564
MP:0004257	abnormal placenta weight	0	0	:	6.16117e-05	0.00245957	1	NA	NA	0.949564
MP:0001379	abnormal penile erection	0	0	:	3.05575e-05	0.00121987	1	NA	NA	0.949564
MP:0003806	abnormal nucleotide metabolism	0	0	:	1.17156e-05	0.000467694	1	NA	NA	0.949564
MP:0002333	abnormal lung compliance	0	0	:	5.59109e-05	0.00223199	1	NA	NA	0.949564
MP:0005415	intrahepatic cholestasis	0	0	:	2.78839e-05	0.00111314	1	NA	NA	0.949564
MP:0000276	heart right ventricle hypertrophy	0	0	:	0.000146763	0.00585884	1	NA	NA	0.949564
MP:0003648	abnormal radial glial cell morphology	0	0	:	0.00011458	0.00457408	1	NA	NA	0.949564
MP:0001627	abnormal cardiac output	0	0	:	0.000129602	0.00517376	1	NA	NA	0.949564
MP:0004979	abnormal neuronal precursor cell number	0	0	:	0.000237358	0.00947545	1	NA	NA	0.949564
MP:0003393	decreased cardiac output	0	0	:	0.000116303	0.00464289	1	NA	NA	0.949564
MP:0003140	dilated heart atrium	0	0	:	0.000167123	0.00667163	1	NA	NA	0.949564
MP:0008458	abnormal cortical ventricular zone morphology	0	0	:	0.000135193	0.00539697	1	NA	NA	0.949564
MP:0009685	abnormal spinal cord motor column morphology	0	0	:	8.36166e-06	0.000333802	1	NA	NA	0.949564
MP:0004980	increased neuronal precursor cell number	0	0	:	9.16956e-05	0.00366053	1	NA	NA	0.949564
MP:0008547	abnormal neocortex morphology	0	0	:	0.000146552	0.00585044	1	NA	NA	0.949564
MP:0000789	thickened cerebral cortex	0	0	:	4.83902e-05	0.00193176	1	NA	NA	0.949564
MP:0002176	increased brain weight	0	0	:	8.36494e-05	0.00333933	1	NA	NA	0.949564
MP:0002196	absent corpus callosum	0	0	:	0.00015581	0.00622001	1	NA	NA	0.949564
MP:0011385	abnormal testosterone level	0	0	:	0.000163725	0.00653597	1	NA	NA	0.949564
MP:0009819	abnormal circulating androgen level	0	0	:	0.00015455	0.00616971	1	NA	NA	0.949564
MP:0008282	enlarged hippocampus	0	0	:	1.66642e-05	0.000665245	1	NA	NA	0.949564
MP:0005238	increased brain size	0	0	:	0.000211168	0.00842993	1	NA	NA	0.949564
MP:0000951	sporadic seizures	0	0	:	6.84042e-05	0.00273073	1	NA	NA	0.949564
MP:0002762	ectopic cerebellar granule cells	0	0	:	0.000103278	0.00412293	1	NA	NA	0.949564
MP:0004098	abnormal cerebellar granule cell morphology	0	0	:	0.000227699	0.00908986	1	NA	NA	0.949564
MP:0002780	decreased circulating testosterone level	0	0	:	0.000111923	0.00446801	1	NA	NA	0.949564
MP:0005180	abnormal circulating testosterone level	0	0	:	0.00015455	0.00616971	1	NA	NA	0.949564
MP:0008235	increased susceptibility to neuronal excitotoxicity	0	0	:	6.21214e-05	0.00247992	1	NA	NA	0.949564
MP:0000781	decreased corpus callosum size	0	0	:	0.000154351	0.00616179	1	NA	NA	0.949564
MP:0004022	abnormal cone electrophysiology	0	0	:	0.00010802	0.00431223	1	NA	NA	0.949564
MP:0010395	abnormal pharyngeal arch development	0	0	:	3.51326e-06	0.000140251	1	NA	NA	0.949564
MP:0011187	abnormal parietal endoderm morphology	0	0	:	4.62438e-05	0.00184608	1	NA	NA	0.949564
MP:0003954	abnormal Reichert's membrane morphology	0	0	:	3.03996e-05	0.00121357	1	NA	NA	0.949564
MP:0002836	abnormal chorion morphology	0	0	:	9.69712e-05	0.00387114	1	NA	NA	0.949564
MP:0003974	abnormal endocardium morphology	0	0	:	8.85049e-05	0.00353316	1	NA	NA	0.949564
MP:0012094	abnormal Reichert's membrane thickness	0	0	:	1.15412e-05	0.000460731	1	NA	NA	0.949564
MP:0002190	disorganized myocardium	0	0	:	0.000186088	0.00742872	1	NA	NA	0.949564
MP:0012270	cardiac edema	0	0	:	2.32378e-05	0.000927664	1	NA	NA	0.949564
MP:0003057	abnormal epicardium morphology	0	0	:	0.000122726	0.00489928	1	NA	NA	0.949564
MP:0001100	abnormal vagus ganglion morphology	0	0	:	6.52263e-05	0.00260387	1	NA	NA	0.949564
MP:0001101	abnormal superior vagus ganglion morphology	0	0	:	2.38602e-05	0.000952512	1	NA	NA	0.949564
MP:0001102	small superior vagus ganglion	0	0	:	1.60448e-05	0.000640517	1	NA	NA	0.949564
MP:0003233	prolonged QT interval	0	0	:	6.64085e-05	0.00265106	1	NA	NA	0.949564
MP:0000182	increased circulating LDL cholesterol level	0	0	:	0.000104362	0.0041662	1	NA	NA	0.949564
MP:0008950	ventricular tachycardia	0	0	:	9.27812e-05	0.00370387	1	NA	NA	0.949564
MP:0003899	abnormal QT interval	0	0	:	7.15462e-05	0.00285616	1	NA	NA	0.949564
MP:0003373	increased circulating mineralocorticoid level	0	0	:	5.60096e-05	0.00223593	1	NA	NA	0.949564
MP:0005346	abnormal circulating aldosterone level	0	0	:	6.07854e-05	0.00242658	1	NA	NA	0.949564
MP:0002666	increased circulating aldosterone level	0	0	:	5.60096e-05	0.00223593	1	NA	NA	0.949564
MP:0003883	enlarged stomach	0	0	:	2.8764e-05	0.00114827	1	NA	NA	0.949564
MP:0003372	abnormal circulating mineralocorticoid level	0	0	:	6.07854e-05	0.00242658	1	NA	NA	0.949564
MP:0011415	abnormal aldosterone level	0	0	:	6.93649e-05	0.00276908	1	NA	NA	0.949564
MP:0002404	increased intestinal adenoma incidence	0	0	:	9.86504e-05	0.00393817	1	NA	NA	0.949564
MP:0009505	abnormal mammary gland lobule morphology	0	0	:	6.66978e-05	0.00266261	1	NA	NA	0.949564
MP:0009503	abnormal mammary gland duct morphology	0	0	:	0.000103611	0.00413622	1	NA	NA	0.949564
MP:0001885	mammary gland duct hyperplasia	0	0	:	1.06557e-05	0.00042538	1	NA	NA	0.949564
MP:0009504	abnormal mammary gland epithelium morphology	0	0	:	0.00012712	0.00507471	1	NA	NA	0.949564
MP:0000630	mammary gland hyperplasia	0	0	:	2.7147e-05	0.00108372	1	NA	NA	0.949564
MP:0009506	abnormal mammary gland alveolus morphology	0	0	:	6.3559e-05	0.00253731	1	NA	NA	0.949564
MP:0001884	mammary gland alveolar hyperplasia	0	0	:	9.73257e-06	0.000388529	1	NA	NA	0.949564
MP:0001778	abnormal brown adipose tissue amount	0	0	:	0.000174255	0.00695637	1	NA	NA	0.949564
MP:0009136	decreased brown fat cell size	0	0	:	4.28902e-05	0.0017122	1	NA	NA	0.949564
MP:0010360	decreased liver free fatty acids level	0	0	:	4.98907e-06	0.000199166	1	NA	NA	0.949564
MP:0003402	decreased liver weight	0	0	:	0.000151672	0.00605484	1	NA	NA	0.949564
MP:0009135	abnormal brown fat cell size	0	0	:	4.73352e-05	0.00188965	1	NA	NA	0.949564
MP:0001780	decreased brown adipose tissue amount	0	0	:	0.000121127	0.00483546	1	NA	NA	0.949564
MP:0002310	decreased susceptibility to hepatic steatosis	0	0	:	0.000105475	0.00421062	1	NA	NA	0.949564
MP:0009116	abnormal brown fat cell morphology	0	0	:	0.000114603	0.004575	1	NA	NA	0.949564
MP:0004639	fused metacarpal bones	0	0	:	1.49333e-05	0.000596143	1	NA	NA	0.949564
MP:0004614	caudal vertebral transformation	0	0	:	4.28381e-06	0.000171012	1	NA	NA	0.949564
MP:0000553	absent radius	0	0	:	2.15329e-05	0.000859604	1	NA	NA	0.949564
MP:0000554	abnormal carpal bone morphology	0	0	:	7.34012e-05	0.00293021	1	NA	NA	0.949564
MP:0004647	decreased lumbar vertebrae number	0	0	:	0.000140456	0.00560706	1	NA	NA	0.949564
MP:0008915	fused carpal bones	0	0	:	2.99154e-05	0.00119424	1	NA	NA	0.949564
MP:0003073	abnormal metacarpal bone morphology	0	0	:	8.16196e-05	0.0032583	1	NA	NA	0.949564
MP:0005131	increased follicle stimulating hormone level	0	0	:	6.34687e-05	0.0025337	1	NA	NA	0.949564
MP:0002777	absent ovarian follicles	0	0	:	5.28757e-05	0.00211082	1	NA	NA	0.949564
MP:0001751	increased circulating luteinizing hormone level	0	0	:	8.20419e-05	0.00327515	1	NA	NA	0.949564
MP:0005133	increased luteinizing hormone level	0	0	:	8.20419e-05	0.00327515	1	NA	NA	0.949564
MP:0001750	increased circulating follicle stimulating hormone level	0	0	:	6.28719e-05	0.00250988	1	NA	NA	0.949564
MP:0003362	increased circulating gonadotropin level	0	0	:	0.00010506	0.00419405	1	NA	NA	0.949564
MP:0002685	abnormal spermatogonia proliferation	0	0	:	4.56999e-05	0.00182436	1	NA	NA	0.949564
MP:0013601	increased testis apoptosis	0	0	:	2.21504e-05	0.000884257	1	NA	NA	0.949564
MP:0001288	abnormal lens induction	0	0	:	3.47339e-05	0.0013866	1	NA	NA	0.949564
MP:0001292	abnormal lens vesicle development	0	0	:	2.49572e-05	0.000996303	1	NA	NA	0.949564
MP:0010258	polar cataracts	0	0	:	1.71317e-05	0.000683907	1	NA	NA	0.949564
MP:0001314	corneal opacity	0	0	:	0.000155309	0.0062	1	NA	NA	0.949564
MP:0001306	small lens	0	0	:	0.000117496	0.00469051	1	NA	NA	0.949564
MP:0010101	increased sacral vertebrae number	0	0	:	9.02138e-05	0.00360138	1	NA	NA	0.949564
MP:0012768	decreased KLRG1-positive NK cell number	0	0	:	1.05258e-05	0.000420197	1	NA	NA	0.949564
MP:0012766	abnormal KLRG1-positive NK cell number	0	0	:	2.31986e-05	0.000926099	1	NA	NA	0.949564
MP:0008594	decreased circulating interleukin-10 level	0	0	:	1.84771e-05	0.000737615	1	NA	NA	0.949564
MP:0001052	abnormal innervation pattern to muscle	0	0	:	0.000105821	0.00422441	1	NA	NA	0.949564
MP:0008414	abnormal spatial reference memory	0	0	:	0.000183658	0.00733172	1	NA	NA	0.949564
MP:0008989	abnormal liver sinusoid morphology	0	0	:	0.000171549	0.00684833	1	NA	NA	0.949564
MP:0009936	abnormal dendritic spine morphology	0	0	:	0.000236946	0.009459	1	NA	NA	0.949564
MP:0002801	abnormal long term object recognition memory	0	0	:	9.42782e-05	0.00376363	1	NA	NA	0.949564
MP:0001441	increased grooming behavior	0	0	:	0.000133735	0.00533878	1	NA	NA	0.949564
MP:0008114	abnormal Kupffer cell morphology	0	0	:	4.3242e-06	0.000172624	1	NA	NA	0.949564
MP:0013278	decreased fasted circulating glucose level	0	0	:	9.1505e-05	0.00365293	1	NA	NA	0.949564
MP:0001458	abnormal object recognition memory	0	0	:	0.000223757	0.00893251	1	NA	NA	0.949564
MP:0005027	increased susceptibility to parasitic infection	0	0	:	0.000113369	0.00452573	1	NA	NA	0.949564
MP:0000820	abnormal choroid plexus morphology	0	0	:	0.00011884	0.00474414	1	NA	NA	0.949564
MP:0011056	abnormal brain ependyma motile cilium morphology	0	0	:	2.55393e-05	0.00101954	1	NA	NA	0.949564
MP:0013208	abnormal cilium physiology	0	0	:	3.65334e-05	0.00145843	1	NA	NA	0.949564
MP:0010152	abnormal brain ependyma morphology	0	0	:	3.57444e-05	0.00142694	1	NA	NA	0.949564
MP:0011059	abnormal ependyma motile cilium morphology	0	0	:	2.55393e-05	0.00101954	1	NA	NA	0.949564
MP:0002653	abnormal ependyma morphology	0	0	:	5.47328e-05	0.00218496	1	NA	NA	0.949564
MP:0013306	abnormal tela choroidea morphology	0	0	:	0.00011884	0.00474414	1	NA	NA	0.949564
MP:0011068	abnormal ependyma motile cilium physiology	0	0	:	4.41685e-06	0.000176323	1	NA	NA	0.949564
MP:0002285	abnormal tracheal ciliated epithelium morphology	0	0	:	2.67031e-05	0.001066	1	NA	NA	0.949564
MP:0013209	abnormal motile cilium physiology	0	0	:	1.33842e-05	0.000534304	1	NA	NA	0.949564
MP:0011069	abnormal brain ependyma motile cilium physiology	0	0	:	4.41685e-06	0.000176323	1	NA	NA	0.949564
MP:0000440	domed cranium	0	0	:	0.000220965	0.00882105	1	NA	NA	0.949564
MP:0008528	polycystic kidney	0	0	:	0.000110594	0.00441498	1	NA	NA	0.949564
MP:0011440	increased kidney cell proliferation	0	0	:	5.15394e-05	0.00205748	1	NA	NA	0.949564
MP:0001142	abnormal vagina orifice morphology	0	0	:	0.000115274	0.0046018	1	NA	NA	0.949564
MP:0000394	absent hair follicle melanin granules	0	0	:	4.32145e-05	0.00172514	1	NA	NA	0.949564
MP:0001144	vagina atresia	0	0	:	8.41138e-05	0.00335787	1	NA	NA	0.949564
MP:0011409	increased renal glomerulus basement membrane thickness	0	0	:	7.35776e-05	0.00293725	1	NA	NA	0.949564
MP:0001864	vasculitis	0	0	:	6.63077e-05	0.00264704	1	NA	NA	0.949564
MP:0001153	small seminiferous tubules	0	0	:	0.000175311	0.00699852	1	NA	NA	0.949564
MP:0011367	abnormal kidney apoptosis	0	0	:	0.000164055	0.00654917	1	NA	NA	0.949564
MP:0008166	abnormal B-2 B cell morphology	0	0	:	8.45796e-05	0.00337646	1	NA	NA	0.949564
MP:0006271	abnormal involution of the mammary gland	0	0	:	3.84148e-05	0.00153354	1	NA	NA	0.949564
MP:0008173	increased follicular B cell number	0	0	:	6.56596e-05	0.00262117	1	NA	NA	0.949564
MP:0008178	decreased germinal center B cell number	0	0	:	5.8153e-05	0.0023215	1	NA	NA	0.949564
MP:0011506	glomerular crescent	0	0	:	2.3273e-05	0.000929072	1	NA	NA	0.949564
MP:0011368	increased kidney apoptosis	0	0	:	0.000140951	0.00562683	1	NA	NA	0.949564
MP:0003132	increased pre-B cell number	0	0	:	4.37786e-05	0.00174766	1	NA	NA	0.949564
MP:0000571	interdigital webbing	0	0	:	6.37329e-05	0.00254425	1	NA	NA	0.949564
MP:0001139	abnormal vagina morphology	0	0	:	0.000170154	0.00679262	1	NA	NA	0.949564
MP:0004381	abnormal hair follicle melanocyte morphology	0	0	:	8.6633e-05	0.00345843	1	NA	NA	0.949564
MP:0013500	abnormal fibroblast apoptosis	0	0	:	0.000182143	0.00727124	1	NA	NA	0.949564
MP:0011439	abnormal kidney cell proliferation	0	0	:	9.88947e-05	0.00394793	1	NA	NA	0.949564
MP:0008044	increased NK cell number	0	0	:	0.000148702	0.00593627	1	NA	NA	0.949564
MP:0011402	renal cast	0	0	:	8.76259e-05	0.00349807	1	NA	NA	0.949564
MP:0013501	increased fibroblast apoptosis	0	0	:	0.000136007	0.00542945	1	NA	NA	0.949564
MP:0008208	decreased pro-B cell number	0	0	:	0.00014378	0.00573975	1	NA	NA	0.949564
MP:0011310	abnormal kidney capillary morphology	0	0	:	0.000133676	0.00533642	1	NA	NA	0.949564
MP:0000714	increased thymocyte number	0	0	:	6.73503e-05	0.00268866	1	NA	NA	0.949564
MP:0009341	decreased splenocyte apoptosis	0	0	:	1.71732e-05	0.000685562	1	NA	NA	0.949564
MP:0011348	abnormal renal glomerulus basement membrane morphology	0	0	:	0.000121073	0.00483329	1	NA	NA	0.949564
MP:0008181	increased marginal zone B cell number	0	0	:	7.88831e-05	0.00314905	1	NA	NA	0.949564
MP:0005072	abnormal hair follicle melanin granule morphology	0	0	:	5.58719e-05	0.00223043	1	NA	NA	0.949564
MP:0004771	increased anti-single stranded DNA antibody level	0	0	:	4.95668e-05	0.00197873	1	NA	NA	0.949564
MP:0008783	decreased B cell apoptosis	0	0	:	2.47964e-05	0.000989883	1	NA	NA	0.949564
MP:0000530	abnormal kidney blood vessel morphology	0	0	:	0.000184663	0.00737184	1	NA	NA	0.949564
MP:0008781	abnormal B cell apoptosis	0	0	:	0.000159112	0.00635185	1	NA	NA	0.949564
MP:0011353	expanded mesangial matrix	0	0	:	9.12309e-05	0.00364198	1	NA	NA	0.949564
MP:0011320	abnormal glomerular capillary morphology	0	0	:	0.000124547	0.00497197	1	NA	NA	0.949564
MP:0009340	abnormal splenocyte apoptosis	0	0	:	4.14226e-05	0.00165361	1	NA	NA	0.949564
MP:0011349	abnormal renal glomerulus basement membrane thickness	0	0	:	7.54465e-05	0.00301186	1	NA	NA	0.949564
MP:0011294	renal glomerulus hypertrophy	0	0	:	3.86494e-05	0.0015429	1	NA	NA	0.949564
MP:0011338	abnormal mesangial matrix morphology	0	0	:	9.30998e-05	0.00371659	1	NA	NA	0.949564
MP:0001863	vascular inflammation	0	0	:	8.42598e-05	0.0033637	1	NA	NA	0.949564
MP:0008206	increased B-2 B cell number	0	0	:	1.05349e-05	0.000420559	1	NA	NA	0.949564
MP:0008973	decreased erythroid progenitor cell number	0	0	:	0.000188852	0.00753905	1	NA	NA	0.949564
MP:0011369	increased renal glomerulus apoptosis	0	0	:	1.90631e-05	0.000761008	1	NA	NA	0.949564
MP:0008477	decreased spleen red pulp amount	0	0	:	2.5493e-05	0.00101769	1	NA	NA	0.949564
MP:0004796	increased anti-histone antibody level	0	0	:	2.89213e-05	0.00115455	1	NA	NA	0.949564
MP:0008111	abnormal granulocyte differentiation	0	0	:	9.54736e-05	0.00381135	1	NA	NA	0.949564
MP:0008254	increased megakaryocyte cell number	0	0	:	0.000126662	0.00505642	1	NA	NA	0.949564
MP:0011746	spleen fibrosis	0	0	:	1.52943e-05	0.000610555	1	NA	NA	0.949564
MP:0008112	abnormal monocyte differentiation	0	0	:	2.41073e-05	0.000962374	1	NA	NA	0.949564
MP:0000321	increased bone marrow cell number	0	0	:	9.60832e-05	0.00383569	1	NA	NA	0.949564
MP:0010373	myeloid hyperplasia	0	0	:	0.000110186	0.00439869	1	NA	NA	0.949564
MP:0002445	abnormal mononuclear cell differentiation	0	0	:	5.04459e-05	0.00201383	1	NA	NA	0.949564
MP:0010089	abnormal circulating creatine kinase level	0	0	:	4.92637e-05	0.00196663	1	NA	NA	0.949564
MP:0010090	increased circulating creatine kinase level	0	0	:	4.69942e-05	0.00187603	1	NA	NA	0.949564
MP:0003606	kidney failure	0	0	:	0.000146276	0.00583941	1	NA	NA	0.949564
MP:0011289	abnormal nephron number	0	0	:	5.35131e-05	0.00213627	1	NA	NA	0.949564
MP:0002871	albuminuria	0	0	:	0.000162122	0.00647201	1	NA	NA	0.949564
MP:0008062	abnormal podocyte slit junction morphology	0	0	:	4.97384e-05	0.00198558	1	NA	NA	0.949564
MP:0011501	increased glomerular capsule space	0	0	:	4.22751e-05	0.00168764	1	NA	NA	0.949564
MP:0004969	pale kidney	0	0	:	0.00013013	0.00519484	1	NA	NA	0.949564
MP:0011107	embryonic lethality between somite formation and embryo turning, incomplete penetrance	0	0	:	5.0298e-05	0.00200792	1	NA	NA	0.949564
MP:0005326	abnormal podocyte morphology	0	0	:	0.00017166	0.00685277	1	NA	NA	0.949564
MP:0008139	fused podocyte foot processes	0	0	:	4.67321e-05	0.00186557	1	NA	NA	0.949564
MP:0008140	podocyte foot process effacement	0	0	:	0.000104229	0.00416088	1	NA	NA	0.949564
MP:0005264	glomerulosclerosis	0	0	:	0.000195948	0.00782236	1	NA	NA	0.949564
MP:0020280	increased creatine kinase level	0	0	:	4.69942e-05	0.00187603	1	NA	NA	0.949564
MP:0011499	abnormal glomerular capsule space morphology	0	0	:	4.53051e-05	0.0018086	1	NA	NA	0.949564
MP:0011497	abnormal glomerular capsule visceral layer morphology	0	0	:	0.00017166	0.00685277	1	NA	NA	0.949564
MP:0020279	abnormal creatine kinase level	0	0	:	4.92637e-05	0.00196663	1	NA	NA	0.949564
MP:0000533	kidney hemorrhage	0	0	:	3.67983e-05	0.00146901	1	NA	NA	0.949564
MP:0011290	decreased nephron number	0	0	:	5.28969e-05	0.00211167	1	NA	NA	0.949564
MP:0008059	abnormal podocyte foot process morphology	0	0	:	0.000132005	0.00526972	1	NA	NA	0.949564
MP:0011918	abnormal PQ interval	0	0	:	3.36736e-05	0.00134427	1	NA	NA	0.949564
MP:0009946	abnormal olfactory bulb layer morphology	0	0	:	0.000114426	0.00456795	1	NA	NA	0.949564
MP:0010519	atrioventricular block	0	0	:	0.00014898	0.00594736	1	NA	NA	0.949564
MP:0002741	small olfactory bulb	0	0	:	0.000209599	0.0083673	1	NA	NA	0.949564
MP:0004115	abnormal sinoatrial node morphology	0	0	:	9.23597e-06	0.000368705	1	NA	NA	0.949564
MP:0003896	prolonged PR interval	0	0	:	6.5416e-05	0.00261144	1	NA	NA	0.949564
MP:0003901	abnormal PR interval	0	0	:	8.64933e-05	0.00345286	1	NA	NA	0.949564
MP:0011953	prolonged PQ interval	0	0	:	2.57546e-05	0.00102814	1	NA	NA	0.949564
MP:0004122	abnormal sinus arrhythmia	0	0	:	0.00010346	0.00413016	1	NA	NA	0.949564
MP:0010520	sinoatrial block	0	0	:	4.49763e-05	0.00179548	1	NA	NA	0.949564
MP:0006142	abnormal sinoatrial node conduction	0	0	:	9.97476e-05	0.00398197	1	NA	NA	0.949564
MP:0003928	increased heart rate variability	0	0	:	4.06347e-05	0.00162216	1	NA	NA	0.949564
MP:0006141	abnormal atrioventricular node conduction	0	0	:	0.000174615	0.00697072	1	NA	NA	0.949564
MP:0009948	abnormal olfactory bulb glomerular layer morphology	0	0	:	3.22096e-05	0.00128582	1	NA	NA	0.949564
MP:0004123	abnormal impulse conducting system morphology	0	0	:	2.02457e-05	0.000808219	1	NA	NA	0.949564
MP:0009172	small pancreatic islets	0	0	:	8.11616e-05	0.00324001	1	NA	NA	0.949564
MP:0009344	abnormal ovulation cycle	0	0	:	0.000143844	0.00574231	1	NA	NA	0.949564
MP:0001927	abnormal estrous cycle	0	0	:	0.000143844	0.00574231	1	NA	NA	0.949564
MP:0003339	decreased pancreatic beta cell number	0	0	:	0.000117097	0.00467458	1	NA	NA	0.949564
MP:0008877	abnormal DNA methylation	0	0	:	0.00010614	0.00423716	1	NA	NA	0.949564
MP:0003122	maternal imprinting	0	0	:	6.68945e-05	0.00267046	1	NA	NA	0.949564
MP:0012167	abnormal epigenetic regulation of gene expression	0	0	:	0.000225474	0.00900105	1	NA	NA	0.949564
MP:0003121	genetic imprinting	0	0	:	0.000125085	0.00499344	1	NA	NA	0.949564
MP:0011202	abnormal ectoplacental cavity morphology	0	0	:	2.65923e-05	0.00106158	1	NA	NA	0.949564
MP:0011200	abnormal extraembryonic coelom morphology	0	0	:	3.62749e-05	0.00144811	1	NA	NA	0.949564
MP:0008260	abnormal autophagy	0	0	:	0.000164332	0.00656023	1	NA	NA	0.949564
MP:0011199	abnormal amniotic cavity morphology	0	0	:	5.80156e-05	0.00231601	1	NA	NA	0.949564
MP:0009489	abnormal blood vessel endothelium morphology	0	0	:	0.000172338	0.00687983	1	NA	NA	0.949564
MP:0006055	abnormal vascular endothelial cell morphology	0	0	:	0.000123609	0.00493454	1	NA	NA	0.949564
MP:0003230	abnormal umbilical artery morphology	0	0	:	8.92342e-06	0.000356227	1	NA	NA	0.949564
MP:0004906	enlarged uterus	0	0	:	4.95992e-05	0.00198003	1	NA	NA	0.949564
MP:0009858	abnormal cellular extravasation	0	0	:	8.1132e-05	0.00323883	1	NA	NA	0.949564
MP:0004068	dilated dorsal aorta	0	0	:	4.17786e-05	0.00166782	1	NA	NA	0.949564
MP:0003071	decreased vascular permeability	0	0	:	2.04181e-05	0.0008151	1	NA	NA	0.949564
MP:0010763	abnormal hematopoietic stem cell physiology	0	0	:	0.000146166	0.00583502	1	NA	NA	0.949564
MP:0001701	incomplete embryo turning	0	0	:	0.000268127	0.0107038	1	NA	NA	0.949564
MP:0009444	ovarian follicular cyst	0	0	:	2.36538e-05	0.00094427	1	NA	NA	0.949564
MP:0001725	abnormal umbilical cord morphology	0	0	:	0.000147838	0.00590179	1	NA	NA	0.949564
MP:0008719	impaired neutrophil recruitment	0	0	:	6.19375e-05	0.00247257	1	NA	NA	0.949564
MP:0010197	abnormal lymphatic vessel endothelial cell morphology	0	0	:	3.3721e-05	0.00134616	1	NA	NA	0.949564
MP:0009251	enlarged endometrial glands	0	0	:	8.18499e-06	0.000326749	1	NA	NA	0.949564
MP:0010195	abnormal lymphatic vessel endothelium morphology	0	0	:	3.3721e-05	0.00134616	1	NA	NA	0.949564
MP:0012082	delayed heart development	0	0	:	4.50053e-05	0.00179664	1	NA	NA	0.949564
MP:0004832	enlarged ovary	0	0	:	2.75103e-05	0.00109823	1	NA	NA	0.949564
MP:0012300	abnormal umbilical cord blood vessel morphology	0	0	:	5.50525e-05	0.00219773	1	NA	NA	0.949564
MP:0009728	abnormal calcaneum morphology	0	0	:	1.33399e-05	0.000532534	1	NA	NA	0.949564
MP:0005104	abnormal tarsal bone morphology	0	0	:	7.00694e-05	0.0027972	1	NA	NA	0.949564
MP:0009406	decreased skeletal muscle fiber number	0	0	:	7.1229e-05	0.0028435	1	NA	NA	0.949564
MP:0009422	decreased gastrocnemius weight	0	0	:	1.91044e-05	0.000762658	1	NA	NA	0.949564
MP:0013188	abnormal gastrocnemius weight	0	0	:	2.1241e-05	0.000847953	1	NA	NA	0.949564
MP:0001658	increased mortality induced by gamma-irradiation	0	0	:	7.10248e-05	0.00283535	1	NA	NA	0.949564
MP:0020149	abnormal mortality induced by ionizing radiation	0	0	:	0.000107828	0.00430457	1	NA	NA	0.949564
MP:0004028	chromosome breakage	0	0	:	0.000107615	0.00429604	1	NA	NA	0.949564
MP:0004030	induced chromosome breakage	0	0	:	3.90937e-05	0.00156064	1	NA	NA	0.949564
MP:0012734	abnormal response to radiation	0	0	:	0.000117104	0.00467484	1	NA	NA	0.949564
MP:0003992	increased mortality induced by ionizing radiation	0	0	:	0.000106491	0.00425118	1	NA	NA	0.949564
MP:0004227	increased cellular sensitivity to ionizing radiation	0	0	:	0.000141517	0.00564942	1	NA	NA	0.949564
MP:0002007	increased cellular sensitivity to gamma-irradiation	0	0	:	6.63298e-05	0.00264792	1	NA	NA	0.949564
MP:0004045	abnormal cell cycle checkpoint function	0	0	:	0.000128567	0.00513244	1	NA	NA	0.949564
MP:0008498	decreased IgG3 level	0	0	:	0.000178628	0.00713092	1	NA	NA	0.949564
MP:0008164	abnormal B-1a B cell morphology	0	0	:	0.00015609	0.0062312	1	NA	NA	0.949564
MP:0008497	decreased IgG2b level	0	0	:	0.000108966	0.00434998	1	NA	NA	0.949564
MP:0008186	increased pro-B cell number	0	0	:	8.25432e-05	0.00329517	1	NA	NA	0.949564
MP:0008168	decreased B-1a cell number	0	0	:	0.000132454	0.00528761	1	NA	NA	0.949564
MP:0005020	abnormal late pro-B cell	0	0	:	1.28717e-05	0.000513843	1	NA	NA	0.949564
MP:0000837	abnormal hypothalamus morphology	0	0	:	6.87356e-05	0.00274396	1	NA	NA	0.949564
MP:0008193	abnormal marginal zone B cell physiology	0	0	:	3.33443e-05	0.00133112	1	NA	NA	0.949564
MP:0005236	abnormal olfactory nerve morphology	0	0	:	2.81729e-05	0.00112468	1	NA	NA	0.949564
MP:0009951	abnormal olfactory bulb mitral cell layer morphology	0	0	:	4.76668e-05	0.00190288	1	NA	NA	0.949564
MP:0005012	decreased eosinophil cell number	0	0	:	0.000102732	0.00410112	1	NA	NA	0.949564
MP:0002965	increased circulating serum albumin level	0	0	:	4.67967e-05	0.00186815	1	NA	NA	0.949564
MP:0004926	abnormal epididymis size	0	0	:	0.000116456	0.00464899	1	NA	NA	0.949564
MP:0011125	decreased primary ovarian follicle number	0	0	:	4.83999e-06	0.000193215	1	NA	NA	0.949564
MP:0001154	seminiferous tubule degeneration	0	0	:	0.000144293	0.00576026	1	NA	NA	0.949564
MP:0011123	abnormal primary ovarian follicle number	0	0	:	1.21144e-05	0.000483613	1	NA	NA	0.949564
MP:0006378	abnormal spermatogonia morphology	0	0	:	8.34976e-05	0.00333327	1	NA	NA	0.949564
MP:0004930	small epididymis	0	0	:	8.75496e-05	0.00349502	1	NA	NA	0.949564
MP:0006379	abnormal spermatocyte morphology	0	0	:	0.000124008	0.00495048	1	NA	NA	0.949564
MP:0009238	coiled sperm flagellum	0	0	:	2.62242e-05	0.00104688	1	NA	NA	0.949564
MP:0000613	abnormal salivary gland morphology	0	0	:	0.000141491	0.00564838	1	NA	NA	0.949564
MP:0001382	abnormal nursing	0	0	:	8.05257e-05	0.00321463	1	NA	NA	0.949564
MP:0009517	abnormal salivary gland duct morphology	0	0	:	2.04354e-05	0.000815791	1	NA	NA	0.949564
MP:0001873	stomach inflammation	0	0	:	4.29876e-05	0.00171609	1	NA	NA	0.949564
MP:0013544	abnormal merocrine gland morphology	0	0	:	0.000167452	0.00668478	1	NA	NA	0.949564
MP:0010799	stomach mucosa hyperplasia	0	0	:	1.04381e-05	0.000416696	1	NA	NA	0.949564
MP:0005211	increased stomach mucosa thickness	0	0	:	5.36561e-06	0.000214198	1	NA	NA	0.949564
MP:0010779	abnormal stomach muscularis externa morphology	0	0	:	1.4178e-05	0.000565995	1	NA	NA	0.949564
MP:0008789	abnormal olfactory epithelium morphology	0	0	:	6.5867e-05	0.00262944	1	NA	NA	0.949564
MP:0013205	abnormal nonmotile primary cilium morphology	0	0	:	7.37458e-05	0.00294397	1	NA	NA	0.949564
MP:0013203	abnormal primary cilium morphology	0	0	:	0.000104269	0.00416247	1	NA	NA	0.949564
MP:0005499	abnormal olfactory system morphology	0	0	:	0.000106387	0.00424703	1	NA	NA	0.949564
MP:0012107	enhanced exercise endurance	0	0	:	1.40349e-05	0.000560282	1	NA	NA	0.949564
MP:0012505	increased neural tube apoptosis	0	0	:	0.000110045	0.00439305	1	NA	NA	0.949564
MP:0012701	increased embryonic neuroepithelium apoptosis	0	0	:	6.18162e-05	0.00246773	1	NA	NA	0.949564
MP:0000296	absent trabeculae carneae	0	0	:	3.60896e-05	0.00144072	1	NA	NA	0.949564
MP:0000293	absent myocardial trabeculae	0	0	:	7.16741e-05	0.00286127	1	NA	NA	0.949564
MP:0010352	gastrointestinal tract polyps	0	0	:	7.76984e-05	0.00310176	1	NA	NA	0.949564
MP:0008011	intestine polyps	0	0	:	7.14658e-05	0.00285295	1	NA	NA	0.949564
MP:0004841	abnormal small intestine crypts of Lieberkuhn morphology	0	0	:	0.000122998	0.00491014	1	NA	NA	0.949564
MP:0010157	abnormal small intestinal crypt cell proliferation	0	0	:	4.49533e-05	0.00179456	1	NA	NA	0.949564
MP:0014082	decreased small intestinal villus height	0	0	:	6.26024e-06	0.000249912	1	NA	NA	0.949564
MP:0004002	abnormal jejunum morphology	0	0	:	3.21468e-05	0.00128332	1	NA	NA	0.949564
MP:0003271	abnormal duodenum morphology	0	0	:	8.84287e-05	0.00353012	1	NA	NA	0.949564
MP:0013482	abnormal duodenum crypts of Lieberkuhn morphology	0	0	:	3.83702e-06	0.000153176	1	NA	NA	0.949564
MP:0001284	absent vibrissae	0	0	:	7.76344e-05	0.0030992	1	NA	NA	0.949564
MP:0002966	decreased circulating alkaline phosphatase level	0	0	:	7.82459e-05	0.00312361	1	NA	NA	0.949564
MP:0004876	decreased mean systemic arterial blood pressure	0	0	:	4.99786e-05	0.00199517	1	NA	NA	0.949564
MP:0030306	abnormal cranial fossa morphology	0	0	:	4.96599e-05	0.00198245	1	NA	NA	0.949564
MP:0005623	abnormal meninges morphology	0	0	:	6.14491e-05	0.00245308	1	NA	NA	0.949564
MP:0002837	dystrophic cardiac calcinosis	0	0	:	2.564e-05	0.00102356	1	NA	NA	0.949564
MP:0003822	decreased left ventricle systolic pressure	0	0	:	1.99932e-05	0.00079814	1	NA	NA	0.949564
MP:0009027	abnormal subarachnoid space morphology	0	0	:	1.74058e-05	0.00069485	1	NA	NA	0.949564
MP:0010955	abnormal respiratory electron transport chain	0	0	:	6.98538e-05	0.0027886	1	NA	NA	0.949564
MP:0001714	absent trophoblast giant cells	0	0	:	1.49625e-05	0.000597312	1	NA	NA	0.949564
MP:0010956	abnormal mitochondrial ATP synthesis coupled electron transport	0	0	:	3.25016e-05	0.00129748	1	NA	NA	0.949564
MP:0004084	abnormal cardiac muscle relaxation	0	0	:	7.87049e-05	0.00314194	1	NA	NA	0.949564
MP:0000784	forebrain hypoplasia	0	0	:	6.32588e-05	0.00252532	1	NA	NA	0.949564
MP:0030309	abnormal posterior cranial fossa morphology	0	0	:	4.80082e-05	0.00191651	1	NA	NA	0.949564
MP:0014178	increased brain apoptosis	0	0	:	7.07723e-05	0.00282527	1	NA	NA	0.949564
MP:0004996	abnormal CNS synapse formation	0	0	:	7.09872e-05	0.00283385	1	NA	NA	0.949564
MP:0010019	liver vascular congestion	0	0	:	2.91468e-05	0.00116355	1	NA	NA	0.949564
MP:0000597	delayed hepatic development	0	0	:	4.06397e-05	0.00162236	1	NA	NA	0.949564
MP:0011630	increased mitochondria size	0	0	:	4.8168e-05	0.00192289	1	NA	NA	0.949564
MP:0012703	decreased embryonic neuroepithelium thickness	0	0	:	5.95019e-05	0.00237535	1	NA	NA	0.949564
MP:0010334	pleural effusion	0	0	:	4.9149e-05	0.00196205	1	NA	NA	0.949564
MP:0001492	abnormal pilomotor reflex	0	0	:	2.18938e-05	0.000874011	1	NA	NA	0.949564
MP:0010959	abnormal oxidative phosphorylation	0	0	:	3.48273e-05	0.00139032	1	NA	NA	0.949564
MP:0011705	absent fibroblast proliferation	0	0	:	2.39231e-05	0.000955024	1	NA	NA	0.949564
MP:0004998	decreased CNS synapse formation	0	0	:	5.69405e-05	0.00227309	1	NA	NA	0.949564
MP:0009719	reduced cerebellar foliation	0	0	:	6.05961e-05	0.00241903	1	NA	NA	0.949564
MP:0004036	abnormal muscle relaxation	0	0	:	0.000127011	0.00507033	1	NA	NA	0.949564
MP:0001391	abnormal tail movements	0	0	:	0.000105586	0.00421506	1	NA	NA	0.949564
MP:0014172	decreased fatty acid oxidation	0	0	:	3.09167e-05	0.00123421	1	NA	NA	0.949564
MP:0005412	vascular stenosis	0	0	:	5.47955e-05	0.00218746	1	NA	NA	0.949564
MP:0000250	abnormal vasoconstriction	0	0	:	0.000138141	0.00551464	1	NA	NA	0.949564
MP:0005290	decreased oxygen consumption	0	0	:	9.10084e-05	0.0036331	1	NA	NA	0.949564
MP:0008412	increased cellular sensitivity to oxidative stress	0	0	:	2.61072e-05	0.00104221	1	NA	NA	0.949564
MP:0011390	abnormal fetal cardiomyocyte physiology	0	0	:	0.000132732	0.00529875	1	NA	NA	0.949564
MP:0010953	abnormal fatty acid oxidation	0	0	:	5.24009e-05	0.00209187	1	NA	NA	0.949564
MP:0030021	increased muscle cell glucose uptake	0	0	:	7.91371e-05	0.00315919	1	NA	NA	0.949564
MP:0011631	decreased mitochondria size	0	0	:	2.05913e-05	0.000822014	1	NA	NA	0.949564
MP:0008406	increased cellular sensitivity to hydrogen peroxide	0	0	:	2.00952e-05	0.000802212	1	NA	NA	0.949564
MP:0010951	abnormal lipid oxidation	0	0	:	5.33324e-05	0.00212906	1	NA	NA	0.949564
MP:0003897	abnormal ST segment	0	0	:	3.49694e-05	0.001396	1	NA	NA	0.949564
MP:0006143	increased systemic arterial diastolic blood pressure	0	0	:	5.16748e-05	0.00206288	1	NA	NA	0.949564
MP:0006135	artery stenosis	0	0	:	5.1823e-05	0.0020688	1	NA	NA	0.949564
MP:0013245	abnormal lipid metabolism	0	0	:	1.90011e-05	0.000758533	1	NA	NA	0.949564
MP:0002907	abnormal parturition	0	0	:	5.45364e-05	0.00217712	1	NA	NA	0.949564
MP:0013227	small brain ventricles	0	0	:	3.25287e-05	0.00129856	1	NA	NA	0.949564
MP:0014062	nervous system inclusion bodies	0	0	:	0.000144045	0.00575036	1	NA	NA	0.949564
MP:0008243	abnormal macrophage derived foam cell morphology	0	0	:	3.11617e-05	0.00124399	1	NA	NA	0.949564
MP:0005365	abnormal bile salt homeostasis	0	0	:	4.34878e-05	0.00173606	1	NA	NA	0.949564
MP:0005339	increased susceptibility to atherosclerosis	0	0	:	3.42729e-05	0.00136819	1	NA	NA	0.949564
MP:0000828	abnormal fourth ventricle morphology	0	0	:	8.37338e-05	0.0033427	1	NA	NA	0.949564
MP:0008028	pregnancy-related premature death	0	0	:	6.67949e-05	0.00266649	1	NA	NA	0.949564
MP:0008934	absent choroid plexus	0	0	:	2.17975e-05	0.000870167	1	NA	NA	0.949564
MP:0000836	abnormal substantia nigra morphology	0	0	:	3.57815e-05	0.00142841	1	NA	NA	0.949564
MP:0008256	abnormal myometrium morphology	0	0	:	6.73797e-05	0.00268983	1	NA	NA	0.949564
MP:0008734	decreased susceptibility to endotoxin shock	0	0	:	8.9734e-05	0.00358223	1	NA	NA	0.949564
MP:0004834	ovary hemorrhage	0	0	:	3.80989e-05	0.00152093	1	NA	NA	0.949564
MP:0001928	abnormal ovulation	0	0	:	0.000125157	0.00499631	1	NA	NA	0.949564
MP:0003191	abnormal cellular cholesterol metabolism	0	0	:	1.68407e-05	0.000672289	1	NA	NA	0.949564
MP:0000740	impaired smooth muscle contractility	0	0	:	0.000120717	0.0048191	1	NA	NA	0.949564
MP:0013598	Leydig cell hypertrophy	0	0	:	1.17607e-05	0.000469491	1	NA	NA	0.949564
MP:0000826	abnormal third ventricle morphology	0	0	:	0.00018187	0.00726033	1	NA	NA	0.949564
MP:0003329	amyloid beta deposits	0	0	:	0.000101877	0.00406698	1	NA	NA	0.949564
MP:0009278	abnormal bone marrow cell physiology	0	0	:	0.000145788	0.00581994	1	NA	NA	0.949564
MP:0009841	foam cell reticulosis	0	0	:	2.28536e-05	0.000912326	1	NA	NA	0.949564
MP:0004778	increased macrophage derived foam cell number	0	0	:	2.28536e-05	0.000912326	1	NA	NA	0.949564
MP:0005647	abnormal sex gland physiology	0	0	:	0.00016449	0.0065665	1	NA	NA	0.949564
MP:0003103	liver degeneration	0	0	:	6.13183e-05	0.00244786	1	NA	NA	0.949564
MP:0003507	abnormal ovary physiology	0	0	:	6.2494e-05	0.00249479	1	NA	NA	0.949564
MP:0005537	abnormal cerebral aqueduct morphology	0	0	:	9.18839e-05	0.00366805	1	NA	NA	0.949564
MP:0013563	abnormal secretory circumventricular organ morphology	0	0	:	4.52226e-05	0.00180531	1	NA	NA	0.949564
MP:0009648	abnormal superovulation	0	0	:	2.97607e-05	0.00118806	1	NA	NA	0.949564
MP:0009688	abnormal spinal cord central canal morphology	0	0	:	1.37709e-05	0.000549742	1	NA	NA	0.949564
MP:0004164	abnormal neurohypophysis morphology	0	0	:	2.65189e-05	0.00105865	1	NA	NA	0.949564
MP:0013562	abnormal circumventricular organ morphology	0	0	:	4.64101e-05	0.00185271	1	NA	NA	0.949564
MP:0013326	abnormal female reproductive gland physiology	0	0	:	6.2494e-05	0.00249479	1	NA	NA	0.949564
MP:0005340	altered susceptibility to atherosclerosis	0	0	:	8.74147e-05	0.00348964	1	NA	NA	0.949564
MP:0000604	amyloidosis	0	0	:	0.000114056	0.00455318	1	NA	NA	0.949564
MP:0009840	abnormal foam cell morphology	0	0	:	3.11617e-05	0.00124399	1	NA	NA	0.949564
MP:0002786	abnormal Leydig cell morphology	0	0	:	9.01998e-05	0.00360082	1	NA	NA	0.949564
MP:0010027	increased liver cholesterol level	0	0	:	4.13753e-05	0.00165172	1	NA	NA	0.949564
MP:0000790	abnormal stratification in cerebral cortex	0	0	:	0.000195471	0.00780331	1	NA	NA	0.949564
MP:0008496	decreased IgG2a level	0	0	:	0.000126109	0.00503434	1	NA	NA	0.949564
MP:0008202	absent B-1 B cells	0	0	:	5.1538e-05	0.00205742	1	NA	NA	0.949564
MP:0008203	absent B-1a cells	0	0	:	4.18068e-05	0.00166895	1	NA	NA	0.949564
MP:0009254	disorganized pancreatic islets	0	0	:	5.426e-05	0.00216609	1	NA	NA	0.949564
MP:0008782	increased B cell apoptosis	0	0	:	0.000123815	0.00494277	1	NA	NA	0.949564
MP:0001807	decreased IgA level	0	0	:	0.000136372	0.00544406	1	NA	NA	0.949564
MP:0002574	increased vertical activity	0	0	:	0.000187915	0.00750165	1	NA	NA	0.949564
MP:0004872	absent nasal septum	0	0	:	5.62336e-05	0.00224487	1	NA	NA	0.949564
MP:0014099	abnormal chondrocyte proliferation	0	0	:	6.19638e-05	0.00247363	1	NA	NA	0.949564
MP:0010031	abnormal cranium size	0	0	:	0.000203209	0.00811221	1	NA	NA	0.949564
MP:0002239	abnormal nasal septum morphology	0	0	:	0.000132143	0.00527522	1	NA	NA	0.949564
MP:0002187	abnormal fibula morphology	0	0	:	0.000105056	0.00419387	1	NA	NA	0.949564
MP:0009780	abnormal chondrocyte physiology	0	0	:	0.000139773	0.00557983	1	NA	NA	0.949564
MP:0002765	short fibula	0	0	:	5.08802e-05	0.00203116	1	NA	NA	0.949564
MP:0003662	abnormal long bone epiphyseal plate proliferative zone	0	0	:	0.000154199	0.00615571	1	NA	NA	0.949564
MP:0014101	decreased chondrocyte proliferation	0	0	:	5.26431e-05	0.00210154	1	NA	NA	0.949564
MP:0005352	small cranium	0	0	:	6.23567e-05	0.00248931	1	NA	NA	0.949564
MP:0001512	trunk curl	0	0	:	7.0901e-05	0.0028304	1	NA	NA	0.949564
MP:0004492	abnormal orientation of inner hair cell stereociliary bundles	0	0	:	3.49451e-05	0.00139503	1	NA	NA	0.949564
MP:0005423	abnormal somatic nervous system physiology	0	0	:	0.000124687	0.00497757	1	NA	NA	0.949564
MP:0003019	increased circulating chloride level	0	0	:	9.34617e-05	0.00373104	1	NA	NA	0.949564
MP:0002668	abnormal circulating potassium level	0	0	:	0.00010445	0.0041697	1	NA	NA	0.949564
MP:0000480	increased rib number	0	0	:	0.000116824	0.00466365	1	NA	NA	0.949564
MP:0002599	increased mean platelet volume	0	0	:	8.22173e-05	0.00328216	1	NA	NA	0.949564
MP:0010055	abnormal sensory neuron physiology	0	0	:	8.45417e-05	0.00337495	1	NA	NA	0.949564
MP:0008804	abnormal circulating amylase level	0	0	:	5.15021e-05	0.00205599	1	NA	NA	0.949564
MP:0002586	abnormal platelet volume	0	0	:	0.00011742	0.00468747	1	NA	NA	0.949564
MP:0003018	abnormal circulating chloride level	0	0	:	0.000135917	0.00542588	1	NA	NA	0.949564
MP:0004532	abnormal inner hair cell stereociliary bundle morphology	0	0	:	5.21462e-05	0.0020817	1	NA	NA	0.949564
MP:0003879	abnormal hair cell physiology	0	0	:	5.69482e-05	0.0022734	1	NA	NA	0.949564
MP:0008805	decreased circulating amylase level	0	0	:	2.76182e-05	0.00110253	1	NA	NA	0.949564
MP:0001410	head bobbing	0	0	:	0.000112782	0.00450229	1	NA	NA	0.949564
MP:0005628	decreased circulating potassium level	0	0	:	4.26425e-05	0.00170231	1	NA	NA	0.949564
MP:0005633	increased circulating sodium level	0	0	:	7.89793e-05	0.00315289	1	NA	NA	0.949564
MP:0000508	right-sided isomerism	0	0	:	2.5282e-05	0.00100927	1	NA	NA	0.949564
MP:0003815	hairless	0	0	:	1.39033e-05	0.000555028	1	NA	NA	0.949564
MP:0011148	decreased mesenchymal cell proliferation involved in lung development	0	0	:	1.93855e-05	0.000773877	1	NA	NA	0.949564
MP:0020333	enhanced leukocyte tethering or rolling	0	0	:	2.43665e-05	0.000972722	1	NA	NA	0.949564
MP:0030485	abnormal osteocyte lacunocanalicular system morphology	0	0	:	5.53178e-05	0.00220831	1	NA	NA	0.949564
MP:0003627	abnormal leukocyte tethering or rolling	0	0	:	4.68362e-05	0.00186973	1	NA	NA	0.949564
MP:0011228	abnormal vitamin D level	0	0	:	3.96638e-05	0.0015834	1	NA	NA	0.949564
MP:0005401	abnormal fat-soluble vitamin level	0	0	:	5.33269e-05	0.00212884	1	NA	NA	0.949564
MP:0009450	abnormal axon fasciculation	0	0	:	6.69653e-05	0.00267329	1	NA	NA	0.949564
MP:0010996	increased aorta wall thickness	0	0	:	5.76228e-05	0.00230033	1	NA	NA	0.949564
MP:0020137	decreased bone mineralization	0	0	:	0.000150678	0.00601515	1	NA	NA	0.949564
MP:0004019	abnormal vitamin homeostasis	0	0	:	7.04581e-05	0.00281272	1	NA	NA	0.949564
MP:0008786	abnormal hindgut morphology	0	0	:	1.61109e-05	0.000643155	1	NA	NA	0.949564
MP:0010404	ostium primum atrial septal defect	0	0	:	5.08068e-05	0.00202823	1	NA	NA	0.949564
MP:0011257	abnormal head fold morphology	0	0	:	5.39804e-05	0.00215492	1	NA	NA	0.949564
MP:0009743	preaxial polydactyly	0	0	:	4.56255e-05	0.00182139	1	NA	NA	0.949564
MP:0004252	abnormal direction of heart looping	0	0	:	8.22172e-05	0.00328215	1	NA	NA	0.949564
MP:0014102	abnormal chondrocyte apoptosis	0	0	:	1.25558e-05	0.000501236	1	NA	NA	0.949564
MP:0002427	disproportionate dwarf	0	0	:	0.000119041	0.00475219	1	NA	NA	0.949564
MP:0005631	decreased lung weight	0	0	:	6.38277e-05	0.00254803	1	NA	NA	0.949564
MP:0001706	abnormal left-right axis patterning	0	0	:	0.00012604	0.00503157	1	NA	NA	0.949564
MP:0004323	sternum hypoplasia	0	0	:	4.36576e-06	0.000174283	1	NA	NA	0.949564
MP:0011843	abnormal kidney collecting duct epithelium morphology	0	0	:	3.44167e-05	0.00137393	1	NA	NA	0.949564
MP:0004575	small limb buds	0	0	:	3.89801e-05	0.0015561	1	NA	NA	0.949564
MP:0009866	abnormal aorta wall morphology	0	0	:	0.000150048	0.00598997	1	NA	NA	0.949564
MP:0008903	abnormal mesenteric fat pad morphology	0	0	:	4.55846e-05	0.00181976	1	NA	NA	0.949564
MP:0005400	abnormal vitamin level	0	0	:	6.7745e-05	0.00270441	1	NA	NA	0.949564
MP:0009891	abnormal palate bone morphology	0	0	:	9.97253e-05	0.00398108	1	NA	NA	0.949564
MP:0000690	absent spleen	0	0	:	3.40517e-05	0.00135936	1	NA	NA	0.949564
MP:0012136	absent forebrain	0	0	:	4.95711e-05	0.0019789	1	NA	NA	0.949564
MP:0003052	omphalocele	0	0	:	0.000190544	0.0076066	1	NA	NA	0.949564
MP:0011169	abnormal white fat cell differentation	0	0	:	2.07988e-05	0.000830298	1	NA	NA	0.949564
MP:0002904	increased circulating parathyroid hormone level	0	0	:	7.20871e-05	0.00287775	1	NA	NA	0.949564
MP:0004815	abnormal somatic hypermutation frequency	0	0	:	3.4781e-05	0.00138847	1	NA	NA	0.949564
MP:0011102	embryonic lethality, incomplete penetrance	0	0	:	0.000150665	0.00601461	1	NA	NA	0.949564
MP:0001542	abnormal bone strength	0	0	:	0.000142842	0.00570234	1	NA	NA	0.949564
MP:0012706	decreased embryonic neuroepithelial cell proliferation	0	0	:	2.27108e-05	0.000906625	1	NA	NA	0.949564
MP:0011711	impaired osteoblast differentiation	0	0	:	4.72531e-05	0.00188637	1	NA	NA	0.949564
MP:0009569	abnormal left lung morphology	0	0	:	3.66885e-05	0.00146462	1	NA	NA	0.949564
MP:0001244	thin dermal layer	0	0	:	6.50658e-05	0.00259746	1	NA	NA	0.949564
MP:0003014	abnormal kidney medulla morphology	0	0	:	0.000108882	0.00434663	1	NA	NA	0.949564
MP:0000832	abnormal thalamus morphology	0	0	:	0.000153745	0.00613758	1	NA	NA	0.949564
MP:0004133	heterotaxia	0	0	:	8.80978e-05	0.00351691	1	NA	NA	0.949564
MP:0010117	abnormal lateral plate mesoderm morphology	0	0	:	3.81277e-05	0.00152208	1	NA	NA	0.949564
MP:0000536	hydroureter	0	0	:	5.18928e-05	0.00207159	1	NA	NA	0.949564
MP:0008395	abnormal osteoblast differentiation	0	0	:	0.000143321	0.00572144	1	NA	NA	0.949564
MP:0005163	cyclopia	0	0	:	5.22189e-05	0.00208461	1	NA	NA	0.949564
MP:0010436	abnormal coronary sinus morphology	0	0	:	3.91307e-05	0.00156212	1	NA	NA	0.949564
MP:0009323	abnormal spleen development	0	0	:	1.0061e-05	0.000401642	1	NA	NA	0.949564
MP:0004538	abnormal maxillary shelf morphology	0	0	:	6.06689e-05	0.00242193	1	NA	NA	0.949564
MP:0004760	increased mitotic index	0	0	:	3.98704e-05	0.00159164	1	NA	NA	0.949564
MP:0003451	absent olfactory bulb	0	0	:	7.34495e-05	0.00293214	1	NA	NA	0.949564
MP:0012139	increased forebrain size	0	0	:	3.3463e-05	0.00133586	1	NA	NA	0.949564
MP:0004360	absent ulna	0	0	:	1.84147e-05	0.000735126	1	NA	NA	0.949564
MP:0030071	abnormal face shape	0	0	:	4.68686e-05	0.00187102	1	NA	NA	0.949564
MP:0003425	abnormal optic vesicle formation	0	0	:	7.01388e-05	0.00279998	1	NA	NA	0.949564
MP:0010097	abnormal retinal blood vessel morphology	0	0	:	8.11855e-05	0.00324097	1	NA	NA	0.949564
MP:0004277	abnormal lateral ganglionic eminence morphology	0	0	:	4.86811e-05	0.00194338	1	NA	NA	0.949564
MP:0003116	rickets	0	0	:	1.3549e-05	0.000540884	1	NA	NA	0.949564
MP:0006290	proboscis	0	0	:	4.10169e-05	0.00163742	1	NA	NA	0.949564
MP:0012685	abnormal primitive streak elongation	0	0	:	3.6443e-05	0.00145482	1	NA	NA	0.949564
MP:0011168	abnormal fat cell differentiation	0	0	:	7.85771e-05	0.00313684	1	NA	NA	0.949564
MP:0001684	abnormal axial mesoderm	0	0	:	3.92076e-05	0.00156519	1	NA	NA	0.949564
MP:0004276	abnormal medial ganglionic eminence morphology	0	0	:	3.68039e-05	0.00146923	1	NA	NA	0.949564
MP:0010853	abnormal lung position or orientation	0	0	:	6.34992e-05	0.00253492	1	NA	NA	0.949564
MP:0006061	right atrial isomerism	0	0	:	1.28318e-05	0.00051225	1	NA	NA	0.949564
MP:0010098	abnormal retinal blood vessel pattern	0	0	:	2.93509e-05	0.0011717	1	NA	NA	0.949564
MP:0003733	abnormal retinal inner nuclear layer morphology	0	0	:	0.000191432	0.00764205	1	NA	NA	0.949564
MP:0003613	abnormal kidney medulla development	0	0	:	5.06976e-06	0.000202388	1	NA	NA	0.949564
MP:0014105	abnormal chondrocyte differentiation	0	0	:	4.13804e-05	0.00165193	1	NA	NA	0.949564
MP:0011996	abnormal retinal inner nuclear layer thickness	0	0	:	7.36722e-05	0.00294103	1	NA	NA	0.949564
MP:0003283	abnormal digestive organ placement	0	0	:	4.82856e-05	0.00192759	1	NA	NA	0.949564
MP:0005157	holoprosencephaly	0	0	:	0.00010634	0.00424514	1	NA	NA	0.949564
MP:0011495	abnormal head shape	0	0	:	0.000252977	0.010099	1	NA	NA	0.949564
MP:0006063	abnormal inferior vena cava morphology	0	0	:	5.83527e-05	0.00232947	1	NA	NA	0.949564
MP:0008926	abnormal anterior definitive endoderm morphology	0	0	:	1.61332e-05	0.000644047	1	NA	NA	0.949564
MP:0010235	abnormal retina inner limiting membrane morphology	0	0	:	1.3848e-05	0.000552818	1	NA	NA	0.949564
MP:0011259	abnormal cephalic neural fold morphology	0	0	:	2.48629e-05	0.000992538	1	NA	NA	0.949564
MP:0000808	abnormal hippocampus development	0	0	:	5.1216e-05	0.00204457	1	NA	NA	0.949564
MP:0000460	mandible hypoplasia	0	0	:	0.000113234	0.00452037	1	NA	NA	0.949564
MP:0001182	lung hemorrhage	0	0	:	0.000122327	0.00488336	1	NA	NA	0.949564
MP:0003644	thymus atrophy	0	0	:	0.000127409	0.00508624	1	NA	NA	0.949564
MP:0002995	primary sex reversal	0	0	:	3.64587e-05	0.00145545	1	NA	NA	0.949564
MP:0000602	enlarged liver sinusoidal spaces	0	0	:	0.00014302	0.00570941	1	NA	NA	0.949564
MP:0005652	sex reversal	0	0	:	5.13497e-05	0.0020499	1	NA	NA	0.949564
MP:0012157	rostral body truncation	0	0	:	4.47022e-05	0.00178453	1	NA	NA	0.949564
MP:0011205	excessive folding of visceral yolk sac	0	0	:	6.2693e-05	0.00250274	1	NA	NA	0.949564
MP:0012671	retinal spots	0	0	:	1.23489e-05	0.000492975	1	NA	NA	0.949564
MP:0009677	abnormal spinal cord dorsal column morphology	0	0	:	5.60401e-05	0.00223715	1	NA	NA	0.949564
MP:0009266	abnormal mesendoderm development	0	0	:	5.46887e-05	0.0021832	1	NA	NA	0.949564
MP:0009901	abnormal frontonasal prominence morphology	0	0	:	5.58302e-05	0.00222877	1	NA	NA	0.949564
MP:0004476	absent palatine bone	0	0	:	9.19665e-06	0.000367135	1	NA	NA	0.949564
MP:0000061	fragile skeleton	0	0	:	7.54824e-05	0.0030133	1	NA	NA	0.949564
MP:0011441	decreased kidney cell proliferation	0	0	:	4.73554e-05	0.00189045	1	NA	NA	0.949564
MP:0003567	abnormal fetal cardiomyocyte proliferation	0	0	:	0.000119973	0.00478938	1	NA	NA	0.949564
MP:0002903	abnormal circulating parathyroid hormone level	0	0	:	8.28593e-05	0.00330779	1	NA	NA	0.949564
MP:0008511	thin retinal inner nuclear layer	0	0	:	6.67484e-05	0.00266463	1	NA	NA	0.949564
MP:0001565	abnormal circulating phosphate level	0	0	:	0.000119442	0.00476819	1	NA	NA	0.949564
MP:0012175	flat face	0	0	:	1.65195e-05	0.000659467	1	NA	NA	0.949564
MP:0030386	facial bone hypoplasia	0	0	:	0.000164327	0.00656003	1	NA	NA	0.949564
MP:0000198	decreased circulating phosphate level	0	0	:	3.74995e-05	0.001497	1	NA	NA	0.949564
MP:0003381	vitreal fibroplasia	0	0	:	1.49875e-05	0.000598307	1	NA	NA	0.949564
MP:0012704	abnormal embryonic neuroepithelial cell proliferation	0	0	:	3.95105e-05	0.00157728	1	NA	NA	0.949564
MP:0000566	synostosis	0	0	:	3.37965e-05	0.00134917	1	NA	NA	0.949564
MP:0020390	abnormal radial glial cell endfoot morphology	0	0	:	1.91091e-05	0.000762844	1	NA	NA	0.949564
MP:0006065	abnormal heart position or orientation	0	0	:	8.833e-05	0.00352618	1	NA	NA	0.949564
MP:0003420	delayed intramembranous bone ossification	0	0	:	0.000103861	0.00414616	1	NA	NA	0.949564
MP:0000531	right pulmonary isomerism	0	0	:	2.5282e-05	0.00100927	1	NA	NA	0.949564
MP:0020391	radial glial endfoot detachment	0	0	:	5.6072e-06	0.000223842	1	NA	NA	0.949564
MP:0002295	abnormal pulmonary circulation	0	0	:	0.000176247	0.00703585	1	NA	NA	0.949564
MP:0000644	dextrocardia	0	0	:	2.9587e-05	0.00118113	1	NA	NA	0.949564
MP:0001680	abnormal mesoderm development	0	0	:	0.00021945	0.00876054	1	NA	NA	0.949564
MP:0008273	abnormal intramembranous bone ossification	0	0	:	0.000165948	0.00662472	1	NA	NA	0.949564
MP:0003208	abnormal neuromere morphology	0	0	:	3.29355e-05	0.0013148	1	NA	NA	0.949564
MP:0004066	abnormal primitive node morphology	0	0	:	9.56803e-05	0.00381961	1	NA	NA	0.949564
MP:0001296	macrophthalmia	0	0	:	2.78116e-05	0.00111025	1	NA	NA	0.949564
MP:0010807	abnormal stomach position or orientation	0	0	:	2.48305e-05	0.000991248	1	NA	NA	0.949564
MP:0005547	abnormal Muller cell morphology	0	0	:	4.64149e-05	0.0018529	1	NA	NA	0.949564
MP:0003054	spina bifida	0	0	:	0.000198537	0.0079257	1	NA	NA	0.949564
MP:0010975	abnormal lung lobe morphology	0	0	:	8.15969e-05	0.00325739	1	NA	NA	0.949564
MP:0003628	abnormal leukocyte adhesion	0	0	:	8.36138e-05	0.00333791	1	NA	NA	0.949564
MP:0012091	increased midbrain size	0	0	:	1.7681e-05	0.000705835	1	NA	NA	0.949564
MP:0008753	abnormal osteocyte morphology	0	0	:	5.22198e-05	0.00208464	1	NA	NA	0.949564
MP:0008428	abnormal spatial working memory	0	0	:	0.000193745	0.00773438	1	NA	NA	0.949564
MP:0009129	abnormal white fat cell number	0	0	:	7.7701e-05	0.00310186	1	NA	NA	0.949564
MP:0001723	disorganized yolk sac vascular plexus	0	0	:	0.000104344	0.00416548	1	NA	NA	0.949564
MP:0001704	abnormal dorsal-ventral axis patterning	0	0	:	4.53824e-05	0.00181169	1	NA	NA	0.949564
MP:0005629	abnormal lung weight	0	0	:	0.000134685	0.0053767	1	NA	NA	0.949564
MP:0004559	small allantois	0	0	:	1.57243e-05	0.000627723	1	NA	NA	0.949564
MP:0012271	abnormal chordamesoderm morphology	0	0	:	7.77852e-06	0.000310523	1	NA	NA	0.949564
MP:0001696	failure to gastrulate	0	0	:	0.000110927	0.00442825	1	NA	NA	0.949564
MP:0011733	fused somites	0	0	:	1.63276e-05	0.000651805	1	NA	NA	0.949564
MP:0010607	common atrioventricular valve	0	0	:	3.58786e-05	0.00143229	1	NA	NA	0.949564
MP:0012087	absent midbrain	0	0	:	4.11945e-05	0.00164451	1	NA	NA	0.949564
MP:0009130	increased white fat cell number	0	0	:	3.12437e-05	0.00124727	1	NA	NA	0.949564
MP:0009445	osteomalacia	0	0	:	4.59904e-05	0.00183596	1	NA	NA	0.949564
MP:0005249	abnormal palatine bone morphology	0	0	:	9.45889e-05	0.00377604	1	NA	NA	0.949564
MP:0010743	delayed cranial suture closure	0	0	:	3.42287e-05	0.00136643	1	NA	NA	0.949564
MP:0014078	small intestinal villus atrophy	0	0	:	5.51279e-06	0.000220073	1	NA	NA	0.949564
MP:0009570	abnormal right lung morphology	0	0	:	7.37208e-05	0.00294297	1	NA	NA	0.949564
MP:0011146	abnormal mesenchymal cell proliferation involved in lung development	0	0	:	3.57417e-05	0.00142683	1	NA	NA	0.949564
MP:0000933	abnormal rhombomere morphology	0	0	:	3.20639e-05	0.00128001	1	NA	NA	0.949564
MP:0005313	absent adrenal gland	0	0	:	9.43093e-06	0.000376488	1	NA	NA	0.949564
MP:0009573	abnormal right lung middle lobe morphology	0	0	:	8.13357e-06	0.000324696	1	NA	NA	0.949564
MP:0004755	abnormal loop of Henle morphology	0	0	:	1.21535e-05	0.000485173	1	NA	NA	0.949564
MP:0010808	right-sided stomach	0	0	:	1.54447e-05	0.000616561	1	NA	NA	0.949564
MP:0004251	failure of heart looping	0	0	:	0.000130179	0.00519679	1	NA	NA	0.949564
MP:0014001	abnormal vertebral artery topology	0	0	:	4.81475e-05	0.00192207	1	NA	NA	0.949564
MP:0013985	abnormal umbilical vein topology	0	0	:	2.4682e-05	0.000985317	1	NA	NA	0.949564
MP:0011513	abnormal vertebral artery morphology	0	0	:	7.64288e-05	0.00305107	1	NA	NA	0.949564
MP:0013023	decreased Ly6C high monocyte number	0	0	:	3.06705e-05	0.00122438	1	NA	NA	0.949564
MP:0002728	absent tibia	0	0	:	1.34041e-05	0.000535097	1	NA	NA	0.949564
MP:0004613	fusion of vertebral arches	0	0	:	9.63342e-05	0.00384571	1	NA	NA	0.949564
MP:0010667	abnormal umbilical vein morphology	0	0	:	3.35969e-05	0.00134121	1	NA	NA	0.949564
MP:0014021	heterochrony	0	0	:	3.24291e-05	0.00129459	1	NA	NA	0.949564
MP:0004646	decreased cervical vertebrae number	0	0	:	2.03127e-05	0.000810894	1	NA	NA	0.949564
MP:0004612	fusion of vertebral bodies	0	0	:	1.74205e-05	0.000695436	1	NA	NA	0.949564
MP:0004269	abnormal optic cup morphology	0	0	:	9.17279e-05	0.00366182	1	NA	NA	0.949564
MP:0013021	abnormal Ly6C high monocyte number	0	0	:	5.32206e-05	0.00212459	1	NA	NA	0.949564
MP:0009378	abnormal endoplasmic reticulum morphology	0	0	:	5.05146e-05	0.00201657	1	NA	NA	0.949564
MP:0008922	abnormal cervical rib	0	0	:	2.44734e-05	0.000976991	1	NA	NA	0.949564
MP:0002237	abnormal nasal cavity morphology	0	0	:	5.43464e-05	0.00216954	1	NA	NA	0.949564
MP:0009382	abnormal cardiac jelly morphology	0	0	:	3.20764e-05	0.00128051	1	NA	NA	0.949564
MP:0010572	persistent right dorsal aorta	0	0	:	4.35274e-05	0.00173763	1	NA	NA	0.949564
MP:0010088	decreased circulating fructosamine level	0	0	:	7.10356e-05	0.00283578	1	NA	NA	0.949564
MP:0010086	abnormal circulating fructosamine level	0	0	:	8.40324e-05	0.00335462	1	NA	NA	0.949564
MP:0011707	impaired fibroblast cell migration	0	0	:	2.47021e-05	0.000986121	1	NA	NA	0.949564
MP:0002800	abnormal short term object recognition memory	0	0	:	1.99861e-05	0.000797857	1	NA	NA	0.949564
MP:0009781	abnormal preimplantation embryo development	0	0	:	0.000103327	0.00412486	1	NA	NA	0.949564
MP:0010283	decreased classified tumor incidence	0	0	:	4.73515e-05	0.0018903	1	NA	NA	0.949564
MP:0008396	abnormal osteoclast differentiation	0	0	:	0.000187024	0.0074661	1	NA	NA	0.949564
MP:0006082	CNS inflammation	0	0	:	7.08605e-05	0.00282879	1	NA	NA	0.949564
MP:0010047	axonal spheroids	0	0	:	2.70543e-05	0.00108002	1	NA	NA	0.949564
MP:0001847	brain inflammation	0	0	:	4.88742e-05	0.00195108	1	NA	NA	0.949564
MP:0000343	altered response to myocardial infarction	0	0	:	0.000145066	0.00579113	1	NA	NA	0.949564
MP:0008944	decreased sensitivity to induced cell death	0	0	:	0.000155223	0.00619656	1	NA	NA	0.949564
MP:0008413	decreased cellular sensitivity to oxidative stress	0	0	:	3.70645e-06	0.000147963	1	NA	NA	0.949564
MP:0003038	decreased myocardial infarction size	0	0	:	3.88275e-05	0.00155001	1	NA	NA	0.949564
MP:0013294	prenatal lethality prior to heart atrial septation	0	0	:	8.8329e-05	0.00352614	1	NA	NA	0.949564
MP:0011276	increased tail pigmentation	0	0	:	2.211e-05	0.000882641	1	NA	NA	0.949564
MP:0008699	increased interleukin-4 secretion	0	0	:	9.51322e-05	0.00379773	1	NA	NA	0.949564
MP:0008672	increased interleukin-13 secretion	0	0	:	2.83306e-05	0.00113097	1	NA	NA	0.949564
MP:0002334	abnormal airway responsiveness	0	0	:	5.79174e-05	0.00231209	1	NA	NA	0.949564
MP:0005152	pancytopenia	0	0	:	6.11633e-05	0.00244167	1	NA	NA	0.949564
MP:0030051	increased foot pigmentation	0	0	:	3.25136e-05	0.00129796	1	NA	NA	0.949564
MP:0002026	increased leukemia incidence	0	0	:	0.000208706	0.00833163	1	NA	NA	0.949564
MP:0005174	abnormal tail pigmentation	0	0	:	0.000105334	0.004205	1	NA	NA	0.949564
MP:0008702	increased interleukin-5 secretion	0	0	:	2.73975e-05	0.00109372	1	NA	NA	0.949564
MP:0003324	increased liver adenoma incidence	0	0	:	3.53784e-05	0.00141233	1	NA	NA	0.949564
MP:0000574	abnormal foot pad morphology	0	0	:	5.75593e-05	0.00229779	1	NA	NA	0.949564
MP:0002330	abnormal bronchial provocation	0	0	:	5.79174e-05	0.00231209	1	NA	NA	0.949564
MP:0005089	decreased double-negative T cell number	0	0	:	0.000187582	0.00748838	1	NA	NA	0.949564
MP:0000175	absent bone marrow cell	0	0	:	3.85984e-05	0.00154087	1	NA	NA	0.949564
MP:0002335	decreased airway responsiveness	0	0	:	2.33802e-05	0.000933349	1	NA	NA	0.949564
MP:0008021	increased blastoma incidence	0	0	:	7.18148e-05	0.00286688	1	NA	NA	0.949564
MP:0004001	decreased hepatocyte proliferation	0	0	:	4.94703e-05	0.00197488	1	NA	NA	0.949564
MP:0001188	hyperpigmentation	0	0	:	8.61857e-05	0.00344058	1	NA	NA	0.949564
MP:0009828	increased tumor latency	0	0	:	6.16366e-05	0.00246056	1	NA	NA	0.949564
MP:0008703	decreased interleukin-5 secretion	0	0	:	1.72277e-05	0.000687737	1	NA	NA	0.949564
MP:0004833	ovary atrophy	0	0	:	3.28814e-05	0.00131264	1	NA	NA	0.949564
MP:0009379	abnormal foot pigmentation	0	0	:	9.41717e-05	0.00375938	1	NA	NA	0.949564
MP:0005465	abnormal T-helper 1 physiology	0	0	:	6.68578e-05	0.002669	1	NA	NA	0.949564
MP:0000575	increased foot pad pigmentation	0	0	:	3.25136e-05	0.00129796	1	NA	NA	0.949564
MP:0005466	abnormal T-helper 2 physiology	0	0	:	7.85475e-05	0.00313565	1	NA	NA	0.949564
MP:0008701	abnormal interleukin-5 secretion	0	0	:	4.46252e-05	0.00178146	1	NA	NA	0.949564
MP:0011820	decreased pancreatic beta cell proliferation	0	0	:	5.87477e-05	0.00234524	1	NA	NA	0.949564
MP:0011818	abnormal pancreatic beta cell proliferation	0	0	:	7.74613e-05	0.00309229	1	NA	NA	0.949564
MP:0009734	abnormal prostate gland duct morphology	0	0	:	1.71485e-05	0.000684576	1	NA	NA	0.949564
MP:0030458	abnormal tooth wear	0	0	:	5.57897e-06	0.000222715	1	NA	NA	0.949564
MP:0013129	abnormal tooth color	0	0	:	1.23975e-05	0.000494913	1	NA	NA	0.949564
MP:0003053	delayed tooth eruption	0	0	:	1.17412e-05	0.000468716	1	NA	NA	0.949564
MP:0030459	abnormal tooth attrition	0	0	:	5.57897e-06	0.000222715	1	NA	NA	0.949564
MP:0020182	abnormal body mass index	0	0	:	3.29964e-05	0.00131723	1	NA	NA	0.949564
MP:0011892	abnormal circulating transferrin level	0	0	:	1.39221e-05	0.000555777	1	NA	NA	0.949564
MP:0010966	abnormal compact bone area	0	0	:	4.26193e-05	0.00170138	1	NA	NA	0.949564
MP:0011584	increased alkaline phosphatase activity	0	0	:	1.29455e-05	0.000516791	1	NA	NA	0.949564
MP:0002689	abnormal molar morphology	0	0	:	7.57555e-05	0.0030242	1	NA	NA	0.949564
MP:0010096	abnormal incisor color	0	0	:	1.19123e-05	0.000475544	1	NA	NA	0.949564
MP:0010747	abnormal enamel organ morphology	0	0	:	2.72528e-05	0.00108794	1	NA	NA	0.949564
MP:0002576	abnormal enamel morphology	0	0	:	4.30325e-05	0.00171788	1	NA	NA	0.949564
MP:0010968	decreased compact bone area	0	0	:	3.96752e-05	0.00158385	1	NA	NA	0.949564
MP:0003930	abnormal tooth hard tissue morphology	0	0	:	5.97165e-05	0.00238391	1	NA	NA	0.949564
MP:0006086	decreased body mass index	0	0	:	2.27283e-05	0.000907324	1	NA	NA	0.949564
MP:0011894	decreased circulating transferrin level	0	0	:	1.25456e-05	0.000500826	1	NA	NA	0.949564
MP:0030450	abnormal enamel mineralization	0	0	:	3.41347e-06	0.000136267	1	NA	NA	0.949564
MP:0003404	absent enamel	0	0	:	1.57201e-06	6.27555e-05	1	NA	NA	0.949564
MP:0003932	abnormal molar crown morphology	0	0	:	3.50944e-05	0.00140099	1	NA	NA	0.949564
MP:0002577	reduced enamel thickness	0	0	:	8.0358e-06	0.000320793	1	NA	NA	0.949564
MP:0002817	abnormal tooth mineralization	0	0	:	1.79422e-05	0.000716261	1	NA	NA	0.949564
MP:0030544	abnormal enamel development	0	0	:	1.7998e-05	0.00071849	1	NA	NA	0.949564
MP:0002650	abnormal ameloblast morphology	0	0	:	1.66507e-05	0.000664705	1	NA	NA	0.949564
MP:0030137	abnormal upper incisor morphology	0	0	:	3.1993e-05	0.00127718	1	NA	NA	0.949564
MP:0030457	abnormal molar cusp morphology	0	0	:	2.42155e-05	0.000966697	1	NA	NA	0.949564
MP:0011583	abnormal alkaline phosphatase activity	0	0	:	2.0824e-05	0.000831303	1	NA	NA	0.949564
MP:0004892	increased adiponectin level	0	0	:	7.00526e-05	0.00279653	1	NA	NA	0.949564
MP:0004891	abnormal adiponectin level	0	0	:	0.000129584	0.00517305	1	NA	NA	0.949564
MP:0004801	increased susceptibility to systemic lupus erythematosus	0	0	:	5.19973e-05	0.00207576	1	NA	NA	0.949564
MP:0005141	liver hyperplasia	0	0	:	5.27956e-05	0.00210763	1	NA	NA	0.949564
MP:0005554	decreased circulating creatinine level	0	0	:	8.49964e-05	0.0033931	1	NA	NA	0.949564
MP:0000183	decreased circulating LDL cholesterol level	0	0	:	0.000157096	0.00627135	1	NA	NA	0.949564
MP:0011207	absent ectoplacental cavity	0	0	:	1.78998e-05	0.00071457	1	NA	NA	0.949564
MP:0004987	abnormal osteoblast cell number	0	0	:	0.000165833	0.00662012	1	NA	NA	0.949564
MP:0010872	increased trabecular bone mass	0	0	:	5.12578e-05	0.00204624	1	NA	NA	0.949564
MP:0010871	abnormal trabecular bone mass	0	0	:	8.39771e-05	0.00335241	1	NA	NA	0.949564
MP:0004988	increased osteoblast cell number	0	0	:	8.49465e-05	0.00339111	1	NA	NA	0.949564
MP:0004109	abnormal Sertoli cell development	0	0	:	3.84569e-05	0.00153522	1	NA	NA	0.949564
MP:0001157	small seminal vesicle	0	0	:	8.09284e-05	0.0032307	1	NA	NA	0.949564
MP:0008963	increased carbon dioxide production	0	0	:	5.39937e-05	0.00215546	1	NA	NA	0.949564
MP:0002686	globozoospermia	0	0	:	0.000105995	0.00423139	1	NA	NA	0.949564
MP:0004908	abnormal seminal vesicle weight	0	0	:	5.15175e-05	0.0020566	1	NA	NA	0.949564
MP:0005459	decreased percent body fat/body weight	0	0	:	0.000156362	0.00624207	1	NA	NA	0.949564
MP:0003830	abnormal testis development	0	0	:	0.00010922	0.00436014	1	NA	NA	0.949564
MP:0004910	decreased seminal vesicle weight	0	0	:	4.34717e-05	0.00173541	1	NA	NA	0.949564
MP:0010087	increased circulating fructosamine level	0	0	:	3.37375e-05	0.00134682	1	NA	NA	0.949564
MP:0004907	abnormal seminal vesicle size	0	0	:	9.60433e-05	0.0038341	1	NA	NA	0.949564
MP:0000195	decreased circulating calcium level	0	0	:	0.000117733	0.00469995	1	NA	NA	0.949564
MP:0008898	abnormal acrosome morphology	0	0	:	0.000144724	0.00577747	1	NA	NA	0.949564
MP:0004509	abnormal pelvic girdle bone morphology	0	0	:	0.000208385	0.00831884	1	NA	NA	0.949564
MP:0008539	decreased susceptibility to induced colitis	0	0	:	2.31594e-05	0.000924536	1	NA	NA	0.949564
MP:0008089	abnormal T-helper 2 cell number	0	0	:	1.81937e-05	0.000726303	1	NA	NA	0.949564
MP:0010063	abnormal circulating creatine level	0	0	:	1.43219e-05	0.000571738	1	NA	NA	0.949564
MP:0013764	decreased T-helper cell number	0	0	:	3.08284e-05	0.00123068	1	NA	NA	0.949564
MP:0002434	abnormal T-helper 2 cell morphology	0	0	:	5.00532e-05	0.00199815	1	NA	NA	0.949564
MP:0008601	abnormal circulating interleukin-4 level	0	0	:	3.6182e-05	0.0014444	1	NA	NA	0.949564
MP:0002433	abnormal T-helper 1 cell morphology	0	0	:	7.21944e-05	0.00288204	1	NA	NA	0.949564
MP:0010107	abnormal renal reabsorbtion	0	0	:	7.50948e-05	0.00299782	1	NA	NA	0.949564
MP:0010060	abnormal creatine level	0	0	:	1.63103e-05	0.000651114	1	NA	NA	0.949564
MP:0008091	decreased T-helper 2 cell number	0	0	:	7.80822e-06	0.000311708	1	NA	NA	0.949564
MP:0008602	increased circulating interleukin-4 level	0	0	:	1.71751e-05	0.000685637	1	NA	NA	0.949564
MP:0011445	abnormal renal protein reabsorption	0	0	:	1.17704e-05	0.000469879	1	NA	NA	0.949564
MP:0005566	decreased blood urea nitrogen level	0	0	:	6.8424e-05	0.00273152	1	NA	NA	0.949564
MP:0009140	dilated efferent ductules of testis	0	0	:	1.56074e-05	0.000623054	1	NA	NA	0.949564
MP:0009234	absent sperm head	0	0	:	1.01382e-05	0.000404721	1	NA	NA	0.949564
MP:0004929	decreased epididymis weight	0	0	:	4.8987e-05	0.00195559	1	NA	NA	0.949564
MP:0001148	enlarged testis	0	0	:	9.65146e-05	0.00385291	1	NA	NA	0.949564
MP:0004927	abnormal epididymis weight	0	0	:	4.98189e-05	0.0019888	1	NA	NA	0.949564
MP:0009257	dilated seminiferous tubules	0	0	:	2.03635e-05	0.00081292	1	NA	NA	0.949564
MP:0004728	abnormal efferent ductules of testis morphology	0	0	:	2.88108e-05	0.00115014	1	NA	NA	0.949564
MP:0009237	kinked sperm flagellum	0	0	:	3.19182e-05	0.00127419	1	NA	NA	0.949564
MP:0008484	decreased spleen germinal center size	0	0	:	4.51355e-05	0.00180183	1	NA	NA	0.949564
MP:0001900	impaired synaptic plasticity	0	0	:	0.000140063	0.00559139	1	NA	NA	0.949564
MP:0004859	abnormal synaptic plasticity	0	0	:	0.000193965	0.00774317	1	NA	NA	0.949564
MP:0003194	abnormal frequency of paradoxical sleep	0	0	:	3.54705e-05	0.001416	1	NA	NA	0.949564
MP:0003157	impaired muscle relaxation	0	0	:	4.90787e-05	0.00195925	1	NA	NA	0.949564
MP:0009436	fragmentation of sleep/wake states	0	0	:	2.06442e-05	0.000824127	1	NA	NA	0.949564
MP:0003851	skeletal muscle interstitial fibrosis	0	0	:	3.70846e-05	0.00148043	1	NA	NA	0.949564
MP:0012288	abnormal paradoxical sleep pattern	0	0	:	4.17921e-05	0.00166836	1	NA	NA	0.949564
MP:0009419	skeletal muscle fibrosis	0	0	:	0.000104157	0.00415802	1	NA	NA	0.949564
MP:0002579	disorganized secondary lens fibers	0	0	:	3.80833e-05	0.0015203	1	NA	NA	0.949564
MP:0009969	abnormal cerebral cortex pyramidal cell morphology	0	0	:	8.59417e-05	0.00343084	1	NA	NA	0.949564
MP:0008262	abnormal hippocampus region morphology	0	0	:	0.000155164	0.00619423	1	NA	NA	0.949564
MP:0008263	abnormal hippocampus CA1 region morphology	0	0	:	8.95121e-05	0.00357337	1	NA	NA	0.949564
MP:0000815	abnormal Ammon gyrus morphology	0	0	:	0.000166888	0.00666227	1	NA	NA	0.949564
MP:0013600	testis degeneration	0	0	:	4.21796e-05	0.00168383	1	NA	NA	0.949564
MP:0004182	abnormal spermiation	0	0	:	3.79512e-05	0.00151503	1	NA	NA	0.949564
MP:0011350	abnormal proximal convoluted tubule brush border morphology	0	0	:	1.21354e-05	0.000484451	1	NA	NA	0.949564
MP:0009640	abnormal renal tubule epithelium morphology	0	0	:	7.61275e-05	0.00303905	1	NA	NA	0.949564
MP:0020378	abnormal cell cytoskeleton morphology	0	0	:	5.77418e-05	0.00230508	1	NA	NA	0.949564
MP:0004967	abnormal kidney epithelium morphology	0	0	:	0.000100698	0.00401992	1	NA	NA	0.949564
MP:0010331	abnormal apolipoprotein level	0	0	:	4.0474e-05	0.00161574	1	NA	NA	0.949564
MP:0004777	abnormal phospholipid level	0	0	:	6.29325e-05	0.0025123	1	NA	NA	0.949564
MP:0010332	abnormal circulating apolipoprotein level	0	0	:	3.01259e-05	0.00120264	1	NA	NA	0.949564
MP:0020328	abnormal capillary density	0	0	:	2.40791e-05	0.00096125	1	NA	NA	0.949564
MP:0020329	decreased capillary density	0	0	:	5.02624e-06	0.00020065	1	NA	NA	0.949564
MP:0020332	impaired leukocyte tethering or rolling	0	0	:	2.13162e-05	0.000850952	1	NA	NA	0.949564
MP:0002343	abnormal lymph node cortex morphology	0	0	:	8.55478e-05	0.00341511	1	NA	NA	0.949564
MP:0002344	abnormal lymph node B cell domain morphology	0	0	:	8.03386e-05	0.00320716	1	NA	NA	0.949564
MP:0002345	abnormal lymph node primary follicle morphology	0	0	:	7.78434e-06	0.000310755	1	NA	NA	0.949564
MP:0003148	decreased cochlear coiling	0	0	:	4.216e-05	0.00168305	1	NA	NA	0.949564
MP:0002858	abnormal posterior semicircular canal morphology	0	0	:	4.37284e-05	0.00174566	1	NA	NA	0.949564
MP:0011973	abnormal circulating glycerol level	0	0	:	4.94296e-05	0.00197325	1	NA	NA	0.949564
MP:0006011	abnormal endolymphatic duct morphology	0	0	:	7.42062e-05	0.00296235	1	NA	NA	0.949564
MP:0003441	increased glycerol level	0	0	:	2.7068e-05	0.00108057	1	NA	NA	0.949564
MP:0004369	absent utricle	0	0	:	1.87668e-05	0.00074918	1	NA	NA	0.949564
MP:0005308	abnormal circulating ammonia level	0	0	:	6.9566e-06	0.000277711	1	NA	NA	0.949564
MP:0000036	absent semicircular canals	0	0	:	1.61419e-05	0.000644393	1	NA	NA	0.949564
MP:0000041	absent endolymphatic duct	0	0	:	8.57013e-06	0.000342124	1	NA	NA	0.949564
MP:0003069	abnormal superior semicircular canal morphology	0	0	:	3.40169e-05	0.00135797	1	NA	NA	0.949564
MP:0000037	abnormal lateral semicircular canal morphology	0	0	:	5.02939e-05	0.00200776	1	NA	NA	0.949564
MP:0003443	increased circulating glycerol level	0	0	:	2.22443e-05	0.000888003	1	NA	NA	0.949564
MP:0005309	increased circulating ammonia level	0	0	:	6.9566e-06	0.000277711	1	NA	NA	0.949564
MP:0003439	abnormal glycerol level	0	0	:	5.42532e-05	0.00216582	1	NA	NA	0.949564
MP:0004567	decreased myocardial fiber number	0	0	:	5.55084e-05	0.00221592	1	NA	NA	0.949564
MP:0001134	absent corpus luteum	0	0	:	0.000103851	0.00414578	1	NA	NA	0.949564
MP:0004894	uterus atrophy	0	0	:	1.93042e-05	0.000770631	1	NA	NA	0.949564
MP:0002637	small uterus	0	0	:	0.000121527	0.00485143	1	NA	NA	0.949564
MP:0002908	delayed wound healing	0	0	:	0.000106023	0.00423249	1	NA	NA	0.949564
MP:0008279	arrest of spermiogenesis	0	0	:	4.17089e-05	0.00166504	1	NA	NA	0.949564
MP:0014052	increased male germ cell apoptosis	0	0	:	1.54913e-05	0.000618421	1	NA	NA	0.949564
MP:0013852	abnormal Mullerian duct topology	0	0	:	7.13501e-06	0.000284833	1	NA	NA	0.949564
MP:0014017	abnormal Wolffian duct connection	0	0	:	9.1593e-06	0.000365644	1	NA	NA	0.949564
MP:0001135	abnormal uterine cervix morphology	0	0	:	1.71729e-05	0.000685552	1	NA	NA	0.949564
MP:0002638	abnormal pupillary reflex	0	0	:	4.05123e-05	0.00161727	1	NA	NA	0.949564
MP:0003826	abnormal Mullerian duct morphology	0	0	:	9.66427e-05	0.00385802	1	NA	NA	0.949564
MP:0002769	abnormal vas deferens morphology	0	0	:	5.2137e-05	0.00208134	1	NA	NA	0.949564
MP:0002750	exophthalmos	0	0	:	3.61868e-05	0.0014446	1	NA	NA	0.949564
MP:0003827	abnormal Wolffian duct morphology	0	0	:	7.8646e-05	0.00313959	1	NA	NA	0.949564
MP:0009085	abnormal uterine horn morphology	0	0	:	4.88093e-05	0.00194849	1	NA	NA	0.949564
MP:0003315	abnormal perineum morphology	0	0	:	4.74507e-05	0.00189425	1	NA	NA	0.949564
MP:0008487	abnormal mesonephros morphology	0	0	:	0.000135184	0.00539662	1	NA	NA	0.949564
MP:0001759	increased urine glucose level	0	0	:	3.3184e-05	0.00132472	1	NA	NA	0.949564
MP:0005184	abnormal circulating progesterone level	0	0	:	6.10409e-05	0.00243678	1	NA	NA	0.949564
MP:0001152	Leydig cell hyperplasia	0	0	:	5.57755e-05	0.00222659	1	NA	NA	0.949564
MP:0009008	delayed estrous cycle	0	0	:	3.16921e-05	0.00126517	1	NA	NA	0.949564
MP:0010275	increased melanoma incidence	0	0	:	2.8027e-05	0.00111885	1	NA	NA	0.949564
MP:0001149	testicular hyperplasia	0	0	:	6.12539e-05	0.00244529	1	NA	NA	0.949564
MP:0002785	absent Leydig cells	0	0	:	3.82192e-06	0.000152573	1	NA	NA	0.949564
MP:0002893	ketoaciduria	0	0	:	8.29265e-06	0.000331047	1	NA	NA	0.949564
MP:0001758	abnormal urine glucose level	0	0	:	4.06419e-05	0.00162245	1	NA	NA	0.949564
MP:0011384	abnormal progesterone level	0	0	:	6.27203e-05	0.00250383	1	NA	NA	0.949564
MP:0005536	Leydig cell hypoplasia	0	0	:	3.17506e-05	0.0012675	1	NA	NA	0.949564
MP:0005185	decreased circulating progesterone level	0	0	:	5.7621e-05	0.00230026	1	NA	NA	0.949564
MP:0003356	impaired luteinization	0	0	:	1.21942e-05	0.000486797	1	NA	NA	0.949564
MP:0004501	increased incidence of tumors by UV-induction	0	0	:	7.74362e-06	0.000309129	1	NA	NA	0.949564
MP:0008332	decreased lactotroph cell number	0	0	:	2.36058e-05	0.000942356	1	NA	NA	0.949564
MP:0001426	polydipsia	0	0	:	4.39233e-05	0.00175344	1	NA	NA	0.949564
MP:0008365	adenohypophysis hypoplasia	0	0	:	1.85076e-05	0.000738833	1	NA	NA	0.949564
MP:0010300	increased skin tumor incidence	0	0	:	0.000172646	0.00689213	1	NA	NA	0.949564
MP:0012021	abnormal melanocyte number	0	0	:	1.11353e-05	0.000444528	1	NA	NA	0.949564
MP:0004804	decreased susceptibility to autoimmune diabetes	0	0	:	6.83431e-05	0.00272829	1	NA	NA	0.949564
MP:0008323	abnormal lactotroph morphology	0	0	:	2.55821e-05	0.00102125	1	NA	NA	0.949564
MP:0008321	small adenohypophysis	0	0	:	4.35514e-05	0.00173859	1	NA	NA	0.949564
MP:0010028	aciduria	0	0	:	3.19559e-05	0.0012757	1	NA	NA	0.949564
MP:0010322	increased cutaneous melanoma incidence	0	0	:	1.75417e-05	0.000700272	1	NA	NA	0.949564
MP:0010741	abnormal melanocyte proliferation	0	0	:	9.18433e-06	0.000366643	1	NA	NA	0.949564
MP:0009362	abnormal primary ovarian follicle morphology	0	0	:	2.01459e-05	0.000804234	1	NA	NA	0.949564
MP:0009361	abnormal primordial ovarian follicle morphology	0	0	:	2.39206e-05	0.000954922	1	NA	NA	0.949564
MP:0009452	abnormal synaptonemal complex	0	0	:	3.08877e-05	0.00123305	1	NA	NA	0.949564
MP:0009451	abnormal chromosomal synapsis	0	0	:	1.3757e-05	0.000549187	1	NA	NA	0.949564
MP:0004620	cervical vertebral fusion	0	0	:	8.71656e-05	0.00347969	1	NA	NA	0.949564
MP:0030125	small gonial bone	0	0	:	7.66366e-06	0.000305937	1	NA	NA	0.949564
MP:0008374	abnormal malleus manubrium morphology	0	0	:	9.20693e-06	0.000367545	1	NA	NA	0.949564
MP:0030123	small middle ear ossicles	0	0	:	3.25645e-05	0.00129999	1	NA	NA	0.949564
MP:0008380	abnormal gonial bone morphology	0	0	:	1.84346e-05	0.00073592	1	NA	NA	0.949564
MP:0004607	abnormal cervical atlas morphology	0	0	:	0.000100844	0.00402573	1	NA	NA	0.949564
MP:0010370	abnormal throat morphology	0	0	:	8.08332e-06	0.00032269	1	NA	NA	0.949564
MP:0003154	abnormal soft palate morphology	0	0	:	1.40859e-05	0.000562317	1	NA	NA	0.949564
MP:0000030	abnormal tympanic ring morphology	0	0	:	7.79748e-05	0.00311279	1	NA	NA	0.949564
MP:0002249	abnormal larynx morphology	0	0	:	8.93516e-05	0.00356696	1	NA	NA	0.949564
MP:0009879	abnormal arcus anterior morphology	0	0	:	2.84896e-05	0.00113732	1	NA	NA	0.949564
MP:0010371	abnormal epiglottis morphology	0	0	:	8.08332e-06	0.00032269	1	NA	NA	0.949564
MP:0004173	abnormal intervertebral disk morphology	0	0	:	0.000142403	0.00568479	1	NA	NA	0.949564
MP:0002256	abnormal laryngeal cartilage morphology	0	0	:	5.83785e-05	0.0023305	1	NA	NA	0.949564
MP:0010994	aerophagia	0	0	:	1.53307e-05	0.000612008	1	NA	NA	0.949564
MP:0009949	abnormal olfactory bulb granule cell layer morphology	0	0	:	7.1497e-05	0.0028542	1	NA	NA	0.949564
MP:0010324	abnormal malleus processus brevis morphology	0	0	:	9.64045e-06	0.000384852	1	NA	NA	0.949564
MP:0010728	fusion of atlas and occipital bones	0	0	:	2.18808e-05	0.000873491	1	NA	NA	0.949564
MP:0012282	abnormal sternebra number	0	0	:	2.95663e-05	0.0011803	1	NA	NA	0.949564
MP:0003110	absent malleus processus brevis	0	0	:	7.09766e-06	0.000283342	1	NA	NA	0.949564
MP:0012284	increased sternebra number	0	0	:	2.07238e-05	0.000827306	1	NA	NA	0.949564
MP:0000029	abnormal malleus morphology	0	0	:	5.9714e-05	0.00238381	1	NA	NA	0.949564
MP:0030124	middle ear ossicle hypoplasia	0	0	:	2.14009e-05	0.000854333	1	NA	NA	0.949564
MP:0003671	abnormal eyelid aperture	0	0	:	7.6432e-05	0.00305121	1	NA	NA	0.949564
MP:0005287	narrow eye opening	0	0	:	6.31138e-05	0.00251953	1	NA	NA	0.949564
MP:0001313	increased incidence of corneal inflammation	0	0	:	2.69117e-05	0.00107433	1	NA	NA	0.949564
MP:0020183	altered susceptibility to fungal infection	0	0	:	5.04122e-05	0.00201248	1	NA	NA	0.949564
MP:0005399	increased susceptibility to fungal infection	0	0	:	2.31513e-05	0.000924212	1	NA	NA	0.949564
MP:0010784	abnormal forestomach morphology	0	0	:	1.41643e-05	0.000565444	1	NA	NA	0.949564
MP:0000264	failure of vascular branching	0	0	:	2.65879e-05	0.0010614	1	NA	NA	0.949564
MP:0000786	abnormal embryonic neuroepithelial layer differentiation	0	0	:	3.32322e-05	0.00132664	1	NA	NA	0.949564
MP:0004809	increased hematopoietic stem cell number	0	0	:	0.000134712	0.00537778	1	NA	NA	0.949564
MP:0012254	absent intersomitic vessels	0	0	:	1.3397e-05	0.000534815	1	NA	NA	0.949564
MP:0001435	no suckling reflex	0	0	:	5.88943e-05	0.00235109	1	NA	NA	0.949564
MP:0001491	unresponsive to tactile stimuli	0	0	:	7.57386e-05	0.00302352	1	NA	NA	0.949564
MP:0001956	hypopnea	0	0	:	7.61512e-06	0.000303999	1	NA	NA	0.949564
MP:0002739	abnormal olfactory bulb development	0	0	:	0.000102304	0.00408401	1	NA	NA	0.949564
MP:0002883	chromatolysis	0	0	:	3.22132e-05	0.00128597	1	NA	NA	0.949564
MP:0001071	abnormal facial nerve morphology	0	0	:	6.07821e-05	0.00242645	1	NA	NA	0.949564
MP:0004270	analgesia	0	0	:	8.3506e-05	0.0033336	1	NA	NA	0.949564
MP:0001076	abnormal hypoglossal nerve morphology	0	0	:	9.22394e-05	0.00368224	1	NA	NA	0.949564
MP:0008439	abnormal cortical plate morphology	0	0	:	0.000114572	0.00457379	1	NA	NA	0.949564
MP:0002921	abnormal post-tetanic potentiation	0	0	:	5.95493e-05	0.00237724	1	NA	NA	0.949564
MP:0005112	abnormal spinal cord ventral horn morphology	0	0	:	5.90144e-05	0.00235589	1	NA	NA	0.949564
MP:0002923	increased post-tetanic potentiation	0	0	:	2.24635e-05	0.000896755	1	NA	NA	0.949564
MP:0003222	increased cardiomyocyte apoptosis	0	0	:	0.00016235	0.00648109	1	NA	NA	0.949564
MP:0003288	intestinal edema	0	0	:	3.89307e-05	0.00155413	1	NA	NA	0.949564
MP:0003221	abnormal cardiomyocyte apoptosis	0	0	:	0.000186519	0.00744595	1	NA	NA	0.949564
MP:0008876	decreased uterine NK cell number	0	0	:	1.55856e-05	0.000622184	1	NA	NA	0.949564
MP:0004057	thin myocardium compact layer	0	0	:	0.000175977	0.0070251	1	NA	NA	0.949564
MP:0008054	abnormal uterine NK cell morphology	0	0	:	3.17854e-05	0.00126889	1	NA	NA	0.949564
MP:0004056	abnormal myocardium compact layer morphology	0	0	:	0.00029802	0.0118971	1	NA	NA	0.949564
MP:0002450	abnormal lymph organ development	0	0	:	4.56392e-05	0.00182194	1	NA	NA	0.949564
MP:0010776	abnormal placenta metrial gland morphology	0	0	:	3.17854e-05	0.00126889	1	NA	NA	0.949564
MP:0005641	increased mean corpuscular hemoglobin concentration	0	0	:	5.87209e-05	0.00234417	1	NA	NA	0.949564
MP:0008255	decreased megakaryocyte cell number	0	0	:	5.57654e-05	0.00222618	1	NA	NA	0.949564
MP:0010133	increased DN3 thymocyte number	0	0	:	2.76911e-05	0.00110544	1	NA	NA	0.949564
MP:0010136	decreased DN4 thymocyte number	0	0	:	4.95986e-05	0.00198	1	NA	NA	0.949564
MP:0010132	decreased DN2 thymocyte number	0	0	:	2.46131e-05	0.000982569	1	NA	NA	0.949564
MP:0010130	decreased DN1 thymic pro-T cell number	0	0	:	2.70968e-05	0.00108172	1	NA	NA	0.949564
MP:0000709	enlarged thymus	0	0	:	0.000130433	0.00520697	1	NA	NA	0.949564
MP:0008716	increased lung non-small cell carcinoma incidence	0	0	:	0.000148832	0.00594146	1	NA	NA	0.949564
MP:0013585	thymus cortex atrophy	0	0	:	2.18631e-05	0.000872787	1	NA	NA	0.949564
MP:0008720	impaired neutrophil chemotaxis	0	0	:	8.38945e-05	0.00334911	1	NA	NA	0.949564
MP:0009277	increased brain tumor incidence	0	0	:	6.18423e-05	0.00246878	1	NA	NA	0.949564
MP:0010281	increased nervous system tumor incidence	0	0	:	0.000132981	0.00530866	1	NA	NA	0.949564
MP:0006283	increased medulloblastoma incidence	0	0	:	4.70184e-05	0.001877	1	NA	NA	0.949564
MP:0004297	abnormal proprioceptive neuron morphology	0	0	:	2.49307e-05	0.000995247	1	NA	NA	0.949564
MP:0004144	hypotonia	0	0	:	1.86568e-05	0.000744789	1	NA	NA	0.949564
MP:0009684	abnormal spinal cord lateral motor column morphology	0	0	:	5.76826e-06	0.000230272	1	NA	NA	0.949564
MP:0004835	abnormal miniature endplate potential	0	0	:	8.35079e-05	0.00333368	1	NA	NA	0.949564
MP:0003647	absent oligodendrocytes	0	0	:	5.81837e-06	0.000232272	1	NA	NA	0.949564
MP:0004142	abnormal muscle tone	0	0	:	0.000134953	0.00538741	1	NA	NA	0.949564
MP:0001404	no spontaneous movement	0	0	:	5.83115e-05	0.00232783	1	NA	NA	0.949564
MP:0002913	abnormal PNS synaptic transmission	0	0	:	9.38717e-05	0.0037474	1	NA	NA	0.949564
MP:0004100	abnormal spinal cord interneuron morphology	0	0	:	5.66599e-05	0.00226189	1	NA	NA	0.949564
MP:0009289	decreased epididymal fat pad weight	0	0	:	7.29574e-05	0.0029125	1	NA	NA	0.949564
MP:0000938	motor neuron degeneration	0	0	:	9.78893e-05	0.00390779	1	NA	NA	0.949564
MP:0000954	decreased oligodendrocyte progenitor number	0	0	:	1.30664e-05	0.000521618	1	NA	NA	0.949564
MP:0006429	abnormal hyaline cartilage morphology	0	0	:	6.5312e-05	0.00260729	1	NA	NA	0.949564
MP:0000167	decreased chondrocyte number	0	0	:	4.25008e-05	0.00169665	1	NA	NA	0.949564
MP:0003807	camptodactyly	0	0	:	4.70626e-06	0.000187876	1	NA	NA	0.949564
MP:0003200	calcified joint	0	0	:	5.01912e-06	0.000200366	1	NA	NA	0.949564
MP:0006433	abnormal articular cartilage morphology	0	0	:	2.82757e-05	0.00112878	1	NA	NA	0.949564
MP:0010102	increased caudal vertebrae number	0	0	:	1.37307e-05	0.000548135	1	NA	NA	0.949564
MP:0009759	abnormal hair follicle bulge morphology	0	0	:	3.62535e-05	0.00144726	1	NA	NA	0.949564
MP:0001192	scaly skin	0	0	:	0.000119089	0.00475411	1	NA	NA	0.949564
MP:0003941	abnormal skin development	0	0	:	5.3284e-05	0.00212713	1	NA	NA	0.949564
MP:0001233	abnormal epidermis suprabasal layer morphology	0	0	:	5.13624e-05	0.00205041	1	NA	NA	0.949564
MP:0003197	nephrocalcinosis	0	0	:	1.29796e-05	0.000518154	1	NA	NA	0.949564
MP:0010873	decreased trabecular bone mass	0	0	:	3.89908e-05	0.00155653	1	NA	NA	0.949564
MP:0008142	decreased small intestinal villus size	0	0	:	1.6202e-05	0.000646794	1	NA	NA	0.949564
MP:0010684	abnormal hair follicle outer root sheath morphology	0	0	:	5.94371e-05	0.00237276	1	NA	NA	0.949564
MP:0010380	abnormal inner cell mass apoptosis	0	0	:	6.6346e-05	0.00264857	1	NA	NA	0.949564
MP:0004650	increased lumbar vertebrae number	0	0	:	1.22028e-05	0.000487142	1	NA	NA	0.949564
MP:0010978	absent ureteric bud	0	0	:	2.57613e-05	0.0010284	1	NA	NA	0.949564
MP:0001539	decreased caudal vertebrae number	0	0	:	9.14185e-05	0.00364947	1	NA	NA	0.949564
MP:0011364	abnormal metanephros morphology	0	0	:	6.44153e-05	0.00257149	1	NA	NA	0.949564
MP:0001001	abnormal chemoreceptor morphology	0	0	:	4.18098e-05	0.00166907	1	NA	NA	0.949564
MP:0005216	abnormal pancreatic alpha cell morphology	0	0	:	8.29797e-05	0.00331259	1	NA	NA	0.949564
MP:0006092	abnormal olfactory sensory neuron morphology	0	0	:	2.78243e-05	0.00111076	1	NA	NA	0.949564
MP:0009167	increased pancreatic islet number	0	0	:	1.5624e-05	0.000623717	1	NA	NA	0.949564
MP:0009146	abnormal pancreatic acinar cell morphology	0	0	:	4.836e-05	0.00193056	1	NA	NA	0.949564
MP:0006095	absent amacrine cells	0	0	:	6.80455e-06	0.000271641	1	NA	NA	0.949564
MP:0004656	absent sacral vertebrae	0	0	:	8.28015e-06	0.000330548	1	NA	NA	0.949564
MP:0009171	enlarged pancreatic islets	0	0	:	0.000104736	0.00418113	1	NA	NA	0.949564
MP:0004651	increased thoracic vertebrae number	0	0	:	2.6189e-05	0.00104548	1	NA	NA	0.949564
MP:0009149	decreased pancreatic acinar cell number	0	0	:	5.68557e-06	0.000226971	1	NA	NA	0.949564
MP:0012535	abnormal optic fissure closure	0	0	:	2.52849e-05	0.00100939	1	NA	NA	0.949564
MP:0000464	increased presacral vertebrae number	0	0	:	2.94458e-05	0.00117549	1	NA	NA	0.949564
MP:0004615	cervical vertebral transformation	0	0	:	7.46705e-05	0.00298088	1	NA	NA	0.949564
MP:0005491	pancreatic islet hyperplasia	0	0	:	8.37991e-05	0.0033453	1	NA	NA	0.949564
MP:0009145	abnormal pancreatic acinus morphology	0	0	:	7.82409e-05	0.00312341	1	NA	NA	0.949564
MP:0002983	increased retinal ganglion cell number	0	0	:	1.78323e-05	0.000711873	1	NA	NA	0.949564
MP:0009166	abnormal pancreatic islet number	0	0	:	7.20535e-05	0.00287641	1	NA	NA	0.949564
MP:0005220	abnormal exocrine pancreas morphology	0	0	:	0.000131307	0.00524183	1	NA	NA	0.949564
MP:0009176	increased pancreatic alpha cell number	0	0	:	3.96434e-05	0.00158258	1	NA	NA	0.949564
MP:0009114	decreased pancreatic beta cell mass	0	0	:	7.6973e-05	0.0030728	1	NA	NA	0.949564
MP:0001327	decreased retinal photoreceptor cell number	0	0	:	8.25062e-05	0.00329369	1	NA	NA	0.949564
MP:0003722	absent ureter	0	0	:	4.89583e-05	0.00195444	1	NA	NA	0.949564
MP:0008514	absent retinal inner plexiform layer	0	0	:	5.75859e-06	0.000229886	1	NA	NA	0.949564
MP:0009112	abnormal pancreatic beta cell mass	0	0	:	0.000104548	0.0041736	1	NA	NA	0.949564
MP:0003604	single kidney	0	0	:	0.000100013	0.00399259	1	NA	NA	0.949564
MP:0000520	absent kidney	0	0	:	0.000152014	0.00606846	1	NA	NA	0.949564
MP:0011174	lipodystrophy	0	0	:	9.66852e-06	0.000385972	1	NA	NA	0.949564
MP:0008664	decreased interleukin-12 secretion	0	0	:	4.17553e-05	0.00166689	1	NA	NA	0.949564
MP:0011118	abnormal susceptibility to weight loss	0	0	:	8.34404e-05	0.00333098	1	NA	NA	0.949564
MP:0005617	increased susceptibility to type IV hypersensitivity reaction	0	0	:	2.72734e-05	0.00108877	1	NA	NA	0.949564
MP:0002534	abnormal type IV hypersensitivity reaction	0	0	:	6.60649e-05	0.00263735	1	NA	NA	0.949564
MP:0010180	increased susceptibility to weight loss	0	0	:	6.799e-05	0.0027142	1	NA	NA	0.949564
MP:0001661	extended life span	0	0	:	9.4603e-05	0.0037766	1	NA	NA	0.949564
MP:0005058	abnormal lysosome morphology	0	0	:	7.84693e-05	0.00313254	1	NA	NA	0.949564
MP:0011957	decreased compensatory feeding amount	0	0	:	6.12283e-06	0.000244426	1	NA	NA	0.949564
MP:0011956	abnormal compensatory feeding amount	0	0	:	6.12283e-06	0.000244426	1	NA	NA	0.949564
MP:0009305	decreased retroperitoneal fat pad weight	0	0	:	2.71115e-05	0.0010823	1	NA	NA	0.949564
MP:0005337	abnormal retroperitoneal fat pad morphology	0	0	:	5.01772e-05	0.0020031	1	NA	NA	0.949564
MP:0005606	increased bleeding time	0	0	:	0.000145379	0.00580361	1	NA	NA	0.949564
MP:0009549	decreased platelet aggregation	0	0	:	0.000119425	0.00476752	1	NA	NA	0.949564
MP:0003382	straub tail	0	0	:	6.08601e-05	0.00242957	1	NA	NA	0.949564
MP:0012111	failure of morula compaction	0	0	:	1.38044e-05	0.000551077	1	NA	NA	0.949564
MP:0003484	abnormal channel response	0	0	:	0.000110141	0.00439688	1	NA	NA	0.949564
MP:0001400	hyperresponsive	0	0	:	2.04204e-05	0.000815195	1	NA	NA	0.949564
MP:0001957	apnea	0	0	:	4.23307e-05	0.00168986	1	NA	NA	0.949564
MP:0005192	increased motor neuron number	0	0	:	4.65509e-05	0.00185833	1	NA	NA	0.949564
MP:0001529	abnormal vocalization	0	0	:	0.000134045	0.00535116	1	NA	NA	0.949564
MP:0004931	enlarged epididymis	0	0	:	2.89066e-05	0.00115397	1	NA	NA	0.949564
MP:0001167	prostate gland epithelial hyperplasia	0	0	:	5.73005e-06	0.000228747	1	NA	NA	0.949564
MP:0011760	abnormal ureteric bud tip morphology	0	0	:	1.09668e-05	0.000437802	1	NA	NA	0.949564
MP:0003672	abnormal ureter development	0	0	:	4.64697e-05	0.00185509	1	NA	NA	0.949564
MP:0011334	abnormal nephrogenic zone morphology	0	0	:	3.46824e-05	0.00138454	1	NA	NA	0.949564
MP:0003605	fused kidneys	0	0	:	5.53075e-06	0.00022079	1	NA	NA	0.949564
MP:0001168	abnormal prostate gland epithelium morphology	0	0	:	2.73205e-05	0.00109065	1	NA	NA	0.949564
MP:0011486	ectopic ureter	0	0	:	6.95491e-06	0.000277643	1	NA	NA	0.949564
MP:0010980	ectopic ureteric bud	0	0	:	2.42436e-05	0.000967818	1	NA	NA	0.949564
MP:0011797	blind ureter	0	0	:	7.95753e-06	0.000317669	1	NA	NA	0.949564
MP:0011028	impaired branching involved in bronchus morphogenesis	0	0	:	1.10462e-05	0.000440971	1	NA	NA	0.949564
MP:0003270	intestinal obstruction	0	0	:	5.14529e-05	0.00205403	1	NA	NA	0.949564
MP:0009652	abnormal palatal rugae morphology	0	0	:	2.4337e-05	0.000971547	1	NA	NA	0.949564
MP:0001046	abnormal enteric neuron morphology	0	0	:	5.39777e-05	0.00215482	1	NA	NA	0.949564
MP:0011082	abnormal gastrointestinal motility	0	0	:	0.000124992	0.00498973	1	NA	NA	0.949564
MP:0011024	abnormal branching involved in lung morphogenesis	0	0	:	9.43746e-05	0.00376748	1	NA	NA	0.949564
MP:0011027	abnormal branching involved in bronchus morphogenesis	0	0	:	1.10462e-05	0.000440971	1	NA	NA	0.949564
MP:0004302	abnormal Deiters cell morphology	0	0	:	2.15989e-05	0.000862241	1	NA	NA	0.949564
MP:0002264	abnormal bronchus morphology	0	0	:	7.72492e-05	0.00308383	1	NA	NA	0.949564
MP:0004300	abnormal organ of Corti supporting cell morphology	0	0	:	8.54867e-05	0.00341267	1	NA	NA	0.949564
MP:0004548	dilated esophagus	0	0	:	2.27933e-05	0.000909918	1	NA	NA	0.949564
MP:0003825	abnormal pillar cell morphology	0	0	:	2.22011e-05	0.00088628	1	NA	NA	0.949564
MP:0001045	abnormal enteric ganglia morphology	0	0	:	2.921e-05	0.00116608	1	NA	NA	0.949564
MP:0004033	supernumerary teeth	0	0	:	2.84316e-05	0.001135	1	NA	NA	0.949564
MP:0004401	increased cochlear outer hair cell number	0	0	:	5.70517e-05	0.00227753	1	NA	NA	0.949564
MP:0001044	abnormal enteric nervous system morphology	0	0	:	8.12683e-05	0.00324427	1	NA	NA	0.949564
MP:0009815	decreased prostaglandin level	0	0	:	2.54707e-05	0.0010168	1	NA	NA	0.949564
MP:0003306	small intestinal inflammation	0	0	:	7.01541e-05	0.00280059	1	NA	NA	0.949564
MP:0009811	abnormal prostaglandin level	0	0	:	3.90632e-05	0.00155942	1	NA	NA	0.949564
MP:0008531	increased chemical nociceptive threshold	0	0	:	4.35484e-05	0.00173847	1	NA	NA	0.949564
MP:0002735	abnormal chemical nociception	0	0	:	8.8197e-05	0.00352087	1	NA	NA	0.949564
MP:0006262	increased testis tumor incidence	0	0	:	5.30166e-05	0.00211645	1	NA	NA	0.949564
MP:0000131	abnormal long bone epiphysis morphology	0	0	:	5.36869e-05	0.00214321	1	NA	NA	0.949564
MP:0001204	decreased sensitivity to skin irradiation	0	0	:	7.23196e-06	0.000288704	1	NA	NA	0.949564
MP:0010384	increased renal carcinoma incidence	0	0	:	3.03349e-05	0.00121099	1	NA	NA	0.949564
MP:0004025	polyploidy	0	0	:	4.26387e-05	0.00170216	1	NA	NA	0.949564
MP:0008883	abnormal enterocyte proliferation	0	0	:	6.92656e-05	0.00276512	1	NA	NA	0.949564
MP:0008409	increased cellular sensitivity to hydroxyurea	0	0	:	1.84945e-05	0.000738309	1	NA	NA	0.949564
MP:0008538	decreased zigzag hair amount	0	0	:	3.74631e-06	0.000149554	1	NA	NA	0.949564
MP:0002774	small prostate gland	0	0	:	2.09416e-05	0.000836	1	NA	NA	0.949564
MP:0004207	increased squamous cell carcinoma incidence	0	0	:	0.000114724	0.00457985	1	NA	NA	0.949564
MP:0002267	abnormal bronchiole morphology	0	0	:	9.80973e-05	0.00391609	1	NA	NA	0.949564
MP:0010289	increased urinary system tumor incidence	0	0	:	9.26677e-05	0.00369934	1	NA	NA	0.949564
MP:0009583	increased keratinocyte proliferation	0	0	:	6.41433e-05	0.00256063	1	NA	NA	0.949564
MP:0011512	mesangial cell interposition	0	0	:	1.25709e-05	0.000501835	1	NA	NA	0.949564
MP:0004962	decreased prostate gland weight	0	0	:	1.24517e-05	0.00049708	1	NA	NA	0.949564
MP:0004432	abnormal cochlear hair cell physiology	0	0	:	5.69482e-05	0.0022734	1	NA	NA	0.949564
MP:0013442	abnormal Harderian gland size	0	0	:	1.71483e-05	0.000684569	1	NA	NA	0.949564
MP:0004500	increased incidence of tumors by ionizing radiation induction	0	0	:	3.55199e-05	0.00141797	1	NA	NA	0.949564
MP:0011333	abnormal kidney inner medulla morphology	0	0	:	2.82604e-06	0.000112817	1	NA	NA	0.949564
MP:0008277	abnormal sternum ossification	0	0	:	0.000107182	0.00427875	1	NA	NA	0.949564
MP:0003010	decreased mortality induced by ionizing radiation	0	0	:	9.81295e-06	0.000391738	1	NA	NA	0.949564
MP:0014040	increased cellular sensitivity to DNA damaging agents	0	0	:	7.46899e-05	0.00298166	1	NA	NA	0.949564
MP:0003750	increased mouth tumor incidence	0	0	:	7.61981e-05	0.00304187	1	NA	NA	0.949564
MP:0009582	abnormal keratinocyte proliferation	0	0	:	0.000103466	0.00413041	1	NA	NA	0.949564
MP:0004353	abnormal deltoid tuberosity morphology	0	0	:	4.01516e-05	0.00160287	1	NA	NA	0.949564
MP:0000005	increased brown adipose tissue amount	0	0	:	6.03284e-05	0.00240834	1	NA	NA	0.949564
MP:0030179	abnormal oral epithelium morphology	0	0	:	6.07655e-06	0.000242579	1	NA	NA	0.949564
MP:0008542	enlarged cervical lymph nodes	0	0	:	1.81554e-05	0.000724771	1	NA	NA	0.949564
MP:0006270	abnormal mammary gland growth during lactation	0	0	:	6.04579e-05	0.00241351	1	NA	NA	0.949564
MP:0009292	increased inguinal fat pad weight	0	0	:	2.29257e-05	0.000915205	1	NA	NA	0.949564
MP:0000405	abnormal auchene hair morphology	0	0	:	2.33062e-05	0.000930394	1	NA	NA	0.949564
MP:0003237	abnormal lens epithelium morphology	0	0	:	6.44975e-05	0.00257477	1	NA	NA	0.949564
MP:0011453	abnormal glomerular capillary endothelium morphology	0	0	:	4.87112e-05	0.00194457	1	NA	NA	0.949564
MP:0000540	abnormal urinary bladder urothelium morphology	0	0	:	3.70249e-05	0.00147805	1	NA	NA	0.949564
MP:0009550	increased urinary bladder carcinoma incidence	0	0	:	3.02808e-05	0.00120882	1	NA	NA	0.949564
MP:0004396	decreased cochlear inner hair cell number	0	0	:	4.89536e-05	0.00195425	1	NA	NA	0.949564
MP:0000400	abnormal awl hair morphology	0	0	:	2.54603e-05	0.00101639	1	NA	NA	0.949564
MP:0008009	delayed cellular replicative senescence	0	0	:	2.06476e-05	0.000824263	1	NA	NA	0.949564
MP:0005248	abnormal Harderian gland morphology	0	0	:	3.74171e-05	0.00149371	1	NA	NA	0.949564
MP:0009321	increased histiocytic sarcoma incidence	0	0	:	7.06307e-05	0.00281961	1	NA	NA	0.949564
MP:0000149	abnormal scapula morphology	0	0	:	0.000126149	0.00503594	1	NA	NA	0.949564
MP:0002351	abnormal cervical lymph node morphology	0	0	:	2.95501e-05	0.00117966	1	NA	NA	0.949564
MP:0010268	decreased lymphoma incidence	0	0	:	2.67351e-05	0.00106728	1	NA	NA	0.949564
MP:0004354	absent deltoid tuberosity	0	0	:	2.74016e-05	0.00109388	1	NA	NA	0.949564
MP:0010294	increased kidney tumor incidence	0	0	:	6.45658e-05	0.0025775	1	NA	NA	0.949564
MP:0004321	short sternum	0	0	:	0.000114535	0.0045723	1	NA	NA	0.949564
MP:0008906	abnormal parametrial fat pad morphology	0	0	:	6.13675e-06	0.000244982	1	NA	NA	0.949564
MP:0002581	abnormal ileum morphology	0	0	:	6.55149e-05	0.00261539	1	NA	NA	0.949564
MP:0004394	abnormal cochlear inner hair cell number	0	0	:	9.41862e-05	0.00375996	1	NA	NA	0.949564
MP:0030131	abnormal periodontium morphology	0	0	:	2.11687e-05	0.000845065	1	NA	NA	0.949564
MP:0003630	abnormal urothelium morphology	0	0	:	6.31624e-05	0.00252147	1	NA	NA	0.949564
MP:0000402	abnormal zigzag hair morphology	0	0	:	4.09444e-05	0.00163452	1	NA	NA	0.949564
MP:0013446	enlarged Harderian gland	0	0	:	1.37129e-05	0.000547428	1	NA	NA	0.949564
MP:0008411	decreased cellular sensitivity to ultraviolet irradiation	0	0	:	2.64671e-05	0.00105658	1	NA	NA	0.949564
MP:0011427	mesangial cell hyperplasia	0	0	:	5.91046e-05	0.00235948	1	NA	NA	0.949564
MP:0004320	split sternum	0	0	:	6.7816e-05	0.00270725	1	NA	NA	0.949564
MP:0000153	rib bifurcation	0	0	:	2.79725e-05	0.00111668	1	NA	NA	0.949564
MP:0004192	abnormal kidney pyramid morphology	0	0	:	6.90414e-05	0.00275617	1	NA	NA	0.949564
MP:0000761	thin diaphragm muscle	0	0	:	0.000105659	0.00421797	1	NA	NA	0.949564
MP:0010318	increased salivary gland tumor incidence	0	0	:	5.18561e-05	0.00207012	1	NA	NA	0.949564
MP:0008410	increased cellular sensitivity to ultraviolet irradiation	0	0	:	8.37527e-05	0.00334345	1	NA	NA	0.949564
MP:0008402	increased cellular sensitivity to alkylating agents	0	0	:	7.46899e-05	0.00298166	1	NA	NA	0.949564
MP:0008882	abnormal enterocyte physiology	0	0	:	0.000128321	0.00512263	1	NA	NA	0.949564
MP:0003893	increased hepatocyte proliferation	0	0	:	6.80486e-05	0.00271654	1	NA	NA	0.949564
MP:0009592	increased Leydig cell tumor incidence	0	0	:	2.69528e-06	0.000107597	1	NA	NA	0.949564
MP:0005341	decreased susceptibility to atherosclerosis	0	0	:	5.06977e-05	0.00202388	1	NA	NA	0.949564
MP:0011703	increased fibroblast proliferation	0	0	:	8.68418e-05	0.00346677	1	NA	NA	0.949564
MP:0008463	abnormal peripheral lymph node morphology	0	0	:	6.38436e-05	0.00254867	1	NA	NA	0.949564
MP:0006073	abnormal retinal bipolar cell morphology	0	0	:	0.000146095	0.00583219	1	NA	NA	0.949564
MP:0006075	abnormal retinal cone bipolar cell morphology	0	0	:	1.26013e-05	0.000503052	1	NA	NA	0.949564
MP:0009865	abnormal aorta smooth muscle morphology	0	0	:	4.88901e-05	0.00195172	1	NA	NA	0.949564
MP:0003888	liver hemorrhage	0	0	:	7.19743e-05	0.00287325	1	NA	NA	0.949564
MP:0011514	skin hemorrhage	0	0	:	5.39741e-05	0.00215467	1	NA	NA	0.949564
MP:0009873	abnormal aorta tunica media morphology	0	0	:	0.000129494	0.00516946	1	NA	NA	0.949564
MP:0008596	increased circulating interleukin-6 level	0	0	:	0.000123308	0.00492254	1	NA	NA	0.949564
MP:0005634	decreased circulating sodium level	0	0	:	3.17422e-05	0.00126716	1	NA	NA	0.949564
MP:0001613	abnormal vasodilation	0	0	:	0.000124006	0.00495037	1	NA	NA	0.949564
MP:0008722	abnormal chemokine secretion	0	0	:	4.27085e-05	0.00170494	1	NA	NA	0.949564
MP:0005591	decreased vasodilation	0	0	:	3.82753e-05	0.00152797	1	NA	NA	0.949564
MP:0030229	abnormal craniofacial suture morphology	0	0	:	0.00016649	0.00664636	1	NA	NA	0.949564
MP:0005270	abnormal zygomatic bone morphology	0	0	:	6.93349e-05	0.00276789	1	NA	NA	0.949564
MP:0030091	macrodontia	0	0	:	4.93154e-05	0.00196869	1	NA	NA	0.949564
MP:0009480	distended cecum	0	0	:	1.24965e-05	0.000498868	1	NA	NA	0.949564
MP:0003968	abnormal growth hormone level	0	0	:	0.000132803	0.00530155	1	NA	NA	0.949564
MP:0004701	decreased circulating insulin-like growth factor I level	0	0	:	0.000106466	0.00425017	1	NA	NA	0.949564
MP:0004149	increased bone strength	0	0	:	9.70727e-06	0.000387519	1	NA	NA	0.949564
MP:0002835	abnormal cranial suture morphology	0	0	:	0.000156697	0.00625543	1	NA	NA	0.949564
MP:0008831	abnormal insulin-like growth factor I level	0	0	:	0.000117628	0.00469576	1	NA	NA	0.949564
MP:0000161	scoliosis	0	0	:	8.50426e-05	0.00339494	1	NA	NA	0.949564
MP:0005123	increased circulating growth hormone level	0	0	:	2.71368e-05	0.00108332	1	NA	NA	0.949564
MP:0004831	long incisors	0	0	:	4.93154e-05	0.00196869	1	NA	NA	0.949564
MP:0004700	abnormal circulating insulin-like growth factor I level	0	0	:	0.000113181	0.00451826	1	NA	NA	0.949564
MP:0004469	abnormal zygomatic arch morphology	0	0	:	4.3606e-05	0.00174077	1	NA	NA	0.949564
MP:0005114	premature hair loss	0	0	:	4.56876e-05	0.00182387	1	NA	NA	0.949564
MP:0005137	increased growth hormone level	0	0	:	4.41949e-05	0.00176428	1	NA	NA	0.949564
MP:0008843	absent subcutaneous adipose tissue	0	0	:	3.17674e-05	0.00126817	1	NA	NA	0.949564
MP:0004675	rib fractures	0	0	:	2.67911e-05	0.00106951	1	NA	NA	0.949564
MP:0000494	abnormal cecum morphology	0	0	:	6.70959e-05	0.0026785	1	NA	NA	0.949564
MP:0009584	decreased keratinocyte proliferation	0	0	:	4.03075e-05	0.0016091	1	NA	NA	0.949564
MP:0002041	increased pituitary adenoma incidence	0	0	:	2.50053e-05	0.000998223	1	NA	NA	0.949564
MP:0004565	small myocardial fiber	0	0	:	6.09983e-05	0.00243508	1	NA	NA	0.949564
MP:0003496	increased thyroid adenoma incidence	0	0	:	1.46278e-05	0.000583951	1	NA	NA	0.949564
MP:0010316	increased thyroid tumor incidence	0	0	:	5.25469e-05	0.0020977	1	NA	NA	0.949564
MP:0003607	abnormal prostate gland physiology	0	0	:	3.72642e-05	0.00148761	1	NA	NA	0.949564
MP:0004496	abnormal organ of Corti supporting cell number	0	0	:	4.28225e-05	0.0017095	1	NA	NA	0.949564
MP:0004954	abnormal thymus weight	0	0	:	0.000135357	0.0054035	1	NA	NA	0.949564
MP:0003498	thyroid gland hyperplasia	0	0	:	1.16803e-05	0.000466282	1	NA	NA	0.949564
MP:0002027	increased lung adenocarcinoma incidence	0	0	:	0.00013587	0.00542401	1	NA	NA	0.949564
MP:0005355	enlarged thyroid gland	0	0	:	2.15376e-05	0.000859792	1	NA	NA	0.949564
MP:0009092	endometrium hyperplasia	0	0	:	3.91038e-05	0.00156104	1	NA	NA	0.949564
MP:0002031	increased adrenal gland tumor incidence	0	0	:	5.10931e-05	0.00203966	1	NA	NA	0.949564
MP:0013539	increased ovary adenoma incidence	0	0	:	5.53826e-06	0.00022109	1	NA	NA	0.949564
MP:0002036	increased rhabdomyosarcoma incidence	0	0	:	9.26515e-05	0.0036987	1	NA	NA	0.949564
MP:0004955	increased thymus weight	0	0	:	5.69563e-05	0.00227372	1	NA	NA	0.949564
MP:0020190	abnormal lung adenoma incidence	0	0	:	8.46161e-05	0.00337792	1	NA	NA	0.949564
MP:0000636	enlarged pituitary gland	0	0	:	1.58168e-05	0.000631415	1	NA	NA	0.949564
MP:0009363	abnormal secondary ovarian follicle morphology	0	0	:	4.85885e-05	0.00193968	1	NA	NA	0.949564
MP:0000275	heart hyperplasia	0	0	:	3.39702e-05	0.00135611	1	NA	NA	0.949564
MP:0000708	thymus hyperplasia	0	0	:	2.88655e-05	0.00115233	1	NA	NA	0.949564
MP:0001328	disorganized retinal layers	0	0	:	2.58337e-05	0.00103129	1	NA	NA	0.949564
MP:0000681	abnormal thyroid gland morphology	0	0	:	0.000134848	0.00538319	1	NA	NA	0.949564
MP:0010290	increased muscle tumor incidence	0	0	:	0.000113901	0.00454699	1	NA	NA	0.949564
MP:0008130	abnormal pituitary intermediate lobe morphology	0	0	:	2.12544e-05	0.000848486	1	NA	NA	0.949564
MP:0009006	prolonged estrous cycle	0	0	:	5.32037e-05	0.00212392	1	NA	NA	0.949564
MP:0002048	increased lung adenoma incidence	0	0	:	8.46161e-05	0.00337792	1	NA	NA	0.949564
MP:0002009	preneoplasia	0	0	:	2.6338e-05	0.00105143	1	NA	NA	0.949564
MP:0000642	enlarged adrenal glands	0	0	:	3.69621e-05	0.00147554	1	NA	NA	0.949564
MP:0013327	abnormal male reproductive gland physiology	0	0	:	9.93912e-05	0.00396775	1	NA	NA	0.949564
MP:0001433	polyphagia	0	0	:	8.83328e-05	0.00352629	1	NA	NA	0.949564
MP:0008301	adrenal medulla hyperplasia	0	0	:	2.30017e-05	0.00091824	1	NA	NA	0.949564
MP:0006321	increased myocardial fiber number	0	0	:	6.5363e-06	0.000260932	1	NA	NA	0.949564
MP:0009017	prolonged estrus	0	0	:	1.38653e-05	0.000553509	1	NA	NA	0.949564
MP:0008937	abnormal pituitary gland weight	0	0	:	7.29953e-06	0.000291401	1	NA	NA	0.949564
MP:0004143	muscle hypertonia	0	0	:	3.222e-05	0.00128624	1	NA	NA	0.949564
MP:0004395	increased cochlear inner hair cell number	0	0	:	5.57212e-05	0.00222442	1	NA	NA	0.949564
MP:0000635	pituitary gland hyperplasia	0	0	:	7.57294e-06	0.000302316	1	NA	NA	0.949564
MP:0008289	abnormal adrenal medulla morphology	0	0	:	4.26274e-05	0.00170171	1	NA	NA	0.949564
MP:0001999	photosensitivity	0	0	:	7.57026e-06	0.000302209	1	NA	NA	0.949564
MP:0009153	increased pancreas tumor incidence	0	0	:	6.79964e-05	0.00271445	1	NA	NA	0.949564
MP:0010320	increased pituitary gland tumor incidence	0	0	:	5.59877e-05	0.00223506	1	NA	NA	0.949564
MP:0009016	abnormal estrus	0	0	:	2.79296e-05	0.00111496	1	NA	NA	0.949564
MP:0010346	increased thyroid carcinoma incidence	0	0	:	3.44148e-05	0.00137386	1	NA	NA	0.949564
MP:0008105	increased amacrine cell number	0	0	:	1.89069e-05	0.000754773	1	NA	NA	0.949564
MP:0000840	abnormal epithalamus morphology	0	0	:	4.81032e-05	0.00192031	1	NA	NA	0.949564
MP:0008300	enlarged adrenal medulla	0	0	:	2.30017e-05	0.00091824	1	NA	NA	0.949564
MP:0008868	abnormal granulosa cell morphology	0	0	:	3.82041e-05	0.00152513	1	NA	NA	0.949564
MP:0008936	abnormal pituitary gland size	0	0	:	8.70448e-05	0.00347487	1	NA	NA	0.949564
MP:0001548	hyperlipidemia	0	0	:	4.10945e-05	0.00164051	1	NA	NA	0.949564
MP:0003721	increased tumor growth/size	0	0	:	7.11345e-05	0.00283973	1	NA	NA	0.949564
MP:0010237	abnormal skeletal muscle weight	0	0	:	0.000126312	0.00504246	1	NA	NA	0.949564
MP:0004232	decreased muscle weight	0	0	:	0.000169912	0.00678298	1	NA	NA	0.949564
MP:0004233	abnormal muscle weight	0	0	:	0.000177787	0.00709734	1	NA	NA	0.949564
MP:0010239	decreased skeletal muscle weight	0	0	:	0.000121619	0.00485511	1	NA	NA	0.949564
MP:0004403	absent cochlear outer hair cells	0	0	:	3.44952e-05	0.00137707	1	NA	NA	0.949564
MP:0008996	abnormal blood osmolality	0	0	:	1.25293e-05	0.000500177	1	NA	NA	0.949564
MP:0004844	abnormal vestibuloocular reflex	0	0	:	3.8696e-05	0.00154476	1	NA	NA	0.949564
MP:0005191	head tilt	0	0	:	7.81708e-05	0.00312062	1	NA	NA	0.949564
MP:0008997	increased blood osmolality	0	0	:	1.25293e-05	0.000500177	1	NA	NA	0.949564
MP:0004397	absent cochlear inner hair cells	0	0	:	1.98417e-05	0.00079209	1	NA	NA	0.949564
MP:0001396	unidirectional circling	0	0	:	3.39258e-05	0.00135434	1	NA	NA	0.949564
MP:0004405	absent cochlear hair cells	0	0	:	5.00473e-05	0.00199791	1	NA	NA	0.949564
MP:0004119	hypokalemia	0	0	:	8.94919e-06	0.000357256	1	NA	NA	0.949564
MP:0003349	abnormal circulating renin level	0	0	:	3.27938e-05	0.00130915	1	NA	NA	0.949564
MP:0004530	absent outer hair cell stereocilia	0	0	:	1.50566e-05	0.000601068	1	NA	NA	0.949564
MP:0000448	pointed snout	0	0	:	3.46366e-05	0.00138271	1	NA	NA	0.949564
MP:0003333	liver fibrosis	0	0	:	8.5454e-05	0.00341137	1	NA	NA	0.949564
MP:0004874	abnormal timing of postnatal eyelid opening	0	0	:	0.000140198	0.00559679	1	NA	NA	0.949564
MP:0005186	increased circulating progesterone level	0	0	:	6.49332e-06	0.000259217	1	NA	NA	0.949564
MP:0000528	delayed kidney development	0	0	:	4.33518e-05	0.00173063	1	NA	NA	0.949564
MP:0003719	abnormal pericyte morphology	0	0	:	4.47659e-05	0.00178708	1	NA	NA	0.949564
MP:0001290	delayed eyelid opening	0	0	:	9.33215e-05	0.00372544	1	NA	NA	0.949564
MP:0005607	decreased bleeding time	0	0	:	1.21785e-05	0.000486174	1	NA	NA	0.949564
MP:0013022	increased Ly6C high monocyte number	0	0	:	2.255e-05	0.000900209	1	NA	NA	0.949564
MP:0010452	retina microaneurysm	0	0	:	1.70923e-05	0.000682333	1	NA	NA	0.949564
MP:0009019	abnormal metestrus	0	0	:	1.18294e-05	0.000472236	1	NA	NA	0.949564
MP:0001211	wrinkled skin	0	0	:	5.49767e-05	0.0021947	1	NA	NA	0.949564
MP:0003279	aneurysm	0	0	:	0.000157439	0.00628504	1	NA	NA	0.949564
MP:0009010	abnormal diestrus	0	0	:	3.66217e-05	0.00146196	1	NA	NA	0.949564
MP:0009020	prolonged metestrus	0	0	:	7.51857e-06	0.000300145	1	NA	NA	0.949564
MP:0004126	thin hypodermis	0	0	:	1.49528e-05	0.000596925	1	NA	NA	0.949564
MP:0009018	short estrus	0	0	:	1.92538e-06	7.68622e-05	1	NA	NA	0.949564
MP:0002656	abnormal keratinocyte differentiation	0	0	:	5.81122e-05	0.00231987	1	NA	NA	0.949564
MP:0009392	retinal gliosis	0	0	:	1.14203e-05	0.000455906	1	NA	NA	0.949564
MP:0004125	abnormal venule morphology	0	0	:	2.83193e-05	0.00113052	1	NA	NA	0.949564
MP:0004903	abnormal uterus weight	0	0	:	4.7021e-05	0.0018771	1	NA	NA	0.949564
MP:0008793	abnormal lens epithelium apoptosis	0	0	:	2.11173e-05	0.000843012	1	NA	NA	0.949564
MP:0010254	nuclear cataracts	0	0	:	3.78909e-05	0.00151262	1	NA	NA	0.949564
MP:0008794	increased lens epithelium apoptosis	0	0	:	2.11173e-05	0.000843012	1	NA	NA	0.949564
MP:0009541	increased thymocyte apoptosis	0	0	:	8.08218e-05	0.00322645	1	NA	NA	0.949564
MP:0004250	tau protein deposits	0	0	:	3.33385e-05	0.00133089	1	NA	NA	0.949564
MP:0001407	short stride length	0	0	:	0.00013077	0.00522042	1	NA	NA	0.949564
MP:0012690	abnormal stride length	0	0	:	0.000139586	0.00557236	1	NA	NA	0.949564
MP:0012307	impaired spatial learning	0	0	:	0.000136183	0.0054365	1	NA	NA	0.949564
MP:0002014	increased papilloma incidence	0	0	:	0.00012389	0.00494574	1	NA	NA	0.949564
MP:0004135	abnormal mammary gland embryonic development	0	0	:	3.77076e-05	0.00150531	1	NA	NA	0.949564
MP:0008904	abnormal mammary fat pad morphology	0	0	:	8.84253e-06	0.000352998	1	NA	NA	0.949564
MP:0000662	abnormal branching of the mammary ductal tree	0	0	:	7.01125e-05	0.00279893	1	NA	NA	0.949564
MP:0001916	intracerebral hemorrhage	0	0	:	9.38421e-05	0.00374622	1	NA	NA	0.949564
MP:0001917	intraventricular hemorrhage	0	0	:	3.48239e-05	0.00139019	1	NA	NA	0.949564
MP:0004193	abnormal kidney papilla morphology	0	0	:	6.73747e-05	0.00268963	1	NA	NA	0.949564
MP:0013317	abnormal seminal vesicle development	0	0	:	9.86964e-06	0.000394001	1	NA	NA	0.949564
MP:0009709	hydrometra	0	0	:	9.10243e-06	0.000363373	1	NA	NA	0.949564
MP:0004920	increased placenta weight	0	0	:	3.06927e-05	0.00122527	1	NA	NA	0.949564
MP:0003123	paternal imprinting	0	0	:	3.00713e-05	0.00120046	1	NA	NA	0.949564
MP:0003572	abnormal uterus development	0	0	:	1.82429e-05	0.000728265	1	NA	NA	0.949564
MP:0001270	distended abdomen	0	0	:	0.000193288	0.00771616	1	NA	NA	0.949564
MP:0003158	dysphagia	0	0	:	2.29238e-06	9.15128e-05	1	NA	NA	0.949564
MP:0011304	kidney papillary atrophy	0	0	:	1.72235e-05	0.000687571	1	NA	NA	0.949564
MP:0004260	enlarged placenta	0	0	:	4.97329e-05	0.00198536	1	NA	NA	0.949564
MP:0009247	meteorism	0	0	:	6.4429e-05	0.00257204	1	NA	NA	0.949564
MP:0002292	abnormal gestational length	0	0	:	1.07575e-05	0.000429446	1	NA	NA	0.949564
MP:0009735	abnormal prostate gland development	0	0	:	2.01337e-05	0.000803747	1	NA	NA	0.949564
MP:0001938	delayed sexual maturation	0	0	:	4.41008e-05	0.00176053	1	NA	NA	0.949564
MP:0003787	abnormal imprinting	0	0	:	6.51148e-05	0.00259942	1	NA	NA	0.949564
MP:0011400	lethality, complete penetrance	0	0	:	7.03204e-05	0.00280723	1	NA	NA	0.949564
MP:0009152	increased pancreatic intraepithelial neoplasia incidence	0	0	:	2.25405e-05	0.000899828	1	NA	NA	0.949564
MP:0010727	increased glioblastoma incidence	0	0	:	2.12421e-05	0.000847996	1	NA	NA	0.949564
MP:0010301	increased stomach tumor incidence	0	0	:	4.74695e-05	0.00189501	1	NA	NA	0.949564
MP:0003789	increased osteosarcoma incidence	0	0	:	7.54834e-05	0.00301334	1	NA	NA	0.949564
MP:0004818	increased skeletal muscle mass	0	0	:	6.00511e-05	0.00239727	1	NA	NA	0.949564
MP:0003580	increased fibroma incidence	0	0	:	3.69404e-05	0.00147468	1	NA	NA	0.949564
MP:0009620	abnormal primary vitreous morphology	0	0	:	2.84525e-05	0.00113584	1	NA	NA	0.949564
MP:0009043	increased pancreas adenoma incidence	0	0	:	2.41465e-05	0.000963939	1	NA	NA	0.949564
MP:0000730	increased satellite cell number	0	0	:	2.10924e-05	0.000842018	1	NA	NA	0.949564
MP:0010313	increased osteoma incidence	0	0	:	1.5404e-05	0.000614936	1	NA	NA	0.949564
MP:0010711	persistent hyperplastic primary vitreous	0	0	:	2.51416e-05	0.00100367	1	NA	NA	0.949564
MP:0011804	increased cell migration	0	0	:	3.50854e-05	0.00140063	1	NA	NA	0.949564
MP:0009704	increased skin squamous cell carcinoma incidence	0	0	:	3.70372e-05	0.00147854	1	NA	NA	0.949564
MP:0010310	increased Schwannoma incidence	0	0	:	1.84198e-05	0.000735327	1	NA	NA	0.949564
MP:0003569	increased leiomyoma incidence	0	0	:	1.71604e-05	0.000685051	1	NA	NA	0.949564
MP:0010295	increased eye tumor incidence	0	0	:	1.49162e-05	0.000595464	1	NA	NA	0.949564
MP:0010309	increased mesothelioma incidence	0	0	:	1.33048e-05	0.000531134	1	NA	NA	0.949564
MP:0010363	increased fibrosarcoma incidence	0	0	:	3.70579e-05	0.00147937	1	NA	NA	0.949564
MP:0009336	increased splenocyte proliferation	0	0	:	2.41014e-05	0.000962139	1	NA	NA	0.949564
MP:0012192	abnormal keratinocyte migration	0	0	:	5.35415e-05	0.0021374	1	NA	NA	0.949564
MP:0002030	increased neurofibrosarcoma incidence	0	0	:	1.824e-05	0.000728151	1	NA	NA	0.949564
MP:0010278	increased glioma incidence	0	0	:	3.87481e-05	0.00154684	1	NA	NA	0.949564
MP:0003099	retinal detachment	0	0	:	3.56146e-05	0.00142175	1	NA	NA	0.949564
MP:0012193	increased keratinocyte migration	0	0	:	9.28909e-06	0.000370825	1	NA	NA	0.949564
MP:0010367	increased spindle cell carcinoma incidence	0	0	:	8.32496e-06	0.000332337	1	NA	NA	0.949564
MP:0009932	skin fibrosis	0	0	:	7.10015e-05	0.00283442	1	NA	NA	0.949564
MP:0002399	abnormal pluripotent precursor cell morphology	0	0	:	2.83116e-05	0.00113021	1	NA	NA	0.949564
MP:0003570	increased uterus leiomyoma incidence	0	0	:	1.71604e-05	0.000685051	1	NA	NA	0.949564
MP:0009151	increased pancreatic ductal adenocarcinoma incidence	0	0	:	2.03356e-05	0.000811806	1	NA	NA	0.949564
MP:0009222	increased uterus tumor incidence	0	0	:	4.27129e-05	0.00170512	1	NA	NA	0.949564
MP:0010280	increased skeletal tumor incidence	0	0	:	9.27009e-05	0.00370067	1	NA	NA	0.949564
MP:0002724	enhanced wound healing	0	0	:	4.87041e-05	0.00194429	1	NA	NA	0.949564
MP:0003336	pancreas cysts	0	0	:	2.80918e-05	0.00112144	1	NA	NA	0.949564
MP:0009334	abnormal splenocyte proliferation	0	0	:	4.81264e-05	0.00192123	1	NA	NA	0.949564
MP:0003398	increased skeletal muscle size	0	0	:	3.76916e-05	0.00150467	1	NA	NA	0.949564
MP:0004062	dilated heart right atrium	0	0	:	4.28885e-05	0.00171213	1	NA	NA	0.949564
MP:0011198	absent proamniotic cavity	0	0	:	1.56084e-05	0.000623097	1	NA	NA	0.949564
MP:0011197	abnormal proamniotic cavity morphology	0	0	:	4.64848e-05	0.0018557	1	NA	NA	0.949564
MP:0009435	abnormal miniature inhibitory postsynaptic currents	0	0	:	0.00013037	0.00520444	1	NA	NA	0.949564
MP:0013242	abnormal amino acid metabolism	0	0	:	4.06249e-06	0.000162177	1	NA	NA	0.949564
MP:0003860	abnormal carbon dioxide level	0	0	:	7.0508e-06	0.000281472	1	NA	NA	0.949564
MP:0013521	abnormal memory-marker CD4-positive NK T cell number	0	0	:	1.11292e-05	0.000444282	1	NA	NA	0.949564
MP:0013520	increased CD4-positive NK T cell number	0	0	:	1.62391e-06	6.48275e-05	1	NA	NA	0.949564
MP:0013518	abnormal CD4-positive NK T cell number	0	0	:	1.23309e-05	0.000492255	1	NA	NA	0.949564
MP:0010540	long stride length	0	0	:	7.13371e-06	0.000284781	1	NA	NA	0.949564
MP:0010011	ectopic hippocampus pyramidal cells	0	0	:	7.33074e-05	0.00292647	1	NA	NA	0.949564
MP:0008285	abnormal hippocampus granule cell layer	0	0	:	9.04783e-05	0.00361194	1	NA	NA	0.949564
MP:0009977	abnormal cerebellar granule cell migration	0	0	:	6.81264e-05	0.00271964	1	NA	NA	0.949564
MP:0004266	pale placenta	0	0	:	2.96347e-05	0.00118303	1	NA	NA	0.949564
MP:0008550	abnormal circulating interferon-beta level	0	0	:	2.25579e-05	0.000900521	1	NA	NA	0.949564
MP:0000239	absent common myeloid progenitor cells	0	0	:	3.3196e-05	0.0013252	1	NA	NA	0.949564
MP:0004230	abnormal embryonic erythrocyte morphology	0	0	:	6.9091e-05	0.00275815	1	NA	NA	0.949564
MP:0004229	abnormal embryonic erythropoiesis	0	0	:	3.6602e-05	0.00146117	1	NA	NA	0.949564
MP:0002944	increased lactate dehydrogenase level	0	0	:	3.24648e-05	0.00129601	1	NA	NA	0.949564
MP:0008573	increased circulating interferon-alpha level	0	0	:	1.5509e-05	0.000619129	1	NA	NA	0.949564
MP:0008549	abnormal circulating interferon-alpha level	0	0	:	2.72546e-05	0.00108802	1	NA	NA	0.949564
MP:0002943	abnormal lactate dehydrogenase level	0	0	:	7.89851e-05	0.00315312	1	NA	NA	0.949564
MP:0000688	lymphoid hyperplasia	0	0	:	6.96894e-05	0.00278204	1	NA	NA	0.949564
MP:0008522	abnormal lymph node germinal center morphology	0	0	:	4.47241e-05	0.00178541	1	NA	NA	0.949564
MP:0002413	abnormal megakaryocyte progenitor cell morphology	0	0	:	5.69024e-05	0.00227157	1	NA	NA	0.949564
MP:0008117	abnormal Langerhans cell morphology	0	0	:	2.04259e-05	0.000815412	1	NA	NA	0.949564
MP:0006416	abnormal rete testis morphology	0	0	:	1.65591e-05	0.000661046	1	NA	NA	0.949564
MP:0002220	large lymphoid organs	0	0	:	0.000118202	0.00471866	1	NA	NA	0.949564
MP:0006423	dilated rete testis	0	0	:	1.1004e-05	0.000439285	1	NA	NA	0.949564
MP:0002346	abnormal lymph node secondary follicle morphology	0	0	:	4.49769e-05	0.0017955	1	NA	NA	0.949564
MP:0009761	abnormal meiotic spindle morphology	0	0	:	1.58032e-05	0.00063087	1	NA	NA	0.949564
MP:0009851	abnormal Sertoli cell phagocytosis	0	0	:	1.13267e-05	0.000452166	1	NA	NA	0.949564
MP:0003706	abnormal cell nucleus count	0	0	:	2.45857e-05	0.000981475	1	NA	NA	0.949564
MP:0003707	increased cell nucleus count	0	0	:	2.32907e-05	0.000929775	1	NA	NA	0.949564
MP:0004981	decreased neuronal precursor cell number	0	0	:	0.0001317	0.00525755	1	NA	NA	0.949564
MP:0003708	binucleate	0	0	:	1.65539e-05	0.000660839	1	NA	NA	0.949564
MP:0009838	abnormal sperm axoneme morphology	0	0	:	8.51527e-06	0.000339934	1	NA	NA	0.949564
MP:0009376	abnormal manchette morphology	0	0	:	7.90836e-06	0.000315706	1	NA	NA	0.949564
MP:0000522	kidney cortex cysts	0	0	:	7.33264e-05	0.00292723	1	NA	NA	0.949564
MP:0013602	abnormal Leydig cell differentiation	0	0	:	1.11382e-05	0.000444641	1	NA	NA	0.949564
MP:0002050	increased pheochromocytoma incidence	0	0	:	3.92345e-05	0.00156626	1	NA	NA	0.949564
MP:0002348	abnormal lymph node medulla morphology	0	0	:	3.53241e-06	0.000141015	1	NA	NA	0.949564
MP:0004945	abnormal bone resorption	0	0	:	0.00018987	0.0075797	1	NA	NA	0.949564
MP:0000124	absent teeth	0	0	:	5.55678e-05	0.0022183	1	NA	NA	0.949564
MP:0002818	abnormal dentin morphology	0	0	:	2.70436e-05	0.00107959	1	NA	NA	0.949564
MP:0006398	increased long bone epiphyseal plate size	0	0	:	4.9373e-05	0.001971	1	NA	NA	0.949564
MP:0030542	abnormal dentin development	0	0	:	2.39025e-05	0.0009542	1	NA	NA	0.949564
MP:0004984	increased osteoclast cell number	0	0	:	0.000161	0.0064272	1	NA	NA	0.949564
MP:0000576	clubfoot	0	0	:	4.83203e-05	0.00192897	1	NA	NA	0.949564
MP:0008502	increased IgG3 level	0	0	:	6.86006e-05	0.00273857	1	NA	NA	0.949564
MP:0002928	abnormal bile duct morphology	0	0	:	0.000123908	0.00494648	1	NA	NA	0.949564
MP:0008690	increased interleukin-23 secretion	0	0	:	7.51194e-06	0.000299881	1	NA	NA	0.949564
MP:0008123	abnormal plasmacytoid dendritic cell number	0	0	:	8.4916e-05	0.00338989	1	NA	NA	0.949564
MP:0008689	abnormal interleukin-23 secretion	0	0	:	1.91923e-05	0.000766166	1	NA	NA	0.949564
MP:0008524	increased plasmacytoid dendritic cell number	0	0	:	6.73149e-05	0.00268725	1	NA	NA	0.949564
MP:0008670	decreased interleukin-12b secretion	0	0	:	2.03676e-05	0.000813083	1	NA	NA	0.949564
MP:0004839	bile duct hyperplasia	0	0	:	2.55444e-05	0.00101974	1	NA	NA	0.949564
MP:0004242	abnormal plasmacytoid dendritic cell morphology	0	0	:	8.61037e-05	0.0034373	1	NA	NA	0.949564
MP:0002471	abnormal complement pathway	0	0	:	7.10322e-05	0.00283564	1	NA	NA	0.949564
MP:0009772	abnormal retinal development	0	0	:	3.68376e-05	0.00147058	1	NA	NA	0.949564
MP:0006329	sensorineural hearing impairment	0	0	:	5.82514e-05	0.00232542	1	NA	NA	0.949564
MP:0004749	nonsyndromic hearing loss	0	0	:	9.1344e-06	0.00036465	1	NA	NA	0.949564
MP:0004740	sensorineural hearing loss	0	0	:	5.82514e-05	0.00232542	1	NA	NA	0.949564
MP:0006328	nonsyndromic hearing impairment	0	0	:	9.1344e-06	0.00036465	1	NA	NA	0.949564
MP:0005019	abnormal early pro-B cell	0	0	:	1.28399e-05	0.000512574	1	NA	NA	0.949564
MP:0008482	decreased spleen germinal center number	0	0	:	5.66185e-05	0.00226024	1	NA	NA	0.949564
MP:0008213	absent immature B cells	0	0	:	4.24237e-05	0.00169357	1	NA	NA	0.949564
MP:0008187	absent pro-B cells	0	0	:	7.02875e-06	0.000280591	1	NA	NA	0.949564
MP:0008755	abnormal immunoglobulin V(D)J recombination	0	0	:	4.8091e-05	0.00191982	1	NA	NA	0.949564
MP:0008124	decreased plasmacytoid dendritic cell number	0	0	:	3.75602e-05	0.00149942	1	NA	NA	0.949564
MP:0011814	abnormal pre-pro B cell morphology	0	0	:	1.22579e-05	0.00048934	1	NA	NA	0.949564
MP:0008354	decreased mature gamma-delta T cell number	0	0	:	3.94608e-05	0.0015753	1	NA	NA	0.949564
MP:0002353	abnormal inguinal lymph node morphology	0	0	:	3.25709e-05	0.00130024	1	NA	NA	0.949564
MP:0008346	increased gamma-delta T cell number	0	0	:	7.2016e-05	0.00287492	1	NA	NA	0.949564
MP:0000238	absent pre-B cells	0	0	:	3.47436e-05	0.00138698	1	NA	NA	0.949564
MP:0008466	enlarged mesenteric lymph nodes	0	0	:	7.32997e-05	0.00292616	1	NA	NA	0.949564
MP:0008170	decreased B-1b cell number	0	0	:	3.74541e-05	0.00149519	1	NA	NA	0.949564
MP:0008351	decreased gamma-delta intraepithelial T cell number	0	0	:	3.23045e-05	0.00128961	1	NA	NA	0.949564
MP:0008895	abnormal intraepithelial T cell number	0	0	:	5.16805e-05	0.00206311	1	NA	NA	0.949564
MP:0002340	abnormal axillary lymph node morphology	0	0	:	2.76019e-05	0.00110188	1	NA	NA	0.949564
MP:0008349	abnormal gamma-delta intraepithelial T cell morphology	0	0	:	3.9749e-05	0.0015868	1	NA	NA	0.949564
MP:0008894	abnormal intraepithelial T cell morphology	0	0	:	5.80649e-05	0.00231798	1	NA	NA	0.949564
MP:0008760	abnormal immunoglobulin heavy chain V(D)J recombination	0	0	:	3.14107e-05	0.00125393	1	NA	NA	0.949564
MP:0011816	decreased pre-pro B cell number	0	0	:	8.81278e-06	0.00035181	1	NA	NA	0.949564
MP:0010134	decreased DN3 thymocyte number	0	0	:	1.80119e-05	0.000719046	1	NA	NA	0.949564
MP:0008347	decreased gamma-delta T cell number	0	0	:	0.000120914	0.00482693	1	NA	NA	0.949564
MP:0010377	abnormal gut flora balance	0	0	:	1.10352e-05	0.00044053	1	NA	NA	0.949564
MP:0008465	absent mesenteric lymph nodes	0	0	:	1.18979e-05	0.000474972	1	NA	NA	0.949564
MP:0002606	increased basophil cell number	0	0	:	1.30682e-05	0.000521689	1	NA	NA	0.949564
MP:0008344	abnormal mature gamma-delta T cell morphology	0	0	:	4.94351e-05	0.00197347	1	NA	NA	0.949564
MP:0009622	absent inguinal lymph nodes	0	0	:	1.82814e-05	0.000729804	1	NA	NA	0.949564
MP:0001655	multifocal hepatic necrosis	0	0	:	2.77439e-05	0.00110755	1	NA	NA	0.949564
MP:0008475	intermingled spleen red and white pulp	0	0	:	4.81513e-05	0.00192222	1	NA	NA	0.949564
MP:0009633	absent cervical lymph nodes	0	0	:	9.91283e-06	0.000395725	1	NA	NA	0.949564
MP:0011240	abnormal fetal derived definitive erythrocyte morphology	0	0	:	1.4815e-05	0.000591422	1	NA	NA	0.949564
MP:0008941	reticulocytopenia	0	0	:	2.54725e-05	0.00101688	1	NA	NA	0.949564
MP:0009630	absent axillary lymph nodes	0	0	:	1.39598e-05	0.000557282	1	NA	NA	0.949564
MP:0011243	decreased fetal derived definitive erythrocyte cell number	0	0	:	1.40158e-05	0.000559519	1	NA	NA	0.949564
MP:0008113	abnormal macrophage differentiation	0	0	:	1.96763e-05	0.000785489	1	NA	NA	0.949564
MP:0002831	absent Peyer's patches	0	0	:	3.94614e-05	0.00157532	1	NA	NA	0.949564
MP:0010336	increased acute lymphoblastic leukemia incidence	0	0	:	3.12937e-05	0.00124926	1	NA	NA	0.949564
MP:0011241	abnormal fetal derived definitive erythrocyte cell number	0	0	:	1.4815e-05	0.000591422	1	NA	NA	0.949564
MP:0008165	abnormal B-1b B cell morphology	0	0	:	9.43856e-05	0.00376792	1	NA	NA	0.949564
MP:0010876	decreased bone volume	0	0	:	0.000175055	0.00698828	1	NA	NA	0.949564
MP:0003311	aminoaciduria	0	0	:	2.04905e-05	0.000817992	1	NA	NA	0.949564
MP:0004989	decreased osteoblast cell number	0	0	:	8.14303e-05	0.00325074	1	NA	NA	0.949564
MP:0002244	abnormal turbinate morphology	0	0	:	3.72052e-05	0.00148525	1	NA	NA	0.949564
MP:0005006	abnormal osteoblast physiology	0	0	:	0.000125645	0.00501582	1	NA	NA	0.949564
MP:0010869	decreased bone trabecula number	0	0	:	0.000146569	0.00585109	1	NA	NA	0.949564
MP:0001317	abnormal pupil morphology	0	0	:	8.44503e-05	0.0033713	1	NA	NA	0.949564
MP:0002546	mydriasis	0	0	:	4.47631e-05	0.00178696	1	NA	NA	0.949564
MP:0003998	decreased thermal nociceptive threshold	0	0	:	0.000132705	0.00529764	1	NA	NA	0.949564
MP:0005407	hyperalgesia	0	0	:	0.000162985	0.00650643	1	NA	NA	0.949564
MP:0005635	decreased circulating bilirubin level	0	0	:	2.09882e-05	0.000837861	1	NA	NA	0.949564
MP:0006001	abnormal intestinal transit time	0	0	:	1.38777e-05	0.000554005	1	NA	NA	0.949564
MP:0010785	abnormal stomach pyloric region morphology	0	0	:	2.3038e-05	0.00091969	1	NA	NA	0.949564
MP:0003666	impaired sperm capacitation	0	0	:	4.64133e-06	0.000185284	1	NA	NA	0.949564
MP:0013286	abnormal sperm capacitation	0	0	:	4.64133e-06	0.000185284	1	NA	NA	0.949564
MP:0011275	abnormal behavioral response to light	0	0	:	6.50683e-05	0.00259756	1	NA	NA	0.949564
MP:0009461	skeletal muscle hypertrophy	0	0	:	1.77447e-05	0.000708377	1	NA	NA	0.949564
MP:0013279	increased fasted circulating glucose level	0	0	:	9.81015e-05	0.00391626	1	NA	NA	0.949564
MP:0000120	malocclusion	0	0	:	0.000124672	0.00497698	1	NA	NA	0.949564
MP:0001348	abnormal lacrimal gland physiology	0	0	:	2.77678e-05	0.0011085	1	NA	NA	0.949564
MP:0013450	abnormal lacrimal apparatus physiology	0	0	:	2.77678e-05	0.0011085	1	NA	NA	0.949564
MP:0030540	misaligned teeth	0	0	:	0.000139928	0.00558601	1	NA	NA	0.949564
MP:0013026	decreased Ly6C low monocyte number	0	0	:	4.29668e-05	0.00171526	1	NA	NA	0.949564
MP:0013024	abnormal Ly6C low monocyte number	0	0	:	5.53287e-05	0.00220875	1	NA	NA	0.949564
MP:0003240	loss of hippocampal neurons	0	0	:	3.09208e-05	0.00123437	1	NA	NA	0.949564
MP:0011003	reduced AMPA-mediated synaptic currents	0	0	:	5.77663e-05	0.00230606	1	NA	NA	0.949564
MP:0002886	abnormal glutamate-mediated receptor currents	0	0	:	0.000137038	0.00547063	1	NA	NA	0.949564
MP:0003894	abnormal Purkinje cell innervation	0	0	:	3.38588e-05	0.00135166	1	NA	NA	0.949564
MP:0002885	abnormal AMPA-mediated synaptic currents	0	0	:	8.57439e-05	0.00342294	1	NA	NA	0.949564
MP:0002761	abnormal hippocampal mossy fiber morphology	0	0	:	0.000120225	0.00479946	1	NA	NA	0.949564
MP:0005262	coloboma	0	0	:	9.72085e-05	0.00388061	1	NA	NA	0.949564
MP:0010487	abnormal right subclavian artery morphology	0	0	:	0.0001441	0.00575256	1	NA	NA	0.949564
MP:0000964	small dorsal root ganglion	0	0	:	6.66316e-05	0.00265997	1	NA	NA	0.949564
MP:0010976	small lung lobe	0	0	:	3.10239e-05	0.00123849	1	NA	NA	0.949564
MP:0010901	abnormal pulmonary alveolar parenchyma morphology	0	0	:	0.000134862	0.00538378	1	NA	NA	0.949564
MP:0000963	fused dorsal root ganglion	0	0	:	2.46028e-05	0.000982156	1	NA	NA	0.949564
MP:0010406	common atrium	0	0	:	3.10669e-05	0.00124021	1	NA	NA	0.949564
MP:0012533	uveal coloboma	0	0	:	4.12508e-05	0.00164675	1	NA	NA	0.949564
MP:0010898	abnormal pulmonary alveolus epithelium morphology	0	0	:	0.000114474	0.00456985	1	NA	NA	0.949564
MP:0002274	abnormal type I pneumocyte morphology	0	0	:	1.72426e-05	0.000688335	1	NA	NA	0.949564
MP:0003987	small vestibular ganglion	0	0	:	1.76629e-05	0.000705114	1	NA	NA	0.949564
MP:0011926	abnormal cardiac valve physiology	0	0	:	6.53984e-05	0.00261074	1	NA	NA	0.949564
MP:0006027	impaired lung alveolus development	0	0	:	0.000125475	0.00500901	1	NA	NA	0.949564
MP:0010544	interrupted aorta	0	0	:	0.000113	0.00451102	1	NA	NA	0.949564
MP:0012749	decreased cardiac neural crest cell number	0	0	:	8.9729e-06	0.000358203	1	NA	NA	0.949564
MP:0010465	aberrant origin of the right subclavian artery	0	0	:	0.000124905	0.00498628	1	NA	NA	0.949564
MP:0010457	pulmonary artery stenosis	0	0	:	2.71078e-05	0.00108216	1	NA	NA	0.949564
MP:0001082	abnormal geniculate ganglion morphology	0	0	:	4.81932e-05	0.0019239	1	NA	NA	0.949564
MP:0006046	atrioventricular valve regurgitation	0	0	:	6.59838e-06	0.000263411	1	NA	NA	0.949564
MP:0009384	cardiac valve regurgitation	0	0	:	6.31395e-05	0.00252056	1	NA	NA	0.949564
MP:0002275	abnormal type II pneumocyte morphology	0	0	:	0.000103674	0.00413873	1	NA	NA	0.949564
MP:0004780	abnormal surfactant secretion	0	0	:	5.91221e-05	0.00236019	1	NA	NA	0.949564
MP:0010995	abnormal lung alveolus development	0	0	:	0.000137286	0.00548053	1	NA	NA	0.949564
MP:0010813	abnormal alveolar lamellar body morphology	0	0	:	7.38108e-05	0.00294656	1	NA	NA	0.949564
MP:0010814	absent alveolar lamellar bodies	0	0	:	6.73947e-06	0.000269043	1	NA	NA	0.949564
MP:0013176	abnormal tail position or orientation	0	0	:	1.78223e-05	0.000711474	1	NA	NA	0.949564
MP:0009843	decreased neural crest cell number	0	0	:	2.98106e-05	0.00119005	1	NA	NA	0.949564
MP:0010714	iris coloboma	0	0	:	3.80159e-05	0.00151762	1	NA	NA	0.949564
MP:0004782	abnormal surfactant physiology	0	0	:	6.75519e-05	0.00269671	1	NA	NA	0.949564
MP:0012747	abnormal cardiac neural crest cell morphology	0	0	:	2.54872e-05	0.00101746	1	NA	NA	0.949564
MP:0001083	small geniculate ganglion	0	0	:	1.84696e-05	0.000737318	1	NA	NA	0.949564
MP:0000233	abnormal blood flow velocity	0	0	:	6.39379e-05	0.00255243	1	NA	NA	0.949564
MP:0002766	situs inversus	0	0	:	3.2176e-05	0.00128448	1	NA	NA	0.949564
MP:0004157	interrupted aortic arch	0	0	:	0.000110076	0.00439429	1	NA	NA	0.949564
MP:0001093	small trigeminal ganglion	0	0	:	3.54502e-05	0.00141519	1	NA	NA	0.949564
MP:0000301	decreased atrioventricular cushion size	0	0	:	6.86371e-05	0.00274003	1	NA	NA	0.949564
MP:0010464	abnormal aortic arch and aortic arch branch attachment	0	0	:	0.000136925	0.00546611	1	NA	NA	0.949564
MP:0000650	mesocardia	0	0	:	3.43217e-05	0.00137014	1	NA	NA	0.949564
MP:0002273	abnormal pulmonary alveolus epithelial cell morphology	0	0	:	0.000114474	0.00456985	1	NA	NA	0.949564
MP:0000486	abnormal pulmonary trunk morphology	0	0	:	5.61156e-05	0.00224016	1	NA	NA	0.949564
MP:0001096	abnormal glossopharyngeal ganglion morphology	0	0	:	8.43908e-05	0.00336892	1	NA	NA	0.949564
MP:0001074	abnormal vagus nerve morphology	0	0	:	8.47964e-05	0.00338512	1	NA	NA	0.949564
MP:0001065	abnormal trigeminal nerve morphology	0	0	:	0.000156718	0.00625625	1	NA	NA	0.949564
MP:0009798	abnormal ophthalmic nerve morphology	0	0	:	1.96331e-05	0.000783764	1	NA	NA	0.949564
MP:0008563	decreased interferon-alpha secretion	0	0	:	3.78213e-05	0.00150985	1	NA	NA	0.949564
MP:0008220	abnormal ventral commissure morphology	0	0	:	0.000206119	0.00822838	1	NA	NA	0.949564
MP:0001063	abnormal trochlear nerve morphology	0	0	:	4.7854e-05	0.00191036	1	NA	NA	0.949564
MP:0008225	abnormal anterior commissure morphology	0	0	:	0.000206119	0.00822838	1	NA	NA	0.949564
MP:0001061	abnormal oculomotor nerve morphology	0	0	:	2.17465e-05	0.000868132	1	NA	NA	0.949564
MP:0005168	abnormal female meiosis	0	0	:	0.000116029	0.00463195	1	NA	NA	0.949564
MP:0002942	decreased circulating alanine transaminase level	0	0	:	0.00014007	0.00559165	1	NA	NA	0.949564
MP:0001889	delayed brain development	0	0	:	2.38113e-05	0.000950559	1	NA	NA	0.949564
MP:0011709	increased fibroblast cell migration	0	0	:	1.38762e-05	0.000553946	1	NA	NA	0.949564
MP:0009434	paraparesis	0	0	:	0.000112967	0.00450969	1	NA	NA	0.949564
MP:0004228	decreased cellular sensitivity to ionizing radiation	0	0	:	6.8369e-05	0.00272932	1	NA	NA	0.949564
MP:0000958	peripheral nervous system degeneration	0	0	:	3.78566e-05	0.00151125	1	NA	NA	0.949564
MP:0003207	decreased cellular sensitivity to gamma-irradiation	0	0	:	4.20828e-05	0.00167997	1	NA	NA	0.949564
MP:0005175	non-pigmented tail tip	0	0	:	2.39362e-05	0.000955544	1	NA	NA	0.949564
MP:0000373	belly spot	0	0	:	9.88414e-05	0.0039458	1	NA	NA	0.949564
MP:0013272	abnormal translation	0	0	:	1.64993e-05	0.000658661	1	NA	NA	0.949564
MP:0002938	white spotting	0	0	:	0.000121608	0.00485464	1	NA	NA	0.949564
MP:0013177	abnormal tail tip morphology	0	0	:	2.65865e-05	0.00106135	1	NA	NA	0.949564
MP:0011277	decreased tail pigmentation	0	0	:	5.8532e-05	0.00233663	1	NA	NA	0.949564
MP:0001694	absent egg cylinders	0	0	:	3.87108e-05	0.00154536	1	NA	NA	0.949564
MP:0011095	embryonic lethality between implantation and placentation, complete penetrance	0	0	:	0.000108009	0.00431177	1	NA	NA	0.949564
MP:0005408	hypopigmentation	0	0	:	0.000120177	0.00479752	1	NA	NA	0.949564
MP:0004774	abnormal bile salt level	0	0	:	3.29706e-05	0.0013162	1	NA	NA	0.949564
MP:0001106	abnormal Schwann cell morphology	0	0	:	0.000129019	0.00515052	1	NA	NA	0.949564
MP:0001105	abnormal PNS glial cell morphology	0	0	:	0.000130552	0.00521171	1	NA	NA	0.949564
MP:0004243	abnormal motor nerve collateral sprouting	0	0	:	1.47757e-05	0.000589855	1	NA	NA	0.949564
MP:0010726	abnormal collateral sprouting	0	0	:	1.47757e-05	0.000589855	1	NA	NA	0.949564
MP:0005275	abnormal skin tensile strength	0	0	:	0.000103026	0.00411284	1	NA	NA	0.949564
MP:0003089	decreased skin tensile strength	0	0	:	8.92596e-05	0.00356329	1	NA	NA	0.949564
MP:0003413	hair follicle degeneration	0	0	:	7.74333e-05	0.00309118	1	NA	NA	0.949564
MP:0001193	psoriasis	0	0	:	1.67203e-05	0.000667481	1	NA	NA	0.949564
MP:0001247	dermal cysts	0	0	:	2.55199e-05	0.00101877	1	NA	NA	0.949564
MP:0003427	parakeratosis	0	0	:	4.83289e-05	0.00192931	1	NA	NA	0.949564
MP:0002051	increased skin papilloma incidence	0	0	:	8.33944e-05	0.00332914	1	NA	NA	0.949564
MP:0001209	spontaneous skin ulceration	0	0	:	9.40969e-05	0.0037564	1	NA	NA	0.949564
MP:0001241	absent epidermis stratum corneum	0	0	:	1.85848e-05	0.000741914	1	NA	NA	0.949564
MP:0004938	dilated vasculature	0	0	:	0.000128732	0.00513904	1	NA	NA	0.949564
MP:0009791	increased susceptibility to viral infection induced morbidity/mortality	0	0	:	2.67537e-05	0.00106802	1	NA	NA	0.949564
MP:0011167	abnormal adipose tissue development	0	0	:	3.49283e-05	0.00139436	1	NA	NA	0.949564
MP:0003204	decreased neuron apoptosis	0	0	:	0.000145268	0.00579915	1	NA	NA	0.949564
MP:0004031	insulitis	0	0	:	2.90984e-05	0.00116162	1	NA	NA	0.949564
MP:0010378	increased respiratory quotient	0	0	:	8.06261e-05	0.00321864	1	NA	NA	0.949564
MP:0001869	pancreas inflammation	0	0	:	7.9443e-05	0.00317141	1	NA	NA	0.949564
MP:0001855	abnormal atrial thrombosis	0	0	:	0.00010011	0.00399644	1	NA	NA	0.949564
MP:0003037	increased myocardial infarction size	0	0	:	3.61226e-05	0.00144203	1	NA	NA	0.949564
MP:0003890	abnormal embryonic-extraembryonic boundary morphology	0	0	:	8.7924e-05	0.00350997	1	NA	NA	0.949564
MP:0001218	thin epidermis	0	0	:	0.000115174	0.00459782	1	NA	NA	0.949564
MP:0000524	decreased renal tubule number	0	0	:	1.46203e-05	0.000583649	1	NA	NA	0.949564
MP:0003624	anuria	0	0	:	2.28427e-05	0.000911891	1	NA	NA	0.949564
MP:0004505	decreased renal glomerulus number	0	0	:	0.000125892	0.00502567	1	NA	NA	0.949564
MP:0002929	abnormal bile duct development	0	0	:	2.08301e-05	0.000831549	1	NA	NA	0.949564
MP:0003446	renal hypoplasia	0	0	:	0.00017299	0.00690587	1	NA	NA	0.949564
MP:0003384	abnormal ventral body wall morphology	0	0	:	3.8838e-05	0.00155043	1	NA	NA	0.949564
MP:0003885	abnormal rostral-caudal body axis extension	0	0	:	6.75524e-05	0.00269672	1	NA	NA	0.949564
MP:0003046	liver cirrhosis	0	0	:	9.0432e-06	0.000361009	1	NA	NA	0.949564
MP:0013611	abnormal bile duct epithelium morphology	0	0	:	1.44744e-05	0.000577825	1	NA	NA	0.949564
MP:0011004	abnormal epidermal stem cell morphology	0	0	:	1.67413e-05	0.000668323	1	NA	NA	0.949564
[truncated: 2,651 more rows]

## Sheet: GO and pathways for missense
Most Significant Gene-Set ID	Most Significant Gene-Set Discription	Observed Variants Number	Observed Genes Number	Observed Genes With Freq obtained from Most Significant GeneSet	Expected Probability of the Most Significant Gene-Set	Scaled Expected Probability of All GeneSets in the cluster	p-value	Clustered_GeneSets	Observed_Genes_List_with_Freq_obtained_from_Clustered_GeneSets	Sampleing-based FDR
[truncated: 4,992 more rows]

[truncated: 4 more sheets: MPO for missense, Readme1, SignificantMissenseGenesFDR<.25, Readme2]
