# Supplementary material for: Genes and Pathways Implicated in Tetralogy of Fallot Revealed by Ultra-Rare Variant Burden Analysis in 231 Genome Sequences
Source: Front Genet. 2020 Sep 15;11:957. doi: 10.3389/fgene.2020.00957 (PMC7522597; doi:10.3389/fgene.2020.00957)
Supplement: TABLE S1 — Ultra-rare variants observed for 231 CHD samples including gnomAD o/e constraint scores. [file Data_Sheet_2.zip › SupplementaryTables_FrontiersInGenetics/Supplementary Table S2) Gene burden statistics for CHD ultra-rare truncating variants..XLSX]

## Sheet: Gene-based Results (oe <0.35)
Gene Symbol	frameshift deletion	frameshift insertion	splicing	stopgain	Observed Number	Expected Probablity	Scaled Expected Probablity	Expected Variant Number	p-value	FDR	Bonferroni Correction
FLT4	2	2	1	2	7	1.08206e-05	0.000399594	0.0923062	9.55716e-12	6.9901e-08	1.19598e-07
CCDC36	1	1	0	0	2	1.52009e-06	5.61357e-05	0.0129674	8.29982e-05	0.303524	1
ATXN3	0	2	0	0	2	2.71311e-06	0.000100193	0.0231445	0.000262631	0.552625	1
GAN	0	0	0	2	2	2.91209e-06	0.000107541	0.024842	0.000302229	0.552625	1
ANKRD63	0	0	0	1	1	1.3858e-07	5.11765e-06	0.00118218	0.00118148	1	1
KDR	0	0	0	2	2	5.83387e-06	0.00021544	0.0497666	0.00119318	1	1
SHISA9	0	0	0	1	1	1.82083e-07	6.72416e-06	0.00155328	0.00155208	1	1
PALM3	0	0	0	1	1	2.35241e-07	8.68724e-06	0.00200675	0.00200475	1	1
CDIP1	0	0	1	0	1	2.66205e-07	9.83071e-06	0.00227089	0.00226833	1	1
ST20	1	0	0	0	1	3.0479e-07	1.12556e-05	0.00260005	0.00259669	1	1
ZBED6	1	0	0	0	1	4.13767e-07	1.528e-05	0.00352969	0.00352349	1	1
DPPA3	0	1	0	0	1	4.34101e-07	1.6031e-05	0.00370315	0.00369633	1	1
SYNDIG1	0	1	0	0	1	4.43223e-07	1.63679e-05	0.00378097	0.00377387	1	1
FAM189A1	0	1	0	0	1	5.38202e-07	1.98753e-05	0.0045912	0.00458072	1	1
GRPR	0	1	0	0	1	6.25033e-07	2.30819e-05	0.00533192	0.0053178	1	1
CENPV	0	0	1	0	1	6.5675e-07	2.42532e-05	0.00560249	0.00558689	1	1
SPSB1	0	0	0	1	1	6.6723e-07	2.46402e-05	0.00569189	0.0056758	1	1
ACTL8	0	0	0	1	1	6.83764e-07	2.52508e-05	0.00583293	0.00581603	1	1
DCAF7	0	0	0	1	1	7.20247e-07	2.65981e-05	0.00614416	0.0061254	1	1
KCNG1	1	0	0	0	1	7.39946e-07	2.73256e-05	0.0063122	0.00629241	1	1
KCNJ10	0	0	0	1	1	7.86073e-07	2.9029e-05	0.00670569	0.00668336	1	1
ZNF696	1	0	0	0	1	8.78053e-07	3.24257e-05	0.00749034	0.00746248	1	1
NFIL3	0	0	0	1	1	8.94696e-07	3.30403e-05	0.00763231	0.00760339	1	1
ZBTB8OS	0	1	0	0	1	9.10343e-07	3.36182e-05	0.0077658	0.00773585	1	1
FOXO1	1	0	0	0	1	9.64178e-07	3.56062e-05	0.00822504	0.00819145	1	1
IRF2BPL	0	1	0	0	1	1.00223e-06	3.70114e-05	0.00854963	0.00851334	1	1
ZFAND5	1	0	0	0	1	1.00265e-06	3.70271e-05	0.00855327	0.00851695	1	1
ZBTB34	0	0	1	0	1	1.01892e-06	3.76279e-05	0.00869206	0.00865455	1	1
CNPY3	0	0	1	0	1	1.02442e-06	3.78309e-05	0.00873894	0.00870103	1	1
GSG1L	0	0	0	1	1	1.02896e-06	3.79987e-05	0.0087777	0.00873945	1	1
MUM1L1	1	0	0	0	1	1.03605e-06	3.82606e-05	0.00883819	0.00879942	1	1
APOO	0	0	0	1	1	1.05634e-06	3.90096e-05	0.00901122	0.00897091	1	1
RHOC	0	0	0	1	1	1.07684e-06	3.97669e-05	0.00918614	0.00914426	1	1
PSMD8	0	0	1	0	1	1.12303e-06	4.14727e-05	0.00958019	0.00953464	1	1
WNT5A	0	0	0	1	1	1.20462e-06	4.44857e-05	0.0102762	0.0102238	1	1
KLHL10	0	0	0	1	1	1.20839e-06	4.46249e-05	0.0103084	0.0102556	1	1
FZD1	0	0	0	1	1	1.21812e-06	4.4984e-05	0.0103913	0.0103377	1	1
CYTH3	0	0	0	1	1	1.22862e-06	4.53717e-05	0.0104809	0.0104264	1	1
RNF187	1	0	0	0	1	1.29447e-06	4.78038e-05	0.0110427	0.0109822	1	1
ZNF518B	0	0	1	0	1	1.34493e-06	4.9667e-05	0.0114731	0.0114078	1	1
ZNF574	1	0	0	0	1	1.4543e-06	5.37061e-05	0.0124061	0.0123298	1	1
CDH18	0	0	1	0	1	1.53015e-06	5.65072e-05	0.0130532	0.0129687	1	1
ANKRD10	1	0	0	0	1	1.56686e-06	5.78629e-05	0.0133663	0.0132778	1	1
ZNF729	1	0	0	0	1	1.61596e-06	5.96758e-05	0.0137851	0.0136909	1	1
DCLRE1B	0	0	1	0	1	1.65925e-06	6.12745e-05	0.0141544	0.0140551	1	1
GMEB2	0	0	1	0	1	1.67586e-06	6.1888e-05	0.0142961	0.0141949	1	1
KCNB2	0	0	0	1	1	1.73991e-06	6.42535e-05	0.0148426	0.0147334	1	1
PDLIM4	0	1	0	0	1	1.76777e-06	6.52823e-05	0.0150802	0.0149676	1	1
FOXN4	0	1	0	0	1	1.78239e-06	6.58222e-05	0.0152049	0.0150904	1	1
EPN1	0	0	1	0	1	1.83076e-06	6.76084e-05	0.0156175	0.0154967	1	1
GHITM	1	0	0	0	1	1.88884e-06	6.97531e-05	0.016113	0.0159844	1	1
GRHL1	1	0	0	0	1	1.91127e-06	7.05815e-05	0.0163043	0.0161727	1	1
BEND2	0	0	1	0	1	1.95953e-06	7.23638e-05	0.016716	0.0165777	1	1
ARHGAP6	0	0	0	1	1	2.01726e-06	7.44956e-05	0.0172085	0.0170619	1	1
PTOV1	0	0	0	1	1	2.02096e-06	7.46324e-05	0.0172401	0.017093	1	1
SLC9A1	1	0	0	0	1	2.028e-06	7.48923e-05	0.0173001	0.017152	1	1
RMND5A	0	0	1	0	1	2.05299e-06	7.58153e-05	0.0175133	0.0173615	1	1
TERT	1	0	0	0	1	2.05329e-06	7.58262e-05	0.0175159	0.017364	1	1
SOBP	0	1	0	0	1	2.14412e-06	7.91804e-05	0.0182907	0.0181251	1	1
TAF6L	1	0	0	0	1	2.14523e-06	7.92213e-05	0.0183001	0.0181344	1	1
ARHGEF18	0	1	0	0	1	2.17722e-06	8.04027e-05	0.018573	0.0184023	1	1
PRICKLE1	1	0	0	0	1	2.18448e-06	8.06708e-05	0.0186349	0.0184631	1	1
ZNF507	1	0	0	0	1	2.19417e-06	8.10287e-05	0.0187176	0.0185443	1	1
ATN1	0	1	0	0	1	2.22965e-06	8.23391e-05	0.0190203	0.0188414	1	1
JADE3	0	0	1	0	1	2.23612e-06	8.25779e-05	0.0190755	0.0188955	1	1
PRDM1	0	0	0	1	1	2.23882e-06	8.26776e-05	0.0190985	0.0189181	1	1
DPF3	0	1	0	0	1	2.25642e-06	8.33275e-05	0.0192487	0.0190654	1	1
LONP1	1	0	0	0	1	2.29861e-06	8.48857e-05	0.0196086	0.0194184	1	1
SHROOM1	0	0	0	1	1	2.40458e-06	8.8799e-05	0.0205126	0.0203045	1	1
SLC6A2	1	0	0	0	1	2.4372e-06	9.00035e-05	0.0207908	0.0205771	1	1
SLC24A1	1	0	0	0	1	2.44703e-06	9.03666e-05	0.0208747	0.0206592	1	1
FOXJ3	0	0	0	1	1	2.45315e-06	9.05926e-05	0.0209269	0.0207104	1	1
TANK	0	0	0	1	1	2.48232e-06	9.16698e-05	0.0211757	0.020954	1	1
GTF2IRD2B	0	1	0	0	1	2.52234e-06	9.31479e-05	0.0215172	0.0212883	1	1
MBD6	0	0	1	0	1	2.53321e-06	9.35492e-05	0.0216099	0.021379	1	1
ARFGAP2	0	0	1	0	1	2.61603e-06	9.66076e-05	0.0223163	0.0220702	1	1
CHERP	0	1	0	0	1	2.63475e-06	9.72991e-05	0.0224761	0.0222265	1	1
FGD5	0	0	0	1	1	2.67113e-06	9.86425e-05	0.0227864	0.0225299	1	1
KIAA0355	1	0	0	0	1	2.67579e-06	9.88147e-05	0.0228262	0.0225688	1	1
FBXL2	0	0	0	1	1	2.70943e-06	0.000100057	0.0231132	0.0228492	1	1
SAMD4A	0	0	1	0	1	2.70955e-06	0.000100061	0.0231141	0.0228502	1	1
ANO8	1	0	0	0	1	2.73318e-06	0.000100934	0.0233158	0.0230472	1	1
UNC5D	0	0	1	0	1	2.74154e-06	0.000101242	0.023387	0.0231168	1	1
MLLT6	0	1	0	0	1	2.85444e-06	0.000105412	0.0243501	0.0240573	1	1
SPRTN	1	0	0	0	1	2.85728e-06	0.000105517	0.0243744	0.024081	1	1
AATK	0	0	0	1	1	2.88163e-06	0.000106416	0.0245821	0.0242837	1	1
SLC37A1	0	0	1	0	1	2.88993e-06	0.000106723	0.0246529	0.0243528	1	1
AKAP12	1	0	0	0	1	2.89233e-06	0.000106811	0.0246734	0.0243728	1	1
COPB1	0	0	1	0	1	2.92032e-06	0.000107845	0.0249122	0.0246057	1	1
MPP5	0	0	0	1	1	2.96496e-06	0.000109493	0.025293	0.0249772	1	1
ZAP70	1	0	0	0	1	3.05601e-06	0.000112856	0.0260697	0.0257342	1	1
DCAF5	0	0	1	0	1	3.10022e-06	0.000114488	0.0264468	0.0261016	1	1
LMTK3	0	1	0	0	1	3.11199e-06	0.000114923	0.0265472	0.0261994	1	1
CNOT2	1	0	0	0	1	3.13827e-06	0.000115894	0.0267714	0.0264178	1	1
ST5	1	0	0	0	1	3.15714e-06	0.00011659	0.0269324	0.0265744	1	1
JAK3	0	0	0	1	1	3.19297e-06	0.000117913	0.027238	0.0268719	1	1
MAST3	1	0	0	0	1	3.20099e-06	0.00011821	0.0273065	0.0269386	1	1
PEG3	0	0	0	1	1	3.22321e-06	0.00011903	0.027496	0.0271231	1	1
BCAR3	0	0	0	1	1	3.27127e-06	0.000120805	0.027906	0.0275219	1	1
CDH4	0	0	1	0	1	3.27696e-06	0.000121015	0.0279545	0.0275691	1	1
GULP1	0	0	0	1	1	3.33328e-06	0.000123095	0.0284349	0.0280362	1	1
RHBDF2	1	0	0	0	1	3.57048e-06	0.000131855	0.0304584	0.0300012	1	1
TNKS1BP1	0	0	0	1	1	3.61855e-06	0.00013363	0.0308685	0.0303989	1	1
ZC3H3	1	0	0	0	1	3.71358e-06	0.000137139	0.0316791	0.0311847	1	1
TFDP2	0	0	0	1	1	3.74513e-06	0.000138304	0.0319483	0.0314455	1	1
SRRM4	0	0	1	0	1	3.77185e-06	0.000139291	0.0321762	0.0316663	1	1
FBXO11	0	0	0	1	1	3.82962e-06	0.000141424	0.032669	0.0321434	1	1
FNBP4	0	0	0	1	1	3.84532e-06	0.000142004	0.032803	0.0322731	1	1
HAT1	0	0	1	0	1	3.91537e-06	0.000144591	0.0334006	0.0328513	1	1
PDLIM7	0	1	0	0	1	4.00291e-06	0.000147824	0.0341473	0.0335733	1	1
RBL2	0	0	1	0	1	4.03119e-06	0.000148868	0.0343886	0.0338065	1	1
ZMYM2	1	0	0	0	1	4.04788e-06	0.000149485	0.034531	0.0339441	1	1
ACBD3	0	0	0	1	1	4.0723e-06	0.000150387	0.0347393	0.0341453	1	1
TM9SF2	0	0	0	1	1	4.10557e-06	0.000151615	0.0350231	0.0344195	1	1
ATF2	1	0	0	0	1	4.27031e-06	0.000157699	0.0364284	0.0357756	1	1
IPO8	1	0	0	0	1	4.30818e-06	0.000159097	0.0367514	0.0360871	1	1
DGKA	0	0	1	0	1	4.32517e-06	0.000159725	0.0368964	0.0362269	1	1
NSMF	0	0	0	1	1	4.45062e-06	0.000164358	0.0379666	0.0372579	1	1
HGS	0	0	1	0	1	4.47768e-06	0.000165357	0.0381974	0.0374802	1	1
KIF3A	1	0	0	0	1	4.94714e-06	0.000182694	0.0422022	0.0413278	1	1
PAN2	0	0	0	1	1	4.96349e-06	0.000183297	0.0423417	0.0414615	1	1
PRDM15	0	1	0	0	1	5.1654e-06	0.000190754	0.0440641	0.0431114	1	1
NCOA7	0	0	0	1	1	5.28448e-06	0.000195151	0.0450799	0.0440831	1	1
DVL3	0	1	0	0	1	5.44796e-06	0.000201188	0.0464745	0.0454156	1	1
GRK6	1	0	0	0	1	5.56245e-06	0.000205416	0.0474512	0.0463476	1	1
PKD1	0	1	0	0	1	5.57663e-06	0.00020594	0.0475722	0.046463	1	1
ACSL6	1	0	0	0	1	5.75929e-06	0.000212686	0.0491304	0.047948	1	1
IGF2BP2	0	0	1	0	1	5.87711e-06	0.000217036	0.0501354	0.0489045	1	1
CNT0P1	0	0	1	0	1	5.92543e-06	0.000218821	0.0505476	0.0492966	1	1
MRC2	0	0	0	1	1	6.22649e-06	0.000229939	0.0531159	0.0517357	1	1
DNM1	0	0	1	0	1	6.28908e-06	0.00023225	0.0536498	0.0522419	1	1
DTL	1	0	0	0	1	6.31056e-06	0.000233043	0.053833	0.0524156	1	1
KIF21A	0	0	0	1	1	6.4184e-06	0.000237026	0.054753	0.0532872	1	1
DOCK5	0	0	1	0	1	6.54775e-06	0.000241803	0.0558564	0.0543315	1	1
MMS22L	1	0	0	0	1	6.55117e-06	0.000241929	0.0558856	0.0543591	1	1
ANK1	0	0	1	0	1	7.10521e-06	0.000262389	0.0606119	0.058819	1	1
DSP	0	0	0	1	1	7.12581e-06	0.00026315	0.0607876	0.0589845	1	1
SVIL	1	0	0	0	1	7.12882e-06	0.000263261	0.0608133	0.0590087	1	1
SLC4A2	0	0	1	0	1	7.13758e-06	0.000263584	0.060888	0.0590789	1	1
KTN1	1	0	0	0	1	7.53846e-06	0.000278389	0.0643078	0.0622921	1	1
ARFGEF2	0	1	0	0	1	7.55012e-06	0.000278819	0.0644073	0.0623854	1	1
EEA1	1	0	0	0	1	7.71133e-06	0.000284773	0.0657825	0.0636743	1	1
SLC26A9	1	0	0	0	1	7.87146e-06	0.000290686	0.0671485	0.0649528	1	1
UBE3C	0	0	0	1	1	8.01967e-06	0.000296159	0.0684128	0.0661345	1	1
TCERG1	0	0	0	1	1	8.13298e-06	0.000300344	0.0693794	0.0670371	1	1
MCF2	0	1	0	0	1	8.18268e-06	0.000302179	0.0698034	0.0674327	1	1
SLIT1	0	0	0	1	1	8.56777e-06	0.0003164	0.0730884	0.0704921	1	1
LRRK1	1	0	0	0	1	8.76868e-06	0.00032382	0.0748024	0.0720844	1	1
HECTD1	0	1	0	0	1	9.25859e-06	0.000341912	0.0789816	0.0759555	1	1
IQGAP1	0	0	0	1	1	9.58632e-06	0.000354014	0.0817773	0.0785362	1	1
CAC01D	0	1	0	0	1	9.89348e-06	0.000365358	0.0843976	0.0809484	1	1
AKAP13	0	0	0	1	1	1.01188e-05	0.000373679	0.0863199	0.0827141	1	1
RANBP2	0	1	0	0	1	1.06388e-05	0.000392882	0.0907557	0.0867755	1	1
DOCK7	1	0	0	0	1	1.07459e-05	0.000396838	0.0916696	0.08761	1	1
COL4A6	0	0	1	0	1	1.09841e-05	0.000405634	0.0937013	0.0894626	1	1
FRYL	0	0	1	0	1	1.19049e-05	0.000439637	0.101556	0.0965898	1	1
HECW2	0	0	1	0	1	1.20231e-05	0.000444001	0.102564	0.0975005	1	1
PLEC	1	0	0	0	1	1.40286e-05	0.000518062	0.119672	0.112816	1	1
HERC2	1	0	0	0	1	1.48902e-05	0.000549882	0.127023	0.119317	1	1
PIKFYVE	0	0	0	1	1	1.84295e-05	0.000680586	0.157215	0.145526	1	1
HERC1	0	0	1	0	1	1.86768e-05	0.000689719	0.159325	0.147328	1	1
DOCK10	0	0	1	0	1	2.25347e-05	0.000832185	0.192235	0.174953	1	1
TTN	0	0	0	1	1	0.000157514	0.00581686	1.34369	0.740141	1	1
ARF5	0	0	0	0	0	1.48145e-06	5.47088e-05	0.0126377	1	1	1
FKBP4	0	0	0	0	0	1.19035e-06	4.39586e-05	0.0101544	1	1	1
CYP26B1	0	0	0	0	0	1.23186e-06	4.54915e-05	0.0105085	1	1	1
SEMA3F	0	0	0	0	0	3.73494e-06	0.000137928	0.0318613	1	1	1
SENP1	0	0	0	0	0	3.09488e-06	0.000114291	0.0264013	1	1	1
RALA	0	0	0	0	0	8.82262e-07	3.25812e-05	0.00752625	1	1	1
CACNG3	0	0	0	0	0	1.13646e-06	4.19687e-05	0.00969476	1	1	1
HOXA11	0	0	0	0	0	5.53282e-07	2.04322e-05	0.00471985	1	1	1
CX3CL1	0	0	0	0	0	1.01236e-06	3.73856e-05	0.00863607	1	1	1
RHBDD2	0	0	0	0	0	9.44756e-07	3.4889e-05	0.00805936	1	1	1
OSBPL7	0	0	0	0	0	3.93042e-06	0.000145147	0.033529	1	1	1
YBX2	0	0	0	0	0	1.5282e-06	5.64349e-05	0.0130365	1	1	1
TFAP2D	0	0	0	0	0	1.32232e-06	4.88323e-05	0.0112803	1	1	1
CD74	0	0	0	0	0	2.56227e-06	9.46223e-05	0.0218578	1	1	1
RANBP9	0	0	0	0	0	2.26341e-06	8.35857e-05	0.0193083	1	1	1
TSPAN9	0	0	0	0	0	6.08626e-07	2.2476e-05	0.00519196	1	1	1
PPP5C	0	0	0	0	0	2.18951e-06	8.08568e-05	0.0186779	1	1	1
UBR7	0	0	0	0	0	2.29412e-06	8.47199e-05	0.0195703	1	1	1
MAP4K5	0	0	0	0	0	4.16979e-06	0.000153987	0.0355709	1	1	1
XYLT2	0	0	0	0	0	2.30475e-06	8.51126e-05	0.019661	1	1	1
RALBP1	0	0	0	0	0	1.6431e-06	6.06782e-05	0.0140167	1	1	1
PSD	0	0	0	0	0	4.47026e-06	0.000165083	0.0381341	1	1	1
SYT13	0	0	0	0	0	1.15037e-06	4.24821e-05	0.00981337	1	1	1
RB1CC1	0	0	0	0	0	5.39767e-06	0.000199331	0.0460455	1	1	1
AKAP11	0	0	0	0	0	3.59713e-06	0.000132839	0.0306857	1	1	1
FAM13B	0	0	0	0	0	6.21063e-06	0.000229353	0.0529806	1	1	1
LRRC7	0	0	0	0	0	5.99297e-06	0.000221315	0.0511238	1	1	1
OTC	0	0	0	0	0	1.59438e-06	5.88791e-05	0.0136011	1	1	1
TTC17	0	0	0	0	0	4.57332e-06	0.000168889	0.0390133	1	1	1
HOXC8	0	0	0	0	0	8.68135e-07	3.20595e-05	0.00740574	1	1	1
BOD1L1	0	0	0	0	0	4.80828e-06	0.000177566	0.0410177	1	1	1
RTN4R	0	0	0	0	0	5.54073e-07	2.04614e-05	0.00472659	1	1	1
PSMA4	0	0	0	0	0	1.59403e-06	5.88663e-05	0.0135981	1	1	1
LCP2	0	0	0	0	0	6.631e-06	0.000244877	0.0565666	1	1	1
DCN	0	0	0	0	0	1.87342e-06	6.91837e-05	0.0159814	1	1	1
GRN	0	0	0	0	0	2.45383e-06	9.06179e-05	0.0209327	1	1	1
KIAA2022	0	0	0	0	0	2.48959e-06	9.19385e-05	0.0212378	1	1	1
TLL1	0	0	0	0	0	7.92393e-06	0.000292624	0.0675961	1	1	1
N0T	0	0	0	0	0	4.82486e-07	1.78178e-05	0.00411591	1	1	1
CBLN4	0	0	0	0	0	4.90929e-07	1.81296e-05	0.00418793	1	1	1
CLDN11	0	0	0	0	0	9.74078e-07	3.59718e-05	0.00830949	1	1	1
INPP4A	0	0	0	0	0	5.51372e-06	0.000203617	0.0470354	1	1	1
SLC2A3	0	0	0	0	0	1.0411e-06	3.8447e-05	0.00888127	1	1	1
G011	0	0	0	0	0	6.92184e-07	2.55618e-05	0.00590477	1	1	1
HDAC7	0	0	0	0	0	3.73368e-06	0.000137881	0.0318506	1	1	1
APPBP2	0	0	0	0	0	2.72622e-06	0.000100677	0.0232563	1	1	1
CD22	0	0	0	0	0	2.98025e-06	0.000110058	0.0254234	1	1	1
ZFY	0	0	0	0	0	1.21805e-06	4.49817e-05	0.0103908	1	1	1
TRIB2	0	0	0	0	0	6.55204e-07	2.41961e-05	0.0055893	1	1	1
OTUD5	0	0	0	0	0	1.69858e-06	6.27269e-05	0.0144899	1	1	1
GPKOW	0	0	0	0	0	1.78537e-06	6.59321e-05	0.0152303	1	1	1
AQR	0	0	0	0	0	6.14024e-06	0.000226754	0.0523801	1	1	1
MBD3	0	0	0	0	0	5.04156e-07	1.8618e-05	0.00430076	1	1	1
PSMC4	0	0	0	0	0	1.59825e-06	5.90219e-05	0.0136341	1	1	1
CAMKK1	0	0	0	0	0	1.37727e-06	5.08613e-05	0.011749	1	1	1
ACAP1	0	0	0	0	0	2.4399e-06	9.01033e-05	0.0208139	1	1	1
DERL2	0	0	0	0	0	9.24527e-07	3.4142e-05	0.0078868	1	1	1
KDM4B	0	0	0	0	0	2.29279e-06	8.46706e-05	0.0195589	1	1	1
YTHDC2	0	0	0	0	0	9.03456e-06	0.000333638	0.0770705	1	1	1
FOXJ2	0	0	0	0	0	1.77579e-06	6.55785e-05	0.0151486	1	1	1
TNFRSF1A	0	0	0	0	0	8.76716e-07	3.23764e-05	0.00747894	1	1	1
GOLGA5	0	0	0	0	0	4.21017e-06	0.000155478	0.0359154	1	1	1
CELSR3	0	0	0	0	0	8.63915e-06	0.000319036	0.0736973	1	1	1
PPP2R5B	0	0	0	0	0	2.23584e-06	8.25675e-05	0.0190731	1	1	1
BCL3	0	0	0	0	0	1.27489e-06	4.70806e-05	0.0108756	1	1	1
PDZD4	0	0	0	0	0	2.96677e-06	0.00010956	0.0253084	1	1	1
FSTL3	0	0	0	0	0	3.58552e-07	1.3241e-05	0.00305867	1	1	1
TRIP13	0	0	0	0	0	1.24837e-06	4.6101e-05	0.0106493	1	1	1
VASH1	0	0	0	0	0	1.27466e-06	4.7072e-05	0.0108736	1	1	1
HSD17B10	0	0	0	0	0	1.09742e-06	4.05268e-05	0.00936169	1	1	1
FGF4	0	0	0	0	0	5.8845e-07	2.17309e-05	0.00501985	1	1	1
ST6GAL1	0	0	0	0	0	1.96238e-06	7.2469e-05	0.0167403	1	1	1
REXO1	0	0	0	0	0	1.71261e-06	6.32453e-05	0.0146097	1	1	1
P2RY10	0	0	0	0	0	5.19731e-07	1.91932e-05	0.00443363	1	1	1
TNS1	0	0	0	0	0	1.21364e-05	0.000448185	0.103531	1	1	1
NGFR	0	0	0	0	0	1.22589e-06	4.52709e-05	0.0104576	1	1	1
NTN1	0	0	0	0	0	8.37461e-07	3.09267e-05	0.00714407	1	1	1
MNT	0	0	0	0	0	6.9331e-07	2.56033e-05	0.00591437	1	1	1
TBX21	0	0	0	0	0	1.459e-06	5.38797e-05	0.0124462	1	1	1
MAP2K5	0	0	0	0	0	3.73257e-06	0.000137841	0.0318412	1	1	1
C12ORF5	0	0	0	0	0	5.09944e-07	1.88318e-05	0.00435015	1	1	1
FGF20	0	0	0	0	0	3.06501e-07	1.13188e-05	0.00261464	1	1	1
CDK13	0	0	0	0	0	4.15603e-06	0.000153479	0.0354536	1	1	1
CRYBG3	0	0	0	0	0	4.87207e-06	0.000179921	0.0415618	1	1	1
TRAM2	0	0	0	0	0	1.78777e-06	6.60209e-05	0.0152508	1	1	1
TMEM131	0	0	0	0	0	9.79166e-06	0.000361597	0.083529	1	1	1
OSTM1	0	0	0	0	0	1.72757e-06	6.37977e-05	0.0147373	1	1	1
OXCT1	0	0	0	0	0	2.58484e-06	9.54559e-05	0.0220503	1	1	1
ZNF416	0	0	0	0	0	1.29094e-06	4.76734e-05	0.0110126	1	1	1
KIAA1467	0	0	0	0	0	1.93896e-06	7.16041e-05	0.0165405	1	1	1
RBM22	0	0	0	0	0	3.30494e-06	0.000122049	0.0281932	1	1	1
ZW10	0	0	0	0	0	4.061e-06	0.000149969	0.0346429	1	1	1
TFAP2C	0	0	0	0	0	1.43371e-06	5.29458e-05	0.0122305	1	1	1
SULT2B1	0	0	0	0	0	1.13686e-06	4.19831e-05	0.00969809	1	1	1
PPP1R13B	0	0	0	0	0	5.19721e-06	0.000191928	0.0443354	1	1	1
ESF1	0	0	0	0	0	2.05727e-06	7.59731e-05	0.0175498	1	1	1
UQCRC1	0	0	0	0	0	2.04765e-06	7.56181e-05	0.0174678	1	1	1
LAG3	0	0	0	0	0	1.37846e-06	5.09054e-05	0.0117591	1	1	1
MLF2	0	0	0	0	0	9.15468e-07	3.38074e-05	0.00780952	1	1	1
TFAP4	0	0	0	0	0	8.20053e-07	3.02838e-05	0.00699556	1	1	1
CHRD	0	0	0	0	0	8.45029e-06	0.000312062	0.0720863	1	1	1
THPO	0	0	0	0	0	1.93659e-06	7.15167e-05	0.0165204	1	1	1
GOLGA3	0	0	0	0	0	7.79713e-06	0.000287941	0.0665144	1	1	1
EFNB1	0	0	0	0	0	9.07751e-07	3.35224e-05	0.00774368	1	1	1
GLG1	0	0	0	0	0	6.85449e-06	0.00025313	0.0584731	1	1	1
DLD	0	0	0	0	0	3.51709e-06	0.000129883	0.030003	1	1	1
CMTM6	0	0	0	0	0	5.373e-07	1.9842e-05	0.00458351	1	1	1
HAUS4	0	0	0	0	0	1.25462e-06	4.63319e-05	0.0107027	1	1	1
G2E3	0	0	0	0	0	2.81224e-06	0.000103854	0.0239902	1	1	1
TBX15	0	0	0	0	0	2.25956e-06	8.34435e-05	0.0192754	1	1	1
CBX5	0	0	0	0	0	6.54956e-07	2.41869e-05	0.00558718	1	1	1
KLHL20	0	0	0	0	0	4.44866e-06	0.000164285	0.0379499	1	1	1
PRRT1	0	0	0	0	0	4.87045e-07	1.79861e-05	0.0041548	1	1	1
ZNF184	0	0	0	0	0	1.62843e-06	6.01366e-05	0.0138915	1	1	1
VCL	0	0	0	0	0	5.22763e-06	0.000193052	0.0445949	1	1	1
SIRT1	0	0	0	0	0	2.1951e-06	8.10632e-05	0.0187256	1	1	1
TGFBR3	0	0	0	0	0	4.0212e-06	0.000148499	0.0343034	1	1	1
STX1B	0	0	0	0	0	1.26596e-06	4.67508e-05	0.0107994	1	1	1
TECR	0	0	0	0	0	1.35332e-06	4.99769e-05	0.0115447	1	1	1
CDC34	0	0	0	0	0	4.1419e-07	1.52957e-05	0.0035333	1	1	1
GADD45B	0	0	0	0	0	4.30572e-07	1.59006e-05	0.00367305	1	1	1
MADCAM1	0	0	0	0	0	3.30225e-07	1.21949e-05	0.00281702	1	1	1
S0P29	0	0	0	0	0	8.53871e-07	3.15327e-05	0.00728405	1	1	1
DDTL	0	0	0	0	0	1.90864e-07	7.04843e-06	0.00162819	1	1	1
OSM	0	0	0	0	0	4.36608e-07	1.61235e-05	0.00372454	1	1	1
SF3A1	0	0	0	0	0	2.60828e-06	9.63215e-05	0.0222503	1	1	1
SNRPD3	0	0	0	0	0	5.73532e-07	2.118e-05	0.00489259	1	1	1
MAPK1	0	0	0	0	0	1.03103e-06	3.8075e-05	0.00879532	1	1	1
MORC2	0	0	0	0	0	3.89407e-06	0.000143805	0.0332188	1	1	1
SLC25A1	0	0	0	0	0	1.00594e-06	3.71485e-05	0.0085813	1	1	1
PDXP	0	0	0	0	0	2.94187e-07	1.08641e-05	0.0025096	1	1	1
ASPHD2	0	0	0	0	0	9.17677e-07	3.3889e-05	0.00782836	1	1	1
TOMM22	0	0	0	0	0	5.07024e-07	1.87239e-05	0.00432523	1	1	1
RTCB	0	0	0	0	0	1.90172e-06	7.02288e-05	0.0162228	1	1	1
GTPBP1	0	0	0	0	0	2.07014e-06	7.64485e-05	0.0176596	1	1	1
RASL10A	0	0	0	0	0	3.60615e-07	1.33172e-05	0.00307627	1	1	1
HMGXB4	0	0	0	0	0	1.88904e-06	6.97608e-05	0.0161147	1	1	1
NIPS0P1	0	0	0	0	0	1.53795e-06	5.6795e-05	0.0131197	1	1	1
RASD2	0	0	0	0	0	3.71874e-07	1.3733e-05	0.00317232	1	1	1
CBX7	0	0	0	0	0	1.03586e-06	3.82532e-05	0.0088365	1	1	1
ACR	0	0	0	0	0	1.27792e-06	4.71924e-05	0.0109014	1	1	1
CABP7	0	0	0	0	0	6.69912e-07	2.47393e-05	0.00571477	1	1	1
RPL3	0	0	0	0	0	1.5392e-06	5.68414e-05	0.0131304	1	1	1
MYH9	0	0	0	0	0	6.93783e-06	0.000256208	0.059184	1	1	1
EIF3D	0	0	0	0	0	2.31244e-06	8.53965e-05	0.0197266	1	1	1
ST13	0	0	0	0	0	2.08658e-06	7.70557e-05	0.0177999	1	1	1
IL2RB	0	0	0	0	0	1.69845e-06	6.27224e-05	0.0144889	1	1	1
RBX1	0	0	0	0	0	8.68825e-07	3.2085e-05	0.00741162	1	1	1
PHF5A	0	0	0	0	0	6.09134e-07	2.24948e-05	0.00519629	1	1	1
ACO2	0	0	0	0	0	2.79595e-06	0.000103252	0.0238512	1	1	1
BRD1	0	0	0	0	0	3.30599e-06	0.000122087	0.0282022	1	1	1
ZBED4	0	0	0	0	0	1.60715e-06	5.93506e-05	0.01371	1	1	1
PAPOLA	0	0	0	0	0	5.14288e-06	0.000189922	0.043872	1	1	1
SUPT16H	0	0	0	0	0	4.21739e-06	0.000155744	0.035977	1	1	1
SOS2	0	0	0	0	0	5.01993e-06	0.000185381	0.0428231	1	1	1
CNIH1	0	0	0	0	0	7.62657e-07	2.81642e-05	0.00650594	1	1	1
PIGH	0	0	0	0	0	6.20783e-07	2.2925e-05	0.00529567	1	1	1
PSMA3	0	0	0	0	0	1.70691e-06	6.30345e-05	0.014561	1	1	1
TMED8	0	0	0	0	0	1.20124e-06	4.43608e-05	0.0102474	1	1	1
AHSA1	0	0	0	0	0	1.83194e-06	6.76519e-05	0.0156276	1	1	1
SPTLC2	0	0	0	0	0	2.52979e-06	9.34229e-05	0.0215807	1	1	1
CHGA	0	0	0	0	0	1.98888e-06	7.34475e-05	0.0169664	1	1	1
SIX4	0	0	0	0	0	1.22468e-06	4.52265e-05	0.0104473	1	1	1
EIF5	0	0	0	0	0	2.50639e-06	9.25587e-05	0.0213811	1	1	1
ZFYVE21	0	0	0	0	0	1.64712e-06	6.08266e-05	0.0140509	1	1	1
MTHFD1	0	0	0	0	0	4.78191e-06	0.000176592	0.0407927	1	1	1
PABPN1	0	0	0	0	0	1.00194e-06	3.70008e-05	0.00854718	1	1	1
NFKBIA	0	0	0	0	0	1.11598e-06	4.12121e-05	0.00952001	1	1	1
BRMS1L	0	0	0	0	0	1.69714e-06	6.2674e-05	0.0144777	1	1	1
PNN	0	0	0	0	0	2.23892e-06	8.26813e-05	0.0190994	1	1	1
MYBL2	0	0	0	0	0	2.40983e-06	8.8993e-05	0.0205574	1	1	1
SALL4	0	0	0	0	0	2.01615e-06	7.44547e-05	0.017199	1	1	1
CSTF1	0	0	0	0	0	1.33871e-06	4.94373e-05	0.01142	1	1	1
EEF1A2	0	0	0	0	0	1.29071e-06	4.76647e-05	0.0110105	1	1	1
CSNK2A1	0	0	0	0	0	1.95313e-06	7.21273e-05	0.0166614	1	1	1
MACROD2	0	0	0	0	0	1.54655e-06	5.71128e-05	0.0131931	1	1	1
OXT	0	0	0	0	0	1.83102e-07	6.7618e-06	0.00156198	1	1	1
CHMP4B	0	0	0	0	0	6.38068e-07	2.35633e-05	0.00544312	1	1	1
SLC32A1	0	0	0	0	0	9.83811e-07	3.63313e-05	0.00839253	1	1	1
AHCY	0	0	0	0	0	1.29399e-06	4.77859e-05	0.0110385	1	1	1
TXNL1	0	0	0	0	0	1.5477e-06	5.71553e-05	0.0132029	1	1	1
IDH3G	0	0	0	0	0	3.54136e-06	0.000130779	0.03021	1	1	1
MXRA5	0	0	0	0	0	3.72121e-06	0.000137421	0.0317443	1	1	1
PSMD10	0	0	0	0	0	1.12395e-06	4.15067e-05	0.00958804	1	1	1
STS	0	0	0	0	0	1.16113e-06	4.28795e-05	0.00990516	1	1	1
TBL1X	0	0	0	0	0	1.97754e-06	7.30289e-05	0.0168697	1	1	1
PGRMC1	0	0	0	0	0	7.25176e-07	2.67801e-05	0.0061862	1	1	1
RHOXF1	0	0	0	0	0	1.06503e-06	3.93307e-05	0.0090854	1	1	1
NXT2	0	0	0	0	0	1.14109e-06	4.21396e-05	0.00973424	1	1	1
TLR8	0	0	0	0	0	1.5676e-06	5.789e-05	0.0133726	1	1	1
WDR13	0	0	0	0	0	1.38843e-06	5.12734e-05	0.0118442	1	1	1
PAGE4	0	0	0	0	0	5.35867e-07	1.97891e-05	0.00457128	1	1	1
GLRA2	0	0	0	0	0	1.27355e-06	4.70312e-05	0.0108642	1	1	1
STAG2	0	0	0	0	0	9.60784e-06	0.000354809	0.0819609	1	1	1
F9	0	0	0	0	0	2.88834e-06	0.000106664	0.0246393	1	1	1
ABCD1	0	0	0	0	0	3.25829e-06	0.000120326	0.0277952	1	1	1
KCND1	0	0	0	0	0	1.39919e-06	5.16709e-05	0.011936	1	1	1
SLC25A14	0	0	0	0	0	2.81328e-06	0.000103892	0.023999	1	1	1
PQBP1	0	0	0	0	0	1.04667e-06	3.86524e-05	0.00892871	1	1	1
PCSK1N	0	0	0	0	0	3.26199e-07	1.20463e-05	0.00278268	1	1	1
RAB40AL	0	0	0	0	0	5.8142e-07	2.14713e-05	0.00495988	1	1	1
GPR50	0	0	0	0	0	9.93488e-07	3.66886e-05	0.00847507	1	1	1
RP2	0	0	0	0	0	8.96272e-07	3.30985e-05	0.00764576	1	1	1
USP11	0	0	0	0	0	3.95294e-06	0.000145979	0.0337211	1	1	1
TIMP1	0	0	0	0	0	7.05761e-07	2.60631e-05	0.00602058	1	1	1
GLA	0	0	0	0	0	2.25275e-06	8.3192e-05	0.0192174	1	1	1
NDFIP2	0	0	0	0	0	1.37652e-06	5.08337e-05	0.0117426	1	1	1
MMP2	0	0	0	0	0	2.5186e-06	9.30097e-05	0.0214852	1	1	1
C16ORF70	0	0	0	0	0	2.92884e-06	0.000108159	0.0249848	1	1	1
CORO1A	0	0	0	0	0	1.32603e-06	4.89693e-05	0.0113119	1	1	1
NUTF2	0	0	0	0	0	8.25692e-07	3.04921e-05	0.00704367	1	1	1
CBLN1	0	0	0	0	0	5.64154e-07	2.08337e-05	0.00481258	1	1	1
MMP15	0	0	0	0	0	2.32063e-06	8.56989e-05	0.0197965	1	1	1
PSMD7	0	0	0	0	0	1.61054e-06	5.94758e-05	0.0137389	1	1	1
SMPD3	0	0	0	0	0	1.87429e-06	6.9216e-05	0.0159889	1	1	1
PLA2G15	0	0	0	0	0	1.40551e-06	5.19044e-05	0.0119899	1	1	1
FA2H	0	0	0	0	0	1.63261e-06	6.02908e-05	0.0139272	1	1	1
ARHGDIG	0	0	0	0	0	3.52228e-07	1.30075e-05	0.00300472	1	1	1
USP10	0	0	0	0	0	3.52368e-06	0.000130127	0.0300592	1	1	1
TSC2	0	0	0	0	0	3.8689e-06	0.000142875	0.0330041	1	1	1
STUB1	0	0	0	0	0	1.10347e-06	4.07502e-05	0.0094133	1	1	1
RHBDL1	0	0	0	0	0	6.86774e-07	2.5362e-05	0.00585861	1	1	1
CAPN15	0	0	0	0	0	1.76711e-06	6.52577e-05	0.0150745	1	1	1
USP31	0	0	0	0	0	2.8397e-06	0.000104868	0.0242244	1	1	1
TOX3	0	0	0	0	0	1.6213e-06	5.98732e-05	0.0138307	1	1	1
MAZ	0	0	0	0	0	8.75901e-07	3.23462e-05	0.00747198	1	1	1
CDIPT	0	0	0	0	0	6.31861e-07	2.33341e-05	0.00539017	1	1	1
MGA	0	0	0	0	0	7.39618e-06	0.000273134	0.063094	1	1	1
AQP9	0	0	0	0	0	1.10748e-06	4.08982e-05	0.00944749	1	1	1
CSK	0	0	0	0	0	2.73964e-06	0.000101172	0.0233708	1	1	1
GABPB1	0	0	0	0	0	1.76624e-06	6.52256e-05	0.0150671	1	1	1
RHOV	0	0	0	0	0	6.65092e-07	2.45613e-05	0.00567365	1	1	1
VPS18	0	0	0	0	0	2.44265e-06	9.0205e-05	0.0208373	1	1	1
AGO2	0	0	0	0	0	5.9722e-06	0.000220548	0.0509466	1	1	1
PAG1	0	0	0	0	0	1.46296e-06	5.4026e-05	0.01248	1	1	1
RIPK2	0	0	0	0	0	2.72291e-06	0.000100555	0.0232281	1	1	1
SFRP1	0	0	0	0	0	5.52349e-07	2.03978e-05	0.00471188	1	1	1
EIF3E	0	0	0	0	0	3.03489e-06	0.000112076	0.0258895	1	1	1
EMC2	0	0	0	0	0	2.71785e-06	0.000100368	0.023185	1	1	1
GML	0	0	0	0	0	9.44816e-07	3.48912e-05	0.00805988	1	1	1
MTMR9	0	0	0	0	0	1.92449e-06	7.10698e-05	0.0164171	1	1	1
DCTN6	0	0	0	0	0	8.85208e-07	3.269e-05	0.00755138	1	1	1
PPP2CB	0	0	0	0	0	1.07944e-06	3.98627e-05	0.00920829	1	1	1
NEFM	0	0	0	0	0	1.28335e-06	4.73931e-05	0.0109478	1	1	1
KCTD9	0	0	0	0	0	1.85013e-06	6.83236e-05	0.0157827	1	1	1
HNRNPL	0	0	0	0	0	1.83378e-06	6.772e-05	0.0156433	1	1	1
KC07	0	0	0	0	0	6.6475e-07	2.45486e-05	0.00567074	1	1	1
RELB	0	0	0	0	0	1.76418e-06	6.51495e-05	0.0150495	1	1	1
CLASRP	0	0	0	0	0	3.83173e-06	0.000141502	0.032687	1	1	1
LIN7B	0	0	0	0	0	1.15987e-06	4.28329e-05	0.0098944	1	1	1
PPP1R37	0	0	0	0	0	8.58314e-07	3.16968e-05	0.00732196	1	1	1
FCGRT	0	0	0	0	0	1.10553e-06	4.08264e-05	0.00943089	1	1	1
SLC17A7	0	0	0	0	0	1.83908e-06	6.79155e-05	0.0156885	1	1	1
SF3A2	0	0	0	0	0	5.95826e-07	2.20033e-05	0.00508277	1	1	1
AES	0	0	0	0	0	5.25133e-07	1.93927e-05	0.00447971	1	1	1
SGTA	0	0	0	0	0	9.81124e-07	3.6232e-05	0.0083696	1	1	1
S0PC2	0	0	0	0	0	6.71629e-07	2.48027e-05	0.00572942	1	1	1
FIZ1	0	0	0	0	0	5.62049e-07	2.0756e-05	0.00479463	1	1	1
SLC1A6	0	0	0	0	0	9.81604e-07	3.62498e-05	0.0083737	1	1	1
FBL	0	0	0	0	0	1.6661e-06	6.15275e-05	0.0142129	1	1	1
EBI3	0	0	0	0	0	6.32117e-07	2.33435e-05	0.00539236	1	1	1
FSD1	0	0	0	0	0	1.17471e-06	4.33811e-05	0.010021	1	1	1
POLR2I	0	0	0	0	0	7.18964e-07	2.65507e-05	0.00613322	1	1	1
APLP1	0	0	0	0	0	2.78167e-06	0.000102725	0.0237294	1	1	1
TGFB1	0	0	0	0	0	1.33561e-06	4.93228e-05	0.0113936	1	1	1
CD79A	0	0	0	0	0	9.60933e-07	3.54864e-05	0.00819736	1	1	1
ICAM5	0	0	0	0	0	2.0209e-06	7.46302e-05	0.0172396	1	1	1
CRX	0	0	0	0	0	7.15696e-07	2.643e-05	0.00610533	1	1	1
CDC37	0	0	0	0	0	1.09181e-06	4.03196e-05	0.00931383	1	1	1
ZNRF4	0	0	0	0	0	6.26777e-07	2.31463e-05	0.0053468	1	1	1
DBP	0	0	0	0	0	6.52392e-07	2.40922e-05	0.00556531	1	1	1
RASIP1	0	0	0	0	0	2.17036e-06	8.01495e-05	0.0185145	1	1	1
RPL18A	0	0	0	0	0	8.64104e-07	3.19106e-05	0.00737135	1	1	1
SLC5A5	0	0	0	0	0	1.77061e-06	6.53869e-05	0.0151044	1	1	1
KCNN1	0	0	0	0	0	1.06717e-06	3.94098e-05	0.00910366	1	1	1
PIK3R2	0	0	0	0	0	1.87153e-06	6.91138e-05	0.0159653	1	1	1
RAB3A	0	0	0	0	0	5.19748e-07	1.91938e-05	0.00443377	1	1	1
KMT2B	0	0	0	0	0	6.7165e-06	0.000248034	0.0572959	1	1	1
USF2	0	0	0	0	0	1.50303e-06	5.55054e-05	0.0128218	1	1	1
ERF	0	0	0	0	0	1.32656e-06	4.89888e-05	0.0113164	1	1	1
GSK3A	0	0	0	0	0	1.84292e-06	6.80573e-05	0.0157212	1	1	1
SIPA1L3	0	0	0	0	0	4.35559e-06	0.000160848	0.0371559	1	1	1
CADM4	0	0	0	0	0	1.29397e-06	4.7785e-05	0.0110383	1	1	1
ABCF2	0	0	0	0	0	5.1465e-06	0.000190056	0.0439029	1	1	1
HGF	0	0	0	0	0	5.08787e-06	0.000187891	0.0434027	1	1	1
0MPT	0	0	0	0	0	2.68255e-06	9.90643e-05	0.0228839	1	1	1
TWISTNB	0	0	0	0	0	6.69001e-07	2.47056e-05	0.00570699	1	1	1
ITGB8	0	0	0	0	0	2.28697e-06	8.44559e-05	0.0195093	1	1	1
HBP1	0	0	0	0	0	2.67758e-06	9.88806e-05	0.0228414	1	1	1
SP4	0	0	0	0	0	1.59603e-06	5.89401e-05	0.0136152	1	1	1
DLX5	0	0	0	0	0	9.69741e-07	3.58117e-05	0.0082725	1	1	1
MPP6	0	0	0	0	0	1.86552e-06	6.8892e-05	0.015914	1	1	1
OGDH	0	0	0	0	0	3.81368e-06	0.000140836	0.0325331	1	1	1
HOXA2	0	0	0	0	0	6.78033e-07	2.50391e-05	0.00578404	1	1	1
LFNG	0	0	0	0	0	6.04161e-07	2.23111e-05	0.00515387	1	1	1
TSPAN12	0	0	0	0	0	1.86166e-06	6.87493e-05	0.0158811	1	1	1
HOXA13	0	0	0	0	0	4.54816e-07	1.6796e-05	0.00387987	1	1	1
CHN2	0	0	0	0	0	1.65806e-06	6.12307e-05	0.0141443	1	1	1
STX1A	0	0	0	0	0	1.75678e-06	6.48764e-05	0.0149864	1	1	1
SNX8	0	0	0	0	0	9.98692e-07	3.68808e-05	0.00851947	1	1	1
WASL	0	0	0	0	0	3.18141e-06	0.000117487	0.0271394	1	1	1
SERPINE1	0	0	0	0	0	1.80553e-06	6.66768e-05	0.0154023	1	1	1
GLCCI1	0	0	0	0	0	1.22784e-06	4.53431e-05	0.0104743	1	1	1
MEST	0	0	0	0	0	3.28107e-06	0.000121167	0.0279896	1	1	1
GIMAP2	0	0	0	0	0	9.30306e-07	3.43554e-05	0.00793609	1	1	1
PSMA2	0	0	0	0	0	1.32556e-06	4.89518e-05	0.0113079	1	1	1
BCL7B	0	0	0	0	0	1.11551e-06	4.11949e-05	0.00951602	1	1	1
YKT6	0	0	0	0	0	1.10051e-06	4.06409e-05	0.00938806	1	1	1
CLIP2	0	0	0	0	0	3.74979e-06	0.000138476	0.031988	1	1	1
TNFSF8	0	0	0	0	0	1.03835e-06	3.83452e-05	0.00885775	1	1	1
EDF1	0	0	0	0	0	1.4459e-06	5.3396e-05	0.0123345	1	1	1
SETX	0	0	0	0	0	1.00262e-05	0.000370261	0.0855302	1	1	1
BLNK	0	0	0	0	0	4.05907e-06	0.000149898	0.0346264	1	1	1
CCSER2	0	0	0	0	0	2.88578e-06	0.000106569	0.0246175	1	1	1
CCL3	0	0	0	0	0	5.3003e-07	1.95736e-05	0.00452149	1	1	1
NUFIP2	0	0	0	0	0	1.26166e-06	4.65919e-05	0.0107627	1	1	1
PSMB3	0	0	0	0	0	7.92175e-07	2.92543e-05	0.00675775	1	1	1
RPL19	0	0	0	0	0	1.07957e-06	3.98674e-05	0.00920937	1	1	1
CSF3	0	0	0	0	0	6.2393e-07	2.30412e-05	0.00532251	1	1	1
WNT3	0	0	0	0	0	9.07939e-07	3.35294e-05	0.00774529	1	1	1
RPS6KB1	0	0	0	0	0	3.05645e-06	0.000112872	0.0260734	1	1	1
PFN1	0	0	0	0	0	2.26938e-07	8.38064e-06	0.00193593	1	1	1
SLC25A11	0	0	0	0	0	8.22241e-07	3.03646e-05	0.00701423	1	1	1
CPD	0	0	0	0	0	3.81887e-06	0.000141028	0.0325774	1	1	1
GOSR1	0	0	0	0	0	1.26937e-06	4.68767e-05	0.0108285	1	1	1
AKAP10	0	0	0	0	0	2.20266e-06	8.13424e-05	0.0187901	1	1	1
DDX5	0	0	0	0	0	2.5704e-06	9.49227e-05	0.0219271	1	1	1
ASIC2	0	0	0	0	0	1.6584e-06	6.12431e-05	0.0141471	1	1	1
CCL2	0	0	0	0	0	3.17848e-07	1.17378e-05	0.00271144	1	1	1
HNF1B	0	0	0	0	0	1.96054e-06	7.24012e-05	0.0167247	1	1	1
KAT2A	0	0	0	0	0	3.14526e-06	0.000116152	0.026831	1	1	1
COL1A1	0	0	0	0	0	7.87844e-06	0.000290944	0.0672081	1	1	1
MRPL27	0	0	0	0	0	5.32883e-07	1.96789e-05	0.00454583	1	1	1
LRRC59	0	0	0	0	0	1.09988e-06	4.06175e-05	0.00938263	1	1	1
HDAC5	0	0	0	0	0	3.95901e-06	0.000146203	0.0337729	1	1	1
DUSP3	0	0	0	0	0	4.4942e-07	1.65967e-05	0.00383383	1	1	1
HLF	0	0	0	0	0	7.39722e-07	2.73173e-05	0.0063103	1	1	1
EFNB3	0	0	0	0	0	7.47179e-07	2.75927e-05	0.0063739	1	1	1
TNFAIP1	0	0	0	0	0	9.22897e-07	3.40818e-05	0.00787289	1	1	1
FOXN1	0	0	0	0	0	1.33484e-06	4.92945e-05	0.011387	1	1	1
ALDOC	0	0	0	0	0	1.20727e-06	4.45834e-05	0.0102988	1	1	1
JADE1	0	0	0	0	0	3.66487e-06	0.000135341	0.0312637	1	1	1
PHOX2B	0	0	0	0	0	5.97422e-07	2.20623e-05	0.00509638	1	1	1
GNRHR	0	0	0	0	0	8.68897e-07	3.20876e-05	0.00741223	1	1	1
SMR3A	0	0	0	0	0	3.52766e-07	1.30274e-05	0.00300932	1	1	1
NFKB1	0	0	0	0	0	5.3656e-06	0.000198147	0.0457719	1	1	1
IL2	0	0	0	0	0	9.67303e-07	3.57216e-05	0.0082517	1	1	1
GAR1	0	0	0	0	0	1.94182e-06	7.17097e-05	0.0165649	1	1	1
SPI1	0	0	0	0	0	7.99154e-07	2.9512e-05	0.00681728	1	1	1
DTX4	0	0	0	0	0	1.84183e-06	6.80172e-05	0.015712	1	1	1
UNC93B1	0	0	0	0	0	1.78848e-06	6.60469e-05	0.0152568	1	1	1
CCND1	0	0	0	0	0	9.39431e-07	3.46924e-05	0.00801393	1	1	1
PRPF19	0	0	0	0	0	2.47615e-06	9.14419e-05	0.0211231	1	1	1
A0PC15	0	0	0	0	0	8.19876e-07	3.02773e-05	0.00699405	1	1	1
IL10RA	0	0	0	0	0	2.21585e-06	8.18292e-05	0.0189025	1	1	1
BIRC2	0	0	0	0	0	2.42552e-06	8.95723e-05	0.0206912	1	1	1
C11ORF58	0	0	0	0	0	6.45812e-07	2.38493e-05	0.00550919	1	1	1
KITLG	0	0	0	0	0	1.69715e-06	6.26743e-05	0.0144778	1	1	1
SART3	0	0	0	0	0	5.75166e-06	0.000212404	0.0490652	1	1	1
SLC25A3	0	0	0	0	0	1.77771e-06	6.56492e-05	0.015165	1	1	1
ASIC1	0	0	0	0	0	2.32982e-06	8.60384e-05	0.0198749	1	1	1
KCTD10	0	0	0	0	0	1.73033e-06	6.38995e-05	0.0147608	1	1	1
MLEC	0	0	0	0	0	1.53086e-06	5.65332e-05	0.0130592	1	1	1
MVK	0	0	0	0	0	2.49006e-06	9.19558e-05	0.0212418	1	1	1
CSRNP2	0	0	0	0	0	1.33666e-06	4.93617e-05	0.0114026	1	1	1
IL23A	0	0	0	0	0	6.83278e-07	2.52328e-05	0.00582879	1	1	1
PPM1H	0	0	0	0	0	1.88543e-06	6.96274e-05	0.0160839	1	1	1
ELK3	0	0	0	0	0	1.16927e-06	4.31799e-05	0.00997457	1	1	1
ARPC3	0	0	0	0	0	1.55877e-06	5.75638e-05	0.0132972	1	1	1
DUSP16	0	0	0	0	0	1.45486e-06	5.37267e-05	0.0124109	1	1	1
CREBL2	0	0	0	0	0	5.60302e-07	2.06915e-05	0.00477973	1	1	1
CDKN1B	0	0	0	0	0	4.8206e-07	1.7802e-05	0.00411227	1	1	1
LTBR	0	0	0	0	0	9.59161e-07	3.5421e-05	0.00818224	1	1	1
IFNG	0	0	0	0	0	1.02178e-06	3.77335e-05	0.00871644	1	1	1
KRR1	0	0	0	0	0	2.2145e-06	8.17794e-05	0.018891	1	1	1
GAPDH	0	0	0	0	0	7.04104e-07	2.60019e-05	0.00600645	1	1	1
USP5	0	0	0	0	0	2.45186e-06	9.05449e-05	0.0209159	1	1	1
0NOG	0	0	0	0	0	5.7858e-07	2.13664e-05	0.00493565	1	1	1
GOLT1B	0	0	0	0	0	4.15721e-07	1.53522e-05	0.00354636	1	1	1
CMAS	0	0	0	0	0	1.61092e-06	5.94898e-05	0.0137421	1	1	1
HCFC2	0	0	0	0	0	4.13185e-06	0.000152585	0.0352472	1	1	1
RAB35	0	0	0	0	0	1.85345e-06	6.84464e-05	0.0158111	1	1	1
SRSF9	0	0	0	0	0	1.38962e-06	5.13174e-05	0.0118543	1	1	1
GCLC	0	0	0	0	0	3.01308e-06	0.00011127	0.0257035	1	1	1
ASF1A	0	0	0	0	0	1.04362e-06	3.85401e-05	0.00890277	1	1	1
FBXO5	0	0	0	0	0	2.34675e-06	8.66634e-05	0.0200193	1	1	1
MAPK14	0	0	0	0	0	1.67874e-06	6.19943e-05	0.0143207	1	1	1
STK38	0	0	0	0	0	1.88305e-06	6.95395e-05	0.0160636	1	1	1
CAP2	0	0	0	0	0	1.4313e-06	5.28568e-05	0.0122099	1	1	1
GPR63	0	0	0	0	0	7.45858e-07	2.75439e-05	0.00636263	1	1	1
RPS12	0	0	0	0	0	1.22589e-06	4.52709e-05	0.0104576	1	1	1
GMNN	0	0	0	0	0	6.07306e-07	2.24273e-05	0.0051807	1	1	1
SNX3	0	0	0	0	0	9.51404e-07	3.51345e-05	0.00811608	1	1	1
MDFI	0	0	0	0	0	5.94131e-07	2.19407e-05	0.00506831	1	1	1
TFEB	0	0	0	0	0	1.50417e-06	5.55476e-05	0.0128315	1	1	1
PRPH2	0	0	0	0	0	8.56907e-07	3.16448e-05	0.00730996	1	1	1
SKIV2L2	0	0	0	0	0	4.92876e-06	0.000182015	0.0420454	1	1	1
ISL1	0	0	0	0	0	1.19582e-06	4.41606e-05	0.0102011	1	1	1
POU4F3	0	0	0	0	0	1.05854e-06	3.9091e-05	0.00903002	1	1	1
PAPD7	0	0	0	0	0	1.30234e-06	4.80943e-05	0.0111098	1	1	1
LOX	0	0	0	0	0	2.34437e-06	8.65755e-05	0.0199989	1	1	1
CDH9	0	0	0	0	0	2.05017e-06	7.57108e-05	0.0174892	1	1	1
SPARC	0	0	0	0	0	2.54876e-06	9.41234e-05	0.0217425	1	1	1
LNPEP	0	0	0	0	0	4.96196e-06	0.000183241	0.0423286	1	1	1
NUP155	0	0	0	0	0	5.66972e-06	0.000209378	0.0483663	1	1	1
NR3C1	0	0	0	0	0	3.16197e-06	0.000116769	0.0269736	1	1	1
SLC7A14	0	0	0	0	0	2.89883e-06	0.000107051	0.0247288	1	1	1
RBP2	0	0	0	0	0	1.07621e-06	3.97433e-05	0.0091807	1	1	1
HES1	0	0	0	0	0	1.58671e-06	5.8596e-05	0.0135357	1	1	1
TUSC2	0	0	0	0	0	4.61953e-07	1.70595e-05	0.00394075	1	1	1
NPRL2	0	0	0	0	0	1.89108e-06	6.98359e-05	0.0161321	1	1	1
KLHL18	0	0	0	0	0	1.77525e-06	6.55582e-05	0.015144	1	1	1
RRP9	0	0	0	0	0	2.45973e-06	9.08355e-05	0.020983	1	1	1
EIF1B	0	0	0	0	0	4.93072e-07	1.82087e-05	0.00420621	1	1	1
ZBTB47	0	0	0	0	0	1.12094e-06	4.13954e-05	0.00956234	1	1	1
TNNC1	0	0	0	0	0	7.57878e-07	2.79878e-05	0.00646518	1	1	1
NKTR	0	0	0	0	0	5.13689e-06	0.000189701	0.0438209	1	1	1
EIF2AK2	0	0	0	0	0	2.38209e-06	8.79683e-05	0.0203207	1	1	1
DAZAP1	0	0	0	0	0	1.60427e-06	5.92443e-05	0.0136854	1	1	1
MAPRE3	0	0	0	0	0	8.3699e-07	3.09093e-05	0.00714005	1	1	1
MSH2	0	0	0	0	0	3.37478e-06	0.000124628	0.028789	1	1	1
NCK2	0	0	0	0	0	1.046e-06	3.86278e-05	0.00892301	1	1	1
TFPI	0	0	0	0	0	2.77706e-06	0.000102554	0.0236901	1	1	1
INO80B	0	0	0	0	0	1.14798e-06	4.2394e-05	0.00979303	1	1	1
TTL	0	0	0	0	0	1.94504e-06	7.18287e-05	0.0165924	1	1	1
SF3B14	0	0	0	0	0	5.77692e-07	2.13337e-05	0.00492807	1	1	1
SLC30A3	0	0	0	0	0	1.05347e-06	3.89037e-05	0.00898675	1	1	1
NRBP1	0	0	0	0	0	2.34705e-06	8.66743e-05	0.0200218	1	1	1
SNX17	0	0	0	0	0	1.90511e-06	7.0354e-05	0.0162518	1	1	1
NDUFS7	0	0	0	0	0	5.57845e-07	2.06007e-05	0.00475877	1	1	1
PCGF1	0	0	0	0	0	1.77622e-06	6.55944e-05	0.0151523	1	1	1
TLX2	0	0	0	0	0	7.10682e-07	2.62448e-05	0.00606256	1	1	1
DOK1	0	0	0	0	0	1.44705e-06	5.34384e-05	0.0123443	1	1	1
IGFBP2	0	0	0	0	0	1.6095e-06	5.94374e-05	0.01373	1	1	1
IGFBP5	0	0	0	0	0	1.62001e-06	5.98256e-05	0.0138197	1	1	1
HSPE1	0	0	0	0	0	1.39796e-06	5.16255e-05	0.0119255	1	1	1
WNT6	0	0	0	0	0	1.79258e-06	6.61984e-05	0.0152918	1	1	1
SLC9A2	0	0	0	0	0	4.10675e-06	0.000151659	0.0350332	1	1	1
PPP1R7	0	0	0	0	0	4.29074e-06	0.000158453	0.0366027	1	1	1
ID2	0	0	0	0	0	1.67799e-07	6.19669e-06	0.00143143	1	1	1
ODC1	0	0	0	0	0	9.77396e-07	3.60944e-05	0.0083378	1	1	1
GORASP2	0	0	0	0	0	3.4181e-06	0.000126227	0.0291585	1	1	1
DLX2	0	0	0	0	0	1.22439e-06	4.52155e-05	0.0104448	1	1	1
SLC1A4	0	0	0	0	0	1.4597e-06	5.39054e-05	0.0124521	1	1	1
ORC2	0	0	0	0	0	6.02967e-06	0.00022267	0.0514369	1	1	1
PPP3R1	0	0	0	0	0	9.95187e-07	3.67514e-05	0.00848957	1	1	1
KISS1R	0	0	0	0	0	3.82564e-07	1.41277e-05	0.00326351	1	1	1
VAX2	0	0	0	0	0	5.66759e-07	2.09299e-05	0.00483481	1	1	1
MSH6	0	0	0	0	0	3.72472e-06	0.000137551	0.0317742	1	1	1
SARS	0	0	0	0	0	3.44122e-06	0.000127081	0.0293558	1	1	1
BCL9	0	0	0	0	0	3.60489e-06	0.000133125	0.030752	1	1	1
RPL22	0	0	0	0	0	2.89013e-07	1.0673e-05	0.00246546	1	1	1
C1ORF21	0	0	0	0	0	1.58245e-06	5.84384e-05	0.0134993	1	1	1
MAD2L2	0	0	0	0	0	7.97407e-07	2.94475e-05	0.00680238	1	1	1
MFN2	0	0	0	0	0	2.1999e-06	8.12402e-05	0.0187665	1	1	1
PRDM2	0	0	0	0	0	3.19553e-06	0.000118008	0.0272599	1	1	1
WARS2	0	0	0	0	0	1.77899e-06	6.56964e-05	0.0151759	1	1	1
VAMP4	0	0	0	0	0	2.12343e-06	7.84163e-05	0.0181142	1	1	1
A4GNT	0	0	0	0	0	9.09588e-07	3.35903e-05	0.00775935	1	1	1
SLC8A2	0	0	0	0	0	1.73048e-06	6.39052e-05	0.0147621	1	1	1
TTR	0	0	0	0	0	4.83178e-07	1.78433e-05	0.00412181	1	1	1
TBPL1	0	0	0	0	0	1.49186e-06	5.5093e-05	0.0127265	1	1	1
FBXO30	0	0	0	0	0	1.86104e-06	6.87266e-05	0.0158758	1	1	1
TNFAIP3	0	0	0	0	0	3.2395e-06	0.000119632	0.027635	1	1	1
RNF103	0	0	0	0	0	1.99246e-06	7.358e-05	0.016997	1	1	1
RPN2	0	0	0	0	0	2.28881e-06	8.45236e-05	0.019525	1	1	1
SOGA1	0	0	0	0	0	3.11322e-06	0.000114968	0.0265577	1	1	1
PKD2	0	0	0	0	0	4.70382e-06	0.000173708	0.0401265	1	1	1
CCNI	0	0	0	0	0	1.24149e-06	4.58473e-05	0.0105907	1	1	1
ELL2	0	0	0	0	0	3.16876e-06	0.000117019	0.0270315	1	1	1
GDA	0	0	0	0	0	3.12166e-06	0.00011528	0.0266297	1	1	1
CCDC92	0	0	0	0	0	1.31069e-06	4.84028e-05	0.011181	1	1	1
VPS4B	0	0	0	0	0	2.29932e-06	8.49118e-05	0.0196146	1	1	1
GSC	0	0	0	0	0	6.61722e-07	2.44368e-05	0.0056449	1	1	1
TGFB3	0	0	0	0	0	1.57369e-06	5.81149e-05	0.0134245	1	1	1
PAPOLG	0	0	0	0	0	4.22036e-06	0.000155854	0.0360023	1	1	1
RHOQ	0	0	0	0	0	8.48042e-07	3.13174e-05	0.00723433	1	1	1
ATAD2B	0	0	0	0	0	4.22691e-06	0.000156096	0.0360582	1	1	1
FAM98A	0	0	0	0	0	1.93653e-06	7.15144e-05	0.0165198	1	1	1
YIPF4	0	0	0	0	0	8.33999e-07	3.07989e-05	0.00711453	1	1	1
AFTPH	0	0	0	0	0	2.35239e-06	8.68716e-05	0.0200673	1	1	1
TMEM180	0	0	0	0	0	2.08075e-06	7.68404e-05	0.0177501	1	1	1
HOXB8	0	0	0	0	0	9.0151e-07	3.3292e-05	0.00769045	1	1	1
HOXB5	0	0	0	0	0	5.49896e-07	2.03072e-05	0.00469096	1	1	1
HOXB1	0	0	0	0	0	8.61388e-07	3.18103e-05	0.00734818	1	1	1
MSX2	0	0	0	0	0	8.65237e-07	3.19524e-05	0.00738102	1	1	1
ARAP3	0	0	0	0	0	9.95788e-06	0.000367736	0.0849469	1	1	1
PRRX1	0	0	0	0	0	1.57305e-06	5.80913e-05	0.0134191	1	1	1
MSANTD2	0	0	0	0	0	1.6661e-06	6.15277e-05	0.0142129	1	1	1
PDZD11	0	0	0	0	0	1.02255e-06	3.77618e-05	0.00872297	1	1	1
MRC1	0	0	0	0	0	1.91534e-06	7.07318e-05	0.016339	1	1	1
UFM1	0	0	0	0	0	5.90946e-07	2.18231e-05	0.00504114	1	1	1
ELF1	0	0	0	0	0	1.88335e-06	6.95503e-05	0.0160661	1	1	1
ALG5	0	0	0	0	0	2.05101e-06	7.57419e-05	0.0174964	1	1	1
FAM53C	0	0	0	0	0	1.64259e-06	6.06594e-05	0.0140123	1	1	1
EGR1	0	0	0	0	0	9.85099e-07	3.63788e-05	0.00840351	1	1	1
PFN2	0	0	0	0	0	8.05971e-07	2.97638e-05	0.00687544	1	1	1
DUSP4	0	0	0	0	0	5.80418e-07	2.14343e-05	0.00495133	1	1	1
TARDBP	0	0	0	0	0	9.31465e-07	3.43982e-05	0.00794598	1	1	1
RDH10	0	0	0	0	0	1.15573e-06	4.26801e-05	0.00985911	1	1	1
COIL	0	0	0	0	0	1.75249e-06	6.47179e-05	0.0149498	1	1	1
TBX2	0	0	0	0	0	1.65856e-06	6.12493e-05	0.0141486	1	1	1
TBX4	0	0	0	0	0	1.97089e-06	7.27833e-05	0.0168129	1	1	1
TSHZ3	0	0	0	0	0	1.2645e-06	4.66969e-05	0.010787	1	1	1
KCNJ8	0	0	0	0	0	1.01772e-06	3.75835e-05	0.00868178	1	1	1
TFG	0	0	0	0	0	2.26466e-06	8.36319e-05	0.019319	1	1	1
KALRN	0	0	0	0	0	1.00715e-05	0.000371933	0.0859165	1	1	1
0A50	0	0	0	0	0	1.20077e-06	4.43435e-05	0.0102433	1	1	1
MAPK8IP1	0	0	0	0	0	2.15707e-06	7.96586e-05	0.0184011	1	1	1
TNFSF10	0	0	0	0	0	1.82036e-06	6.72242e-05	0.0155288	1	1	1
ACVR2A	0	0	0	0	0	3.5665e-06	0.000131708	0.0304244	1	1	1
FLT3	0	0	0	0	0	3.44509e-06	0.000127224	0.0293888	1	1	1
FYTTD1	0	0	0	0	0	3.42939e-06	0.000126644	0.0292548	1	1	1
MYOG	0	0	0	0	0	1.12714e-06	4.16243e-05	0.00961522	1	1	1
AHR	0	0	0	0	0	2.49562e-06	9.21612e-05	0.0212892	1	1	1
EEPD1	0	0	0	0	0	1.5407e-06	5.68966e-05	0.0131431	1	1	1
INHBA	0	0	0	0	0	6.03615e-07	2.2291e-05	0.00514921	1	1	1
TWIST1	0	0	0	0	0	2.02185e-07	7.46653e-06	0.00172477	1	1	1
CLTA	0	0	0	0	0	9.8039e-07	3.6205e-05	0.00836335	1	1	1
TAF1L	0	0	0	0	0	3.15124e-06	0.000116373	0.0268821	1	1	1
SRGN	0	0	0	0	0	6.7069e-07	2.4768e-05	0.00572141	1	1	1
EGR2	0	0	0	0	0	7.266e-07	2.68327e-05	0.00619836	1	1	1
RNF11	0	0	0	0	0	5.48959e-07	2.02726e-05	0.00468296	1	1	1
BHLHE41	0	0	0	0	0	9.18978e-07	3.3937e-05	0.00783946	1	1	1
DDX39A	0	0	0	0	0	1.11986e-06	4.13556e-05	0.00955315	1	1	1
C19ORF43	0	0	0	0	0	3.08711e-07	1.14004e-05	0.0026335	1	1	1
ORMDL2	0	0	0	0	0	6.2673e-07	2.31446e-05	0.0053464	1	1	1
PDE1B	0	0	0	0	0	2.5208e-06	9.30909e-05	0.021504	1	1	1
HOXC13	0	0	0	0	0	4.93166e-07	1.82122e-05	0.00420701	1	1	1
LRP1	0	0	0	0	0	1.92679e-05	0.000711548	0.164368	1	1	1
HOXC6	0	0	0	0	0	7.30594e-07	2.69802e-05	0.00623242	1	1	1
SEC61A1	0	0	0	0	0	3.47847e-06	0.000128457	0.0296736	1	1	1
RAB9B	0	0	0	0	0	4.54681e-07	1.6791e-05	0.00387871	1	1	1
RIF1	0	0	0	0	0	1.20944e-05	0.000446636	0.103173	1	1	1
KCNJ2	0	0	0	0	0	9.18394e-07	3.39155e-05	0.00783448	1	1	1
CHPF	0	0	0	0	0	2.48848e-06	9.18974e-05	0.0212283	1	1	1
SRSF6	0	0	0	0	0	1.82078e-06	6.72396e-05	0.0155324	1	1	1
RAB22A	0	0	0	0	0	1.40271e-06	5.18008e-05	0.011966	1	1	1
S0I1	0	0	0	0	0	8.63235e-07	3.18785e-05	0.00736394	1	1	1
RNF114	0	0	0	0	0	9.36554e-07	3.45861e-05	0.00798939	1	1	1
MPHOSPH10	0	0	0	0	0	2.84387e-06	0.000105022	0.02426	1	1	1
DST	0	0	0	0	0	1.96263e-05	0.000724781	0.167424	1	1	1
SNRPC	0	0	0	0	0	8.09794e-07	2.9905e-05	0.00690805	1	1	1
SOX4	0	0	0	0	0	4.13909e-07	1.52853e-05	0.00353091	1	1	1
SSR1	0	0	0	0	0	1.06477e-06	3.93211e-05	0.00908318	1	1	1
NRN1	0	0	0	0	0	3.98563e-07	1.47186e-05	0.00339999	1	1	1
ATXN1	0	0	0	0	0	1.15483e-06	4.26469e-05	0.00985144	1	1	1
SCGB1D2	0	0	0	0	0	5.46738e-07	2.01905e-05	0.00466401	1	1	1
SCGB2A1	0	0	0	0	0	4.40467e-07	1.62661e-05	0.00375746	1	1	1
EMC3	0	0	0	0	0	1.03981e-06	3.83992e-05	0.00887022	1	1	1
GOT2	0	0	0	0	0	1.85597e-06	6.85394e-05	0.0158326	1	1	1
RAP2A	0	0	0	0	0	5.42319e-07	2.00274e-05	0.00462632	1	1	1
EFNB2	0	0	0	0	0	1.31652e-06	4.86179e-05	0.0112307	1	1	1
IRF1	0	0	0	0	0	2.64777e-06	9.778e-05	0.0225872	1	1	1
BMP4	0	0	0	0	0	9.9025e-07	3.65691e-05	0.00844745	1	1	1
SOX9	0	0	0	0	0	1.26846e-06	4.6843e-05	0.0108207	1	1	1
NUP85	0	0	0	0	0	4.12979e-06	0.00015251	0.0352297	1	1	1
MBOAT7	0	0	0	0	0	1.28731e-06	4.75392e-05	0.0109816	1	1	1
ZBTB46	0	0	0	0	0	1.83814e-06	6.7881e-05	0.0156805	1	1	1
INSIG2	0	0	0	0	0	1.44259e-06	5.32736e-05	0.0123062	1	1	1
PSD4	0	0	0	0	0	4.7593e-06	0.000175757	0.0405998	1	1	1
CLPP	0	0	0	0	0	4.71967e-07	1.74293e-05	0.00402617	1	1	1
TNFSF9	0	0	0	0	0	3.31269e-07	1.22335e-05	0.00282594	1	1	1
THOC2	0	0	0	0	0	1.05482e-05	0.000389537	0.0899831	1	1	1
C3	0	0	0	0	0	5.14043e-06	0.000189832	0.0438511	1	1	1
RTN2	0	0	0	0	0	2.53051e-06	9.34493e-05	0.0215868	1	1	1
VASP	0	0	0	0	0	1.80047e-06	6.64898e-05	0.0153592	1	1	1
SYMPK	0	0	0	0	0	4.26613e-06	0.000157544	0.0363928	1	1	1
CDC25B	0	0	0	0	0	1.67054e-06	6.16916e-05	0.0142508	1	1	1
TMX4	0	0	0	0	0	8.44805e-07	3.11979e-05	0.00720671	1	1	1
DSTN	0	0	0	0	0	3.64459e-07	1.34591e-05	0.00310906	1	1	1
TCF15	0	0	0	0	0	1.59807e-07	5.90153e-06	0.00136325	1	1	1
SCRT2	0	0	0	0	0	3.46128e-07	1.27822e-05	0.00295269	1	1	1
NCLN	0	0	0	0	0	1.32745e-06	4.90216e-05	0.011324	1	1	1
FNTB	0	0	0	0	0	2.34836e-06	8.67227e-05	0.020033	1	1	1
MMP24	0	0	0	0	0	1.41747e-06	5.23458e-05	0.0120919	1	1	1
RALY	0	0	0	0	0	1.01559e-06	3.75047e-05	0.0086636	1	1	1
PLAGL2	0	0	0	0	0	5.75135e-07	2.12392e-05	0.00490626	1	1	1
SLURP1	0	0	0	0	0	8.52416e-07	3.1479e-05	0.00727164	1	1	1
UBA2	0	0	0	0	0	2.25136e-06	8.31409e-05	0.0192055	1	1	1
CCR7	0	0	0	0	0	6.98755e-07	2.58044e-05	0.00596082	1	1	1
NR1D1	0	0	0	0	0	1.69853e-06	6.27253e-05	0.0144895	1	1	1
TSKS	0	0	0	0	0	2.19e-06	8.08749e-05	0.0186821	1	1	1
GLTSCR2	0	0	0	0	0	1.90176e-06	7.02303e-05	0.0162232	1	1	1
FLRT1	0	0	0	0	0	6.06998e-07	2.24159e-05	0.00517807	1	1	1
MLX	0	0	0	0	0	1.05255e-06	3.88698e-05	0.00897891	1	1	1
SUGP1	0	0	0	0	0	1.86198e-06	6.87614e-05	0.0158839	1	1	1
GDF1	0	0	0	0	0	2.10886e-07	7.78784e-06	0.00179899	1	1	1
NSRP1	0	0	0	0	0	1.6006e-06	5.91086e-05	0.0136541	1	1	1
SLC35A2	0	0	0	0	0	7.80393e-07	2.88192e-05	0.00665724	1	1	1
CFP	0	0	0	0	0	2.00473e-06	7.40329e-05	0.0171016	1	1	1
ELK1	0	0	0	0	0	7.28006e-07	2.68846e-05	0.00621035	1	1	1
ATG14	0	0	0	0	0	2.32628e-06	8.59075e-05	0.0198446	1	1	1
SIX1	0	0	0	0	0	8.06796e-07	2.97943e-05	0.00688248	1	1	1
HSPA2	0	0	0	0	0	8.58102e-07	3.16889e-05	0.00732014	1	1	1
OMG	0	0	0	0	0	5.54633e-07	2.04821e-05	0.00473137	1	1	1
CANX	0	0	0	0	0	5.07765e-06	0.000187513	0.0433156	1	1	1
TRAF2	0	0	0	0	0	3.03155e-06	0.000111952	0.025861	1	1	1
ABHD8	0	0	0	0	0	9.86147e-07	3.64175e-05	0.00841245	1	1	1
ZNF777	0	0	0	0	0	2.38629e-06	8.81236e-05	0.0203566	1	1	1
PIN1	0	0	0	0	0	3.37238e-07	1.24539e-05	0.00287685	1	1	1
KLF2	0	0	0	0	0	3.71172e-07	1.37071e-05	0.00316633	1	1	1
HN1L	0	0	0	0	0	3.79901e-07	1.40294e-05	0.0032408	1	1	1
SYNGR3	0	0	0	0	0	2.59597e-07	9.58669e-06	0.00221452	1	1	1
MON1B	0	0	0	0	0	1.74269e-06	6.4356e-05	0.0148662	1	1	1
TUBA4A	0	0	0	0	0	1.94883e-06	7.19687e-05	0.0166248	1	1	1
AAMP	0	0	0	0	0	4.27307e-06	0.000157801	0.0364519	1	1	1
GNG11	0	0	0	0	0	3.74033e-07	1.38127e-05	0.00319074	1	1	1
SHFM1	0	0	0	0	0	7.2842e-07	2.68999e-05	0.00621388	1	1	1
GNGT1	0	0	0	0	0	4.91866e-07	1.81642e-05	0.00419593	1	1	1
PTPN12	0	0	0	0	0	3.96684e-06	0.000146492	0.0338396	1	1	1
LRFN1	0	0	0	0	0	9.33213e-07	3.44627e-05	0.00796089	1	1	1
SPINK2	0	0	0	0	0	5.49174e-07	2.02805e-05	0.0046848	1	1	1
SEZ6L	0	0	0	0	0	2.72854e-06	0.000100763	0.0232762	1	1	1
SDF2L1	0	0	0	0	0	3.12182e-07	1.15286e-05	0.00266311	1	1	1
YWHAH	0	0	0	0	0	6.10631e-07	2.25501e-05	0.00520907	1	1	1
G0Z	0	0	0	0	0	5.90562e-07	2.18089e-05	0.00503786	1	1	1
CCDC117	0	0	0	0	0	6.87099e-07	2.53739e-05	0.00586138	1	1	1
RAC2	0	0	0	0	0	6.96145e-07	2.5708e-05	0.00593855	1	1	1
LIF	0	0	0	0	0	4.48792e-07	1.65735e-05	0.00382847	1	1	1
VGF	0	0	0	0	0	9.81687e-07	3.62528e-05	0.0083744	1	1	1
D0JB9	0	0	0	0	0	8.35664e-07	3.08603e-05	0.00712873	1	1	1
LRRC4	0	0	0	0	0	1.10653e-06	4.08633e-05	0.00943942	1	1	1
MTX2	0	0	0	0	0	3.20384e-06	0.000118315	0.0273307	1	1	1
HOXD10	0	0	0	0	0	1.25948e-06	4.65114e-05	0.0107441	1	1	1
PIAS1	0	0	0	0	0	2.78039e-06	0.000102677	0.0237184	1	1	1
S0P23	0	0	0	0	0	1.03417e-06	3.81908e-05	0.00882208	1	1	1
TMOD2	0	0	0	0	0	1.56482e-06	5.77875e-05	0.0133489	1	1	1
DLL4	0	0	0	0	0	2.11751e-06	7.81978e-05	0.0180637	1	1	1
ALDH1A2	0	0	0	0	0	2.25967e-06	8.34477e-05	0.0192764	1	1	1
AMOTL2	0	0	0	0	0	3.486e-06	0.000128735	0.0297378	1	1	1
MYOD1	0	0	0	0	0	3.53577e-07	1.30573e-05	0.00301623	1	1	1
SOX15	0	0	0	0	0	3.452e-07	1.27479e-05	0.00294478	1	1	1
ATP1B2	0	0	0	0	0	1.13782e-06	4.20188e-05	0.00970635	1	1	1
FXR2	0	0	0	0	0	2.52855e-06	9.3377e-05	0.0215701	1	1	1
BCL2L2	0	0	0	0	0	3.33095e-07	1.23009e-05	0.0028415	1	1	1
FOXA1	0	0	0	0	0	5.95449e-07	2.19894e-05	0.00507955	1	1	1
NEDD8	0	0	0	0	0	4.4449e-07	1.64146e-05	0.00379178	1	1	1
RAP1B	0	0	0	0	0	1.11505e-06	4.11778e-05	0.00951208	1	1	1
ARHGEF6	0	0	0	0	0	6.58345e-06	0.000243121	0.0561609	1	1	1
RPS4Y1	0	0	0	0	0	5.98477e-07	2.21012e-05	0.00510538	1	1	1
DAZL	0	0	0	0	0	1.16025e-06	4.28472e-05	0.0098977	1	1	1
MAPK8IP3	0	0	0	0	0	3.19241e-06	0.000117893	0.0272332	1	1	1
SALL1	0	0	0	0	0	1.84737e-06	6.82219e-05	0.0157593	1	1	1
ZC3H14	0	0	0	0	0	4.37383e-06	0.000161522	0.0373115	1	1	1
LMAN1	0	0	0	0	0	2.6085e-06	9.63295e-05	0.0222521	1	1	1
DHX40	0	0	0	0	0	3.52478e-06	0.000130167	0.0300686	1	1	1
HCN2	0	0	0	0	0	1.01043e-06	3.73143e-05	0.0086196	1	1	1
WDR18	0	0	0	0	0	7.64578e-07	2.82352e-05	0.00652233	1	1	1
IGSF21	0	0	0	0	0	1.27745e-06	4.7175e-05	0.0108974	1	1	1
TUBG1	0	0	0	0	0	1.61865e-06	5.97755e-05	0.0138081	1	1	1
RPS16	0	0	0	0	0	7.72584e-07	2.85308e-05	0.00659062	1	1	1
MAST1	0	0	0	0	0	3.70553e-06	0.000136842	0.0316105	1	1	1
RABGAP1L	0	0	0	0	0	7.17744e-06	0.000265056	0.061228	1	1	1
ADAMTS2	0	0	0	0	0	7.95438e-06	0.000293748	0.0678558	1	1	1
KIAA1244	0	0	0	0	0	1.08821e-05	0.000401867	0.0928313	1	1	1
GRHL2	0	0	0	0	0	4.34098e-06	0.000160309	0.0370313	1	1	1
RAF1	0	0	0	0	0	2.1784e-06	8.04463e-05	0.0185831	1	1	1
TDRD1	0	0	0	0	0	6.7632e-06	0.000249759	0.0576944	1	1	1
SCML2	0	0	0	0	0	2.0877e-06	7.7097e-05	0.0178094	1	1	1
TSG101	0	0	0	0	0	1.36665e-06	5.04691e-05	0.0116584	1	1	1
TRPC4AP	0	0	0	0	0	3.29958e-06	0.000121851	0.0281475	1	1	1
CUL9	0	0	0	0	0	8.47117e-06	0.000312833	0.0722644	1	1	1
NDUFA2	0	0	0	0	0	8.43522e-07	3.11505e-05	0.00719577	1	1	1
POLDIP3	0	0	0	0	0	1.86182e-06	6.87554e-05	0.0158825	1	1	1
KRT5	0	0	0	0	0	1.58165e-06	5.84088e-05	0.0134924	1	1	1
KRT1	0	0	0	0	0	2.07189e-06	7.6513e-05	0.0176745	1	1	1
FAM155B	0	0	0	0	0	9.95147e-07	3.67499e-05	0.00848923	1	1	1
CNN1	0	0	0	0	0	8.00873e-07	2.95755e-05	0.00683195	1	1	1
PVRL2	0	0	0	0	0	1.97716e-06	7.30149e-05	0.0168665	1	1	1
GADD45G	0	0	0	0	0	7.48055e-07	2.7625e-05	0.00638138	1	1	1
XPO7	0	0	0	0	0	4.18331e-06	0.000154486	0.0356862	1	1	1
SAFB2	0	0	0	0	0	2.25465e-06	8.32621e-05	0.0192335	1	1	1
NCAN	0	0	0	0	0	3.09774e-06	0.000114397	0.0264257	1	1	1
LSM7	0	0	0	0	0	2.24588e-07	8.29383e-06	0.00191587	1	1	1
MLLT1	0	0	0	0	0	9.74981e-07	3.60052e-05	0.0083172	1	1	1
ACTN4	0	0	0	0	0	3.24148e-06	0.000119705	0.0276519	1	1	1
ZSWIM6	0	0	0	0	0	1.40784e-06	5.19903e-05	0.0120098	1	1	1
JUND	0	0	0	0	0	2.00032e-07	7.38699e-06	0.0017064	1	1	1
OLFM1	0	0	0	0	0	2.08005e-06	7.68146e-05	0.0177442	1	1	1
NUMBL	0	0	0	0	0	1.85923e-06	6.86597e-05	0.0158604	1	1	1
MNX1	0	0	0	0	0	1.05286e-06	3.88814e-05	0.0089816	1	1	1
CEP85	0	0	0	0	0	2.43401e-06	8.98858e-05	0.0207636	1	1	1
TAF4	0	0	0	0	0	3.03558e-06	0.000112101	0.0258954	1	1	1
GATA5	0	0	0	0	0	1.00209e-06	3.70063e-05	0.00854846	1	1	1
RBBP8NL	0	0	0	0	0	2.03485e-06	7.51453e-05	0.0173586	1	1	1
LAMA5	0	0	0	0	0	1.49206e-05	0.000551006	0.127282	1	1	1
ADRM1	0	0	0	0	0	1.52459e-06	5.63017e-05	0.0130057	1	1	1
PRDM12	0	0	0	0	0	1.46276e-06	5.40183e-05	0.0124782	1	1	1
UBE2M	0	0	0	0	0	8.98018e-07	3.3163e-05	0.00766066	1	1	1
TRIM28	0	0	0	0	0	3.1128e-06	0.000114953	0.0265542	1	1	1
EIF2S3	0	0	0	0	0	1.38612e-06	5.11882e-05	0.0118245	1	1	1
ZC3H4	0	0	0	0	0	4.18335e-06	0.000154488	0.0356866	1	1	1
MAP3K10	0	0	0	0	0	1.85448e-06	6.84845e-05	0.0158199	1	1	1
EIF3G	0	0	0	0	0	8.58472e-07	3.17026e-05	0.0073233	1	1	1
C19ORF66	0	0	0	0	0	6.16078e-07	2.27512e-05	0.00525553	1	1	1
SLC6A8	0	0	0	0	0	4.06542e-06	0.000150132	0.0346806	1	1	1
ZNF331	0	0	0	0	0	1.18394e-06	4.37218e-05	0.0100997	1	1	1
ZNF236	0	0	0	0	0	7.28983e-06	0.000269207	0.0621869	1	1	1
C12ORF65	0	0	0	0	0	8.06789e-07	2.9794e-05	0.00688241	1	1	1
RBM39	0	0	0	0	0	3.29615e-06	0.000121724	0.0281182	1	1	1
ARHGEF9	0	0	0	0	0	2.01623e-06	7.44578e-05	0.0171997	1	1	1
ATP6V1E1	0	0	0	0	0	8.9376e-07	3.30058e-05	0.00762434	1	1	1
EMC8	0	0	0	0	0	1.07954e-06	3.98663e-05	0.00920912	1	1	1
GSE1	0	0	0	0	0	4.11208e-06	0.000151855	0.0350786	1	1	1
ABCB7	0	0	0	0	0	3.48961e-06	0.000128868	0.0297686	1	1	1
ZFYVE20	0	0	0	0	0	2.47813e-06	9.15151e-05	0.02114	1	1	1
NR1H2	0	0	0	0	0	1.5471e-06	5.71331e-05	0.0131977	1	1	1
VPS25	0	0	0	0	0	1.25671e-06	4.64091e-05	0.0107205	1	1	1
NDFIP1	0	0	0	0	0	1.83793e-06	6.78732e-05	0.0156787	1	1	1
PPFIA1	0	0	0	0	0	6.2458e-06	0.000230652	0.0532806	1	1	1
BARX1	0	0	0	0	0	7.71356e-07	2.84855e-05	0.00658015	1	1	1
WDR44	0	0	0	0	0	5.51007e-06	0.000203482	0.0470043	1	1	1
RARA	0	0	0	0	0	1.29286e-06	4.77442e-05	0.0110289	1	1	1
PPP1R1B	0	0	0	0	0	8.49125e-07	3.13574e-05	0.00724357	1	1	1
PRKAB2	0	0	0	0	0	1.97724e-06	7.30178e-05	0.0168671	1	1	1
FUS	0	0	0	0	0	2.64119e-06	9.75368e-05	0.022531	1	1	1
CHSY1	0	0	0	0	0	1.78132e-06	6.57824e-05	0.0151957	1	1	1
SNRPA1	0	0	0	0	0	1.89415e-06	6.99493e-05	0.0161583	1	1	1
THAP1	0	0	0	0	0	6.97512e-07	2.57585e-05	0.00595021	1	1	1
RFX1	0	0	0	0	0	2.28542e-06	8.43985e-05	0.0194961	1	1	1
DCAF15	0	0	0	0	0	1.58067e-06	5.83729e-05	0.0134841	1	1	1
WDR7	0	0	0	0	0	6.17597e-06	0.000228073	0.0526849	1	1	1
LHX1	0	0	0	0	0	7.77155e-07	2.86996e-05	0.00662962	1	1	1
SMARCC1	0	0	0	0	0	5.21307e-06	0.000192514	0.0444708	1	1	1
ARFIP2	0	0	0	0	0	9.87965e-07	3.64847e-05	0.00842796	1	1	1
ILKAP	0	0	0	0	0	4.85072e-06	0.000179133	0.0413797	1	1	1
PER2	0	0	0	0	0	9.99307e-06	0.000369035	0.0852472	1	1	1
PTPRE	0	0	0	0	0	6.05181e-06	0.000223488	0.0516257	1	1	1
RAP1GAP2	0	0	0	0	0	1.76066e-06	6.50197e-05	0.0150195	1	1	1
RPA1	0	0	0	0	0	2.11809e-06	7.82191e-05	0.0180686	1	1	1
LANCL2	0	0	0	0	0	1.96398e-06	7.25279e-05	0.0167539	1	1	1
H3F3B	0	0	0	0	0	6.61867e-07	2.44422e-05	0.00564614	1	1	1
KDM6B	0	0	0	0	0	3.69257e-06	0.000136363	0.0314999	1	1	1
BRD8	0	0	0	0	0	8.35574e-06	0.00030857	0.0712797	1	1	1
REEP2	0	0	0	0	0	2.20912e-06	8.1581e-05	0.0188452	1	1	1
NIP7	0	0	0	0	0	9.01886e-07	3.33059e-05	0.00769365	1	1	1
VPS4A	0	0	0	0	0	2.15805e-06	7.96949e-05	0.0184095	1	1	1
JAG1	0	0	0	0	0	3.48542e-06	0.000128714	0.0297329	1	1	1
S0P25	0	0	0	0	0	7.162e-07	2.64486e-05	0.00610963	1	1	1
NXT1	0	0	0	0	0	2.05184e-07	7.57725e-06	0.00175035	1	1	1
RIN2	0	0	0	0	0	1.73242e-06	6.39766e-05	0.0147786	1	1	1
AP3B1	0	0	0	0	0	5.66207e-06	0.000209095	0.048301	1	1	1
SYT4	0	0	0	0	0	9.11184e-07	3.36492e-05	0.00777297	1	1	1
USPL1	0	0	0	0	0	2.10293e-06	7.76595e-05	0.0179393	1	1	1
XPO4	0	0	0	0	0	3.85891e-06	0.000142506	0.0329189	1	1	1
RNF17	0	0	0	0	0	5.13308e-06	0.00018956	0.0437884	1	1	1
CHRM3	0	0	0	0	0	1.4349e-06	5.29894e-05	0.0122406	1	1	1
PEMT	0	0	0	0	0	7.19592e-07	2.65739e-05	0.00613857	1	1	1
DCLK1	0	0	0	0	0	3.07649e-06	0.000113612	0.0262444	1	1	1
RFXAP	0	0	0	0	0	5.18261e-07	1.91389e-05	0.00442109	1	1	1
RNF128	0	0	0	0	0	1.85313e-06	6.84344e-05	0.0158083	1	1	1
BTBD2	0	0	0	0	0	8.97743e-07	3.31529e-05	0.00765831	1	1	1
SUV420H2	0	0	0	0	0	1.84594e-06	6.81688e-05	0.015747	1	1	1
HSPBP1	0	0	0	0	0	1.31362e-06	4.85109e-05	0.011206	1	1	1
CSNK1G2	0	0	0	0	0	7.97083e-07	2.94356e-05	0.00679962	1	1	1
MACROD1	0	0	0	0	0	1.51058e-06	5.57844e-05	0.0128862	1	1	1
PI4KA	0	0	0	0	0	7.20767e-06	0.000266173	0.0614859	1	1	1
MKRN1	0	0	0	0	0	2.70261e-06	9.98049e-05	0.0230549	1	1	1
ACTR3B	0	0	0	0	0	3.69447e-06	0.000136434	0.0315162	1	1	1
BTG1	0	0	0	0	0	6.78691e-07	2.50635e-05	0.00578966	1	1	1
SBF2	0	0	0	0	0	5.36424e-06	0.000198097	0.0457604	1	1	1
RRAS2	0	0	0	0	0	5.87863e-07	2.17093e-05	0.00501484	1	1	1
RNF122	0	0	0	0	0	7.72587e-07	2.8531e-05	0.00659066	1	1	1
C14ORF1	0	0	0	0	0	8.8686e-07	3.27509e-05	0.00756547	1	1	1
UNC79	0	0	0	0	0	1.22324e-05	0.000451731	0.10435	1	1	1
VRTN	0	0	0	0	0	9.94221e-07	3.67157e-05	0.00848133	1	1	1
SYNJ2BP	0	0	0	0	0	7.6229e-07	2.81507e-05	0.00650281	1	1	1
EIF2S1	0	0	0	0	0	1.47214e-06	5.43649e-05	0.0125583	1	1	1
MBD2	0	0	0	0	0	1.40772e-06	5.19858e-05	0.0120087	1	1	1
CCNB1	0	0	0	0	0	1.71138e-06	6.31999e-05	0.0145992	1	1	1
BHLHE40	0	0	0	0	0	6.35375e-07	2.34638e-05	0.00542015	1	1	1
ARL8B	0	0	0	0	0	8.05785e-07	2.97569e-05	0.00687385	1	1	1
KATNBL1	0	0	0	0	0	1.19443e-06	4.41093e-05	0.0101892	1	1	1
EMC7	0	0	0	0	0	8.04328e-07	2.97031e-05	0.00686142	1	1	1
SORT1	0	0	0	0	0	5.11289e-06	0.000188814	0.0436161	1	1	1
NOTCH2	0	0	0	0	0	1.05763e-05	0.000390573	0.0902224	1	1	1
ARF3	0	0	0	0	0	7.50322e-07	2.77087e-05	0.00640072	1	1	1
SLC38A2	0	0	0	0	0	2.14538e-06	7.92269e-05	0.0183014	1	1	1
KIDINS220	0	0	0	0	0	4.42497e-06	0.00016341	0.0377477	1	1	1
FST	0	0	0	0	0	1.13828e-06	4.20358e-05	0.00971028	1	1	1
DOCK2	0	0	0	0	0	1.73534e-05	0.000640845	0.148035	1	1	1
EMP1	0	0	0	0	0	3.57915e-07	1.32175e-05	0.00305324	1	1	1
FAM127A	0	0	0	0	0	4.74588e-07	1.75261e-05	0.00404853	1	1	1
RAB33A	0	0	0	0	0	7.60859e-07	2.80979e-05	0.0064906	1	1	1
PHC2	0	0	0	0	0	2.30536e-06	8.51348e-05	0.0196661	1	1	1
ZCCHC11	0	0	0	0	0	6.53478e-06	0.000241324	0.0557457	1	1	1
PRPF38A	0	0	0	0	0	2.20918e-06	8.15829e-05	0.0188457	1	1	1
DSG1	0	0	0	0	0	3.01547e-06	0.000111359	0.0257238	1	1	1
FHOD3	0	0	0	0	0	4.57269e-06	0.000168866	0.0390079	1	1	1
DAGLA	0	0	0	0	0	3.70329e-06	0.000136759	0.0315914	1	1	1
PDGFRA	0	0	0	0	0	4.27315e-06	0.000157804	0.0364527	1	1	1
KLB	0	0	0	0	0	2.78085e-06	0.000102694	0.0237224	1	1	1
ADAM19	0	0	0	0	0	7.6555e-06	0.000282711	0.0653062	1	1	1
MSI1	0	0	0	0	0	3.44485e-06	0.000127215	0.0293867	1	1	1
HNF1A	0	0	0	0	0	3.06003e-06	0.000113004	0.026104	1	1	1
TBX3	0	0	0	0	0	2.2048e-06	8.14212e-05	0.0188083	1	1	1
HRK	0	0	0	0	0	1.73187e-07	6.39565e-06	0.00147739	1	1	1
TMEM60	0	0	0	0	0	3.57594e-07	1.32056e-05	0.0030505	1	1	1
HILPDA	0	0	0	0	0	2.30712e-07	8.51998e-06	0.00196812	1	1	1
BACH2	0	0	0	0	0	1.70307e-06	6.28929e-05	0.0145283	1	1	1
AKIRIN2	0	0	0	0	0	1.43935e-06	5.31541e-05	0.0122786	1	1	1
LMO2	0	0	0	0	0	5.09494e-07	1.88152e-05	0.0043463	1	1	1
PRRG4	0	0	0	0	0	5.99535e-07	2.21403e-05	0.00511441	1	1	1
GDF11	0	0	0	0	0	1.01897e-06	3.76298e-05	0.00869249	1	1	1
CDK4	0	0	0	0	0	1.81718e-06	6.71068e-05	0.0155017	1	1	1
TSPAN31	0	0	0	0	0	9.9956e-07	3.69129e-05	0.00852687	1	1	1
ESPL1	0	0	0	0	0	7.44975e-06	0.000275113	0.063551	1	1	1
ZC3H10	0	0	0	0	0	8.59903e-07	3.17555e-05	0.00733551	1	1	1
KCNH3	0	0	0	0	0	3.17731e-06	0.000117335	0.0271044	1	1	1
REPS1	0	0	0	0	0	5.82328e-06	0.000215049	0.0496762	1	1	1
CCT7	0	0	0	0	0	2.38448e-06	8.80569e-05	0.0203411	1	1	1
MRPL53	0	0	0	0	0	4.55716e-07	1.68292e-05	0.00388754	1	1	1
EMX1	0	0	0	0	0	5.59948e-07	2.06784e-05	0.00477671	1	1	1
KCNMB4	0	0	0	0	0	6.7416e-07	2.48961e-05	0.00575101	1	1	1
DYNC1LI2	0	0	0	0	0	2.3423e-06	8.64989e-05	0.0199812	1	1	1
TAF5L	0	0	0	0	0	2.62988e-06	9.71193e-05	0.0224346	1	1	1
RGS8	0	0	0	0	0	2.20991e-06	8.161e-05	0.0188519	1	1	1
LAMC1	0	0	0	0	0	1.08735e-05	0.000401549	0.0927577	1	1	1
USP37	0	0	0	0	0	9.72902e-06	0.000359284	0.0829947	1	1	1
SLC19A3	0	0	0	0	0	2.36118e-06	8.71962e-05	0.0201423	1	1	1
EIF4E2	0	0	0	0	0	3.12236e-06	0.000115306	0.0266356	1	1	1
CAB39	0	0	0	0	0	3.32037e-06	0.000122618	0.0283248	1	1	1
COX5B	0	0	0	0	0	8.55891e-07	3.16073e-05	0.00730129	1	1	1
REV1	0	0	0	0	0	6.07242e-06	0.000224249	0.0518016	1	1	1
GPR45	0	0	0	0	0	6.63447e-07	2.45005e-05	0.00565962	1	1	1
EPC2	0	0	0	0	0	4.93086e-06	0.000182092	0.0420633	1	1	1
PLXNC1	0	0	0	0	0	7.35356e-06	0.000271561	0.0627305	1	1	1
DRAM1	0	0	0	0	0	1.47576e-06	5.44985e-05	0.0125892	1	1	1
SLC41A2	0	0	0	0	0	2.54107e-06	9.38393e-05	0.0216769	1	1	1
IGF2BP3	0	0	0	0	0	2.00367e-06	7.39938e-05	0.0170926	1	1	1
KDELR2	0	0	0	0	0	5.32231e-07	1.96548e-05	0.00454027	1	1	1
TTYH3	0	0	0	0	0	1.07892e-06	3.98437e-05	0.0092039	1	1	1
ABHD17C	0	0	0	0	0	7.57565e-07	2.79762e-05	0.00646251	1	1	1
IREB2	0	0	0	0	0	5.29351e-06	0.000195485	0.045157	1	1	1
SRSF1	0	0	0	0	0	1.41295e-06	5.21791e-05	0.0120534	1	1	1
TEX2	0	0	0	0	0	3.71571e-06	0.000137218	0.0316974	1	1	1
LIMD2	0	0	0	0	0	6.16025e-07	2.27492e-05	0.00525508	1	1	1
KAT7	0	0	0	0	0	2.94401e-06	0.00010872	0.0251142	1	1	1
RTP4	0	0	0	0	0	1.09182e-06	4.03201e-05	0.00931394	1	1	1
2019-03-07	0	0	0	0	0	3.84011e-06	0.000141812	0.0327586	1	1	1
KCTD3	0	0	0	0	0	7.84535e-06	0.000289722	0.0669257	1	1	1
HS6ST1	0	0	0	0	0	9.50281e-07	3.5093e-05	0.00810649	1	1	1
LRRC8A	0	0	0	0	0	1.3573e-06	5.01237e-05	0.0115786	1	1	1
KIAA0368	0	0	0	0	0	1.40629e-05	0.000519332	0.119966	1	1	1
TOR1B	0	0	0	0	0	1.49827e-06	5.53299e-05	0.0127812	1	1	1
RALGPS1	0	0	0	0	0	5.1804e-06	0.000191308	0.0441921	1	1	1
TMOD1	0	0	0	0	0	2.23657e-06	8.25945e-05	0.0190793	1	1	1
DAB2IP	0	0	0	0	0	4.75493e-06	0.000175595	0.0405625	1	1	1
GABBR2	0	0	0	0	0	4.89348e-06	0.000180712	0.0417445	1	1	1
PSMB7	0	0	0	0	0	1.89301e-06	6.99072e-05	0.0161486	1	1	1
PDCL	0	0	0	0	0	1.12188e-06	4.14299e-05	0.0095703	1	1	1
ENPP2	0	0	0	0	0	7.02574e-06	0.000259454	0.059934	1	1	1
RNF38	0	0	0	0	0	2.43296e-06	8.98472e-05	0.0207547	1	1	1
FAM65B	0	0	0	0	0	2.16924e-06	8.0108e-05	0.018505	1	1	1
KLC4	0	0	0	0	0	2.5496e-06	9.41546e-05	0.0217497	1	1	1
KIF13A	0	0	0	0	0	6.10734e-06	0.000225539	0.0520995	1	1	1
TMEM63B	0	0	0	0	0	3.53304e-06	0.000130472	0.0301391	1	1	1
TTBK1	0	0	0	0	0	3.07058e-06	0.000113394	0.0261939	1	1	1
GCM1	0	0	0	0	0	1.34269e-06	4.95843e-05	0.011454	1	1	1
FOXF2	0	0	0	0	0	4.366e-07	1.61233e-05	0.00372447	1	1	1
RIPK1	0	0	0	0	0	1.2697e-06	4.68888e-05	0.0108313	1	1	1
TUBB2B	0	0	0	0	0	5.48845e-07	2.02684e-05	0.004682	1	1	1
IER3	0	0	0	0	0	3.20916e-07	1.18511e-05	0.00273761	1	1	1
POU5F1	0	0	0	0	0	1.06334e-06	3.92684e-05	0.00907099	1	1	1
FAM8A1	0	0	0	0	0	1.24404e-06	4.59412e-05	0.0106124	1	1	1
PRKRIR	0	0	0	0	0	2.07695e-06	7.66999e-05	0.0177177	1	1	1
GGH	0	0	0	0	0	1.45857e-06	5.38636e-05	0.0124425	1	1	1
SULF1	0	0	0	0	0	4.46673e-06	0.000164952	0.038104	1	1	1
SORL1	0	0	0	0	0	1.40764e-05	0.000519831	0.120081	1	1	1
DCUN1D5	0	0	0	0	0	1.8063e-06	6.67051e-05	0.0154089	1	1	1
ARHGAP20	0	0	0	0	0	4.66764e-06	0.000172372	0.0398179	1	1	1
CTDSPL2	0	0	0	0	0	2.10823e-06	7.78549e-05	0.0179845	1	1	1
THBS1	0	0	0	0	0	3.73698e-06	0.000138003	0.0318788	1	1	1
KIF23	0	0	0	0	0	5.9298e-06	0.000218982	0.0505849	1	1	1
RPLP1	0	0	0	0	0	5.67171e-07	2.09451e-05	0.00483832	1	1	1
ITPKA	0	0	0	0	0	1.07722e-06	3.97809e-05	0.00918938	1	1	1
ADAM10	0	0	0	0	0	3.31943e-06	0.000122584	0.0283168	1	1	1
RSL24D1	0	0	0	0	0	1.04067e-06	3.84312e-05	0.0088776	1	1	1
TTLL7	0	0	0	0	0	5.37737e-06	0.000198582	0.0458724	1	1	1
ARHGAP29	0	0	0	0	0	6.02305e-06	0.000222426	0.0513804	1	1	1
EPT1	0	0	0	0	0	1.2146e-06	4.48541e-05	0.0103613	1	1	1
SIX3	0	0	0	0	0	4.45559e-07	1.64541e-05	0.00380089	1	1	1
KIF11	0	0	0	0	0	5.54277e-06	0.00020469	0.0472833	1	1	1
EXOC6	0	0	0	0	0	5.28848e-06	0.000195299	0.045114	1	1	1
TOPBP1	0	0	0	0	0	8.51262e-06	0.000314364	0.072618	1	1	1
D0JC13	0	0	0	0	0	1.64704e-05	0.000608237	0.140503	1	1	1
MSTN	0	0	0	0	0	1.53301e-06	5.66127e-05	0.0130775	1	1	1
PPIG	0	0	0	0	0	5.044e-06	0.000186271	0.0430285	1	1	1
ABI2	0	0	0	0	0	4.08179e-06	0.000150737	0.0348202	1	1	1
ITGAV	0	0	0	0	0	1.11179e-05	0.000410574	0.0948425	1	1	1
SLC40A1	0	0	0	0	0	3.60204e-06	0.00013302	0.0307276	1	1	1
COL8A1	0	0	0	0	0	1.12088e-06	4.13931e-05	0.0095618	1	1	1
WBP11	0	0	0	0	0	2.1975e-06	8.11516e-05	0.018746	1	1	1
ATF7IP	0	0	0	0	0	3.00808e-06	0.000111086	0.0256608	1	1	1
TRHDE	0	0	0	0	0	4.66352e-06	0.00017222	0.0397828	1	1	1
0P1L1	0	0	0	0	0	2.67857e-06	9.89174e-05	0.0228499	1	1	1
OSBPL8	0	0	0	0	0	5.12816e-06	0.000189378	0.0437464	1	1	1
ASUN	0	0	0	0	0	2.84867e-06	0.000105199	0.024301	1	1	1
SYT1	0	0	0	0	0	1.86841e-06	6.89988e-05	0.0159387	1	1	1
CDK17	0	0	0	0	0	3.95329e-06	0.000145992	0.0337241	1	1	1
JKAMP	0	0	0	0	0	1.38884e-06	5.12886e-05	0.0118477	1	1	1
TRMT5	0	0	0	0	0	1.53112e-06	5.65428e-05	0.0130614	1	1	1
CCND2	0	0	0	0	0	6.48503e-07	2.39486e-05	0.00553214	1	1	1
RAB21	0	0	0	0	0	1.44412e-06	5.333e-05	0.0123192	1	1	1
PSMC1	0	0	0	0	0	2.40965e-06	8.89864e-05	0.0205559	1	1	1
ZNF24	0	0	0	0	0	1.4197e-06	5.24281e-05	0.0121109	1	1	1
CLEC2D	0	0	0	0	0	6.50744e-07	2.40314e-05	0.00555125	1	1	1
LRP6	0	0	0	0	0	5.69761e-06	0.000210408	0.0486042	1	1	1
LMNB1	0	0	0	0	0	3.14671e-06	0.000116205	0.0268434	1	1	1
SNCAIP	0	0	0	0	0	3.4585e-06	0.000127719	0.0295032	1	1	1
XYLT1	0	0	0	0	0	2.17545e-06	8.03374e-05	0.0185579	1	1	1
NUP133	0	0	0	0	0	1.15191e-05	0.00042539	0.098265	1	1	1
CORO1C	0	0	0	0	0	2.65151e-06	9.7918e-05	0.0226191	1	1	1
NUAK1	0	0	0	0	0	2.49996e-06	9.23212e-05	0.0213262	1	1	1
LPCAT3	0	0	0	0	0	1.5042e-06	5.55486e-05	0.0128317	1	1	1
UBE2K	0	0	0	0	0	1.02032e-06	3.76796e-05	0.00870399	1	1	1
KLF3	0	0	0	0	0	9.13999e-07	3.37532e-05	0.00779698	1	1	1
RSBN1	0	0	0	0	0	3.25604e-06	0.000120243	0.0277761	1	1	1
PPP2R5A	0	0	0	0	0	5.18669e-06	0.00019154	0.0442457	1	1	1
PSMA6	0	0	0	0	0	8.73829e-07	3.22697e-05	0.00745431	1	1	1
USP22	0	0	0	0	0	1.79266e-06	6.62013e-05	0.0152925	1	1	1
SPECC1	0	0	0	0	0	2.61886e-06	9.67122e-05	0.0223405	1	1	1
MSMO1	0	0	0	0	0	1.81967e-06	6.71989e-05	0.0155229	1	1	1
RORA	0	0	0	0	0	2.95327e-06	0.000109062	0.0251933	1	1	1
GPATCH2L	0	0	0	0	0	2.72323e-06	0.000100567	0.0232309	1	1	1
SNW1	0	0	0	0	0	3.38183e-06	0.000124888	0.0288491	1	1	1
IPO5	0	0	0	0	0	6.81877e-06	0.000251811	0.0581684	1	1	1
NOL4	0	0	0	0	0	2.55061e-06	9.41918e-05	0.0217583	1	1	1
RNF138	0	0	0	0	0	7.98568e-07	2.94904e-05	0.00681229	1	1	1
LPIN2	0	0	0	0	0	2.78836e-06	0.000102972	0.0237865	1	1	1
THOC1	0	0	0	0	0	1.53975e-06	5.68617e-05	0.0131351	1	1	1
USP14	0	0	0	0	0	1.71376e-06	6.32876e-05	0.0146194	1	1	1
SLC7A5	0	0	0	0	0	2.17141e-06	8.01884e-05	0.0185235	1	1	1
ARL1	0	0	0	0	0	1.53572e-06	5.67127e-05	0.0131006	1	1	1
COX10	0	0	0	0	0	9.22343e-07	3.40613e-05	0.00786816	1	1	1
RIMBP2	0	0	0	0	0	5.12839e-06	0.000189387	0.0437484	1	1	1
KP03	0	0	0	0	0	2.60079e-06	9.6045e-05	0.0221864	1	1	1
CDK2AP1	0	0	0	0	0	9.35858e-07	3.45604e-05	0.00798345	1	1	1
SCARB1	0	0	0	0	0	3.14336e-06	0.000116082	0.0268149	1	1	1
C14ORF166	0	0	0	0	0	1.35675e-06	5.01035e-05	0.0115739	1	1	1
PSMD11	0	0	0	0	0	2.1476e-06	7.9309e-05	0.0183204	1	1	1
BLMH	0	0	0	0	0	1.81897e-06	6.71729e-05	0.0155169	1	1	1
TAOK1	0	0	0	0	0	4.51696e-06	0.000166807	0.0385325	1	1	1
AP3B2	0	0	0	0	0	5.32712e-06	0.000196726	0.0454437	1	1	1
CUX2	0	0	0	0	0	6.241e-06	0.000230475	0.0532396	1	1	1
LHX5	0	0	0	0	0	1.35091e-06	4.98878e-05	0.0115241	1	1	1
ERP29	0	0	0	0	0	8.41853e-07	3.10889e-05	0.00718153	1	1	1
0A25	0	0	0	0	0	6.89876e-06	0.000254765	0.0588508	1	1	1
ZFAND6	0	0	0	0	0	9.78089e-07	3.612e-05	0.00834371	1	1	1
CHRNB4	0	0	0	0	0	1.57933e-06	5.83234e-05	0.0134727	1	1	1
MESDC2	0	0	0	0	0	7.46194e-07	2.75563e-05	0.0063655	1	1	1
CDH1	0	0	0	0	0	3.29914e-06	0.000121834	0.0281437	1	1	1
VAC14	0	0	0	0	0	3.38294e-06	0.000124929	0.0288586	1	1	1
NDST1	0	0	0	0	0	5.16317e-06	0.000190671	0.044045	1	1	1
PDGFRB	0	0	0	0	0	7.39369e-06	0.000273042	0.0630728	1	1	1
CYSTM1	0	0	0	0	0	6.27043e-07	2.31561e-05	0.00534907	1	1	1
PFDN1	0	0	0	0	0	1.10514e-06	4.0812e-05	0.00942757	1	1	1
CYP46A1	0	0	0	0	0	3.13838e-06	0.000115898	0.0267724	1	1	1
AP4E1	0	0	0	0	0	4.11262e-06	0.000151875	0.0350832	1	1	1
FAM214A	0	0	0	0	0	3.74308e-06	0.000138229	0.0319308	1	1	1
MAPK6	0	0	0	0	0	1.49246e-06	5.51152e-05	0.0127316	1	1	1
SPPL2A	0	0	0	0	0	2.31182e-06	8.53734e-05	0.0197212	1	1	1
GLCE	0	0	0	0	0	1.28953e-06	4.76214e-05	0.0110005	1	1	1
SLC30A4	0	0	0	0	0	1.39148e-06	5.1386e-05	0.0118702	1	1	1
EIF3J	0	0	0	0	0	1.1689e-06	4.31664e-05	0.00997143	1	1	1
PTPLAD1	0	0	0	0	0	2.14702e-06	7.92876e-05	0.0183154	1	1	1
SNX1	0	0	0	0	0	2.78459e-06	0.000102832	0.0237543	1	1	1
RAB11A	0	0	0	0	0	1.34951e-06	4.98362e-05	0.0115122	1	1	1
CCNT1	0	0	0	0	0	2.09117e-06	7.7225e-05	0.017839	1	1	1
HCN4	0	0	0	0	0	2.31643e-06	8.55438e-05	0.0197606	1	1	1
SEMA7A	0	0	0	0	0	2.95124e-06	0.000108987	0.0251759	1	1	1
LOXL1	0	0	0	0	0	1.69482e-06	6.25882e-05	0.0144579	1	1	1
FAF2	0	0	0	0	0	4.26737e-06	0.00015759	0.0364034	1	1	1
TUBGCP3	0	0	0	0	0	6.60662e-06	0.000243976	0.0563586	1	1	1
RBM25	0	0	0	0	0	5.76751e-06	0.000212989	0.0492005	1	1	1
LTBP2	0	0	0	0	0	7.55344e-06	0.000278942	0.0644356	1	1	1
RPS6KA5	0	0	0	0	0	4.05846e-06	0.000149875	0.0346212	1	1	1
SPAG9	0	0	0	0	0	5.53297e-06	0.000204328	0.0471997	1	1	1
ATP5B	0	0	0	0	0	1.67241e-06	6.17607e-05	0.0142667	1	1	1
IKZF4	0	0	0	0	0	1.58775e-06	5.86343e-05	0.0135445	1	1	1
PTGES3	0	0	0	0	0	1.30814e-06	4.83086e-05	0.0111593	1	1	1
MEOX2	0	0	0	0	0	6.48011e-07	2.39305e-05	0.00552794	1	1	1
PHF3	0	0	0	0	0	5.40473e-06	0.000199592	0.0461058	1	1	1
ATF1	0	0	0	0	0	1.2562e-06	4.63905e-05	0.0107162	1	1	1
EIF4B	0	0	0	0	0	3.34364e-06	0.000123478	0.0285233	1	1	1
COPZ1	0	0	0	0	0	1.36689e-06	5.0478e-05	0.0116604	1	1	1
NUP153	0	0	0	0	0	3.48177e-06	0.000128579	0.0297017	1	1	1
ZNF282	0	0	0	0	0	2.85801e-06	0.000105544	0.0243806	1	1	1
MCM4	0	0	0	0	0	2.99506e-06	0.000110605	0.0255498	1	1	1
ANKRD12	0	0	0	0	0	4.40244e-06	0.000162578	0.0375556	1	1	1
SMAD7	0	0	0	0	0	1.10546e-06	4.08235e-05	0.00943024	1	1	1
D0JB6	0	0	0	0	0	2.93982e-06	0.000108565	0.0250785	1	1	1
KCNH2	0	0	0	0	0	4.88534e-06	0.000180411	0.041675	1	1	1
RHEB	0	0	0	0	0	2.2321e-06	8.24293e-05	0.0190412	1	1	1
SMARCD3	0	0	0	0	0	3.71246e-06	0.000137098	0.0316696	1	1	1
KMT2C	0	0	0	0	0	2.42103e-05	0.000894065	0.206529	1	1	1
PSMB1	0	0	0	0	0	1.94574e-06	7.18546e-05	0.0165984	1	1	1
ADNP2	0	0	0	0	0	1.73659e-06	6.41309e-05	0.0148142	1	1	1
TRAM1	0	0	0	0	0	2.15443e-06	7.95614e-05	0.0183787	1	1	1
ARFGEF1	0	0	0	0	0	8.5683e-06	0.00031642	0.073093	1	1	1
TMED2	0	0	0	0	0	9.87663e-07	3.64735e-05	0.00842539	1	1	1
YY1	0	0	0	0	0	1.43769e-06	5.30926e-05	0.0122644	1	1	1
RCOR1	0	0	0	0	0	3.03292e-06	0.000112003	0.0258727	1	1	1
VMP1	0	0	0	0	0	1.98613e-06	7.33462e-05	0.016943	1	1	1
PKMYT1	0	0	0	0	0	8.70774e-07	3.21569e-05	0.00742825	1	1	1
RAB11FIP3	0	0	0	0	0	1.38701e-06	5.12211e-05	0.0118321	1	1	1
AXIN1	0	0	0	0	0	1.85383e-06	6.84605e-05	0.0158144	1	1	1
GLIS2	0	0	0	0	0	6.59858e-07	2.4368e-05	0.005629	1	1	1
CREBBP	0	0	0	0	0	6.45566e-06	0.000238402	0.0550709	1	1	1
MGRN1	0	0	0	0	0	1.55442e-06	5.74032e-05	0.0132601	1	1	1
D0JA3	0	0	0	0	0	1.2598e-06	4.65232e-05	0.0107468	1	1	1
N4BP1	0	0	0	0	0	1.80342e-06	6.65986e-05	0.0153843	1	1	1
WSB1	0	0	0	0	0	1.46697e-06	5.41741e-05	0.0125142	1	1	1
TRAF4	0	0	0	0	0	1.30548e-06	4.82104e-05	0.0111366	1	1	1
SLC4A1	0	0	0	0	0	3.0538e-06	0.000112774	0.0260508	1	1	1
KANSL1	0	0	0	0	0	3.58969e-06	0.000132564	0.0306223	1	1	1
FOXF1	0	0	0	0	0	8.28377e-07	3.05912e-05	0.00706658	1	1	1
SMURF2	0	0	0	0	0	4.61761e-06	0.000170524	0.0393911	1	1	1
CHD5	0	0	0	0	0	4.78533e-06	0.000176718	0.0408219	1	1	1
ERP44	0	0	0	0	0	2.9096e-06	0.000107449	0.0248207	1	1	1
SLC12A2	0	0	0	0	0	7.63711e-06	0.000282032	0.0651494	1	1	1
RABEP1	0	0	0	0	0	2.55062e-06	9.4192e-05	0.0217584	1	1	1
RNF167	0	0	0	0	0	9.6044e-07	3.54682e-05	0.00819316	1	1	1
PITPNM3	0	0	0	0	0	2.22361e-06	8.21158e-05	0.0189688	1	1	1
ISM1	0	0	0	0	0	9.51699e-07	3.51454e-05	0.00811859	1	1	1
G0O1	0	0	0	0	0	1.43208e-06	5.28855e-05	0.0122166	1	1	1
CSNK2A2	0	0	0	0	0	2.28277e-06	8.43006e-05	0.0194734	1	1	1
NLRC5	0	0	0	0	0	7.73487e-06	0.000285642	0.0659833	1	1	1
SRCAP	0	0	0	0	0	8.05578e-06	0.000297493	0.0687208	1	1	1
SETD1A	0	0	0	0	0	3.98403e-06	0.000147127	0.0339863	1	1	1
ZNF629	0	0	0	0	0	1.29153e-06	4.76949e-05	0.0110175	1	1	1
PCSK2	0	0	0	0	0	1.96608e-06	7.26055e-05	0.0167719	1	1	1
CHCHD3	0	0	0	0	0	2.5085e-06	9.26367e-05	0.0213991	1	1	1
RPL8	0	0	0	0	0	1.56551e-06	5.78128e-05	0.0133548	1	1	1
HPN	0	0	0	0	0	1.77204e-06	6.54399e-05	0.0151166	1	1	1
TYROBP	0	0	0	0	0	5.91036e-07	2.18264e-05	0.00504191	1	1	1
RBM42	0	0	0	0	0	1.34008e-06	4.9488e-05	0.0114317	1	1	1
CCNE1	0	0	0	0	0	1.5477e-06	5.71551e-05	0.0132028	1	1	1
RAB2A	0	0	0	0	0	1.37725e-06	5.08607e-05	0.0117488	1	1	1
KAL1	0	0	0	0	0	2.40348e-06	8.87583e-05	0.0205032	1	1	1
ITCH	0	0	0	0	0	3.89793e-06	0.000143947	0.0332517	1	1	1
CDKN2C	0	0	0	0	0	4.12908e-07	1.52483e-05	0.00352236	1	1	1
ACIN1	0	0	0	0	0	4.75188e-06	0.000175483	0.0405365	1	1	1
AJUBA	0	0	0	0	0	1.63768e-06	6.0478e-05	0.0139704	1	1	1
CDH20	0	0	0	0	0	2.31535e-06	8.55037e-05	0.0197513	1	1	1
PHLPP1	0	0	0	0	0	3.90493e-06	0.000144205	0.0333115	1	1	1
CELSR1	0	0	0	0	0	7.48744e-06	0.000276504	0.0638725	1	1	1
RPS6KA6	0	0	0	0	0	4.45876e-06	0.000164658	0.038036	1	1	1
TIMP2	0	0	0	0	0	9.24744e-07	3.415e-05	0.00788865	1	1	1
SHANK3	0	0	0	0	0	3.72478e-06	0.000137553	0.0317747	1	1	1
UPF1	0	0	0	0	0	2.92516e-06	0.000108024	0.0249535	1	1	1
ELL	0	0	0	0	0	1.86507e-06	6.88753e-05	0.0159102	1	1	1
COPE	0	0	0	0	0	9.89772e-07	3.65514e-05	0.00844337	1	1	1
TRPC5	0	0	0	0	0	3.53273e-06	0.00013046	0.0301364	1	1	1
MID2	0	0	0	0	0	3.22847e-06	0.000119224	0.0275409	1	1	1
AMMECR1	0	0	0	0	0	1.61059e-06	5.94777e-05	0.0137393	1	1	1
RRAGB	0	0	0	0	0	1.876e-06	6.92789e-05	0.0160034	1	1	1
SLA2	0	0	0	0	0	8.69842e-07	3.21225e-05	0.0074203	1	1	1
RALGAPB	0	0	0	0	0	4.92216e-06	0.000181771	0.0419891	1	1	1
MARK4	0	0	0	0	0	2.90007e-06	0.000107097	0.0247394	1	1	1
GRIK5	0	0	0	0	0	3.17826e-06	0.00011737	0.0271125	1	1	1
HACE1	0	0	0	0	0	5.92462e-06	0.000218791	0.0505407	1	1	1
ATRN	0	0	0	0	0	4.15276e-06	0.000153358	0.0354257	1	1	1
ARPC1A	0	0	0	0	0	2.44642e-06	9.03442e-05	0.0208695	1	1	1
MAP2K2	0	0	0	0	0	7.41834e-07	2.73953e-05	0.00632831	1	1	1
DPP9	0	0	0	0	0	2.12299e-06	7.84e-05	0.0181104	1	1	1
TCF3	0	0	0	0	0	1.30641e-06	4.82447e-05	0.0111445	1	1	1
PIAS4	0	0	0	0	0	1.06902e-06	3.9478e-05	0.00911942	1	1	1
CSE1L	0	0	0	0	0	4.18552e-06	0.000154568	0.0357051	1	1	1
ZNF330	0	0	0	0	0	2.72789e-06	0.000100738	0.0232706	1	1	1
GAB1	0	0	0	0	0	4.06544e-06	0.000150133	0.0346807	1	1	1
MAPK3	0	0	0	0	0	1.25155e-06	4.62186e-05	0.0106765	1	1	1
MAP3K8	0	0	0	0	0	1.38096e-06	5.09975e-05	0.0117804	1	1	1
EPC1	0	0	0	0	0	3.45094e-06	0.00012744	0.0294387	1	1	1
MTPAP	0	0	0	0	0	1.88835e-06	6.97352e-05	0.0161088	1	1	1
SMG6	0	0	0	0	0	3.36073e-06	0.000124109	0.0286691	1	1	1
METTL16	0	0	0	0	0	1.60241e-06	5.91756e-05	0.0136696	1	1	1
CCDC6	0	0	0	0	0	2.12973e-06	7.86492e-05	0.018168	1	1	1
SMARCB1	0	0	0	0	0	1.45112e-06	5.35885e-05	0.0123789	1	1	1
PRKCQ	0	0	0	0	0	2.38462e-06	8.8062e-05	0.0203423	1	1	1
SLC17A6	0	0	0	0	0	1.63655e-06	6.04363e-05	0.0139608	1	1	1
CAPZA1	0	0	0	0	0	2.28426e-06	8.43558e-05	0.0194862	1	1	1
LPPR5	0	0	0	0	0	1.86177e-06	6.87536e-05	0.0158821	1	1	1
KIF18A	0	0	0	0	0	2.8842e-06	0.000106511	0.024604	1	1	1
UFD1L	0	0	0	0	0	1.41687e-06	5.23238e-05	0.0120868	1	1	1
MED15	0	0	0	0	0	3.07948e-06	0.000113723	0.0262699	1	1	1
HIRA	0	0	0	0	0	3.40145e-06	0.000125612	0.0290165	1	1	1
UBE2R2	0	0	0	0	0	7.11748e-07	2.62842e-05	0.00607166	1	1	1
SYP	0	0	0	0	0	1.10332e-06	4.07447e-05	0.00941203	1	1	1
ACTR3	0	0	0	0	0	3.12382e-06	0.00011536	0.0266482	1	1	1
DDX18	0	0	0	0	0	3.85865e-06	0.000142496	0.0329167	1	1	1
PACSIN2	0	0	0	0	0	2.0545e-06	7.58708e-05	0.0175262	1	1	1
EP300	0	0	0	0	0	8.22418e-06	0.000303712	0.0701574	1	1	1
NOVA2	0	0	0	0	0	8.49755e-07	3.13807e-05	0.00724894	1	1	1
GRIN2D	0	0	0	0	0	2.52797e-06	9.33555e-05	0.0215651	1	1	1
AP2S1	0	0	0	0	0	8.40545e-07	3.10406e-05	0.00717038	1	1	1
LIG1	0	0	0	0	0	3.97062e-06	0.000146631	0.0338719	1	1	1
EHD2	0	0	0	0	0	1.0996e-06	4.06072e-05	0.00938026	1	1	1
POLR1B	0	0	0	0	0	4.80878e-06	0.000177584	0.0410219	1	1	1
IL1B	0	0	0	0	0	1.82114e-06	6.72533e-05	0.0155355	1	1	1
TCF25	0	0	0	0	0	3.79623e-06	0.000140191	0.0323842	1	1	1
0PA	0	0	0	0	0	1.71079e-06	6.31779e-05	0.0145941	1	1	1
EED	0	0	0	0	0	2.93157e-06	0.00010826	0.0250081	1	1	1
ITPKC	0	0	0	0	0	1.84174e-06	6.8014e-05	0.0157112	1	1	1
BRD4	0	0	0	0	0	3.07455e-06	0.00011354	0.0262278	1	1	1
WIZ	0	0	0	0	0	1.64571e-06	6.07745e-05	0.0140389	1	1	1
NOTCH3	0	0	0	0	0	4.59863e-06	0.000169823	0.0392292	1	1	1
MED26	0	0	0	0	0	1.16885e-06	4.31645e-05	0.00997099	1	1	1
COMMD9	0	0	0	0	0	7.5536e-07	2.78948e-05	0.0064437	1	1	1
PRKCG	0	0	0	0	0	3.29509e-06	0.000121685	0.0281092	1	1	1
PPP1R12C	0	0	0	0	0	3.48663e-06	0.000128758	0.0297431	1	1	1
BIRC3	0	0	0	0	0	2.22328e-06	8.21038e-05	0.018966	1	1	1
SLC10A3	0	0	0	0	0	5.3935e-07	1.99177e-05	0.00460099	1	1	1
ATP2B3	0	0	0	0	0	6.40047e-06	0.000236364	0.0546001	1	1	1
APLP2	0	0	0	0	0	5.07771e-06	0.000187515	0.043316	1	1	1
BARHL1	0	0	0	0	0	1.01483e-06	3.74768e-05	0.00865715	1	1	1
ARID3A	0	0	0	0	0	9.77066e-07	3.60822e-05	0.00833498	1	1	1
TANC1	0	0	0	0	0	9.38441e-06	0.000346558	0.0800549	1	1	1
ACVR1	0	0	0	0	0	3.26731e-06	0.000120659	0.0278722	1	1	1
CD81	0	0	0	0	0	5.558e-07	2.05252e-05	0.00474132	1	1	1
CNRIP1	0	0	0	0	0	5.21566e-07	1.9261e-05	0.00444929	1	1	1
PNO1	0	0	0	0	0	1.44059e-06	5.31999e-05	0.0122892	1	1	1
CNTN3	0	0	0	0	0	4.86409e-06	0.000179627	0.0414937	1	1	1
PDZRN3	0	0	0	0	0	2.49962e-06	9.23088e-05	0.0213233	1	1	1
SPCS2	0	0	0	0	0	7.76299e-07	2.8668e-05	0.00662232	1	1	1
ARHGEF17	0	0	0	0	0	6.65839e-06	0.000245888	0.0568002	1	1	1
POLD3	0	0	0	0	0	2.8179e-06	0.000104063	0.0240385	1	1	1
SUCO	0	0	0	0	0	8.72496e-06	0.000322205	0.0744294	1	1	1
SNRNP40	0	0	0	0	0	1.33303e-06	4.92278e-05	0.0113716	1	1	1
D0JC8	0	0	0	0	0	1.39416e-06	5.14852e-05	0.0118931	1	1	1
TFCP2L1	0	0	0	0	0	4.20726e-06	0.000155371	0.0358906	1	1	1
PTPN4	0	0	0	0	0	7.74152e-06	0.000285888	0.0660401	1	1	1
CLASP1	0	0	0	0	0	1.10295e-05	0.000407308	0.0940882	1	1	1
EPB41L5	0	0	0	0	0	6.67057e-06	0.000246338	0.0569041	1	1	1
LHX4	0	0	0	0	0	2.46831e-06	9.11527e-05	0.0210563	1	1	1
EPAS1	0	0	0	0	0	2.7937e-06	0.000103169	0.023832	1	1	1
KAT2B	0	0	0	0	0	3.14611e-06	0.000116183	0.0268383	1	1	1
ZNF106	0	0	0	0	0	6.09651e-06	0.000225139	0.0520071	1	1	1
LRP2	0	0	0	0	0	3.12323e-05	0.00115338	0.266431	1	1	1
OSBP	0	0	0	0	0	3.74953e-06	0.000138467	0.0319859	1	1	1
ZC2HC1A	0	0	0	0	0	1.91938e-06	7.08811e-05	0.0163735	1	1	1
IL7	0	0	0	0	0	1.04395e-06	3.85522e-05	0.00890556	1	1	1
POLR1A	0	0	0	0	0	8.94026e-06	0.000330156	0.076266	1	1	1
MAP4K3	0	0	0	0	0	4.6276e-06	0.000170893	0.0394764	1	1	1
GRB14	0	0	0	0	0	4.63432e-06	0.000171141	0.0395336	1	1	1
STRN	0	0	0	0	0	3.17501e-06	0.00011725	0.0270848	1	1	1
CHIC2	0	0	0	0	0	1.00498e-06	3.71131e-05	0.00857312	1	1	1
TNFRSF8	0	0	0	0	0	1.85239e-06	6.8407e-05	0.015802	1	1	1
KIF1B	0	0	0	0	0	6.31692e-06	0.000233278	0.0538873	1	1	1
PKP1	0	0	0	0	0	5.40352e-06	0.000199547	0.0460954	1	1	1
STK17B	0	0	0	0	0	2.79621e-06	0.000103262	0.0238534	1	1	1
COQ10B	0	0	0	0	0	2.05308e-06	7.58184e-05	0.0175141	1	1	1
PIK3CA	0	0	0	0	0	8.69172e-06	0.000320978	0.0741458	1	1	1
TAF12	0	0	0	0	0	6.35559e-07	2.34706e-05	0.00542172	1	1	1
EHBP1	0	0	0	0	0	5.66212e-06	0.000209097	0.0483014	1	1	1
SLC7A6OS	0	0	0	0	0	1.14409e-06	4.22504e-05	0.00975984	1	1	1
LCAT	0	0	0	0	0	1.26175e-06	4.65954e-05	0.0107635	1	1	1
CTCF	0	0	0	0	0	2.53078e-06	9.34595e-05	0.0215891	1	1	1
DDX6	0	0	0	0	0	3.30988e-06	0.000122231	0.0282353	1	1	1
IFT46	0	0	0	0	0	2.61002e-06	9.63858e-05	0.0222651	1	1	1
PVRL1	0	0	0	0	0	2.06615e-06	7.63009e-05	0.0176255	1	1	1
ARCN1	0	0	0	0	0	3.47759e-06	0.000128424	0.029666	1	1	1
CBL	0	0	0	0	0	5.28908e-06	0.000195321	0.0451192	1	1	1
GPC1	0	0	0	0	0	3.92412e-06	0.000144914	0.0334752	1	1	1
SLC5A7	0	0	0	0	0	2.45385e-06	9.06184e-05	0.0209329	1	1	1
NGEF	0	0	0	0	0	6.01597e-06	0.000222165	0.05132	1	1	1
DGKD	0	0	0	0	0	1.319e-05	0.000487095	0.112519	1	1	1
TUBB4A	0	0	0	0	0	6.4542e-07	2.38348e-05	0.00550584	1	1	1
CBLB	0	0	0	0	0	5.36828e-06	0.000198246	0.0457948	1	1	1
MCM6	0	0	0	0	0	5.41837e-06	0.000200096	0.0462221	1	1	1
CCNT2	0	0	0	0	0	3.03896e-06	0.000112226	0.0259242	1	1	1
R3HDM1	0	0	0	0	0	7.26699e-06	0.000268364	0.061992	1	1	1
LCT	0	0	0	0	0	7.13136e-06	0.000263355	0.060835	1	1	1
AGPS	0	0	0	0	0	6.72987e-06	0.000248528	0.05741	1	1	1
ARID4B	0	0	0	0	0	1.04998e-05	0.000387747	0.0895696	1	1	1
CPOX	0	0	0	0	0	1.89008e-06	6.97989e-05	0.0161235	1	1	1
PPAT	0	0	0	0	0	2.20568e-06	8.14539e-05	0.0188159	1	1	1
ARHGAP31	0	0	0	0	0	4.69357e-06	0.00017333	0.0400391	1	1	1
TXNDC9	0	0	0	0	0	1.01758e-06	3.75783e-05	0.00868058	1	1	1
IL18RAP	0	0	0	0	0	2.98881e-06	0.000110374	0.0254965	1	1	1
NOP58	0	0	0	0	0	5.75494e-06	0.000212525	0.0490933	1	1	1
SLAIN2	0	0	0	0	0	1.65896e-06	6.12639e-05	0.014152	1	1	1
GABRA4	0	0	0	0	0	1.69792e-06	6.27025e-05	0.0144843	1	1	1
YWHAE	0	0	0	0	0	6.83166e-07	2.52287e-05	0.00582783	1	1	1
GRIA3	0	0	0	0	0	4.83499e-06	0.000178552	0.0412455	1	1	1
PCDH10	0	0	0	0	0	2.9229e-06	0.00010794	0.0249342	1	1	1
ADAM23	0	0	0	0	0	9.91291e-06	0.000366075	0.0845633	1	1	1
COPS4	0	0	0	0	0	2.35073e-06	8.68103e-05	0.0200532	1	1	1
RASGEF1B	0	0	0	0	0	3.06584e-06	0.000113219	0.0261535	1	1	1
CUL3	0	0	0	0	0	6.96535e-06	0.000257224	0.0594188	1	1	1
RAPGEF2	0	0	0	0	0	9.12004e-06	0.000336795	0.0777997	1	1	1
FNIP2	0	0	0	0	0	5.93217e-06	0.00021907	0.0506051	1	1	1
C2ORF42	0	0	0	0	0	2.10415e-06	7.77042e-05	0.0179497	1	1	1
ADD2	0	0	0	0	0	3.45069e-06	0.000127431	0.0294366	1	1	1
MXD1	0	0	0	0	0	1.18976e-06	4.39366e-05	0.0101494	1	1	1
CDH10	0	0	0	0	0	2.22482e-06	8.21605e-05	0.0189791	1	1	1
IL21	0	0	0	0	0	1.18783e-06	4.38655e-05	0.0101329	1	1	1
KIAA1109	0	0	0	0	0	2.68404e-05	0.000991191	0.228965	1	1	1
RBBP5	0	0	0	0	0	5.65216e-06	0.000208729	0.0482165	1	1	1
UBE2S	0	0	0	0	0	6.3848e-07	2.35785e-05	0.00544664	1	1	1
THRA	0	0	0	0	0	1.8273e-06	6.74806e-05	0.015588	1	1	1
PSMD3	0	0	0	0	0	2.03977e-06	7.53269e-05	0.0174005	1	1	1
CASC3	0	0	0	0	0	2.84142e-06	0.000104931	0.0242391	1	1	1
ATP6V0A1	0	0	0	0	0	3.84766e-06	0.000142091	0.0328229	1	1	1
STAT3	0	0	0	0	0	3.66363e-06	0.000135295	0.031253	1	1	1
FBXL20	0	0	0	0	0	2.36488e-06	8.73328e-05	0.0201739	1	1	1
SRCIN1	0	0	0	0	0	3.01737e-06	0.000111429	0.02574	1	1	1
KCNH4	0	0	0	0	0	3.00231e-06	0.000110873	0.0256116	1	1	1
NNT	0	0	0	0	0	3.60179e-06	0.000133011	0.0307255	1	1	1
FGF10	0	0	0	0	0	6.19482e-07	2.28769e-05	0.00528457	1	1	1
NSUN2	0	0	0	0	0	2.32745e-06	8.59506e-05	0.0198546	1	1	1
MECOM	0	0	0	0	0	5.72576e-06	0.000211447	0.0488444	1	1	1
FNDC4	0	0	0	0	0	7.97077e-07	2.94354e-05	0.00679957	1	1	1
CAD	0	0	0	0	0	7.23973e-06	0.000267357	0.0617594	1	1	1
RAB10	0	0	0	0	0	7.89992e-07	2.91737e-05	0.00673912	1	1	1
KIF3C	0	0	0	0	0	1.82237e-06	6.72985e-05	0.0155459	1	1	1
FOSL2	0	0	0	0	0	7.36911e-07	2.72135e-05	0.00628631	1	1	1
TP63	0	0	0	0	0	5.79932e-06	0.000214164	0.0494719	1	1	1
ITGA9	0	0	0	0	0	3.97674e-06	0.000146858	0.0339241	1	1	1
ADD1	0	0	0	0	0	1.70919e-06	6.3119e-05	0.0145805	1	1	1
PPAP2A	0	0	0	0	0	1.08438e-06	4.00452e-05	0.00925044	1	1	1
GPBP1	0	0	0	0	0	2.26392e-06	8.36047e-05	0.0193127	1	1	1
MIER2	0	0	0	0	0	1.36175e-06	5.02882e-05	0.0116166	1	1	1
LYL1	0	0	0	0	0	2.78901e-07	1.02996e-05	0.0023792	1	1	1
ICAM1	0	0	0	0	0	1.04742e-06	3.86802e-05	0.00893512	1	1	1
OLFM2	0	0	0	0	0	8.158e-07	3.01268e-05	0.00695928	1	1	1
TBC1D19	0	0	0	0	0	2.70914e-06	0.000100046	0.0231107	1	1	1
PPARGC1A	0	0	0	0	0	2.33544e-06	8.62457e-05	0.0199227	1	1	1
NUP54	0	0	0	0	0	2.89658e-06	0.000106968	0.0247097	1	1	1
2019-09-11	0	0	0	0	0	2.20716e-06	8.15085e-05	0.0188285	1	1	1
CNOT6L	0	0	0	0	0	2.50626e-06	9.25538e-05	0.0213799	1	1	1
PDE8B	0	0	0	0	0	4.24923e-06	0.00015692	0.0362486	1	1	1
SLC9A3	0	0	0	0	0	1.83107e-06	6.76199e-05	0.0156202	1	1	1
XRN1	0	0	0	0	0	1.28508e-05	0.00047457	0.109626	1	1	1
GRPEL1	0	0	0	0	0	5.21176e-07	1.92466e-05	0.00444596	1	1	1
PPP2R3A	0	0	0	0	0	4.61986e-06	0.000170607	0.0394103	1	1	1
CDV3	0	0	0	0	0	1.34531e-06	4.96811e-05	0.0114763	1	1	1
SOX30	0	0	0	0	0	2.64357e-06	9.76246e-05	0.0225513	1	1	1
MAP3K13	0	0	0	0	0	6.10537e-06	0.000225466	0.0520826	1	1	1
SSR3	0	0	0	0	0	1.60243e-06	5.91764e-05	0.0136698	1	1	1
RAB7A	0	0	0	0	0	1.40401e-06	5.1849e-05	0.0119771	1	1	1
ZFR	0	0	0	0	0	4.22296e-06	0.00015595	0.0360245	1	1	1
GOLPH3	0	0	0	0	0	7.44101e-07	2.7479e-05	0.00634764	1	1	1
CDH6	0	0	0	0	0	2.66848e-06	9.85447e-05	0.0227638	1	1	1
SUB1	0	0	0	0	0	4.8415e-07	1.78792e-05	0.0041301	1	1	1
VCAN	0	0	0	0	0	6.2771e-06	0.000231808	0.0535476	1	1	1
RASGRF2	0	0	0	0	0	6.85168e-06	0.000253026	0.0584491	1	1	1
CPEB4	0	0	0	0	0	4.28718e-06	0.000158322	0.0365723	1	1	1
STC2	0	0	0	0	0	1.66376e-06	6.14413e-05	0.0141929	1	1	1
FBXW11	0	0	0	0	0	4.71005e-06	0.000173938	0.0401797	1	1	1
SLC1A3	0	0	0	0	0	1.72988e-06	6.38831e-05	0.014757	1	1	1
COBL	0	0	0	0	0	3.12717e-06	0.000115484	0.0266767	1	1	1
ARRDC3	0	0	0	0	0	2.12348e-06	7.84184e-05	0.0181146	1	1	1
CENPE	0	0	0	0	0	1.34338e-05	0.0004961	0.114599	1	1	1
LEF1	0	0	0	0	0	2.58327e-06	9.5398e-05	0.0220369	1	1	1
SEC24B	0	0	0	0	0	6.62495e-06	0.000244654	0.056515	1	1	1
PCNP	0	0	0	0	0	1.14506e-06	4.22859e-05	0.00976805	1	1	1
RBM27	0	0	0	0	0	7.93769e-06	0.000293132	0.0677135	1	1	1
JAKMIP2	0	0	0	0	0	6.92397e-06	0.000255696	0.0590658	1	1	1
VDAC1	0	0	0	0	0	2.17446e-06	8.03008e-05	0.0185495	1	1	1
UBE2B	0	0	0	0	0	1.64644e-06	6.08016e-05	0.0140452	1	1	1
PITX1	0	0	0	0	0	1.12794e-06	4.16539e-05	0.00962204	1	1	1
FSTL4	0	0	0	0	0	5.20993e-06	0.000192398	0.044444	1	1	1
AFF4	0	0	0	0	0	6.49756e-06	0.000239949	0.0554282	1	1	1
MED20	0	0	0	0	0	5.85515e-07	2.16226e-05	0.00499481	1	1	1
XPO5	0	0	0	0	0	5.52541e-06	0.000204049	0.0471352	1	1	1
SRF	0	0	0	0	0	1.10916e-06	4.09605e-05	0.00946187	1	1	1
SEMA3C	0	0	0	0	0	3.9251e-06	0.00014495	0.0334835	1	1	1
SEMA3A	0	0	0	0	0	4.464e-06	0.000164852	0.0380807	1	1	1
NRP1	0	0	0	0	0	3.16294e-06	0.000116805	0.0269819	1	1	1
APBA1	0	0	0	0	0	2.87082e-06	0.000106017	0.0244899	1	1	1
CALB1	0	0	0	0	0	2.40767e-06	8.89131e-05	0.0205389	1	1	1
ST7	0	0	0	0	0	4.38361e-06	0.000161883	0.037395	1	1	1
WNT2	0	0	0	0	0	1.63151e-06	6.02504e-05	0.0139178	1	1	1
NRXN2	0	0	0	0	0	5.08899e-06	0.000187932	0.0434123	1	1	1
PTPN23	0	0	0	0	0	4.92772e-06	0.000181976	0.0420365	1	1	1
PRKAR2A	0	0	0	0	0	1.83154e-06	6.76372e-05	0.0156242	1	1	1
SCAP	0	0	0	0	0	3.8105e-06	0.000140718	0.032506	1	1	1
FBXO3	0	0	0	0	0	2.22479e-06	8.21595e-05	0.0189788	1	1	1
CHKA	0	0	0	0	0	2.31486e-06	8.54856e-05	0.0197472	1	1	1
PRKAR2B	0	0	0	0	0	2.62717e-06	9.7019e-05	0.0224114	1	1	1
ABCB1	0	0	0	0	0	6.52018e-06	0.000240785	0.0556212	1	1	1
ADAM22	0	0	0	0	0	6.84948e-06	0.000252945	0.0584303	1	1	1
DBF4	0	0	0	0	0	3.02754e-06	0.000111804	0.0258268	1	1	1
CDK6	0	0	0	0	0	1.75369e-06	6.47621e-05	0.0149601	1	1	1
ANKIB1	0	0	0	0	0	4.86384e-06	0.000179617	0.0414916	1	1	1
ANLN	0	0	0	0	0	4.17404e-06	0.000154144	0.0356072	1	1	1
EIF4H	0	0	0	0	0	1.55101e-06	5.72776e-05	0.0132311	1	1	1
ELMOD1	0	0	0	0	0	2.30048e-06	8.49547e-05	0.0196245	1	1	1
ADAP1	0	0	0	0	0	1.15713e-06	4.27317e-05	0.00987103	1	1	1
GET4	0	0	0	0	0	6.65764e-07	2.45861e-05	0.00567939	1	1	1
HNRNPH3	0	0	0	0	0	2.38034e-06	8.79039e-05	0.0203058	1	1	1
CCAR1	0	0	0	0	0	6.29272e-06	0.000232384	0.0536808	1	1	1
REXO2	0	0	0	0	0	1.86121e-06	6.87327e-05	0.0158772	1	1	1
SQLE	0	0	0	0	0	3.03945e-06	0.000112244	0.0259284	1	1	1
BRINP1	0	0	0	0	0	2.69743e-06	9.96138e-05	0.0230108	1	1	1
MAPKAP1	0	0	0	0	0	3.61096e-06	0.00013335	0.0308038	1	1	1
GTF2H1	0	0	0	0	0	2.03649e-06	7.52059e-05	0.0173726	1	1	1
KCNC1	0	0	0	0	0	7.61196e-07	2.81103e-05	0.00649348	1	1	1
PIK3C2A	0	0	0	0	0	5.52266e-06	0.000203947	0.0471117	1	1	1
FAM160A2	0	0	0	0	0	2.33405e-06	8.61945e-05	0.0199109	1	1	1
IDE	0	0	0	0	0	5.94828e-06	0.000219665	0.0507426	1	1	1
BTAF1	0	0	0	0	0	1.00087e-05	0.000369612	0.0853805	1	1	1
CPEB3	0	0	0	0	0	2.59202e-06	9.57212e-05	0.0221116	1	1	1
RBM6	0	0	0	0	0	5.20204e-06	0.000192107	0.0443767	1	1	1
TMEM115	0	0	0	0	0	6.4441e-07	2.37975e-05	0.00549722	1	1	1
DOCK3	0	0	0	0	0	8.93549e-06	0.00032998	0.0762254	1	1	1
GID8	0	0	0	0	0	1.06721e-06	3.94111e-05	0.00910397	1	1	1
DIDO1	0	0	0	0	0	5.86333e-06	0.000216528	0.0500179	1	1	1
SLC2A4RG	0	0	0	0	0	1.11823e-06	4.12951e-05	0.00953918	1	1	1
PRPF6	0	0	0	0	0	4.46938e-06	0.00016505	0.0381266	1	1	1
TIMP3	0	0	0	0	0	8.67253e-07	3.20269e-05	0.00739822	1	1	1
SCARF2	0	0	0	0	0	1.63789e-06	6.0486e-05	0.0139723	1	1	1
PATZ1	0	0	0	0	0	1.3101e-06	4.83809e-05	0.011176	1	1	1
TEF	0	0	0	0	0	5.50859e-07	2.03427e-05	0.00469917	1	1	1
GABARAPL1	0	0	0	0	0	3.46779e-07	1.28062e-05	0.00295824	1	1	1
ETNK1	0	0	0	0	0	1.30099e-06	4.80443e-05	0.0110982	1	1	1
NDUFA9	0	0	0	0	0	1.39167e-06	5.13932e-05	0.0118718	1	1	1
CLSTN3	0	0	0	0	0	1.92821e-06	7.12072e-05	0.0164489	1	1	1
AMIGO2	0	0	0	0	0	5.80572e-07	2.144e-05	0.00495264	1	1	1
LLPH	0	0	0	0	0	4.78991e-07	1.76887e-05	0.0040861	1	1	1
2019-03-09	0	0	0	0	0	9.7103e-07	3.58593e-05	0.0082835	1	1	1
PHLDA1	0	0	0	0	0	6.05925e-07	2.23763e-05	0.00516892	1	1	1
TMTC3	0	0	0	0	0	3.62829e-06	0.000133989	0.0309515	1	1	1
SNRPF	0	0	0	0	0	7.57003e-07	2.79554e-05	0.00645771	1	1	1
ASCL1	0	0	0	0	0	5.02914e-07	1.85722e-05	0.00429017	1	1	1
CDK2	0	0	0	0	0	1.5366e-06	5.67454e-05	0.0131082	1	1	1
TARBP2	0	0	0	0	0	1.61475e-06	5.96313e-05	0.0137748	1	1	1
DHH	0	0	0	0	0	7.62517e-07	2.81591e-05	0.00650474	1	1	1
SMARCC2	0	0	0	0	0	5.62245e-06	0.000207632	0.0479631	1	1	1
ANKRD52	0	0	0	0	0	4.49839e-06	0.000166122	0.0383741	1	1	1
RB1	0	0	0	0	0	5.13311e-06	0.000189561	0.0437886	1	1	1
SETD1B	0	0	0	0	0	3.27907e-06	0.000121093	0.0279725	1	1	1
VPS33A	0	0	0	0	0	3.98021e-06	0.000146986	0.0339537	1	1	1
VPS37B	0	0	0	0	0	1.22216e-06	4.51334e-05	0.0104258	1	1	1
RBM26	0	0	0	0	0	5.46565e-06	0.000201842	0.0466255	1	1	1
PXN	0	0	0	0	0	2.81884e-06	0.000104097	0.0240465	1	1	1
RNF113B	0	0	0	0	0	6.81274e-07	2.51588e-05	0.00581169	1	1	1
ZIC5	0	0	0	0	0	7.60924e-07	2.81003e-05	0.00649116	1	1	1
SSTR1	0	0	0	0	0	5.08003e-07	1.87601e-05	0.00433359	1	1	1
PELI2	0	0	0	0	0	1.46042e-06	5.39322e-05	0.0124583	1	1	1
RTN1	0	0	0	0	0	1.71087e-06	6.3181e-05	0.0145948	1	1	1
GPR65	0	0	0	0	0	6.0155e-07	2.22147e-05	0.0051316	1	1	1
JDP2	0	0	0	0	0	8.69746e-07	3.21189e-05	0.00741948	1	1	1
ITPK1	0	0	0	0	0	2.09694e-06	7.74383e-05	0.0178882	1	1	1
EMC4	0	0	0	0	0	7.55399e-07	2.78962e-05	0.00644403	1	1	1
ZNF280D	0	0	0	0	0	3.70496e-06	0.000136821	0.0316056	1	1	1
MFAP1	0	0	0	0	0	2.51858e-06	9.30089e-05	0.021485	1	1	1
LYSMD2	0	0	0	0	0	4.23884e-07	1.56537e-05	0.003616	1	1	1
FGF7	0	0	0	0	0	6.76253e-07	2.49734e-05	0.00576886	1	1	1
HDC	0	0	0	0	0	2.48119e-06	9.16282e-05	0.0211661	1	1	1
SRP14	0	0	0	0	0	6.12093e-07	2.26041e-05	0.00522154	1	1	1
DISP2	0	0	0	0	0	2.4572e-06	9.07423e-05	0.0209615	1	1	1
TTBK2	0	0	0	0	0	3.36081e-06	0.000124112	0.0286698	1	1	1
BCL2A1	0	0	0	0	0	6.42906e-07	2.37419e-05	0.00548439	1	1	1
TSPAN3	0	0	0	0	0	1.22436e-06	4.52146e-05	0.0104446	1	1	1
WDR61	0	0	0	0	0	1.85243e-06	6.84087e-05	0.0158024	1	1	1
MESDC1	0	0	0	0	0	3.96548e-07	1.46442e-05	0.0033828	1	1	1
IGF1R	0	0	0	0	0	5.83414e-06	0.00021545	0.0497689	1	1	1
PML	0	0	0	0	0	2.54179e-06	9.38659e-05	0.021683	1	1	1
SCAMP2	0	0	0	0	0	1.82178e-06	6.72769e-05	0.015541	1	1	1
ZNF710	0	0	0	0	0	1.51926e-06	5.6105e-05	0.0129603	1	1	1
ST8SIA2	0	0	0	0	0	1.48014e-06	5.46601e-05	0.0126265	1	1	1
FURIN	0	0	0	0	0	3.77848e-06	0.000139536	0.0322328	1	1	1
CRTC3	0	0	0	0	0	3.61775e-06	0.0001336	0.0308617	1	1	1
ARMC5	0	0	0	0	0	1.79411e-06	6.6255e-05	0.0153049	1	1	1
NKD1	0	0	0	0	0	2.01077e-06	7.42559e-05	0.0171531	1	1	1
ZFHX3	0	0	0	0	0	6.82436e-06	0.000252018	0.0582161	1	1	1
CDH11	0	0	0	0	0	2.40791e-06	8.89221e-05	0.020541	1	1	1
ZCCHC14	0	0	0	0	0	3.09844e-06	0.000114423	0.0264316	1	1	1
IRF8	0	0	0	0	0	2.1497e-06	7.93865e-05	0.0183383	1	1	1
ZNF174	0	0	0	0	0	8.97266e-07	3.31352e-05	0.00765424	1	1	1
DEF8	0	0	0	0	0	3.05186e-06	0.000112703	0.0260343	1	1	1
CBFA2T3	0	0	0	0	0	2.77398e-06	0.000102441	0.0236638	1	1	1
MED9	0	0	0	0	0	3.25184e-07	1.20087e-05	0.00277402	1	1	1
NCOR1	0	0	0	0	0	7.96133e-06	0.000294005	0.0679152	1	1	1
COPS3	0	0	0	0	0	1.53706e-06	5.67622e-05	0.0131121	1	1	1
GID4	0	0	0	0	0	6.9859e-07	2.57983e-05	0.00595941	1	1	1
SSH2	0	0	0	0	0	3.67006e-06	0.000135532	0.0313079	1	1	1
CLTC	0	0	0	0	0	6.72089e-06	0.000248197	0.0573334	1	1	1
CDH2	0	0	0	0	0	2.5934e-06	9.57718e-05	0.0221233	1	1	1
TAF4B	0	0	0	0	0	2.48614e-06	9.18111e-05	0.0212084	1	1	1
GALNT1	0	0	0	0	0	2.029e-06	7.49293e-05	0.0173087	1	1	1
ASXL3	0	0	0	0	0	3.96993e-06	0.000146606	0.033866	1	1	1
GAREM	0	0	0	0	0	2.08419e-06	7.69672e-05	0.0177794	1	1	1
ESCO1	0	0	0	0	0	2.00523e-06	7.40513e-05	0.0171059	1	1	1
GATA6	0	0	0	0	0	9.87202e-07	3.64565e-05	0.00842146	1	1	1
C18ORF8	0	0	0	0	0	2.87938e-06	0.000106333	0.024563	1	1	1
NPC1	0	0	0	0	0	3.83094e-06	0.000141473	0.0326803	1	1	1
TP53	0	0	0	0	0	1.18684e-06	4.3829e-05	0.0101245	1	1	1
EIF4A3	0	0	0	0	0	2.62152e-06	9.68106e-05	0.0223632	1	1	1
CBX8	0	0	0	0	0	1.71362e-06	6.32824e-05	0.0146182	1	1	1
ZNF750	0	0	0	0	0	1.48077e-06	5.46834e-05	0.0126319	1	1	1
CBX4	0	0	0	0	0	1.18801e-06	4.38723e-05	0.0101345	1	1	1
RNF165	0	0	0	0	0	1.54754e-06	5.71494e-05	0.0132015	1	1	1
ELAC1	0	0	0	0	0	7.11286e-07	2.62672e-05	0.00606772	1	1	1
ZCCHC2	0	0	0	0	0	2.72316e-06	0.000100564	0.0232303	1	1	1
PIP4K2B	0	0	0	0	0	1.32483e-06	4.89247e-05	0.0113016	1	1	1
ERBB2	0	0	0	0	0	4.94569e-06	0.00018264	0.0421899	1	1	1
AKAP8	0	0	0	0	0	1.65956e-06	6.12861e-05	0.0141571	1	1	1
SH3GL1	0	0	0	0	0	1.127e-06	4.16191e-05	0.00961401	1	1	1
DMRTC2	0	0	0	0	0	1.31839e-06	4.86868e-05	0.0112467	1	1	1
SSBP4	0	0	0	0	0	1.65956e-06	6.1286e-05	0.0141571	1	1	1
HUNK	0	0	0	0	0	2.01504e-06	7.44137e-05	0.0171896	1	1	1
SIK1	0	0	0	0	0	2.12243e-06	7.83794e-05	0.0181057	1	1	1
DMWD	0	0	0	0	0	1.0918e-06	4.03192e-05	0.00931374	1	1	1
SAE1	0	0	0	0	0	1.48006e-06	5.46571e-05	0.0126258	1	1	1
GEMIN7	0	0	0	0	0	3.99918e-07	1.47686e-05	0.00341155	1	1	1
ADAMTS10	0	0	0	0	0	2.8939e-06	0.000106869	0.0246868	1	1	1
SLC6A3	0	0	0	0	0	1.43264e-06	5.29061e-05	0.0122213	1	1	1
ZNF787	0	0	0	0	0	4.72559e-07	1.74512e-05	0.00403122	1	1	1
RPS11	0	0	0	0	0	8.31665e-07	3.07126e-05	0.00709462	1	1	1
IGLON5	0	0	0	0	0	1.25143e-06	4.6214e-05	0.0106754	1	1	1
PRDM16	0	0	0	0	0	2.43729e-06	9.00069e-05	0.0207916	1	1	1
PGD	0	0	0	0	0	1.41631e-06	5.2303e-05	0.012082	1	1	1
SH3BGRL3	0	0	0	0	0	4.60627e-07	1.70106e-05	0.00392944	1	1	1
IL22RA1	0	0	0	0	0	1.42184e-06	5.25075e-05	0.0121292	1	1	1
EVA1B	0	0	0	0	0	3.23393e-07	1.19426e-05	0.00275874	1	1	1
FNBP1L	0	0	0	0	0	3.54742e-06	0.000131003	0.0302617	1	1	1
CTTNBP2NL	0	0	0	0	0	1.72341e-06	6.36441e-05	0.0147018	1	1	1
PSMA5	0	0	0	0	0	2.02026e-06	7.46064e-05	0.0172341	1	1	1
CELSR2	0	0	0	0	0	1.12901e-05	0.000416932	0.0963114	1	1	1
ILDR2	0	0	0	0	0	3.54153e-06	0.000130786	0.0302115	1	1	1
PRCC	0	0	0	0	0	2.36048e-06	8.71705e-05	0.0201364	1	1	1
PRUNE	0	0	0	0	0	2.76614e-06	0.000102151	0.0235969	1	1	1
SF3B4	0	0	0	0	0	2.145e-06	7.92129e-05	0.0182982	1	1	1
SETDB1	0	0	0	0	0	7.88835e-06	0.00029131	0.0672926	1	1	1
CERS2	0	0	0	0	0	3.55036e-06	0.000131112	0.0302868	1	1	1
POGZ	0	0	0	0	0	7.32043e-06	0.000270337	0.0624479	1	1	1
KCNH1	0	0	0	0	0	5.09841e-06	0.00018828	0.0434926	1	1	1
JTB	0	0	0	0	0	1.52971e-06	5.6491e-05	0.0130494	1	1	1
KCNN3	0	0	0	0	0	3.14298e-06	0.000116068	0.0268116	1	1	1
CNIH3	0	0	0	0	0	2.45106e-06	9.05155e-05	0.0209091	1	1	1
WNT9A	0	0	0	0	0	1.85456e-06	6.84874e-05	0.0158206	1	1	1
PLEKHA6	0	0	0	0	0	8.01698e-06	0.00029606	0.0683899	1	1	1
ARL8A	0	0	0	0	0	2.72668e-06	0.000100694	0.0232603	1	1	1
GDF7	0	0	0	0	0	4.32767e-07	1.59817e-05	0.00369177	1	1	1
PDIA6	0	0	0	0	0	1.34134e-06	4.95347e-05	0.0114425	1	1	1
CALM2	0	0	0	0	0	7.2956e-07	2.6942e-05	0.0062236	1	1	1
RPS27A	0	0	0	0	0	7.50544e-07	2.77169e-05	0.00640261	1	1	1
VPS54	0	0	0	0	0	4.33739e-06	0.000160176	0.0370007	1	1	1
ETAA1	0	0	0	0	0	2.12435e-06	7.84505e-05	0.0181221	1	1	1
SNRPG	0	0	0	0	0	8.17924e-07	3.02052e-05	0.0069774	1	1	1
MEIS1	0	0	0	0	0	1.96009e-06	7.23844e-05	0.0167208	1	1	1
EXOC6B	0	0	0	0	0	4.60786e-06	0.000170164	0.0393079	1	1	1
MALL	0	0	0	0	0	7.9483e-07	2.93524e-05	0.0067804	1	1	1
SLC20A1	0	0	0	0	0	3.10201e-06	0.000114554	0.0264621	1	1	1
UBXN4	0	0	0	0	0	3.75626e-06	0.000138715	0.0320432	1	1	1
NXPH2	0	0	0	0	0	7.81835e-07	2.88725e-05	0.00666955	1	1	1
POLR2D	0	0	0	0	0	1.06307e-06	3.92582e-05	0.00906865	1	1	1
AMMECR1L	0	0	0	0	0	2.24755e-06	8.30002e-05	0.019173	1	1	1
ACKR3	0	0	0	0	0	7.31825e-07	2.70256e-05	0.00624292	1	1	1
UBE2F	0	0	0	0	0	3.48069e-06	0.000128539	0.0296924	1	1	1
RAB5A	0	0	0	0	0	7.54207e-07	2.78522e-05	0.00643386	1	1	1
CTDSP1	0	0	0	0	0	2.94134e-06	0.000108621	0.0250915	1	1	1
RQCD1	0	0	0	0	0	3.2674e-06	0.000120662	0.027873	1	1	1
2019-03-04	0	0	0	0	0	2.15917e-06	7.97364e-05	0.0184191	1	1	1
DYNC1LI1	0	0	0	0	0	1.9333e-06	7.13952e-05	0.0164923	1	1	1
CSRNP1	0	0	0	0	0	1.07677e-06	3.97643e-05	0.00918555	1	1	1
IQSEC1	0	0	0	0	0	2.24097e-06	8.27569e-05	0.0191168	1	1	1
LRIG1	0	0	0	0	0	3.92857e-06	0.000145078	0.0335131	1	1	1
LIMD1	0	0	0	0	0	1.81942e-06	6.71895e-05	0.0155208	1	1	1
ATP6V1A	0	0	0	0	0	3.98529e-06	0.000147173	0.033997	1	1	1
ISY1	0	0	0	0	0	3.79153e-06	0.000140018	0.0323441	1	1	1
FTH1	0	0	0	0	0	8.89108e-07	3.2834e-05	0.00758465	1	1	1
STXBP5L	0	0	0	0	0	7.95431e-06	0.000293746	0.0678553	1	1	1
EIF2B5	0	0	0	0	0	6.16246e-06	0.000227574	0.0525697	1	1	1
CENPC	0	0	0	0	0	3.57131e-06	0.000131885	0.0304655	1	1	1
CISD2	0	0	0	0	0	6.2746e-07	2.31716e-05	0.00535263	1	1	1
AP1AR	0	0	0	0	0	2.54227e-06	9.38838e-05	0.0216872	1	1	1
CC02	0	0	0	0	0	2.42232e-06	8.94541e-05	0.0206639	1	1	1
SETD7	0	0	0	0	0	2.3477e-06	8.66983e-05	0.0200273	1	1	1
0F1	0	0	0	0	0	2.80877e-06	0.000103725	0.0239606	1	1	1
RPS3A	0	0	0	0	0	1.82783e-06	6.75003e-05	0.0155926	1	1	1
2019-03-06	0	0	0	0	0	3.67004e-06	0.000135531	0.0313078	1	1	1
ADAMTS16	0	0	0	0	0	3.33627e-06	0.000123206	0.0284605	1	1	1
RPL37	0	0	0	0	0	6.63361e-07	2.44973e-05	0.00565888	1	1	1
SKP2	0	0	0	0	0	1.84969e-06	6.83075e-05	0.015779	1	1	1
PLK2	0	0	0	0	0	2.71292e-06	0.000100186	0.0231429	1	1	1
HAPLN1	0	0	0	0	0	1.34816e-06	4.97863e-05	0.0115006	1	1	1
CRHBP	0	0	0	0	0	1.68141e-06	6.20929e-05	0.0143435	1	1	1
RASA1	0	0	0	0	0	6.17306e-06	0.000227966	0.0526601	1	1	1
FEM1C	0	0	0	0	0	1.25657e-06	4.64041e-05	0.0107193	1	1	1
MEGF10	0	0	0	0	0	7.40179e-06	0.000273342	0.0631419	1	1	1
YIPF5	0	0	0	0	0	1.54045e-06	5.68876e-05	0.013141	1	1	1
ARHGAP26	0	0	0	0	0	6.99307e-06	0.000258248	0.0596553	1	1	1
GABRB2	0	0	0	0	0	3.42273e-06	0.000126398	0.029198	1	1	1
FGF18	0	0	0	0	0	1.56545e-06	5.78109e-05	0.0133543	1	1	1
CDKAL1	0	0	0	0	0	2.0293e-06	7.49401e-05	0.0173112	1	1	1
PSD2	0	0	0	0	0	4.27837e-06	0.000157997	0.0364972	1	1	1
LRRTM2	0	0	0	0	0	1.39925e-06	5.16732e-05	0.0119365	1	1	1
ZMAT2	0	0	0	0	0	1.88892e-06	6.9756e-05	0.0161136	1	1	1
GFRA3	0	0	0	0	0	2.50282e-06	9.2427e-05	0.0213506	1	1	1
KAAG1	0	0	0	0	0	1.17054e-07	4.32269e-06	0.000998541	1	1	1
TRIM7	0	0	0	0	0	2.57834e-06	9.52157e-05	0.0219948	1	1	1
RNF44	0	0	0	0	0	3.50979e-06	0.000129613	0.0299407	1	1	1
SCUBE3	0	0	0	0	0	3.77986e-06	0.000139587	0.0322445	1	1	1
NFKBIE	0	0	0	0	0	1.10966e-06	4.09789e-05	0.00946613	1	1	1
PHIP	0	0	0	0	0	1.02332e-05	0.000377901	0.0872952	1	1	1
G012	0	0	0	0	0	5.46089e-07	2.01666e-05	0.00465848	1	1	1
FERD3L	0	0	0	0	0	2.79357e-07	1.03164e-05	0.00238309	1	1	1
EGFR	0	0	0	0	0	5.53013e-06	0.000204223	0.0471755	1	1	1
CCT6A	0	0	0	0	0	2.27455e-06	8.3997e-05	0.0194033	1	1	1
DENND2A	0	0	0	0	0	5.7816e-06	0.000213509	0.0493206	1	1	1
TMEM47	0	0	0	0	0	4.32258e-07	1.59629e-05	0.00368743	1	1	1
CDK16	0	0	0	0	0	2.48905e-06	9.19186e-05	0.0212332	1	1	1
NDUFB11	0	0	0	0	0	6.30737e-07	2.32926e-05	0.00538058	1	1	1
TAF1	0	0	0	0	0	8.50208e-06	0.000313974	0.0725281	1	1	1
GPR174	0	0	0	0	0	9.38381e-07	3.46536e-05	0.00800498	1	1	1
NONO	0	0	0	0	0	2.49956e-06	9.23064e-05	0.0213228	1	1	1
AWAT2	0	0	0	0	0	1.28563e-06	4.74773e-05	0.0109672	1	1	1
FRMPD3	0	0	0	0	0	6.08191e-06	0.0002246	0.0518825	1	1	1
HTR2C	0	0	0	0	0	1.44595e-06	5.33976e-05	0.0123349	1	1	1
UPF3B	0	0	0	0	0	3.51479e-06	0.000129798	0.0299833	1	1	1
DOCK11	0	0	0	0	0	1.42203e-05	0.000525144	0.121308	1	1	1
ARHGAP36	0	0	0	0	0	3.21138e-06	0.000118593	0.0273951	1	1	1
CT55	0	0	0	0	0	1.52848e-06	5.64454e-05	0.0130389	1	1	1
DLC1	0	0	0	0	0	3.68122e-06	0.000135944	0.0314031	1	1	1
ATP6V1B2	0	0	0	0	0	2.2897e-06	8.45566e-05	0.0195326	1	1	1
GNRH1	0	0	0	0	0	4.03195e-07	1.48896e-05	0.0034395	1	1	1
ST18	0	0	0	0	0	4.04621e-06	0.000149423	0.0345167	1	1	1
ARMC1	0	0	0	0	0	1.29602e-06	4.78608e-05	0.0110558	1	1	1
CRH	0	0	0	0	0	2.37652e-07	8.77626e-06	0.00202732	1	1	1
PRDM14	0	0	0	0	0	1.74651e-06	6.44971e-05	0.0148988	1	1	1
TERF1	0	0	0	0	0	2.05681e-06	7.59561e-05	0.0175459	1	1	1
LRP12	0	0	0	0	0	2.87199e-06	0.00010606	0.0244998	1	1	1
UHRF2	0	0	0	0	0	2.34474e-06	8.65894e-05	0.0200021	1	1	1
SIGMAR1	0	0	0	0	0	5.37914e-07	1.98647e-05	0.00458875	1	1	1
FAM120A	0	0	0	0	0	4.5011e-06	0.000166222	0.0383972	1	1	1
ZNF462	0	0	0	0	0	6.66378e-06	0.000246088	0.0568462	1	1	1
NOTCH1	0	0	0	0	0	1.0912e-05	0.000402971	0.0930863	1	1	1
USP6NL	0	0	0	0	0	2.18436e-06	8.06664e-05	0.0186339	1	1	1
FAM188A	0	0	0	0	0	1.59117e-06	5.87604e-05	0.0135737	1	1	1
GLUD1	0	0	0	0	0	2.57481e-06	9.50854e-05	0.0219647	1	1	1
ABLIM1	0	0	0	0	0	6.02877e-06	0.000222637	0.0514292	1	1	1
PPRC1	0	0	0	0	0	5.37618e-06	0.000198538	0.0458622	1	1	1
LRRC4C	0	0	0	0	0	8.45713e-07	3.12314e-05	0.00721446	1	1	1
PGAP2	0	0	0	0	0	6.92531e-07	2.55746e-05	0.00590773	1	1	1
SLC1A2	0	0	0	0	0	1.58069e-06	5.83736e-05	0.0134843	1	1	1
SERPING1	0	0	0	0	0	1.27434e-06	4.70602e-05	0.0108709	1	1	1
SSRP1	0	0	0	0	0	3.09107e-06	0.000114151	0.0263688	1	1	1
TMX2	0	0	0	0	0	1.55856e-06	5.75562e-05	0.0132955	1	1	1
C11ORF73	0	0	0	0	0	1.221e-06	4.50906e-05	0.0104159	1	1	1
TENM4	0	0	0	0	0	7.0838e-06	0.000261598	0.0604292	1	1	1
PAK1	0	0	0	0	0	3.29287e-06	0.000121603	0.0280902	1	1	1
RPS3	0	0	0	0	0	1.25056e-06	4.61821e-05	0.0106681	1	1	1
ZC3H12C	0	0	0	0	0	2.82542e-06	0.00010434	0.0241026	1	1	1
NPAT	0	0	0	0	0	5.26369e-06	0.000194383	0.0449026	1	1	1
AASDHPPT	0	0	0	0	0	1.77279e-06	6.54677e-05	0.015123	1	1	1
LAMTOR1	0	0	0	0	0	8.24367e-07	3.04431e-05	0.00703237	1	1	1
HMBS	0	0	0	0	0	3.39151e-06	0.000125246	0.0289317	1	1	1
ST14	0	0	0	0	0	5.29675e-06	0.000195604	0.0451846	1	1	1
C20ORF78	0	0	0	0	0	1.13534e-07	4.19272e-06	0.000968517	1	1	1
OVOL2	0	0	0	0	0	4.41557e-07	1.63063e-05	0.00376676	1	1	1
MTA2	0	0	0	0	0	3.48441e-06	0.000128676	0.0297242	1	1	1
MYRF	0	0	0	0	0	4.50032e-06	0.000166193	0.0383906	1	1	1
FADS2	0	0	0	0	0	2.19267e-06	8.09734e-05	0.0187049	1	1	1
EI24	0	0	0	0	0	2.87358e-06	0.000106119	0.0245134	1	1	1
FEZ1	0	0	0	0	0	2.55776e-06	9.4456e-05	0.0218193	1	1	1
ESAM	0	0	0	0	0	1.91289e-06	7.06414e-05	0.0163182	1	1	1
LSM14B	0	0	0	0	0	1.71424e-06	6.33054e-05	0.0146235	1	1	1
AIP	0	0	0	0	0	1.41431e-06	5.22292e-05	0.012065	1	1	1
FERMT3	0	0	0	0	0	2.97267e-06	0.000109778	0.0253587	1	1	1
PPP4C	0	0	0	0	0	1.20732e-06	4.45854e-05	0.0102992	1	1	1
DUSP6	0	0	0	0	0	9.30989e-07	3.43806e-05	0.00794192	1	1	1
CWC15	0	0	0	0	0	1.37755e-06	5.08717e-05	0.0117514	1	1	1
ARID5B	0	0	0	0	0	2.78143e-06	0.000102716	0.0237274	1	1	1
UHRF1BP1L	0	0	0	0	0	5.70332e-06	0.000210619	0.0486529	1	1	1
SPOPL	0	0	0	0	0	3.30014e-06	0.000121871	0.0281523	1	1	1
GPM6A	0	0	0	0	0	2.2829e-06	8.43055e-05	0.0194746	1	1	1
VEGFC	0	0	0	0	0	2.66593e-06	9.84506e-05	0.0227421	1	1	1
CD226	0	0	0	0	0	1.23794e-06	4.5716e-05	0.0105604	1	1	1
CCT5	0	0	0	0	0	1.45249e-06	5.36392e-05	0.0123907	1	1	1
DOCK1	0	0	0	0	0	1.47398e-05	0.000544329	0.12574	1	1	1
USP15	0	0	0	0	0	4.73847e-06	0.000174987	0.0404221	1	1	1
CRIM1	0	0	0	0	0	3.19477e-06	0.00011798	0.0272534	1	1	1
DENR	0	0	0	0	0	1.55912e-06	5.75769e-05	0.0133003	1	1	1
CCRN4L	0	0	0	0	0	1.43308e-06	5.29225e-05	0.0122251	1	1	1
BTBD11	0	0	0	0	0	4.43514e-06	0.000163786	0.0378345	1	1	1
ANK3	0	0	0	0	0	1.13095e-05	0.000417648	0.0964767	1	1	1
SLC2A13	0	0	0	0	0	1.82561e-06	6.74183e-05	0.0155736	1	1	1
DIP2C	0	0	0	0	0	4.45684e-06	0.000164587	0.0380196	1	1	1
AKAP6	0	0	0	0	0	4.83599e-06	0.000178589	0.0412541	1	1	1
NDUFC2	0	0	0	0	0	4.79302e-07	1.77002e-05	0.00408875	1	1	1
MYCN	0	0	0	0	0	6.5168e-07	2.4066e-05	0.00555924	1	1	1
FER	0	0	0	0	0	4.92218e-06	0.000181772	0.0419893	1	1	1
KHDRBS2	0	0	0	0	0	1.70785e-06	6.30694e-05	0.014569	1	1	1
PTPRO	0	0	0	0	0	3.42688e-06	0.000126552	0.0292335	1	1	1
EPS8	0	0	0	0	0	2.84339e-06	0.000105004	0.0242559	1	1	1
VPS26B	0	0	0	0	0	1.83708e-06	6.78418e-05	0.0156715	1	1	1
ASAP2	0	0	0	0	0	3.28548e-06	0.00012133	0.0280272	1	1	1
BARX2	0	0	0	0	0	1.39341e-06	5.14572e-05	0.0118866	1	1	1
SLC25A4	0	0	0	0	0	1.41563e-06	5.22781e-05	0.0120762	1	1	1
AMN1	0	0	0	0	0	8.9123e-07	3.29124e-05	0.00760275	1	1	1
ZNF385D	0	0	0	0	0	1.06897e-06	3.94763e-05	0.00911902	1	1	1
PARP8	0	0	0	0	0	4.80103e-06	0.000177298	0.0409558	1	1	1
FBXW7	0	0	0	0	0	4.59255e-06	0.000169599	0.0391774	1	1	1
RBM46	0	0	0	0	0	1.86798e-06	6.89828e-05	0.015935	1	1	1
KANSL1L	0	0	0	0	0	6.79224e-06	0.000250832	0.0579421	1	1	1
EPHA4	0	0	0	0	0	8.0595e-06	0.00029763	0.0687525	1	1	1
FARSB	0	0	0	0	0	6.86465e-06	0.000253506	0.0585598	1	1	1
MED13L	0	0	0	0	0	9.60565e-06	0.000354728	0.0819422	1	1	1
TMEM178A	0	0	0	0	0	9.08978e-07	3.35677e-05	0.00775415	1	1	1
ZC3H13	0	0	0	0	0	8.87235e-06	0.000327648	0.0756867	1	1	1
GRID2	0	0	0	0	0	5.15945e-06	0.000190534	0.0440134	1	1	1
SETBP1	0	0	0	0	0	2.64067e-06	9.75175e-05	0.0225266	1	1	1
ARL14EP	0	0	0	0	0	5.2047e-07	1.92205e-05	0.00443993	1	1	1
ATP5A1	0	0	0	0	0	2.00544e-06	7.40592e-05	0.0171077	1	1	1
C18ORF25	0	0	0	0	0	1.1209e-06	4.1394e-05	0.00956201	1	1	1
PDE3B	0	0	0	0	0	2.81623e-06	0.000104001	0.0240242	1	1	1
TCF7L1	0	0	0	0	0	2.57121e-06	9.49527e-05	0.0219341	1	1	1
KCNK13	0	0	0	0	0	8.45555e-07	3.12256e-05	0.00721311	1	1	1
GUCY1A2	0	0	0	0	0	2.9655e-06	0.000109513	0.0252975	1	1	1
USP12	0	0	0	0	0	1.24379e-06	4.59321e-05	0.0106103	1	1	1
CAMK4	0	0	0	0	0	2.76811e-06	0.000102224	0.0236137	1	1	1
ZFP36L2	0	0	0	0	0	5.43978e-07	2.00886e-05	0.00464047	1	1	1
FLT1	0	0	0	0	0	4.41992e-06	0.000163224	0.0377047	1	1	1
YAP1	0	0	0	0	0	2.61371e-06	9.65221e-05	0.0222966	1	1	1
MBNL1	0	0	0	0	0	2.83922e-06	0.00010485	0.0242203	1	1	1
GRIA4	0	0	0	0	0	4.88109e-06	0.000180254	0.0416387	1	1	1
NIPBL	0	0	0	0	0	1.04924e-05	0.000387475	0.0895068	1	1	1
GPD1L	0	0	0	0	0	1.04673e-06	3.86547e-05	0.00892923	1	1	1
OTX1	0	0	0	0	0	7.55692e-07	2.7907e-05	0.00644652	1	1	1
GJA1	0	0	0	0	0	1.1095e-06	4.09728e-05	0.00946471	1	1	1
BMP3	0	0	0	0	0	1.03306e-06	3.81498e-05	0.00881261	1	1	1
HHEX	0	0	0	0	0	9.981e-07	3.6859e-05	0.00851442	1	1	1
GGPS1	0	0	0	0	0	1.53784e-06	5.6791e-05	0.0131187	1	1	1
ZNF117	0	0	0	0	0	1.01903e-06	3.76318e-05	0.00869295	1	1	1
ZIC1	0	0	0	0	0	1.37021e-06	5.06007e-05	0.0116888	1	1	1
SMARCA5	0	0	0	0	0	8.17903e-06	0.000302044	0.0697723	1	1	1
BMP6	0	0	0	0	0	1.2264e-06	4.52899e-05	0.010462	1	1	1
HNRNPU	0	0	0	0	0	6.9369e-06	0.000256173	0.0591761	1	1	1
SCN3A	0	0	0	0	0	1.03456e-05	0.000382054	0.0882546	1	1	1
FEZF2	0	0	0	0	0	8.45733e-07	3.12322e-05	0.00721464	1	1	1
GPR116	0	0	0	0	0	3.73629e-06	0.000137978	0.0318729	1	1	1
TRAPPC8	0	0	0	0	0	5.01897e-06	0.000185346	0.042815	1	1	1
LPCAT1	0	0	0	0	0	1.58292e-06	5.84557e-05	0.0135033	1	1	1
UBALD1	0	0	0	0	0	2.56149e-07	9.45936e-06	0.00218511	1	1	1
UBP1	0	0	0	0	0	2.28677e-06	8.44483e-05	0.0195075	1	1	1
GTF2E1	0	0	0	0	0	1.54789e-06	5.71624e-05	0.0132045	1	1	1
HOXA10	0	0	0	0	0	6.92606e-07	2.55773e-05	0.00590836	1	1	1
JAZF1	0	0	0	0	0	8.64976e-07	3.19428e-05	0.00737879	1	1	1
TRIP12	0	0	0	0	0	1.81292e-05	0.000669496	0.154654	1	1	1
CEBPG	0	0	0	0	0	3.47255e-07	1.28238e-05	0.00296231	1	1	1
CHD1	0	0	0	0	0	9.43844e-06	0.000348553	0.0805158	1	1	1
MSI2	0	0	0	0	0	1.84506e-06	6.81365e-05	0.0157395	1	1	1
GDPD1	0	0	0	0	0	1.92499e-06	7.10883e-05	0.0164214	1	1	1
C16ORF74	0	0	0	0	0	4.40703e-07	1.62748e-05	0.00375947	1	1	1
JPH3	0	0	0	0	0	1.56499e-06	5.77936e-05	0.0133503	1	1	1
ANKH	0	0	0	0	0	1.10953e-06	4.09738e-05	0.00946496	1	1	1
FAM105B	0	0	0	0	0	8.47161e-07	3.12849e-05	0.00722682	1	1	1
NRGN	0	0	0	0	0	4.74505e-07	1.75231e-05	0.00404783	1	1	1
TOMM70A	0	0	0	0	0	3.23314e-06	0.000119397	0.0275808	1	1	1
CERS3	0	0	0	0	0	2.4506e-06	9.04985e-05	0.0209052	1	1	1
C4ORF19	0	0	0	0	0	5.04676e-07	1.86373e-05	0.00430521	1	1	1
UCHL1	0	0	0	0	0	1.16518e-06	4.30292e-05	0.00993974	1	1	1
WNT3A	0	0	0	0	0	1.93388e-06	7.14165e-05	0.0164972	1	1	1
TRIM11	0	0	0	0	0	2.64171e-06	9.75559e-05	0.0225354	1	1	1
CCSAP	0	0	0	0	0	1.65763e-06	6.12148e-05	0.0141406	1	1	1
SH3RF1	0	0	0	0	0	4.32207e-06	0.00015961	0.03687	1	1	1
GPR26	0	0	0	0	0	1.05538e-06	3.89743e-05	0.00900307	1	1	1
OLA1	0	0	0	0	0	3.40669e-06	0.000125806	0.0290612	1	1	1
ATP5G3	0	0	0	0	0	1.38029e-06	5.09728e-05	0.0117747	1	1	1
TMSB4Y	0	0	0	0	0	1.2084e-07	4.46253e-06	0.00103084	1	1	1
CXADR	0	0	0	0	0	1.08163e-06	3.99436e-05	0.00922696	1	1	1
ADAMTS1	0	0	0	0	0	2.18084e-06	8.05364e-05	0.0186039	1	1	1
WNT7A	0	0	0	0	0	7.71562e-07	2.84931e-05	0.0065819	1	1	1
FLCN	0	0	0	0	0	1.49885e-06	5.53514e-05	0.0127862	1	1	1
USP43	0	0	0	0	0	2.27804e-06	8.4126e-05	0.0194331	1	1	1
RAB6B	0	0	0	0	0	2.18988e-06	8.08705e-05	0.0186811	1	1	1
ANKRD40	0	0	0	0	0	1.24966e-06	4.61487e-05	0.0106604	1	1	1
VOPP1	0	0	0	0	0	7.13452e-07	2.63472e-05	0.00608619	1	1	1
DKK2	0	0	0	0	0	1.38922e-06	5.13028e-05	0.011851	1	1	1
ODF1	0	0	0	0	0	1.02855e-06	3.79835e-05	0.0087742	1	1	1
MARVELD1	0	0	0	0	0	1.56506e-07	5.77962e-06	0.00133509	1	1	1
HSPA13	0	0	0	0	0	9.15e-07	3.37901e-05	0.00780552	1	1	1
USP25	0	0	0	0	0	4.04953e-06	0.000149546	0.034545	1	1	1
NUP205	0	0	0	0	0	1.3713e-05	0.000506409	0.11698	1	1	1
C10ORF12	0	0	0	0	0	1.90757e-06	7.0445e-05	0.0162728	1	1	1
PDIA4	0	0	0	0	0	3.1973e-06	0.000118073	0.0272749	1	1	1
PPIL3	0	0	0	0	0	2.06211e-06	7.61521e-05	0.0175911	1	1	1
FZD7	0	0	0	0	0	9.83311e-07	3.63128e-05	0.00838826	1	1	1
CSF1R	0	0	0	0	0	6.48829e-06	0.000239607	0.0553492	1	1	1
LSM11	0	0	0	0	0	1.62472e-06	5.99994e-05	0.0138599	1	1	1
ATP1B3	0	0	0	0	0	2.16007e-06	7.97696e-05	0.0184268	1	1	1
SMC2	0	0	0	0	0	6.60176e-06	0.000243797	0.0563172	1	1	1
VBP1	0	0	0	0	0	1.74116e-06	6.42994e-05	0.0148532	1	1	1
ELMSAN1	0	0	0	0	0	3.62046e-06	0.0001337	0.0308848	1	1	1
G0Q	0	0	0	0	0	2.01175e-06	7.42921e-05	0.0171615	1	1	1
MMP16	0	0	0	0	0	2.71345e-06	0.000100205	0.0231475	1	1	1
BATF	0	0	0	0	0	5.92289e-07	2.18727e-05	0.0050526	1	1	1
CXCL13	0	0	0	0	0	7.6439e-07	2.82282e-05	0.00652072	1	1	1
CCT8	0	0	0	0	0	1.9376e-06	7.15537e-05	0.0165289	1	1	1
TIAM1	0	0	0	0	0	4.92147e-06	0.000181746	0.0419833	1	1	1
SCAF4	0	0	0	0	0	4.24478e-06	0.000156756	0.0362106	1	1	1
ANKRD9	0	0	0	0	0	3.27145e-07	1.20812e-05	0.00279075	1	1	1
PCDH1	0	0	0	0	0	2.57953e-06	9.52598e-05	0.022005	1	1	1
GDF6	0	0	0	0	0	8.66737e-07	3.20078e-05	0.00739381	1	1	1
KCNS2	0	0	0	0	0	6.37842e-07	2.3555e-05	0.00544119	1	1	1
NODAL	0	0	0	0	0	1.00121e-06	3.69737e-05	0.00854093	1	1	1
ZDHHC5	0	0	0	0	0	2.8336e-06	0.000104642	0.0241723	1	1	1
ZFAND3	0	0	0	0	0	1.01582e-06	3.75132e-05	0.00866554	1	1	1
KAT6B	0	0	0	0	0	5.86997e-06	0.000216773	0.0500745	1	1	1
AIFM1	0	0	0	0	0	4.84702e-06	0.000178996	0.0413481	1	1	1
ATAD2	0	0	0	0	0	9.38139e-06	0.000346446	0.0800291	1	1	1
ZNF689	0	0	0	0	0	1.12839e-06	4.16704e-05	0.00962586	1	1	1
ZIC3	0	0	0	0	0	1.1284e-06	4.16708e-05	0.00962597	1	1	1
LHFPL4	0	0	0	0	0	4.79271e-07	1.76991e-05	0.00408849	1	1	1
B3GNT7	0	0	0	0	0	1.23346e-06	4.55507e-05	0.0105222	1	1	1
SST	0	0	0	0	0	7.51285e-07	2.77443e-05	0.00640894	1	1	1
NM0T2	0	0	0	0	0	3.57717e-06	0.000132102	0.0305155	1	1	1
ZFYVE9	0	0	0	0	0	3.73922e-06	0.000138086	0.0318979	1	1	1
LYZL4	0	0	0	0	0	5.38778e-07	1.98966e-05	0.00459612	1	1	1
SLC6A1	0	0	0	0	0	1.54842e-06	5.71819e-05	0.013209	1	1	1
PPARG	0	0	0	0	0	9.2284e-07	3.40797e-05	0.0078724	1	1	1
PRKAG2	0	0	0	0	0	4.97572e-06	0.000183749	0.042446	1	1	1
HMGCR	0	0	0	0	0	4.2256e-06	0.000156048	0.036047	1	1	1
GATAD1	0	0	0	0	0	1.01659e-06	3.75418e-05	0.00867215	1	1	1
IPPK	0	0	0	0	0	3.01255e-06	0.000111251	0.025699	1	1	1
KIT	0	0	0	0	0	3.86936e-06	0.000142892	0.033008	1	1	1
ERC2	0	0	0	0	0	4.12868e-06	0.000152468	0.0352202	1	1	1
FAM81A	0	0	0	0	0	1.66357e-06	6.14341e-05	0.0141913	1	1	1
MYO1E	0	0	0	0	0	5.79241e-06	0.000213909	0.0494129	1	1	1
APPL1	0	0	0	0	0	3.91273e-06	0.000144494	0.033378	1	1	1
ZNF618	0	0	0	0	0	3.96815e-06	0.00014654	0.0338508	1	1	1
DGKI	0	0	0	0	0	9.57364e-06	0.000353546	0.0816692	1	1	1
BRAF	0	0	0	0	0	6.31188e-06	0.000233092	0.0538443	1	1	1
FMNL2	0	0	0	0	0	8.14616e-06	0.000300831	0.0694919	1	1	1
DPYSL5	0	0	0	0	0	1.64441e-06	6.07266e-05	0.0140278	1	1	1
WIPI2	0	0	0	0	0	1.17143e-06	4.32598e-05	0.00999301	1	1	1
MRAS	0	0	0	0	0	1.3199e-06	4.87427e-05	0.0112596	1	1	1
FAM46B	0	0	0	0	0	6.27925e-07	2.31887e-05	0.0053566	1	1	1
PCDHAC2	0	0	0	0	0	2.47756e-06	9.1494e-05	0.0211351	1	1	1
EIF5B	0	0	0	0	0	6.60651e-06	0.000243973	0.0563577	1	1	1
TMSB15A	0	0	0	0	0	3.84191e-07	1.41879e-05	0.00327739	1	1	1
CNOT11	0	0	0	0	0	2.04804e-06	7.56323e-05	0.0174711	1	1	1
OR10K1	0	0	0	0	0	5.37475e-07	1.98485e-05	0.004585	1	1	1
FCER1G	0	0	0	0	0	1.57056e-06	5.79993e-05	0.0133978	1	1	1
ARHGAP17	0	0	0	0	0	2.77141e-06	0.000102346	0.0236418	1	1	1
WNT9B	0	0	0	0	0	7.56943e-07	2.79532e-05	0.0064572	1	1	1
RAP1GAP	0	0	0	0	0	2.52379e-06	9.32015e-05	0.0215295	1	1	1
KPNB1	0	0	0	0	0	3.95082e-06	0.0001459	0.033703	1	1	1
WNT4	0	0	0	0	0	8.94804e-07	3.30443e-05	0.00763324	1	1	1
IFNGR2	0	0	0	0	0	1.10341e-06	4.0748e-05	0.00941279	1	1	1
NCOA5	0	0	0	0	0	2.42067e-06	8.9393e-05	0.0206498	1	1	1
STC1	0	0	0	0	0	8.51553e-07	3.14471e-05	0.00726428	1	1	1
OGFR	0	0	0	0	0	1.84701e-06	6.82086e-05	0.0157562	1	1	1
ATP5O	0	0	0	0	0	9.30915e-07	3.43779e-05	0.00794129	1	1	1
IGF2BP1	0	0	0	0	0	2.87741e-06	0.00010626	0.0245461	1	1	1
C1ORF51	0	0	0	0	0	1.69398e-06	6.25572e-05	0.0144507	1	1	1
GJD2	0	0	0	0	0	8.34853e-07	3.08304e-05	0.00712182	1	1	1
ACTC1	0	0	0	0	0	8.62475e-07	3.18504e-05	0.00735745	1	1	1
C2ORF81	0	0	0	0	0	5.18793e-07	1.91586e-05	0.00442563	1	1	1
SIM2	0	0	0	0	0	1.94744e-06	7.19173e-05	0.0166129	1	1	1
HK2	0	0	0	0	0	3.94644e-06	0.000145739	0.0336656	1	1	1
CELF3	0	0	0	0	0	3.64285e-06	0.000134527	0.0310758	1	1	1
UBR1	0	0	0	0	0	7.69186e-06	0.000284054	0.0656164	1	1	1
ISL2	0	0	0	0	0	1.17166e-06	4.32684e-05	0.009995	1	1	1
GSTT2B	0	0	0	0	0	3.30434e-07	1.22026e-05	0.00281881	1	1	1
SHF	0	0	0	0	0	1.44835e-06	5.34862e-05	0.0123553	1	1	1
CTBP1	0	0	0	0	0	8.05254e-07	2.97373e-05	0.00686932	1	1	1
ATP6V0D1	0	0	0	0	0	1.61233e-06	5.95419e-05	0.0137542	1	1	1
ZFYVE28	0	0	0	0	0	1.41772e-06	5.23551e-05	0.012094	1	1	1
PSKH1	0	0	0	0	0	8.60317e-07	3.17708e-05	0.00733905	1	1	1
TNFRSF13C	0	0	0	0	0	3.93155e-07	1.45189e-05	0.00335386	1	1	1
CALM3	0	0	0	0	0	7.91918e-07	2.92448e-05	0.00675556	1	1	1
SSU72	0	0	0	0	0	4.57114e-07	1.68808e-05	0.00389947	1	1	1
NR2F6	0	0	0	0	0	5.00551e-07	1.84849e-05	0.00427002	1	1	1
HAPLN4	0	0	0	0	0	8.70149e-07	3.21339e-05	0.00742292	1	1	1
PDE9A	0	0	0	0	0	3.09004e-06	0.000114112	0.0263599	1	1	1
PKNOX1	0	0	0	0	0	1.76427e-06	6.51529e-05	0.0150503	1	1	1
U2AF1	0	0	0	0	0	1.33288e-06	4.9222e-05	0.0113703	1	1	1
PDXK	0	0	0	0	0	1.42107e-06	5.2479e-05	0.0121227	1	1	1
TRAPPC10	0	0	0	0	0	4.40194e-06	0.00016256	0.0375513	1	1	1
PWP2	0	0	0	0	0	3.48822e-06	0.000128817	0.0297567	1	1	1
ZER1	0	0	0	0	0	4.3042e-06	0.00015895	0.0367175	1	1	1
SIK3	0	0	0	0	0	6.32151e-06	0.000233448	0.0539264	1	1	1
CXCR5	0	0	0	0	0	7.824e-07	2.88934e-05	0.00667437	1	1	1
FLAD1	0	0	0	0	0	2.76658e-06	0.000102167	0.0236006	1	1	1
UBE2Q1	0	0	0	0	0	4.03273e-06	0.000148925	0.0344017	1	1	1
RNF126	0	0	0	0	0	6.11686e-07	2.2589e-05	0.00521806	1	1	1
GPC2	0	0	0	0	0	2.57377e-06	9.50472e-05	0.0219559	1	1	1
DBN1	0	0	0	0	0	5.0067e-06	0.000184893	0.0427103	1	1	1
0CC1	0	0	0	0	0	8.23633e-07	3.0416e-05	0.0070261	1	1	1
CPSF4	0	0	0	0	0	1.83053e-06	6.75997e-05	0.0156155	1	1	1
ALKBH4	0	0	0	0	0	8.36245e-07	3.08818e-05	0.00713369	1	1	1
ZNF250	0	0	0	0	0	1.90229e-06	7.025e-05	0.0162278	1	1	1
MAML1	0	0	0	0	0	2.7132e-06	0.000100196	0.0231453	1	1	1
CELF5	0	0	0	0	0	1.08786e-06	4.01738e-05	0.00928015	1	1	1
DCUN1D1	0	0	0	0	0	2.73956e-06	0.000101169	0.0233701	1	1	1
AP2M1	0	0	0	0	0	4.12237e-06	0.000152235	0.0351664	1	1	1
ZNF382	0	0	0	0	0	9.61286e-07	3.54995e-05	0.00820038	1	1	1
ACOX1	0	0	0	0	0	3.22871e-06	0.000119234	0.027543	1	1	1
CYGB	0	0	0	0	0	9.13824e-07	3.37467e-05	0.00779549	1	1	1
BAX	0	0	0	0	0	1.08751e-06	4.01608e-05	0.00927714	1	1	1
STAT5B	0	0	0	0	0	3.2447e-06	0.000119824	0.0276794	1	1	1
PSME3	0	0	0	0	0	1.38031e-06	5.09738e-05	0.0117749	1	1	1
NCKAP1L	0	0	0	0	0	5.54002e-06	0.000204588	0.0472599	1	1	1
ITGA5	0	0	0	0	0	5.65748e-06	0.000208926	0.0482618	1	1	1
SHANK1	0	0	0	0	0	5.40422e-06	0.000199573	0.0461014	1	1	1
FAM171A2	0	0	0	0	0	5.76158e-07	2.1277e-05	0.00491499	1	1	1
WNT1	0	0	0	0	0	9.29765e-07	3.43354e-05	0.00793148	1	1	1
C6ORF136	0	0	0	0	0	1.00926e-06	3.72709e-05	0.00860959	1	1	1
GRASP	0	0	0	0	0	1.44989e-06	5.35432e-05	0.0123685	1	1	1
RAVER1	0	0	0	0	0	1.27708e-06	4.71615e-05	0.0108943	1	1	1
SYCE2	0	0	0	0	0	7.07786e-07	2.61379e-05	0.00603786	1	1	1
ZNF563	0	0	0	0	0	1.48333e-06	5.47783e-05	0.0126538	1	1	1
LEMD2	0	0	0	0	0	1.60478e-06	5.92633e-05	0.0136898	1	1	1
BCL6B	0	0	0	0	0	1.04645e-06	3.86443e-05	0.00892684	1	1	1
TNFSF12-TNFSF13	0	0	0	0	0	1.34964e-06	4.98411e-05	0.0115133	1	1	1
EIF4A1	0	0	0	0	0	1.67451e-06	6.18381e-05	0.0142846	1	1	1
LUC7L	0	0	0	0	0	1.33813e-06	4.94159e-05	0.0114151	1	1	1
SOX8	0	0	0	0	0	4.97791e-07	1.8383e-05	0.00424647	1	1	1
ADCY9	0	0	0	0	0	2.23858e-06	8.26687e-05	0.0190965	1	1	1
CLPB	0	0	0	0	0	3.52341e-06	0.000130117	0.0300569	1	1	1
GNG3	0	0	0	0	0	2.70375e-07	9.9847e-06	0.00230647	1	1	1
UBXN1	0	0	0	0	0	1.58956e-06	5.87009e-05	0.0135599	1	1	1
STX5	0	0	0	0	0	1.67076e-06	6.16998e-05	0.0142527	1	1	1
C11ORF84	0	0	0	0	0	1.18731e-06	4.38463e-05	0.0101285	1	1	1
ZFPL1	0	0	0	0	0	1.41879e-06	5.23947e-05	0.0121032	1	1	1
LRP5	0	0	0	0	0	5.34863e-06	0.00019752	0.0456272	1	1	1
FGF19	0	0	0	0	0	5.58062e-07	2.06087e-05	0.00476062	1	1	1
TAL1	0	0	0	0	0	5.87914e-07	2.17111e-05	0.00501527	1	1	1
ZYG11B	0	0	0	0	0	2.91187e-06	0.000107533	0.0248401	1	1	1
USP24	0	0	0	0	0	1.18069e-05	0.00043602	0.100721	1	1	1
GMEB1	0	0	0	0	0	1.28989e-06	4.76343e-05	0.0110035	1	1	1
RBP7	0	0	0	0	0	3.44534e-07	1.27233e-05	0.00293909	1	1	1
LAPTM5	0	0	0	0	0	8.36143e-07	3.0878e-05	0.00713282	1	1	1
LHX8	0	0	0	0	0	1.70107e-06	6.28189e-05	0.0145112	1	1	1
KCNT2	0	0	0	0	0	1.12201e-05	0.000414348	0.0957144	1	1	1
VCAM1	0	0	0	0	0	2.51118e-06	9.27358e-05	0.021422	1	1	1
ZNF281	0	0	0	0	0	1.44588e-06	5.33952e-05	0.0123343	1	1	1
ARPC5	0	0	0	0	0	1.28279e-06	4.73724e-05	0.010943	1	1	1
ZNF496	0	0	0	0	0	3.60803e-06	0.000133241	0.0307787	1	1	1
NCSTN	0	0	0	0	0	5.85725e-06	0.000216303	0.049966	1	1	1
[truncated: 5,315 more rows]

## Sheet: Gene-based Results for Allgenes
Gene Symbol	frameshift deletion	frameshift insertion	splicing	stopgain	Observed Number	Expected Probablity	Scaled Expected Probablity	Expected Variant Number	p-value	FDR	Bonferroni Correction
FLT4	2	2	1	2	7	1.08206e-05	0.000682712	0.157706	3.84229e-10	7.15088e-06	1.44443e-05
CLDN9	1	0	0	1	2	2.7201e-07	1.71622e-05	0.00396446	7.804e-06	0.0726201	0.293376
CCDC168	1	0	0	1	2	4.57214e-07	2.88474e-05	0.00666376	2.20096e-05	0.13654	0.827407
CSN2	2	0	0	0	2	1.04072e-06	6.56634e-05	0.0151682	0.000113398	0.482356	1
L1TD1	0	2	0	0	2	1.11293e-06	7.02191e-05	0.0162206	0.000129589	0.482356	1
TACC3	0	0	1	1	2	1.45306e-06	9.16791e-05	0.0211779	0.00022018	0.640243	1
CCDC36	1	1	0	0	2	1.52009e-06	9.59088e-05	0.0221549	0.000240809	0.640243	1
TTC5	0	0	0	2	2	1.735e-06	0.000109468	0.0252871	0.000313063	0.728302	1
ATXN3	0	2	0	0	2	2.71311e-06	0.000171181	0.0395428	0.000758382	1	1
GAN	0	0	0	2	2	2.91209e-06	0.000183736	0.0424429	0.000872036	1	1
PKDREJ	1	0	0	1	2	3.18023e-06	0.000200654	0.046351	0.00103735	1	1
FILIP1	0	0	0	2	2	3.41306e-06	0.000215343	0.0497443	0.00119213	1	1
HEATR5A	0	0	0	1	1	1.02079e-07	6.44057e-06	0.00148777	0.00148667	1	1
ENHO	0	0	1	0	1	1.18947e-07	7.50486e-06	0.00173362	0.00173213	1	1
VMAC	1	0	0	0	1	1.23861e-07	7.81491e-06	0.00180524	0.00180362	1	1
ANKRD63	0	0	0	1	1	1.3858e-07	8.74357e-06	0.00201977	0.00201774	1	1
SHISA9	0	0	0	1	1	1.82083e-07	1.14883e-05	0.0026538	0.0026503	1	1
MYH1	0	1	0	1	2	5.3347e-06	0.000336587	0.0777516	0.00285928	1	1
CCDC154	0	0	1	0	1	1.98305e-07	1.25118e-05	0.00289024	0.00288608	1	1
MYH4	2	0	0	0	2	5.80961e-06	0.000366552	0.0846734	0.00337566	1	1
KDR	0	0	0	2	2	5.83387e-06	0.000368082	0.0850269	0.00340312	1	1
PALM3	0	0	0	1	1	2.35241e-07	1.48423e-05	0.00342857	0.00342272	1	1
SFI1	0	1	0	1	2	5.92625e-06	0.000373911	0.0863734	0.00350865	1	1
CDIP1	0	0	1	0	1	2.66205e-07	1.67959e-05	0.00387986	0.00387237	1	1
NME3	1	0	0	0	1	2.66765e-07	1.68313e-05	0.00388802	0.00388051	1	1
HIST1H4B	1	0	0	0	1	2.87628e-07	1.81476e-05	0.0041921	0.00418336	1	1
RASD1	1	0	0	0	1	2.90822e-07	1.83491e-05	0.00423865	0.00422971	1	1
ST20	1	0	0	0	1	3.0479e-07	1.92304e-05	0.00444223	0.00443242	1	1
TMEM129	0	0	1	0	1	3.0551e-07	1.92758e-05	0.00445271	0.00444286	1	1
CAPS	0	1	0	0	1	3.32722e-07	2.09927e-05	0.00484932	0.00483763	1	1
RD3L	0	0	0	1	1	3.35111e-07	2.11435e-05	0.00488415	0.00487229	1	1
ODF3L2	0	1	0	0	1	3.37702e-07	2.1307e-05	0.00492191	0.00490987	1	1
NPBWR1	0	0	0	1	1	3.39395e-07	2.14138e-05	0.00494658	0.00493442	1	1
ARHGEF28	1	1	0	0	2	7.2213e-06	0.00045562	0.105248	0.00514558	1	1
OR4A5	0	0	0	1	1	3.57922e-07	2.25827e-05	0.0052166	0.00520308	1	1
TUSC1	0	1	0	0	1	3.6954e-07	2.33157e-05	0.00538593	0.00537152	1	1
FAM173A	0	0	1	0	1	3.76553e-07	2.37582e-05	0.00548815	0.00547318	1	1
OR8B3	0	0	0	1	1	3.82769e-07	2.41504e-05	0.00557874	0.00556327	1	1
DRD4	0	1	0	0	1	3.82891e-07	2.41581e-05	0.00558052	0.00556504	1	1
SPG11	1	1	0	0	2	7.76356e-06	0.000489834	0.113152	0.00591666	1	1
PRTN3	0	0	1	0	1	4.07457e-07	2.57081e-05	0.00593857	0.00592105	1	1
ZBED6	1	0	0	0	1	4.13767e-07	2.61062e-05	0.00603053	0.00601246	1	1
MLA0	0	0	0	1	1	4.19574e-07	2.64726e-05	0.00611517	0.00609659	1	1
PPP1R3B	0	0	0	1	1	4.26943e-07	2.69375e-05	0.00622257	0.00620333	1	1
MPV17L	0	0	0	1	1	4.29653e-07	2.71085e-05	0.00626206	0.00624258	1	1
CNT0P2	1	0	1	0	2	7.98819e-06	0.000504006	0.116425	0.00625058	1	1
DPPA3	0	1	0	0	1	4.34101e-07	2.73891e-05	0.00632689	0.006307	1	1
SYNDIG1	0	1	0	0	1	4.43223e-07	2.79647e-05	0.00645985	0.00643912	1	1
EEF1E1	1	0	0	0	1	4.58721e-07	2.89425e-05	0.00668572	0.00666351	1	1
FKRP	0	1	0	0	1	4.63668e-07	2.92547e-05	0.00675783	0.00673515	1	1
JMJD8	1	0	0	0	1	4.81546e-07	3.03827e-05	0.00701839	0.00699393	1	1
0A11	0	0	0	1	1	4.8935e-07	3.0875e-05	0.00713213	0.00710687	1	1
USMG5	1	0	0	0	1	4.93747e-07	3.11524e-05	0.00719621	0.00717049	1	1
DEFB112	0	0	0	1	1	4.94838e-07	3.12213e-05	0.00721211	0.00718628	1	1
FAM159A	0	1	0	0	1	4.99339e-07	3.15053e-05	0.00727772	0.00725141	1	1
COMT	0	0	1	0	1	4.9947e-07	3.15135e-05	0.00727962	0.0072533	1	1
ISLR	1	0	0	0	1	5.04319e-07	3.18195e-05	0.00735029	0.00732346	1	1
HMGB4	1	0	0	0	1	5.19221e-07	3.27597e-05	0.00756749	0.00753906	1	1
FAM189A1	0	1	0	0	1	5.38202e-07	3.39573e-05	0.00784413	0.00781358	1	1
OR6X1	0	0	0	1	1	5.43335e-07	3.42811e-05	0.00791894	0.00788781	1	1
TMEM219	0	0	0	1	1	5.75993e-07	3.63417e-05	0.00839493	0.00835994	1	1
PRSS27	1	0	0	0	1	5.88162e-07	3.71095e-05	0.00857229	0.00853581	1	1
GRPR	0	1	0	0	1	6.25033e-07	3.94358e-05	0.00910967	0.00906848	1	1
RAB26	0	0	1	0	1	6.49607e-07	4.09863e-05	0.00946783	0.00942334	1	1
GAL3ST3	1	0	0	0	1	6.55487e-07	4.13573e-05	0.00955353	0.00950824	1	1
CENPV	0	0	1	0	1	6.5675e-07	4.1437e-05	0.00957194	0.00952647	1	1
GPR160	0	1	0	0	1	6.56856e-07	4.14436e-05	0.00957347	0.00952799	1	1
SPSB1	0	0	0	1	1	6.6723e-07	4.20982e-05	0.00972468	0.00967776	1	1
CD9	0	0	1	0	1	6.67753e-07	4.21312e-05	0.00973231	0.0096853	1	1
HMX2	0	1	0	0	1	6.72045e-07	4.2402e-05	0.00979485	0.00974725	1	1
ACTL8	0	0	0	1	1	6.83764e-07	4.31413e-05	0.00996565	0.00991637	1	1
FITM1	1	0	0	0	1	6.8577e-07	4.3268e-05	0.0099949	0.00994533	1	1
MRI1	0	1	0	0	1	6.8617e-07	4.32932e-05	0.0100007	0.0099511	1	1
HOXB6	0	1	0	0	1	6.87783e-07	4.33949e-05	0.0100242	0.00997437	1	1
FOPNL	1	0	0	0	1	6.93346e-07	4.3746e-05	0.0101053	0.0100546	1	1
RHNO1	0	0	1	0	1	6.96391e-07	4.3938e-05	0.0101497	0.0100986	1	1
TMUB2	1	0	0	0	1	6.97681e-07	4.40194e-05	0.0101685	0.0101172	1	1
KLHL25	0	0	0	1	1	7.04959e-07	4.44786e-05	0.0102746	0.0102222	1	1
TUBA8	0	0	0	1	1	7.1817e-07	4.53122e-05	0.0104671	0.0104128	1	1
DCAF7	0	0	0	1	1	7.20247e-07	4.54432e-05	0.0104974	0.0104427	1	1
SLC22A18	1	0	0	0	1	7.2548e-07	4.57734e-05	0.0105736	0.0105182	1	1
HINT2	0	0	0	1	1	7.2565e-07	4.57841e-05	0.0105761	0.0105206	1	1
D0JB1	0	1	0	0	1	7.27475e-07	4.58993e-05	0.0106027	0.010547	1	1
CALHM1	0	1	0	0	1	7.33421e-07	4.62744e-05	0.0106894	0.0106327	1	1
FBXO39	1	0	0	0	1	7.35929e-07	4.64327e-05	0.0107259	0.0106689	1	1
KCNG1	1	0	0	0	1	7.39946e-07	4.66861e-05	0.0107845	0.0107268	1	1
LY6D	1	0	0	0	1	7.40548e-07	4.67241e-05	0.0107933	0.0107355	1	1
BPIFA2	0	1	0	0	1	7.69298e-07	4.8538e-05	0.0112123	0.0111499	1	1
SELPLG	0	0	0	1	1	7.71052e-07	4.86487e-05	0.0112378	0.0111752	1	1
KCNJ10	0	0	0	1	1	7.86073e-07	4.95964e-05	0.0114568	0.0113917	1	1
RSAD2	0	0	1	0	1	7.8654e-07	4.96259e-05	0.0114636	0.0113984	1	1
ZNF486	1	0	0	0	1	7.89383e-07	4.98053e-05	0.011505	0.0114394	1	1
FZD9	1	0	0	0	1	7.99146e-07	5.04213e-05	0.0116473	0.01158	1	1
DBX2	1	0	0	0	1	8.04591e-07	5.07649e-05	0.0117267	0.0116585	1	1
CMTM1	0	1	0	0	1	8.13866e-07	5.135e-05	0.0118618	0.0117921	1	1
ZDHHC11	0	0	0	1	1	8.25689e-07	5.2096e-05	0.0120342	0.0119624	1	1
DGCR6L	1	0	0	0	1	8.27387e-07	5.22031e-05	0.0120589	0.0119868	1	1
PLIN3	1	0	0	0	1	8.36424e-07	5.27733e-05	0.0121906	0.0121169	1	1
PTGER2	1	0	0	0	1	8.5512e-07	5.39529e-05	0.0124631	0.0123861	1	1
ZAR1	0	1	0	0	1	8.77986e-07	5.53956e-05	0.0127964	0.0127152	1	1
ZNF696	1	0	0	0	1	8.78053e-07	5.53998e-05	0.0127974	0.0127162	1	1
PBX4	0	0	0	1	1	8.80624e-07	5.55621e-05	0.0128348	0.0127532	1	1
RTP2	0	0	0	1	1	8.91767e-07	5.62651e-05	0.0129972	0.0129135	1	1
NFIL3	0	0	0	1	1	8.94696e-07	5.64499e-05	0.0130399	0.0129556	1	1
NLRP10	0	0	0	1	1	9.08419e-07	5.73158e-05	0.0132399	0.0131531	1	1
CEP290	0	2	0	0	2	1.18098e-05	0.000745127	0.172124	0.0131737	1	1
ZBTB8OS	0	1	0	0	1	9.10343e-07	5.74371e-05	0.013268	0.0131807	1	1
POP4	1	0	0	0	1	9.13972e-07	5.76661e-05	0.0133209	0.0132329	1	1
CTNS	0	1	0	0	1	9.2604e-07	5.84275e-05	0.0134968	0.0134065	1	1
SETMAR	1	0	0	0	1	9.63097e-07	6.07656e-05	0.0140369	0.0139392	1	1
FOXO1	1	0	0	0	1	9.64178e-07	6.08338e-05	0.0140526	0.0139547	1	1
LYPD5	1	0	0	0	1	9.65308e-07	6.09051e-05	0.0140691	0.013971	1	1
SMAD6	0	0	0	1	1	9.7537e-07	6.154e-05	0.0142157	0.0141156	1	1
ATP5C1	1	0	0	0	1	9.8866e-07	6.23785e-05	0.0144094	0.0143066	1	1
ZNF556	1	0	0	0	1	9.88853e-07	6.23907e-05	0.0144122	0.0143093	1	1
KIF2B	0	1	0	0	1	9.98324e-07	6.29882e-05	0.0145503	0.0144454	1	1
MAP6D1	1	0	0	0	1	1.00068e-06	6.31368e-05	0.0145846	0.0144792	1	1
IRF2BPL	0	1	0	0	1	1.00223e-06	6.32345e-05	0.0146072	0.0145015	1	1
ZFAND5	1	0	0	0	1	1.00265e-06	6.32614e-05	0.0146134	0.0145076	1	1
ANGPTL6	1	0	0	0	1	1.01335e-06	6.39362e-05	0.0147693	0.0146612	1	1
ZBTB34	0	0	1	0	1	1.01892e-06	6.42879e-05	0.0148505	0.0147413	1	1
CNPY3	0	0	1	0	1	1.02442e-06	6.46347e-05	0.0149306	0.0148202	1	1
ABCA13	0	0	0	2	2	1.25915e-05	0.000794449	0.183518	0.0148647	1	1
GSG1L	0	0	0	1	1	1.02896e-06	6.49213e-05	0.0149968	0.0148854	1	1
SHBG	0	1	0	0	1	1.03126e-06	6.50662e-05	0.0150303	0.0149184	1	1
ORMDL1	0	0	1	0	1	1.03282e-06	6.51647e-05	0.015053	0.0149408	1	1
MUM1L1	1	0	0	0	1	1.03605e-06	6.53687e-05	0.0151002	0.0149872	1	1
L3HYPDH	0	0	0	1	1	1.03839e-06	6.5516e-05	0.0151342	0.0150207	1	1
APOO	0	0	0	1	1	1.05634e-06	6.66485e-05	0.0153958	0.0152784	1	1
SLC2A9	0	1	0	0	1	1.05741e-06	6.67162e-05	0.0154114	0.0152938	1	1
TRIM16	0	1	0	0	1	1.06027e-06	6.68969e-05	0.0154532	0.0153349	1	1
ZNF677	0	1	0	0	1	1.06159e-06	6.69796e-05	0.0154723	0.0153537	1	1
GRIN3B	0	0	1	0	1	1.07681e-06	6.79399e-05	0.0156941	0.0155721	1	1
RHOC	0	0	0	1	1	1.07684e-06	6.79423e-05	0.0156947	0.0155727	1	1
LRIT2	0	0	0	1	1	1.08073e-06	6.81878e-05	0.0157514	0.0156285	1	1
NFATC2IP	0	1	0	0	1	1.09047e-06	6.88022e-05	0.0158933	0.0157682	1	1
HCRTR1	1	0	0	0	1	1.09758e-06	6.92503e-05	0.0159968	0.0158701	1	1
TEX30	1	0	0	0	1	1.09905e-06	6.93435e-05	0.0160183	0.0158913	1	1
KAZALD1	0	1	0	0	1	1.11631e-06	7.04325e-05	0.0162699	0.0161388	1	1
PSMD8	0	0	1	0	1	1.12303e-06	7.08567e-05	0.0163679	0.0162352	1	1
SOCS4	0	0	1	0	1	1.1244e-06	7.09427e-05	0.0163878	0.0162548	1	1
ATG12	0	0	0	1	1	1.13032e-06	7.13162e-05	0.016474	0.0163397	1	1
PCDHB6	0	1	0	0	1	1.13035e-06	7.13182e-05	0.0164745	0.0163401	1	1
SERPINB5	0	0	0	1	1	1.13341e-06	7.15111e-05	0.0165191	0.016384	1	1
TMEM106A	0	1	0	0	1	1.13384e-06	7.15385e-05	0.0165254	0.0163902	1	1
SYT17	0	0	0	1	1	1.13776e-06	7.17858e-05	0.0165825	0.0164464	1	1
ZNF440	1	0	0	0	1	1.14461e-06	7.2218e-05	0.0166824	0.0165446	1	1
ZNF578	0	1	0	0	1	1.14502e-06	7.22439e-05	0.0166883	0.0165505	1	1
ZNF772	1	0	0	0	1	1.15201e-06	7.2685e-05	0.0167902	0.0166507	1	1
SIVA1	1	0	0	0	1	1.1644e-06	7.34666e-05	0.0169708	0.0168282	1	1
SERPI011	1	0	0	0	1	1.17596e-06	7.41959e-05	0.0171393	0.0169938	1	1
FBXO27	0	0	0	1	1	1.19104e-06	7.51473e-05	0.017359	0.0172099	1	1
0GS	0	0	0	1	1	1.19175e-06	7.51925e-05	0.0173695	0.0172201	1	1
AP3S2	0	0	0	1	1	1.19248e-06	7.5238e-05	0.01738	0.0172305	1	1
WNT11	0	0	0	1	1	1.19581e-06	7.54485e-05	0.0174286	0.0172783	1	1
SLC26A2	1	0	0	0	1	1.20231e-06	7.58585e-05	0.0175233	0.0173713	1	1
WNT5A	0	0	0	1	1	1.20462e-06	7.60045e-05	0.017557	0.0174045	1	1
SLFN12	0	0	0	1	1	1.20551e-06	7.60603e-05	0.0175699	0.0174171	1	1
KLHL10	0	0	0	1	1	1.20839e-06	7.62424e-05	0.017612	0.0174585	1	1
FOXH1	0	0	1	0	1	1.21326e-06	7.65494e-05	0.0176829	0.0175282	1	1
SULT2A1	0	1	0	0	1	1.21495e-06	7.66562e-05	0.0177076	0.0175524	1	1
EVA1C	1	0	0	0	1	1.21509e-06	7.6665e-05	0.0177096	0.0175544	1	1
FZD1	0	0	0	1	1	1.21812e-06	7.68558e-05	0.0177537	0.0175977	1	1
ZNF792	1	0	0	0	1	1.21871e-06	7.68932e-05	0.0177623	0.0176062	1	1
STYK1	0	0	0	1	1	1.22554e-06	7.73241e-05	0.0178619	0.017704	1	1
TRIM35	0	0	0	1	1	1.22757e-06	7.74523e-05	0.0178915	0.0177331	1	1
CYTH3	0	0	0	1	1	1.22862e-06	7.75182e-05	0.0179067	0.017748	1	1
EGFL8	0	0	1	0	1	1.23304e-06	7.77973e-05	0.0179712	0.0178113	1	1
MB21D1	0	0	0	1	1	1.23798e-06	7.8109e-05	0.0180432	0.0178821	1	1
DVL1	0	0	0	1	1	1.23975e-06	7.82207e-05	0.018069	0.0179074	1	1
NOXRED1	1	0	0	0	1	1.24792e-06	7.87363e-05	0.0181881	0.0180244	1	1
HFE	1	0	0	0	1	1.25282e-06	7.90453e-05	0.0182595	0.0180945	1	1
SYCE1L	0	1	0	0	1	1.26273e-06	7.96704e-05	0.0184039	0.0182363	1	1
REEP5	1	0	0	0	1	1.26316e-06	7.96979e-05	0.0184102	0.0182425	1	1
NHLRC3	0	0	1	0	1	1.26893e-06	8.00615e-05	0.0184942	0.018325	1	1
ENOSF1	1	0	0	0	1	1.27328e-06	8.03363e-05	0.0185577	0.0183873	1	1
SMPD1	0	0	1	0	1	1.2804e-06	8.07857e-05	0.0186615	0.0184892	1	1
KRT36	1	0	0	0	1	1.28298e-06	8.09484e-05	0.0186991	0.0185261	1	1
RNF187	1	0	0	0	1	1.29447e-06	8.16735e-05	0.0188666	0.0186905	1	1
ZNF569	1	0	0	0	1	1.29483e-06	8.16958e-05	0.0188717	0.0186955	1	1
FHL5	0	0	0	1	1	1.30145e-06	8.21139e-05	0.0189683	0.0187903	1	1
APOBR	0	0	0	1	1	1.30555e-06	8.23724e-05	0.019028	0.0188489	1	1
LGALS9	1	0	0	0	1	1.30688e-06	8.24559e-05	0.0190473	0.0188678	1	1
RFTN1	1	0	0	0	1	1.3084e-06	8.25522e-05	0.0190696	0.0188897	1	1
ZNF799	0	0	0	1	1	1.3092e-06	8.26026e-05	0.0190812	0.0189011	1	1
TAS1R1	0	0	0	1	1	1.31495e-06	8.29655e-05	0.019165	0.0189833	1	1
RAET1L	1	0	0	0	1	1.31503e-06	8.29704e-05	0.0191662	0.0189844	1	1
UVSSA	1	0	0	0	1	1.32091e-06	8.33412e-05	0.0192518	0.0190685	1	1
DLL3	1	0	0	0	1	1.32189e-06	8.34031e-05	0.0192661	0.0190825	1	1
PDCL3	0	0	0	1	1	1.33821e-06	8.44328e-05	0.019504	0.0193158	1	1
OGG1	0	1	0	0	1	1.34107e-06	8.46136e-05	0.0195457	0.0193568	1	1
ZNF518B	0	0	1	0	1	1.34493e-06	8.48568e-05	0.0196019	0.0194119	1	1
EPM2A	0	1	0	0	1	1.34546e-06	8.48901e-05	0.0196096	0.0194194	1	1
CERS4	0	0	1	0	1	1.35753e-06	8.56519e-05	0.0197856	0.019592	1	1
CAB39L	1	0	0	0	1	1.36462e-06	8.60993e-05	0.0198889	0.0196933	1	1
ZNF551	1	0	0	0	1	1.37155e-06	8.65366e-05	0.0199899	0.0197923	1	1
PRRT3	1	0	0	0	1	1.37746e-06	8.69094e-05	0.0200761	0.0198767	1	1
MYOZ2	0	0	1	0	1	1.38257e-06	8.72319e-05	0.0201506	0.0199498	1	1
SLITRK6	0	0	0	1	1	1.39872e-06	8.82507e-05	0.0203859	0.0201804	1	1
CRNN	0	0	1	0	1	1.41991e-06	8.95876e-05	0.0206947	0.020483	1	1
CHRNE	0	0	1	0	1	1.4256e-06	8.99466e-05	0.0207777	0.0205642	1	1
TPH1	1	0	0	0	1	1.42615e-06	8.99814e-05	0.0207857	0.0205721	1	1
CYP26C1	1	0	0	0	1	1.43201e-06	9.03512e-05	0.0208711	0.0206558	1	1
SAMD12	1	0	0	0	1	1.43315e-06	9.04233e-05	0.0208878	0.0206721	1	1
SCIN	1	0	0	0	1	1.43744e-06	9.06937e-05	0.0209502	0.0207332	1	1
TMEM150A	1	0	0	0	1	1.44734e-06	9.13184e-05	0.0210946	0.0208746	1	1
ZNF574	1	0	0	0	1	1.4543e-06	9.17576e-05	0.021196	0.0209739	1	1
NSA2	1	0	0	0	1	1.47505e-06	9.3067e-05	0.0214985	0.02127	1	1
FAM206A	1	0	0	0	1	1.48037e-06	9.34022e-05	0.0215759	0.0213458	1	1
CYP2A13	0	0	0	1	1	1.49009e-06	9.40155e-05	0.0217176	0.0214844	1	1
ZNF33B	0	1	0	0	1	1.49474e-06	9.43088e-05	0.0217853	0.0215508	1	1
SLC18A1	0	0	1	0	1	1.49804e-06	9.45173e-05	0.0218335	0.0215979	1	1
MUC16	1	1	0	0	2	1.5476e-05	0.00097644	0.225558	0.0218498	1	1
CD37	1	0	0	0	1	1.5187e-06	9.58208e-05	0.0221346	0.0218925	1	1
KRT6A	1	0	0	0	1	1.52026e-06	9.59193e-05	0.0221574	0.0219147	1	1
MAGEC1	1	0	0	0	1	1.52736e-06	9.63674e-05	0.0222609	0.022016	1	1
CDH18	0	0	1	0	1	1.53015e-06	9.65434e-05	0.0223015	0.0220557	1	1
TRIM47	0	0	0	1	1	1.53303e-06	9.67248e-05	0.0223434	0.0220967	1	1
COQ2	0	1	0	0	1	1.54126e-06	9.72443e-05	0.0224634	0.0222141	1	1
SPRED2	0	1	0	0	1	1.5477e-06	9.76504e-05	0.0225572	0.0223058	1	1
AIFM2	0	0	0	1	1	1.54961e-06	9.77712e-05	0.0225851	0.0223331	1	1
ASAH1	0	0	0	1	1	1.55038e-06	9.78195e-05	0.0225963	0.022344	1	1
TRAPPC4	0	1	0	0	1	1.56185e-06	9.85436e-05	0.0227636	0.0225075	1	1
HES6	1	0	0	0	1	1.56208e-06	9.85579e-05	0.0227669	0.0225108	1	1
ANKRD10	1	0	0	0	1	1.56686e-06	9.88596e-05	0.0228366	0.0225789	1	1
N4BP2L2	0	0	0	1	1	1.57199e-06	9.91828e-05	0.0229112	0.0226519	1	1
MRPL37	1	0	0	0	1	1.57379e-06	9.92967e-05	0.0229375	0.0226776	1	1
GCGR	0	1	0	0	1	1.58087e-06	9.97433e-05	0.0230407	0.0227784	1	1
CCNDBP1	0	0	0	1	1	1.58723e-06	0.000100145	0.0231334	0.022869	1	1
ZNF143	0	0	0	1	1	1.59809e-06	0.00010083	0.0232917	0.0230237	1	1
SOWAHB	0	1	0	0	1	1.61319e-06	0.000101783	0.0235118	0.0232387	1	1
POLD2	0	0	1	0	1	1.61586e-06	0.000101951	0.0235506	0.0232766	1	1
ZNF729	1	0	0	0	1	1.61596e-06	0.000101957	0.0235521	0.0232781	1	1
TUBA3D	1	0	0	0	1	1.62626e-06	0.000102607	0.0237023	0.0234248	1	1
TBATA	1	0	0	0	1	1.63679e-06	0.000103272	0.0238558	0.0235747	1	1
CEACAM1	0	0	0	1	1	1.64148e-06	0.000103568	0.0239241	0.0236414	1	1
XPA	0	1	0	0	1	1.64572e-06	0.000103835	0.0239858	0.0237017	1	1
DIABLO	0	0	0	1	1	1.65564e-06	0.000104461	0.0241304	0.0238428	1	1
MBIP	0	1	0	0	1	1.6577e-06	0.000104591	0.0241605	0.0238722	1	1
HACL1	0	0	0	1	1	1.65782e-06	0.000104598	0.0241622	0.0238738	1	1
DCLRE1B	0	0	1	0	1	1.65925e-06	0.000104688	0.024183	0.0238942	1	1
THSD1	0	1	0	0	1	1.66502e-06	0.000105053	0.0242671	0.0239763	1	1
PEX16	1	0	0	0	1	1.67574e-06	0.000105729	0.0244234	0.0241288	1	1
GMEB2	0	0	1	0	1	1.67586e-06	0.000105737	0.0244252	0.0241305	1	1
NCR1	0	0	0	1	1	1.68174e-06	0.000106108	0.0245109	0.0242142	1	1
TMEM5	1	0	0	0	1	1.68997e-06	0.000106627	0.0246308	0.0243312	1	1
ZNF555	0	0	0	1	1	1.70761e-06	0.00010774	0.0248879	0.0245821	1	1
ADAP2	1	0	0	0	1	1.72026e-06	0.000108538	0.0250722	0.0247618	1	1
SDS	0	0	0	1	1	1.72239e-06	0.000108673	0.0251034	0.0247922	1	1
CCDC157	1	0	0	0	1	1.73096e-06	0.000109213	0.0252282	0.024914	1	1
NOMO3	1	0	0	0	1	1.7395e-06	0.000109752	0.0253527	0.0250354	1	1
KCNB2	0	0	0	1	1	1.73991e-06	0.000109778	0.0253587	0.0250413	1	1
PDLIM4	0	1	0	0	1	1.76777e-06	0.000111536	0.0257648	0.0254371	1	1
FOXN4	0	1	0	0	1	1.78239e-06	0.000112458	0.0259779	0.0256448	1	1
ZNF780A	0	0	1	0	1	1.78632e-06	0.000112706	0.0260351	0.0257005	1	1
CTSC	0	0	0	1	1	1.78785e-06	0.000112803	0.0260574	0.0257223	1	1
ADAT2	1	0	0	0	1	1.81626e-06	0.000114595	0.0264714	0.0261256	1	1
EPN1	0	0	1	0	1	1.83076e-06	0.00011551	0.0266828	0.0263315	1	1
PON2	0	0	0	1	1	1.83451e-06	0.000115746	0.0267374	0.0263847	1	1
CLEC4F	0	0	0	1	1	1.86262e-06	0.00011752	0.0271471	0.0267835	1	1
EXOSC1	0	0	1	0	1	1.87349e-06	0.000118206	0.0273056	0.0269377	1	1
GHITM	1	0	0	0	1	1.88884e-06	0.000119174	0.0275292	0.0271554	1	1
FAM92B	1	0	0	0	1	1.88905e-06	0.000119188	0.0275324	0.0271584	1	1
VAMP7	0	0	0	1	1	1.90414e-06	0.00012014	0.0277522	0.0273723	1	1
GRHL1	1	0	0	0	1	1.91127e-06	0.00012059	0.0278562	0.0274734	1	1
LILRB4	0	1	0	0	1	1.91292e-06	0.000120694	0.0278802	0.0274968	1	1
ADH5	0	0	0	1	1	1.95094e-06	0.000123093	0.0284344	0.0280357	1	1
BEND2	0	0	1	0	1	1.95953e-06	0.000123635	0.0285596	0.0281574	1	1
AOC1	1	0	0	0	1	1.9605e-06	0.000123696	0.0285737	0.028171	1	1
BPI	0	0	0	1	1	1.96442e-06	0.000123943	0.0286308	0.0282266	1	1
SLC5A10	0	1	0	0	1	1.97458e-06	0.000124584	0.0287789	0.0283705	1	1
CORO1B	0	0	1	0	1	2.01317e-06	0.000127019	0.0293414	0.0289169	1	1
ARHGAP6	0	0	0	1	1	2.01726e-06	0.000127277	0.0294009	0.0289747	1	1
PTOV1	0	0	0	1	1	2.02096e-06	0.000127511	0.0294549	0.0290272	1	1
IL12B	0	1	0	0	1	2.02127e-06	0.00012753	0.0294593	0.0290315	1	1
SLC9A1	1	0	0	0	1	2.028e-06	0.000127955	0.0295575	0.0291268	1	1
MYOC	0	1	0	0	1	2.03232e-06	0.000128227	0.0296204	0.0291879	1	1
PCDHA4	0	0	0	1	1	2.03764e-06	0.000128563	0.029698	0.0292632	1	1
RMND5A	0	0	1	0	1	2.05299e-06	0.000129532	0.0299218	0.0294804	1	1
TERT	1	0	0	0	1	2.05329e-06	0.00012955	0.0299261	0.0294846	1	1
ZNF197	1	0	0	0	1	2.06238e-06	0.000130124	0.0300586	0.0296132	1	1
CLCNKA	1	0	0	0	1	2.08899e-06	0.000131803	0.0304465	0.0299896	1	1
ITGB1BP2	0	0	0	1	1	2.09073e-06	0.000131913	0.0304718	0.0300142	1	1
CASP4	1	0	0	0	1	2.11793e-06	0.000133628	0.0308682	0.0303986	1	1
LIPK	0	0	1	0	1	2.12285e-06	0.000133939	0.0309399	0.0304682	1	1
NCOA4	1	0	0	0	1	2.13575e-06	0.000134753	0.0311279	0.0306504	1	1
SOBP	0	1	0	0	1	2.14412e-06	0.000135281	0.0312499	0.0307687	1	1
SNX29	0	0	0	1	1	2.14471e-06	0.000135318	0.0312585	0.0307771	1	1
AMPD3	0	1	0	0	1	2.14501e-06	0.000135337	0.0312629	0.0307814	1	1
TAF6L	1	0	0	0	1	2.14523e-06	0.000135351	0.031266	0.0307844	1	1
ZNF251	1	0	0	0	1	2.14873e-06	0.000135572	0.0313171	0.0308338	1	1
INTS9	1	0	0	0	1	2.14968e-06	0.000135632	0.031331	0.0308473	1	1
NUP88	1	0	0	0	1	2.16465e-06	0.000136576	0.0315491	0.0310587	1	1
R3HCC1L	0	1	0	0	1	2.16741e-06	0.000136751	0.0315894	0.0310978	1	1
ARHGEF18	0	1	0	0	1	2.17722e-06	0.000137369	0.0317323	0.0312362	1	1
CATSPERD	1	0	0	0	1	2.17738e-06	0.00013738	0.0317347	0.0312385	1	1
PRICKLE1	1	0	0	0	1	2.18448e-06	0.000137827	0.0318381	0.0313387	1	1
TTC39C	0	0	0	1	1	2.18824e-06	0.000138065	0.031893	0.0313919	1	1
ZNF507	1	0	0	0	1	2.19417e-06	0.000138439	0.0319793	0.0314756	1	1
WDR81	0	0	1	0	1	2.19743e-06	0.000138644	0.0320268	0.0315216	1	1
NUTM2G	1	0	0	0	1	2.22516e-06	0.000140394	0.0324311	0.0319131	1	1
GRB7	0	0	1	0	1	2.22839e-06	0.000140598	0.0324782	0.0319586	1	1
ATN1	0	1	0	0	1	2.22965e-06	0.000140678	0.0324965	0.0319764	1	1
JADE3	0	0	1	0	1	2.23612e-06	0.000141086	0.0325908	0.0320677	1	1
PRDM1	0	0	0	1	1	2.23882e-06	0.000141256	0.0326301	0.0321057	1	1
MTMR7	0	0	0	1	1	2.24168e-06	0.000141436	0.0326718	0.0321461	1	1
XPNPEP3	0	0	0	1	1	2.24919e-06	0.00014191	0.0327812	0.032252	1	1
DPF3	0	1	0	0	1	2.25642e-06	0.000142366	0.0328866	0.032354	1	1
PPP1R32	1	0	0	0	1	2.26937e-06	0.000143184	0.0330754	0.0325367	1	1
TTLL6	1	0	0	0	1	2.27848e-06	0.000143758	0.0332081	0.0326651	1	1
TRMT10A	0	0	0	1	1	2.28028e-06	0.000143872	0.0332344	0.0326906	1	1
LONP1	1	0	0	0	1	2.29861e-06	0.000145029	0.0335016	0.032949	1	1
NR1I2	0	0	1	0	1	2.33334e-06	0.00014722	0.0340077	0.0334384	1	1
MPO	1	0	0	0	1	2.33381e-06	0.000147249	0.0340145	0.0334449	1	1
URB1	0	0	1	0	1	2.3403e-06	0.000147659	0.0341092	0.0335365	1	1
SLCO4A1	0	1	0	0	1	2.34598e-06	0.000148017	0.034192	0.0336165	1	1
DEPTOR	0	0	0	1	1	2.35418e-06	0.000148534	0.0343115	0.033732	1	1
IRAK3	1	0	0	0	1	2.35915e-06	0.000148848	0.034384	0.033802	1	1
PCDHGB6	0	1	0	0	1	2.36696e-06	0.000149341	0.0344977	0.0339119	1	1
CD1B	0	0	0	1	1	2.3671e-06	0.00014935	0.0344998	0.033914	1	1
ANKK1	0	0	1	0	1	2.36932e-06	0.00014949	0.0345321	0.0339451	1	1
PHACTR4	0	1	0	0	1	2.3789e-06	0.000150094	0.0346717	0.03408	1	1
SLC30A6	0	0	0	1	1	2.38303e-06	0.000150355	0.0347319	0.0341382	1	1
ZNF615	1	0	0	0	1	2.40062e-06	0.000151464	0.0349883	0.0343858	1	1
SHROOM1	0	0	0	1	1	2.40458e-06	0.000151714	0.035046	0.0344416	1	1
MELK	1	0	0	0	1	2.41836e-06	0.000152584	0.0352469	0.0346356	1	1
SLC6A2	1	0	0	0	1	2.4372e-06	0.000153772	0.0355214	0.0349006	1	1
SLC24A1	1	0	0	0	1	2.44703e-06	0.000154393	0.0356647	0.0350389	1	1
FOXJ3	0	0	0	1	1	2.45315e-06	0.000154779	0.0357539	0.0351249	1	1
ATP8B3	0	1	0	0	1	2.47724e-06	0.000156299	0.0361051	0.0354638	1	1
TANK	0	0	0	1	1	2.48232e-06	0.000156619	0.036179	0.0355351	1	1
LAMA2	0	0	1	1	2	2.01903e-05	0.00127389	0.294268	0.0355722	1	1
SHC4	0	0	0	1	1	2.49347e-06	0.000157323	0.0363416	0.0356919	1	1
SH3TC1	1	0	0	0	1	2.51168e-06	0.000158472	0.036607	0.0359479	1	1
GABRR1	1	0	0	0	1	2.51678e-06	0.000158793	0.0366813	0.0360195	1	1
MOGAT1	0	0	0	1	1	2.51821e-06	0.000158884	0.0367021	0.0360396	1	1
MBD6	0	0	1	0	1	2.53321e-06	0.00015983	0.0369208	0.0362504	1	1
ARFGAP2	0	0	1	0	1	2.61603e-06	0.000165055	0.0381278	0.0374131	1	1
SLC9B2	0	0	1	0	1	2.62845e-06	0.000165839	0.0383088	0.0375874	1	1
CEP55	1	0	0	0	1	2.63032e-06	0.000165957	0.0383361	0.0376137	1	1
CHERP	0	1	0	0	1	2.63475e-06	0.000166237	0.0384008	0.0376759	1	1
GCKR	0	0	1	0	1	2.64608e-06	0.000166952	0.0385659	0.0378348	1	1
PCDH12	1	0	0	0	1	2.64961e-06	0.000167175	0.0386173	0.0378843	1	1
CFHR1	0	0	1	0	1	2.65989e-06	0.000167823	0.0387672	0.0380285	1	1
ZDHHC19	0	0	0	1	1	2.67099e-06	0.000168524	0.0389289	0.0381841	1	1
FGD5	0	0	0	1	1	2.67113e-06	0.000168532	0.0389309	0.038186	1	1
MMEL1	1	0	0	0	1	2.67142e-06	0.00016855	0.0389351	0.0381901	1	1
KIAA0355	1	0	0	0	1	2.67579e-06	0.000168826	0.0389989	0.0382514	1	1
PKP2	0	0	1	0	1	2.68108e-06	0.00016916	0.0390759	0.0383255	1	1
LZTR1	0	0	1	0	1	2.69156e-06	0.000169821	0.0392287	0.0384724	1	1
PPP1R3A	1	0	0	0	1	2.69961e-06	0.000170329	0.039346	0.0385852	1	1
CWH43	0	0	0	1	1	2.70505e-06	0.000170672	0.0394253	0.0386614	1	1
FBXL2	0	0	0	1	1	2.70943e-06	0.000170949	0.0394892	0.0387229	1	1
SAMD4A	0	0	1	0	1	2.70955e-06	0.000170956	0.0394908	0.0387245	1	1
ACAT1	1	0	0	0	1	2.7111e-06	0.000171054	0.0395135	0.0387463	1	1
TBC1D5	0	0	0	1	1	2.73151e-06	0.000172342	0.039811	0.0390322	1	1
ANO8	1	0	0	0	1	2.73318e-06	0.000172447	0.0398353	0.0390556	1	1
CASC1	0	1	0	0	1	2.7384e-06	0.000172776	0.0399114	0.0391287	1	1
UNC5D	0	0	1	0	1	2.74154e-06	0.000172974	0.0399571	0.0391726	1	1
TMPRSS11F	0	0	1	0	1	2.74554e-06	0.000173227	0.0400155	0.0392287	1	1
GPATCH4	0	0	0	1	1	2.76378e-06	0.000174378	0.0402813	0.0394841	1	1
AFM	0	0	0	1	1	2.78142e-06	0.000175491	0.0405384	0.0397311	1	1
CYP11B1	0	1	0	0	1	2.78453e-06	0.000175687	0.0405837	0.0397747	1	1
CUZD1	0	0	1	0	1	2.78633e-06	0.0001758	0.0406099	0.0397998	1	1
GMIP	0	1	0	0	1	2.82822e-06	0.000178444	0.0412205	0.0403861	1	1
ADCK2	0	1	0	0	1	2.84137e-06	0.000179273	0.0414121	0.0405699	1	1
MLLT6	0	1	0	0	1	2.85444e-06	0.000180098	0.0416026	0.0407526	1	1
SPRTN	1	0	0	0	1	2.85728e-06	0.000180277	0.041644	0.0407924	1	1
SLC45A4	1	0	0	0	1	2.86156e-06	0.000180547	0.0417064	0.0408523	1	1
EPPK1	1	0	0	0	1	2.86549e-06	0.000180795	0.0417637	0.0409072	1	1
AATK	0	0	0	1	1	2.88163e-06	0.000181813	0.0419988	0.0411328	1	1
TROAP	1	0	0	0	1	2.8817e-06	0.000181818	0.0419999	0.0411338	1	1
SLC37A1	0	0	1	0	1	2.88993e-06	0.000182337	0.0421199	0.0412489	1	1
AKAP12	1	0	0	0	1	2.89233e-06	0.000182489	0.0421549	0.0412824	1	1
SLC5A9	1	0	0	0	1	2.89369e-06	0.000182575	0.0421747	0.0413014	1	1
FNDC7	0	0	1	0	1	2.91335e-06	0.000183815	0.0424612	0.0415761	1	1
ANXA7	1	0	0	0	1	2.91754e-06	0.000184079	0.0425223	0.0416347	1	1
CORO2A	0	0	1	0	1	2.92024e-06	0.00018425	0.0425617	0.0416724	1	1
COPB1	0	0	1	0	1	2.92032e-06	0.000184254	0.0425628	0.0416735	1	1
CCDC13	0	0	1	0	1	2.93453e-06	0.000185151	0.04277	0.041872	1	1
STK16	0	1	0	0	1	2.95589e-06	0.000186499	0.0430813	0.0421703	1	1
MMRN1	0	0	0	1	1	2.95981e-06	0.000186746	0.0431383	0.042225	1	1
LONRF2	0	1	0	0	1	2.96441e-06	0.000187036	0.0432054	0.0422892	1	1
MPP5	0	0	0	1	1	2.96496e-06	0.000187071	0.0432134	0.0422969	1	1
CPA5	1	0	0	0	1	2.96938e-06	0.00018735	0.0432778	0.0423586	1	1
NCAPH2	0	0	1	0	1	2.98615e-06	0.000188408	0.0435222	0.0425926	1	1
NT5DC1	1	0	0	0	1	3.01181e-06	0.000190027	0.0438962	0.0429507	1	1
PLA2G4D	0	0	1	0	1	3.03455e-06	0.000191462	0.0442276	0.0432679	1	1
ORC5	1	0	0	0	1	3.03933e-06	0.000191763	0.0442973	0.0433346	1	1
ZAP70	1	0	0	0	1	3.05601e-06	0.000192816	0.0445404	0.0435671	1	1
GUF1	1	0	0	0	1	3.06547e-06	0.000193412	0.0446783	0.043699	1	1
SLC44A4	0	1	0	0	1	3.08461e-06	0.00019462	0.0449573	0.0439659	1	1
NLRP1	0	0	1	0	1	3.08699e-06	0.00019477	0.0449919	0.043999	1	1
ADAMTS8	0	0	0	1	1	3.09995e-06	0.000195588	0.0451809	0.0441796	1	1
DCAF5	0	0	1	0	1	3.10022e-06	0.000195605	0.0451847	0.0441833	1	1
LMTK3	0	1	0	0	1	3.11199e-06	0.000196348	0.0453563	0.0443473	1	1
GSTCD	0	1	0	0	1	3.11282e-06	0.0001964	0.0453685	0.044359	1	1
KIF24	0	0	0	1	1	3.11282e-06	0.0001964	0.0453685	0.044359	1	1
IL1RL2	1	0	0	0	1	3.1174e-06	0.000196689	0.0454351	0.0444227	1	1
ARHGAP19	0	0	1	0	1	3.12514e-06	0.000197178	0.0455481	0.0445306	1	1
CNOT2	1	0	0	0	1	3.13827e-06	0.000198006	0.0457394	0.0447135	1	1
SLC14A2	1	0	0	0	1	3.14628e-06	0.000198511	0.0458561	0.044825	1	1
ST5	1	0	0	0	1	3.15714e-06	0.000199196	0.0460143	0.0449761	1	1
NLN	0	0	0	1	1	3.16101e-06	0.000199441	0.0460708	0.04503	1	1
ASIC5	0	0	1	0	1	3.17349e-06	0.000200228	0.0462527	0.0452038	1	1
SGSM3	1	0	0	0	1	3.17672e-06	0.000200432	0.0462997	0.0452487	1	1
JAK3	0	0	0	1	1	3.19297e-06	0.000201457	0.0465365	0.0454748	1	1
MAST3	1	0	0	0	1	3.20099e-06	0.000201963	0.0466535	0.0455865	1	1
PEG3	0	0	0	1	1	3.22321e-06	0.000203365	0.0469774	0.0458956	1	1
KCNH8	0	1	0	0	1	3.24244e-06	0.000204578	0.0472576	0.0461629	1	1
UXS1	0	0	1	0	1	3.26305e-06	0.000205879	0.047558	0.0464495	1	1
BCAR3	0	0	0	1	1	3.27127e-06	0.000206397	0.0476778	0.0465638	1	1
CDH4	0	0	1	0	1	3.27696e-06	0.000206757	0.0477608	0.0466429	1	1
ERCC2	0	0	0	1	1	3.28156e-06	0.000207047	0.0478278	0.0467068	1	1
EXOSC10	0	0	1	0	1	3.2966e-06	0.000207996	0.048047	0.0469158	1	1
CRISPLD1	0	1	0	0	1	3.29993e-06	0.000208205	0.0480955	0.046962	1	1
PMPCB	0	0	1	0	1	3.30975e-06	0.000208825	0.0482386	0.0470984	1	1
GULP1	0	0	0	1	1	3.33328e-06	0.00021031	0.0485815	0.0474252	1	1
CDKL3	1	0	0	0	1	3.33806e-06	0.000210612	0.0486513	0.0474917	1	1
CD101	0	1	0	0	1	3.34146e-06	0.000210826	0.0487008	0.0475389	1	1
LRRC31	0	0	0	1	1	3.34207e-06	0.000210865	0.0487097	0.0475473	1	1
ATP13A2	0	1	0	0	1	3.34893e-06	0.000211298	0.0488097	0.0476426	1	1
TDRD10	0	0	0	1	1	3.38393e-06	0.000213506	0.0493198	0.0481284	1	1
PRMT7	1	0	0	0	1	3.38434e-06	0.000213531	0.0493258	0.048134	1	1
CAC01H	0	0	1	0	1	3.43086e-06	0.000216466	0.0500037	0.0487793	1	1
WDPCP	0	0	1	0	1	3.44079e-06	0.000217093	0.0501484	0.0489169	1	1
SEMA4B	1	0	0	0	1	3.46036e-06	0.000218328	0.0504337	0.0491883	1	1
ABCA3	0	0	1	0	1	3.46461e-06	0.000218596	0.0504957	0.0492473	1	1
MYCBPAP	0	1	0	0	1	3.52427e-06	0.00022236	0.0513652	0.0500737	1	1
NOS2	0	0	0	1	1	3.53307e-06	0.000222915	0.0514934	0.0501955	1	1
RHBDF2	1	0	0	0	1	3.57048e-06	0.000225276	0.0520387	0.0507134	1	1
COG1	0	1	0	0	1	3.59731e-06	0.000226968	0.0524297	0.0510846	1	1
SYCE1	1	0	0	0	1	3.60109e-06	0.000227207	0.0524848	0.0511369	1	1
TNKS1BP1	0	0	0	1	1	3.61855e-06	0.000228308	0.0527392	0.0513783	1	1
CPA3	0	0	0	1	1	3.63542e-06	0.000229373	0.0529851	0.0516116	1	1
N4BP2	0	1	0	0	1	3.66367e-06	0.000231155	0.0533969	0.0520021	1	1
MYO19	0	0	1	0	1	3.7105e-06	0.00023411	0.0540794	0.0526491	1	1
ZC3H3	1	0	0	0	1	3.71358e-06	0.000234304	0.0541243	0.0526916	1	1
DCAF13	0	0	1	0	1	3.71702e-06	0.000234521	0.0541744	0.0527391	1	1
CAPN3	0	1	0	0	1	3.72457e-06	0.000234998	0.0542846	0.0528435	1	1
TFDP2	0	0	0	1	1	3.74513e-06	0.000236295	0.0545841	0.0531272	1	1
SRRM4	0	0	1	0	1	3.77185e-06	0.000237981	0.0549736	0.053496	1	1
KIAA0141	1	0	0	0	1	3.77698e-06	0.000238304	0.0550483	0.0535668	1	1
NBN	0	0	0	1	1	3.77953e-06	0.000238466	0.0550856	0.0536021	1	1
ELMO2	0	0	0	1	1	3.81459e-06	0.000240678	0.0555965	0.0540856	1	1
FBXO11	0	0	0	1	1	3.82962e-06	0.000241626	0.0558155	0.0542928	1	1
FNBP4	0	0	0	1	1	3.84532e-06	0.000242616	0.0560444	0.0545093	1	1
PHYKPL	0	0	0	1	1	3.85383e-06	0.000243153	0.0561684	0.0546265	1	1
ALDH9A1	1	0	0	0	1	3.87334e-06	0.000244385	0.0564528	0.0548955	1	1
HAT1	0	0	1	0	1	3.91537e-06	0.000247036	0.0570654	0.0554743	1	1
ADCY7	0	1	0	0	1	3.95548e-06	0.000249567	0.05765	0.0560265	1	1
POLD1	0	0	0	1	1	3.97744e-06	0.000250952	0.05797	0.0563286	1	1
ANKRD27	1	0	0	0	1	4.00064e-06	0.000252416	0.0583081	0.0566477	1	1
PDLIM7	0	1	0	0	1	4.00291e-06	0.000252559	0.0583412	0.0566789	1	1
PALD1	0	0	1	0	1	4.0134e-06	0.000253221	0.0584942	0.0568232	1	1
RBL2	0	0	1	0	1	4.03119e-06	0.000254344	0.0587535	0.0570678	1	1
TIE1	0	0	1	0	1	4.04593e-06	0.000255274	0.0589683	0.0572704	1	1
ZMYM2	1	0	0	0	1	4.04788e-06	0.000255397	0.0589967	0.0572972	1	1
TBXAS1	0	1	0	0	1	4.05423e-06	0.000255797	0.0590891	0.0573844	1	1
ACBD3	0	0	0	1	1	4.0723e-06	0.000256938	0.0593526	0.0576328	1	1
SPG7	0	0	1	0	1	4.10315e-06	0.000258884	0.0598022	0.0580565	1	1
TM9SF2	0	0	0	1	1	4.10557e-06	0.000259037	0.0598375	0.0580897	1	1
FPGS	1	0	0	0	1	4.11842e-06	0.000259848	0.0600248	0.0582662	1	1
RUFY4	0	0	1	0	1	4.15163e-06	0.000261943	0.0605088	0.058722	1	1
NINL	0	0	0	1	1	4.19496e-06	0.000264677	0.0611403	0.0593163	1	1
ATF2	1	0	0	0	1	4.27031e-06	0.000269431	0.0622385	0.0603491	1	1
IPO8	1	0	0	0	1	4.30818e-06	0.00027182	0.0627904	0.0608677	1	1
RARS2	0	0	1	0	1	4.31669e-06	0.000272357	0.0629145	0.0609843	1	1
DGKA	0	0	1	0	1	4.32517e-06	0.000272892	0.0630381	0.0611004	1	1
UMODL1	1	0	0	0	1	4.33571e-06	0.000273557	0.0631917	0.0612446	1	1
NDST3	0	0	0	1	1	4.36507e-06	0.00027541	0.0636196	0.0616463	1	1
MAP3K19	0	1	0	0	1	4.37631e-06	0.000276119	0.0637835	0.0618001	1	1
CARD14	1	0	0	0	1	4.37886e-06	0.00027628	0.0638206	0.061835	1	1
NUP93	1	0	0	0	1	4.40884e-06	0.000278171	0.0642575	0.0622449	1	1
TMEM87B	0	0	0	1	1	4.4335e-06	0.000279727	0.0646169	0.062582	1	1
NSMF	0	0	0	1	1	4.45062e-06	0.000280807	0.0648665	0.0628159	1	1
HGS	0	0	1	0	1	4.47768e-06	0.000282515	0.0652609	0.0631856	1	1
RINT1	1	0	0	0	1	4.49678e-06	0.00028372	0.0655392	0.0634464	1	1
HEATR6	0	0	1	0	1	4.5148e-06	0.000284856	0.0658018	0.0636924	1	1
SLC12A3	0	0	0	1	1	4.53666e-06	0.000286236	0.0661205	0.0639908	1	1
FREM1	0	0	1	0	1	4.54803e-06	0.000286953	0.0662861	0.0641458	1	1
DZIP1L	0	0	0	1	1	4.57294e-06	0.000288525	0.0666493	0.0644858	1	1
HHAT	1	0	0	0	1	4.59044e-06	0.000289629	0.0669043	0.0647244	1	1
MYOM2	0	0	1	0	1	4.5979e-06	0.000290099	0.067013	0.064826	1	1
DIS3	0	0	1	0	1	4.66936e-06	0.000294609	0.0680546	0.0657999	1	1
LRRCC1	1	0	0	0	1	4.75035e-06	0.000299718	0.069235	0.0669023	1	1
DZIP1	0	0	0	1	1	4.87002e-06	0.000307269	0.0709791	0.0685288	1	1
POP1	0	0	0	1	1	4.88601e-06	0.000308278	0.0712121	0.0687459	1	1
HERC5	1	0	0	0	1	4.89501e-06	0.000308845	0.0713433	0.0688681	1	1
PMFBP1	0	0	1	0	1	4.92836e-06	0.00031095	0.0718294	0.0693207	1	1
KIF3A	1	0	0	0	1	4.94714e-06	0.000312135	0.0721031	0.0695755	1	1
PAN2	0	0	0	1	1	4.96349e-06	0.000313166	0.0723415	0.0697973	1	1
ANPEP	0	0	1	0	1	4.98665e-06	0.000314628	0.072679	0.0701113	1	1
MOV10L1	1	0	0	0	1	5.01315e-06	0.000316299	0.0730651	0.0704704	1	1
PXDNL	0	0	0	1	1	5.05906e-06	0.000319196	0.0737342	0.0710924	1	1
PRDM15	0	1	0	0	1	5.1654e-06	0.000325905	0.0752841	0.0725315	1	1
ABCC9	1	0	0	0	1	5.17171e-06	0.000326304	0.0753761	0.0726168	1	1
TRPM1	1	0	0	0	1	5.24949e-06	0.000331211	0.0765098	0.0736679	1	1
NCOA7	0	0	0	1	1	5.28448e-06	0.000333419	0.0770197	0.0741403	1	1
MAN2C1	1	0	0	0	1	5.3015e-06	0.000334492	0.0772677	0.07437	1	1
RASAL1	0	0	1	0	1	5.37111e-06	0.000338884	0.0782823	0.0753089	1	1
PDE6C	0	0	0	1	1	5.37144e-06	0.000338905	0.0782871	0.0753133	1	1
B3GALNT2	0	0	0	1	1	5.43446e-06	0.000342881	0.0792056	0.0761626	1	1
DVL3	0	1	0	0	1	5.44796e-06	0.000343733	0.0794024	0.0763444	1	1
QRICH2	1	0	0	0	1	5.50448e-06	0.000347299	0.0802261	0.0771052	1	1
URB2	1	0	0	0	1	5.54637e-06	0.000349942	0.0808367	0.0776687	1	1
GRK6	1	0	0	0	1	5.56245e-06	0.000350957	0.0810711	0.077885	1	1
PKD1	0	1	0	0	1	5.57663e-06	0.000351852	0.0812778	0.0780756	1	1
MCC	0	0	0	1	1	5.63309e-06	0.000355414	0.0821006	0.0788342	1	1
MCM3AP	0	0	1	0	1	5.63367e-06	0.00035545	0.082109	0.0788419	1	1
KIF27	0	0	1	0	1	5.66651e-06	0.000357523	0.0825877	0.0792829	1	1
DYNC1I2	1	0	0	0	1	5.71362e-06	0.000360495	0.0832743	0.0799151	1	1
RGPD3	0	0	0	1	1	5.7224e-06	0.000361049	0.0834023	0.0800329	1	1
CEP112	0	0	0	1	1	5.74686e-06	0.000362592	0.0837588	0.0803609	1	1
ACSL6	1	0	0	0	1	5.75929e-06	0.000363376	0.08394	0.0805276	1	1
SMPD4	1	0	0	0	1	5.76064e-06	0.000363462	0.0839597	0.0805457	1	1
IGF2BP2	0	0	1	0	1	5.87711e-06	0.00037081	0.0856571	0.0821056	1	1
CNT0P1	0	0	1	0	1	5.92543e-06	0.000373859	0.0863614	0.0827521	1	1
MTBP	0	0	1	0	1	5.97727e-06	0.00037713	0.087117	0.0834452	1	1
CEP152	1	0	0	0	1	6.00386e-06	0.000378807	0.0875044	0.0838004	1	1
MPHOSPH9	1	0	0	0	1	6.19538e-06	0.000390891	0.0902958	0.0863553	1	1
ADAMTS17	1	0	0	0	1	6.20035e-06	0.000391204	0.0903682	0.0864214	1	1
MRC2	0	0	0	1	1	6.22649e-06	0.000392854	0.0907492	0.0867696	1	1
LARP1B	0	0	0	1	1	6.23379e-06	0.000393315	0.0908557	0.0868668	1	1
DNM1	0	0	1	0	1	6.28908e-06	0.000396803	0.0916614	0.0876026	1	1
DTL	1	0	0	0	1	6.31056e-06	0.000398158	0.0919745	0.0878883	1	1
AH0K2	0	1	0	0	1	6.3259e-06	0.000399126	0.0921982	0.0880924	1	1
MROH9	0	0	0	1	1	6.33647e-06	0.000399793	0.0923521	0.0882328	1	1
ADAM12	1	0	0	0	1	6.36416e-06	0.00040154	0.0927557	0.0886009	1	1
BUB1	1	0	0	0	1	6.40316e-06	0.000404	0.0933241	0.089119	1	1
MAN2A1	0	0	0	1	1	6.40453e-06	0.000404087	0.0933441	0.0891372	1	1
KIF21A	0	0	0	1	1	6.4184e-06	0.000404962	0.0935463	0.0893214	1	1
BRCA2	1	0	0	0	1	6.42694e-06	0.000405501	0.0936707	0.0894348	1	1
TEX14	1	0	0	0	1	6.4725e-06	0.000408375	0.0943347	0.0900394	1	1
DOCK5	0	0	1	0	1	6.54775e-06	0.000413123	0.0954315	0.0910373	1	1
MMS22L	1	0	0	0	1	6.55117e-06	0.000413339	0.0954814	0.0910826	1	1
MYH7B	0	0	0	1	1	6.63099e-06	0.000418375	0.0966446	0.0921398	1	1
GIGYF1	0	0	1	0	1	6.67828e-06	0.000421359	0.0973339	0.0927656	1	1
PDE6A	1	0	0	0	1	6.79545e-06	0.000428752	0.0990416	0.0943142	1	1
WDR3	0	0	0	1	1	6.90513e-06	0.000435672	0.10064	0.0957615	1	1
UNC13B	0	0	1	0	1	6.91531e-06	0.000436314	0.100789	0.0958957	1	1
PRUNE2	0	0	1	0	1	7.04852e-06	0.000444719	0.10273	0.0976501	1	1
ANK1	0	0	1	0	1	7.10521e-06	0.000448296	0.103556	0.0983957	1	1
DSP	0	0	0	1	1	7.12581e-06	0.000449596	0.103857	0.0986665	1	1
SVIL	1	0	0	0	1	7.12882e-06	0.000449786	0.1039	0.0987061	1	1
SLC4A2	0	0	1	0	1	7.13758e-06	0.000450338	0.104028	0.0988211	1	1
GTF3C3	1	0	0	0	1	7.36591e-06	0.000464744	0.107356	0.101816	1	1
KTN1	1	0	0	0	1	7.53846e-06	0.000475631	0.109871	0.104074	1	1
ARFGEF2	0	1	0	0	1	7.55012e-06	0.000476367	0.110041	0.104226	1	1
PREX2	0	1	0	0	1	7.58583e-06	0.00047862	0.110561	0.104692	1	1
ADAMTS19	0	1	0	0	1	7.6123e-06	0.00048029	0.110947	0.105038	1	1
EEA1	1	0	0	0	1	7.71133e-06	0.000486539	0.11239	0.106329	1	1
ABI3BP	0	1	0	0	1	7.84923e-06	0.000495239	0.1144	0.108124	1	1
SLC26A9	1	0	0	0	1	7.87146e-06	0.000496642	0.114724	0.108413	1	1
UBE3C	0	0	0	1	1	8.01967e-06	0.000505992	0.116884	0.110338	1	1
STAG3	0	0	0	1	1	8.02646e-06	0.000506421	0.116983	0.110426	1	1
TEP1	0	1	0	0	1	8.0489e-06	0.000507837	0.11731	0.110717	1	1
TCERG1	0	0	0	1	1	8.13298e-06	0.000513142	0.118536	0.111807	1	1
MCF2	0	1	0	0	1	8.18268e-06	0.000516278	0.11926	0.11245	1	1
FNDC1	0	0	0	1	1	8.37987e-06	0.000528719	0.122134	0.114999	1	1
SLIT1	0	0	0	1	1	8.56777e-06	0.000540574	0.124873	0.117421	1	1
FLG	1	0	0	0	1	8.60309e-06	0.000542803	0.125388	0.117875	1	1
CAPN2	0	0	1	0	1	8.66699e-06	0.000546835	0.126319	0.118697	1	1
IGFN1	1	0	0	0	1	8.67453e-06	0.00054731	0.126429	0.118793	1	1
ANKAR	1	0	0	0	1	8.73694e-06	0.000551248	0.127338	0.119595	1	1
LRRK1	1	0	0	0	1	8.76868e-06	0.000553251	0.127801	0.120003	1	1
COL23A1	0	0	1	0	1	8.92982e-06	0.000563418	0.13015	0.122068	1	1
LAMC2	1	0	0	0	1	9.11989e-06	0.00057541	0.13292	0.124498	1	1
PARD3B	1	0	0	0	1	9.21212e-06	0.000581229	0.134264	0.125675	1	1
HECTD1	0	1	0	0	1	9.25859e-06	0.000584161	0.134941	0.126267	1	1
IQGAP1	0	0	0	1	1	9.58632e-06	0.000604839	0.139718	0.130433	1	1
GEMIN5	1	0	0	0	1	9.81478e-06	0.000619253	0.143047	0.133325	1	1
CAC01D	0	1	0	0	1	9.89348e-06	0.000624219	0.144195	0.13432	1	1
AKAP13	0	0	0	1	1	1.01188e-05	0.000638436	0.147479	0.13716	1	1
PKD1L1	0	0	1	0	1	1.05279e-05	0.000664245	0.15344	0.142292	1	1
RANBP2	0	1	0	0	1	1.06388e-05	0.000671245	0.155057	0.143679	1	1
DOCK7	1	0	0	0	1	1.07459e-05	0.000678004	0.156619	0.145016	1	1
COL4A6	0	0	1	0	1	1.09841e-05	0.000693031	0.16009	0.14798	1	1
ZAN	0	0	1	0	1	1.11076e-05	0.00070082	0.161889	0.149513	1	1
MYH15	0	0	0	1	1	1.14434e-05	0.000722011	0.166784	0.153669	1	1
UGGT1	1	0	0	0	1	1.16037e-05	0.000732122	0.16912	0.155645	1	1
FRYL	0	0	1	0	1	1.19049e-05	0.000751127	0.17351	0.159346	1	1
HECW2	0	0	1	0	1	1.20231e-05	0.000758583	0.175233	0.160794	1	1
MYO3B	0	0	1	0	1	1.2252e-05	0.000773029	0.17857	0.163592	1	1
COL24A1	0	0	0	1	1	1.2254e-05	0.00077315	0.178598	0.163615	1	1
ASCC3	0	1	0	0	1	1.22562e-05	0.000773293	0.178631	0.163643	1	1
MYO7B	1	0	0	0	1	1.26802e-05	0.000800046	0.184811	0.1688	1	1
ANKRD36	0	0	1	0	1	1.29539e-05	0.000817314	0.1888	0.172111	1	1
TARBP1	1	0	0	0	1	1.30346e-05	0.000822407	0.189976	0.173086	1	1
OBSCN	1	0	1	0	2	5.14862e-05	0.00324847	0.750397	0.173355	1	1
SPAG17	0	0	0	1	1	1.32986e-05	0.000839064	0.193824	0.176264	1	1
D0H11	1	0	0	0	1	1.33962e-05	0.000845217	0.195245	0.177435	1	1
PLEC	1	0	0	0	1	1.40286e-05	0.000885117	0.204462	0.184988	1	1
HERC2	1	0	0	0	1	1.48902e-05	0.000939482	0.21702	0.195168	1	1
D0H8	0	0	0	1	1	1.599e-05	0.00100887	0.23305	0.207979	1	1
VPS13B	0	0	1	0	1	1.75586e-05	0.00110784	0.255911	0.225899	1	1
PIKFYVE	0	0	0	1	1	1.84295e-05	0.00116279	0.268605	0.235674	1	1
COL4A4	0	1	0	0	1	1.84369e-05	0.00116326	0.268712	0.235756	1	1
HERC1	0	0	1	0	1	1.86768e-05	0.0011784	0.272209	0.238427	1	1
NBEAL1	1	0	0	0	1	2.0165e-05	0.00127229	0.293899	0.254788	1	1
DOCK10	0	0	1	0	1	2.25347e-05	0.0014218	0.328436	0.280119	1	1
D0H7	1	0	0	0	1	2.77921e-05	0.00175351	0.405062	0.333302	1	1
TTN	0	0	0	1	1	0.000157514	0.00993818	2.29572	0.900461	1	1
ARF5	0	0	0	0	0	1.48145e-06	9.34708e-05	0.0215918	1	1	1
M6PR	0	0	0	0	0	9.59739e-07	6.05537e-05	0.0139879	1	1	1
FKBP4	0	0	0	0	0	1.19035e-06	7.51039e-05	0.017349	1	1	1
CYP26B1	0	0	0	0	0	1.23186e-06	7.77228e-05	0.017954	1	1	1
NDUFAF7	0	0	0	0	0	1.68086e-06	0.000106052	0.0244981	1	1	1
FUCA2	0	0	0	0	0	2.52403e-06	0.000159251	0.0367869	1	1	1
HS3ST1	0	0	0	0	0	5.18824e-07	3.27347e-05	0.00756171	1	1	1
SEMA3F	0	0	0	0	0	3.73494e-06	0.000235652	0.0544356	1	1	1
CFTR	0	0	0	0	0	8.12284e-06	0.000512502	0.118388	1	1	1
CYP51A1	0	0	0	0	0	2.26503e-06	0.00014291	0.0330121	1	1	1
USP28	0	0	0	0	0	7.43871e-06	0.000469338	0.108417	1	1	1
SLC7A2	0	0	0	0	0	1.63927e-06	0.000103428	0.0238919	1	1	1
CCL18	0	0	0	0	0	3.49003e-07	2.202e-05	0.00508661	1	1	1
SENP1	0	0	0	0	0	3.09488e-06	0.000195268	0.045107	1	1	1
PDK4	0	0	0	0	0	2.58921e-06	0.000163363	0.0377369	1	1	1
USH1C	0	0	0	0	0	3.32232e-06	0.000209618	0.0484218	1	1	1
RALA	0	0	0	0	0	8.82262e-07	5.56654e-05	0.0128587	1	1	1
BAIAP2L1	0	0	0	0	0	3.52555e-06	0.000222441	0.0513838	1	1	1
CACNG3	0	0	0	0	0	1.13646e-06	7.17041e-05	0.0165636	1	1	1
TMEM132A	0	0	0	0	0	2.72529e-06	0.000171949	0.0397202	1	1	1
DVL2	0	0	0	0	0	1.77482e-06	0.00011198	0.0258674	1	1	1
RPAP3	0	0	0	0	0	2.91421e-06	0.000183869	0.0424738	1	1	1
PRSS21	0	0	0	0	0	7.40541e-07	4.67237e-05	0.0107932	1	1	1
HOXA11	0	0	0	0	0	5.53282e-07	3.49088e-05	0.00806393	1	1	1
CX3CL1	0	0	0	0	0	1.01236e-06	6.38738e-05	0.0147549	1	1	1
COPZ2	0	0	0	0	0	1.0728e-06	6.76872e-05	0.0156357	1	1	1
TRAPPC6A	0	0	0	0	0	7.00429e-07	4.41929e-05	0.0102085	1	1	1
SPATA20	0	0	0	0	0	3.4475e-06	0.000217516	0.0502463	1	1	1
CEACAM7	0	0	0	0	0	8.30174e-07	5.2379e-05	0.0120995	1	1	1
RHBDD2	0	0	0	0	0	9.44756e-07	5.96084e-05	0.0137695	1	1	1
TSR3	0	0	0	0	0	5.4707e-07	3.45168e-05	0.00797338	1	1	1
OSBPL7	0	0	0	0	0	3.93042e-06	0.000247986	0.0572848	1	1	1
YBX2	0	0	0	0	0	1.5282e-06	9.64199e-05	0.022273	1	1	1
ITGA3	0	0	0	0	0	4.64783e-06	0.00029325	0.0677407	1	1	1
KRT33A	0	0	0	0	0	1.22032e-06	7.6995e-05	0.0177859	1	1	1
LRRC23	0	0	0	0	0	1.03663e-06	6.54051e-05	0.0151086	1	1	1
TFAP2D	0	0	0	0	0	1.32232e-06	8.34307e-05	0.0192725	1	1	1
CRY1	0	0	0	0	0	3.84308e-06	0.000242475	0.0560117	1	1	1
PGLYRP1	0	0	0	0	0	6.20398e-07	3.91434e-05	0.00904211	1	1	1
STARD3NL	0	0	0	0	0	9.758e-07	6.15671e-05	0.014222	1	1	1
CAMK1G	0	0	0	0	0	4.34204e-06	0.000273957	0.063284	1	1	1
CD74	0	0	0	0	0	2.56227e-06	0.000161664	0.0373443	1	1	1
FAM76A	0	0	0	0	0	1.20294e-06	7.58984e-05	0.0175325	1	1	1
CPA1	0	0	0	0	0	2.80831e-06	0.000177187	0.0409303	1	1	1
SYPL1	0	0	0	0	0	1.37112e-06	8.65097e-05	0.0199837	1	1	1
RANBP9	0	0	0	0	0	2.26341e-06	0.000142807	0.0329885	1	1	1
CD4	0	0	0	0	0	1.07162e-06	6.76127e-05	0.0156185	1	1	1
TSPAN9	0	0	0	0	0	6.08626e-07	3.84006e-05	0.00887055	1	1	1
QPCTL	0	0	0	0	0	1.15725e-06	7.30152e-05	0.0168665	1	1	1
PPP5C	0	0	0	0	0	2.18951e-06	0.000138145	0.0319115	1	1	1
UBR7	0	0	0	0	0	2.29412e-06	0.000144745	0.0334361	1	1	1
MAP4K5	0	0	0	0	0	4.16979e-06	0.000263089	0.0607735	1	1	1
INMT	0	0	0	0	0	5.59343e-07	3.52912e-05	0.00815226	1	1	1
ERCC1	0	0	0	0	0	1.2112e-06	7.64191e-05	0.0176528	1	1	1
GPRC5A	0	0	0	0	0	6.80131e-07	4.29121e-05	0.0099127	1	1	1
HEBP1	0	0	0	0	0	4.26329e-07	2.68988e-05	0.00621362	1	1	1
COX15	0	0	0	0	0	2.52277e-06	0.000159172	0.0367686	1	1	1
MS4A12	0	0	0	0	0	9.77262e-07	6.16593e-05	0.0142433	1	1	1
XYLT2	0	0	0	0	0	2.30475e-06	0.000145416	0.0335911	1	1	1
SCTR	0	0	0	0	0	3.30771e-06	0.000208696	0.0482088	1	1	1
RALBP1	0	0	0	0	0	1.6431e-06	0.00010367	0.0239477	1	1	1
PSD	0	0	0	0	0	4.47026e-06	0.000282046	0.0651527	1	1	1
SYT13	0	0	0	0	0	1.15037e-06	7.25813e-05	0.0167663	1	1	1
SLC7A9	0	0	0	0	0	1.52706e-06	9.63484e-05	0.0222565	1	1	1
RTFDC1	0	0	0	0	0	1.53917e-06	9.71124e-05	0.022433	1	1	1
RB1CC1	0	0	0	0	0	5.39767e-06	0.00034056	0.0786694	1	1	1
AKAP11	0	0	0	0	0	3.59713e-06	0.000226957	0.052427	1	1	1
PIGQ	0	0	0	0	0	1.34327e-06	8.47519e-05	0.0195777	1	1	1
CDH17	0	0	0	0	0	4.17052e-06	0.000263134	0.060784	1	1	1
B4GALT7	0	0	0	0	0	2.02825e-06	0.000127971	0.0295612	1	1	1
FAM13B	0	0	0	0	0	6.21063e-06	0.000391853	0.0905181	1	1	1
CHPF2	0	0	0	0	0	2.9168e-06	0.000184032	0.0425114	1	1	1
LRRC7	0	0	0	0	0	5.99297e-06	0.00037812	0.0873458	1	1	1
GABARAPL2	0	0	0	0	0	7.87251e-07	4.96708e-05	0.0114739	1	1	1
FAM136A	0	0	0	0	0	5.18953e-07	3.27428e-05	0.00756358	1	1	1
OTC	0	0	0	0	0	1.59438e-06	0.000100596	0.0232376	1	1	1
TTC17	0	0	0	0	0	4.57332e-06	0.000288549	0.0666547	1	1	1
HOXC8	0	0	0	0	0	8.68135e-07	5.47741e-05	0.0126528	1	1	1
BOD1L1	0	0	0	0	0	4.80828e-06	0.000303374	0.0700793	1	1	1
RTN4R	0	0	0	0	0	5.54073e-07	3.49587e-05	0.00807545	1	1	1
PSMA4	0	0	0	0	0	1.59403e-06	0.000100574	0.0232326	1	1	1
ZPBP	0	0	0	0	0	1.56494e-06	9.8738e-05	0.0228085	1	1	1
LCP2	0	0	0	0	0	6.631e-06	0.000418376	0.0966449	1	1	1
DCN	0	0	0	0	0	1.87342e-06	0.000118201	0.0273045	1	1	1
TNFRSF17	0	0	0	0	0	3.68373e-07	2.32421e-05	0.00536893	1	1	1
MRPS10	0	0	0	0	0	1.01559e-06	6.40777e-05	0.0148019	1	1	1
GRN	0	0	0	0	0	2.45383e-06	0.000154822	0.0357639	1	1	1
THAP3	0	0	0	0	0	5.03704e-07	3.17807e-05	0.00734133	1	1	1
VAMP3	0	0	0	0	0	5.10319e-07	3.21981e-05	0.00743775	1	1	1
UTS2	0	0	0	0	0	3.77532e-07	2.382e-05	0.00550242	1	1	1
RCN1	0	0	0	0	0	8.12952e-07	5.12924e-05	0.0118485	1	1	1
RFC2	0	0	0	0	0	2.01363e-06	0.000127048	0.029348	1	1	1
PPP1R3F	0	0	0	0	0	8.52802e-07	5.38067e-05	0.0124293	1	1	1
KIAA2022	0	0	0	0	0	2.48959e-06	0.000157078	0.0362851	1	1	1
ARHGEF5	0	0	0	0	0	5.19316e-06	0.000327657	0.0756887	1	1	1
NFE2L3	0	0	0	0	0	1.0275e-06	6.48293e-05	0.0149756	1	1	1
TLL1	0	0	0	0	0	7.92393e-06	0.000499952	0.115489	1	1	1
N0T	0	0	0	0	0	4.82486e-07	3.04419e-05	0.00703209	1	1	1
CBLN4	0	0	0	0	0	4.90929e-07	3.09746e-05	0.00715514	1	1	1
CLDN11	0	0	0	0	0	9.74078e-07	6.14584e-05	0.0141969	1	1	1
RELT	0	0	0	0	0	2.09684e-06	0.000132298	0.0305608	1	1	1
YIPF1	0	0	0	0	0	1.41848e-06	8.94977e-05	0.020674	1	1	1
INPP4A	0	0	0	0	0	5.51372e-06	0.000347882	0.0803608	1	1	1
SLC2A3	0	0	0	0	0	1.0411e-06	6.56873e-05	0.0151738	1	1	1
G011	0	0	0	0	0	6.92184e-07	4.36727e-05	0.0100884	1	1	1
CREB3L3	0	0	0	0	0	1.49059e-06	9.40472e-05	0.0217249	1	1	1
HDAC7	0	0	0	0	0	3.73368e-06	0.000235572	0.0544172	1	1	1
MRPS35	0	0	0	0	0	1.34156e-06	8.46443e-05	0.0195528	1	1	1
APPBP2	0	0	0	0	0	2.72622e-06	0.000172008	0.0397338	1	1	1
CA11	0	0	0	0	0	1.71065e-06	0.000107931	0.0249321	1	1	1
ISOC2	0	0	0	0	0	8.0697e-07	5.09149e-05	0.0117614	1	1	1
CD22	0	0	0	0	0	2.98025e-06	0.000188036	0.0434362	1	1	1
GSC2	0	0	0	0	0	2.64656e-07	1.66982e-05	0.00385728	1	1	1
ZFY	0	0	0	0	0	1.21805e-06	7.68518e-05	0.0177528	1	1	1
KCNQ1	0	0	0	0	0	1.42829e-06	9.01162e-05	0.0208168	1	1	1
TRPM5	0	0	0	0	0	2.0914e-06	0.000131955	0.0304816	1	1	1
TRIB2	0	0	0	0	0	6.55204e-07	4.13394e-05	0.00954941	1	1	1
OTUD5	0	0	0	0	0	1.69858e-06	0.00010717	0.0247562	1	1	1
GPKOW	0	0	0	0	0	1.78537e-06	0.000112646	0.0260212	1	1	1
AQR	0	0	0	0	0	6.14024e-06	0.000387412	0.0894922	1	1	1
ST6GAL0C1	0	0	0	0	0	2.18823e-06	0.000138064	0.0318929	1	1	1
MBD3	0	0	0	0	0	5.04156e-07	3.18092e-05	0.00734792	1	1	1
LMCD1	0	0	0	0	0	1.01067e-06	6.37669e-05	0.0147301	1	1	1
PSMC4	0	0	0	0	0	1.59825e-06	0.00010084	0.023294	1	1	1
FNDC8	0	0	0	0	0	6.18732e-07	3.90382e-05	0.00901783	1	1	1
CAMKK1	0	0	0	0	0	1.37727e-06	8.68972e-05	0.0200733	1	1	1
ACAP1	0	0	0	0	0	2.4399e-06	0.000153943	0.0355608	1	1	1
DERL2	0	0	0	0	0	9.24527e-07	5.83321e-05	0.0134747	1	1	1
NOX3	0	0	0	0	0	4.54125e-06	0.000286526	0.0661874	1	1	1
KDM4B	0	0	0	0	0	2.29279e-06	0.000144661	0.0334167	1	1	1
ICAM3	0	0	0	0	0	1.30696e-06	8.2461e-05	0.0190485	1	1	1
CTTNBP2	0	0	0	0	0	7.01695e-06	0.000442727	0.10227	1	1	1
ACTL6B	0	0	0	0	0	3.42677e-06	0.000216209	0.0499442	1	1	1
KIF22	0	0	0	0	0	2.35064e-06	0.000148311	0.0342599	1	1	1
PRSS22	0	0	0	0	0	5.79696e-07	3.65753e-05	0.00844889	1	1	1
YTHDC2	0	0	0	0	0	9.03456e-06	0.000570026	0.131676	1	1	1
MEF2B	0	0	0	0	0	9.91786e-07	6.25757e-05	0.014455	1	1	1
TMEM161A	0	0	0	0	0	1.65798e-06	0.000104608	0.0241646	1	1	1
FOXJ2	0	0	0	0	0	1.77579e-06	0.000112042	0.0258817	1	1	1
TNFRSF1A	0	0	0	0	0	8.76716e-07	5.53155e-05	0.0127779	1	1	1
GOLGA5	0	0	0	0	0	4.21017e-06	0.000265636	0.061362	1	1	1
CELSR3	0	0	0	0	0	8.63915e-06	0.000545078	0.125913	1	1	1
PPP2R5B	0	0	0	0	0	2.23584e-06	0.000141068	0.0325867	1	1	1
PYGM	0	0	0	0	0	4.07786e-06	0.000257289	0.0594336	1	1	1
BCL3	0	0	0	0	0	1.27489e-06	8.0438e-05	0.0185812	1	1	1
PIGB	0	0	0	0	0	2.23206e-06	0.00014083	0.0325316	1	1	1
PDZD4	0	0	0	0	0	2.96677e-06	0.000187185	0.0432398	1	1	1
PRLH	0	0	0	0	0	8.38498e-07	5.29042e-05	0.0122209	1	1	1
FSTL3	0	0	0	0	0	3.58552e-07	2.26224e-05	0.00522578	1	1	1
EPHA8	0	0	0	0	0	2.81188e-06	0.000177412	0.0409823	1	1	1
TRIP13	0	0	0	0	0	1.24837e-06	7.87643e-05	0.0181946	1	1	1
VASH1	0	0	0	0	0	1.27466e-06	8.04232e-05	0.0185778	1	1	1
KRT14	0	0	0	0	0	1.21505e-06	7.6662e-05	0.0177089	1	1	1
KRT20	0	0	0	0	0	1.38286e-06	8.725e-05	0.0201547	1	1	1
SPP2	0	0	0	0	0	2.80291e-06	0.000176847	0.0408516	1	1	1
HSD17B10	0	0	0	0	0	1.09742e-06	6.92406e-05	0.0159946	1	1	1
FGF4	0	0	0	0	0	5.8845e-07	3.71276e-05	0.00857648	1	1	1
NMRK2	0	0	0	0	0	6.04894e-07	3.81651e-05	0.00881614	1	1	1
ST6GAL1	0	0	0	0	0	1.96238e-06	0.000123814	0.0286011	1	1	1
TIMM21	0	0	0	0	0	1.60156e-06	0.000101048	0.0233422	1	1	1
BPIFB2	0	0	0	0	0	1.61159e-06	0.000101681	0.0234884	1	1	1
REXO1	0	0	0	0	0	1.71261e-06	0.000108056	0.0249608	1	1	1
MKRN2	0	0	0	0	0	1.06357e-06	6.71048e-05	0.0155012	1	1	1
GPATCH1	0	0	0	0	0	3.7653e-06	0.000237568	0.0548781	1	1	1
KEAP1	0	0	0	0	0	1.69782e-06	0.000107122	0.0247452	1	1	1
P2RY10	0	0	0	0	0	5.19731e-07	3.27919e-05	0.00757493	1	1	1
TNS1	0	0	0	0	0	1.21364e-05	0.000765732	0.176884	1	1	1
NGFR	0	0	0	0	0	1.22589e-06	7.7346e-05	0.0178669	1	1	1
NTN1	0	0	0	0	0	8.37461e-07	5.28388e-05	0.0122058	1	1	1
ISOC1	0	0	0	0	0	1.56674e-06	9.88516e-05	0.0228347	1	1	1
TRO	0	0	0	0	0	2.33483e-06	0.000147314	0.0340295	1	1	1
MNT	0	0	0	0	0	6.9331e-07	4.37437e-05	0.0101048	1	1	1
LAPTM4A	0	0	0	0	0	8.51347e-07	5.37149e-05	0.0124081	1	1	1
ADAM7	0	0	0	0	0	2.74965e-06	0.000173486	0.0400754	1	1	1
ASNS	0	0	0	0	0	2.80272e-06	0.000176835	0.0408489	1	1	1
PTPN18	0	0	0	0	0	4.07643e-06	0.000257198	0.0594127	1	1	1
SCT	0	0	0	0	0	7.34591e-08	4.63483e-06	0.00107064	1	1	1
STK10	0	0	0	0	0	7.2615e-06	0.000458157	0.105834	1	1	1
TBX21	0	0	0	0	0	1.459e-06	9.20543e-05	0.0212646	1	1	1
CA12	0	0	0	0	0	1.83967e-06	0.000116072	0.0268126	1	1	1
MAP2K5	0	0	0	0	0	3.73257e-06	0.000235503	0.0544012	1	1	1
C12ORF5	0	0	0	0	0	5.09944e-07	3.21744e-05	0.00743229	1	1	1
FGF20	0	0	0	0	0	3.06501e-07	1.93383e-05	0.00446715	1	1	1
CPB2	0	0	0	0	0	2.08973e-06	0.000131849	0.0304572	1	1	1
FAM107B	0	0	0	0	0	8.16353e-07	5.15069e-05	0.0118981	1	1	1
CDK13	0	0	0	0	0	4.15603e-06	0.000262221	0.060573	1	1	1
CRYBG3	0	0	0	0	0	4.87207e-06	0.000307398	0.071009	1	1	1
CRYBG3	0	0	0	0	0	4.87207e-06	0.000307398	0.071009	1	1	1
TSPAN32	0	0	0	0	0	8.46658e-07	5.3419e-05	0.0123398	1	1	1
TRAM2	0	0	0	0	0	1.78777e-06	0.000112798	0.0260563	1	1	1
CLDN18	0	0	0	0	0	1.45856e-06	9.20265e-05	0.0212581	1	1	1
ROPN1	0	0	0	0	0	1.2808e-06	8.0811e-05	0.0186674	1	1	1
NDUFB4	0	0	0	0	0	1.08028e-06	6.81594e-05	0.0157448	1	1	1
ERLEC1	0	0	0	0	0	2.44682e-06	0.00015438	0.0356617	1	1	1
CLIC5	0	0	0	0	0	8.72883e-07	5.50736e-05	0.012722	1	1	1
TMEM131	0	0	0	0	0	9.79166e-06	0.000617795	0.142711	1	1	1
TMEM38A	0	0	0	0	0	7.96982e-07	5.02847e-05	0.0116158	1	1	1
ACTR6	0	0	0	0	0	2.70419e-06	0.000170618	0.0394128	1	1	1
FAP	0	0	0	0	0	8.32672e-06	0.000525366	0.121359	1	1	1
DMRT3	0	0	0	0	0	8.65981e-07	5.46382e-05	0.0126214	1	1	1
GAL3ST2	0	0	0	0	0	1.90643e-06	0.000120284	0.0277857	1	1	1
UHRF1BP1	0	0	0	0	0	4.18595e-06	0.000264108	0.061009	1	1	1
OSTM1	0	0	0	0	0	1.72757e-06	0.000108999	0.0251788	1	1	1
IMPG2	0	0	0	0	0	5.23209e-06	0.000330113	0.0762561	1	1	1
SLC13A1	0	0	0	0	0	4.11533e-06	0.000259652	0.0599797	1	1	1
PCDHB4	0	0	0	0	0	1.36059e-06	8.58448e-05	0.0198302	1	1	1
PCDHB2	0	0	0	0	0	1.02319e-06	6.45572e-05	0.0149127	1	1	1
HSPB11	0	0	0	0	0	6.98862e-07	4.4094e-05	0.0101857	1	1	1
STRADB	0	0	0	0	0	4.13058e-06	0.000260614	0.0602019	1	1	1
C4ORF6	0	0	0	0	0	1.39491e-07	8.80104e-06	0.00203304	1	1	1
PLOD1	0	0	0	0	0	2.44705e-06	0.000154394	0.035665	1	1	1
OXCT1	0	0	0	0	0	2.58484e-06	0.000163088	0.0376733	1	1	1
ZNF416	0	0	0	0	0	1.29094e-06	8.14507e-05	0.0188151	1	1	1
KIAA1467	0	0	0	0	0	1.93896e-06	0.000122337	0.0282598	1	1	1
PILRA	0	0	0	0	0	1.79676e-06	0.000113365	0.0261873	1	1	1
RRN3	0	0	0	0	0	2.00355e-06	0.000126412	0.0292012	1	1	1
MOGAT2	0	0	0	0	0	1.39372e-06	8.79353e-05	0.0203131	1	1	1
AQP2	0	0	0	0	0	7.99831e-07	5.04645e-05	0.0116573	1	1	1
DIMT1	0	0	0	0	0	2.01633e-06	0.000127218	0.0293874	1	1	1
EIF2AK1	0	0	0	0	0	1.87588e-06	0.000118356	0.0273403	1	1	1
NME8	0	0	0	0	0	3.10205e-06	0.000195721	0.0452115	1	1	1
EPDR1	0	0	0	0	0	5.61448e-07	3.5424e-05	0.00818293	1	1	1
MRPL28	0	0	0	0	0	6.75374e-07	4.2612e-05	0.00984338	1	1	1
HBQ1	0	0	0	0	0	1.7255e-07	1.08868e-05	0.00251486	1	1	1
CEACAM6	0	0	0	0	0	1.05076e-06	6.62966e-05	0.0153145	1	1	1
RBM22	0	0	0	0	0	3.30494e-06	0.000208522	0.0481685	1	1	1
HSD17B2	0	0	0	0	0	1.29632e-06	8.179e-05	0.0188935	1	1	1
ZW10	0	0	0	0	0	4.061e-06	0.000256225	0.0591879	1	1	1
ITGB4	0	0	0	0	0	8.08453e-06	0.000510085	0.11783	1	1	1
PPP1R15A	0	0	0	0	0	1.43468e-06	9.05199e-05	0.0209101	1	1	1
TRIP6	0	0	0	0	0	2.39366e-06	0.000151025	0.0348869	1	1	1
ADAM11	0	0	0	0	0	4.25137e-06	0.000268236	0.0619624	1	1	1
SLC22A4	0	0	0	0	0	3.00264e-06	0.000189448	0.0437625	1	1	1
CETP	0	0	0	0	0	2.83234e-06	0.000178703	0.0412805	1	1	1
MT3	0	0	0	0	0	4.1366e-07	2.60995e-05	0.00602897	1	1	1
TFAP2C	0	0	0	0	0	1.43371e-06	9.04586e-05	0.0208959	1	1	1
SULT2B1	0	0	0	0	0	1.13686e-06	7.17287e-05	0.0165693	1	1	1
EPS8L1	0	0	0	0	0	3.15971e-06	0.000199358	0.0460518	1	1	1
REM1	0	0	0	0	0	8.67592e-07	5.47398e-05	0.0126449	1	1	1
PDRG1	0	0	0	0	0	6.10182e-07	3.84988e-05	0.00889322	1	1	1
PPP1R13B	0	0	0	0	0	5.19721e-06	0.000327912	0.0757478	1	1	1
TGM6	0	0	0	0	0	1.72362e-06	0.00010875	0.0251213	1	1	1
RALGAPA2	0	0	0	0	0	5.55094e-06	0.000350231	0.0809033	1	1	1
ESF1	0	0	0	0	0	2.05727e-06	0.000129801	0.0299841	1	1	1
SIRT4	0	0	0	0	0	9.66911e-07	6.10063e-05	0.0140924	1	1	1
TRMT6	0	0	0	0	0	1.51384e-06	9.55143e-05	0.0220638	1	1	1
HAUS5	0	0	0	0	0	3.05519e-06	0.000192764	0.0445285	1	1	1
UQCRC1	0	0	0	0	0	2.04765e-06	0.000129195	0.029844	1	1	1
LAG3	0	0	0	0	0	1.37846e-06	8.69726e-05	0.0200907	1	1	1
MLF2	0	0	0	0	0	9.15468e-07	5.77605e-05	0.0133427	1	1	1
OTUB2	0	0	0	0	0	1.36067e-06	8.58498e-05	0.0198313	1	1	1
TFAP4	0	0	0	0	0	8.20053e-07	5.17404e-05	0.011952	1	1	1
PDCD7	0	0	0	0	0	1.24831e-06	7.87605e-05	0.0181937	1	1	1
SPG21	0	0	0	0	0	1.54836e-06	9.76922e-05	0.0225669	1	1	1
CHRD	0	0	0	0	0	8.45029e-06	0.000533162	0.123161	1	1	1
THPO	0	0	0	0	0	1.93659e-06	0.000122187	0.0282253	1	1	1
GNPTG	0	0	0	0	0	9.05966e-07	5.71609e-05	0.0132042	1	1	1
GOLGA3	0	0	0	0	0	7.79713e-06	0.000491952	0.113641	1	1	1
EFNB1	0	0	0	0	0	9.07751e-07	5.72736e-05	0.0132302	1	1	1
GLG1	0	0	0	0	0	6.85449e-06	0.000432477	0.0999022	1	1	1
0T14	0	0	0	0	0	2.85528e-07	1.80151e-05	0.00416149	1	1	1
AASDH	0	0	0	0	0	3.22367e-06	0.000203394	0.0469841	1	1	1
DLD	0	0	0	0	0	3.51709e-06	0.000221907	0.0512606	1	1	1
ABCC6	0	0	0	0	0	3.73433e-06	0.000235614	0.0544267	1	1	1
CMTM6	0	0	0	0	0	5.373e-07	3.39004e-05	0.00783099	1	1	1
MYO15A	0	0	0	0	0	1.00566e-05	0.000634512	0.146572	1	1	1
APOH	0	0	0	0	0	1.69889e-06	0.00010719	0.0247608	1	1	1
SPAG7	0	0	0	0	0	6.7931e-07	4.28604e-05	0.00990075	1	1	1
CCDC80	0	0	0	0	0	2.84565e-06	0.000179544	0.0414745	1	1	1
HAUS4	0	0	0	0	0	1.25462e-06	7.91587e-05	0.0182857	1	1	1
CEBPE	0	0	0	0	0	6.88773e-07	4.34574e-05	0.0100387	1	1	1
OSGEP	0	0	0	0	0	1.37366e-06	8.66699e-05	0.0200207	1	1	1
G2E3	0	0	0	0	0	2.81224e-06	0.000177435	0.0409876	1	1	1
TGM1	0	0	0	0	0	2.54246e-06	0.000160414	0.0370555	1	1	1
TBX15	0	0	0	0	0	2.25956e-06	0.000142564	0.0329324	1	1	1
TEKT2	0	0	0	0	0	1.55633e-06	9.81951e-05	0.0226831	1	1	1
UNC13D	0	0	0	0	0	6.1757e-06	0.000389649	0.090009	1	1	1
XYLB	0	0	0	0	0	2.66137e-06	0.000167916	0.0387886	1	1	1
OR1I1	0	0	0	0	0	3.29684e-07	2.0801e-05	0.00480504	1	1	1
ADH1A	0	0	0	0	0	1.87373e-06	0.000118221	0.0273091	1	1	1
KRT23	0	0	0	0	0	1.50183e-06	9.47563e-05	0.0218887	1	1	1
CDC6	0	0	0	0	0	1.87439e-06	0.000118263	0.0273187	1	1	1
AAAS	0	0	0	0	0	3.10724e-06	0.000196048	0.0452871	1	1	1
CBX5	0	0	0	0	0	6.54956e-07	4.13237e-05	0.00954578	1	1	1
KLHL20	0	0	0	0	0	4.44866e-06	0.000280684	0.0648379	1	1	1
DHPS	0	0	0	0	0	9.58427e-07	6.0471e-05	0.0139688	1	1	1
PSMD5	0	0	0	0	0	2.7392e-06	0.000172827	0.039923	1	1	1
0NS	0	0	0	0	0	1.50958e-06	9.52453e-05	0.0220017	1	1	1
SEMA4G	0	0	0	0	0	3.81781e-06	0.000240881	0.0556434	1	1	1
TPSD1	0	0	0	0	0	5.82022e-07	3.67221e-05	0.0084828	1	1	1
GSTA3	0	0	0	0	0	9.53099e-07	6.01348e-05	0.0138911	1	1	1
MAPK13	0	0	0	0	0	1.98886e-06	0.000125485	0.0289871	1	1	1
TMEM14A	0	0	0	0	0	5.97549e-07	3.77017e-05	0.0087091	1	1	1
PRRT1	0	0	0	0	0	4.87045e-07	3.07296e-05	0.00709853	1	1	1
ZNF184	0	0	0	0	0	1.62843e-06	0.000102744	0.0237339	1	1	1
VCL	0	0	0	0	0	5.22763e-06	0.000329832	0.0761911	1	1	1
SIRT1	0	0	0	0	0	2.1951e-06	0.000138498	0.031993	1	1	1
TGFBR3	0	0	0	0	0	4.0212e-06	0.000253714	0.0586078	1	1	1
TMED1	0	0	0	0	0	5.08572e-07	3.20878e-05	0.00741228	1	1	1
MZF1	0	0	0	0	0	1.61142e-06	0.000101671	0.023486	1	1	1
OCEL1	0	0	0	0	0	7.93061e-07	5.00374e-05	0.0115586	1	1	1
STX1B	0	0	0	0	0	1.26596e-06	7.98744e-05	0.018451	1	1	1
BCL7C	0	0	0	0	0	9.17636e-07	5.78973e-05	0.0133743	1	1	1
EF02	0	0	0	0	0	3.2707e-07	2.06362e-05	0.00476695	1	1	1
ATP5D	0	0	0	0	0	2.12347e-07	1.33978e-05	0.0030949	1	1	1
AMELY	0	0	0	0	0	4.32698e-07	2.73007e-05	0.00630645	1	1	1
FGF22	0	0	0	0	0	2.22181e-07	1.40183e-05	0.00323822	1	1	1
C19ORF77	0	0	0	0	0	4.47555e-08	2.8238e-06	0.000652298	1	1	1
NDUFB7	0	0	0	0	0	2.36958e-07	1.49506e-05	0.00345359	1	1	1
TECR	0	0	0	0	0	1.35332e-06	8.53863e-05	0.0197242	1	1	1
TIMM13	0	0	0	0	0	2.53868e-07	1.60176e-05	0.00370006	1	1	1
CDC34	0	0	0	0	0	4.1419e-07	2.61329e-05	0.0060367	1	1	1
MISP	0	0	0	0	0	9.49099e-07	5.98824e-05	0.0138328	1	1	1
POLR2E	0	0	0	0	0	6.74817e-07	4.25769e-05	0.00983526	1	1	1
GADD45B	0	0	0	0	0	4.30572e-07	2.71665e-05	0.00627546	1	1	1
MADCAM1	0	0	0	0	0	3.30225e-07	2.08352e-05	0.00481293	1	1	1
MAPK12	0	0	0	0	0	1.90982e-06	0.000120498	0.0278351	1	1	1
SERPIND1	0	0	0	0	0	8.66612e-07	5.4678e-05	0.0126306	1	1	1
S0P29	0	0	0	0	0	8.53871e-07	5.38741e-05	0.0124449	1	1	1
THAP7	0	0	0	0	0	8.5221e-07	5.37693e-05	0.0124207	1	1	1
MMP11	0	0	0	0	0	1.38922e-06	8.76514e-05	0.0202475	1	1	1
MIF	0	0	0	0	0	2.29179e-07	1.44598e-05	0.00334022	1	1	1
DDTL	0	0	0	0	0	1.90864e-07	1.20423e-05	0.00278178	1	1	1
GSTT2	0	0	0	0	0	3.94364e-07	2.4882e-05	0.00574774	1	1	1
OSM	0	0	0	0	0	4.36608e-07	2.75473e-05	0.00636343	1	1	1
SF3A1	0	0	0	0	0	2.60828e-06	0.000164567	0.0380149	1	1	1
USP18	0	0	0	0	0	1.14801e-06	7.24325e-05	0.0167319	1	1	1
SEC14L3	0	0	0	0	0	1.80044e-06	0.000113597	0.0262408	1	1	1
SNRPD3	0	0	0	0	0	5.73532e-07	3.61864e-05	0.00835906	1	1	1
MAPK1	0	0	0	0	0	1.03103e-06	6.50517e-05	0.0150269	1	1	1
TCN2	0	0	0	0	0	1.61008e-06	0.000101586	0.0234664	1	1	1
CRYBB3	0	0	0	0	0	9.13484e-07	5.76353e-05	0.0133138	1	1	1
MORC2	0	0	0	0	0	3.89407e-06	0.000245692	0.0567549	1	1	1
SLC25A1	0	0	0	0	0	1.00594e-06	6.34687e-05	0.0146613	1	1	1
PLA2G3	0	0	0	0	0	1.84678e-06	0.000116521	0.0269163	1	1	1
LGALS2	0	0	0	0	0	4.44202e-07	2.80264e-05	0.00647411	1	1	1
PDXP	0	0	0	0	0	2.94187e-07	1.85614e-05	0.00428769	1	1	1
ASPHD2	0	0	0	0	0	9.17677e-07	5.78999e-05	0.0133749	1	1	1
LGALS1	0	0	0	0	0	5.85406e-07	3.69356e-05	0.00853212	1	1	1
PIK3IP1	0	0	0	0	0	7.54154e-07	4.75825e-05	0.0109916	1	1	1
SRRD	0	0	0	0	0	8.58848e-07	5.41881e-05	0.0125174	1	1	1
CRYBB1	0	0	0	0	0	1.02562e-06	6.47105e-05	0.0149481	1	1	1
ANKRD54	0	0	0	0	0	1.25651e-06	7.92783e-05	0.0183133	1	1	1
MICALL1	0	0	0	0	0	2.13073e-06	0.000134436	0.0310548	1	1	1
CENPM	0	0	0	0	0	7.47381e-07	4.71552e-05	0.0108929	1	1	1
DMC1	0	0	0	0	0	1.92898e-06	0.000121707	0.0281144	1	1	1
HSCB	0	0	0	0	0	8.82468e-07	5.56784e-05	0.0128617	1	1	1
TOMM22	0	0	0	0	0	5.07024e-07	3.19901e-05	0.00738972	1	1	1
RTDR1	0	0	0	0	0	7.67806e-07	4.84439e-05	0.0111905	1	1	1
XBP1	0	0	0	0	0	1.00354e-06	6.33172e-05	0.0146263	1	1	1
RTCB	0	0	0	0	0	1.90172e-06	0.000119987	0.027717	1	1	1
JOSD1	0	0	0	0	0	7.87417e-07	4.96813e-05	0.0114764	1	1	1
GTPBP1	0	0	0	0	0	2.07014e-06	0.000130613	0.0301717	1	1	1
D0L4	0	0	0	0	0	4.18198e-07	2.63858e-05	0.00609512	1	1	1
C22ORF31	0	0	0	0	0	8.8649e-07	5.59322e-05	0.0129203	1	1	1
MIOX	0	0	0	0	0	1.55222e-06	9.79354e-05	0.0226231	1	1	1
RHBDD3	0	0	0	0	0	6.71248e-07	4.23517e-05	0.00978325	1	1	1
APOBEC3D	0	0	0	0	0	1.63465e-06	0.000103136	0.0238245	1	1	1
RASL10A	0	0	0	0	0	3.60615e-07	2.27526e-05	0.00525585	1	1	1
HMGXB4	0	0	0	0	0	1.88904e-06	0.000119187	0.0275323	1	1	1
BIK	0	0	0	0	0	4.77847e-07	3.01493e-05	0.00696448	1	1	1
HMOX1	0	0	0	0	0	8.79059e-07	5.54633e-05	0.012812	1	1	1
NIPS0P1	0	0	0	0	0	1.53795e-06	9.70352e-05	0.0224151	1	1	1
MCM5	0	0	0	0	0	2.73404e-06	0.000172502	0.0398479	1	1	1
ARSA	0	0	0	0	0	1.5571e-06	9.82439e-05	0.0226943	1	1	1
RASD2	0	0	0	0	0	3.71874e-07	2.3463e-05	0.00541995	1	1	1
TTLL12	0	0	0	0	0	2.48251e-06	0.000156631	0.0361819	1	1	1
CBX7	0	0	0	0	0	1.03586e-06	6.53562e-05	0.0150973	1	1	1
ACR	0	0	0	0	0	1.27792e-06	8.06289e-05	0.0186253	1	1	1
CABP7	0	0	0	0	0	6.69912e-07	4.22674e-05	0.00976377	1	1	1
RPL3	0	0	0	0	0	1.5392e-06	9.71144e-05	0.0224334	1	1	1
TAB1	0	0	0	0	0	1.75361e-06	0.000110642	0.0255583	1	1	1
PNPLA5	0	0	0	0	0	1.29113e-06	8.14623e-05	0.0188178	1	1	1
PNPLA3	0	0	0	0	0	1.69277e-06	0.000106804	0.0246717	1	1	1
MYH9	0	0	0	0	0	6.93783e-06	0.000437735	0.101117	1	1	1
TXN2	0	0	0	0	0	5.64044e-07	3.55878e-05	0.00822077	1	1	1
EIF3D	0	0	0	0	0	2.31244e-06	0.000145901	0.0337032	1	1	1
ADSL	0	0	0	0	0	2.27846e-06	0.000143757	0.0332079	1	1	1
PVALB	0	0	0	0	0	3.93564e-07	2.48315e-05	0.00573608	1	1	1
UPK3A	0	0	0	0	0	9.73985e-07	6.14526e-05	0.0141955	1	1	1
FAM118A	0	0	0	0	0	1.19964e-06	7.56898e-05	0.0174844	1	1	1
ST13	0	0	0	0	0	2.08658e-06	0.000131651	0.0304113	1	1	1
IL2RB	0	0	0	0	0	1.69845e-06	0.000107162	0.0247545	1	1	1
RBX1	0	0	0	0	0	8.68825e-07	5.48176e-05	0.0126629	1	1	1
L3MBTL2	0	0	0	0	0	2.99721e-06	0.000189106	0.0436835	1	1	1
CHADL	0	0	0	0	0	4.6898e-07	2.95898e-05	0.00683525	1	1	1
PHF5A	0	0	0	0	0	6.09134e-07	3.84327e-05	0.00887794	1	1	1
ACO2	0	0	0	0	0	2.79595e-06	0.000176408	0.0407502	1	1	1
PMM1	0	0	0	0	0	1.38146e-06	8.71616e-05	0.0201343	1	1	1
CERK	0	0	0	0	0	2.23601e-06	0.000141079	0.0325892	1	1	1
BRD1	0	0	0	0	0	3.30599e-06	0.000208588	0.0481838	1	1	1
ZBED4	0	0	0	0	0	1.60715e-06	0.000101401	0.0234237	1	1	1
HDAC10	0	0	0	0	0	2.88248e-06	0.000181867	0.0420114	1	1	1
RIPK3	0	0	0	0	0	1.71893e-06	0.000108454	0.0250528	1	1	1
PAPOLA	0	0	0	0	0	5.14288e-06	0.000324485	0.074956	1	1	1
NID2	0	0	0	0	0	4.96227e-06	0.000313089	0.0723236	1	1	1
S0PC1	0	0	0	0	0	1.9341e-06	0.00012203	0.0281889	1	1	1
SUPT16H	0	0	0	0	0	4.21739e-06	0.000266092	0.0614672	1	1	1
FKBP3	0	0	0	0	0	1.0417e-06	6.57252e-05	0.0151825	1	1	1
CTSG	0	0	0	0	0	9.57814e-07	6.04323e-05	0.0139599	1	1	1
GZMH	0	0	0	0	0	6.06103e-07	3.82414e-05	0.00883377	1	1	1
GZMB	0	0	0	0	0	1.08164e-06	6.82452e-05	0.0157646	1	1	1
AP4S1	0	0	0	0	0	8.18688e-07	5.16542e-05	0.0119321	1	1	1
POLE2	0	0	0	0	0	3.00187e-06	0.0001894	0.0437513	1	1	1
SOS2	0	0	0	0	0	5.01993e-06	0.000316727	0.0731639	1	1	1
PYGL	0	0	0	0	0	3.76373e-06	0.000237469	0.0548553	1	1	1
GNP0T1	0	0	0	0	0	7.10533e-07	4.48303e-05	0.0103558	1	1	1
CNIH1	0	0	0	0	0	7.62657e-07	4.8119e-05	0.0111155	1	1	1
CGRRF1	0	0	0	0	0	1.08911e-06	6.87163e-05	0.0158735	1	1	1
ATP6V1D	0	0	0	0	0	1.99955e-06	0.00012616	0.0291429	1	1	1
C14ORF105	0	0	0	0	0	1.42259e-06	8.97567e-05	0.0207338	1	1	1
PLEK2	0	0	0	0	0	1.87575e-06	0.000118349	0.0273385	1	1	1
PIGH	0	0	0	0	0	6.20783e-07	3.91677e-05	0.00904773	1	1	1
PSMA3	0	0	0	0	0	1.70691e-06	0.000107695	0.0248776	1	1	1
GSTZ1	0	0	0	0	0	1.74264e-06	0.00010995	0.0253985	1	1	1
TMED8	0	0	0	0	0	1.20124e-06	7.57912e-05	0.0175078	1	1	1
SAMD15	0	0	0	0	0	1.32829e-06	8.3807e-05	0.0193594	1	1	1
AHSA1	0	0	0	0	0	1.83194e-06	0.000115584	0.0266999	1	1	1
SPTLC2	0	0	0	0	0	2.52979e-06	0.000159614	0.0368709	1	1	1
RIN3	0	0	0	0	0	2.66507e-06	0.00016815	0.0388426	1	1	1
ALKBH1	0	0	0	0	0	1.58248e-06	9.98448e-05	0.0230642	1	1	1
CHGA	0	0	0	0	0	1.98888e-06	0.000125486	0.0289873	1	1	1
DHRS7	0	0	0	0	0	1.40481e-06	8.86352e-05	0.0204747	1	1	1
SIX4	0	0	0	0	0	1.22468e-06	7.72701e-05	0.0178494	1	1	1
SLC10A1	0	0	0	0	0	8.92204e-07	5.62927e-05	0.0130036	1	1	1
EIF5	0	0	0	0	0	2.50639e-06	0.000158138	0.0365298	1	1	1
ZFYVE21	0	0	0	0	0	1.64712e-06	0.000103923	0.0240062	1	1	1
MTHFD1	0	0	0	0	0	4.78191e-06	0.00030171	0.0696949	1	1	1
BDKRB1	0	0	0	0	0	7.82095e-07	4.93455e-05	0.0113988	1	1	1
VRK1	0	0	0	0	0	2.90758e-06	0.000183451	0.0423771	1	1	1
APEX1	0	0	0	0	0	1.07828e-06	6.8033e-05	0.0157156	1	1	1
PABPN1	0	0	0	0	0	1.00194e-06	6.32164e-05	0.014603	1	1	1
EFS	0	0	0	0	0	1.11352e-06	7.02566e-05	0.0162293	1	1	1
PCK2	0	0	0	0	0	2.10816e-06	0.000133012	0.0307257	1	1	1
NFKBIA	0	0	0	0	0	1.11598e-06	7.04116e-05	0.0162651	1	1	1
PSME2	0	0	0	0	0	1.1431e-06	7.21225e-05	0.0166603	1	1	1
BRMS1L	0	0	0	0	0	1.69714e-06	0.000107079	0.0247354	1	1	1
PNN	0	0	0	0	0	2.23892e-06	0.000141262	0.0326316	1	1	1
CYP24A1	0	0	0	0	0	2.03263e-06	0.000128246	0.0296249	1	1	1
ZFP64	0	0	0	0	0	1.42622e-06	8.99859e-05	0.0207868	1	1	1
GSS	0	0	0	0	0	2.07525e-06	0.000130935	0.0302461	1	1	1
PYGB	0	0	0	0	0	2.87842e-06	0.000181611	0.0419521	1	1	1
PROCR	0	0	0	0	0	6.76437e-07	4.26791e-05	0.00985886	1	1	1
MYBL2	0	0	0	0	0	2.40983e-06	0.000152046	0.0351226	1	1	1
R3HDML	0	0	0	0	0	8.49013e-07	5.35676e-05	0.0123741	1	1	1
SALL4	0	0	0	0	0	2.01615e-06	0.000127207	0.0293848	1	1	1
CSTF1	0	0	0	0	0	1.33871e-06	8.44644e-05	0.0195113	1	1	1
TPD52L2	0	0	0	0	0	1.47027e-06	9.27651e-05	0.0214287	1	1	1
CTSZ	0	0	0	0	0	1.09801e-06	6.92775e-05	0.0160031	1	1	1
TUBB1	0	0	0	0	0	1.16098e-06	7.32509e-05	0.0169209	1	1	1
BIRC7	0	0	0	0	0	1.08735e-06	6.86049e-05	0.0158477	1	1	1
UBOX5	0	0	0	0	0	8.48679e-07	5.35465e-05	0.0123692	1	1	1
EEF1A2	0	0	0	0	0	1.29071e-06	8.14358e-05	0.0188117	1	1	1
PTK6	0	0	0	0	0	1.71768e-06	0.000108375	0.0250346	1	1	1
SRMS	0	0	0	0	0	1.63086e-06	0.000102898	0.0237693	1	1	1
C20ORF27	0	0	0	0	0	3.34371e-07	2.10968e-05	0.00487336	1	1	1
TRIB3	0	0	0	0	0	9.80254e-07	6.18481e-05	0.0142869	1	1	1
CSNK2A1	0	0	0	0	0	1.95313e-06	0.000123231	0.0284663	1	1	1
MACROD2	0	0	0	0	0	1.54655e-06	9.7578e-05	0.0225405	1	1	1
SLC52A3	0	0	0	0	0	5.06684e-07	3.19687e-05	0.00738477	1	1	1
RSPO4	0	0	0	0	0	5.80257e-07	3.66107e-05	0.00845707	1	1	1
FERMT1	0	0	0	0	0	1.85125e-06	0.000116802	0.0269813	1	1	1
PDYN	0	0	0	0	0	3.0365e-07	1.91585e-05	0.00442561	1	1	1
TLDC2	0	0	0	0	0	8.75181e-07	5.52186e-05	0.0127555	1	1	1
SNTA1	0	0	0	0	0	1.32176e-06	8.33951e-05	0.0192643	1	1	1
OXT	0	0	0	0	0	1.83102e-07	1.15526e-05	0.00266866	1	1	1
CHMP4B	0	0	0	0	0	6.38068e-07	4.02582e-05	0.00929965	1	1	1
LBP	0	0	0	0	0	1.92676e-06	0.000121567	0.0280819	1	1	1
SLC32A1	0	0	0	0	0	9.83811e-07	6.20725e-05	0.0143388	1	1	1
CST4	0	0	0	0	0	4.62492e-07	2.91805e-05	0.00674068	1	1	1
AHCY	0	0	0	0	0	1.29399e-06	8.16429e-05	0.0188595	1	1	1
SPINT3	0	0	0	0	0	1.63033e-07	1.02864e-05	0.00237616	1	1	1
FAM83D	0	0	0	0	0	1.2599e-06	7.94922e-05	0.0183627	1	1	1
PIGU	0	0	0	0	0	1.38529e-06	8.74035e-05	0.0201902	1	1	1
ACOT8	0	0	0	0	0	1.41146e-06	8.90546e-05	0.0205716	1	1	1
APMAP	0	0	0	0	0	1.64748e-06	0.000103946	0.0240116	1	1	1
TXNL1	0	0	0	0	0	1.5477e-06	9.76507e-05	0.0225573	1	1	1
MYL12A	0	0	0	0	0	2.33493e-07	1.4732e-05	0.00340309	1	1	1
RNF125	0	0	0	0	0	7.54166e-07	4.75833e-05	0.0109917	1	1	1
IDH3G	0	0	0	0	0	3.54136e-06	0.000223439	0.0516143	1	1	1
SLC25A43	0	0	0	0	0	1.56142e-06	9.85164e-05	0.0227573	1	1	1
H2BFWT	0	0	0	0	0	5.7157e-07	3.60626e-05	0.00833046	1	1	1
MXRA5	0	0	0	0	0	3.72121e-06	0.000234786	0.0542355	1	1	1
PSMD10	0	0	0	0	0	1.12395e-06	7.09147e-05	0.0163813	1	1	1
STS	0	0	0	0	0	1.16113e-06	7.32603e-05	0.0169231	1	1	1
TBL1X	0	0	0	0	0	1.97754e-06	0.000124771	0.0288221	1	1	1
PGRMC1	0	0	0	0	0	7.25176e-07	4.57542e-05	0.0105692	1	1	1
RHOXF1	0	0	0	0	0	1.06503e-06	6.71971e-05	0.0155225	1	1	1
NXT2	0	0	0	0	0	1.14109e-06	7.19961e-05	0.0166311	1	1	1
GUCY2F	0	0	0	0	0	5.57785e-06	0.000351929	0.0812955	1	1	1
ATP1B4	0	0	0	0	0	2.50512e-06	0.000158058	0.0365113	1	1	1
TLR8	0	0	0	0	0	1.5676e-06	9.89059e-05	0.0228473	1	1	1
WDR13	0	0	0	0	0	1.38843e-06	8.76014e-05	0.0202359	1	1	1
PAGE4	0	0	0	0	0	5.35867e-07	3.381e-05	0.0078101	1	1	1
GLRA2	0	0	0	0	0	1.27355e-06	8.03535e-05	0.0185616	1	1	1
STAG2	0	0	0	0	0	9.60784e-06	0.000606196	0.140031	1	1	1
F9	0	0	0	0	0	2.88834e-06	0.000182237	0.0420966	1	1	1
ABCD1	0	0	0	0	0	3.25829e-06	0.000205578	0.0474885	1	1	1
KCND1	0	0	0	0	0	1.39919e-06	8.82805e-05	0.0203928	1	1	1
SLC25A14	0	0	0	0	0	2.81328e-06	0.000177501	0.0410027	1	1	1
PQBP1	0	0	0	0	0	1.04667e-06	6.60383e-05	0.0152548	1	1	1
PCSK1N	0	0	0	0	0	3.26199e-07	2.05812e-05	0.00475426	1	1	1
RAB40AL	0	0	0	0	0	5.8142e-07	3.66841e-05	0.00847402	1	1	1
GPR50	0	0	0	0	0	9.93488e-07	6.26831e-05	0.0144798	1	1	1
RP2	0	0	0	0	0	8.96272e-07	5.65493e-05	0.0130629	1	1	1
USP11	0	0	0	0	0	3.95294e-06	0.000249407	0.057613	1	1	1
TIMP1	0	0	0	0	0	7.05761e-07	4.45292e-05	0.0102863	1	1	1
ITIH6	0	0	0	0	0	2.95598e-06	0.000186505	0.0430826	1	1	1
GLA	0	0	0	0	0	2.25275e-06	0.000142135	0.0328331	1	1	1
ATP12A	0	0	0	0	0	3.0089e-06	0.000189843	0.0438538	1	1	1
NDFIP2	0	0	0	0	0	1.37652e-06	8.68502e-05	0.0200624	1	1	1
MLNR	0	0	0	0	0	6.67122e-07	4.20914e-05	0.00972311	1	1	1
SGCG	0	0	0	0	0	8.74499e-07	5.51756e-05	0.0127456	1	1	1
OLFM4	0	0	0	0	0	1.306e-06	8.24006e-05	0.0190345	1	1	1
NTHL1	0	0	0	0	0	6.42602e-07	4.05443e-05	0.00936573	1	1	1
ZNF263	0	0	0	0	0	1.51075e-06	9.53194e-05	0.0220188	1	1	1
MMP2	0	0	0	0	0	2.5186e-06	0.000158908	0.0367079	1	1	1
ORC6	0	0	0	0	0	1.02436e-06	6.4631e-05	0.0149298	1	1	1
C16ORF70	0	0	0	0	0	2.92884e-06	0.000184792	0.0426869	1	1	1
CORO1A	0	0	0	0	0	1.32603e-06	8.36647e-05	0.0193265	1	1	1
MT4	0	0	0	0	0	4.03391e-07	2.54515e-05	0.0058793	1	1	1
NUTF2	0	0	0	0	0	8.25692e-07	5.20962e-05	0.0120342	1	1	1
CBLN1	0	0	0	0	0	5.64154e-07	3.55947e-05	0.00822237	1	1	1
ARL2BP	0	0	0	0	0	1.08393e-06	6.83891e-05	0.0157979	1	1	1
PLLP	0	0	0	0	0	7.15991e-07	4.51747e-05	0.0104354	1	1	1
CCL22	0	0	0	0	0	4.39849e-07	2.77518e-05	0.00641067	1	1	1
DHODH	0	0	0	0	0	1.667e-06	0.000105178	0.024296	1	1	1
CCL17	0	0	0	0	0	4.92073e-07	3.10469e-05	0.00717182	1	1	1
POLR2C	0	0	0	0	0	1.76018e-06	0.000111057	0.0256541	1	1	1
PARD6A	0	0	0	0	0	1.09125e-06	6.88514e-05	0.0159047	1	1	1
MMP15	0	0	0	0	0	2.32063e-06	0.000146418	0.0338225	1	1	1
USB1	0	0	0	0	0	1.14571e-06	7.22872e-05	0.0166983	1	1	1
CCDC113	0	0	0	0	0	2.06631e-06	0.000130371	0.0301158	1	1	1
PRSS54	0	0	0	0	0	1.19605e-06	7.54638e-05	0.0174321	1	1	1
PSMD7	0	0	0	0	0	1.61054e-06	0.000101615	0.0234731	1	1	1
SETD6	0	0	0	0	0	1.63692e-06	0.00010328	0.0238577	1	1	1
SMPD3	0	0	0	0	0	1.87429e-06	0.000118257	0.0273173	1	1	1
PLA2G15	0	0	0	0	0	1.40551e-06	8.86795e-05	0.020485	1	1	1
FA2H	0	0	0	0	0	1.63261e-06	0.000103008	0.0237948	1	1	1
CMC2	0	0	0	0	0	5.60567e-07	3.53684e-05	0.00817009	1	1	1
PDIA2	0	0	0	0	0	8.72777e-07	5.50669e-05	0.0127205	1	1	1
ARHGDIG	0	0	0	0	0	3.52228e-07	2.22234e-05	0.00513362	1	1	1
MPG	0	0	0	0	0	1.02315e-06	6.45544e-05	0.0149121	1	1	1
HSDL1	0	0	0	0	0	1.17035e-06	7.38423e-05	0.0170576	1	1	1
WFDC1	0	0	0	0	0	1.41422e-06	8.92286e-05	0.0206118	1	1	1
USP10	0	0	0	0	0	3.52368e-06	0.000222323	0.0513566	1	1	1
TSC2	0	0	0	0	0	3.8689e-06	0.000244104	0.056388	1	1	1
ZNF500	0	0	0	0	0	9.98488e-07	6.29986e-05	0.0145527	1	1	1
NME4	0	0	0	0	0	3.35259e-07	2.11528e-05	0.0048863	1	1	1
DECR2	0	0	0	0	0	6.48509e-07	4.0917e-05	0.00945183	1	1	1
STUB1	0	0	0	0	0	1.10347e-06	6.96224e-05	0.0160828	1	1	1
RHBDL1	0	0	0	0	0	6.86774e-07	4.33313e-05	0.0100095	1	1	1
MEFV	0	0	0	0	0	1.46515e-06	9.24422e-05	0.0213541	1	1	1
CRYM	0	0	0	0	0	8.01745e-07	5.05853e-05	0.0116852	1	1	1
CAPN15	0	0	0	0	0	1.76711e-06	0.000111494	0.0257551	1	1	1
AQP8	0	0	0	0	0	7.71944e-07	4.8705e-05	0.0112508	1	1	1
USP31	0	0	0	0	0	2.8397e-06	0.000179168	0.0413878	1	1	1
TOX3	0	0	0	0	0	1.6213e-06	0.000102294	0.02363	1	1	1
MAZ	0	0	0	0	0	8.75901e-07	5.5264e-05	0.012766	1	1	1
CDIPT	0	0	0	0	0	6.31861e-07	3.98666e-05	0.00920919	1	1	1
KNOP1	0	0	0	0	0	8.76666e-07	5.53123e-05	0.0127771	1	1	1
MGA	0	0	0	0	0	7.39618e-06	0.000466654	0.107797	1	1	1
AQP9	0	0	0	0	0	1.10748e-06	6.98752e-05	0.0161412	1	1	1
CSK	0	0	0	0	0	2.73964e-06	0.000172855	0.0399294	1	1	1
MTFMT	0	0	0	0	0	1.78617e-06	0.000112697	0.0260329	1	1	1
RASL12	0	0	0	0	0	8.60667e-07	5.43029e-05	0.012544	1	1	1
CTSH	0	0	0	0	0	2.39567e-06	0.000151152	0.0349161	1	1	1
EHD4	0	0	0	0	0	1.45803e-06	9.19931e-05	0.0212504	1	1	1
TGM5	0	0	0	0	0	2.25213e-06	0.000142096	0.0328242	1	1	1
GABPB1	0	0	0	0	0	1.76624e-06	0.000111439	0.0257424	1	1	1
SCG3	0	0	0	0	0	1.8653e-06	0.000117689	0.0271862	1	1	1
D0JC17	0	0	0	0	0	1.46364e-06	9.23468e-05	0.0213321	1	1	1
RHOV	0	0	0	0	0	6.65092e-07	4.19633e-05	0.00969352	1	1	1
VPS18	0	0	0	0	0	2.44265e-06	0.000154117	0.0356009	1	1	1
OIP5	0	0	0	0	0	6.78467e-07	4.28072e-05	0.00988846	1	1	1
BLOC1S6	0	0	0	0	0	9.2102e-07	5.81108e-05	0.0134236	1	1	1
EXTL3	0	0	0	0	0	1.81683e-06	0.000114631	0.0264797	1	1	1
FDFT1	0	0	0	0	0	1.08612e-06	6.85277e-05	0.0158299	1	1	1
AGO2	0	0	0	0	0	5.9722e-06	0.00037681	0.0870431	1	1	1
PAG1	0	0	0	0	0	1.46296e-06	9.23042e-05	0.0213223	1	1	1
TG	0	0	0	0	0	1.62902e-05	0.00102781	0.237425	1	1	1
BRF2	0	0	0	0	0	1.87984e-06	0.000118607	0.0273981	1	1	1
ZFAND1	0	0	0	0	0	1.76091e-06	0.000111103	0.0256647	1	1	1
RP1	0	0	0	0	0	2.90966e-06	0.000183582	0.0424074	1	1	1
RIPK2	0	0	0	0	0	2.72291e-06	0.000171799	0.0396856	1	1	1
CPQ	0	0	0	0	0	1.92034e-06	0.000121162	0.0279883	1	1	1
DECR1	0	0	0	0	0	2.01743e-06	0.000127288	0.0294034	1	1	1
SFRP1	0	0	0	0	0	5.52349e-07	3.48499e-05	0.00805032	1	1	1
PLAT	0	0	0	0	0	2.29411e-06	0.000144745	0.033436	1	1	1
DKK4	0	0	0	0	0	8.70773e-07	5.49405e-05	0.0126913	1	1	1
GDAP1	0	0	0	0	0	1.63036e-06	0.000102866	0.023762	1	1	1
EIF3E	0	0	0	0	0	3.03489e-06	0.000191483	0.0442326	1	1	1
EMC2	0	0	0	0	0	2.71785e-06	0.00017148	0.0396118	1	1	1
CHRAC1	0	0	0	0	0	7.78485e-07	4.91177e-05	0.0113462	1	1	1
GML	0	0	0	0	0	9.44816e-07	5.96122e-05	0.0137704	1	1	1
PYCRL	0	0	0	0	0	1.76339e-06	0.00011126	0.0257009	1	1	1
MTMR9	0	0	0	0	0	1.92449e-06	0.000121424	0.0280489	1	1	1
DCTN6	0	0	0	0	0	8.85208e-07	5.58513e-05	0.0129016	1	1	1
GSR	0	0	0	0	0	1.56567e-06	9.87845e-05	0.0228192	1	1	1
TNFRSF10A	0	0	0	0	0	1.38027e-06	8.70869e-05	0.0201171	1	1	1
PPP2CB	0	0	0	0	0	1.07944e-06	6.8106e-05	0.0157325	1	1	1
NEFM	0	0	0	0	0	1.28335e-06	8.09719e-05	0.0187045	1	1	1
KCTD9	0	0	0	0	0	1.85013e-06	0.000116732	0.0269651	1	1	1
EXOSC5	0	0	0	0	0	7.31263e-07	4.61383e-05	0.0106579	1	1	1
PAF1	0	0	0	0	0	2.35032e-06	0.000148291	0.0342551	1	1	1
STXBP2	0	0	0	0	0	1.38031e-06	8.70895e-05	0.0201177	1	1	1
CYP4F3	0	0	0	0	0	1.30553e-06	8.23711e-05	0.0190277	1	1	1
ZNF180	0	0	0	0	0	1.42154e-06	8.96907e-05	0.0207185	1	1	1
FCGBP	0	0	0	0	0	1.00748e-05	0.000635657	0.146837	1	1	1
TULP2	0	0	0	0	0	2.68206e-06	0.000169222	0.0390903	1	1	1
DHDH	0	0	0	0	0	1.14182e-06	7.20419e-05	0.0166417	1	1	1
ECH1	0	0	0	0	0	1.39385e-06	8.79437e-05	0.020315	1	1	1
HNRNPL	0	0	0	0	0	1.83378e-06	0.000115701	0.0267268	1	1	1
LHB	0	0	0	0	0	4.17044e-07	2.6313e-05	0.0060783	1	1	1
KC07	0	0	0	0	0	6.6475e-07	4.19417e-05	0.00968854	1	1	1
RELB	0	0	0	0	0	1.76418e-06	0.000111309	0.0257124	1	1	1
CLASRP	0	0	0	0	0	3.83173e-06	0.000241759	0.0558463	1	1	1
LIN7B	0	0	0	0	0	1.15987e-06	7.31806e-05	0.0169047	1	1	1
PPP1R37	0	0	0	0	0	8.58314e-07	5.41544e-05	0.0125097	1	1	1
FCGRT	0	0	0	0	0	1.10553e-06	6.97525e-05	0.0161128	1	1	1
CKM	0	0	0	0	0	1.0395e-06	6.55863e-05	0.0151504	1	1	1
PEX11G	0	0	0	0	0	5.69555e-07	3.59355e-05	0.00830109	1	1	1
SLC17A7	0	0	0	0	0	1.83908e-06	0.000116035	0.026804	1	1	1
R0SEH2A	0	0	0	0	0	8.48984e-07	5.35658e-05	0.0123737	1	1	1
SF3A2	0	0	0	0	0	5.95826e-07	3.7593e-05	0.00868399	1	1	1
AMH	0	0	0	0	0	6.15787e-07	3.88525e-05	0.00897492	1	1	1
DKKL1	0	0	0	0	0	9.70373e-07	6.12247e-05	0.0141429	1	1	1
RETN	0	0	0	0	0	2.82364e-07	1.78155e-05	0.00411537	1	1	1
RSPH6A	0	0	0	0	0	1.78944e-06	0.000112903	0.0260805	1	1	1
TBC1D17	0	0	0	0	0	2.87792e-06	0.000181579	0.0419448	1	1	1
AES	0	0	0	0	0	5.25133e-07	3.31327e-05	0.00765365	1	1	1
SGTA	0	0	0	0	0	9.81124e-07	6.1903e-05	0.0142996	1	1	1
S0PC2	0	0	0	0	0	6.71629e-07	4.23758e-05	0.0097888	1	1	1
FIZ1	0	0	0	0	0	5.62049e-07	3.54619e-05	0.0081917	1	1	1
C19ORF44	0	0	0	0	0	1.08774e-06	6.863e-05	0.0158535	1	1	1
CYP4F2	0	0	0	0	0	1.45005e-06	9.14895e-05	0.0211341	1	1	1
EPHX3	0	0	0	0	0	1.097e-06	6.92139e-05	0.0159884	1	1	1
SLC1A6	0	0	0	0	0	9.81604e-07	6.19333e-05	0.0143066	1	1	1
LGALS13	0	0	0	0	0	8.13681e-07	5.13383e-05	0.0118592	1	1	1
FBL	0	0	0	0	0	1.6661e-06	0.000105121	0.0242829	1	1	1
CLC	0	0	0	0	0	7.25903e-07	4.58001e-05	0.0105798	1	1	1
EBI3	0	0	0	0	0	6.32117e-07	3.98828e-05	0.00921292	1	1	1
TBCB	0	0	0	0	0	9.16583e-07	5.78309e-05	0.0133589	1	1	1
FSD1	0	0	0	0	0	1.17471e-06	7.41172e-05	0.0171211	1	1	1
POLR2I	0	0	0	0	0	7.18964e-07	4.53623e-05	0.0104787	1	1	1
APLP1	0	0	0	0	0	2.78167e-06	0.000175506	0.040542	1	1	1
CCDC9	0	0	0	0	0	2.05248e-06	0.000129499	0.0299143	1	1	1
TGFB1	0	0	0	0	0	1.33561e-06	8.42688e-05	0.0194661	1	1	1
CEACAM4	0	0	0	0	0	1.25984e-06	7.94886e-05	0.0183619	1	1	1
CD79A	0	0	0	0	0	9.60933e-07	6.06291e-05	0.0140053	1	1	1
LIM2	0	0	0	0	0	6.97791e-07	4.40264e-05	0.0101701	1	1	1
NKG7	0	0	0	0	0	6.08291e-07	3.83795e-05	0.00886566	1	1	1
ICAM5	0	0	0	0	0	2.0209e-06	0.000127507	0.0294541	1	1	1
CEACAM5	0	0	0	0	0	1.81019e-06	0.000114212	0.026383	1	1	1
CRX	0	0	0	0	0	7.15696e-07	4.51561e-05	0.0104311	1	1	1
CDC37	0	0	0	0	0	1.09181e-06	6.88866e-05	0.0159128	1	1	1
RABAC1	0	0	0	0	0	8.37615e-07	5.28484e-05	0.012208	1	1	1
CNFN	0	0	0	0	0	4.62233e-07	2.91641e-05	0.0067369	1	1	1
ZNRF4	0	0	0	0	0	6.26777e-07	3.95458e-05	0.00913509	1	1	1
HAS1	0	0	0	0	0	1.2068e-06	7.61419e-05	0.0175888	1	1	1
RAB3D	0	0	0	0	0	5.2275e-07	3.29824e-05	0.00761893	1	1	1
DBP	0	0	0	0	0	6.52392e-07	4.1162e-05	0.00950841	1	1	1
EPOR	0	0	0	0	0	9.41827e-07	5.94236e-05	0.0137268	1	1	1
RASIP1	0	0	0	0	0	2.17036e-06	0.000136937	0.0316323	1	1	1
GCDH	0	0	0	0	0	1.30392e-06	8.22696e-05	0.0190043	1	1	1
D0SE2	0	0	0	0	0	9.0674e-07	5.72098e-05	0.0132155	1	1	1
LENG1	0	0	0	0	0	1.03774e-06	6.5475e-05	0.0151247	1	1	1
RPL18A	0	0	0	0	0	8.64104e-07	5.45197e-05	0.0125941	1	1	1
SLC5A5	0	0	0	0	0	1.77061e-06	0.000111715	0.0258061	1	1	1
KCNN1	0	0	0	0	0	1.06717e-06	6.73322e-05	0.0155537	1	1	1
ARRDC2	0	0	0	0	0	1.23201e-06	7.77327e-05	0.0179562	1	1	1
PIK3R2	0	0	0	0	0	1.87153e-06	0.000118082	0.0272769	1	1	1
RAB3A	0	0	0	0	0	5.19748e-07	3.27929e-05	0.00757517	1	1	1
KMT2B	0	0	0	0	0	6.7165e-06	0.00042377	0.0978909	1	1	1
COMP	0	0	0	0	0	2.32368e-06	0.00014661	0.033867	1	1	1
UPK1A	0	0	0	0	0	1.03507e-06	6.53065e-05	0.0150858	1	1	1
TMEM147	0	0	0	0	0	9.49025e-07	5.98777e-05	0.0138318	1	1	1
GAPDHS	0	0	0	0	0	1.77613e-06	0.000112063	0.0258865	1	1	1
USF2	0	0	0	0	0	1.50303e-06	9.48319e-05	0.0219062	1	1	1
ERF	0	0	0	0	0	1.32656e-06	8.3698e-05	0.0193342	1	1	1
GSK3A	0	0	0	0	0	1.84292e-06	0.000116277	0.02686	1	1	1
SIPA1L3	0	0	0	0	0	4.35559e-06	0.000274811	0.0634814	1	1	1
CADM4	0	0	0	0	0	1.29397e-06	8.16414e-05	0.0188592	1	1	1
PON1	0	0	0	0	0	2.25412e-06	0.000142221	0.0328531	1	1	1
CYP3A43	0	0	0	0	0	3.10137e-06	0.000195678	0.0452015	1	1	1
ABCF2	0	0	0	0	0	5.1465e-06	0.000324713	0.0750087	1	1	1
HGF	0	0	0	0	0	5.08787e-06	0.000321014	0.0741542	1	1	1
LAMB1	0	0	0	0	0	1.04543e-05	0.000659604	0.152369	1	1	1
UBE2D4	0	0	0	0	0	8.6738e-07	5.47264e-05	0.0126418	1	1	1
WNT16	0	0	0	0	0	1.42509e-06	8.99148e-05	0.0207703	1	1	1
CPA2	0	0	0	0	0	3.14092e-06	0.000198173	0.045778	1	1	1
CPA4	0	0	0	0	0	3.30179e-06	0.000208323	0.0481226	1	1	1
GTPBP10	0	0	0	0	0	2.11693e-06	0.000133566	0.0308536	1	1	1
TFPI2	0	0	0	0	0	1.09182e-06	6.8887e-05	0.0159129	1	1	1
BET1	0	0	0	0	0	7.46885e-07	4.71239e-05	0.0108856	1	1	1
0MPT	0	0	0	0	0	2.68255e-06	0.000169253	0.0390974	1	1	1
TWISTNB	0	0	0	0	0	6.69001e-07	4.22099e-05	0.00975049	1	1	1
ITGB8	0	0	0	0	0	2.28697e-06	0.000144294	0.0333319	1	1	1
HBP1	0	0	0	0	0	2.67758e-06	0.000168939	0.0390249	1	1	1
SP4	0	0	0	0	0	1.59603e-06	0.0001007	0.0232617	1	1	1
DLX5	0	0	0	0	0	9.69741e-07	6.11848e-05	0.0141337	1	1	1
MPP6	0	0	0	0	0	1.86552e-06	0.000117703	0.0271894	1	1	1
OGDH	0	0	0	0	0	3.81368e-06	0.00024062	0.0555833	1	1	1
NPVF	0	0	0	0	0	4.01828e-07	2.53529e-05	0.00585652	1	1	1
CAV2	0	0	0	0	0	8.54141e-07	5.38911e-05	0.0124488	1	1	1
HOXA2	0	0	0	0	0	6.78033e-07	4.27798e-05	0.00988212	1	1	1
LFNG	0	0	0	0	0	6.04161e-07	3.81189e-05	0.00880546	1	1	1
HOXA5	0	0	0	0	0	4.42098e-07	2.78937e-05	0.00644345	1	1	1
HOXA6	0	0	0	0	0	5.76141e-07	3.6351e-05	0.00839709	1	1	1
TSPAN12	0	0	0	0	0	1.86166e-06	0.000117459	0.0271331	1	1	1
HOXA13	0	0	0	0	0	4.54816e-07	2.86962e-05	0.00662881	1	1	1
CHN2	0	0	0	0	0	1.65806e-06	0.000104613	0.0241657	1	1	1
ABHD11	0	0	0	0	0	1.43232e-06	9.0371e-05	0.0208757	1	1	1
FKBP14	0	0	0	0	0	7.00269e-07	4.41827e-05	0.0102062	1	1	1
STX1A	0	0	0	0	0	1.75678e-06	0.000110842	0.0256046	1	1	1
NOD1	0	0	0	0	0	1.97841e-06	0.000124826	0.0288348	1	1	1
CYP3A5	0	0	0	0	0	2.97392e-06	0.000187636	0.043344	1	1	1
SNX8	0	0	0	0	0	9.98692e-07	6.30114e-05	0.0145556	1	1	1
WASL	0	0	0	0	0	3.18141e-06	0.000200728	0.0463681	1	1	1
HYAL4	0	0	0	0	0	1.546e-06	9.75432e-05	0.0225325	1	1	1
AIMP2	0	0	0	0	0	5.01321e-07	3.16303e-05	0.0073066	1	1	1
PCOLCE	0	0	0	0	0	2.22718e-06	0.000140522	0.0324605	1	1	1
RBM28	0	0	0	0	0	5.47716e-06	0.000345576	0.079828	1	1	1
SERPINE1	0	0	0	0	0	1.80553e-06	0.000113918	0.0263151	1	1	1
MOGAT3	0	0	0	0	0	1.60901e-06	0.000101519	0.0234508	1	1	1
PLOD3	0	0	0	0	0	4.77469e-06	0.000301254	0.0695897	1	1	1
RPA3	0	0	0	0	0	3.83542e-07	2.41992e-05	0.00559001	1	1	1
FIS1	0	0	0	0	0	1.08895e-06	6.8706e-05	0.0158711	1	1	1
GLCCI1	0	0	0	0	0	1.22784e-06	7.74694e-05	0.0178954	1	1	1
MYL10	0	0	0	0	0	1.50703e-06	9.50842e-05	0.0219645	1	1	1
CEP41	0	0	0	0	0	3.09062e-06	0.000195	0.0450449	1	1	1
ZNF862	0	0	0	0	0	3.36761e-06	0.000212476	0.0490819	1	1	1
MEST	0	0	0	0	0	3.28107e-06	0.000207016	0.0478207	1	1	1
YAE1D1	0	0	0	0	0	8.84942e-07	5.58345e-05	0.0128978	1	1	1
GIMAP2	0	0	0	0	0	9.30306e-07	5.86967e-05	0.0135589	1	1	1
PSMA2	0	0	0	0	0	1.32556e-06	8.36349e-05	0.0193197	1	1	1
MRPL32	0	0	0	0	0	9.84258e-07	6.21007e-05	0.0143453	1	1	1
AEBP1	0	0	0	0	0	4.17088e-06	0.000263158	0.0607894	1	1	1
MYL7	0	0	0	0	0	8.32989e-07	5.25566e-05	0.0121406	1	1	1
BCL7B	0	0	0	0	0	1.11551e-06	7.03821e-05	0.0162583	1	1	1
YKT6	0	0	0	0	0	1.10051e-06	6.94357e-05	0.0160396	1	1	1
CLIP2	0	0	0	0	0	3.74979e-06	0.000236589	0.054652	1	1	1
ZNF688	0	0	0	0	0	5.18434e-07	3.27101e-05	0.00755603	1	1	1
CHMP5	0	0	0	0	0	1.1212e-06	7.0741e-05	0.0163412	1	1	1
FKTN	0	0	0	0	0	2.62991e-06	0.000165931	0.0383301	1	1	1
SEC61B	0	0	0	0	0	8.13956e-07	5.13557e-05	0.0118632	1	1	1
C5	0	0	0	0	0	1.18088e-05	0.000745063	0.17211	1	1	1
TNFSF8	0	0	0	0	0	1.03835e-06	6.55134e-05	0.0151336	1	1	1
RLN1	0	0	0	0	0	4.03871e-07	2.54818e-05	0.00588631	1	1	1
PLGRKT	0	0	0	0	0	3.8631e-07	2.43738e-05	0.00563036	1	1	1
EDF1	0	0	0	0	0	1.4459e-06	9.12278e-05	0.0210736	1	1	1
SETX	0	0	0	0	0	1.00262e-05	0.000632596	0.14613	1	1	1
C8G	0	0	0	0	0	1.98076e-06	0.000124974	0.028869	1	1	1
BLNK	0	0	0	0	0	4.05907e-06	0.000256103	0.0591598	1	1	1
CYP26A1	0	0	0	0	0	2.04382e-06	0.000128952	0.029788	1	1	1
RBP3	0	0	0	0	0	1.6066e-06	0.000101367	0.0234157	1	1	1
GDF10	0	0	0	0	0	8.14052e-07	5.13618e-05	0.0118646	1	1	1
CCSER2	0	0	0	0	0	2.88578e-06	0.000182075	0.0420594	1	1	1
SFXN3	0	0	0	0	0	2.46563e-06	0.000155566	0.0359358	1	1	1
FBXL15	0	0	0	0	0	8.53363e-07	5.3842e-05	0.0124375	1	1	1
OBFC1	0	0	0	0	0	2.38149e-06	0.000150258	0.0347095	1	1	1
D0JC12	0	0	0	0	0	1.10448e-06	6.96859e-05	0.0160974	1	1	1
PPIF	0	0	0	0	0	9.91807e-07	6.2577e-05	0.0144553	1	1	1
TBC1D12	0	0	0	0	0	3.91767e-06	0.000247181	0.0570988	1	1	1
CCL3	0	0	0	0	0	5.3003e-07	3.34417e-05	0.00772503	1	1	1
ST6GAL0C2	0	0	0	0	0	1.79726e-06	0.000113396	0.0261946	1	1	1
DHX33	0	0	0	0	0	1.75784e-06	0.000110909	0.02562	1	1	1
UTP18	0	0	0	0	0	2.02043e-06	0.000127477	0.0294471	1	1	1
P2RX5	0	0	0	0	0	1.11467e-06	7.0329e-05	0.016246	1	1	1
EPX	0	0	0	0	0	3.05267e-06	0.000192605	0.0444918	1	1	1
CRYBA1	0	0	0	0	0	1.16516e-06	7.35147e-05	0.0169819	1	1	1
NUFIP2	0	0	0	0	0	1.26166e-06	7.96029e-05	0.0183883	1	1	1
AATF	0	0	0	0	0	2.07966e-06	0.000131214	0.0303105	1	1	1
ZNHIT3	0	0	0	0	0	5.87145e-07	3.70453e-05	0.00855746	1	1	1
PSMB3	0	0	0	0	0	7.92175e-07	4.99814e-05	0.0115457	1	1	1
CWC25	0	0	0	0	0	1.55455e-06	9.80829e-05	0.0226571	1	1	1
RPL19	0	0	0	0	0	1.07957e-06	6.8114e-05	0.0157343	1	1	1
CSF3	0	0	0	0	0	6.2393e-07	3.93662e-05	0.00909359	1	1	1
SUPT4H1	0	0	0	0	0	9.44109e-07	5.95676e-05	0.0137601	1	1	1
WNT3	0	0	0	0	0	9.07939e-07	5.72854e-05	0.0132329	1	1	1
SHPK	0	0	0	0	0	1.28735e-06	8.12241e-05	0.0187628	1	1	1
SHPK	0	0	0	0	0	1.28735e-06	8.12241e-05	0.0187628	1	1	1
TAX1BP3	0	0	0	0	0	2.75655e-07	1.73922e-05	0.00401759	1	1	1
P2RX1	0	0	0	0	0	1.10489e-06	6.9712e-05	0.0161035	1	1	1
KRT37	0	0	0	0	0	1.17897e-06	7.43862e-05	0.0171832	1	1	1
GOSR2	0	0	0	0	0	1.18862e-06	7.49947e-05	0.0173238	1	1	1
PNPO	0	0	0	0	0	1.14724e-06	7.23836e-05	0.0167206	1	1	1
TVP23C	0	0	0	0	0	7.72144e-07	4.87176e-05	0.0112538	1	1	1
RPS6KB1	0	0	0	0	0	3.05645e-06	0.000192843	0.0445468	1	1	1
PIGL	0	0	0	0	0	8.30341e-07	5.23895e-05	0.012102	1	1	1
PFN1	0	0	0	0	0	2.26938e-07	1.43184e-05	0.00330756	1	1	1
SLC25A11	0	0	0	0	0	8.22241e-07	5.18784e-05	0.0119839	1	1	1
C1QBP	0	0	0	0	0	5.5934e-07	3.52909e-05	0.00815221	1	1	1
CPD	0	0	0	0	0	3.81887e-06	0.000240948	0.0556589	1	1	1
GOSR1	0	0	0	0	0	1.26937e-06	8.00896e-05	0.0185007	1	1	1
CCDC47	0	0	0	0	0	2.42261e-06	0.000152852	0.0353088	1	1	1
MED31	0	0	0	0	0	5.54779e-07	3.50032e-05	0.00808573	1	1	1
DRG2	0	0	0	0	0	1.5413e-06	9.72466e-05	0.022464	1	1	1
AKAP10	0	0	0	0	0	2.20266e-06	0.000138975	0.0321032	1	1	1
SYNGR2	0	0	0	0	0	7.89253e-07	4.97971e-05	0.0115031	1	1	1
DDX5	0	0	0	0	0	2.5704e-06	0.000162177	0.0374628	1	1	1
ASIC2	0	0	0	0	0	1.6584e-06	0.000104635	0.0241706	1	1	1
CCL2	0	0	0	0	0	3.17848e-07	2.00543e-05	0.00463254	1	1	1
CCL1	0	0	0	0	0	3.39388e-07	2.14133e-05	0.00494648	1	1	1
CCL13	0	0	0	0	0	3.03156e-07	1.91273e-05	0.00441841	1	1	1
PEX12	0	0	0	0	0	9.59145e-07	6.05163e-05	0.0139793	1	1	1
HNF1B	0	0	0	0	0	1.96054e-06	0.000123698	0.0285743	1	1	1
KRT32	0	0	0	0	0	1.22448e-06	7.72571e-05	0.0178464	1	1	1
KAT2A	0	0	0	0	0	3.14526e-06	0.000198447	0.0458412	1	1	1
0GLU	0	0	0	0	0	1.9384e-06	0.000122302	0.0282517	1	1	1
ABI3	0	0	0	0	0	1.14633e-06	7.23266e-05	0.0167074	1	1	1
COL1A1	0	0	0	0	0	7.87844e-06	0.000497082	0.114826	1	1	1
MRPL27	0	0	0	0	0	5.32883e-07	3.36217e-05	0.00776662	1	1	1
LRRC59	0	0	0	0	0	1.09988e-06	6.93955e-05	0.0160304	1	1	1
HDAC5	0	0	0	0	0	3.95901e-06	0.00024979	0.0577014	1	1	1
DUSP3	0	0	0	0	0	4.4942e-07	2.83557e-05	0.00655016	1	1	1
CACNG1	0	0	0	0	0	8.88073e-07	5.6032e-05	0.0129434	1	1	1
HLF	0	0	0	0	0	7.39722e-07	4.6672e-05	0.0107812	1	1	1
EFNB3	0	0	0	0	0	7.47179e-07	4.71425e-05	0.0108899	1	1	1
RANGRF	0	0	0	0	0	6.49876e-07	4.10032e-05	0.00947175	1	1	1
RCVRN	0	0	0	0	0	5.55435e-07	3.50446e-05	0.00809529	1	1	1
VTN	0	0	0	0	0	1.7583e-06	0.000110938	0.0256266	1	1	1
TNFAIP1	0	0	0	0	0	9.22897e-07	5.82292e-05	0.013451	1	1	1
TMEM97	0	0	0	0	0	4.96131e-07	3.13029e-05	0.00723096	1	1	1
FOXN1	0	0	0	0	0	1.33484e-06	8.42204e-05	0.0194549	1	1	1
ALDOC	0	0	0	0	0	1.20727e-06	7.61715e-05	0.0175956	1	1	1
CD38	0	0	0	0	0	9.41305e-07	5.93907e-05	0.0137192	1	1	1
IBSP	0	0	0	0	0	1.73914e-06	0.000109729	0.0253474	1	1	1
LAP3	0	0	0	0	0	1.50222e-06	9.47807e-05	0.0218944	1	1	1
CXCL6	0	0	0	0	0	6.1485e-07	3.87933e-05	0.00896126	1	1	1
JADE1	0	0	0	0	0	3.66487e-06	0.000231231	0.0534144	1	1	1
PHOX2B	0	0	0	0	0	5.97422e-07	3.76937e-05	0.00870724	1	1	1
GNRHR	0	0	0	0	0	8.68897e-07	5.48221e-05	0.0126639	1	1	1
SULT1E1	0	0	0	0	0	1.48041e-06	9.34049e-05	0.0215765	1	1	1
SMR3A	0	0	0	0	0	3.52766e-07	2.22574e-05	0.00514147	1	1	1
PF4V1	0	0	0	0	0	4.65785e-07	2.93882e-05	0.00678867	1	1	1
NFKB1	0	0	0	0	0	5.3656e-06	0.000338537	0.078202	1	1	1
MANBA	0	0	0	0	0	4.65466e-06	0.000293681	0.0678403	1	1	1
IL2	0	0	0	0	0	9.67303e-07	6.1031e-05	0.0140982	1	1	1
WFS1	0	0	0	0	0	1.22228e-06	7.71183e-05	0.0178143	1	1	1
GAR1	0	0	0	0	0	1.94182e-06	0.000122517	0.0283014	1	1	1
FRG1	0	0	0	0	0	2.98384e-06	0.000188262	0.0434885	1	1	1
CLNK	0	0	0	0	0	1.36533e-06	8.61443e-05	0.0198993	1	1	1
FAM149A	0	0	0	0	0	4.09655e-06	0.000258468	0.059706	1	1	1
CD82	0	0	0	0	0	1.40498e-06	8.86459e-05	0.0204772	1	1	1
SPI1	0	0	0	0	0	7.99154e-07	5.04218e-05	0.0116474	1	1	1
DBX1	0	0	0	0	0	8.57134e-07	5.40799e-05	0.0124925	1	1	1
ZNF259	0	0	0	0	0	3.67854e-06	0.000232094	0.0536137	1	1	1
CRTAM	0	0	0	0	0	2.6405e-06	0.0001666	0.0384845	1	1	1
C11ORF63	0	0	0	0	0	3.06123e-06	0.000193145	0.0446165	1	1	1
DTX4	0	0	0	0	0	1.84183e-06	0.000116208	0.0268441	1	1	1
UNC93B1	0	0	0	0	0	1.78848e-06	0.000112842	0.0260665	1	1	1
PUS3	0	0	0	0	0	1.77029e-06	0.000111694	0.0258014	1	1	1
CCND1	0	0	0	0	0	9.39431e-07	5.92724e-05	0.0136919	1	1	1
CCDC86	0	0	0	0	0	1.50067e-06	9.46832e-05	0.0218718	1	1	1
PRPF19	0	0	0	0	0	2.47615e-06	0.00015623	0.0360891	1	1	1
TMEM109	0	0	0	0	0	1.13021e-06	7.13092e-05	0.0164724	1	1	1
A0PC15	0	0	0	0	0	8.19876e-07	5.17292e-05	0.0119494	1	1	1
PANX1	0	0	0	0	0	1.56673e-06	9.88513e-05	0.0228347	1	1	1
APOC3	0	0	0	0	0	8.78401e-07	5.54218e-05	0.0128024	1	1	1
IL10RA	0	0	0	0	0	2.21585e-06	0.000139806	0.0322953	1	1	1
GALNT18	0	0	0	0	0	1.52287e-06	9.6084e-05	0.0221954	1	1	1
BIRC2	0	0	0	0	0	2.42552e-06	0.000153036	0.0353512	1	1	1
PDHX	0	0	0	0	0	1.81851e-06	0.000114737	0.0265043	1	1	1
SLC15A3	0	0	0	0	0	1.5666e-06	9.8843e-05	0.0228327	1	1	1
SCGB2A2	0	0	0	0	0	4.44865e-07	2.80683e-05	0.00648378	1	1	1
DGAT2	0	0	0	0	0	2.03225e-06	0.000128223	0.0296194	1	1	1
C11ORF58	0	0	0	0	0	6.45812e-07	4.07469e-05	0.00941252	1	1	1
YBX3	0	0	0	0	0	1.09838e-06	6.93014e-05	0.0160086	1	1	1
KITLG	0	0	0	0	0	1.69715e-06	0.00010708	0.0247355	1	1	1
SART3	0	0	0	0	0	5.75166e-06	0.000362895	0.0838287	1	1	1
SLC25A3	0	0	0	0	0	1.77771e-06	0.000112163	0.0259096	1	1	1
POLR3B	0	0	0	0	0	7.93535e-06	0.000500673	0.115655	1	1	1
CD69	0	0	0	0	0	6.46379e-07	4.07826e-05	0.00942079	1	1	1
PRDM4	0	0	0	0	0	2.90612e-06	0.000183359	0.0423559	1	1	1
CLEC2B	0	0	0	0	0	6.40964e-07	4.04409e-05	0.00934185	1	1	1
ASIC1	0	0	0	0	0	2.32982e-06	0.000146998	0.0339565	1	1	1
DAO	0	0	0	0	0	2.68226e-06	0.000169234	0.0390932	1	1	1
KCTD10	0	0	0	0	0	1.73033e-06	0.000109173	0.025219	1	1	1
MLEC	0	0	0	0	0	1.53086e-06	9.65878e-05	0.0223118	1	1	1
MVK	0	0	0	0	0	2.49006e-06	0.000157108	0.0362919	1	1	1
CSRNP2	0	0	0	0	0	1.33666e-06	8.43353e-05	0.0194814	1	1	1
IL23A	0	0	0	0	0	6.83278e-07	4.31107e-05	0.00995857	1	1	1
SYT10	0	0	0	0	0	1.6623e-06	0.000104881	0.0242275	1	1	1
CYP27B1	0	0	0	0	0	1.90991e-06	0.000120504	0.0278364	1	1	1
MYF6	0	0	0	0	0	9.31302e-07	5.87595e-05	0.0135735	1	1	1
MYF5	0	0	0	0	0	8.81458e-07	5.56147e-05	0.012847	1	1	1
GLI1	0	0	0	0	0	2.93532e-06	0.000185201	0.0427814	1	1	1
PPM1H	0	0	0	0	0	1.88543e-06	0.000118959	0.0274796	1	1	1
LTA4H	0	0	0	0	0	4.40537e-06	0.000277952	0.0642069	1	1	1
ELK3	0	0	0	0	0	1.16927e-06	7.37736e-05	0.0170417	1	1	1
ITFG2	0	0	0	0	0	1.26767e-06	7.9982e-05	0.0184758	1	1	1
PRR4	0	0	0	0	0	7.08743e-07	4.47174e-05	0.0103297	1	1	1
PARP11	0	0	0	0	0	9.81733e-07	6.19414e-05	0.0143085	1	1	1
ARPC3	0	0	0	0	0	1.55877e-06	9.83487e-05	0.0227185	1	1	1
FGF6	0	0	0	0	0	4.13668e-07	2.60999e-05	0.00602908	1	1	1
MYL2	0	0	0	0	0	1.55788e-06	9.82928e-05	0.0227056	1	1	1
RAD51AP1	0	0	0	0	0	8.67987e-07	5.47647e-05	0.0126506	1	1	1
DUSP16	0	0	0	0	0	1.45486e-06	9.17929e-05	0.0212042	1	1	1
CREBL2	0	0	0	0	0	5.60302e-07	3.53517e-05	0.00816623	1	1	1
CDKN1B	0	0	0	0	0	4.8206e-07	3.04151e-05	0.00702588	1	1	1
GPRC5D	0	0	0	0	0	8.49463e-07	5.3596e-05	0.0123807	1	1	1
LTBR	0	0	0	0	0	9.59161e-07	6.05172e-05	0.0139795	1	1	1
OAS3	0	0	0	0	0	4.64646e-06	0.000293164	0.0677208	1	1	1
ART4	0	0	0	0	0	5.65443e-07	3.5676e-05	0.00824116	1	1	1
MGP	0	0	0	0	0	5.35501e-07	3.37869e-05	0.00780477	1	1	1
ARHGDIB	0	0	0	0	0	5.75463e-07	3.63082e-05	0.0083872	1	1	1
RERGL	0	0	0	0	0	8.86076e-07	5.59061e-05	0.0129143	1	1	1
FZD10	0	0	0	0	0	9.29213e-07	5.86277e-05	0.013543	1	1	1
IL26	0	0	0	0	0	9.27255e-07	5.85042e-05	0.0135145	1	1	1
IFNG	0	0	0	0	0	1.02178e-06	6.44682e-05	0.0148922	1	1	1
NUP107	0	0	0	0	0	5.94367e-06	0.00037501	0.0866273	1	1	1
KRR1	0	0	0	0	0	2.2145e-06	0.000139721	0.0322756	1	1	1
MRPL51	0	0	0	0	0	5.90016e-07	3.72265e-05	0.00859931	1	1	1
GAPDH	0	0	0	0	0	7.04104e-07	4.44247e-05	0.0102621	1	1	1
ACRBP	0	0	0	0	0	1.68789e-06	0.000106496	0.0246005	1	1	1
GNB3	0	0	0	0	0	9.79376e-07	6.17927e-05	0.0142741	1	1	1
CHPT1	0	0	0	0	0	2.09234e-06	0.000132014	0.0304952	1	1	1
USP5	0	0	0	0	0	2.45186e-06	0.000154697	0.0357351	1	1	1
TPI1	0	0	0	0	0	7.86938e-07	4.9651e-05	0.0114694	1	1	1
C12ORF57	0	0	0	0	0	2.32063e-07	1.46418e-05	0.00338225	1	1	1
APOBEC1	0	0	0	0	0	7.19566e-07	4.54002e-05	0.0104875	1	1	1
0NOG	0	0	0	0	0	5.7858e-07	3.65049e-05	0.00843263	1	1	1
GOLT1B	0	0	0	0	0	4.15721e-07	2.62295e-05	0.00605901	1	1	1
PRKAB1	0	0	0	0	0	1.90689e-06	0.000120313	0.0277923	1	1	1
CMAS	0	0	0	0	0	1.61092e-06	0.000101639	0.0234787	1	1	1
HCFC2	0	0	0	0	0	4.13185e-06	0.000260694	0.0602204	1	1	1
CLEC4A	0	0	0	0	0	8.22307e-07	5.18826e-05	0.0119849	1	1	1
AICDA	0	0	0	0	0	7.86877e-07	4.96472e-05	0.0114685	1	1	1
RAB35	0	0	0	0	0	1.85345e-06	0.000116942	0.0270135	1	1	1
COX6A1	0	0	0	0	0	7.06604e-07	4.45824e-05	0.0102985	1	1	1
SRSF9	0	0	0	0	0	1.38962e-06	8.76765e-05	0.0202533	1	1	1
FGFR1OP2	0	0	0	0	0	1.21738e-06	7.68093e-05	0.017743	1	1	1
KLRB1	0	0	0	0	0	7.93356e-07	5.00559e-05	0.0115629	1	1	1
GCLC	0	0	0	0	0	3.01308e-06	0.000190107	0.0439148	1	1	1
IYD	0	0	0	0	0	1.81697e-06	0.00011464	0.0264818	1	1	1
RSPH4A	0	0	0	0	0	2.69114e-06	0.000169794	0.0392225	1	1	1
ADTRP	0	0	0	0	0	7.03167e-07	4.43656e-05	0.0102484	1	1	1
ASF1A	0	0	0	0	0	1.04362e-06	6.58464e-05	0.0152105	1	1	1
HINT3	0	0	0	0	0	1.12319e-06	7.08666e-05	0.0163702	1	1	1
ULBP1	0	0	0	0	0	1.28357e-06	8.09853e-05	0.0187076	1	1	1
FBXO5	0	0	0	0	0	2.34675e-06	0.000148066	0.0342032	1	1	1
FANCE	0	0	0	0	0	1.65311e-06	0.000104301	0.0240935	1	1	1
TULP1	0	0	0	0	0	2.27243e-06	0.000143376	0.0331199	1	1	1
MAPK14	0	0	0	0	0	1.67874e-06	0.000105918	0.0244671	1	1	1
STK38	0	0	0	0	0	1.88305e-06	0.000118809	0.0274449	1	1	1
HLA-DOA	0	0	0	0	0	6.36837e-07	4.01806e-05	0.00928171	1	1	1
SAYSD1	0	0	0	0	0	5.44829e-07	3.43754e-05	0.00794073	1	1	1
CAP2	0	0	0	0	0	1.4313e-06	9.03066e-05	0.0208608	1	1	1
GPR63	0	0	0	0	0	7.45858e-07	4.70591e-05	0.0108707	1	1	1
GPLD1	0	0	0	0	0	3.36188e-06	0.000212114	0.0489983	1	1	1
ACOT13	0	0	0	0	0	3.94094e-07	2.48649e-05	0.0057438	1	1	1
RPS12	0	0	0	0	0	1.22589e-06	7.73461e-05	0.0178669	1	1	1
B3GAT2	0	0	0	0	0	9.75026e-07	6.15183e-05	0.0142107	1	1	1
GMNN	0	0	0	0	0	6.07306e-07	3.83173e-05	0.00885131	1	1	1
SNX3	0	0	0	0	0	9.51404e-07	6.00279e-05	0.0138664	1	1	1
ZBTB24	0	0	0	0	0	2.30903e-06	0.000145686	0.0336535	1	1	1
FIG4	0	0	0	0	0	6.18914e-06	0.000390497	0.0902049	1	1	1
UNC93A	0	0	0	0	0	2.89044e-06	0.000182369	0.0421273	1	1	1
C6ORF118	0	0	0	0	0	3.13057e-06	0.00019752	0.0456272	1	1	1
MDFI	0	0	0	0	0	5.94131e-07	3.74861e-05	0.00865929	1	1	1
TFEB	0	0	0	0	0	1.50417e-06	9.49038e-05	0.0219228	1	1	1
BYSL	0	0	0	0	0	1.59264e-06	0.000100486	0.0232122	1	1	1
GUCA1B	0	0	0	0	0	7.59472e-07	4.79181e-05	0.0110691	1	1	1
PRPH2	0	0	0	0	0	8.56907e-07	5.40657e-05	0.0124892	1	1	1
DNPH1	0	0	0	0	0	6.26071e-07	3.95013e-05	0.0091248	1	1	1
EXOC2	0	0	0	0	0	2.85971e-06	0.000180431	0.0416795	1	1	1
TMEM30A	0	0	0	0	0	1.79728e-06	0.000113397	0.0261948	1	1	1
LAMA4	0	0	0	0	0	1.04171e-05	0.000657254	0.151826	1	1	1
PRSS16	0	0	0	0	0	2.14126e-06	0.0001351	0.0312082	1	1	1
MEP1A	0	0	0	0	0	2.59267e-06	0.000163582	0.0377874	1	1	1
SKIV2L2	0	0	0	0	0	4.92876e-06	0.000310975	0.0718352	1	1	1
ISL1	0	0	0	0	0	1.19582e-06	7.54491e-05	0.0174287	1	1	1
SLC6A7	0	0	0	0	0	4.41284e-06	0.000278424	0.0643159	1	1	1
POU4F3	0	0	0	0	0	1.05854e-06	6.67875e-05	0.0154279	1	1	1
HARS2	0	0	0	0	0	3.85443e-06	0.000243192	0.0561772	1	1	1
NUDT12	0	0	0	0	0	1.77658e-06	0.000112092	0.0258931	1	1	1
PAPD7	0	0	0	0	0	1.30234e-06	8.21699e-05	0.0189812	1	1	1
GHR	0	0	0	0	0	1.85184e-06	0.00011684	0.0269901	1	1	1
DAP	0	0	0	0	0	3.44182e-07	2.17158e-05	0.00501635	1	1	1
HBEGF	0	0	0	0	0	1.29127e-06	8.14713e-05	0.0188199	1	1	1
SLC4A9	0	0	0	0	0	5.66413e-06	0.000357372	0.082553	1	1	1
LOX	0	0	0	0	0	2.34437e-06	0.000147915	0.0341685	1	1	1
GZMK	0	0	0	0	0	9.62185e-07	6.07081e-05	0.0140236	1	1	1
CDH9	0	0	0	0	0	2.05017e-06	0.000129353	0.0298806	1	1	1
SPARC	0	0	0	0	0	2.54876e-06	0.000160811	0.0371474	1	1	1
HAND1	0	0	0	0	0	6.86303e-07	4.33016e-05	0.0100027	1	1	1
PCDHB3	0	0	0	0	0	9.8661e-07	6.22492e-05	0.0143796	1	1	1
PCDHB5	0	0	0	0	0	1.15805e-06	7.30663e-05	0.0168783	1	1	1
PCDHB7	0	0	0	0	0	1.25378e-06	7.91061e-05	0.0182735	1	1	1
PCDHB15	0	0	0	0	0	1.43355e-06	9.04481e-05	0.0208935	1	1	1
GRM6	0	0	0	0	0	4.0121e-06	0.000253139	0.0584752	1	1	1
THG1L	0	0	0	0	0	2.0154e-06	0.000127159	0.0293738	1	1	1
TTC1	0	0	0	0	0	2.29062e-06	0.000144524	0.0333851	1	1	1
LNPEP	0	0	0	0	0	4.96196e-06	0.000313069	0.072319	1	1	1
AGXT2	0	0	0	0	0	2.13015e-06	0.000134399	0.0310463	1	1	1
IL4	0	0	0	0	0	1.11552e-06	7.03827e-05	0.0162584	1	1	1
IL5	0	0	0	0	0	1.07948e-06	6.81086e-05	0.0157331	1	1	1
ST8SIA4	0	0	0	0	0	1.57495e-06	9.93701e-05	0.0229545	1	1	1
NUP155	0	0	0	0	0	5.66972e-06	0.000357725	0.0826346	1	1	1
NR3C1	0	0	0	0	0	3.16197e-06	0.000199501	0.0460848	1	1	1
C5ORF15	0	0	0	0	0	8.43263e-07	5.32048e-05	0.0122903	1	1	1
TRIM23	0	0	0	0	0	2.79838e-06	0.000176561	0.0407856	1	1	1
RARS	0	0	0	0	0	5.20462e-06	0.00032838	0.0758558	1	1	1
CDX1	0	0	0	0	0	8.70822e-07	5.49436e-05	0.012692	1	1	1
BNIP1	0	0	0	0	0	2.35942e-06	0.000148865	0.0343878	1	1	1
SLC7A14	0	0	0	0	0	2.89883e-06	0.000182898	0.0422495	1	1	1
SEMA3G	0	0	0	0	0	3.18706e-06	0.000201084	0.0464504	1	1	1
ZMYND10	0	0	0	0	0	2.14524e-06	0.000135351	0.0312662	1	1	1
LTF	0	0	0	0	0	3.25627e-06	0.000205451	0.0474591	1	1	1
MLH1	0	0	0	0	0	2.96776e-06	0.000187248	0.0432542	1	1	1
EHHADH	0	0	0	0	0	3.26492e-06	0.000205997	0.0475853	1	1	1
CRBN	0	0	0	0	0	1.33947e-06	8.45124e-05	0.0195224	1	1	1
HRG	0	0	0	0	0	2.87448e-06	0.000181362	0.0418947	1	1	1
RBP2	0	0	0	0	0	1.07621e-06	6.7902e-05	0.0156854	1	1	1
RBP1	0	0	0	0	0	1.09169e-06	6.88787e-05	0.015911	1	1	1
PFKFB4	0	0	0	0	0	2.17027e-06	0.000136931	0.031631	1	1	1
HES1	0	0	0	0	0	1.58671e-06	0.000100112	0.0231259	1	1	1
G0T1	0	0	0	0	0	1.39836e-06	8.82281e-05	0.0203807	1	1	1
TUSC2	0	0	0	0	0	4.61953e-07	2.91464e-05	0.00673283	1	1	1
NPRL2	0	0	0	0	0	1.89108e-06	0.000119316	0.0275619	1	1	1
GNB4	0	0	0	0	0	3.31527e-06	0.000209174	0.0483191	1	1	1
MORC1	0	0	0	0	0	6.83872e-06	0.000431482	0.0996723	1	1	1
UMPS	0	0	0	0	0	1.93763e-06	0.000122253	0.0282404	1	1	1
ABTB1	0	0	0	0	0	3.3929e-06	0.000214072	0.0494505	1	1	1
KLHL18	0	0	0	0	0	1.77525e-06	0.000112007	0.0258737	1	1	1
HEMK1	0	0	0	0	0	1.75919e-06	0.000110994	0.0256396	1	1	1
RRP9	0	0	0	0	0	2.45973e-06	0.000155194	0.0358498	1	1	1
AADAC	0	0	0	0	0	1.75732e-06	0.000110877	0.0256125	1	1	1
EIF1B	0	0	0	0	0	4.93072e-07	3.11099e-05	0.00718638	1	1	1
ZBTB47	0	0	0	0	0	1.12094e-06	7.07247e-05	0.0163374	1	1	1
TNNC1	0	0	0	0	0	7.57878e-07	4.78175e-05	0.0110458	1	1	1
NKTR	0	0	0	0	0	5.13689e-06	0.000324107	0.0748687	1	1	1
SPCS1	0	0	0	0	0	6.09601e-07	3.84621e-05	0.00888475	1	1	1
NEK4	0	0	0	0	0	3.70358e-06	0.000233673	0.0539786	1	1	1
TMEM159	0	0	0	0	0	4.02066e-07	2.53679e-05	0.00585999	1	1	1
WDFY1	0	0	0	0	0	4.75974e-06	0.00030031	0.0693717	1	1	1
EIF2AK2	0	0	0	0	0	2.38209e-06	0.000150295	0.0347182	1	1	1
DAZAP1	0	0	0	0	0	1.60427e-06	0.00010122	0.0233818	1	1	1
HEATR5B	0	0	0	0	0	7.77686e-06	0.000490673	0.113345	1	1	1
MAPRE3	0	0	0	0	0	8.3699e-07	5.2809e-05	0.0121989	1	1	1
TMSB10	0	0	0	0	0	3.00939e-07	1.89874e-05	0.00438609	1	1	1
MSH2	0	0	0	0	0	3.37478e-06	0.000212928	0.0491864	1	1	1
NCK2	0	0	0	0	0	1.046e-06	6.59961e-05	0.0152451	1	1	1
TFPI	0	0	0	0	0	2.77706e-06	0.000175216	0.0404749	1	1	1
SLC11A1	0	0	0	0	0	5.98415e-06	0.000377563	0.0872171	1	1	1
APOB	0	0	0	0	0	8.00514e-06	0.000505076	0.116672	1	1	1
INO80B	0	0	0	0	0	1.14798e-06	7.24309e-05	0.0167315	1	1	1
TTL	0	0	0	0	0	1.94504e-06	0.00012272	0.0283484	1	1	1
FAHD2A	0	0	0	0	0	1.6876e-06	0.000106478	0.0245963	1	1	1
SF3B14	0	0	0	0	0	5.77692e-07	3.64489e-05	0.00841969	1	1	1
SLC30A3	0	0	0	0	0	1.05347e-06	6.64675e-05	0.015354	1	1	1
NRBP1	0	0	0	0	0	2.34705e-06	0.000148084	0.0342075	1	1	1
SNX17	0	0	0	0	0	1.90511e-06	0.000120201	0.0277664	1	1	1
REEP6	0	0	0	0	0	5.96429e-07	3.76311e-05	0.00869277	1	1	1
WBP1	0	0	0	0	0	1.26186e-06	7.96155e-05	0.0183912	1	1	1
MOGS	0	0	0	0	0	2.1722e-06	0.000137052	0.0316591	1	1	1
TTC31	0	0	0	0	0	2.99176e-06	0.000188762	0.043604	1	1	1
NDUFS7	0	0	0	0	0	5.57845e-07	3.51967e-05	0.00813043	1	1	1
PCGF1	0	0	0	0	0	1.77622e-06	0.000112069	0.0258879	1	1	1
TLX2	0	0	0	0	0	7.10682e-07	4.48397e-05	0.010358	1	1	1
DOK1	0	0	0	0	0	1.44705e-06	9.13003e-05	0.0210904	1	1	1
ACADL	0	0	0	0	0	4.50046e-06	0.000283952	0.0655929	1	1	1
EVA1A	0	0	0	0	0	4.46724e-07	2.81856e-05	0.00651087	1	1	1
REG1A	0	0	0	0	0	9.66009e-07	6.09493e-05	0.0140793	1	1	1
IGFBP2	0	0	0	0	0	1.6095e-06	0.00010155	0.023458	1	1	1
IGFBP5	0	0	0	0	0	1.62001e-06	0.000102213	0.0236112	1	1	1
KCNJ13	0	0	0	0	0	1.34718e-06	8.4999e-05	0.0196348	1	1	1
GGCX	0	0	0	0	0	4.06734e-06	0.000256624	0.0592802	1	1	1
NEU2	0	0	0	0	0	1.48648e-06	9.37882e-05	0.0216651	1	1	1
HSPE1	0	0	0	0	0	1.39796e-06	8.82029e-05	0.0203749	1	1	1
WNT6	0	0	0	0	0	1.79258e-06	0.000113101	0.0261263	1	1	1
IL1RL1	0	0	0	0	0	2.62119e-06	0.000165381	0.038203	1	1	1
SLC9A2	0	0	0	0	0	4.10675e-06	0.000259111	0.0598547	1	1	1
AZU1	0	0	0	0	0	6.24247e-07	3.93862e-05	0.00909822	1	1	1
PPP1R7	0	0	0	0	0	4.29074e-06	0.00027072	0.0625362	1	1	1
PROC	0	0	0	0	0	2.43127e-06	0.000153398	0.035435	1	1	1
ID2	0	0	0	0	0	1.67799e-07	1.05871e-05	0.00244563	1	1	1
ODC1	0	0	0	0	0	9.77396e-07	6.16678e-05	0.0142453	1	1	1
GORASP2	0	0	0	0	0	3.4181e-06	0.000215661	0.0498178	1	1	1
CEBPZ	0	0	0	0	0	2.85182e-06	0.000179933	0.0415644	1	1	1
RMDN2	0	0	0	0	0	1.88647e-06	0.000119025	0.0274947	1	1	1
DLX2	0	0	0	0	0	1.22439e-06	7.72514e-05	0.0178451	1	1	1
SLC1A4	0	0	0	0	0	1.4597e-06	9.20981e-05	0.0212747	1	1	1
ORC2	0	0	0	0	0	6.02967e-06	0.000380436	0.0878806	1	1	1
PPP3R1	0	0	0	0	0	9.95187e-07	6.27903e-05	0.0145046	1	1	1
PLEK	0	0	0	0	0	1.76601e-06	0.000111424	0.0257391	1	1	1
KISS1R	0	0	0	0	0	3.82564e-07	2.41374e-05	0.00557575	1	1	1
VAX2	0	0	0	0	0	5.66759e-07	3.57591e-05	0.00826034	1	1	1
ATP6V1B1	0	0	0	0	0	2.92643e-06	0.00018464	0.0426518	1	1	1
MSH6	0	0	0	0	0	3.72472e-06	0.000235008	0.0542867	1	1	1
PLEKHA3	0	0	0	0	0	2.87826e-06	0.000181601	0.0419498	1	1	1
SPR	0	0	0	0	0	6.56933e-07	4.14485e-05	0.0095746	1	1	1
ENO1	0	0	0	0	0	1.11129e-06	7.01159e-05	0.0161968	1	1	1
SARS	0	0	0	0	0	3.44122e-06	0.00021712	0.0501548	1	1	1
CLCA1	0	0	0	0	0	3.90018e-06	0.000246078	0.0568439	1	1	1
BCL9	0	0	0	0	0	3.60489e-06	0.000227447	0.0525402	1	1	1
TPSG1	0	0	0	0	0	4.87135e-07	3.07353e-05	0.00709985	1	1	1
ANGPTL1	0	0	0	0	0	1.88823e-06	0.000119136	0.0275204	1	1	1
TCEANC2	0	0	0	0	0	7.93481e-07	5.00638e-05	0.0115647	1	1	1
TMEM59	0	0	0	0	0	1.40895e-06	8.8896e-05	0.020535	1	1	1
RPL22	0	0	0	0	0	2.89013e-07	1.8235e-05	0.00421228	1	1	1
OPRD1	0	0	0	0	0	4.5931e-07	2.89797e-05	0.00669431	1	1	1
WDR77	0	0	0	0	0	2.32227e-06	0.000146521	0.0338464	1	1	1
C1ORF21	0	0	0	0	0	1.58245e-06	9.98428e-05	0.0230637	1	1	1
MAD2L2	0	0	0	0	0	7.97407e-07	5.03116e-05	0.011622	1	1	1
MFN2	0	0	0	0	0	2.1999e-06	0.0001388	0.0320628	1	1	1
MIIP	0	0	0	0	0	1.2149e-06	7.6653e-05	0.0177069	1	1	1
SLC35D1	0	0	0	0	0	2.06181e-06	0.000130088	0.0300503	1	1	1
PRAMEF10	0	0	0	0	0	5.43715e-07	3.43051e-05	0.00792448	1	1	1
PRAMEF4	0	0	0	0	0	6.45026e-07	4.06972e-05	0.00940106	1	1	1
PRDM2	0	0	0	0	0	3.19553e-06	0.000201619	0.0465739	1	1	1
RGS2	0	0	0	0	0	1.88494e-06	0.000118929	0.0274725	1	1	1
WARS2	0	0	0	0	0	1.77899e-06	0.000112243	0.0259282	1	1	1
OSCP1	0	0	0	0	0	1.69141e-06	0.000106718	0.0246518	1	1	1
NT5C1A	0	0	0	0	0	1.18178e-06	7.45632e-05	0.0172241	1	1	1
AKR7A2	0	0	0	0	0	8.43581e-07	5.32249e-05	0.0122949	1	1	1
CD160	0	0	0	0	0	1.24178e-06	7.83489e-05	0.0180986	1	1	1
LEPRE1	0	0	0	0	0	2.88345e-06	0.000181928	0.0420254	1	1	1
SLC19A2	0	0	0	0	0	2.37937e-06	0.000150124	0.0346785	1	1	1
SELL	0	0	0	0	0	2.86697e-06	0.000180889	0.0417853	1	1	1
FMO6P	0	0	0	0	0	2.00604e-06	0.000126569	0.0292374	1	1	1
VAMP4	0	0	0	0	0	2.12343e-06	0.000133975	0.0309483	1	1	1
SYF2	0	0	0	0	0	9.09511e-07	5.73847e-05	0.0132559	1	1	1
CTSD	0	0	0	0	0	8.65071e-07	5.45807e-05	0.0126081	1	1	1
A4GNT	0	0	0	0	0	9.09588e-07	5.73895e-05	0.013257	1	1	1
MMP8	0	0	0	0	0	2.65903e-06	0.000167769	0.0387546	1	1	1
APOA1	0	0	0	0	0	9.96232e-07	6.28562e-05	0.0145198	1	1	1
SLC8A2	0	0	0	0	0	1.73048e-06	0.000109183	0.0252213	1	1	1
ATIC	0	0	0	0	0	6.32564e-06	0.00039911	0.0921943	1	1	1
TNP1	0	0	0	0	0	7.7919e-07	4.91622e-05	0.0113565	1	1	1
FASTKD2	0	0	0	0	0	4.63502e-06	0.000292442	0.0675541	1	1	1
TTR	0	0	0	0	0	4.83178e-07	3.04856e-05	0.00704218	1	1	1
SPACA1	0	0	0	0	0	1.40871e-06	8.88811e-05	0.0205315	1	1	1
TBPL1	0	0	0	0	0	1.49186e-06	9.41272e-05	0.0217434	1	1	1
ZC2HC1B	0	0	0	0	0	1.47558e-06	9.31e-05	0.0215061	1	1	1
FBXO30	0	0	0	0	0	1.86104e-06	0.00011742	0.0271241	1	1	1
TNFAIP3	0	0	0	0	0	3.2395e-06	0.000204393	0.0472147	1	1	1
MED28	0	0	0	0	0	5.35054e-07	3.37587e-05	0.00779825	1	1	1
RNF103	0	0	0	0	0	1.99246e-06	0.000125712	0.0290396	1	1	1
RPN2	0	0	0	0	0	2.28881e-06	0.00014441	0.0333587	1	1	1
SOGA1	0	0	0	0	0	3.11322e-06	0.000196425	0.0453742	1	1	1
PKD2	0	0	0	0	0	4.70382e-06	0.000296782	0.0685567	1	1	1
ABCG2	0	0	0	0	0	3.85205e-06	0.000243041	0.0561425	1	1	1
FAM47E-STBD1	0	0	0	0	0	7.07598e-07	4.46451e-05	0.010313	1	1	1
FAM47E-STBD1	0	0	0	0	0	7.07598e-07	4.46451e-05	0.010313	1	1	1
CCNI	0	0	0	0	0	1.24149e-06	7.83308e-05	0.0180944	1	1	1
RARRES1	0	0	0	0	0	1.90239e-06	0.000120029	0.0277267	1	1	1
C2ORF43	0	0	0	0	0	1.0785e-06	6.80465e-05	0.0157188	1	1	1
FGF23	0	0	0	0	0	3.96871e-07	2.50402e-05	0.00578428	1	1	1
ELL2	0	0	0	0	0	3.16876e-06	0.000199929	0.0461837	1	1	1
NDUFB3	0	0	0	0	0	7.32495e-07	4.6216e-05	0.0106759	1	1	1
GDA	0	0	0	0	0	3.12166e-06	0.000196958	0.0454973	1	1	1
C2ORF40	0	0	0	0	0	1.10738e-06	6.98689e-05	0.0161397	1	1	1
CPSF3	0	0	0	0	0	1.96512e-06	0.000123987	0.028641	1	1	1
DDX55	0	0	0	0	0	3.86205e-06	0.000243672	0.0562883	1	1	1
CCDC92	0	0	0	0	0	1.31069e-06	8.26969e-05	0.019103	1	1	1
FKBP15	0	0	0	0	0	7.49494e-06	0.000472885	0.109236	1	1	1
HDHD3	0	0	0	0	0	6.45848e-07	4.07491e-05	0.00941304	1	1	1
VPS4B	0	0	0	0	0	2.29932e-06	0.000145073	0.0335119	1	1	1
SERPINB10	0	0	0	0	0	1.37125e-06	8.65176e-05	0.0199856	1	1	1
GSC	0	0	0	0	0	6.61722e-07	4.17506e-05	0.0096444	1	1	1
ADCK1	0	0	0	0	0	2.36864e-06	0.000149447	0.0345223	1	1	1
IFI27L2	0	0	0	0	0	7.13627e-07	4.50256e-05	0.0104009	1	1	1
NEK9	0	0	0	0	0	5.03863e-06	0.000317907	0.0734365	1	1	1
ACYP1	0	0	0	0	0	3.87876e-07	2.44726e-05	0.00565318	1	1	1
IFT43	0	0	0	0	0	1.7286e-06	0.000109064	0.0251938	1	1	1
ACOT2	0	0	0	0	0	1.06888e-06	6.74401e-05	0.0155787	1	1	1
FLVCR2	0	0	0	0	0	2.06276e-06	0.000130147	0.0300641	1	1	1
TGFB3	0	0	0	0	0	1.57369e-06	9.92901e-05	0.022936	1	1	1
PAPOLG	0	0	0	0	0	4.22036e-06	0.000266279	0.0615105	1	1	1
TP53I3	0	0	0	0	0	8.7855e-07	5.54312e-05	0.0128046	1	1	1
RHOQ	0	0	0	0	0	8.48042e-07	5.35063e-05	0.01236	1	1	1
TMEM214	0	0	0	0	0	2.49256e-06	0.000157266	0.0363284	1	1	1
ATAD2B	0	0	0	0	0	4.22691e-06	0.000266692	0.0616059	1	1	1
FAM98A	0	0	0	0	0	1.93653e-06	0.000122183	0.0282244	1	1	1
YIPF4	0	0	0	0	0	8.33999e-07	5.26203e-05	0.0121553	1	1	1
AFTPH	0	0	0	0	0	2.35239e-06	0.000148421	0.0342853	1	1	1
LGALSL	0	0	0	0	0	9.5371e-07	6.01733e-05	0.0139	1	1	1
CRIPT	0	0	0	0	0	5.83154e-07	3.67935e-05	0.0084993	1	1	1
TMEM180	0	0	0	0	0	2.08075e-06	0.000131283	0.0303264	1	1	1
PPP1R3C	0	0	0	0	0	1.10201e-06	6.95303e-05	0.0160615	1	1	1
PRLHR	0	0	0	0	0	5.67401e-07	3.57996e-05	0.00826971	1	1	1
C10ORF95	0	0	0	0	0	5.71712e-07	3.60716e-05	0.00833253	1	1	1
HOXB8	0	0	0	0	0	9.0151e-07	5.68799e-05	0.0131392	1	1	1
HOXB5	0	0	0	0	0	5.49896e-07	3.46951e-05	0.00801457	1	1	1
HOXB7	0	0	0	0	0	6.38593e-07	4.02913e-05	0.0093073	1	1	1
HOXB1	0	0	0	0	0	8.61388e-07	5.43484e-05	0.0125545	1	1	1
DUSP1	0	0	0	0	0	1.60735e-06	0.000101414	0.0234267	1	1	1
PANK3	0	0	0	0	0	2.69732e-06	0.000170185	0.0393127	1	1	1
MSX2	0	0	0	0	0	8.65237e-07	5.45912e-05	0.0126106	1	1	1
INSL4	0	0	0	0	0	2.83136e-07	1.78642e-05	0.00412663	1	1	1
LRP11	0	0	0	0	0	2.38156e-06	0.000150262	0.0347106	1	1	1
CCDC170	0	0	0	0	0	3.99589e-06	0.000252117	0.058239	1	1	1
ARAP3	0	0	0	0	0	9.95788e-06	0.000628282	0.145133	1	1	1
PCDHB8	0	0	0	0	0	1.0787e-06	6.80593e-05	0.0157217	1	1	1
PCDHB10	0	0	0	0	0	1.18457e-06	7.47389e-05	0.0172647	1	1	1
PCDHB14	0	0	0	0	0	1.14818e-06	7.24431e-05	0.0167343	1	1	1
PCDHB12	0	0	0	0	0	1.01957e-06	6.43289e-05	0.01486	1	1	1
SLC25A2	0	0	0	0	0	7.0072e-07	4.42112e-05	0.0102128	1	1	1
PRRX1	0	0	0	0	0	1.57305e-06	9.92499e-05	0.0229267	1	1	1
TNN	0	0	0	0	0	7.13597e-06	0.000450237	0.104005	1	1	1
TTLL2	0	0	0	0	0	1.54426e-06	9.74332e-05	0.0225071	1	1	1
MSANTD2	0	0	0	0	0	1.6661e-06	0.000105121	0.024283	1	1	1
PDZD11	0	0	0	0	0	1.02255e-06	6.45165e-05	0.0149033	1	1	1
NUDCD1	0	0	0	0	0	3.02014e-06	0.000190553	0.0440176	1	1	1
MRC1	0	0	0	0	0	1.91534e-06	0.000120846	0.0279155	1	1	1
CCDC77	0	0	0	0	0	1.59335e-06	0.000100531	0.0232227	1	1	1
TNFSF11	0	0	0	0	0	9.65097e-07	6.08918e-05	0.014066	1	1	1
UFM1	0	0	0	0	0	5.90946e-07	3.72851e-05	0.00861286	1	1	1
ELF1	0	0	0	0	0	1.88335e-06	0.000118828	0.0274492	1	1	1
ALG5	0	0	0	0	0	2.05101e-06	0.000129406	0.0298928	1	1	1
FAM53C	0	0	0	0	0	1.64259e-06	0.000103638	0.0239403	1	1	1
MYOT	0	0	0	0	0	2.92118e-06	0.000184309	0.0425754	1	1	1
EGR1	0	0	0	0	0	9.85099e-07	6.21538e-05	0.0143575	1	1	1
PFN2	0	0	0	0	0	8.05971e-07	5.08519e-05	0.0117468	1	1	1
NFYB	0	0	0	0	0	1.51266e-06	9.54398e-05	0.0220466	1	1	1
CCDC53	0	0	0	0	0	1.34737e-06	8.50106e-05	0.0196375	1	1	1
FZD3	0	0	0	0	0	1.84435e-06	0.000116367	0.0268809	1	1	1
DUSP4	0	0	0	0	0	5.80418e-07	3.66209e-05	0.00845942	1	1	1
SORBS3	0	0	0	0	0	2.86004e-06	0.000180451	0.0416842	1	1	1
TARDBP	0	0	0	0	0	9.31465e-07	5.87698e-05	0.0135758	1	1	1
PRAMEF2	0	0	0	0	0	7.07645e-07	4.46481e-05	0.0103137	1	1	1
RDH10	0	0	0	0	0	1.15573e-06	7.29196e-05	0.0168444	1	1	1
DLX4	0	0	0	0	0	5.9965e-07	3.78343e-05	0.00873972	1	1	1
COIL	0	0	0	0	0	1.75249e-06	0.000110571	0.025542	1	1	1
TBX2	0	0	0	0	0	1.65856e-06	0.000104645	0.0241731	1	1	1
SLC35B1	0	0	0	0	0	1.31968e-06	8.32638e-05	0.0192339	1	1	1
TBX4	0	0	0	0	0	1.97089e-06	0.000124351	0.0287251	1	1	1
FAM117A	0	0	0	0	0	1.65571e-06	0.000104465	0.0241314	1	1	1
NCAPH	0	0	0	0	0	4.22663e-06	0.000266675	0.0616018	1	1	1
MND1	0	0	0	0	0	2.52209e-06	0.000159128	0.0367587	1	1	1
ZNF141	0	0	0	0	0	7.50006e-07	4.73208e-05	0.0109311	1	1	1
TSHZ3	0	0	0	0	0	1.2645e-06	7.97823e-05	0.0184297	1	1	1
PLBD1	0	0	0	0	0	1.59804e-06	0.000100826	0.0232909	1	1	1
KLRK1	0	0	0	0	0	8.67031e-07	5.47044e-05	0.0126367	1	1	1
PYROXD1	0	0	0	0	0	1.66616e-06	0.000105125	0.0242838	1	1	1
IAPP	0	0	0	0	0	1.68537e-07	1.06337e-05	0.00245638	1	1	1
KCNJ8	0	0	0	0	0	1.01772e-06	6.42119e-05	0.014833	1	1	1
TAS2R7	0	0	0	0	0	4.30928e-07	2.71889e-05	0.00628064	1	1	1
TFG	0	0	0	0	0	2.26466e-06	0.000142886	0.0330068	1	1	1
KALRN	0	0	0	0	0	1.00715e-05	0.000635453	0.14679	1	1	1
0A50	0	0	0	0	0	1.20077e-06	7.57615e-05	0.0175009	1	1	1
GJA8	0	0	0	0	0	7.88547e-07	4.97526e-05	0.0114928	1	1	1
MAPK8IP1	0	0	0	0	0	2.15707e-06	0.000136098	0.0314386	1	1	1
DEPDC7	0	0	0	0	0	1.84383e-06	0.000116334	0.0268732	1	1	1
CAT	0	0	0	0	0	1.81219e-06	0.000114338	0.0264121	1	1	1
GJA3	0	0	0	0	0	3.83943e-07	2.42245e-05	0.00559585	1	1	1
GHSR	0	0	0	0	0	9.81548e-07	6.19297e-05	0.0143058	1	1	1
TNFSF10	0	0	0	0	0	1.82036e-06	0.000114854	0.0265312	1	1	1
CPXM2	0	0	0	0	0	4.2777e-06	0.000269897	0.0623463	1	1	1
GSTM2	0	0	0	0	0	1.88992e-06	0.000119243	0.027545	1	1	1
ACVR2A	0	0	0	0	0	3.5665e-06	0.000225024	0.0519806	1	1	1
POLK	0	0	0	0	0	3.52263e-06	0.000222257	0.0513413	1	1	1
FLT3	0	0	0	0	0	3.44509e-06	0.000217364	0.0502111	1	1	1
RASL11A	0	0	0	0	0	6.00331e-07	3.78773e-05	0.00874965	1	1	1
FYTTD1	0	0	0	0	0	3.42939e-06	0.000216374	0.0499823	1	1	1
MYOG	0	0	0	0	0	1.12714e-06	7.11158e-05	0.0164277	1	1	1
PRM2	0	0	0	0	0	3.82834e-07	2.41545e-05	0.00557968	1	1	1
AHR	0	0	0	0	0	2.49562e-06	0.000157459	0.036373	1	1	1
BBS9	0	0	0	0	0	3.90977e-06	0.000246683	0.0569837	1	1	1
OCM	0	0	0	0	0	3.41461e-07	2.15441e-05	0.00497669	1	1	1
EEPD1	0	0	0	0	0	1.5407e-06	9.72088e-05	0.0224552	1	1	1
KIAA0087	0	0	0	0	0	9.11672e-08	5.7521e-06	0.00132874	1	1	1
HOXA7	0	0	0	0	0	4.33718e-07	2.7365e-05	0.00632132	1	1	1
INHBA	0	0	0	0	0	6.03615e-07	3.80844e-05	0.0087975	1	1	1
FKBP9	0	0	0	0	0	1.56672e-06	9.88503e-05	0.0228344	1	1	1
NT5C3A	0	0	0	0	0	1.14019e-06	7.19393e-05	0.016618	1	1	1
POLM	0	0	0	0	0	1.91845e-06	0.000121042	0.0279608	1	1	1
RAMP3	0	0	0	0	0	4.04626e-07	2.55295e-05	0.00589731	1	1	1
FTSJ2	0	0	0	0	0	4.978e-07	3.14082e-05	0.00725529	1	1	1
TWIST1	0	0	0	0	0	2.02185e-07	1.27567e-05	0.00294679	1	1	1
CLTA	0	0	0	0	0	9.8039e-07	6.18567e-05	0.0142889	1	1	1
TAF1L	0	0	0	0	0	3.15124e-06	0.000198824	0.0459285	1	1	1
D0I1	0	0	0	0	0	2.55547e-06	0.000161235	0.0372453	1	1	1
ZC3HAV1	0	0	0	0	0	4.36614e-06	0.000275477	0.0636352	1	1	1
AKR1D1	0	0	0	0	0	2.58105e-06	0.000162849	0.037618	1	1	1
NEUROG3	0	0	0	0	0	6.35435e-07	4.00921e-05	0.00926128	1	1	1
SRGN	0	0	0	0	0	6.7069e-07	4.23165e-05	0.00977511	1	1	1
EGR2	0	0	0	0	0	7.266e-07	4.58441e-05	0.01059	1	1	1
FAM149B1	0	0	0	0	0	1.63083e-06	0.000102896	0.0237689	1	1	1
UNG	0	0	0	0	0	1.78618e-06	0.000112697	0.0260331	1	1	1
IFT81	0	0	0	0	0	5.08875e-06	0.000321069	0.074167	1	1	1
ACADS	0	0	0	0	0	2.54732e-06	0.00016072	0.0371264	1	1	1
RNF11	0	0	0	0	0	5.48959e-07	3.4636e-05	0.00800091	1	1	1
BHLHE41	0	0	0	0	0	9.18978e-07	5.79819e-05	0.0133938	1	1	1
SSPN	0	0	0	0	0	4.02413e-07	2.53898e-05	0.00586505	1	1	1
DDX39A	0	0	0	0	0	1.11986e-06	7.06567e-05	0.0163217	1	1	1
C19ORF43	0	0	0	0	0	3.08711e-07	1.94778e-05	0.00449937	1	1	1
CD97	0	0	0	0	0	2.14186e-06	0.000135138	0.0312169	1	1	1
ZNF442	0	0	0	0	0	1.49791e-06	9.45088e-05	0.0218315	1	1	1
CCDC70	0	0	0	0	0	6.57803e-07	4.15034e-05	0.00958728	1	1	1
EBPL	0	0	0	0	0	7.04094e-07	4.44241e-05	0.010262	1	1	1
ATP7B	0	0	0	0	0	3.69791e-06	0.000233315	0.0538959	1	1	1
NEUROD4	0	0	0	0	0	5.26288e-07	3.32056e-05	0.00767049	1	1	1
ORMDL2	0	0	0	0	0	6.2673e-07	3.95429e-05	0.00913441	1	1	1
PDE1B	0	0	0	0	0	2.5208e-06	0.000159047	0.0367399	1	1	1
HOXC13	0	0	0	0	0	4.93166e-07	3.11158e-05	0.00718774	1	1	1
LRP1	0	0	0	0	0	1.92679e-05	0.00121569	0.280824	1	1	1
HOXC12	0	0	0	0	0	4.49469e-07	2.83587e-05	0.00655087	1	1	1
HOXC6	0	0	0	0	0	7.30594e-07	4.6096e-05	0.0106482	1	1	1
FAAH	0	0	0	0	0	2.3005e-06	0.000145148	0.0335291	1	1	1
C1ORF63	0	0	0	0	0	1.09876e-06	6.9325e-05	0.0160141	1	1	1
SEC61A1	0	0	0	0	0	3.47847e-06	0.000219471	0.0506977	1	1	1
RAB9B	0	0	0	0	0	4.54681e-07	2.86876e-05	0.00662684	1	1	1
RIF1	0	0	0	0	0	1.20944e-05	0.000763085	0.176273	1	1	1
TTC21B	0	0	0	0	0	1.02584e-05	0.000647243	0.149513	1	1	1
NMI	0	0	0	0	0	2.18244e-06	0.000137699	0.0318084	1	1	1
TNFAIP6	0	0	0	0	0	1.96176e-06	0.000123775	0.028592	1	1	1
ACVR1C	0	0	0	0	0	3.38716e-06	0.00021371	0.0493669	1	1	1
SLC36A1	0	0	0	0	0	3.29106e-06	0.000207646	0.0479663	1	1	1
BATF3	0	0	0	0	0	1.31435e-06	8.29273e-05	0.0191562	1	1	1
KCNJ2	0	0	0	0	0	9.18394e-07	5.79451e-05	0.0133853	1	1	1
PLA2G12A	0	0	0	0	0	1.13168e-06	7.14021e-05	0.0164939	1	1	1
SNRPA	0	0	0	0	0	7.76436e-07	4.89884e-05	0.0113163	1	1	1
B9D2	0	0	0	0	0	5.93572e-07	3.74508e-05	0.00865113	1	1	1
C4BPB	0	0	0	0	0	2.36391e-06	0.000149148	0.0344533	1	1	1
ZNF350	0	0	0	0	0	1.44159e-06	9.09553e-05	0.0210107	1	1	1
RAB38	0	0	0	0	0	7.51726e-07	4.74294e-05	0.0109562	1	1	1
GPR83	0	0	0	0	0	1.25494e-06	7.9179e-05	0.0182904	1	1	1
HAUS3	0	0	0	0	0	1.13246e-06	7.14513e-05	0.0165053	1	1	1
CHPF	0	0	0	0	0	2.48848e-06	0.000157008	0.0362689	1	1	1
INHA	0	0	0	0	0	1.12092e-06	7.07231e-05	0.016337	1	1	1
ENKD1	0	0	0	0	0	1.30038e-06	8.20459e-05	0.0189526	1	1	1
ACTR5	0	0	0	0	0	1.65768e-06	0.00010459	0.0241602	1	1	1
MC3R	0	0	0	0	0	3.53716e-07	2.23173e-05	0.00515531	1	1	1
GCNT7	0	0	0	0	0	2.88603e-07	1.82091e-05	0.0042063	1	1	1
SYS1	0	0	0	0	0	5.74463e-07	3.62452e-05	0.00837263	1	1	1
PI3	0	0	0	0	0	2.77156e-07	1.74868e-05	0.00403946	1	1	1
WFDC3	0	0	0	0	0	9.12556e-07	5.75768e-05	0.0133002	1	1	1
ATP5E	0	0	0	0	0	3.38856e-07	2.13798e-05	0.00493872	1	1	1
SRSF6	0	0	0	0	0	1.82078e-06	0.00011488	0.0265373	1	1	1
RAB22A	0	0	0	0	0	1.40271e-06	8.85025e-05	0.0204441	1	1	1
PTGIS	0	0	0	0	0	1.85573e-06	0.000117085	0.0270466	1	1	1
S0I1	0	0	0	0	0	8.63235e-07	5.44649e-05	0.0125814	1	1	1
MOCS3	0	0	0	0	0	8.10386e-07	5.11305e-05	0.0118111	1	1	1
RNF114	0	0	0	0	0	9.36554e-07	5.90909e-05	0.01365	1	1	1
PEPD	0	0	0	0	0	1.7176e-06	0.00010837	0.0250336	1	1	1
IL9R	0	0	0	0	0	3.00171e-06	0.00018939	0.043749	1	1	1
MCEE	0	0	0	0	0	5.74084e-07	3.62212e-05	0.0083671	1	1	1
PAIP2B	0	0	0	0	0	5.98746e-07	3.77772e-05	0.00872654	1	1	1
SNRNP27	0	0	0	0	0	1.552e-06	9.79221e-05	0.02262	1	1	1
MPHOSPH10	0	0	0	0	0	2.84387e-06	0.000179431	0.0414485	1	1	1
IL17C	0	0	0	0	0	7.30444e-07	4.60866e-05	0.010646	1	1	1
LIPE	0	0	0	0	0	2.54454e-06	0.000160545	0.0370859	1	1	1
PSG1	0	0	0	0	0	1.50836e-06	9.51686e-05	0.021984	1	1	1
IRGC	0	0	0	0	0	6.04104e-07	3.81153e-05	0.00880464	1	1	1
LYPD3	0	0	0	0	0	8.89128e-07	5.60986e-05	0.0129588	1	1	1
CEACAM8	0	0	0	0	0	1.13637e-06	7.16982e-05	0.0165623	1	1	1
RNF39	0	0	0	0	0	9.38158e-07	5.91921e-05	0.0136734	1	1	1
DST	0	0	0	0	0	1.96263e-05	0.0012383	0.286047	1	1	1
FBXO9	0	0	0	0	0	2.03827e-06	0.000128603	0.0297072	1	1	1
RRP36	0	0	0	0	0	1.66673e-06	0.00010516	0.0242921	1	1	1
BTN1A1	0	0	0	0	0	1.25742e-06	7.93356e-05	0.0183265	1	1	1
BTN3A3	0	0	0	0	0	1.69816e-06	0.000107144	0.0247501	1	1	1
SNRPC	0	0	0	0	0	8.09794e-07	5.10931e-05	0.0118025	1	1	1
SLC17A1	0	0	0	0	0	1.5825e-06	9.98461e-05	0.0230644	1	1	1
HIST1H1D	0	0	0	0	0	1.50549e-07	9.49876e-06	0.00219421	1	1	1
HIST1H4G	0	0	0	0	0	1.30948e-07	8.26204e-06	0.00190853	1	1	1
UNC5CL	0	0	0	0	0	1.4858e-06	9.37447e-05	0.021655	1	1	1
AARS2	0	0	0	0	0	4.39078e-06	0.000277032	0.0639943	1	1	1
HIST1H1A	0	0	0	0	0	1.67176e-07	1.05478e-05	0.00243654	1	1	1
ZNF391	0	0	0	0	0	9.98613e-07	6.30064e-05	0.0145545	1	1	1
HIST1H2BG	0	0	0	0	0	1.40036e-07	8.83543e-06	0.00204098	1	1	1
OR2B6	0	0	0	0	0	5.66468e-07	3.57407e-05	0.0082561	1	1	1
TBCC	0	0	0	0	0	6.68843e-07	4.22e-05	0.00974819	1	1	1
HIST1H3B	0	0	0	0	0	3.35224e-07	2.11506e-05	0.00488579	1	1	1
APOBEC2	0	0	0	0	0	5.11202e-07	3.22538e-05	0.00745062	1	1	1
TREM1	0	0	0	0	0	7.6662e-07	4.83691e-05	0.0111733	1	1	1
MEA1	0	0	0	0	0	6.78643e-07	4.28183e-05	0.00989103	1	1	1
COL21A1	0	0	0	0	0	4.72896e-06	0.000298369	0.0689232	1	1	1
SOX4	0	0	0	0	0	4.13909e-07	2.61152e-05	0.00603261	1	1	1
CPNE5	0	0	0	0	0	3.03393e-06	0.000191422	0.0442186	1	1	1
SSR1	0	0	0	0	0	1.06477e-06	6.71807e-05	0.0155187	1	1	1
NRN1	0	0	0	0	0	3.98563e-07	2.51469e-05	0.00580893	1	1	1
ATXN1	0	0	0	0	0	1.15483e-06	7.28629e-05	0.0168313	1	1	1
EREG	0	0	0	0	0	1.05047e-06	6.6278e-05	0.0153102	1	1	1
SCGB1D2	0	0	0	0	0	5.46738e-07	3.44958e-05	0.00796854	1	1	1
SCGB2A1	0	0	0	0	0	4.40467e-07	2.77908e-05	0.00641968	1	1	1
EMC3	0	0	0	0	0	1.03981e-06	6.56056e-05	0.0151549	1	1	1
KAT0L2	0	0	0	0	0	2.24516e-06	0.000141656	0.0327226	1	1	1
BBS2	0	0	0	0	0	3.72071e-06	0.000234754	0.0542283	1	1	1
MT2A	0	0	0	0	0	4.09857e-07	2.58595e-05	0.00597354	1	1	1
GOT2	0	0	0	0	0	1.85597e-06	0.000117101	0.0270502	1	1	1
SPHK2	0	0	0	0	0	1.51671e-06	9.56952e-05	0.0221056	1	1	1
PIWIL1	0	0	0	0	0	6.39489e-06	0.000403479	0.0932036	1	1	1
RAP2A	0	0	0	0	0	5.42319e-07	3.42171e-05	0.00790414	1	1	1
SLC10A2	0	0	0	0	0	1.50049e-06	9.46718e-05	0.0218692	1	1	1
EFNB2	0	0	0	0	0	1.31652e-06	8.30644e-05	0.0191879	1	1	1
SLC22A5	0	0	0	0	0	3.13571e-06	0.000197844	0.045702	1	1	1
IRF1	0	0	0	0	0	2.64777e-06	0.000167059	0.0385905	1	1	1
BMP4	0	0	0	0	0	9.9025e-07	6.24788e-05	0.0144326	1	1	1
SOX9	0	0	0	0	0	1.26846e-06	8.00319e-05	0.0184874	1	1	1
MYH2	0	0	0	0	0	5.50341e-06	0.000347232	0.0802106	1	1	1
MRPS7	0	0	0	0	0	1.03182e-06	6.51017e-05	0.0150385	1	1	1
GGA3	0	0	0	0	0	3.20755e-06	0.000202377	0.0467491	1	1	1
[truncated: 16,612 more rows]

## Sheet: Readme
Gene Symbol	Observed gene from truncating variants
Expected Probablity	The denovo mutation probablity reported in Denovolyzer
Scaled Expected Probablity	The scaled denovo mutation probablity obtained by using equation 1
Observed Number	The number of observed variants
p-value	The p-value obtained from gene-based analysis
FDR	The false discovery rate obtained from gene-based analysis
Bonferroni Correction	The multiple-comparison correction
