# Supplementary material for: Genes and Pathways Implicated in Tetralogy of Fallot Revealed by Ultra-Rare Variant Burden Analysis in 231 Genome Sequences
Source: Front Genet. 2020 Sep 15;11:957. doi: 10.3389/fgene.2020.00957 (PMC7522597; doi:10.3389/fgene.2020.00957)
Supplement: TABLE S1 — Ultra-rare variants observed for 231 CHD samples including gnomAD o/e constraint scores. [file Data_Sheet_2.zip › SupplementaryTables_FrontiersInGenetics/Supplementary Table S3) Gene burden statistics for CHD ultra-rare missense variants.XLSX]

## Sheet: Gene-based Results (oe <0.75)
Gene Symbol	Observed Number	Expected Probablity	Scaled Expected Probablity	Expected Variant Number	p.value	FDR	Bonferroni Correction
NOTCH1	8	1.0912e-05	0.00276493	0.638699	3.51684e-07	0.00182876	0.00440098
BCKDK	4	1.31828e-06	0.00033403	0.077161	1.35434e-06	0.00352129	0.0169482
DHH	3	7.62517e-07	0.00019321	0.0446315	1.41507e-05	0.0245279	0.177082
OLIG2	2	2.52112e-07	6.38812e-05	0.0147565	0.000107355	0.139562	1
GTF3C4	3	2.22575e-06	0.000563969	0.130277	0.000330395	0.343611	1
EMX1	2	5.59948e-07	0.000141882	0.0327748	0.000523323	0.453547	1
FAM46C	2	6.58986e-07	0.000166977	0.0385716	0.000722051	0.536381	1
FZD9	2	7.99146e-07	0.000202491	0.0467754	0.00105614	0.659029	1
EN2	2	8.31006e-07	0.000210564	0.0486403	0.00114063	0.659029	1
CNP	2	1.11398e-06	0.000282266	0.0652034	0.0020275	0.825449	1
PCNP	2	1.14506e-06	0.000290139	0.0670222	0.00213963	0.825449	1
ZNF219	2	1.16379e-06	0.000294886	0.0681186	0.00220861	0.825449	1
LRFN5	2	1.19502e-06	0.000302801	0.0699469	0.00232596	0.825449	1
JPH2	2	1.2133e-06	0.000307432	0.0710167	0.00239597	0.825449	1
UBE2O	3	4.37951e-06	0.0011097	0.256341	0.00229468	0.825449	1
GLCE	2	1.28953e-06	0.000326748	0.0754787	0.00269858	0.825449	1
ASCL2	1	5.95355e-08	1.50854e-05	0.00348472	0.00347868	0.8394	1
TLN1	4	9.60698e-06	0.00243426	0.562314	0.00261828	0.825449	1
HSPA12B	2	1.43034e-06	0.000362425	0.0837201	0.00330214	0.8394	1
BACE2	2	1.43893e-06	0.000364602	0.084223	0.00334083	0.8394	1
ZNF879	2	1.45576e-06	0.000368867	0.0852084	0.00341725	0.8394	1
RAB6A	2	1.49644e-06	0.000379176	0.0875896	0.00360527	0.8394	1
RBM6	3	5.20204e-06	0.00131812	0.304485	0.00371273	0.8394	1
BEND3	2	1.6147e-06	0.000409139	0.0945111	0.00417856	0.874822	1
FRY	4	1.09851e-05	0.00278345	0.642976	0.00420588	0.874822	1
CPSF4	2	1.83053e-06	0.000463826	0.107144	0.00532598	1	1
TRIM9	2	1.89188e-06	0.000479373	0.110735	0.00567562	1	1
ACVR2B	2	1.91117e-06	0.00048426	0.111864	0.00578765	1	1
SEMA6B	2	1.92508e-06	0.000487786	0.112678	0.00586911	1	1
PCDH9	2	1.9624e-06	0.000497242	0.114863	0.00609017	1	1
HNRNPM	2	2.05947e-06	0.000521837	0.120544	0.00668262	1	1
CAC01A	3	6.36223e-06	0.00161209	0.372392	0.00646424	1	1
MAFK	1	1.39158e-07	3.52603e-05	0.00814514	0.0081122	1	1
CPNE6	2	2.22163e-06	0.000562927	0.130036	0.00772831	1	1
ZG16	1	1.62364e-07	4.11405e-05	0.00950345	0.00945863	1	1
ATAT1	2	2.34151e-06	0.000593302	0.137053	0.00854554	1	1
FHAD1	1	1.79742e-07	4.55438e-05	0.0105206	0.0104657	1	1
USP5	2	2.45186e-06	0.000621262	0.143512	0.0093305	1	1
FBXO41	2	2.50798e-06	0.000635482	0.146796	0.00974158	1	1
SHISA6	1	1.88448e-07	4.77499e-05	0.0110302	0.0109699	1	1
ZNF865	1	2.04532e-07	5.18253e-05	0.0119716	0.0119006	1	1
FUS	2	2.64119e-06	0.000669236	0.154593	0.0107491	1	1
JUNB	1	2.11304e-07	5.35412e-05	0.012368	0.0122922	1	1
RFPL4A	1	2.16848e-07	5.49458e-05	0.0126925	0.0126126	1	1
HIST1H3C	1	2.4087e-07	6.10328e-05	0.0140986	0.0140001	1	1
MDGA1	2	2.8934e-06	0.000733143	0.169356	0.0127764	1	1
SYNGR3	1	2.59597e-07	6.57778e-05	0.0151947	0.0150803	1	1
OCSTAMP	1	2.61889e-07	6.63585e-05	0.0153288	0.0152124	1	1
RHOBTB3	2	2.98673e-06	0.000756791	0.174819	0.0135655	1	1
CPNE5	2	3.03393e-06	0.000768749	0.177581	0.0139724	1	1
PIEZO2	2	3.05699e-06	0.000774595	0.178931	0.0141732	1	1
PDE4B	2	3.16408e-06	0.000801729	0.185199	0.0151218	1	1
KCNQ2	2	3.1697e-06	0.000803153	0.185528	0.0151723	1	1
LTB4R	1	3.00095e-07	7.60394e-05	0.0175651	0.0174124	1	1
PHOSPHO1	1	3.03006e-07	7.6777e-05	0.0177355	0.0175798	1	1
ACTN4	2	3.24148e-06	0.000821341	0.18973	0.0158239	1	1
CELSR3	3	8.63915e-06	0.00218902	0.505665	0.0146946	1	1
ASAP2	2	3.28548e-06	0.000832489	0.192305	0.0162292	1	1
HIST1H3J	1	3.23063e-07	8.1859e-05	0.0189094	0.0187325	1	1
INSM1	1	3.23785e-07	8.2042e-05	0.0189517	0.018774	1	1
TMEM121	1	3.24234e-07	8.21558e-05	0.018978	0.0187998	1	1
NRG2	2	3.35955e-06	0.000851257	0.19664	0.0169214	1	1
ANKRD9	1	3.27145e-07	8.28934e-05	0.0191484	0.018967	1	1
HIST1H3B	1	3.35224e-07	8.49404e-05	0.0196212	0.0194308	1	1
FAM89B	1	3.37271e-07	8.54592e-05	0.0197411	0.0195483	1	1
SLC12A9	2	3.45137e-06	0.000874523	0.202015	0.0177967	1	1
C1QTNF4	1	3.45483e-07	8.754e-05	0.0202217	0.0200195	1	1
PRR18	1	3.52837e-07	8.94035e-05	0.0206522	0.0204413	1	1
C1QB	1	3.68368e-07	9.33388e-05	0.0215613	0.0213315	1	1
RASD2	1	3.71874e-07	9.42271e-05	0.0217664	0.0215323	1	1
SHISA7	1	3.77277e-07	9.55961e-05	0.0220827	0.0218417	1	1
H2AFX	1	3.7731e-07	9.56045e-05	0.0220846	0.0218436	1	1
BCL6	2	3.63231e-06	0.00092037	0.212605	0.0195764	1	1
ZNF703	1	4.17154e-07	0.0001057	0.0244168	0.0241224	1	1
EBF4	1	4.20063e-07	0.000106437	0.024587	0.0242885	1	1
EXOC1	2	3.85155e-06	0.000975923	0.225438	0.0218283	1	1
INSR	2	3.91866e-06	0.000992927	0.229366	0.0225381	1	1
HDAC5	2	3.95901e-06	0.00100315	0.231728	0.0229694	1	1
EGR3	1	4.50697e-07	0.000114199	0.0263801	0.0260366	1	1
MBLAC1	1	4.57034e-07	0.000115805	0.026751	0.0263979	1	1
TBK1	2	4.03718e-06	0.00102296	0.236303	0.0238146	1	1
FKRP	1	4.63668e-07	0.000117486	0.0271393	0.0267759	1	1
CDC42BPB	3	1.0076e-05	0.0025531	0.589767	0.0219426	1	1
PRNP	1	4.66491e-07	0.000118201	0.0273045	0.0269367	1	1
FOXL2	1	4.96345e-07	0.000125766	0.029052	0.0286358	1	1
ASCL1	1	5.02914e-07	0.000127431	0.0294365	0.0290093	1	1
MOB3B	1	5.11929e-07	0.000129715	0.0299641	0.0295215	1	1
ANKRD62	1	5.16779e-07	0.000130944	0.030248	0.0297971	1	1
ZNF593	1	5.29629e-07	0.0001342	0.0310001	0.0305266	1	1
NDST3	2	4.36507e-06	0.00110604	0.255495	0.0274962	1	1
COX7A1	1	5.35809e-07	0.000135766	0.0313619	0.0308772	1	1
FAM50B	1	5.39262e-07	0.000136641	0.031564	0.0310731	1	1
MYPOP	1	5.43042e-07	0.000137598	0.0317852	0.0312875	1	1
CNTN1	2	4.45722e-06	0.00112939	0.260889	0.0285694	1	1
PHYHIP	1	5.56781e-07	0.00014108	0.0325894	0.0320663	1	1
CBLN1	1	5.64154e-07	0.000142948	0.0330209	0.032484	1	1
TRABD2B	1	5.64526e-07	0.000143042	0.0330427	0.0325051	1	1
ZBTB11	2	4.52759e-06	0.00114722	0.265008	0.0294002	1	1
PARD6B	1	5.85061e-07	0.000148245	0.0342446	0.0336674	1	1
G0Z	1	5.90562e-07	0.000149639	0.0345666	0.0339785	1	1
SUPT5H	2	4.65412e-06	0.00117928	0.272414	0.0309181	1	1
MCIDAS	1	6.00619e-07	0.000152187	0.0351553	0.0345471	1	1
S1PR1	1	6.01494e-07	0.000152409	0.0352065	0.0345966	1	1
DCUN1D3	1	6.12124e-07	0.000155103	0.0358287	0.0351971	1	1
MAF	1	6.21144e-07	0.000157388	0.0363567	0.0357064	1	1
SP9	1	6.26253e-07	0.000158683	0.0366557	0.0359948	1	1
RBM3	1	6.27063e-07	0.000158888	0.0367031	0.0360406	1	1
TMEM101	1	6.30695e-07	0.000159808	0.0369157	0.0362454	1	1
CHMP4B	1	6.38068e-07	0.000161676	0.0373472	0.0366613	1	1
TUBB4A	1	6.4542e-07	0.000163539	0.0377776	0.0370759	1	1
ROCK2	2	5.00458e-06	0.00126808	0.292927	0.0352792	1	1
BABAM1	1	6.88087e-07	0.00017435	0.040275	0.0394781	1	1
TADA2B	1	7.02663e-07	0.000178044	0.0411281	0.0402973	1	1
LTBP3	2	5.09379e-06	0.00129069	0.298149	0.0364254	1	1
RB1	2	5.13311e-06	0.00130065	0.30045	0.0369349	1	1
DCAF7	1	7.20247e-07	0.000182499	0.0421573	0.0412848	1	1
RPL11	1	7.2867e-07	0.000184634	0.0426504	0.0417574	1	1
PTHLH	1	7.32063e-07	0.000185493	0.042849	0.0419477	1	1
FBXL14	1	7.34307e-07	0.000186062	0.0429803	0.0420736	1	1
WNT5B	1	7.53731e-07	0.000190984	0.0441172	0.0431623	1	1
KIAA2013	1	7.56571e-07	0.000191703	0.0442835	0.0433213	1	1
KCNC1	1	7.61196e-07	0.000192875	0.0445542	0.0435803	1	1
STRIP1	2	5.30969e-06	0.00134539	0.310786	0.0392575	1	1
ADAMTS6	2	5.3134e-06	0.00134633	0.311003	0.0393069	1	1
MED7	1	7.78236e-07	0.000197193	0.0455515	0.0445339	1	1
SLC35A2	1	7.80393e-07	0.000197739	0.0456778	0.0446546	1	1
LRRC4B	1	7.81092e-07	0.000197917	0.0457187	0.0446937	1	1
SHANK1	2	5.40422e-06	0.00136934	0.316319	0.0405231	1	1
GABARAPL2	1	7.87251e-07	0.000199477	0.0460792	0.0450381	1	1
DEDD2	1	7.88464e-07	0.000199784	0.0461502	0.0451059	1	1
CDK5R2	1	7.97276e-07	0.000202017	0.046666	0.0455983	1	1
ARL5B	1	8.02655e-07	0.00020338	0.0469808	0.0458989	1	1
HIC2	1	8.03397e-07	0.000203568	0.0470243	0.0459403	1	1
HEXIM1	1	8.04535e-07	0.000203857	0.0470909	0.0460039	1	1
RPS19	1	8.121e-07	0.000205773	0.0475337	0.0464263	1	1
LAMTOR1	1	8.24367e-07	0.000208882	0.0482517	0.0471109	1	1
KCTD17	1	8.32871e-07	0.000211037	0.0487494	0.0475852	1	1
XKR8	1	8.45085e-07	0.000214131	0.0494643	0.048266	1	1
UBC	1	8.45951e-07	0.000214351	0.049515	0.0483142	1	1
BTBD17	1	8.53572e-07	0.000216282	0.0499611	0.0487387	1	1
EIF3G	1	8.58472e-07	0.000217523	0.0502479	0.0490116	1	1
KCNIP4	1	8.58619e-07	0.000217561	0.0502565	0.0490197	1	1
JAZF1	1	8.64976e-07	0.000219171	0.0506286	0.0493736	1	1
UBE2D4	1	8.6738e-07	0.00021978	0.0507693	0.0495074	1	1
RPS5	1	8.72699e-07	0.000221128	0.0510806	0.0498033	1	1
MGAT3	1	8.73846e-07	0.000221419	0.0511478	0.0498671	1	1
MPPED1	1	8.91528e-07	0.000225899	0.0521827	0.0508502	1	1
ATP6V1E1	1	8.9376e-07	0.000226465	0.0523134	0.0509742	1	1
ODF3B	1	8.98373e-07	0.000227634	0.0525834	0.0512304	1	1
ZNF319	1	9.03546e-07	0.000228944	0.0528861	0.0515177	1	1
CAC01I	2	5.84214e-06	0.00148031	0.341951	0.0465822	1	1
ZMAT4	1	9.07766e-07	0.000230014	0.0531331	0.0517521	1	1
TAOK3	2	5.85829e-06	0.0014844	0.342896	0.0468117	1	1
KLF3	1	9.13999e-07	0.000231593	0.053498	0.052098	1	1
KCNJ2	1	9.18394e-07	0.000232707	0.0537552	0.0523419	1	1
UBE4A	2	5.89382e-06	0.0014934	0.344976	0.047318	1	1
TNFAIP1	1	9.22897e-07	0.000233848	0.0540188	0.0525917	1	1
SPRYD7	1	9.23734e-07	0.00023406	0.0540678	0.0526381	1	1
HRH3	1	9.26418e-07	0.00023474	0.0542249	0.052787	1	1
SPDYA	1	9.35522e-07	0.000237047	0.0547578	0.0532917	1	1
ELAVL2	1	9.35822e-07	0.000237123	0.0547753	0.0533083	1	1
CCND1	1	9.39431e-07	0.000238037	0.0549866	0.0535083	1	1
TCF19	1	9.53536e-07	0.000241611	0.0558122	0.0542896	1	1
MYH10	2	6.09621e-06	0.00154468	0.356822	0.05024	1	1
FAM186A	1	9.78402e-07	0.000247912	0.0572676	0.0556654	1	1
SLC1A6	1	9.81604e-07	0.000248723	0.0574551	0.0558424	1	1
FZD7	1	9.83311e-07	0.000249156	0.0575549	0.0559367	1	1
EGR1	1	9.85099e-07	0.000249609	0.0576596	0.0560356	1	1
CCDC94	1	9.98806e-07	0.000253082	0.0584619	0.0567928	1	1
IRF2BP1	1	1.00317e-06	0.000254187	0.0587172	0.0570337	1	1
EDC4	2	6.20331e-06	0.00157182	0.363091	0.051812	1	1
TADA3	1	1.01204e-06	0.000256436	0.0592368	0.0575236	1	1
UBTD2	1	1.01693e-06	0.000257675	0.059523	0.0577933	1	1
I0	1	1.0298e-06	0.000260936	0.0602763	0.058503	1	1
ENC1	1	1.03757e-06	0.000262905	0.0607311	0.0589312	1	1
DENND4A	2	6.30811e-06	0.00159838	0.369225	0.053367	1	1
ISLR2	1	1.04601e-06	0.000265044	0.0612251	0.0593961	1	1
ST8SIA3	1	1.04611e-06	0.000265068	0.0612307	0.0594014	1	1
FOXK1	1	1.0489e-06	0.000265776	0.0613942	0.0595553	1	1
ANKS1B	2	6.36746e-06	0.00161341	0.372699	0.0542551	1	1
PLXNB1	2	6.40128e-06	0.00162198	0.374678	0.0547634	1	1
PIAS4	1	1.06902e-06	0.000270873	0.0625717	0.0606623	1	1
RUNX3	1	1.07678e-06	0.000272838	0.0630256	0.0610886	1	1
CREBBP	2	6.45566e-06	0.00163576	0.377862	0.0555845	1	1
ZNF652	1	1.08575e-06	0.000275113	0.063551	0.061582	1	1
KCNC3	1	1.09032e-06	0.000276269	0.0638182	0.0618328	1	1
DMWD	1	1.0918e-06	0.000276645	0.063905	0.0619142	1	1
CDC37	1	1.09181e-06	0.000276648	0.0639056	0.0619148	1	1
FABP2	1	1.09647e-06	0.000277827	0.0641781	0.0621704	1	1
SRF	1	1.10916e-06	0.000281045	0.0649214	0.0628674	1	1
PTCHD1	1	1.11508e-06	0.000282543	0.0652673	0.0631917	1	1
RAB1B	1	1.12783e-06	0.000285775	0.0660141	0.0638912	1	1
SARM1	1	1.13104e-06	0.000286588	0.0662018	0.0640669	1	1
CACNG3	1	1.13646e-06	0.000287962	0.0665193	0.0643641	1	1
PDPK1	1	1.14114e-06	0.000289147	0.0667929	0.0646201	1	1
AGPAT1	1	1.14257e-06	0.000289508	0.0668764	0.0646983	1	1
BOD1	1	1.14284e-06	0.000289577	0.0668923	0.0647132	1	1
UBR4	3	1.45556e-05	0.00368817	0.851968	0.0548542	1	1
GBX2	1	1.16718e-06	0.000295746	0.0683173	0.0660453	1	1
WIPI2	1	1.17143e-06	0.000296821	0.0685657	0.0662774	1	1
RAB5B	1	1.18393e-06	0.000299989	0.0692974	0.0669606	1	1
TK1	1	1.1854e-06	0.000300362	0.0693837	0.0670411	1	1
JPH4	1	1.18563e-06	0.000300421	0.0693973	0.0670538	1	1
IL21	1	1.18783e-06	0.000300978	0.0695258	0.0671737	1	1
CBX4	1	1.18801e-06	0.000301024	0.0695366	0.0671838	1	1
KMT2A	3	1.48309e-05	0.00375791	0.868078	0.0573667	1	1
DYRK2	1	1.21572e-06	0.000308045	0.0711584	0.0686958	1	1
PSMA7	1	1.246e-06	0.000315716	0.0729304	0.0703452	1	1
KIAA1107	1	1.25252e-06	0.000317369	0.0733122	0.0707001	1	1
ATF1	1	1.2562e-06	0.000318302	0.0735278	0.0709006	1	1
TBC1D30	1	1.25649e-06	0.000318374	0.0735444	0.070916	1	1
FEM1C	1	1.25657e-06	0.000318396	0.0735494	0.0709207	1	1
CYHR1	1	1.2709e-06	0.000322026	0.0743881	0.0716998	1	1
VASH1	1	1.27466e-06	0.000322978	0.074608	0.071904	1	1
ZNF541	1	1.27836e-06	0.000323917	0.0748249	0.0721053	1	1
EHD1	1	1.28112e-06	0.000324616	0.0749863	0.0722551	1	1
AWAT2	1	1.28563e-06	0.000325759	0.0752503	0.0725001	1	1
MED12L	3	1.51891e-05	0.00384867	0.889043	0.0607164	1	1
NEURL1B	1	1.29346e-06	0.000327742	0.0757084	0.072925	1	1
WDR24	1	1.30172e-06	0.000329836	0.076192	0.0733734	1	1
PTGES3	1	1.30814e-06	0.000331463	0.076568	0.0737218	1	1
PI4KA	2	7.20767e-06	0.00182631	0.421878	0.067366	1	1
CSRNP2	1	1.33666e-06	0.000338689	0.0782372	0.0752672	1	1
LUC7L	1	1.33813e-06	0.000339061	0.078323	0.0753465	1	1
RBBP7	1	1.34026e-06	0.000339601	0.0784477	0.0754619	1	1
LHX5	1	1.35091e-06	0.000342299	0.079071	0.0760382	1	1
TUBB4B	1	1.36653e-06	0.000346257	0.0799855	0.076883	1	1
ZIC1	1	1.37021e-06	0.00034719	0.0802009	0.0770819	1	1
MAP2K3	1	1.37164e-06	0.000347552	0.0802844	0.0771591	1	1
RBCK1	1	1.37364e-06	0.00034806	0.0804018	0.0772674	1	1
CBFB	1	1.38903e-06	0.000351959	0.0813026	0.0780985	1	1
LRRTM2	1	1.39925e-06	0.000354549	0.0819009	0.0786501	1	1
GABRG3	1	1.40324e-06	0.00035556	0.0821344	0.0788653	1	1
CHMP7	1	1.40328e-06	0.00035557	0.0821367	0.0788674	1	1
LRRC8B	1	1.40352e-06	0.000355629	0.0821503	0.0788799	1	1
TP73	1	1.41106e-06	0.00035754	0.0825917	0.0792866	1	1
DDAH1	1	1.41164e-06	0.000357687	0.0826257	0.0793179	1	1
PPARA	1	1.4146e-06	0.000358437	0.082799	0.0794775	1	1
GSPT1	1	1.41563e-06	0.000358698	0.0828593	0.079533	1	1
TR0U1AP	1	1.41725e-06	0.00035911	0.0829544	0.0796206	1	1
DDI2	1	1.42105e-06	0.000360071	0.0831765	0.079825	1	1
CELF2	1	1.4219e-06	0.000360287	0.0832263	0.0798709	1	1
ZFP64	1	1.42622e-06	0.000361382	0.0834793	0.0801037	1	1
FAM192A	1	1.42663e-06	0.000361486	0.0835032	0.0801258	1	1
SLC7A1	1	1.43119e-06	0.00036264	0.0837699	0.0803711	1	1
SPNS1	1	1.47393e-06	0.000373471	0.0862719	0.08267	1	1
HVCN1	1	1.4755e-06	0.000373869	0.0863637	0.0827542	1	1
MOSPD2	1	1.48126e-06	0.000375329	0.086701	0.0830637	1	1
IKZF3	1	1.4856e-06	0.000376428	0.0869549	0.0832965	1	1
ERG	1	1.51238e-06	0.000383214	0.0885223	0.0847329	1	1
GABRB3	1	1.5278e-06	0.000387121	0.089425	0.085559	1	1
BCL11B	1	1.54735e-06	0.000392075	0.0905693	0.0866052	1	1
TXNL1	1	1.5477e-06	0.000392164	0.0905899	0.086624	1	1
AGPAT3	1	1.54988e-06	0.000392716	0.0907175	0.0867406	1	1
SAMD8	1	1.552e-06	0.000393253	0.0908415	0.0868539	1	1
ZNF133	1	1.55522e-06	0.00039407	0.0910301	0.0870261	1	1
ANKDD1B	1	1.5648e-06	0.000396497	0.0915907	0.087538	1	1
PICK1	1	1.56576e-06	0.00039674	0.0916469	0.0875893	1	1
NHSL1	1	1.58636e-06	0.000401959	0.0928525	0.0886891	1	1
ZNF143	1	1.59809e-06	0.000404931	0.093539	0.0893148	1	1
CCNI2	1	1.6e-06	0.000405416	0.0936511	0.0894169	1	1
TCEA1	1	1.60224e-06	0.000405983	0.093782	0.0895361	1	1
PDHB	1	1.60414e-06	0.000406464	0.0938933	0.0896375	1	1
RFX2	1	1.60903e-06	0.000407702	0.0941792	0.0898978	1	1
PSMD7	1	1.61054e-06	0.000408085	0.0942677	0.0899784	1	1
CREB5	1	1.61314e-06	0.000408745	0.0944201	0.0901171	1	1
REPIN1	1	1.61353e-06	0.000408842	0.0944426	0.0901376	1	1
MBOAT2	1	1.61377e-06	0.000408903	0.0944567	0.0901504	1	1
IGFBP5	1	1.62001e-06	0.000410486	0.0948222	0.090483	1	1
RND3	1	1.63078e-06	0.000413213	0.0954522	0.0910561	1	1
KAT0L1	1	1.63306e-06	0.000413791	0.0955858	0.0911776	1	1
TBX2	1	1.65856e-06	0.000420254	0.0970787	0.092534	1	1
FBXL5	1	1.66167e-06	0.000421042	0.0972606	0.0926991	1	1
RXRB	1	1.66359e-06	0.000421527	0.0973728	0.0928009	1	1
KHSRP	1	1.6674e-06	0.000422493	0.0975959	0.0930034	1	1
SPTBN1	2	8.2447e-06	0.00208908	0.482577	0.0848057	1	1
SUMO1	1	1.68791e-06	0.000427691	0.0987966	0.0940922	1	1
MATK	1	1.6883e-06	0.000427788	0.0988191	0.0941126	1	1
PRMT1	1	1.6884e-06	0.000427815	0.0988253	0.0941182	1	1
LSM14A	1	1.69053e-06	0.000428353	0.0989495	0.0942307	1	1
SYT3	1	1.69109e-06	0.000428495	0.0989824	0.0942606	1	1
GAPVD1	2	8.30459e-06	0.00210425	0.486082	0.085851	1	1
STK38L	1	1.69694e-06	0.000429977	0.0993246	0.0945706	1	1
KEAP1	1	1.69782e-06	0.0004302	0.0993762	0.0946174	1	1
PRDM14	1	1.74651e-06	0.000442539	0.102226	0.0971953	1	1
SLC16A10	1	1.7683e-06	0.000448061	0.103502	0.0983467	1	1
RASGEF1A	1	1.77158e-06	0.00044889	0.103694	0.0985195	1	1
TMEM117	1	1.77422e-06	0.000449559	0.103848	0.0986589	1	1
KLHL18	1	1.77525e-06	0.000449819	0.103908	0.0987131	1	1
DMAP1	1	1.78832e-06	0.000453133	0.104674	0.0994031	1	1
USP22	1	1.79266e-06	0.000454231	0.104927	0.0996316	1	1
PLEKHA2	1	1.81766e-06	0.000460568	0.106391	0.100949	1	1
MAPK8	1	1.83469e-06	0.000464882	0.107388	0.101845	1	1
GPCPD1	1	1.83818e-06	0.000465767	0.107592	0.102029	1	1
DTX4	1	1.84183e-06	0.000466691	0.107806	0.102221	1	1
MSI2	1	1.84506e-06	0.000467509	0.107995	0.10239	1	1
PCBP4	1	1.84889e-06	0.00046848	0.108219	0.102592	1	1
ZNF207	1	1.85118e-06	0.000469061	0.108353	0.102712	1	1
PPM1G	1	1.85182e-06	0.000469223	0.108391	0.102746	1	1
MAP3K10	1	1.85448e-06	0.000469897	0.108546	0.102886	1	1
RBM46	1	1.86798e-06	0.000473316	0.109336	0.103594	1	1
RAB11FIP4	1	1.87388e-06	0.000474812	0.109682	0.103904	1	1
OTUD7A	1	1.87854e-06	0.000475992	0.109954	0.104148	1	1
BTBD10	1	1.88992e-06	0.000478876	0.11062	0.104745	1	1
HS2ST1	1	1.90516e-06	0.000482738	0.111512	0.105544	1	1
ZSWIM4	1	1.91138e-06	0.000484314	0.111877	0.10587	1	1
TSPAN5	1	1.91236e-06	0.000484563	0.111934	0.105921	1	1
PDSS1	1	1.9156e-06	0.000485383	0.112123	0.10609	1	1
KAZN	1	1.91726e-06	0.000485803	0.11222	0.106177	1	1
ACAP2	2	8.93117e-06	0.00226302	0.522757	0.0970143	1	1
FLOT1	1	1.92083e-06	0.000486707	0.112429	0.106364	1	1
FBXO8	1	1.92101e-06	0.000486754	0.11244	0.106374	1	1
ATF7	1	1.92365e-06	0.000487422	0.112595	0.106512	1	1
TMCC1	1	1.9262e-06	0.00048807	0.112744	0.106645	1	1
RPLP0	1	1.94087e-06	0.000491786	0.113602	0.107412	1	1
ZNF449	1	1.94168e-06	0.000491992	0.11365	0.107455	1	1
VPS51	1	1.9502e-06	0.000494149	0.114148	0.1079	1	1
FGF12	1	1.95072e-06	0.000494283	0.114179	0.107927	1	1
MED23	2	9.01688e-06	0.00228474	0.527774	0.0985722	1	1
TRAPPC13	1	1.95986e-06	0.000496598	0.114714	0.108404	1	1
MEIS1	1	1.96009e-06	0.000496656	0.114728	0.108416	1	1
CYTH4	1	1.96031e-06	0.000496713	0.114741	0.108428	1	1
CSNK1D	1	1.96361e-06	0.000497548	0.114934	0.1086	1	1
VMP1	1	1.98613e-06	0.000503255	0.116252	0.109775	1	1
PRELID1	1	2.00096e-06	0.000507011	0.11712	0.110548	1	1
ATP5A1	1	2.00544e-06	0.000508148	0.117382	0.110781	1	1
SPRYD3	1	2.00991e-06	0.000509279	0.117643	0.111014	1	1
CRHR1	1	2.01378e-06	0.000510262	0.11787	0.111216	1	1
ARHGEF9	1	2.01623e-06	0.000510882	0.118014	0.111343	1	1
PHC1	1	2.01693e-06	0.00051106	0.118055	0.111379	1	1
ICAM5	1	2.0209e-06	0.000512065	0.118287	0.111586	1	1
SLC9A1	1	2.028e-06	0.000513864	0.118703	0.111955	1	1
HSP90AB1	1	2.04002e-06	0.000516909	0.119406	0.11258	1	1
TMEM57	1	2.04444e-06	0.000518029	0.119665	0.11281	1	1
CLTB	1	2.06183e-06	0.000522435	0.120682	0.113713	1	1
GTPBP1	1	2.07014e-06	0.000524541	0.121169	0.114144	1	1
ABHD2	1	2.08641e-06	0.000528664	0.122121	0.114988	1	1
CELF1	1	2.08892e-06	0.000529299	0.122268	0.115117	1	1
CPSF7	1	2.09177e-06	0.000530023	0.122435	0.115266	1	1
SLC16A14	1	2.11158e-06	0.000535042	0.123595	0.116291	1	1
CHD1	2	9.43844e-06	0.00239155	0.552449	0.106335	1	1
DACH1	1	2.11586e-06	0.000536125	0.123845	0.116512	1	1
NBEA	2	9.44753e-06	0.00239386	0.552981	0.106504	1	1
GNB2	1	2.12131e-06	0.000537507	0.124164	0.116795	1	1
FAM133B	1	2.12466e-06	0.000538355	0.12436	0.116968	1	1
EEF1G	1	2.1349e-06	0.000540949	0.124959	0.117497	1	1
OSGIN2	1	2.13696e-06	0.000541471	0.12508	0.117603	1	1
PPP1CC	1	2.14049e-06	0.000542366	0.125287	0.117786	1	1
TAB3	1	2.14482e-06	0.000543464	0.12554	0.11801	1	1
FBXL17	1	2.14894e-06	0.000544508	0.125781	0.118223	1	1
SAP30BP	1	2.1592e-06	0.000547109	0.126382	0.118752	1	1
DGCR8	1	2.16268e-06	0.000547989	0.126586	0.118932	1	1
RASIP1	1	2.17036e-06	0.000549935	0.127035	0.119328	1	1
NF1	2	9.58824e-06	0.00242951	0.561217	0.109132	1	1
ZC3H12B	1	2.17232e-06	0.000550431	0.127149	0.119429	1	1
RAF1	1	2.1784e-06	0.000551972	0.127506	0.119742	1	1
PPP5C	1	2.18951e-06	0.000554789	0.128156	0.120315	1	1
BICD2	1	2.19269e-06	0.000555594	0.128342	0.120479	1	1
PAX6	1	2.19293e-06	0.000555653	0.128356	0.120491	1	1
STAU1	1	2.19688e-06	0.000556655	0.128587	0.120695	1	1
WBP11	1	2.1975e-06	0.000556811	0.128623	0.120726	1	1
CABP1	1	2.20276e-06	0.000558144	0.128931	0.120997	1	1
SLC5A1	1	2.217e-06	0.000561752	0.129765	0.12173	1	1
JADE3	1	2.23612e-06	0.000566598	0.130884	0.122713	1	1
SMG9	1	2.24592e-06	0.000569081	0.131458	0.123217	1	1
UBA2	1	2.25136e-06	0.00057046	0.131776	0.123496	1	1
NR2E1	1	2.25193e-06	0.000570605	0.13181	0.123525	1	1
ADAM17	1	2.25896e-06	0.000572386	0.132221	0.123886	1	1
ALDH1A2	1	2.25967e-06	0.000572566	0.132263	0.123922	1	1
CD6	1	2.26593e-06	0.000574152	0.132629	0.124244	1	1
AHDC1	1	2.26641e-06	0.000574272	0.132657	0.124268	1	1
STK4	1	2.27968e-06	0.000577634	0.133434	0.124948	1	1
PDCD1	1	2.28019e-06	0.000577766	0.133464	0.124975	1	1
ZNF346	1	2.2867e-06	0.000579414	0.133845	0.125308	1	1
RCOR2	1	2.29266e-06	0.000580923	0.134193	0.125613	1	1
UBR7	1	2.29412e-06	0.000581294	0.134279	0.125688	1	1
CDC25A	1	2.29881e-06	0.000582482	0.134553	0.125928	1	1
SNX6	1	2.30422e-06	0.000583853	0.13487	0.126205	1	1
TMCC2	1	2.31856e-06	0.000587487	0.135709	0.126939	1	1
SAFB	1	2.32167e-06	0.000588275	0.135891	0.127098	1	1
PABPC4	1	2.32843e-06	0.000589989	0.136287	0.127443	1	1
PPP6C	1	2.33769e-06	0.000592334	0.136829	0.127916	1	1
UHRF2	1	2.34474e-06	0.000594122	0.137242	0.128276	1	1
SETD7	1	2.3477e-06	0.000594869	0.137415	0.128427	1	1
PIAS2	1	2.35383e-06	0.000596424	0.137774	0.12874	1	1
RPS6KA1	1	2.35414e-06	0.000596503	0.137792	0.128756	1	1
PKM	1	2.35532e-06	0.000596802	0.137861	0.128816	1	1
CACNB1	1	2.36379e-06	0.000598948	0.138357	0.129248	1	1
MYT1L	1	2.36484e-06	0.000599214	0.138418	0.129302	1	1
CRY2	1	2.38586e-06	0.000604539	0.139648	0.130373	1	1
FRMD5	1	2.38754e-06	0.000604965	0.139747	0.130459	1	1
PTH1R	1	2.38872e-06	0.000605264	0.139816	0.130519	1	1
ZNF512	1	2.39898e-06	0.000607863	0.140416	0.131041	1	1
VCPIP1	1	2.40009e-06	0.000608146	0.140482	0.131098	1	1
PSMC1	1	2.40965e-06	0.000610569	0.141041	0.131584	1	1
RNF14	1	2.41733e-06	0.000612513	0.141491	0.131974	1	1
ACTR2	1	2.43768e-06	0.00061767	0.142682	0.133008	1	1
ARAF	1	2.4456e-06	0.000619676	0.143145	0.13341	1	1
CDH8	1	2.44808e-06	0.000620305	0.14329	0.133536	1	1
TIPARP	1	2.45078e-06	0.000620989	0.143449	0.133673	1	1
DOPEY1	2	1.02921e-05	0.00260787	0.602418	0.122526	1	1
GRIN2A	1	2.47314e-06	0.000626655	0.144757	0.134807	1	1
PRPF19	1	2.47615e-06	0.000627417	0.144933	0.134959	1	1
NF2	1	2.47804e-06	0.000627896	0.145044	0.135055	1	1
STRN4	1	2.48716e-06	0.000630207	0.145578	0.135517	1	1
CTNNBL1	1	2.50577e-06	0.000634923	0.146667	0.136459	1	1
EIF5	1	2.50639e-06	0.000635079	0.146703	0.13649	1	1
FBXO28	1	2.50695e-06	0.000635222	0.146736	0.136519	1	1
ALG6	1	2.5134e-06	0.000636856	0.147114	0.136845	1	1
GOT1	1	2.5427e-06	0.00064428	0.148829	0.138325	1	1
RNFT2	1	2.55235e-06	0.000646726	0.149394	0.138812	1	1
RASGRP4	1	2.56439e-06	0.000649777	0.150098	0.139419	1	1
NLGN1	1	2.56688e-06	0.000650407	0.150244	0.139544	1	1
PCDH1	1	2.57953e-06	0.000653613	0.150985	0.140181	1	1
HCN1	1	2.60195e-06	0.000659292	0.152297	0.14131	1	1
CNNM2	1	2.60275e-06	0.000659497	0.152344	0.14135	1	1
CD163	1	2.60542e-06	0.000660172	0.1525	0.141484	1	1
BAP1	1	2.61446e-06	0.000662464	0.153029	0.141939	1	1
STK3	1	2.62971e-06	0.000666328	0.153922	0.142705	1	1
ZNF521	1	2.64604e-06	0.000670464	0.154877	0.143524	1	1
IRF1	1	2.64777e-06	0.000670904	0.154979	0.143611	1	1
ARHGEF3	1	2.64899e-06	0.000671212	0.15505	0.143672	1	1
API5	1	2.65294e-06	0.000672214	0.155281	0.14387	1	1
BRPF3	1	2.67481e-06	0.000677754	0.156561	0.144966	1	1
SERBP1	1	2.67818e-06	0.000678608	0.156759	0.145135	1	1
PPP2R5D	1	2.68555e-06	0.000680476	0.15719	0.145504	1	1
SYNCRIP	1	2.68613e-06	0.000680623	0.157224	0.145533	1	1
CDS1	1	2.68859e-06	0.000681248	0.157368	0.145656	1	1
PRKCE	1	2.69102e-06	0.000681864	0.15751	0.145778	1	1
ADIPOR1	1	2.69562e-06	0.000683028	0.15778	0.146008	1	1
ILF3	1	2.69677e-06	0.000683319	0.157847	0.146065	1	1
TNFAIP2	1	2.69861e-06	0.000683785	0.157954	0.146157	1	1
CPSF6	1	2.70936e-06	0.000686511	0.158584	0.146695	1	1
SAMD4A	1	2.70955e-06	0.000686556	0.158595	0.146704	1	1
KLHL24	1	2.71765e-06	0.00068861	0.159069	0.147109	1	1
RAPGEF5	1	2.7516e-06	0.000697212	0.161056	0.148803	1	1
IQSEC2	1	2.75555e-06	0.000698212	0.161287	0.149	1	1
SCN1A	2	1.1036e-05	0.00279636	0.645959	0.137087	1	1
NUCKS1	1	2.76747e-06	0.000701235	0.161985	0.149595	1	1
LEO1	1	2.79119e-06	0.000707245	0.163374	0.150775	1	1
CXXC1	1	2.79266e-06	0.000707616	0.163459	0.150848	1	1
SLC25A25	1	2.80958e-06	0.000711905	0.16445	0.15169	1	1
FGD4	1	2.81418e-06	0.000713068	0.164719	0.151918	1	1
CTNNB1	1	2.81588e-06	0.0007135	0.164819	0.152002	1	1
PPP4R1	1	2.81705e-06	0.000713796	0.164887	0.15206	1	1
PXN	1	2.81884e-06	0.000714249	0.164992	0.152149	1	1
BRPF1	1	2.84077e-06	0.000719806	0.166275	0.153238	1	1
SRSF11	1	2.84139e-06	0.000719963	0.166311	0.153268	1	1
ZNF282	1	2.85801e-06	0.000724175	0.167285	0.154092	1	1
FAM13C	1	2.85855e-06	0.000724313	0.167316	0.154119	1	1
RASGRP1	1	2.87263e-06	0.00072788	0.16814	0.154816	1	1
DDR1	1	2.88004e-06	0.000729758	0.168574	0.155183	1	1
ADAMTS10	1	2.8939e-06	0.000733269	0.169385	0.155869	1	1
MARK4	1	2.90007e-06	0.000734831	0.169746	0.156174	1	1
PHF12	1	2.91019e-06	0.000737398	0.170339	0.156674	1	1
SEC62	1	2.91289e-06	0.000738081	0.170497	0.156807	1	1
COPB1	1	2.92032e-06	0.000739963	0.170931	0.157174	1	1
GGNBP2	1	2.92212e-06	0.000740418	0.171037	0.157263	1	1
ANKRD28	1	2.92282e-06	0.000740597	0.171078	0.157298	1	1
SYT2	1	2.94244e-06	0.000745568	0.172226	0.158265	1	1
SEMA7A	1	2.95124e-06	0.000747797	0.172741	0.158699	1	1
SLC6A17	1	2.95268e-06	0.000748163	0.172826	0.15877	1	1
L3MBTL2	1	2.99721e-06	0.000759447	0.175432	0.160962	1	1
ESRRG	1	3.03402e-06	0.000768773	0.177587	0.162769	1	1
EIF3E	1	3.03489e-06	0.000768993	0.177637	0.162811	1	1
CCNYL1	1	3.05212e-06	0.000773359	0.178646	0.163656	1	1
DCAF5	1	3.10022e-06	0.000785546	0.181461	0.166009	1	1
DOT1L	1	3.109e-06	0.000787772	0.181975	0.166438	1	1
NTN4	1	3.12327e-06	0.000791387	0.18281	0.167134	1	1
PRR12	1	3.14418e-06	0.000796686	0.184034	0.168154	1	1
UBR3	2	1.19556e-05	0.00302937	0.699784	0.155571	1	1
GRIK5	1	3.17826e-06	0.000805321	0.186029	0.169813	1	1
MAPK8IP3	1	3.19241e-06	0.000808906	0.186857	0.170501	1	1
MAST3	1	3.20099e-06	0.000811081	0.18736	0.170918	1	1
ATP13A1	1	3.22787e-06	0.000817893	0.188933	0.172222	1	1
SACM1L	1	3.23636e-06	0.000820043	0.18943	0.172634	1	1
RSBN1	1	3.25604e-06	0.000825031	0.190582	0.173587	1	1
SLC10A7	1	3.26785e-06	0.000828022	0.191273	0.174158	1	1
MEST	1	3.28107e-06	0.000831373	0.192047	0.174798	1	1
BRD3	1	3.2826e-06	0.000831759	0.192136	0.174872	1	1
TIAL1	1	3.2897e-06	0.000833558	0.192552	0.175215	1	1
RPS6KA4	1	3.29624e-06	0.000835215	0.192935	0.175531	1	1
KCNH5	1	3.29658e-06	0.000835302	0.192955	0.175547	1	1
GRIK3	1	3.31396e-06	0.000839706	0.193972	0.176386	1	1
UBA5	1	3.33094e-06	0.000844007	0.194966	0.177205	1	1
TAOK2	1	3.34206e-06	0.000846825	0.195617	0.177741	1	1
BRSK1	1	3.34683e-06	0.000848035	0.195896	0.177971	1	1
VPS35	1	3.37123e-06	0.000854218	0.197324	0.179145	1	1
SNW1	1	3.38183e-06	0.000856902	0.197944	0.179654	1	1
VAC14	1	3.38294e-06	0.000857183	0.198009	0.179707	1	1
MSI1	1	3.44485e-06	0.00087287	0.201633	0.182677	1	1
METTL14	1	3.51483e-06	0.000890602	0.205729	0.186021	1	1
DHX40	1	3.52478e-06	0.000893123	0.206312	0.186495	1	1
TRPC5	1	3.53273e-06	0.000895137	0.206777	0.186874	1	1
LRP8	1	3.54546e-06	0.000898364	0.207522	0.187481	1	1
CERS2	1	3.55036e-06	0.000899607	0.207809	0.187714	1	1
NNT	1	3.60179e-06	0.000912636	0.210819	0.190157	1	1
CUL2	1	3.61351e-06	0.000915608	0.211505	0.190714	1	1
VPS52	1	3.61601e-06	0.000916239	0.211651	0.190832	1	1
PRPF4B	1	3.62938e-06	0.000919627	0.212434	0.191465	1	1
NEK7	1	3.63085e-06	0.000920001	0.21252	0.191535	1	1
ADCY1	1	3.64054e-06	0.000922456	0.213087	0.191994	1	1
ARHGAP42	1	3.65501e-06	0.000926123	0.213934	0.192679	1	1
CTNND2	1	3.66e-06	0.000927386	0.214226	0.192914	1	1
PRKCA	1	3.66454e-06	0.000928536	0.214492	0.193129	1	1
GRM1	1	3.69472e-06	0.000936185	0.216259	0.194555	1	1
PPP2R5C	1	3.71058e-06	0.000940204	0.217187	0.195303	1	1
THBS1	1	3.73698e-06	0.000946892	0.218732	0.196546	1	1
CLIP2	1	3.74979e-06	0.000950137	0.219482	0.197149	1	1
HOOK3	1	3.75972e-06	0.000952655	0.220063	0.197616	1	1
CTR9	1	3.76487e-06	0.000953959	0.220365	0.197858	1	1
SLC9A5	1	3.7729e-06	0.000955993	0.220834	0.198235	1	1
SCUBE3	1	3.77986e-06	0.000957756	0.221242	0.198562	1	1
MIB1	1	3.78575e-06	0.000959249	0.221587	0.198839	1	1
SCAP	1	3.8105e-06	0.000965521	0.223035	0.2	1	1
CPD	1	3.81887e-06	0.000967642	0.223525	0.200392	1	1
FBXO11	1	3.82962e-06	0.000970365	0.224154	0.200895	1	1
PPP1R10	1	3.84317e-06	0.000973799	0.224948	0.201529	1	1
MAN1A2	1	3.86628e-06	0.000979656	0.2263	0.20261	1	1
TRIM46	1	3.86745e-06	0.000979952	0.226369	0.202665	1	1
ITCH	1	3.89793e-06	0.000987673	0.228153	0.204087	1	1
RNF40	1	3.92425e-06	0.000994343	0.229693	0.205313	1	1
ARHGAP39	1	3.96986e-06	0.0010059	0.232363	0.207434	1	1
CMIP	1	4.00245e-06	0.00101416	0.234271	0.208946	1	1
GRIPAP1	1	4.03422e-06	0.00102221	0.23613	0.210417	1	1
VPS39	1	4.04093e-06	0.00102391	0.236523	0.210728	1	1
DPP8	1	4.07687e-06	0.00103301	0.238626	0.212388	1	1
SMC6	1	4.0781e-06	0.00103333	0.238698	0.212445	1	1
PFKM	1	4.07988e-06	0.00103378	0.238803	0.212527	1	1
PTPN11	1	4.08271e-06	0.00103449	0.238968	0.212657	1	1
TM9SF2	1	4.10557e-06	0.00104029	0.240306	0.213712	1	1
PIK3AP1	1	4.13019e-06	0.00104653	0.241747	0.214845	1	1
HCFC2	1	4.13185e-06	0.00104694	0.241844	0.214921	1	1
POT1	1	4.13618e-06	0.00104804	0.242098	0.21512	1	1
TRPV4	1	4.14351e-06	0.0010499	0.242527	0.215457	1	1
TRPC7	1	4.15137e-06	0.00105189	0.242987	0.215819	1	1
CDK13	1	4.15603e-06	0.00105307	0.24326	0.216033	1	1
CIT	2	1.41119e-05	0.00357574	0.825996	0.200468	1	1
MAP4K5	1	4.16979e-06	0.00105656	0.244065	0.216665	1	1
XPO7	1	4.18331e-06	0.00105998	0.244856	0.217285	1	1
PRKG2	1	4.18536e-06	0.00106051	0.244977	0.217379	1	1
PC	1	4.19609e-06	0.00106322	0.245605	0.217871	1	1
HDAC6	1	4.20499e-06	0.00106548	0.246126	0.218279	1	1
DOCK11	2	1.42203e-05	0.00360321	0.832341	0.202767	1	1
ADAM11	1	4.25137e-06	0.00107723	0.24884	0.2204	1	1
RAD54L2	1	4.25586e-06	0.00107837	0.249103	0.220605	1	1
SLC12A5	1	4.25805e-06	0.00107892	0.249231	0.220705	1	1
CDK12	1	4.27468e-06	0.00108314	0.250205	0.221464	1	1
SLC13A4	1	4.29194e-06	0.00108751	0.251215	0.222251	1	1
IPO8	1	4.30818e-06	0.00109162	0.252165	0.222991	1	1
DGKA	1	4.32517e-06	0.00109593	0.25316	0.223764	1	1
LATS1	1	4.33941e-06	0.00109954	0.253993	0.224411	1	1
GRHL2	1	4.34098e-06	0.00109994	0.254085	0.224483	1	1
ILF2	1	4.35052e-06	0.00110235	0.254644	0.224916	1	1
GRK5	1	4.36783e-06	0.00110674	0.255657	0.225702	1	1
NRBP2	1	4.37438e-06	0.0011084	0.25604	0.225999	1	1
MGEA5	1	4.38721e-06	0.00111165	0.256791	0.226581	1	1
BTRC	1	4.40113e-06	0.00111518	0.257606	0.227211	1	1
KIAA1324L	1	4.42221e-06	0.00112052	0.25884	0.228165	1	1
BTBD11	1	4.43514e-06	0.0011238	0.259597	0.22875	1	1
NSMF	1	4.45062e-06	0.00112772	0.260503	0.229449	1	1
DIP2C	1	4.45684e-06	0.00112929	0.260867	0.22973	1	1
PRPF6	1	4.46938e-06	0.00113247	0.261601	0.230296	1	1
SRPK2	1	4.47955e-06	0.00113505	0.262196	0.230754	1	1
TAOK1	1	4.51696e-06	0.00114453	0.264386	0.232439	1	1
FL0	2	1.48377e-05	0.00375965	0.86848	0.215916	1	1
CLK4	1	4.53612e-06	0.00114938	0.265507	0.2333	1	1
PAX3	1	4.54894e-06	0.00115263	0.266258	0.233876	1	1
GALNTL6	1	4.55356e-06	0.0011538	0.266528	0.234083	1	1
SMARCA4	1	4.56296e-06	0.00115618	0.267078	0.234505	1	1
USP7	1	4.58273e-06	0.00116119	0.268236	0.235392	1	1
SV2A	1	4.59354e-06	0.00116393	0.268868	0.235876	1	1
ACTL6A	1	4.6283e-06	0.00117274	0.270902	0.23743	1	1
INO80D	1	4.65808e-06	0.00118028	0.272646	0.23876	1	1
SRGAP1	1	4.67104e-06	0.00118357	0.273405	0.239338	1	1
CACNB4	1	4.70165e-06	0.00119132	0.275196	0.240701	1	1
FBXW11	1	4.71005e-06	0.00119345	0.275688	0.241075	1	1
CHD5	1	4.78533e-06	0.00121253	0.280094	0.244416	1	1
SLC12A6	1	4.7979e-06	0.00121571	0.28083	0.244972	1	1
EPHB1	1	4.84003e-06	0.00122639	0.283295	0.246834	1	1
ACTN1	1	4.85196e-06	0.00122941	0.283994	0.24736	1	1
KCNH2	1	4.88534e-06	0.00123787	0.285947	0.248831	1	1
SMCHD1	1	4.89298e-06	0.00123981	0.286395	0.249168	1	1
EPC2	1	4.93086e-06	0.0012494	0.288612	0.250832	1	1
EIF4G3	1	4.93319e-06	0.00124999	0.288748	0.250935	1	1
LRCH2	1	4.93546e-06	0.00125057	0.288881	0.251034	1	1
EPHB4	1	4.94399e-06	0.00125273	0.289381	0.251409	1	1
NDUFS2	1	4.97139e-06	0.00125967	0.290984	0.25261	1	1
PRKAG2	1	4.97572e-06	0.00126077	0.291238	0.252799	1	1
CLK2	1	5.00187e-06	0.00126739	0.292768	0.253943	1	1
STXBP1	1	5.02872e-06	0.0012742	0.29434	0.255117	1	1
NEK9	1	5.03863e-06	0.00127671	0.29492	0.255549	1	1
JAK1	1	5.04783e-06	0.00127904	0.295458	0.25595	1	1
CHUK	1	5.07254e-06	0.0012853	0.296905	0.257027	1	1
HGF	1	5.08787e-06	0.00128919	0.297802	0.257694	1	1
PHF2	1	5.10998e-06	0.00129479	0.299096	0.258656	1	1
ARID2	1	5.14845e-06	0.00130454	0.301348	0.260325	1	1
NDST1	1	5.16317e-06	0.00130827	0.302209	0.260963	1	1
PRDM15	1	5.1654e-06	0.00130883	0.30234	0.26106	1	1
USP33	1	5.17237e-06	0.0013106	0.302748	0.261362	1	1
PPP2R5A	1	5.18669e-06	0.00131423	0.303586	0.261981	1	1
NEDD4L	1	5.21714e-06	0.00132194	0.305369	0.263297	1	1
TNRC6B	1	5.22213e-06	0.00132321	0.305661	0.263513	1	1
EXOC6	1	5.28848e-06	0.00134002	0.309544	0.266371	1	1
IREB2	1	5.29351e-06	0.00134129	0.309839	0.266587	1	1
FUBP3	1	5.34318e-06	0.00135388	0.312746	0.268719	1	1
NFKB1	1	5.3656e-06	0.00135956	0.314058	0.26968	1	1
DVL3	1	5.44796e-06	0.00138043	0.318879	0.273196	1	1
XPO5	1	5.52541e-06	0.00140005	0.323412	0.276489	1	1
NCKAP1L	1	5.54002e-06	0.00140375	0.324267	0.277108	1	1
WNK3	1	5.54123e-06	0.00140406	0.324338	0.277159	1	1
BAZ1B	1	5.59254e-06	0.00141706	0.327341	0.27933	1	1
PCF11	1	5.60723e-06	0.00142079	0.328201	0.27995	1	1
AGFG1	1	5.67292e-06	0.00143743	0.332046	0.282717	1	1
KIAA1468	1	5.72637e-06	0.00145097	0.335175	0.284961	1	1
TRIM33	1	5.74855e-06	0.00145659	0.336473	0.28589	1	1
DROSHA	1	5.75554e-06	0.00145836	0.336882	0.286182	1	1
PDS5B	1	5.80106e-06	0.0014699	0.339546	0.288085	1	1
KCNMA1	1	5.84697e-06	0.00148153	0.342233	0.289998	1	1
KAT6B	1	5.86997e-06	0.00148736	0.34358	0.290955	1	1
CLASP2	1	5.88377e-06	0.00149085	0.344387	0.291528	1	1
WDFY3	2	1.75203e-05	0.00443937	1.0255	0.27364	1	1
CNT0P1	1	5.92543e-06	0.00150141	0.346826	0.293256	1	1
IDE	1	5.94828e-06	0.0015072	0.348164	0.294202	1	1
XPR1	1	5.97671e-06	0.00151441	0.349828	0.295377	1	1
ADCY5	1	5.99532e-06	0.00151912	0.350917	0.296145	1	1
0A15	1	6.01966e-06	0.00152529	0.352341	0.297149	1	1
BAZ1A	1	6.03272e-06	0.0015286	0.353106	0.297687	1	1
ATG9A	1	6.04474e-06	0.00153164	0.353809	0.298182	1	1
HSPA4	1	6.08792e-06	0.00154258	0.356337	0.299956	1	1
ATP8A1	1	6.1159e-06	0.00154967	0.357974	0.301103	1	1
HECW1	1	6.13667e-06	0.00155494	0.35919	0.301954	1	1
SLC25A12	1	6.20217e-06	0.00157153	0.363024	0.304629	1	1
BMPR2	1	6.20697e-06	0.00157275	0.363305	0.304824	1	1
ZSWIM8	1	6.24011e-06	0.00158115	0.365245	0.306174	1	1
PBRM1	1	6.24878e-06	0.00158334	0.365752	0.306527	1	1
JAG2	1	6.26241e-06	0.0015868	0.36655	0.30708	1	1
FNIP1	1	6.33008e-06	0.00160394	0.370511	0.309824	1	1
TRIM24	1	6.33886e-06	0.00160617	0.371025	0.310179	1	1
RNF20	1	6.35426e-06	0.00161007	0.371926	0.310802	1	1
KDM7A	1	6.39407e-06	0.00162016	0.374256	0.312408	1	1
ATP2B3	1	6.40047e-06	0.00162178	0.374631	0.312666	1	1
KIF21A	1	6.4184e-06	0.00162632	0.375681	0.313388	1	1
CADPS	1	6.42933e-06	0.00162909	0.37632	0.313828	1	1
TNKS2	1	6.43177e-06	0.00162971	0.376463	0.313926	1	1
KIF4A	1	6.46809e-06	0.00163891	0.378589	0.315386	1	1
AFF4	1	6.49756e-06	0.00164638	0.380313	0.316567	1	1
HIP1	1	6.49945e-06	0.00164686	0.380424	0.316643	1	1
PLXNB2	1	6.50867e-06	0.0016492	0.380964	0.317013	1	1
FXR1	1	6.53452e-06	0.00165575	0.382477	0.318047	1	1
ZCCHC11	1	6.53478e-06	0.00165581	0.382492	0.318057	1	1
FAM91A1	1	6.54329e-06	0.00165797	0.38299	0.318397	1	1
SENP2	1	6.54425e-06	0.00165821	0.383046	0.318436	1	1
PITPNM2	1	6.62798e-06	0.00167943	0.387947	0.321773	1	1
SPTBN4	1	6.64125e-06	0.00168279	0.388724	0.322301	1	1
RGL1	1	6.64765e-06	0.00168441	0.389099	0.322555	1	1
ZNF462	1	6.66378e-06	0.0016885	0.390043	0.323195	1	1
PRPF8	1	6.71981e-06	0.00170269	0.393322	0.325415	1	1
TRPM3	1	6.75397e-06	0.00171135	0.395322	0.326765	1	1
CAC01G	1	6.76243e-06	0.00171349	0.395817	0.327099	1	1
IPO5	1	6.81877e-06	0.00172777	0.399115	0.329318	1	1
RASGRF2	1	6.85168e-06	0.00173611	0.401041	0.330611	1	1
EIF2AK4	1	6.86687e-06	0.00173996	0.40193	0.331207	1	1
CUX1	1	6.92265e-06	0.00175409	0.405195	0.33339	1	1
MYH9	1	6.93783e-06	0.00175794	0.406083	0.333983	1	1
TPCN1	1	6.93784e-06	0.00175794	0.406084	0.333984	1	1
LCT	1	7.13136e-06	0.00180698	0.417411	0.341499	1	1
DEPDC5	1	7.14331e-06	0.00181	0.418111	0.34196	1	1
DNM3	1	7.15094e-06	0.00181194	0.418557	0.342254	1	1
SCAPER	1	7.1749e-06	0.00181801	0.41996	0.343178	1	1
RABGAP1	1	7.2235e-06	0.00183032	0.422805	0.345047	1	1
RALGAPA1	1	7.25949e-06	0.00183944	0.424911	0.346428	1	1
TPP2	1	7.28051e-06	0.00184477	0.426141	0.347233	1	1
SND1	1	7.28599e-06	0.00184615	0.426462	0.347442	1	1
ZNF236	1	7.28983e-06	0.00184713	0.426687	0.34759	1	1
KIFAP3	1	7.32823e-06	0.00185686	0.428934	0.349057	1	1
RGS7	1	7.43586e-06	0.00188413	0.435234	0.353152	1	1
SETD2	1	7.44129e-06	0.00188551	0.435552	0.353358	1	1
MON2	1	7.54029e-06	0.00191059	0.441347	0.357102	1	1
MAP4K4	1	7.56055e-06	0.00191573	0.442533	0.357865	1	1
UNC80	2	2.04897e-05	0.00519177	1.1993	0.337306	1	1
CHD8	1	7.5822e-06	0.00192121	0.4438	0.35868	1	1
SLC12A2	1	7.63711e-06	0.00193513	0.447014	0.360742	1	1
PIK3CB	1	7.64358e-06	0.00193676	0.447392	0.360984	1	1
EDRF1	1	7.72286e-06	0.00195685	0.452033	0.363948	1	1
MYCBP2	2	2.07748e-05	0.00526401	1.21599	0.343348	1	1
PTPN4	1	7.74152e-06	0.00196158	0.453125	0.364644	1	1
RICTOR	1	7.74899e-06	0.00196347	0.453562	0.364922	1	1
USP32	1	7.84591e-06	0.00198803	0.459235	0.368522	1	1
SETDB1	1	7.88835e-06	0.00199879	0.461719	0.370092	1	1
SMARCA1	1	7.90467e-06	0.00200292	0.462674	0.370694	1	1
RBM27	1	7.93769e-06	0.00201129	0.464607	0.371912	1	1
CKAP5	1	7.96047e-06	0.00201706	0.46594	0.372751	1	1
UBR2	1	8.05821e-06	0.00204182	0.471661	0.376336	1	1
ARHGEF2	1	8.12519e-06	0.0020588	0.475582	0.378781	1	1
SMARCA5	1	8.17903e-06	0.00207244	0.478733	0.38074	1	1
ITPR3	1	8.27392e-06	0.00209648	0.484287	0.384177	1	1
U2SURP	1	8.32473e-06	0.00210936	0.487261	0.386009	1	1
BRD8	1	8.35574e-06	0.00211721	0.489076	0.387125	1	1
XRCC5	1	8.43317e-06	0.00213683	0.493608	0.389903	1	1
NOS1	1	8.48646e-06	0.00215033	0.496727	0.391807	1	1
ARFGEF1	1	8.5683e-06	0.00217107	0.501518	0.394719	1	1
SMC3	1	8.64141e-06	0.0021896	0.505797	0.39731	1	1
DENND4B	1	8.85923e-06	0.00224479	0.518547	0.404962	1	1
ATP11C	1	8.97916e-06	0.00227518	0.525566	0.409133	1	1
CNTN2	1	9.03384e-06	0.00228903	0.528767	0.411026	1	1
MYO5A	1	9.04109e-06	0.00229087	0.529191	0.411276	1	1
L1CAM	1	9.19446e-06	0.00232973	0.538168	0.41655	1	1
SBNO1	1	9.32904e-06	0.00236383	0.546045	0.421138	1	1
CHD9	1	9.49978e-06	0.00240709	0.556039	0.426908	1	1
DGKI	1	9.57364e-06	0.00242581	0.560362	0.429386	1	1
PLX01	1	9.58309e-06	0.0024282	0.560915	0.429703	1	1
EIF3A	1	9.64317e-06	0.00244343	0.564432	0.43171	1	1
PLX04	1	9.77183e-06	0.00247603	0.571963	0.435984	1	1
BTAF1	1	1.00087e-05	0.00253605	0.585827	0.443769	1	1
SCN3A	1	1.03456e-05	0.00262142	0.605547	0.454658	1	1
F8	1	1.03846e-05	0.00263129	0.607829	0.455904	1	1
EML5	1	1.04468e-05	0.00264707	0.611472	0.457888	1	1
NIPBL	1	1.04924e-05	0.00265861	0.614139	0.459336	1	1
CHD2	1	1.04948e-05	0.00265922	0.61428	0.459412	1	1
DOCK7	1	1.07459e-05	0.00272285	0.628979	0.467321	1	1
FLT4	1	1.08206e-05	0.00274176	0.633347	0.469649	1	1
CLASP1	1	1.10295e-05	0.00279469	0.645574	0.476112	1	1
NCKAP1	1	1.1519e-05	0.00291874	0.674229	0.490953	1	1
COL4A5	1	1.18325e-05	0.00299816	0.692576	0.500234	1	1
TENM1	1	1.18485e-05	0.00300224	0.693517	0.500706	1	1
HECW2	1	1.20231e-05	0.00304646	0.703732	0.505795	1	1
UNC79	1	1.22324e-05	0.00309949	0.715982	0.511831	1	1
COL4A1	1	1.2435e-05	0.00315084	0.727844	0.517605	1	1
FBN1	1	1.25259e-05	0.00317387	0.733164	0.520173	1	1
GIGYF2	1	1.44148e-05	0.00365248	0.843723	0.570558	1	1
ATR	1	1.60736e-05	0.00407281	0.940819	0.610441	1	1
CAC01E	1	1.77982e-05	0.0045098	1.04176	0.647998	1	1
COL3A1	1	1.81696e-05	0.00460389	1.0635	0.655601	1	1
HERC1	1	1.86768e-05	0.00473242	1.09319	0.665722	1	1
LRP1	1	1.92679e-05	0.00488219	1.12779	0.677144	1	1
TRRAP	1	1.93404e-05	0.00490054	1.13203	0.678516	1	1
DYNC1H1	1	2.25265e-05	0.00570787	1.31852	0.733477	1	1
RYR2	2	4.6003e-05	0.0116565	2.69264	0.751808	1	1
ARF5	0	1.48145e-06	0.000375377	0.0867122	1	1	1
SEMA3F	0	3.73494e-06	0.000946374	0.218612	1	1	1
SENP1	0	3.09488e-06	0.000784194	0.181149	1	1	1
RALA	0	8.82262e-07	0.000223551	0.0516404	1	1	1
OSBPL7	0	3.93042e-06	0.000995908	0.230055	1	1	1
YBX2	0	1.5282e-06	0.000387221	0.0894481	1	1	1
ITGA3	0	4.64783e-06	0.00117769	0.272046	1	1	1
CRY1	0	3.84308e-06	0.000973775	0.224942	1	1	1
CAMK1G	0	4.34204e-06	0.00110021	0.254147	1	1	1
CD74	0	2.56227e-06	0.000649239	0.149974	1	1	1
FAM76A	0	1.20294e-06	0.000304807	0.0704104	1	1	1
TSPAN9	0	6.08626e-07	0.000154216	0.035624	1	1	1
RALBP1	0	1.6431e-06	0.000416336	0.0961735	1	1	1
RTFDC1	0	1.53917e-06	0.000390002	0.0900904	1	1	1
LRRC7	0	5.99297e-06	0.00151853	0.350779	1	1	1
OTC	0	1.59438e-06	0.000403991	0.0933219	1	1	1
PSMA4	0	1.59403e-06	0.000403903	0.0933016	1	1	1
ARHGEF5	0	5.19316e-06	0.00131587	0.303965	1	1	1
N0T	0	4.82486e-07	0.000122254	0.0282408	1	1	1
CBLN4	0	4.90929e-07	0.000124394	0.0287349	1	1	1
CLDN11	0	9.74078e-07	0.000246816	0.0570145	1	1	1
INPP4A	0	5.51372e-06	0.00139709	0.322728	1	1	1
G011	0	6.92184e-07	0.000175389	0.0405148	1	1	1
HDAC7	0	3.73368e-06	0.000946055	0.218539	1	1	1
APPBP2	0	2.72622e-06	0.000690781	0.15957	1	1	1
CA11	0	1.71065e-06	0.000433451	0.100127	1	1	1
ZFY	0	1.21805e-06	0.000308636	0.0712949	1	1	1
KCNQ1	0	1.42829e-06	0.000361905	0.0836001	1	1	1
TRIB2	0	6.55204e-07	0.000166019	0.0383503	1	1	1
OTUD5	0	1.69858e-06	0.000430393	0.0994207	1	1	1
AQR	0	6.14024e-06	0.00155584	0.359399	1	1	1
MBD3	0	5.04156e-07	0.000127745	0.0295091	1	1	1
PSMC4	0	1.59825e-06	0.000404971	0.0935483	1	1	1
ACAP1	0	2.4399e-06	0.000618232	0.142812	1	1	1
DERL2	0	9.24527e-07	0.000234261	0.0541142	1	1	1
ANO8	0	2.73318e-06	0.000692545	0.159978	1	1	1
KDM4B	0	2.29279e-06	0.000580957	0.134201	1	1	1
ACTL6B	0	3.42677e-06	0.000868291	0.200575	1	1	1
MEF2B	0	9.91786e-07	0.000251303	0.058051	1	1	1
TNFRSF1A	0	8.76716e-07	0.000222146	0.0513158	1	1	1
PPP2R5B	0	2.23584e-06	0.000566526	0.130867	1	1	1
BCL3	0	1.27489e-06	0.000323038	0.0746217	1	1	1
PDZD4	0	2.96677e-06	0.000751733	0.17365	1	1	1
FSTL3	0	3.58552e-07	9.08514e-05	0.0209867	1	1	1
TRIP13	0	1.24837e-06	0.000316316	0.0730691	1	1	1
HSD17B10	0	1.09742e-06	0.000278069	0.064234	1	1	1
FGF4	0	5.8845e-07	0.000149104	0.034443	1	1	1
P2RY10	0	5.19731e-07	0.000131692	0.0304208	1	1	1
NTN1	0	8.37461e-07	0.0002122	0.0490181	1	1	1
ASNS	0	2.80272e-06	0.000710166	0.164048	1	1	1
MAP2K5	0	3.73257e-06	0.000945776	0.218474	1	1	1
C12ORF5	0	5.09944e-07	0.000129212	0.029848	1	1	1
TRAM2	0	1.78777e-06	0.000452994	0.104642	1	1	1
ACTR6	0	2.70419e-06	0.0006852	0.158281	1	1	1
OSTM1	0	1.72757e-06	0.000437739	0.101118	1	1	1
STRADB	0	4.13058e-06	0.00104662	0.24177	1	1	1
OXCT1	0	2.58484e-06	0.000654958	0.151295	1	1	1
RBM22	0	3.30494e-06	0.00083742	0.193444	1	1	1
MT3	0	4.1366e-07	0.000104815	0.0242123	1	1	1
TFAP2C	0	1.43371e-06	0.000363281	0.0839178	1	1	1
GMIP	0	2.82822e-06	0.000716628	0.165541	1	1	1
MLF2	0	9.15468e-07	0.000231965	0.053584	1	1	1
TFAP4	0	8.20053e-07	0.000207788	0.0479991	1	1	1
SPG21	0	1.54836e-06	0.00039233	0.0906283	1	1	1
EFNB1	0	9.07751e-07	0.00023001	0.0531323	1	1	1
0T14	0	2.85528e-07	7.23484e-05	0.0167125	1	1	1
G2E3	0	2.81224e-06	0.000712578	0.164606	1	1	1
CBX5	0	6.54956e-07	0.000165956	0.0383357	1	1	1
KLHL20	0	4.44866e-06	0.00112722	0.260388	1	1	1
PRRT1	0	4.87045e-07	0.00012341	0.0285076	1	1	1
ZNF184	0	1.62843e-06	0.000412619	0.095315	1	1	1
VCL	0	5.22763e-06	0.0013246	0.305982	1	1	1
SIRT1	0	2.1951e-06	0.000556205	0.128483	1	1	1
STX1B	0	1.26596e-06	0.000320774	0.0740989	1	1	1
EF02	0	3.2707e-07	8.28745e-05	0.019144	1	1	1
TECR	0	1.35332e-06	0.00034291	0.0792122	1	1	1
CDC34	0	4.1419e-07	0.000104949	0.0242433	1	1	1
GADD45B	0	4.30572e-07	0.0001091	0.0252021	1	1	1
GSTT2	0	3.94364e-07	9.99257e-05	0.0230828	1	1	1
SF3A1	0	2.60828e-06	0.000660897	0.152667	1	1	1
SNRPD3	0	5.73532e-07	0.000145324	0.0335698	1	1	1
MAPK1	0	1.03103e-06	0.000261246	0.0603479	1	1	1
MORC2	0	3.89407e-06	0.000986696	0.227927	1	1	1
SLC25A1	0	1.00594e-06	0.000254889	0.0588795	1	1	1
ASPHD2	0	9.17677e-07	0.000232525	0.0537133	1	1	1
DMC1	0	1.92898e-06	0.000488775	0.112907	1	1	1
TOMM22	0	5.07024e-07	0.000128472	0.029677	1	1	1
XBP1	0	1.00354e-06	0.000254281	0.0587389	1	1	1
RTCB	0	1.90172e-06	0.000481865	0.111311	1	1	1
JOSD1	0	7.87417e-07	0.000199519	0.0460889	1	1	1
RASL10A	0	3.60615e-07	9.13741e-05	0.0211074	1	1	1
NIPS0P1	0	1.53795e-06	0.000389692	0.0900188	1	1	1
CBX7	0	1.03586e-06	0.00026247	0.0606305	1	1	1
CABP7	0	6.69912e-07	0.000169745	0.0392111	1	1	1
RPL3	0	1.5392e-06	0.00039001	0.0900923	1	1	1
TAB1	0	1.75361e-06	0.000444337	0.102642	1	1	1
EIF3D	0	2.31244e-06	0.000585937	0.135351	1	1	1
RBX1	0	8.68825e-07	0.000220147	0.0508539	1	1	1
CHADL	0	4.6898e-07	0.000118832	0.0274503	1	1	1
PHF5A	0	6.09134e-07	0.000154345	0.0356537	1	1	1
ACO2	0	2.79595e-06	0.000708451	0.163652	1	1	1
BRD1	0	3.30599e-06	0.000837686	0.193506	1	1	1
PAPOLA	0	5.14288e-06	0.00130313	0.301022	1	1	1
SUPT16H	0	4.21739e-06	0.00106862	0.246851	1	1	1
SOS2	0	5.01993e-06	0.00127197	0.293825	1	1	1
GNP0T1	0	7.10533e-07	0.000180038	0.0415887	1	1	1
CNIH1	0	7.62657e-07	0.000193245	0.0446397	1	1	1
ATP6V1D	0	1.99955e-06	0.000506655	0.117037	1	1	1
PIGH	0	6.20783e-07	0.000157297	0.0363356	1	1	1
PSMA3	0	1.70691e-06	0.000432503	0.0999083	1	1	1
AHSA1	0	1.83194e-06	0.000464184	0.107227	1	1	1
SPTLC2	0	2.52979e-06	0.000641009	0.148073	1	1	1
PABPN1	0	1.00194e-06	0.000253876	0.0586454	1	1	1
PSME2	0	1.1431e-06	0.000289643	0.0669075	1	1	1
BRMS1L	0	1.69714e-06	0.00043003	0.0993368	1	1	1
CSTF1	0	1.33871e-06	0.000339208	0.078357	1	1	1
EEF1A2	0	1.29071e-06	0.000327045	0.0755474	1	1	1
CSNK2A1	0	1.95313e-06	0.000494892	0.11432	1	1	1
OXT	0	1.83102e-07	4.63952e-05	0.0107173	1	1	1
SLC32A1	0	9.83811e-07	0.000249282	0.0575842	1	1	1
AHCY	0	1.29399e-06	0.000327877	0.0757395	1	1	1
MYL12A	0	2.33493e-07	5.91634e-05	0.0136668	1	1	1
IDH3G	0	3.54136e-06	0.000897326	0.207282	1	1	1
SLC25A43	0	1.56142e-06	0.00039564	0.0913929	1	1	1
PSMD10	0	1.12395e-06	0.000284793	0.0657871	1	1	1
TBL1X	0	1.97754e-06	0.000501079	0.115749	1	1	1
NXT2	0	1.14109e-06	0.000289135	0.0667902	1	1	1
TLR8	0	1.5676e-06	0.000397205	0.0917543	1	1	1
WDR13	0	1.38843e-06	0.000351806	0.0812672	1	1	1
GLRA2	0	1.27355e-06	0.000322698	0.0745433	1	1	1
STAG2	0	9.60784e-06	0.00243448	0.562364	1	1	1
F9	0	2.88834e-06	0.000731859	0.169059	1	1	1
ABCD1	0	3.25829e-06	0.000825598	0.190713	1	1	1
KCND1	0	1.39919e-06	0.000354533	0.0818971	1	1	1
SLC25A14	0	2.81328e-06	0.000712841	0.164666	1	1	1
PQBP1	0	1.04667e-06	0.000265209	0.0612632	1	1	1
PCSK1N	0	3.26199e-07	8.26538e-05	0.019093	1	1	1
USP11	0	3.95294e-06	0.00100161	0.231373	1	1	1
TIMP1	0	7.05761e-07	0.000178829	0.0413094	1	1	1
GLA	0	2.25275e-06	0.000570811	0.131857	1	1	1
C16ORF70	0	2.92884e-06	0.000742122	0.17143	1	1	1
CORO1A	0	1.32603e-06	0.000335996	0.0776151	1	1	1
NUTF2	0	8.25692e-07	0.000209218	0.0483292	1	1	1
ARL2BP	0	1.08393e-06	0.00027465	0.0634441	1	1	1
PLLP	0	7.15991e-07	0.000181421	0.0419082	1	1	1
POLR2C	0	1.76018e-06	0.000446002	0.103027	1	1	1
PARD6A	0	1.09125e-06	0.000276506	0.063873	1	1	1
SLC6A2	0	2.4372e-06	0.000617548	0.142653	1	1	1
CSK	0	2.73964e-06	0.000694182	0.160356	1	1	1
GABPB1	0	1.76624e-06	0.000447537	0.103381	1	1	1
RHOV	0	6.65092e-07	0.000168524	0.038929	1	1	1
BLOC1S6	0	9.2102e-07	0.000233372	0.0539089	1	1	1
AGO2	0	5.9722e-06	0.00151326	0.349564	1	1	1
RIPK2	0	2.72291e-06	0.000689942	0.159377	1	1	1
SFRP1	0	5.52349e-07	0.000139957	0.03233	1	1	1
PPP2CB	0	1.07944e-06	0.000273513	0.0631815	1	1	1
KCTD9	0	1.85013e-06	0.000468793	0.108291	1	1	1
PAF1	0	2.35032e-06	0.000595533	0.137568	1	1	1
HNRNPL	0	1.83378e-06	0.000464652	0.107335	1	1	1
RELB	0	1.76418e-06	0.000447015	0.10326	1	1	1
CLASRP	0	3.83173e-06	0.0009709	0.224278	1	1	1
LIN7B	0	1.15987e-06	0.000293892	0.0678891	1	1	1
PPP1R37	0	8.58314e-07	0.000217483	0.0502387	1	1	1
SLC17A7	0	1.83908e-06	0.000465993	0.107644	1	1	1
SF3A2	0	5.95826e-07	0.000150973	0.0348748	1	1	1
AES	0	5.25133e-07	0.00013306	0.030737	1	1	1
SGTA	0	9.81124e-07	0.000248601	0.0574269	1	1	1
FIZ1	0	5.62049e-07	0.000142414	0.0328977	1	1	1
POLR2I	0	7.18964e-07	0.000182174	0.0420823	1	1	1
TGFB1	0	1.33561e-06	0.000338422	0.0781755	1	1	1
CD79A	0	9.60933e-07	0.000243485	0.0562451	1	1	1
DBP	0	6.52392e-07	0.000165306	0.0381856	1	1	1
RPL18A	0	8.64104e-07	0.00021895	0.0505775	1	1	1
KCNN1	0	1.06717e-06	0.000270405	0.0624636	1	1	1
PIK3R2	0	1.87153e-06	0.000474215	0.109544	1	1	1
RAB3A	0	5.19748e-07	0.000131696	0.0304218	1	1	1
KMT2B	0	6.7165e-06	0.00170185	0.393128	1	1	1
USF2	0	1.50303e-06	0.000380843	0.0879748	1	1	1
ERF	0	1.32656e-06	0.00033613	0.077646	1	1	1
GSK3A	0	1.84292e-06	0.000466966	0.107869	1	1	1
CADM4	0	1.29397e-06	0.000327871	0.0757381	1	1	1
ABCF2	0	5.1465e-06	0.00130404	0.301234	1	1	1
0MPT	0	2.68255e-06	0.000679717	0.157015	1	1	1
HBP1	0	2.67758e-06	0.000678456	0.156723	1	1	1
MPP6	0	1.86552e-06	0.000472693	0.109192	1	1	1
OGDH	0	3.81368e-06	0.000966327	0.223222	1	1	1
STX1A	0	1.75678e-06	0.000445141	0.102828	1	1	1
WASL	0	3.18141e-06	0.000806119	0.186213	1	1	1
PSMA2	0	1.32556e-06	0.000335877	0.0775875	1	1	1
BCL7B	0	1.11551e-06	0.000282653	0.0652929	1	1	1
YKT6	0	1.10051e-06	0.000278853	0.0644149	1	1	1
SEC61B	0	8.13956e-07	0.000206244	0.0476423	1	1	1
EDF1	0	1.4459e-06	0.00036637	0.0846314	1	1	1
BLNK	0	4.05907e-06	0.00102851	0.237585	1	1	1
FBXL15	0	8.53363e-07	0.000216229	0.0499489	1	1	1
PSMB3	0	7.92175e-07	0.000200725	0.0463674	1	1	1
RPL19	0	1.07957e-06	0.000273545	0.0631889	1	1	1
CSF3	0	6.2393e-07	0.000158094	0.0365197	1	1	1
SUPT4H1	0	9.44109e-07	0.000239222	0.0552604	1	1	1
WNT3	0	9.07939e-07	0.000230057	0.0531433	1	1	1
TAX1BP3	0	2.75655e-07	6.98467e-05	0.0161346	1	1	1
RPS6KB1	0	3.05645e-06	0.000774456	0.178899	1	1	1
PFN1	0	2.26938e-07	5.75027e-05	0.0132831	1	1	1
SLC25A11	0	8.22241e-07	0.000208343	0.0481272	1	1	1
MED31	0	5.54779e-07	0.000140572	0.0324722	1	1	1
DRG2	0	1.5413e-06	0.000390541	0.0902149	1	1	1
DDX5	0	2.5704e-06	0.0006513	0.15045	1	1	1
ASIC2	0	1.6584e-06	0.000420211	0.0970688	1	1	1
CCL2	0	3.17848e-07	8.05377e-05	0.0186042	1	1	1
HNF1B	0	1.96054e-06	0.000496771	0.114754	1	1	1
KAT2A	0	3.14526e-06	0.000796959	0.184097	1	1	1
COL1A1	0	7.87844e-06	0.00199627	0.461139	1	1	1
LRRC59	0	1.09988e-06	0.000278691	0.0643777	1	1	1
DUSP3	0	4.4942e-07	0.000113876	0.0263053	1	1	1
HLF	0	7.39722e-07	0.000187434	0.0432973	1	1	1
EFNB3	0	7.47179e-07	0.000189323	0.0437337	1	1	1
JADE1	0	3.66487e-06	0.000928621	0.214512	1	1	1
PHOX2B	0	5.97422e-07	0.000151377	0.0349682	1	1	1
IL2	0	9.67303e-07	0.000245099	0.056618	1	1	1
SPI1	0	7.99154e-07	0.000202493	0.0467759	1	1	1
UNC93B1	0	1.78848e-06	0.000453172	0.104683	1	1	1
A0PC15	0	8.19876e-07	0.000207744	0.0479888	1	1	1
C11ORF58	0	6.45812e-07	0.000163639	0.0378006	1	1	1
SLC25A3	0	1.77771e-06	0.000450443	0.104052	1	1	1
POLR3B	0	7.93535e-06	0.00201069	0.46447	1	1	1
ASIC1	0	2.32982e-06	0.000590341	0.136369	1	1	1
KCTD10	0	1.73033e-06	0.000438438	0.101279	1	1	1
MLEC	0	1.53086e-06	0.000387895	0.0896038	1	1	1
IL23A	0	6.83278e-07	0.000173132	0.0399935	1	1	1
PPM1H	0	1.88543e-06	0.000477739	0.110358	1	1	1
CREBL2	0	5.60302e-07	0.000141972	0.0327955	1	1	1
LTBR	0	9.59161e-07	0.000243036	0.0561414	1	1	1
IFNG	0	1.02178e-06	0.000258903	0.0598067	1	1	1
NUP107	0	5.94367e-06	0.00150603	0.347894	1	1	1
CNOT2	0	3.13827e-06	0.00079519	0.183689	1	1	1
GAPDH	0	7.04104e-07	0.000178409	0.0412125	1	1	1
GOLT1B	0	4.15721e-07	0.000105337	0.0243329	1	1	1
PRKAB1	0	1.90689e-06	0.000483176	0.111614	1	1	1
CMAS	0	1.61092e-06	0.000408182	0.09429	1	1	1
AICDA	0	7.86877e-07	0.000199382	0.0460573	1	1	1
RAB35	0	1.85345e-06	0.000469636	0.108486	1	1	1
SRSF9	0	1.38962e-06	0.000352107	0.0813368	1	1	1
FGFR1OP2	0	1.21738e-06	0.000308465	0.0712554	1	1	1
GCLC	0	3.01308e-06	0.000763468	0.176361	1	1	1
ASF1A	0	1.04362e-06	0.000264438	0.0610852	1	1	1
MAPK14	0	1.67874e-06	0.000425366	0.0982595	1	1	1
STK38	0	1.88305e-06	0.000477136	0.110218	1	1	1
GMNN	0	6.07306e-07	0.000153882	0.0355467	1	1	1
SNX3	0	9.51404e-07	0.000241071	0.0556874	1	1	1
TFEB	0	1.50417e-06	0.000381132	0.0880416	1	1	1
SKIV2L2	0	4.92876e-06	0.00124887	0.288489	1	1	1
ISL1	0	1.19582e-06	0.000303002	0.0699935	1	1	1
PAPD7	0	1.30234e-06	0.000329993	0.0762284	1	1	1
HBEGF	0	1.29127e-06	0.000327188	0.0755803	1	1	1
ST8SIA4	0	1.57495e-06	0.000399069	0.0921849	1	1	1
NR3C1	0	3.16197e-06	0.000801195	0.185076	1	1	1
TRIM23	0	2.79838e-06	0.000709067	0.163794	1	1	1
TUSC2	0	4.61953e-07	0.000117052	0.0270389	1	1	1
NPRL2	0	1.89108e-06	0.00047917	0.110688	1	1	1
GNB4	0	3.31527e-06	0.000840038	0.194049	1	1	1
EIF1B	0	4.93072e-07	0.000124937	0.0288604	1	1	1
ZBTB47	0	1.12094e-06	0.000284029	0.0656107	1	1	1
TNNC1	0	7.57878e-07	0.000192034	0.04436	1	1	1
WDFY1	0	4.75974e-06	0.00120604	0.278596	1	1	1
DAZAP1	0	1.60427e-06	0.000406497	0.0939008	1	1	1
MAPRE3	0	8.3699e-07	0.00021208	0.0489905	1	1	1
TMSB10	0	3.00939e-07	7.62532e-05	0.0176145	1	1	1
NCK2	0	1.046e-06	0.000265039	0.0612241	1	1	1
TFPI	0	2.77706e-06	0.000703664	0.162546	1	1	1
TTL	0	1.94504e-06	0.000492843	0.113847	1	1	1
SF3B14	0	5.77692e-07	0.000146378	0.0338133	1	1	1
SLC30A3	0	1.05347e-06	0.000266932	0.0616614	1	1	1
NRBP1	0	2.34705e-06	0.000594705	0.137377	1	1	1
PCGF1	0	1.77622e-06	0.000450067	0.103966	1	1	1
IGFBP2	0	1.6095e-06	0.000407822	0.0942068	1	1	1
KCNJ13	0	1.34718e-06	0.000341355	0.0788529	1	1	1
HSPE1	0	1.39796e-06	0.000354221	0.0818252	1	1	1
WNT6	0	1.79258e-06	0.000454211	0.104923	1	1	1
SLC9A2	0	4.10675e-06	0.00104059	0.240376	1	1	1
PPP1R7	0	4.29074e-06	0.00108721	0.251145	1	1	1
ODC1	0	9.77396e-07	0.000247657	0.0572088	1	1	1
GORASP2	0	3.4181e-06	0.000866093	0.200067	1	1	1
SLC1A4	0	1.4597e-06	0.000369865	0.0854388	1	1	1
PPP3R1	0	9.95187e-07	0.000252165	0.0582501	1	1	1
PLEKHA3	0	2.87826e-06	0.000729305	0.16847	1	1	1
SARS	0	3.44122e-06	0.000871951	0.201421	1	1	1
RPL22	0	2.89013e-07	7.32314e-05	0.0169165	1	1	1
OPRD1	0	4.5931e-07	0.000116382	0.0268842	1	1	1
C1ORF21	0	1.58245e-06	0.000400967	0.0926234	1	1	1
MAD2L2	0	7.97407e-07	0.000202051	0.0466737	1	1	1
VAMP4	0	2.12343e-06	0.000538043	0.124288	1	1	1
SLC8A2	0	1.73048e-06	0.000438477	0.101288	1	1	1
TTR	0	4.83178e-07	0.00012243	0.0282813	1	1	1
TBPL1	0	1.49186e-06	0.000378013	0.0873211	1	1	1
FAM47E-STBD1	0	7.07598e-07	0.000179294	0.041417	1	1	1
ZFAND5	0	1.00265e-06	0.000254057	0.0586871	1	1	1
GDA	0	3.12166e-06	0.00079098	0.182716	1	1	1
CPSF3	0	1.96512e-06	0.00049793	0.115022	1	1	1
VPS4B	0	2.29932e-06	0.000582611	0.134583	1	1	1
GSC	0	6.61722e-07	0.00016767	0.0387317	1	1	1
TGFB3	0	1.57369e-06	0.000398748	0.0921107	1	1	1
PAPOLG	0	4.22036e-06	0.00106937	0.247025	1	1	1
RHOQ	0	8.48042e-07	0.000214881	0.0496374	1	1	1
ATAD2B	0	4.22691e-06	0.00107103	0.247408	1	1	1
LGALSL	0	9.5371e-07	0.000241655	0.0558223	1	1	1
HOXB8	0	9.0151e-07	0.000228429	0.052767	1	1	1
DUSP1	0	1.60735e-06	0.000407278	0.0940812	1	1	1
PANK3	0	2.69732e-06	0.00068346	0.157879	1	1	1
MSANTD2	0	1.6661e-06	0.000422164	0.09752	1	1	1
PDZD11	0	1.02255e-06	0.000259097	0.0598515	1	1	1
MRC1	0	1.91534e-06	0.000485317	0.112108	1	1	1
UFM1	0	5.90946e-07	0.000149736	0.0345891	1	1	1
PFN2	0	8.05971e-07	0.00020422	0.0471749	1	1	1
NFYB	0	1.51266e-06	0.000383285	0.0885388	1	1	1
FZD3	0	1.84435e-06	0.00046733	0.107953	1	1	1
DUSP4	0	5.80418e-07	0.000147069	0.0339729	1	1	1
TARDBP	0	9.31465e-07	0.000236019	0.0545203	1	1	1
RDH10	0	1.15573e-06	0.000292844	0.067647	1	1	1
FAM117A	0	1.65571e-06	0.00041953	0.0969115	1	1	1
KCNJ8	0	1.01772e-06	0.000257874	0.0595689	1	1	1
TFG	0	2.26466e-06	0.00057383	0.132555	1	1	1
KALRN	0	1.00715e-05	0.00255197	0.589505	1	1	1
0A50	0	1.20077e-06	0.000304257	0.0702833	1	1	1
GJA3	0	3.83943e-07	9.72851e-05	0.0224728	1	1	1
ACVR2A	0	3.5665e-06	0.000903694	0.208753	1	1	1
INHBA	0	6.03615e-07	0.000152947	0.0353306	1	1	1
TWIST1	0	2.02185e-07	5.12306e-05	0.0118343	1	1	1
EGR2	0	7.266e-07	0.000184109	0.0425292	1	1	1
RNF11	0	5.48959e-07	0.000139098	0.0321315	1	1	1
SSPN	0	4.02413e-07	0.000101965	0.023554	1	1	1
DDX39A	0	1.11986e-06	0.000283756	0.0655477	1	1	1
C19ORF43	0	3.08711e-07	7.82225e-05	0.0180694	1	1	1
EBPL	0	7.04094e-07	0.000178406	0.0412119	1	1	1
PDE1B	0	2.5208e-06	0.000638731	0.147547	1	1	1
SEC61A1	0	3.47847e-06	0.000881391	0.203601	1	1	1
RAB9B	0	4.54681e-07	0.000115209	0.0266133	1	1	1
MAGEA9B	0	3.02173e-07	7.6566e-05	0.0176867	1	1	1
ACVR1C	0	3.38716e-06	0.000858254	0.198257	1	1	1
BATF3	0	1.31435e-06	0.000333035	0.0769311	1	1	1
SNRPA	0	7.76436e-07	0.000196737	0.0454462	1	1	1
RAB22A	0	1.40271e-06	0.000355425	0.0821031	1	1	1
S0I1	0	8.63235e-07	0.00021873	0.0505267	1	1	1
RNF114	0	9.36554e-07	0.000237308	0.0548182	1	1	1
SNRNP27	0	1.552e-06	0.000393254	0.0908416	1	1	1
RNF39	0	9.38158e-07	0.000237715	0.0549121	1	1	1
FBXO9	0	2.03827e-06	0.000516466	0.119304	1	1	1
SNRPC	0	8.09794e-07	0.000205189	0.0473987	1	1	1
SSR1	0	1.06477e-06	0.000269797	0.0623231	1	1	1
NRN1	0	3.98563e-07	0.00010099	0.0233286	1	1	1
EMC3	0	1.03981e-06	0.000263471	0.0608618	1	1	1
PIWIL1	0	6.39489e-06	0.00162037	0.374304	1	1	1
RAP2A	0	5.42319e-07	0.000137415	0.0317429	1	1	1
EFNB2	0	1.31652e-06	0.000333585	0.0770582	1	1	1
SOX9	0	1.26846e-06	0.000321407	0.074245	1	1	1
ZBTB46	0	1.83814e-06	0.000465757	0.10759	1	1	1
INSIG2	0	1.44259e-06	0.00036553	0.0844374	1	1	1
CLPP	0	4.71967e-07	0.000119589	0.0276251	1	1	1
THOC2	0	1.05482e-05	0.00267276	0.617407	1	1	1
C3	0	5.14043e-06	0.00130251	0.300879	1	1	1
SYMPK	0	4.26613e-06	0.00108097	0.249704	1	1	1
DSTN	0	3.64459e-07	9.23481e-05	0.0213324	1	1	1
SNRPB2	0	6.44686e-07	0.000163353	0.0377346	1	1	1
TCF15	0	1.59807e-07	4.04926e-05	0.00935379	1	1	1
SCRT2	0	3.46128e-07	8.77034e-05	0.0202595	1	1	1
NCLN	0	1.32745e-06	0.000336355	0.077698	1	1	1
PITHD1	0	7.85364e-07	0.000198999	0.0459688	1	1	1
FNTB	0	2.34836e-06	0.000595037	0.137453	1	1	1
MMP24	0	1.41747e-06	0.000359164	0.0829669	1	1	1
RALY	0	1.01559e-06	0.000257334	0.0594441	1	1	1
PLAGL2	0	5.75135e-07	0.00014573	0.0336637	1	1	1
PCID2	0	3.69905e-06	0.000937282	0.216512	1	1	1
COX6B1	0	4.04762e-07	0.00010256	0.0236914	1	1	1
CCR7	0	6.98755e-07	0.000177054	0.0408994	1	1	1
ARL2	0	8.75368e-07	0.000221805	0.0512369	1	1	1
GDF1	0	2.10886e-07	5.34353e-05	0.0123435	1	1	1
CFP	0	2.00473e-06	0.000507967	0.11734	1	1	1
ELK1	0	7.28006e-07	0.000184465	0.0426115	1	1	1
SIX1	0	8.06796e-07	0.00020443	0.0472232	1	1	1
HSPA2	0	8.58102e-07	0.00021743	0.0502262	1	1	1
OMG	0	5.54633e-07	0.000140535	0.0324637	1	1	1
CANX	0	5.07765e-06	0.0012866	0.297204	1	1	1
ABHD8	0	9.86147e-07	0.000249874	0.0577209	1	1	1
YEATS4	0	1.19319e-06	0.000302334	0.0698393	1	1	1
ZNF777	0	2.38629e-06	0.000604649	0.139674	1	1	1
PIN1	0	3.37238e-07	8.54509e-05	0.0197392	1	1	1
KLF2	0	3.71172e-07	9.40492e-05	0.0217254	1	1	1
TUBA4A	0	1.94883e-06	0.000493804	0.114069	1	1	1
AAMP	0	4.27307e-06	0.00108273	0.25011	1	1	1
GNG11	0	3.74033e-07	9.47741e-05	0.0218928	1	1	1
SHFM1	0	7.2842e-07	0.00018457	0.0426357	1	1	1
LRFN1	0	9.33213e-07	0.000236462	0.0546226	1	1	1
SPINK2	0	5.49174e-07	0.000139152	0.0321441	1	1	1
RASL11B	0	8.49425e-07	0.000215231	0.0497184	1	1	1
GSTT1	0	6.38419e-07	0.000161765	0.0373678	1	1	1
SDF2L1	0	3.12182e-07	7.91022e-05	0.0182726	1	1	1
YWHAH	0	6.10631e-07	0.000154724	0.0357413	1	1	1
RAC2	0	6.96145e-07	0.000176392	0.0407466	1	1	1
0A38	0	1.12358e-06	0.000284697	0.065765	1	1	1
LRRC4	0	1.10653e-06	0.000280378	0.0647674	1	1	1
SMO	0	3.97881e-06	0.00100817	0.232887	1	1	1
PIAS1	0	2.78039e-06	0.000704506	0.162741	1	1	1
DLL4	0	2.11751e-06	0.000536544	0.123942	1	1	1
FXR2	0	2.52855e-06	0.000640694	0.148	1	1	1
BCL2L2	0	3.33095e-07	8.44009e-05	0.0194966	1	1	1
EGLN3	0	7.70667e-07	0.000195275	0.0451085	1	1	1
NEDD8	0	4.4449e-07	0.000112627	0.0260168	1	1	1
RAP1B	0	1.11505e-06	0.000282536	0.0652659	1	1	1
RPS4Y1	0	5.98477e-07	0.000151645	0.0350299	1	1	1
KLF16	0	9.62783e-08	2.43954e-05	0.00563534	1	1	1
ABHD17A	0	4.86765e-07	0.000123339	0.0284912	1	1	1
CDADC1	0	1.81465e-06	0.000459803	0.106215	1	1	1
0LCN	0	1.11371e-05	0.00282196	0.651873	1	1	1
HCN2	0	1.01043e-06	0.000256027	0.0591423	1	1	1
SLX1A	0	4.63801e-07	0.00011752	0.0271471	1	1	1
TUBG2	0	1.79445e-06	0.000454686	0.105032	1	1	1
TUBG1	0	1.61865e-06	0.000410142	0.0947428	1	1	1
RPS16	0	7.72584e-07	0.000195761	0.0452207	1	1	1
MAST1	0	3.70553e-06	0.000938924	0.216891	1	1	1
HBA2	0	6.70605e-08	1.69921e-05	0.00392517	1	1	1
RRM2B	0	2.24065e-06	0.000567746	0.131149	1	1	1
SCML2	0	2.0877e-06	0.000528991	0.122197	1	1	1
TSG101	0	1.36665e-06	0.000346287	0.0799924	1	1	1
KIAA0930	0	1.53399e-06	0.000388689	0.0897871	1	1	1
ELOF1	0	3.6223e-07	9.17834e-05	0.021202	1	1	1
C19ORF80	0	3.49284e-07	8.85031e-05	0.0204442	1	1	1
PVRL2	0	1.97716e-06	0.000500983	0.115727	1	1	1
GADD45G	0	7.48055e-07	0.000189545	0.043785	1	1	1
LSM7	0	2.24588e-07	5.6907e-05	0.0131455	1	1	1
MLLT1	0	9.74981e-07	0.000247045	0.0570674	1	1	1
ZSWIM6	0	1.40784e-06	0.000356725	0.0824034	1	1	1
JUND	0	2.00032e-07	5.06849e-05	0.0117082	1	1	1
OLFM1	0	2.08005e-06	0.000527053	0.121749	1	1	1
NUMBL	0	1.85923e-06	0.000471099	0.108824	1	1	1
CALY	0	9.88885e-07	0.000250568	0.0578812	1	1	1
TAF4	0	3.03558e-06	0.000769168	0.177678	1	1	1
GATA5	0	1.00209e-06	0.000253914	0.0586541	1	1	1
ADRM1	0	1.52459e-06	0.000386307	0.0892369	1	1	1
PRDM12	0	1.46276e-06	0.000370639	0.0856177	1	1	1
UBE2M	0	8.98018e-07	0.000227544	0.0525626	1	1	1
TRIM28	0	3.1128e-06	0.000788736	0.182198	1	1	1
EIF2S3	0	1.38612e-06	0.000351221	0.0811321	1	1	1
TMEM160	0	4.16926e-07	0.000105642	0.0244034	1	1	1
SESN2	0	1.60057e-06	0.00040556	0.0936844	1	1	1
C19ORF66	0	6.16078e-07	0.000156104	0.0360601	1	1	1
SLC6A8	0	4.06542e-06	0.00103011	0.237956	1	1	1
ZNF331	0	1.18394e-06	0.000299991	0.069298	1	1	1
RBM39	0	3.29615e-06	0.000835193	0.19293	1	1	1
C1QL1	0	3.61005e-07	9.14731e-05	0.0211303	1	1	1
ABCB7	0	3.48961e-06	0.000884214	0.204253	1	1	1
MRPS25	0	5.05928e-07	0.000128194	0.0296129	1	1	1
VPS25	0	1.25671e-06	0.00031843	0.0735573	1	1	1
RAMP2	0	5.82872e-07	0.000147691	0.0341165	1	1	1
NDFIP1	0	1.83793e-06	0.000465703	0.107577	1	1	1
BARX1	0	7.71356e-07	0.00019545	0.0451488	1	1	1
WDR44	0	5.51007e-06	0.00139616	0.322514	1	1	1
RARA	0	1.29286e-06	0.000327591	0.0756735	1	1	1
PRKAB2	0	1.97724e-06	0.000501002	0.115731	1	1	1
SNRPA1	0	1.89415e-06	0.000479948	0.110868	1	1	1
THAP1	0	6.97512e-07	0.000176739	0.0408266	1	1	1
RFX1	0	2.28542e-06	0.00057909	0.13377	1	1	1
DCAF15	0	1.58067e-06	0.000400518	0.0925196	1	1	1
LHX1	0	7.77155e-07	0.000196919	0.0454883	1	1	1
SMARCC1	0	5.21307e-06	0.00132091	0.30513	1	1	1
SLC6A11	0	1.63455e-06	0.00041417	0.0956733	1	1	1
ARFIP2	0	9.87965e-07	0.000250335	0.0578273	1	1	1
ILKAP	0	4.85072e-06	0.0012291	0.283921	1	1	1
PTPRE	0	6.05181e-06	0.00153343	0.354223	1	1	1
RAP1GAP2	0	1.76066e-06	0.000446124	0.103055	1	1	1
H3F3B	0	6.61867e-07	0.000167707	0.0387402	1	1	1
REEP2	0	2.20912e-06	0.000559758	0.129304	1	1	1
VPS4A	0	2.15805e-06	0.000546816	0.126315	1	1	1
JAG1	0	3.48542e-06	0.000883152	0.204008	1	1	1
S0P25	0	7.162e-07	0.000181474	0.0419204	1	1	1
NXT1	0	2.05184e-07	5.19903e-05	0.0120098	1	1	1
HAPLN2	0	1.7217e-06	0.000436253	0.100774	1	1	1
ZBED3	0	1.45026e-07	3.67474e-05	0.00848864	1	1	1
XPO4	0	3.85891e-06	0.000977788	0.225869	1	1	1
CHRM3	0	1.4349e-06	0.00036358	0.083987	1	1	1
DCLK1	0	3.07649e-06	0.000779534	0.180072	1	1	1
RFXAP	0	5.18261e-07	0.000131319	0.0303347	1	1	1
BTBD2	0	8.97743e-07	0.000227474	0.0525465	1	1	1
SUV420H2	0	1.84594e-06	0.000467732	0.108046	1	1	1
CSNK1G2	0	7.97083e-07	0.000201968	0.0466547	1	1	1
ACTR3B	0	3.69447e-06	0.000936121	0.216244	1	1	1
BTG1	0	6.78691e-07	0.00017197	0.039725	1	1	1
KRAS	0	5.62577e-07	0.000142548	0.0329286	1	1	1
RRAS2	0	5.87863e-07	0.000148955	0.0344087	1	1	1
DUSP26	0	8.18151e-07	0.000207307	0.0478878	1	1	1
C14ORF1	0	8.8686e-07	0.000224716	0.0519095	1	1	1
EIF2S1	0	1.47214e-06	0.000373018	0.0861671	1	1	1
ELP3	0	2.51084e-06	0.000636207	0.146964	1	1	1
MBD2	0	1.40772e-06	0.000356694	0.0823962	1	1	1
CDK7	0	2.04283e-06	0.000517622	0.119571	1	1	1
ARL8B	0	8.05785e-07	0.000204173	0.047164	1	1	1
EMC7	0	8.04328e-07	0.000203804	0.0470787	1	1	1
AMPD2	0	4.62362e-06	0.00117155	0.270629	1	1	1
SORT1	0	5.11289e-06	0.00129553	0.299267	1	1	1
NOTCH2	0	1.05763e-05	0.00267987	0.619049	1	1	1
ARF3	0	7.50322e-07	0.00019012	0.0439177	1	1	1
ANO3	0	4.29926e-06	0.00108936	0.251643	1	1	1
FST	0	1.13828e-06	0.000288423	0.0666258	1	1	1
GRP	0	4.97228e-07	0.00012599	0.0291037	1	1	1
CABLES1	0	1.5602e-06	0.00039533	0.0913212	1	1	1
DOCK2	0	1.73534e-05	0.00439707	1.01572	1	1	1
FAM127A	0	4.74588e-07	0.000120253	0.0277785	1	1	1
RAB33A	0	7.60859e-07	0.00019279	0.0445344	1	1	1
PHC2	0	2.30536e-06	0.000584141	0.134937	1	1	1
PRPF38A	0	2.20918e-06	0.000559771	0.129307	1	1	1
DAGLA	0	3.70329e-06	0.000938356	0.21676	1	1	1
TIMM10	0	3.89312e-07	9.86455e-05	0.0227871	1	1	1
USP30	0	3.37918e-06	0.000856232	0.19779	1	1	1
TBX3	0	2.2048e-06	0.000558661	0.129051	1	1	1
HRK	0	1.73187e-07	4.38829e-05	0.0101369	1	1	1
DTX1	0	2.40597e-06	0.000609635	0.140826	1	1	1
BACH2	0	1.70307e-06	0.000431532	0.0996838	1	1	1
AKIRIN2	0	1.43935e-06	0.00036471	0.084248	1	1	1
LMO2	0	5.09494e-07	0.000129098	0.0298216	1	1	1
PRRG4	0	5.99535e-07	0.000151913	0.0350918	1	1	1
GDF11	0	1.01897e-06	0.000258192	0.0596424	1	1	1
CDK4	0	1.81718e-06	0.000460445	0.106363	1	1	1
PPP1R1A	0	9.24989e-07	0.000234378	0.0541412	1	1	1
TFCP2	0	2.74803e-06	0.000696309	0.160847	1	1	1
ESPL1	0	7.44975e-06	0.00188765	0.436047	1	1	1
ZC3H10	0	8.59903e-07	0.000217886	0.0503316	1	1	1
MIP	0	8.50733e-07	0.000215562	0.0497949	1	1	1
KCNH3	0	3.17731e-06	0.00080508	0.185973	1	1	1
HTRA2	0	1.95402e-06	0.000495117	0.114372	1	1	1
CCT7	0	2.38448e-06	0.000604191	0.139568	1	1	1
KCNMB4	0	6.7416e-07	0.000170822	0.0394598	1	1	1
DYNC1LI2	0	2.3423e-06	0.000593501	0.137099	1	1	1
TAF5L	0	2.62988e-06	0.000666371	0.153932	1	1	1
RGS8	0	2.20991e-06	0.000559956	0.12935	1	1	1
USP37	0	9.72902e-06	0.00246518	0.569457	1	1	1
EIF4E2	0	3.12236e-06	0.000791156	0.182757	1	1	1
CAB39	0	3.32037e-06	0.000841329	0.194347	1	1	1
PLXNC1	0	7.35356e-06	0.00186328	0.430417	1	1	1
DRAM1	0	1.47576e-06	0.000373934	0.0863788	1	1	1
SLC41A2	0	2.54107e-06	0.000643866	0.148733	1	1	1
IGF2BP3	0	2.00367e-06	0.000507699	0.117278	1	1	1
ABHD17C	0	7.57565e-07	0.000191955	0.0443416	1	1	1
SRSF1	0	1.41295e-06	0.00035802	0.0827026	1	1	1
KAT7	0	2.94401e-06	0.000745965	0.172318	1	1	1
KCTD3	0	7.84535e-06	0.00198789	0.459202	1	1	1
HS6ST1	0	9.50281e-07	0.000240786	0.0556216	1	1	1
LRRC8A	0	1.3573e-06	0.000343917	0.0794449	1	1	1
RALGPS1	0	5.1804e-06	0.00131263	0.303218	1	1	1
DAB2IP	0	4.75493e-06	0.00120483	0.278315	1	1	1
GABBR2	0	4.89348e-06	0.00123993	0.286424	1	1	1
DERL1	0	2.50019e-06	0.00063351	0.146341	1	1	1
RNF38	0	2.43296e-06	0.000616475	0.142406	1	1	1
SIT1	0	6.20798e-07	0.0001573	0.0363364	1	1	1
FAM65B	0	2.16924e-06	0.000549651	0.126969	1	1	1
TMEM63B	0	3.53304e-06	0.000895218	0.206795	1	1	1
TTBK1	0	3.07058e-06	0.000778036	0.179726	1	1	1
GCM1	0	1.34269e-06	0.000340216	0.0785899	1	1	1
TUBB2B	0	5.48845e-07	0.000139069	0.0321249	1	1	1
IER3	0	3.20916e-07	8.1315e-05	0.0187838	1	1	1
POU5F1	0	1.06334e-06	0.000269435	0.0622394	1	1	1
NRM	0	5.30895e-07	0.00013452	0.0310742	1	1	1
PRKRIR	0	2.07695e-06	0.000526266	0.121568	1	1	1
DCUN1D5	0	1.8063e-06	0.000457688	0.105726	1	1	1
CTDSPL2	0	2.10823e-06	0.000534192	0.123398	1	1	1
KIF23	0	5.9298e-06	0.00150252	0.347082	1	1	1
ITPKA	0	1.07722e-06	0.000272951	0.0630518	1	1	1
ADAM10	0	3.31943e-06	0.000841092	0.194292	1	1	1
TTLL7	0	5.37737e-06	0.00136254	0.314747	1	1	1
EPT1	0	1.2146e-06	0.00030776	0.0710927	1	1	1
ADCY3	0	3.23502e-06	0.000819704	0.189352	1	1	1
SIX3	0	4.45559e-07	0.000112898	0.0260793	1	1	1
KIF11	0	5.54277e-06	0.00140445	0.324428	1	1	1
ARL3	0	1.38387e-06	0.000350652	0.0810006	1	1	1
TIMM23	0	1.05071e-06	0.000266234	0.0614999	1	1	1
PPIG	0	5.044e-06	0.00127807	0.295234	1	1	1
ABI2	0	4.08179e-06	0.00103426	0.238915	1	1	1
SLC40A1	0	3.60204e-06	0.000912699	0.210834	1	1	1
TRHDE	0	4.66352e-06	0.00118166	0.272964	1	1	1
0P1L1	0	2.67857e-06	0.000678709	0.156782	1	1	1
OSBPL8	0	5.12816e-06	0.0012994	0.30016	1	1	1
ASUN	0	2.84867e-06	0.000721809	0.166738	1	1	1
ABCC9	0	5.17171e-06	0.00131043	0.302709	1	1	1
SYT1	0	1.86841e-06	0.000473426	0.109361	1	1	1
CDK17	0	3.95329e-06	0.0010017	0.231393	1	1	1
JKAMP	0	1.38884e-06	0.00035191	0.0812912	1	1	1
C12ORF4	0	1.82758e-06	0.00046308	0.106971	1	1	1
CCND2	0	6.48503e-07	0.00016432	0.037958	1	1	1
RAB21	0	1.44412e-06	0.000365917	0.0845267	1	1	1
PEBP1	0	1.05018e-06	0.000266099	0.0614688	1	1	1
ZNF24	0	1.4197e-06	0.000359729	0.0830974	1	1	1
LRP6	0	5.69761e-06	0.00144368	0.333491	1	1	1
LMNB1	0	3.14671e-06	0.000797328	0.184183	1	1	1
HS3ST2	0	9.72465e-07	0.000246407	0.0569201	1	1	1
CORO1C	0	2.65151e-06	0.000671852	0.155198	1	1	1
LPCAT3	0	1.5042e-06	0.00038114	0.0880432	1	1	1
UBE2K	0	1.02032e-06	0.000258534	0.0597213	1	1	1
PPP2R3C	0	1.72634e-06	0.000437428	0.101046	1	1	1
PSMA6	0	8.73829e-07	0.000221415	0.0511468	1	1	1
ENOX1	0	2.79478e-06	0.000708155	0.163584	1	1	1
RORA	0	2.95327e-06	0.000748313	0.17286	1	1	1
NOL4	0	2.55061e-06	0.000646284	0.149292	1	1	1
RNF138	0	7.98568e-07	0.000202345	0.0467416	1	1	1
NDC80	0	1.96221e-06	0.000497193	0.114852	1	1	1
THOC1	0	1.53975e-06	0.000390149	0.0901245	1	1	1
USP14	0	1.71376e-06	0.00043424	0.100309	1	1	1
HERC2	0	1.48902e-05	0.00377294	0.87155	1	1	1
SLC7A5	0	2.17141e-06	0.000550202	0.127097	1	1	1
ARL1	0	1.53572e-06	0.000389127	0.0898882	1	1	1
KP03	0	2.60079e-06	0.000659	0.152229	1	1	1
CDK2AP1	0	9.35858e-07	0.000237132	0.0547774	1	1	1
PSMD11	0	2.1476e-06	0.000544169	0.125703	1	1	1
BLMH	0	1.81897e-06	0.000460898	0.106468	1	1	1
BTBD1	0	2.10974e-06	0.000534575	0.123487	1	1	1
AP3B2	0	5.32712e-06	0.00134981	0.311806	1	1	1
CUX2	0	6.241e-06	0.00158137	0.365297	1	1	1
0A25	0	6.89876e-06	0.00174804	0.403797	1	1	1
ZFAND6	0	9.78089e-07	0.000247832	0.0572493	1	1	1
TM9SF1	0	1.55492e-06	0.000393992	0.0910123	1	1	1
TM9SF1	0	1.55492e-06	0.000393992	0.0910123	1	1	1
CYSTM1	0	6.27043e-07	0.000158883	0.0367019	1	1	1
PFDN1	0	1.10514e-06	0.000280026	0.0646861	1	1	1
A0PC5	0	4.65905e-06	0.00118053	0.272702	1	1	1
CYP46A1	0	3.13838e-06	0.000795217	0.183695	1	1	1
GNB5	0	2.14115e-06	0.000542535	0.125326	1	1	1
EIF3J	0	1.1689e-06	0.00029618	0.0684177	1	1	1
RAB11A	0	1.34951e-06	0.000341945	0.0789892	1	1	1
HCN4	0	2.31643e-06	0.000586947	0.135585	1	1	1
FAF2	0	4.26737e-06	0.00108129	0.249777	1	1	1
TUBGCP3	0	6.60662e-06	0.00167401	0.386697	1	1	1
RBM25	0	5.76751e-06	0.0014614	0.337583	1	1	1
RPS6KA5	0	4.05846e-06	0.00102835	0.237549	1	1	1
SPAG9	0	5.53297e-06	0.00140197	0.323855	1	1	1
ATP5B	0	1.67241e-06	0.000423763	0.0978892	1	1	1
IKZF4	0	1.58775e-06	0.000402311	0.0929339	1	1	1
PIK3C3	0	3.90498e-06	0.00098946	0.228565	1	1	1
EIF4B	0	3.34364e-06	0.000847226	0.195709	1	1	1
MMD	0	1.31594e-06	0.000333439	0.0770245	1	1	1
TSPAN13	0	9.22084e-07	0.000233642	0.0539712	1	1	1
CEP76	0	2.47557e-06	0.000627271	0.1449	1	1	1
LPCAT2	0	2.53536e-06	0.00064242	0.148399	1	1	1
CACNG4	0	1.20054e-06	0.000304197	0.0702695	1	1	1
SMAD7	0	1.10546e-06	0.000280105	0.0647043	1	1	1
D0JB6	0	2.93982e-06	0.000744905	0.172073	1	1	1
RHEB	0	2.2321e-06	0.000565578	0.130649	1	1	1
SMARCD3	0	3.71246e-06	0.000940678	0.217297	1	1	1
TRAM1	0	2.15443e-06	0.0005459	0.126103	1	1	1
TMED2	0	9.87663e-07	0.000250258	0.0578097	1	1	1
YY1	0	1.43769e-06	0.000364288	0.0841505	1	1	1
RCOR1	0	3.03292e-06	0.000768496	0.177522	1	1	1
TRAF4	0	1.30548e-06	0.000330789	0.0764124	1	1	1
DHX8	0	5.1173e-06	0.00129664	0.299525	1	1	1
SMURF2	0	4.61761e-06	0.00117003	0.270277	1	1	1
ERP44	0	2.9096e-06	0.000737247	0.170304	1	1	1
RABEP1	0	2.55062e-06	0.000646286	0.149292	1	1	1
G0O1	0	1.43208e-06	0.000362867	0.0838223	1	1	1
C16ORF80	0	1.07968e-06	0.000273573	0.0631953	1	1	1
CSNK2A2	0	2.28277e-06	0.000578417	0.133614	1	1	1
ZNF629	0	1.29153e-06	0.000327253	0.0755954	1	1	1
PCSK2	0	1.96608e-06	0.000498173	0.115078	1	1	1
OGN	0	1.49804e-06	0.00037958	0.087683	1	1	1
RPL8	0	1.56551e-06	0.000396675	0.091632	1	1	1
DENND3	0	6.99405e-06	0.00177218	0.409374	1	1	1
ATP4A	0	3.19329e-06	0.000809129	0.186909	1	1	1
HPN	0	1.77204e-06	0.000449008	0.103721	1	1	1
RBM42	0	1.34008e-06	0.000339556	0.0784374	1	1	1
CCNE1	0	1.5477e-06	0.000392162	0.0905895	1	1	1
RAB2A	0	1.37725e-06	0.000348974	0.0806131	1	1	1
CDKN2C	0	4.12908e-07	0.000104624	0.0241682	1	1	1
AJUBA	0	1.63768e-06	0.000414962	0.0958562	1	1	1
RPS6KA6	0	4.45876e-06	0.00112978	0.260979	1	1	1
TIMP2	0	9.24744e-07	0.000234316	0.0541269	1	1	1
SHANK3	0	3.72478e-06	0.000943801	0.218018	1	1	1
UPF1	0	2.92516e-06	0.00074119	0.171215	1	1	1
MID2	0	3.22847e-06	0.000818043	0.188968	1	1	1
AMMECR1	0	1.61059e-06	0.000408098	0.0942707	1	1	1
PRKX	0	6.28635e-07	0.000159286	0.0367951	1	1	1
RRAGB	0	1.876e-06	0.000475348	0.109805	1	1	1
RALGAPB	0	4.92216e-06	0.0012472	0.288103	1	1	1
KCNN4	0	1.51662e-06	0.000384288	0.0887706	1	1	1
HACE1	0	5.92462e-06	0.00150121	0.346778	1	1	1
ST3GAL3	0	2.03736e-06	0.000516235	0.11925	1	1	1
ATRN	0	4.15276e-06	0.00105224	0.243069	1	1	1
RASA4	0	3.30991e-06	0.000838681	0.193735	1	1	1
ARPC1A	0	2.44642e-06	0.000619885	0.143193	1	1	1
C19ORF10	0	5.5868e-07	0.000141561	0.0327005	1	1	1
MAP2K2	0	7.41834e-07	0.000187969	0.0434209	1	1	1
DPP9	0	2.12299e-06	0.000537931	0.124262	1	1	1
CSE1L	0	4.18552e-06	0.00106055	0.244986	1	1	1
MAPK3	0	1.25155e-06	0.000317123	0.0732553	1	1	1
MAP3K8	0	1.38096e-06	0.000349913	0.0808299	1	1	1
EPC1	0	3.45094e-06	0.000874414	0.20199	1	1	1
METTL16	0	1.60241e-06	0.000406026	0.093792	1	1	1
CCDC6	0	2.12973e-06	0.000539641	0.124657	1	1	1
SMARCB1	0	1.45112e-06	0.00036769	0.0849364	1	1	1
PRKCQ	0	2.38462e-06	0.000604226	0.139576	1	1	1
CAPZA1	0	2.28426e-06	0.000578796	0.133702	1	1	1
LPPR5	0	1.86177e-06	0.000471744	0.108973	1	1	1
UFD1L	0	1.41687e-06	0.000359013	0.082932	1	1	1
MED15	0	3.07948e-06	0.000780293	0.180248	1	1	1
HIRA	0	3.40145e-06	0.000861873	0.199093	1	1	1
UBE2R2	0	7.11748e-07	0.000180346	0.0416599	1	1	1
SYP	0	1.10332e-06	0.000279565	0.0645794	1	1	1
ACTR3	0	3.12382e-06	0.000791528	0.182843	1	1	1
DESI1	0	9.06759e-07	0.000229759	0.0530742	1	1	1
NOVA2	0	8.49755e-07	0.000215315	0.0497377	1	1	1
GRIN2D	0	2.52797e-06	0.000640547	0.147966	1	1	1
AP2S1	0	8.40545e-07	0.000212981	0.0491986	1	1	1
EHD2	0	1.0996e-06	0.000278621	0.0643615	1	1	1
POLR1B	0	4.80878e-06	0.00121847	0.281467	1	1	1
IL1B	0	1.82114e-06	0.000461449	0.106595	1	1	1
EED	0	2.93157e-06	0.000742813	0.17159	1	1	1
BRD4	0	3.07455e-06	0.000779042	0.179959	1	1	1
WIZ	0	1.64571e-06	0.000416996	0.0963261	1	1	1
FAM32A	0	2.82935e-07	7.16913e-05	0.0165607	1	1	1
NOTCH3	0	4.59863e-06	0.00116522	0.269166	1	1	1
PRKCG	0	3.29509e-06	0.000834925	0.192868	1	1	1
ACVR1	0	3.26731e-06	0.000827885	0.191241	1	1	1
SPCS2	0	7.76299e-07	0.000196702	0.0454382	1	1	1
SNRNP40	0	1.33303e-06	0.00033777	0.0780248	1	1	1
D0JC8	0	1.39416e-06	0.000353259	0.0816029	1	1	1
TFCP2L1	0	4.20726e-06	0.00106605	0.246259	1	1	1
KAT2B	0	3.14611e-06	0.000797174	0.184147	1	1	1
OSBP	0	3.74953e-06	0.000950073	0.219467	1	1	1
POLR1A	0	8.94026e-06	0.00226532	0.523289	1	1	1
VAMP8	0	5.8179e-07	0.000147417	0.0340532	1	1	1
CHIC2	0	1.00498e-06	0.000254647	0.0588234	1	1	1
KIF1B	0	6.31692e-06	0.00160061	0.369741	1	1	1
STK17B	0	2.79621e-06	0.000708516	0.163667	1	1	1
GTF3C3	0	7.36591e-06	0.00186641	0.43114	1	1	1
COQ10B	0	2.05308e-06	0.000520218	0.12017	1	1	1
PIK3CA	0	8.69172e-06	0.00220235	0.508742	1	1	1
TAF12	0	6.35559e-07	0.000161041	0.0372004	1	1	1
CTCF	0	2.53078e-06	0.00064126	0.148131	1	1	1
DDX6	0	3.30988e-06	0.000838672	0.193733	1	1	1
ARCN1	0	3.47759e-06	0.000881166	0.203549	1	1	1
SLC5A7	0	2.45385e-06	0.000621767	0.143628	1	1	1
DGKD	0	1.319e-05	0.00334214	0.772033	1	1	1
HAT1	0	3.91537e-06	0.000992094	0.229174	1	1	1
ATF2	0	4.27031e-06	0.00108203	0.249949	1	1	1
CCNT2	0	3.03896e-06	0.000770024	0.177876	1	1	1
AGPS	0	6.72987e-06	0.00170524	0.393911	1	1	1
ARID4B	0	1.04998e-05	0.00266048	0.61457	1	1	1
CPOX	0	1.89008e-06	0.000478916	0.11063	1	1	1
PPAT	0	2.20568e-06	0.000558885	0.129103	1	1	1
NOP58	0	5.75494e-06	0.00145821	0.336847	1	1	1
GABRA4	0	1.69792e-06	0.000430225	0.099382	1	1	1
YWHAE	0	6.83166e-07	0.000173103	0.0399869	1	1	1
GRIA3	0	4.83499e-06	0.00122511	0.283001	1	1	1
ADAM23	0	9.91291e-06	0.00251178	0.58022	1	1	1
COPS4	0	2.35073e-06	0.000595637	0.137592	1	1	1
RASGEF1B	0	3.06584e-06	0.000776835	0.179449	1	1	1
CUL3	0	6.96535e-06	0.00176491	0.407694	1	1	1
GUCY1B3	0	4.53823e-06	0.00114992	0.265631	1	1	1
RAPGEF2	0	9.12004e-06	0.00231088	0.533812	1	1	1
ADD2	0	3.45069e-06	0.000874351	0.201975	1	1	1
MXD1	0	1.18976e-06	0.000301465	0.0696385	1	1	1
SLC30A9	0	3.24481e-06	0.000822185	0.189925	1	1	1
CDH10	0	2.22482e-06	0.000563734	0.130222	1	1	1
KIAA1109	0	2.68404e-05	0.00680093	1.57101	1	1	1
RBBP5	0	5.65216e-06	0.00143217	0.330831	1	1	1
THRA	0	1.8273e-06	0.000463009	0.106955	1	1	1
PSMD3	0	2.03977e-06	0.000516846	0.119391	1	1	1
ATP6V0A1	0	3.84766e-06	0.000974936	0.22521	1	1	1
STAT3	0	3.66363e-06	0.000928306	0.214439	1	1	1
FBXL20	0	2.36488e-06	0.000599223	0.13842	1	1	1
SRCIN1	0	3.01737e-06	0.000764553	0.176612	1	1	1
KCNH4	0	3.00231e-06	0.000760738	0.175731	1	1	1
FGF10	0	6.19482e-07	0.000156967	0.0362594	1	1	1
FNDC4	0	7.97077e-07	0.000201967	0.0466543	1	1	1
CAD	0	7.23973e-06	0.00183443	0.423754	1	1	1
DNMT3A	0	3.05659e-06	0.000774491	0.178907	1	1	1
RAB10	0	7.89992e-07	0.000200172	0.0462396	1	1	1
KIF3C	0	1.82237e-06	0.00046176	0.106666	1	1	1
FOSL2	0	7.36911e-07	0.000186722	0.0431327	1	1	1
TP63	0	5.79932e-06	0.00146946	0.339445	1	1	1
LYL1	0	2.78901e-07	7.06692e-05	0.0163246	1	1	1
OLFM2	0	8.158e-07	0.000206711	0.0477502	1	1	1
PI4K2B	0	1.33751e-06	0.000338903	0.0782866	1	1	1
TBC1D19	0	2.70914e-06	0.000686454	0.158571	1	1	1
NUP54	0	2.89658e-06	0.000733949	0.169542	1	1	1
43719	0	2.20716e-06	0.00055926	0.129189	1	1	1
CNOT6L	0	2.50626e-06	0.000635046	0.146696	1	1	1
PDE8B	0	4.24923e-06	0.00107669	0.248715	1	1	1
SLC9A3	0	1.83107e-06	0.000463965	0.107176	1	1	1
MGAT4A	0	3.71843e-06	0.000942193	0.217647	1	1	1
ZAP70	0	3.05601e-06	0.000774344	0.178874	1	1	1
GALNT7	0	4.8195e-06	0.00122119	0.282094	1	1	1
MAP3K13	0	6.10537e-06	0.00154701	0.357358	1	1	1
RAB7A	0	1.40401e-06	0.000355755	0.0821795	1	1	1
ZFR	0	4.22296e-06	0.00107003	0.247177	1	1	1
GOLPH3	0	7.44101e-07	0.000188543	0.0435535	1	1	1
CDH6	0	2.66848e-06	0.000676152	0.156191	1	1	1
SUB1	0	4.8415e-07	0.000122676	0.0283381	1	1	1
CPEB4	0	4.28718e-06	0.0010863	0.250936	1	1	1
THOC3	0	1.82167e-06	0.000461584	0.106626	1	1	1
WDR70	0	3.06141e-06	0.000775712	0.17919	1	1	1
SLC1A3	0	1.72988e-06	0.000438325	0.101253	1	1	1
ARRDC3	0	2.12348e-06	0.000538057	0.124291	1	1	1
LEF1	0	2.58327e-06	0.000654561	0.151204	1	1	1
PAPSS1	0	3.51349e-06	0.000890262	0.205651	1	1	1
JAKMIP2	0	6.92397e-06	0.00175442	0.405272	1	1	1
VDAC1	0	2.17446e-06	0.000550974	0.127275	1	1	1
UBE2B	0	1.64644e-06	0.000417182	0.0963691	1	1	1
PITX1	0	1.12794e-06	0.000285803	0.0660204	1	1	1
MED20	0	5.85515e-07	0.00014836	0.0342712	1	1	1
SEMA3A	0	4.464e-06	0.00113111	0.261286	1	1	1
APBA1	0	2.87082e-06	0.000727421	0.168034	1	1	1
PIP5K1B	0	2.88562e-06	0.000731172	0.168901	1	1	1
TNPO3	0	7.13015e-06	0.00180667	0.41734	1	1	1
POLB	0	1.86757e-06	0.000473214	0.109312	1	1	1
CALB1	0	2.40767e-06	0.000610066	0.140925	1	1	1
ST7	0	4.38361e-06	0.00111074	0.256581	1	1	1
NRXN2	0	5.08899e-06	0.00128947	0.297868	1	1	1
FBXO3	0	2.22479e-06	0.000563726	0.130221	1	1	1
PRKAR2B	0	2.62717e-06	0.000665683	0.153773	1	1	1
ADAM22	0	6.84948e-06	0.00173555	0.400912	1	1	1
CDK6	0	1.75369e-06	0.000444357	0.102646	1	1	1
ANKIB1	0	4.86384e-06	0.00123242	0.284689	1	1	1
EIF4H	0	1.55101e-06	0.000393003	0.0907836	1	1	1
HNRNPH3	0	2.38034e-06	0.000603141	0.139326	1	1	1
CCAR1	0	6.29272e-06	0.00159448	0.368324	1	1	1
MAPKAP1	0	3.61096e-06	0.000914961	0.211356	1	1	1
GTF2H1	0	2.03649e-06	0.000516016	0.1192	1	1	1
RNF141	0	6.89278e-07	0.000174652	0.0403447	1	1	1
CPEB3	0	2.59202e-06	0.000656778	0.151716	1	1	1
TMEM115	0	6.4441e-07	0.000163283	0.0377185	1	1	1
DOCK3	0	8.93549e-06	0.00226411	0.52301	1	1	1
SLIT1	0	8.56777e-06	0.00217094	0.501487	1	1	1
GMEB2	0	1.67586e-06	0.000424637	0.098091	1	1	1
GID8	0	1.06721e-06	0.000270414	0.0624657	1	1	1
TIMP3	0	8.67253e-07	0.000219748	0.0507619	1	1	1
SCARF2	0	1.63789e-06	0.000415017	0.0958689	1	1	1
TTLL1	0	1.82958e-06	0.000463587	0.107089	1	1	1
PATZ1	0	1.3101e-06	0.000331959	0.0766826	1	1	1
TEF	0	5.50859e-07	0.000139579	0.0322427	1	1	1
GABARAPL1	0	3.46779e-07	8.78683e-05	0.0202976	1	1	1
ETNK1	0	1.30099e-06	0.00032965	0.0761491	1	1	1
43533	0	9.7103e-07	0.000246044	0.0568361	1	1	1
SLC6A15	0	2.68919e-06	0.0006814	0.157403	1	1	1
LUM	0	5.92269e-07	0.000150072	0.0346665	1	1	1
SNRPF	0	7.57003e-07	0.000191813	0.0443087	1	1	1
CDK2	0	1.5366e-06	0.000389351	0.0899402	1	1	1
TARBP2	0	1.61475e-06	0.000409153	0.0945142	1	1	1
SMARCC2	0	5.62245e-06	0.00142464	0.329092	1	1	1
ANKRD52	0	4.49839e-06	0.00113982	0.263299	1	1	1
SETD1B	0	3.27907e-06	0.000830865	0.19193	1	1	1
VPS33A	0	3.98021e-06	0.00100852	0.232969	1	1	1
RBM26	0	5.46565e-06	0.00138491	0.319914	1	1	1
ANKRD10	0	1.56686e-06	0.000397019	0.0917113	1	1	1
PELI2	0	1.46042e-06	0.000370048	0.0854812	1	1	1
RAB15	0	1.33729e-06	0.000338849	0.078274	1	1	1
JDP2	0	8.69746e-07	0.00022038	0.0509078	1	1	1
EMC4	0	7.55399e-07	0.000191406	0.0442149	1	1	1
MFAP1	0	2.51858e-06	0.000638168	0.147417	1	1	1
FGF7	0	6.76253e-07	0.000171352	0.0395823	1	1	1
SRP14	0	6.12093e-07	0.000155095	0.0358269	1	1	1
BCL2A1	0	6.42906e-07	0.000162902	0.0376304	1	1	1
TSPAN3	0	1.22436e-06	0.000310234	0.0716641	1	1	1
WDR61	0	1.85243e-06	0.000469377	0.108426	1	1	1
MESDC1	0	3.96548e-07	0.000100479	0.0232107	1	1	1
IGF1R	0	5.83414e-06	0.00147828	0.341482	1	1	1
SCAMP2	0	1.82178e-06	0.000461611	0.106632	1	1	1
ZNF710	0	1.51926e-06	0.000384957	0.0889251	1	1	1
ST8SIA2	0	1.48014e-06	0.000375043	0.086635	1	1	1
FURIN	0	3.77848e-06	0.000957407	0.221161	1	1	1
SEC11A	0	1.43324e-06	0.00036316	0.0838901	1	1	1
DHX38	0	5.97102e-06	0.00151296	0.349494	1	1	1
NCOR1	0	7.96133e-06	0.00201728	0.465991	1	1	1
COPS3	0	1.53706e-06	0.000389467	0.0899668	1	1	1
GID4	0	6.9859e-07	0.000177012	0.0408897	1	1	1
PRPSAP2	0	9.66656e-07	0.000244935	0.0565801	1	1	1
RASL10B	0	5.78398e-07	0.000146557	0.0338547	1	1	1
CLTC	0	6.72089e-06	0.00170297	0.393386	1	1	1
CDH2	0	2.5934e-06	0.000657126	0.151796	1	1	1
AFG3L2	0	2.73176e-06	0.000692185	0.159895	1	1	1
GALNT1	0	2.029e-06	0.000514118	0.118761	1	1	1
C18ORF8	0	2.87938e-06	0.000729591	0.168536	1	1	1
ARHGDIA	0	1.12202e-06	0.000284302	0.0656738	1	1	1
EIF4A3	0	2.62152e-06	0.000664253	0.153442	1	1	1
RNF165	0	1.54754e-06	0.000392123	0.0905804	1	1	1
CBLN2	0	5.36414e-07	0.000135919	0.0313973	1	1	1
PIP4K2B	0	1.32483e-06	0.000335691	0.0775445	1	1	1
ERBB2	0	4.94569e-06	0.00125316	0.28948	1	1	1
TXNL4A	0	5.55252e-07	0.000140692	0.0324999	1	1	1
HSA-MIR-1199	0	1.30224e-07	3.29967e-05	0.00762223	1	1	1
ZFP14	0	1.25777e-06	0.000318699	0.0736195	1	1	1
HUNK	0	2.01504e-06	0.00051058	0.117944	1	1	1
SOD1	0	5.09801e-07	0.000129175	0.0298395	1	1	1
LMTK3	0	3.11199e-06	0.000788529	0.18215	1	1	1
FXYD7	0	5.53538e-07	0.000140258	0.0323996	1	1	1
SLC6A3	0	1.43264e-06	0.000363008	0.0838548	1	1	1
RNPEPL1	0	3.95199e-06	0.00100137	0.231317	1	1	1
ZNF787	0	4.72559e-07	0.000119739	0.0276597	1	1	1
PSMB6	0	6.95281e-07	0.000176173	0.0406961	1	1	1
RPS11	0	8.31665e-07	0.000210731	0.0486788	1	1	1
IGLON5	0	1.25143e-06	0.000317092	0.0732481	1	1	1
FNBP1L	0	3.54742e-06	0.00089886	0.207637	1	1	1
PSMA5	0	2.02026e-06	0.000511902	0.118249	1	1	1
NUF2	0	4.21211e-06	0.00106728	0.246542	1	1	1
SF3B4	0	2.145e-06	0.000543509	0.125551	1	1	1
POGZ	0	7.32043e-06	0.00185488	0.428478	1	1	1
KCNH1	0	5.09841e-06	0.00129186	0.298419	1	1	1
EIF2D	0	6.11621e-06	0.00154975	0.357993	1	1	1
JTB	0	1.52971e-06	0.000387606	0.0895369	1	1	1
KCNN3	0	3.14298e-06	0.000796383	0.183964	1	1	1
PPFIA4	0	6.34869e-06	0.00160866	0.3716	1	1	1
ARL8A	0	2.72668e-06	0.000690898	0.159598	1	1	1
GDF7	0	4.32767e-07	0.000109656	0.0253306	1	1	1
RHOB	0	2.65318e-07	6.72274e-05	0.0155295	1	1	1
CALM2	0	7.2956e-07	0.000184859	0.0427024	1	1	1
RPS27A	0	7.50544e-07	0.000190176	0.0439307	1	1	1
SNRPG	0	8.17924e-07	0.000207249	0.0478745	1	1	1
EXOC6B	0	4.60786e-06	0.00116756	0.269706	1	1	1
TEX261	0	9.99395e-07	0.000253231	0.0584964	1	1	1
MALL	0	7.9483e-07	0.000201398	0.0465228	1	1	1
RALB	0	1.09913e-06	0.000278502	0.0643339	1	1	1
C1QL2	0	6.8819e-07	0.000174377	0.040281	1	1	1
SLC20A1	0	3.10201e-06	0.000786001	0.181566	1	1	1
UBXN4	0	3.75626e-06	0.000951777	0.21986	1	1	1
NXPH2	0	7.81835e-07	0.000198105	0.0457622	1	1	1
POLR2D	0	1.06307e-06	0.000269365	0.0622233	1	1	1
AMMECR1L	0	2.24755e-06	0.000569495	0.131553	1	1	1
TMEFF2	0	3.86978e-06	0.000980543	0.226505	1	1	1
UBE2F	0	3.48069e-06	0.000881952	0.203731	1	1	1
RQCD1	0	3.2674e-06	0.000827908	0.191247	1	1	1
CTDSPL	0	9.16814e-07	0.000232306	0.0536627	1	1	1
ATP6V1A	0	3.98529e-06	0.00100981	0.233266	1	1	1
RNF7	0	8.61418e-07	0.00021827	0.0504204	1	1	1
ISY1	0	3.79153e-06	0.000960714	0.221925	1	1	1
FTH1	0	8.89108e-07	0.000225286	0.0520411	1	1	1
ENOPH1	0	1.4517e-06	0.000367839	0.0849708	1	1	1
KLHL8	0	2.79708e-06	0.000708737	0.163718	1	1	1
CISD2	0	6.2746e-07	0.000158989	0.0367264	1	1	1
AP1AR	0	2.54227e-06	0.000644171	0.148804	1	1	1
CC02	0	2.42232e-06	0.000613778	0.141783	1	1	1
SFRP2	0	1.16658e-06	0.000295593	0.0682821	1	1	1
RPS3A	0	1.82783e-06	0.000463144	0.106986	1	1	1
43530	0	3.67004e-06	0.000929931	0.214814	1	1	1
SKP2	0	1.84969e-06	0.000468683	0.108266	1	1	1
PLK2	0	2.71292e-06	0.000687412	0.158792	1	1	1
CRHBP	0	1.68141e-06	0.000426042	0.0984158	1	1	1
RASA1	0	6.17306e-06	0.00156416	0.36132	1	1	1
ARHGAP26	0	6.99307e-06	0.00177193	0.409317	1	1	1
GABRB2	0	3.42273e-06	0.000867266	0.200339	1	1	1
FGF18	0	1.56545e-06	0.000396662	0.0916289	1	1	1
CDKAL1	0	2.0293e-06	0.000514192	0.118778	1	1	1
ZMAT2	0	1.88892e-06	0.000478622	0.110562	1	1	1
GFRA3	0	2.50282e-06	0.000634176	0.146495	1	1	1
KAAG1	0	1.17054e-07	2.96596e-05	0.00685136	1	1	1
NFKBIE	0	1.10966e-06	0.000281172	0.0649506	1	1	1
PHIP	0	1.02332e-05	0.00259292	0.598965	1	1	1
CLVS2	0	1.49885e-06	0.000379786	0.0877306	1	1	1
G012	0	5.46089e-07	0.000138371	0.0319636	1	1	1
STRA8	0	2.44847e-06	0.000620405	0.143313	1	1	1
TMEM47	0	4.32258e-07	0.000109527	0.0253008	1	1	1
CDK16	0	2.48905e-06	0.000630687	0.145689	1	1	1
CHST7	0	6.22292e-07	0.000157679	0.0364238	1	1	1
TAF1	0	8.50208e-06	0.00215429	0.497642	1	1	1
NONO	0	2.49956e-06	0.000633348	0.146303	1	1	1
UPF3B	0	3.51479e-06	0.000890592	0.205727	1	1	1
GPR119	0	7.16449e-07	0.000181537	0.0419351	1	1	1
CT55	0	1.52848e-06	0.000387292	0.0894646	1	1	1
ATP6V1B2	0	2.2897e-06	0.000580174	0.13402	1	1	1
ERLIN2	0	1.34797e-06	0.000341556	0.0788994	1	1	1
ARMC1	0	1.29602e-06	0.00032839	0.0758582	1	1	1
CRH	0	2.37652e-07	6.02172e-05	0.0139102	1	1	1
SIGMAR1	0	5.37914e-07	0.000136299	0.0314851	1	1	1
FAM120A	0	4.5011e-06	0.00114051	0.263457	1	1	1
GLUD1	0	2.57481e-06	0.000652416	0.150708	1	1	1
NPFFR1	0	7.70383e-07	0.000195203	0.0450919	1	1	1
LIN7C	0	8.66466e-07	0.000219549	0.0507158	1	1	1
LRRC4C	0	8.45713e-07	0.00021429	0.0495011	1	1	1
SLC1A2	0	1.58069e-06	0.000400523	0.0925208	1	1	1
SSRP1	0	3.09107e-06	0.000783229	0.180926	1	1	1
C11ORF73	0	1.221e-06	0.000309383	0.0714676	1	1	1
PAK1	0	3.29287e-06	0.000834361	0.192737	1	1	1
RPS3	0	1.25056e-06	0.000316872	0.0731975	1	1	1
C11ORF52	0	9.37136e-07	0.000237456	0.0548523	1	1	1
C20ORF78	0	1.13534e-07	2.87678e-05	0.00664535	1	1	1
OVOL2	0	4.41557e-07	0.000111884	0.0258451	1	1	1
MTA2	0	3.48441e-06	0.000882895	0.203949	1	1	1
FADS3	0	2.00981e-06	0.000509255	0.117638	1	1	1
MYRF	0	4.50032e-06	0.00114031	0.263412	1	1	1
FADS2	0	2.19267e-06	0.000555588	0.128341	1	1	1
FRG1B	0	7.18766e-07	0.000182124	0.0420707	1	1	1
EI24	0	2.87358e-06	0.00072812	0.168196	1	1	1
FEZ1	0	2.55776e-06	0.000648098	0.149711	1	1	1
MYL9	0	3.62794e-07	9.19263e-05	0.021235	1	1	1
LSM14B	0	1.71424e-06	0.000434361	0.100337	1	1	1
PPP4C	0	1.20732e-06	0.000305917	0.0706668	1	1	1
CTF1	0	2.45113e-07	6.21077e-05	0.0143469	1	1	1
CWC15	0	1.37755e-06	0.00034905	0.0806304	1	1	1
ARID5B	0	2.78143e-06	0.000704772	0.162802	1	1	1
ADRA2A	0	6.45993e-07	0.000163684	0.0378111	1	1	1
GPM6A	0	2.2829e-06	0.000578451	0.133622	1	1	1
IL18	0	1.04752e-06	0.000265425	0.0613131	1	1	1
USP15	0	4.73847e-06	0.00120065	0.277351	1	1	1
DENR	0	1.55912e-06	0.000395057	0.0912581	1	1	1
C12ORF23	0	4.48551e-07	0.000113656	0.0262545	1	1	1
MYCN	0	6.5168e-07	0.000165126	0.038144	1	1	1
VPS26B	0	1.83708e-06	0.000465488	0.107528	1	1	1
SLC25A4	0	1.41563e-06	0.0003587	0.0828596	1	1	1
AMN1	0	8.9123e-07	0.000225824	0.0521653	1	1	1
BICD1	0	2.5079e-06	0.000635462	0.146792	1	1	1
PARP8	0	4.80103e-06	0.0012165	0.281013	1	1	1
FBXW7	0	4.59255e-06	0.00116368	0.26881	1	1	1
EPHA4	0	8.0595e-06	0.00204215	0.471737	1	1	1
TNFSF4	0	1.06867e-06	0.000270783	0.0625509	1	1	1
TMEM163	0	1.95343e-06	0.000494969	0.114338	1	1	1
MED13L	0	9.60565e-06	0.00243392	0.562236	1	1	1
TMEM178A	0	9.08978e-07	0.000230321	0.0532041	1	1	1
GUCY1A2	0	2.9655e-06	0.00075141	0.173576	1	1	1
USP12	0	1.24379e-06	0.000315157	0.0728013	1	1	1
CAMK4	0	2.76811e-06	0.000701395	0.162022	1	1	1
YAP1	0	2.61371e-06	0.000662274	0.152985	1	1	1
MBNL1	0	2.83922e-06	0.000719413	0.166184	1	1	1
GRIA4	0	4.88109e-06	0.00123679	0.285699	1	1	1
OTX1	0	7.55692e-07	0.00019148	0.044232	1	1	1
GJA1	0	1.1095e-06	0.000281129	0.0649409	1	1	1
HHEX	0	9.981e-07	0.000252903	0.0584206	1	1	1
GGPS1	0	1.53784e-06	0.000389664	0.0900124	1	1	1
RAB3C	0	9.36616e-07	0.000237324	0.0548218	1	1	1
UXS1	0	3.26305e-06	0.000826807	0.190992	1	1	1
HNRNPU	0	6.9369e-06	0.0017577	0.406029	1	1	1
FEZF2	0	8.45733e-07	0.000214296	0.0495023	1	1	1
ATG3	0	2.84753e-06	0.00072152	0.166671	1	1	1
UBALD1	0	2.56149e-07	6.49042e-05	0.0149929	1	1	1
UBP1	0	2.28677e-06	0.000579431	0.133849	1	1	1
RMND5A	0	2.05299e-06	0.000520197	0.120165	1	1	1
TRIP12	0	1.81292e-05	0.00459366	1.06114	1	1	1
GDPD1	0	1.92499e-06	0.000487763	0.112673	1	1	1
GRAP	0	3.33366e-07	8.44697e-05	0.0195125	1	1	1
THY1	0	9.10432e-07	0.000230689	0.0532892	1	1	1
ANKH	0	1.10953e-06	0.000281137	0.0649426	1	1	1
UBASH3B	0	4.2119e-06	0.00106723	0.24653	1	1	1
FAM105B	0	8.47161e-07	0.000214657	0.0495859	1	1	1
NRGN	0	4.74505e-07	0.000120232	0.0277736	1	1	1
TOMM70A	0	3.23314e-06	0.000819228	0.189242	1	1	1
WNT3A	0	1.93388e-06	0.000490015	0.113193	1	1	1
TRIM11	0	2.64171e-06	0.000669367	0.154624	1	1	1
CCSAP	0	1.65763e-06	0.000420017	0.097024	1	1	1
GPR26	0	1.05538e-06	0.000267417	0.0617734	1	1	1
OLA1	0	3.40669e-06	0.000863201	0.199399	1	1	1
ATP5G3	0	1.38029e-06	0.000349743	0.0807906	1	1	1
RABGEF1	0	2.11164e-06	0.000535056	0.123598	1	1	1
SKA1	0	1.2207e-06	0.000309306	0.0714496	1	1	1
RAB6B	0	2.18988e-06	0.000554882	0.128178	1	1	1
ANKRD40	0	1.24966e-06	0.000316643	0.0731446	1	1	1
KLF10	0	1.18835e-06	0.000301109	0.0695562	1	1	1
TMEM55A	0	1.81123e-06	0.000458938	0.106015	1	1	1
MARVELD1	0	1.56506e-07	3.96561e-05	0.00916057	1	1	1
C16ORF87	0	8.86869e-07	0.000224719	0.05191	1	1	1
RHOC	0	1.07684e-06	0.000272855	0.0630295	1	1	1
LONP2	0	3.06394e-06	0.000776354	0.179338	1	1	1
TRIM74	0	7.62996e-07	0.000193331	0.0446595	1	1	1
RBM45	0	3.79164e-06	0.000960743	0.221932	1	1	1
RASA2	0	7.27996e-06	0.00184463	0.426109	1	1	1
ATP1B3	0	2.16007e-06	0.000547328	0.126433	1	1	1
VBP1	0	1.74116e-06	0.000441182	0.101913	1	1	1
G0Q	0	2.01175e-06	0.000509746	0.117751	1	1	1
MMP16	0	2.71345e-06	0.000687546	0.158823	1	1	1
ADK	0	1.9204e-06	0.000486599	0.112404	1	1	1
BATF	0	5.92289e-07	0.000150077	0.0346678	1	1	1
DCK	0	1.62435e-06	0.000411585	0.0950761	1	1	1
STOM	0	1.78795e-06	0.00045304	0.104652	1	1	1
KCNS2	0	6.37842e-07	0.000161619	0.037334	1	1	1
CELF6	0	2.06822e-06	0.000524055	0.121057	1	1	1
ZFAND3	0	1.01582e-06	0.000257392	0.0594575	1	1	1
AIFM1	0	4.84702e-06	0.00122816	0.283705	1	1	1
ZNF689	0	1.12839e-06	0.000285916	0.0660466	1	1	1
ZIC3	0	1.1284e-06	0.000285919	0.0660473	1	1	1
LHFPL4	0	4.79271e-07	0.00012144	0.0280526	1	1	1
PDE6D	0	2.16375e-06	0.000548261	0.126648	1	1	1
SST	0	7.51285e-07	0.000190364	0.0439741	1	1	1
NM0T2	0	3.57717e-06	0.0009064	0.209378	1	1	1
SLC6A1	0	1.54842e-06	0.000392346	0.0906319	1	1	1
PPARG	0	9.2284e-07	0.000233833	0.0540155	1	1	1
FZD1	0	1.21812e-06	0.000308652	0.0712986	1	1	1
HMGCR	0	4.2256e-06	0.0010707	0.247332	1	1	1
GATAD1	0	1.01659e-06	0.000257588	0.0595028	1	1	1
IPPK	0	3.01255e-06	0.000763334	0.17633	1	1	1
DDX19B	0	2.41995e-06	0.000613177	0.141644	1	1	1
KIT	0	3.86936e-06	0.000980434	0.22648	1	1	1
CAC01D	0	9.89348e-06	0.00250685	0.579083	1	1	1
ERC2	0	4.12868e-06	0.00104614	0.241659	1	1	1
FAM81A	0	1.66357e-06	0.000421522	0.0973716	1	1	1
ZNF618	0	3.96815e-06	0.00100547	0.232263	1	1	1
BRAF	0	6.31188e-06	0.00159933	0.369446	1	1	1
FMNL2	0	8.14616e-06	0.00206411	0.476809	1	1	1
DPYSL5	0	1.64441e-06	0.000416667	0.0962502	1	1	1
MRAS	0	1.3199e-06	0.000334442	0.077256	1	1	1
EIF5B	0	6.60651e-06	0.00167399	0.386691	1	1	1
CNOT11	0	2.04804e-06	0.000518941	0.119875	1	1	1
TSPAN33	0	2.2612e-06	0.000572953	0.132352	1	1	1
NCF1	0	1.71464e-06	0.000434463	0.100361	1	1	1
NBL1	0	4.12261e-07	0.00010446	0.0241303	1	1	1
ZSCAN23	0	4.96102e-07	0.000125705	0.0290377	1	1	1
RAP1GAP	0	2.52379e-06	0.00063949	0.147722	1	1	1
KPNB1	0	3.95082e-06	0.00100108	0.231249	1	1	1
WNT4	0	8.94804e-07	0.000226729	0.0523745	1	1	1
ELMO2	0	3.81459e-06	0.000966558	0.223275	1	1	1
STC1	0	8.51553e-07	0.00021577	0.0498429	1	1	1
IGF2BP1	0	2.87741e-06	0.000729091	0.16842	1	1	1
GJD2	0	8.34853e-07	0.000211539	0.0488654	1	1	1
ACTC1	0	8.62475e-07	0.000218538	0.0504822	1	1	1
CELF3	0	3.64285e-06	0.000923042	0.213223	1	1	1
AMFR	0	2.70278e-06	0.000684841	0.158198	1	1	1
ISL2	0	1.17166e-06	0.00029688	0.0685794	1	1	1
GSTT2B	0	3.30434e-07	8.37268e-05	0.0193409	1	1	1
KIAA0895L	0	1.48507e-06	0.000376294	0.0869239	1	1	1
CTBP1	0	8.05254e-07	0.000204039	0.047133	1	1	1
ATP6V0D1	0	1.61233e-06	0.000408539	0.0943725	1	1	1
PSKH1	0	8.60317e-07	0.000217991	0.0503559	1	1	1
CALM3	0	7.91918e-07	0.00020066	0.0463524	1	1	1
SSU72	0	4.57114e-07	0.000115826	0.0267557	1	1	1
TRIM62	0	1.02934e-06	0.000260818	0.060249	1	1	1
NR2F6	0	5.00551e-07	0.000126832	0.0292982	1	1	1
CCDC58	0	1.37877e-06	0.000349358	0.0807018	1	1	1
HAPLN4	0	8.70149e-07	0.000220482	0.0509314	1	1	1
PKNOX1	0	1.76427e-06	0.000447038	0.103266	1	1	1
U2AF1	0	1.33288e-06	0.00033773	0.0780157	1	1	1
PDXK	0	1.42107e-06	0.000360078	0.083178	1	1	1
SHKBP1	0	2.91902e-06	0.000739635	0.170856	1	1	1
ZER1	0	4.3042e-06	0.00109062	0.251933	1	1	1
MED27	0	2.34443e-06	0.000594042	0.137224	1	1	1
SIK3	0	6.32151e-06	0.00160177	0.370009	1	1	1
CXCR5	0	7.824e-07	0.000198248	0.0457953	1	1	1
UBE2Q1	0	4.03273e-06	0.00102183	0.236043	1	1	1
0CC1	0	8.23633e-07	0.000208696	0.0482087	1	1	1
ZNF250	0	1.90229e-06	0.000482012	0.111345	1	1	1
POLR2J	0	9.08586e-07	0.000230221	0.0531811	1	1	1
CELF5	0	1.08786e-06	0.000275647	0.0636745	1	1	1
YDJC	0	4.49318e-07	0.00011385	0.0262994	1	1	1
DCUN1D1	0	2.73956e-06	0.000694161	0.160351	1	1	1
AP2M1	0	4.12237e-06	0.00104454	0.241289	1	1	1
PCYT1A	0	3.41462e-06	0.000865212	0.199864	1	1	1
ZNF382	0	9.61286e-07	0.000243575	0.0562658	1	1	1
ACOX1	0	3.22871e-06	0.000818106	0.188982	1	1	1
KLHL10	0	1.20839e-06	0.000306188	0.0707295	1	1	1
STAT5B	0	3.2447e-06	0.000822157	0.189918	1	1	1
HCRT	0	2.06554e-07	5.23374e-05	0.0120899	1	1	1
PSME3	0	1.38031e-06	0.00034975	0.0807923	1	1	1
FAM171A2	0	5.76158e-07	0.000145989	0.0337235	1	1	1
GRASP	0	1.44989e-06	0.00036738	0.0848647	1	1	1
LEMD2	0	1.60478e-06	0.000406627	0.0939309	1	1	1
EIF4A1	0	1.67451e-06	0.000424294	0.0980119	1	1	1
GNG3	0	2.70375e-07	6.85087e-05	0.0158255	1	1	1
FGF19	0	5.58062e-07	0.000141404	0.0326643	1	1	1
ZYG11B	0	2.91187e-06	0.000737822	0.170437	1	1	1
USP24	0	1.18069e-05	0.0029917	0.691082	1	1	1
GMEB1	0	1.28989e-06	0.000326837	0.0754993	1	1	1
RBP7	0	3.44534e-07	8.72995e-05	0.0201662	1	1	1
DRAXIN	0	8.69939e-07	0.000220429	0.0509191	1	1	1
LHX8	0	1.70107e-06	0.000431024	0.0995665	1	1	1
KCNT2	0	1.12201e-05	0.00284299	0.656732	1	1	1
ARPC5	0	1.28279e-06	0.00032504	0.0750841	1	1	1
REL	0	2.29364e-06	0.000581171	0.134251	1	1	1
MEMO1	0	1.46144e-06	0.000370307	0.085541	1	1	1
KCNF1	0	4.90532e-07	0.000124293	0.0287117	1	1	1
KCNJ3	0	1.72657e-06	0.000437486	0.101059	1	1	1
INHBB	0	9.59984e-07	0.000243245	0.0561896	1	1	1
IWS1	0	4.67169e-06	0.00118373	0.273442	1	1	1
FZD5	0	8.88453e-07	0.00022512	0.0520028	1	1	1
GNPDA2	0	8.31123e-07	0.000210593	0.0486471	1	1	1
GABRB1	0	2.04074e-06	0.00051709	0.119448	1	1	1
LRRC58	0	1.30013e-06	0.000329433	0.0760989	1	1	1
ARPC2	0	3.9072e-06	0.000990022	0.228695	1	1	1
SSR2	0	1.76519e-06	0.000447273	0.10332	1	1	1
FEV	0	1.17876e-06	0.000298678	0.0689947	1	1	1
IHH	0	1.56125e-06	0.000395596	0.0913827	1	1	1
SLC4A7	0	3.86864e-06	0.000980253	0.226438	1	1	1
HDAC11	0	1.21054e-06	0.000306731	0.0708549	1	1	1
CHCHD4	0	4.41384e-07	0.00011184	0.025835	1	1	1
STT3B	0	2.71885e-06	0.000688913	0.159139	1	1	1
PRKCI	0	6.18378e-06	0.00156687	0.361948	1	1	1
EIF5A2	0	1.33165e-06	0.00033742	0.077944	1	1	1
NKX6-1	0	7.75214e-07	0.000196427	0.0453747	1	1	1
THOC7	0	1.46964e-06	0.000372384	0.0860208	1	1	1
CCNL1	0	3.95452e-06	0.00100201	0.231465	1	1	1
SMIM14	0	4.47417e-07	0.000113368	0.0261881	1	1	1
SYN1	0	1.81252e-06	0.000459263	0.10609	1	1	1
SNRK	0	1.43984e-06	0.000364832	0.0842762	1	1	1
ZDHHC3	0	1.43468e-06	0.000363527	0.0839746	1	1	1
CLEC3B	0	5.16206e-07	0.000130798	0.0302144	1	1	1
LZTFL1	0	1.62501e-06	0.000411752	0.0951148	1	1	1
OSBPL11	0	3.96942e-06	0.00100579	0.232337	1	1	1
CAMK2N2	0	7.98326e-07	0.000202283	0.0467275	1	1	1
ZDHHC19	0	2.67099e-06	0.000676788	0.156338	1	1	1
UBXN7	0	4.1911e-06	0.00106196	0.245312	1	1	1
METAP1	0	2.29629e-06	0.000581843	0.134406	1	1	1
H2AFZ	0	1.05874e-06	0.000268268	0.0619698	1	1	1
ETNPPL	0	3.13875e-06	0.00079531	0.183717	1	1	1
WDR82	0	1.41198e-06	0.000357774	0.0826459	1	1	1
HMGB2	0	1.47303e-06	0.000373243	0.0862191	1	1	1
SAP30	0	1.44117e-06	0.000365169	0.084354	1	1	1
MAD2L1	0	1.34669e-06	0.00034123	0.0788241	1	1	1
GRIA2	0	5.30721e-06	0.00134476	0.310641	1	1	1
NPY1R	0	1.03498e-06	0.000262248	0.0605793	1	1	1
ABCE1	0	5.53253e-06	0.00140186	0.323829	1	1	1
TMEM184C	0	3.19432e-06	0.000809391	0.186969	1	1	1
LMBRD2	0	2.88363e-06	0.000730668	0.168784	1	1	1
ANKRD33B	0	1.35573e-07	3.4352e-05	0.0079353	1	1	1
RPS23	0	9.00256e-07	0.000228111	0.0526936	1	1	1
TCERG1	0	8.13298e-06	0.00206077	0.476038	1	1	1
UBLCP1	0	3.03836e-06	0.000769872	0.17784	1	1	1
UTP15	0	2.66688e-06	0.000675746	0.156097	1	1	1
TLX3	0	9.64358e-07	0.000244353	0.0564456	1	1	1
NPM1	0	3.46344e-06	0.000877583	0.202722	1	1	1
CREBRF	0	3.2568e-06	0.000825223	0.190626	1	1	1
KIAA0895	0	1.72877e-06	0.000438042	0.101188	1	1	1
TRA2A	0	2.13719e-06	0.000541529	0.125093	1	1	1
NEUROD6	0	6.91004e-07	0.00017509	0.0404457	1	1	1
C7ORF60	0	1.81514e-06	0.000459928	0.106243	1	1	1
GPR85	0	5.80536e-07	0.000147099	0.0339798	1	1	1
SLU7	0	5.42659e-06	0.00137501	0.317628	1	1	1
ANKHD1	0	1.25259e-05	0.00317387	0.733163	1	1	1
SHH	0	1.21955e-06	0.000309015	0.0713824	1	1	1
CASD1	0	4.18148e-06	0.00105952	0.244749	1	1	1
RAD21	0	3.57302e-06	0.000905347	0.209135	1	1	1
FASTK	0	3.42431e-06	0.000867667	0.200431	1	1	1
OSR2	0	8.91602e-07	0.000225918	0.0521871	1	1	1
KIAA1429	0	7.31199e-06	0.00185274	0.427984	1	1	1
TMEM65	0	1.59436e-06	0.000403986	0.0933208	1	1	1
NFIL3	0	8.94696e-07	0.000226702	0.0523681	1	1	1
ALDH1A1	0	2.58715e-06	0.000655544	0.151431	1	1	1
KDM1B	0	2.2317e-06	0.000565478	0.130625	1	1	1
AQP3	0	9.89064e-07	0.000250613	0.0578917	1	1	1
HECTD2	0	4.87541e-06	0.00123535	0.285366	1	1	1
PGM2L1	0	2.87375e-06	0.000728164	0.168206	1	1	1
PHOX2A	0	5.13136e-07	0.000130021	0.0300348	1	1	1
HEPACAM	0	2.00644e-06	0.0005084	0.11744	1	1	1
PKNOX2	0	2.84178e-06	0.000720062	0.166334	1	1	1
RPL36AL	0	2.73164e-07	6.92155e-05	0.0159888	1	1	1
ARF6	0	2.64718e-07	6.70755e-05	0.0154944	1	1	1
TMEM63C	0	4.01623e-06	0.00101765	0.235077	1	1	1
SEC61A2	0	1.75915e-06	0.000445741	0.102966	1	1	1
TSC1	0	6.6157e-06	0.00167632	0.387229	1	1	1
HPRT1	0	2.29429e-06	0.000581337	0.134289	1	1	1
ZMYND19	0	1.94316e-06	0.000492366	0.113736	1	1	1
STK32C	0	3.33745e-06	0.000845657	0.195347	1	1	1
METTL3	0	1.92342e-06	0.000487364	0.112581	1	1	1
FAM194B	0	9.84584e-07	0.000249478	0.0576294	1	1	1
WAPAL	0	5.11555e-06	0.0012962	0.299422	1	1	1
PSMC3	0	1.80474e-06	0.000457293	0.105635	1	1	1
CPSF2	0	3.45851e-06	0.000876331	0.202433	1	1	1
C1QL3	0	3.23833e-07	8.20542e-05	0.0189545	1	1	1
SMCO4	0	1.9439e-07	4.92553e-05	0.011378	1	1	1
HIF1AN	0	2.19535e-06	0.000556267	0.128498	1	1	1
COPS2	0	2.38725e-06	0.000604892	0.13973	1	1	1
PCBD1	0	5.92331e-07	0.000150088	0.0346702	1	1	1
TAZ	0	3.1883e-06	0.000807864	0.186617	1	1	1
A0PC16	0	5.38627e-07	0.00013648	0.0315268	1	1	1
IDH3A	0	2.19195e-06	0.000555406	0.128299	1	1	1
CRABP1	0	7.67245e-07	0.000194408	0.0449082	1	1	1
HDGFRP3	0	1.25353e-06	0.000317625	0.0733714	1	1	1
CENPV	0	6.5675e-07	0.00016641	0.0384408	1	1	1
HSP90B1	0	4.67894e-06	0.00118557	0.273867	1	1	1
PPP1R16B	0	1.81539e-06	0.000459991	0.106258	1	1	1
RBPMS2	0	1.1408e-06	0.000289061	0.0667731	1	1	1
DCTN5	0	7.527e-07	0.000190722	0.0440569	1	1	1
PLK1	0	1.67618e-06	0.000424719	0.0981101	1	1	1
CACNG2	0	9.08529e-07	0.000230207	0.0531778	1	1	1
[truncated: 3,201 more rows]

## Sheet: Gene-based Results for Allgenes
Gene Symbol	Observed Number	Expected Probablity	Scaled Expected Probablity	Expected Variant Number	p.value	FDR	Bonferroni Correction
NOTCH1	8	1.0912e-05	0.00313249	0.723604	8.87787e-07	0.016852	0.0333746
BCKDK	4	1.31828e-06	0.000378434	0.0874184	2.21337e-06	0.0210071	0.0832071
KL	4	1.89913e-06	0.000545178	0.125936	9.24983e-06	0.0585267	0.347729
DHH	3	7.62517e-07	0.000218894	0.0505645	2.04875e-05	0.0882985	0.770185
PRRT4	3	8.23055e-07	0.000236273	0.054579	2.56886e-05	0.0882985	0.965711
VMAC	2	1.23861e-07	3.55566e-05	0.00821358	3.34037e-05	0.0882985	1
KIAA0825	3	9.52026e-07	0.000273296	0.0631314	3.95055e-05	0.0882985	1
APC2	4	2.70438e-06	0.000776341	0.179335	3.6479e-05	0.0882985	1
PXDN	4	2.80268e-06	0.000804561	0.185853	4.18653e-05	0.0882985	1
SULT1A1	3	1.11362e-06	0.000319683	0.0738468	6.2731e-05	0.119076	1
CAC01H	4	3.43086e-06	0.000984889	0.227509	9.09983e-05	0.15703	1
SSC5D	3	1.35844e-06	0.000389965	0.090082	0.000112513	0.174562	1
SLC35E2B	2	2.42922e-07	6.97351e-05	0.0161088	0.000127818	0.174562	1
OLIG2	2	2.52112e-07	7.23732e-05	0.0167182	0.000137616	0.174562	1
TLR5	3	1.45624e-06	0.000418039	0.0965671	0.000137943	0.174562	1
OR5P2	2	2.88148e-07	8.27181e-05	0.0191079	0.000179486	0.212938	1
APOLD1	2	4.69022e-07	0.000134641	0.0311021	0.00047179	0.470875	1
NDN	2	4.83572e-07	0.000138818	0.032067	0.000501198	0.470875	1
PCDHGC5	3	2.18505e-06	0.000627257	0.144896	0.000449713	0.470875	1
TRIM66	2	4.93104e-07	0.000141554	0.0326991	0.000520934	0.470875	1
GTF3C4	3	2.22575e-06	0.00063894	0.147595	0.000474369	0.470875	1
TMEM91	2	5.04979e-07	0.000144963	0.0334865	0.000546043	0.471136	1
EMX1	2	5.59948e-07	0.000160743	0.0371316	0.00066978	0.517936	1
KTI12	2	5.65156e-07	0.000162238	0.037477	0.000682141	0.517936	1
TNS4	3	2.48515e-06	0.000713405	0.164797	0.000652011	0.517936	1
VSX1	2	6.04135e-07	0.000173428	0.0400618	0.000778155	0.544806	1
FAM174B	2	6.07395e-07	0.000174364	0.040278	0.000786465	0.544806	1
CLEC12A	2	6.14079e-07	0.000176282	0.0407212	0.000803634	0.544806	1
FAM46C	2	6.58986e-07	0.000189174	0.0436991	0.000923657	0.584428	1
STARD9	3	2.75403e-06	0.000790594	0.182627	0.000875831	0.573276	1
KCTD8	2	7.45129e-07	0.000213903	0.0494115	0.00117649	0.647153	1
TMEM88B	1	2.01513e-08	5.78478e-06	0.00133628	0.0013354	0.648231	1
PMM2	2	7.5254e-07	0.00021603	0.0499029	0.00119962	0.647153	1
NWD1	3	2.95951e-06	0.000849581	0.196253	0.00107605	0.638564	1
FOXA2	2	7.56235e-07	0.000217091	0.050148	0.00121123	0.647153	1
ZNF503	2	7.61334e-07	0.000218554	0.0504861	0.00122735	0.647153	1
MYH7B	4	6.63099e-06	0.00190354	0.439718	0.0010765	0.638564	1
FZD9	2	7.99146e-07	0.000229409	0.0529935	0.00135006	0.648231	1
EN2	2	8.31006e-07	0.000238555	0.0551062	0.00145782	0.674937	1
UNC45B	3	3.21059e-06	0.000921656	0.212903	0.00135714	0.648231	1
ZMIZ2	3	3.21794e-06	0.000923766	0.21339	0.00136599	0.648231	1
HMOX1	2	8.79059e-07	0.000252349	0.0582927	0.00162788	0.702281	1
MSH2	3	3.37478e-06	0.000968791	0.223791	0.00156366	0.692714	1
DDHD1	3	3.379e-06	0.000970001	0.22407	0.00156921	0.692714	1
PAK1IP1	2	9.46332e-07	0.000271662	0.0627538	0.00188105	0.761421	1
ZSCAN4	2	9.50545e-07	0.000272871	0.0630331	0.00189748	0.761421	1
POU5F2	2	9.61756e-07	0.000276089	0.0637766	0.00194156	0.761421	1
ALG11	2	9.67803e-07	0.000277825	0.0641776	0.00196553	0.761421	1
PCDHB3	2	9.8661e-07	0.000283224	0.0654248	0.00204099	0.774841	1
BCL9	3	3.60489e-06	0.00103485	0.23905	0.00188464	0.761421	1
UBXN6	2	1.05813e-06	0.000303754	0.0701671	0.00234029	0.859762	1
ZNF677	2	1.06159e-06	0.000304747	0.0703965	0.00235526	0.859762	1
APEX1	2	1.07828e-06	0.00030954	0.0715037	0.00242816	0.862187	1
PRSS50	2	1.08713e-06	0.000312079	0.0720903	0.00246721	0.862187	1
CNP	2	1.11398e-06	0.000319789	0.0738712	0.00258759	0.862187	1
LRRC8E	2	1.114e-06	0.000319793	0.0738722	0.00258766	0.862187	1
AP5B1	2	1.1442e-06	0.000328464	0.0758751	0.00272629	0.878404	1
PCNP	2	1.14506e-06	0.000328709	0.0759318	0.00273026	0.878404	1
ZNF219	2	1.16379e-06	0.000334086	0.0771739	0.00281802	0.891527	1
INTS1	3	4.03537e-06	0.00115842	0.267596	0.00258901	0.862187	1
IFITM10	1	4.94643e-08	1.41996e-05	0.00328011	0.00327476	0.941661	1
DEPDC4	2	1.18915e-06	0.000341367	0.0788558	0.00293894	0.908467	1
LRFN5	2	1.19502e-06	0.000343053	0.0792453	0.00296728	0.908467	1
JPH2	2	1.2133e-06	0.0003483	0.0804573	0.00305631	0.920871	1
HYAL2	2	1.25003e-06	0.000358843	0.0828927	0.00323895	0.941661	1
IFFO1	2	1.27174e-06	0.000365075	0.0843323	0.00334927	0.941661	1
GLCE	2	1.28953e-06	0.000370184	0.0855124	0.00344099	0.941661	1
KRT38	2	1.29537e-06	0.00037186	0.0858997	0.00347135	0.941661	1
ASCL2	1	5.95355e-08	1.70907e-05	0.00394795	0.00394021	0.966099	1
YIF1A	2	1.3051e-06	0.000374652	0.0865446	0.00352218	0.941661	1
NEFH	2	1.31465e-06	0.000377394	0.087178	0.00357244	0.941833	1
UBE2O	3	4.37951e-06	0.00125722	0.290417	0.00325478	0.941661	1
YTHDF1	2	1.36804e-06	0.00039272	0.0907184	0.00385951	0.966099	1
FHOD1	3	4.50414e-06	0.00129299	0.298682	0.00351934	0.941661	1
GMNC	2	1.38411e-06	0.000397333	0.091784	0.00394796	0.966099	1
PKP3	2	1.39424e-06	0.000400241	0.0924556	0.00400418	0.966099	1
SYT5	2	1.39761e-06	0.000401209	0.0926793	0.00402299	0.966099	1
LRIT3	2	1.40494e-06	0.000403312	0.093165	0.00406397	0.966099	1
ZFP2	2	1.41534e-06	0.000406299	0.0938552	0.00412254	0.966099	1
MYOM2	3	4.5979e-06	0.00131991	0.304899	0.00372676	0.966099	1
HSPA12B	2	1.43034e-06	0.000410603	0.0948493	0.00420759	0.971923	1
BACE2	2	1.43893e-06	0.00041307	0.0954191	0.0042567	0.971923	1
ZNF879	2	1.45576e-06	0.000417903	0.0965355	0.0043537	0.972258	1
SERINC4	2	1.4826e-06	0.000425606	0.0983151	0.00451043	0.979451	1
ZNF563	2	1.48333e-06	0.000425818	0.0983639	0.00451477	0.979451	1
ZNF598	2	1.49466e-06	0.000429067	0.0991146	0.00458168	0.979451	1
RAB6A	2	1.49644e-06	0.000429581	0.0992332	0.0045923	0.979451	1
GGT1	2	1.52184e-06	0.000436871	0.100917	0.00474425	0.989619	1
SLC9A9	3	4.84187e-06	0.00138994	0.321077	0.004301	0.971923	1
LILRA2	2	1.54814e-06	0.000444422	0.102661	0.00490405	1	1
TLN1	4	9.60698e-06	0.00275785	0.637064	0.00407182	0.966099	1
GEMIN4	2	1.5653e-06	0.000449347	0.103799	0.00500961	1	1
BRAT1	2	1.57407e-06	0.000451864	0.104381	0.00506396	1	1
CYP4F12	2	1.57741e-06	0.000452823	0.104602	0.00508475	1	1
CA13	2	1.5825e-06	0.000454285	0.10494	0.00511649	1	1
HIVEP2	3	4.98839e-06	0.00143201	0.330793	0.0046702	0.984998	1
BEND3	2	1.6147e-06	0.000463527	0.107075	0.00531935	1	1
PTPRD	3	5.03747e-06	0.00144609	0.334048	0.00479802	0.989956	1
LRRC42	2	1.62652e-06	0.000466922	0.107859	0.00539479	1	1
ANKRA2	2	1.65046e-06	0.000473793	0.109446	0.00554895	1	1
ZNF585B	2	1.68035e-06	0.000482374	0.111428	0.0057443	1	1
TMEM5	2	1.68997e-06	0.000485136	0.112066	0.00580785	1	1
RBM6	3	5.20204e-06	0.00149334	0.344961	0.00524197	1	1
TMC3	3	5.24851e-06	0.00150668	0.348042	0.00537163	1	1
DVL2	2	1.77482e-06	0.000509493	0.117693	0.0063821	1	1
CHSY1	2	1.78132e-06	0.000511358	0.118124	0.00642711	1	1
UGT2B28	2	1.82298e-06	0.00052332	0.120887	0.00671914	1	1
CPSF4	2	1.83053e-06	0.000525485	0.121387	0.00677264	1	1
ZNF843	1	1.17039e-07	3.35982e-05	0.00776118	0.00773127	1	1
GOT2	2	1.85597e-06	0.00053279	0.123074	0.00695456	1	1
CDK5RAP1	2	1.86578e-06	0.000535605	0.123725	0.00702525	1	1
SCN10A	3	5.59522e-06	0.00160621	0.371034	0.00640008	1	1
CPAMD8	3	5.60653e-06	0.00160946	0.371784	0.00643547	1	1
NCEH1	2	1.88922e-06	0.000542333	0.125279	0.00719556	1	1
TRIM9	2	1.89188e-06	0.000543098	0.125456	0.00721502	1	1
DCHS1	3	5.66403e-06	0.00162596	0.375597	0.00661712	1	1
ACVR2B	2	1.91117e-06	0.000548634	0.126735	0.00735672	1	1
RPRML	1	1.26161e-07	3.62169e-05	0.0083661	0.00833136	1	1
SEMA6B	2	1.92508e-06	0.000552629	0.127657	0.00745974	1	1
FAM98A	2	1.93653e-06	0.000555916	0.128417	0.00754499	1	1
PCDH9	2	1.9624e-06	0.000563343	0.130132	0.00773925	1	1
RNF219	2	1.96537e-06	0.000564195	0.130329	0.00776169	1	1
ARHGEF15	2	1.97303e-06	0.000566394	0.130837	0.00781969	1	1
FRY	4	1.09851e-05	0.00315346	0.728449	0.00648813	1	1
HIST1H1C	1	1.37675e-07	3.9522e-05	0.00912958	0.00908821	1	1
CKAP2	2	2.01219e-06	0.000577636	0.133434	0.00811939	1	1
CCDC102B	2	2.0159e-06	0.0005787	0.13368	0.00814803	1	1
MAFK	1	1.39158e-07	3.99477e-05	0.00922791	0.00918564	1	1
PCDHA10	2	2.03366e-06	0.000583798	0.134857	0.00828584	1	1
HNRNPM	2	2.05947e-06	0.000591207	0.136569	0.00848798	1	1
PCDHGB4	2	2.06611e-06	0.000593114	0.137009	0.00854038	1	1
KRTAP3-2	1	1.47259e-07	4.22734e-05	0.00976515	0.00971783	1	1
KRTAP20-2	1	1.51619e-07	4.35249e-05	0.0100542	0.0100041	1	1
VNN1	2	2.12692e-06	0.000610571	0.141042	0.00902667	1	1
TFEC	2	2.16737e-06	0.000622181	0.143724	0.00935683	1	1
ZG16	1	1.62364e-07	4.66095e-05	0.0107668	0.0107093	1	1
SPINT3	1	1.63033e-07	4.68016e-05	0.0108112	0.0107532	1	1
NOL10	2	2.20863e-06	0.000634026	0.14646	0.00969912	1	1
HIF3A	2	2.20931e-06	0.000634221	0.146505	0.0097048	1	1
BCAR1	2	2.21857e-06	0.000636881	0.14712	0.00978247	1	1
CPNE6	2	2.22163e-06	0.000637759	0.147322	0.00980816	1	1
TIAF1	1	1.67903e-07	4.81994e-05	0.0111341	0.0110726	1	1
SLC8A3	2	2.22819e-06	0.000639641	0.147757	0.00986333	1	1
HMX1	1	1.68254e-07	4.83002e-05	0.0111573	0.0110956	1	1
ZFHX4	3	6.33396e-06	0.00181828	0.420022	0.00895997	1	1
CAC01A	3	6.36223e-06	0.00182639	0.421896	0.00906814	1	1
SAFB2	2	2.25465e-06	0.000647236	0.149512	0.0100874	1	1
FHAD1	1	1.79742e-07	5.15982e-05	0.0119192	0.0118487	1	1
RREB1	2	2.31044e-06	0.000663254	0.153212	0.0105673	1	1
URB1	2	2.3403e-06	0.000671825	0.155192	0.0108282	1	1
ATAT1	2	2.34151e-06	0.000672172	0.155272	0.0108388	1	1
PRDM9	2	2.34212e-06	0.000672346	0.155312	0.0108441	1	1
KLHDC8A	2	2.3492e-06	0.000674379	0.155782	0.0109065	1	1
SHISA6	1	1.88448e-07	5.40975e-05	0.0124965	0.0124191	1	1
C8A	2	2.39035e-06	0.000686192	0.15851	0.0112718	1	1
CDH11	2	2.40791e-06	0.000691234	0.159675	0.0114294	1	1
SFT2D3	1	1.96616e-07	5.6442e-05	0.0130381	0.0129538	1	1
ABCA4	4	1.23249e-05	0.00353809	0.817298	0.00960392	1	1
ANKRD55	2	2.43107e-06	0.000697882	0.161211	0.0116386	1	1
PRDM16	2	2.43729e-06	0.000699667	0.161623	0.0116951	1	1
USP5	2	2.45186e-06	0.000703849	0.162589	0.0118279	1	1
DISP2	2	2.4572e-06	0.000705384	0.162944	0.0118767	1	1
ZNF865	1	2.04532e-07	5.87147e-05	0.0135631	0.0134719	1	1
FBXO41	2	2.50798e-06	0.000719959	0.166311	0.0123455	1	1
JUNB	1	2.11304e-07	6.06587e-05	0.0140121	0.0139149	1	1
MAP7D1	2	2.53813e-06	0.000728616	0.16831	0.0126277	1	1
CDC42EP2	1	2.16252e-07	6.20791e-05	0.0143403	0.0142384	1	1
RFPL4A	1	2.16848e-07	6.225e-05	0.0143797	0.0142773	1	1
RAB3IP	2	2.54942e-06	0.000731856	0.169059	0.012734	1	1
KRTAP4-1	1	2.17738e-07	6.25056e-05	0.0144388	0.0143355	1	1
OR5P3	1	2.18364e-07	6.26853e-05	0.0144803	0.0143764	1	1
CAPN12	2	2.56024e-06	0.000734964	0.169777	0.0128364	1	1
C2CD4B	1	2.19405e-07	6.29842e-05	0.0145493	0.0144445	1	1
TRIM7	2	2.57834e-06	0.000740158	0.170976	0.0130083	1	1
RGL3	2	2.57859e-06	0.000740231	0.170993	0.0130107	1	1
NHS	2	2.5929e-06	0.000744337	0.171942	0.0131473	1	1
CEBPD	1	2.25978e-07	6.48709e-05	0.0149852	0.0148739	1	1
ZKSCAN2	2	2.61521e-06	0.000750744	0.173422	0.0133617	1	1
WDR34	2	2.61942e-06	0.000751952	0.173701	0.0134024	1	1
FUS	2	2.64119e-06	0.0007582	0.175144	0.0136132	1	1
KDM5B	4	1.29411e-05	0.00371497	0.858157	0.011314	1	1
CEBPA	1	2.34396e-07	6.72875e-05	0.0155434	0.0154237	1	1
MMEL1	2	2.67142e-06	0.000766878	0.177149	0.0139084	1	1
E0M	2	2.67254e-06	0.0007672	0.177223	0.0139194	1	1
HES3	1	2.37766e-07	6.82549e-05	0.0157669	0.0156438	1	1
HIST1H3C	1	2.4087e-07	6.91461e-05	0.0159728	0.0158464	1	1
HUS1B	1	2.48434e-07	7.13173e-05	0.0164743	0.0163399	1	1
ACAT2	2	2.74898e-06	0.000789145	0.182292	0.0146785	1	1
GRIN2C	2	2.7493e-06	0.000789236	0.182314	0.0146818	1	1
FAM20C	1	2.56943e-07	7.376e-05	0.0170386	0.0168948	1	1
SYNGR3	1	2.59597e-07	7.45219e-05	0.0172146	0.0170679	1	1
OCSTAMP	1	2.61889e-07	7.51798e-05	0.0173665	0.0172172	1	1
PAX8	2	2.81663e-06	0.000808565	0.186778	0.0153649	1	1
POLD3	2	2.8179e-06	0.000808929	0.186863	0.0153779	1	1
TDRD15	1	2.63797e-07	7.57275e-05	0.0174931	0.0173416	1	1
KRTAP9-4	1	2.6402e-07	7.57916e-05	0.0175079	0.0173561	1	1
XIRP1	2	2.82886e-06	0.000812075	0.187589	0.0154904	1	1
RRBP1	2	2.83027e-06	0.000812479	0.187683	0.0155049	1	1
RFX7	2	2.83079e-06	0.000812628	0.187717	0.0155103	1	1
USP31	2	2.8397e-06	0.000815187	0.188308	0.0156021	1	1
TMEM52	1	2.66282e-07	7.64409e-05	0.0176579	0.0175035	1	1
FSD2	2	2.85858e-06	0.000820605	0.18956	0.0157973	1	1
LRRC3	1	2.74939e-07	7.8926e-05	0.0182319	0.0180674	1	1
MDGA1	2	2.8934e-06	0.000830603	0.191869	0.0161603	1	1
KDM4C	2	2.91744e-06	0.000837502	0.193463	0.0164128	1	1
ACP6	2	2.92134e-06	0.000838621	0.193722	0.016454	1	1
OR5M11	1	2.83902e-07	8.1499e-05	0.0188263	0.0186509	1	1
ZNF385B	2	2.94539e-06	0.000845526	0.195317	0.0167087	1	1
NKX3-2	1	2.89135e-07	8.30013e-05	0.0191733	0.0189914	1	1
RASD1	1	2.90822e-07	8.34857e-05	0.0192852	0.0191012	1	1
SYCN	1	2.91579e-07	8.3703e-05	0.0193354	0.0191505	1	1
RHOBTB3	2	2.98673e-06	0.000857394	0.198058	0.0171504	1	1
KBTBD11	1	2.92752e-07	8.40398e-05	0.0194132	0.0192268	1	1
ID1	1	2.96354e-07	8.50738e-05	0.019652	0.019461	1	1
NT5DC1	2	3.01181e-06	0.000864594	0.199721	0.0174208	1	1
ACTL10	1	2.9888e-07	8.57989e-05	0.0198195	0.0196253	1	1
MPRIP	2	3.0221e-06	0.000867549	0.200404	0.0175323	1	1
LTB4R	1	3.00095e-07	8.61477e-05	0.0199001	0.0197043	1	1
CPNE5	2	3.03393e-06	0.000870942	0.201188	0.0176607	1	1
SMIM15	1	3.02681e-07	8.689e-05	0.0200716	0.0198723	1	1
PHOSPHO1	1	3.03006e-07	8.69833e-05	0.0200931	0.0198935	1	1
PIEZO2	2	3.05699e-06	0.000877565	0.202717	0.0179125	1	1
GNL2	2	3.05736e-06	0.000877669	0.202742	0.0179165	1	1
EPHA10	2	3.05757e-06	0.000877729	0.202755	0.0179188	1	1
OR4D11	1	3.07358e-07	8.82327e-05	0.0203817	0.0201763	1	1
OR5W2	1	3.07662e-07	8.83199e-05	0.0204019	0.0201961	1	1
TIMM22	1	3.14988e-07	9.04229e-05	0.0208877	0.020672	1	1
OR5M9	1	3.1531e-07	9.05154e-05	0.0209091	0.0206929	1	1
SACS	3	8.04309e-06	0.00230891	0.533359	0.0169024	1	1
SLC15A5	1	3.17995e-07	9.12862e-05	0.0210871	0.0208673	1	1
ZYX	2	3.1283e-06	0.000898035	0.207446	0.0187003	1	1
OR4C3	1	3.22078e-07	9.24582e-05	0.0213578	0.0211324	1	1
HSPH1	2	3.14447e-06	0.000902675	0.208518	0.018881	1	1
R0SE3	1	3.22179e-07	9.24872e-05	0.0213645	0.0211389	1	1
HIST1H3J	1	3.23063e-07	9.27409e-05	0.0214231	0.0211963	1	1
NKX2-8	1	3.23783e-07	9.29477e-05	0.0214709	0.021243	1	1
INSM1	1	3.23785e-07	9.29481e-05	0.021471	0.0212431	1	1
TMEM121	1	3.24234e-07	9.30772e-05	0.0215008	0.0212723	1	1
OMP	1	3.2492e-07	9.32742e-05	0.0215463	0.0213169	1	1
MED9	1	3.25184e-07	9.33498e-05	0.0215638	0.0213339	1	1
YLPM1	3	8.12314e-06	0.00233189	0.538667	0.0173455	1	1
PDE4B	2	3.16408e-06	0.000908307	0.209819	0.0191011	1	1
TNFAIP8L2	1	3.2591e-07	9.35583e-05	0.021612	0.0213811	1	1
KCNQ2	2	3.1697e-06	0.000909919	0.210191	0.0191644	1	1
OR10Q1	1	3.27085e-07	9.38954e-05	0.0216898	0.0214573	1	1
ANKRD9	1	3.27145e-07	9.39127e-05	0.0216938	0.0214612	1	1
HIST1H3D	1	3.28999e-07	9.44451e-05	0.0218168	0.0215816	1	1
OR5J2	1	3.29363e-07	9.45495e-05	0.0218409	0.0216052	1	1
OR1I1	1	3.29684e-07	9.46415e-05	0.0218622	0.021626	1	1
FOLH1	2	3.21143e-06	0.000921899	0.212959	0.019637	1	1
HIST1H3B	1	3.35224e-07	9.62319e-05	0.0222296	0.0219854	1	1
STARD13	2	3.21631e-06	0.000923298	0.213282	0.0196925	1	1
OR4P4	1	3.36551e-07	9.66129e-05	0.0223176	0.0220714	1	1
OR4C16	1	3.36635e-07	9.6637e-05	0.0223231	0.0220769	1	1
IFT88	2	3.2195e-06	0.000924215	0.213494	0.0197289	1	1
FAM89B	1	3.37271e-07	9.68197e-05	0.0223653	0.0221182	1	1
PROB1	1	3.38958e-07	9.73039e-05	0.0224772	0.0222275	1	1
NPBWR1	1	3.39395e-07	9.74293e-05	0.0225062	0.0222559	1	1
OR6C70	1	3.40813e-07	9.78364e-05	0.0226002	0.0223478	1	1
ACTN4	2	3.24148e-06	0.000930525	0.214951	0.0199803	1	1
R0SE9	1	3.41266e-07	9.79663e-05	0.0226302	0.0223772	1	1
OR8H1	1	3.4516e-07	9.90844e-05	0.0228885	0.0226296	1	1
C1QTNF4	1	3.45483e-07	9.9177e-05	0.0229099	0.0226506	1	1
ZNF326	2	3.26468e-06	0.000937184	0.21649	0.0202471	1	1
OR6S1	1	3.4723e-07	9.96786e-05	0.0230258	0.0227638	1	1
OR4E2	1	3.48683e-07	0.000100096	0.0231221	0.0228579	1	1
ERCC2	2	3.28156e-06	0.000942032	0.217609	0.0204422	1	1
NEUROG1	1	3.49254e-07	0.00010026	0.02316	0.022895	1	1
OSMR	2	3.28403e-06	0.000942739	0.217773	0.0204707	1	1
TNKS	2	3.28455e-06	0.000942889	0.217807	0.0204768	1	1
ASAP2	2	3.28548e-06	0.000943156	0.217869	0.0204875	1	1
TOB2	1	3.50049e-07	0.000100488	0.0232126	0.0229464	1	1
CCDC124	1	3.51435e-07	0.000100886	0.0233046	0.0230363	1	1
PRR18	1	3.52837e-07	0.000101288	0.0233976	0.0231271	1	1
FOXD2	1	3.53463e-07	0.000101468	0.023439	0.0231677	1	1
MRGPRX1	1	3.58408e-07	0.000102887	0.023767	0.023488	1	1
UNCX	1	3.59152e-07	0.000103101	0.0238164	0.0235362	1	1
TPPP	1	3.59291e-07	0.000103141	0.0238255	0.0235452	1	1
PYY	1	3.59399e-07	0.000103172	0.0238327	0.0235521	1	1
GRIN3A	2	3.35295e-06	0.000962523	0.222343	0.0212757	1	1
NRG2	2	3.35955e-06	0.000964418	0.222781	0.0213535	1	1
CCDC57	2	3.37289e-06	0.000968247	0.223665	0.021511	1	1
INSL6	1	3.67897e-07	0.000105611	0.0243962	0.0241023	1	1
C1QB	1	3.68368e-07	0.000105747	0.0244275	0.0241328	1	1
LAMA5	4	1.49206e-05	0.00428323	0.989427	0.0180881	1	1
SSX2IP	2	3.38792e-06	0.000972564	0.224662	0.0216892	1	1
ADAMTS15	2	3.38912e-06	0.000972907	0.224742	0.0217034	1	1
GPR158	2	3.39108e-06	0.000973471	0.224872	0.0217268	1	1
RASD2	1	3.71874e-07	0.000106753	0.02466	0.0243597	1	1
SHISA7	1	3.77277e-07	0.000108304	0.0250183	0.0247092	1	1
H2AFX	1	3.7731e-07	0.000108314	0.0250204	0.0247113	1	1
BCL9L	2	3.42446e-06	0.000983051	0.227085	0.0221247	1	1
MRPS34	1	3.77742e-07	0.000108438	0.0250491	0.0247393	1	1
OR51E1	1	3.79504e-07	0.000108943	0.0251659	0.0248532	1	1
GPR146	1	3.81245e-07	0.000109443	0.0252814	0.0249658	1	1
RTN4RL1	1	3.8164e-07	0.000109557	0.0253076	0.0249914	1	1
CELSR3	3	8.63915e-06	0.00248002	0.572885	0.0203575	1	1
SLC12A9	2	3.45137e-06	0.000990776	0.228869	0.0224478	1	1
SGSM1	2	3.45247e-06	0.000991093	0.228943	0.0224611	1	1
NDUFA7	1	3.83999e-07	0.000110234	0.025464	0.0251439	1	1
GSX1	1	3.85376e-07	0.000110629	0.0255553	0.0252329	1	1
OR6C1	1	3.8595e-07	0.000110794	0.0255934	0.02527	1	1
CPB1	2	3.46785e-06	0.000995507	0.229962	0.0226466	1	1
GLTPD2	1	3.88037e-07	0.000111393	0.0257318	0.0254049	1	1
NDUFAB1	1	3.89666e-07	0.000111861	0.0258398	0.0255102	1	1
KCTD21	1	3.91451e-07	0.000112373	0.0259581	0.0256255	1	1
PFAS	2	3.50752e-06	0.0010069	0.232593	0.0231283	1	1
OR51G2	1	3.98829e-07	0.000114491	0.0264474	0.0261022	1	1
NOS2	2	3.53307e-06	0.00101423	0.234287	0.0234406	1	1
DPP3	2	3.5442e-06	0.00101743	0.235025	0.0235773	1	1
LMO1	1	4.05955e-07	0.000116537	0.02692	0.0265624	1	1
MT1G	1	4.06072e-07	0.00011657	0.0269277	0.0265699	1	1
FGF6	1	4.13668e-07	0.000118751	0.0274314	0.0270602	1	1
ECHDC3	1	4.13824e-07	0.000118796	0.0274418	0.0270703	1	1
LHB	1	4.17044e-07	0.00011972	0.0276553	0.027278	1	1
ZNF703	1	4.17154e-07	0.000119752	0.0276626	0.0272851	1	1
EBF4	1	4.20063e-07	0.000120587	0.0278555	0.0274728	1	1
SMCP	1	4.20399e-07	0.000120683	0.0278777	0.0274944	1	1
BCL6	2	3.63231e-06	0.00104272	0.240868	0.0246705	1	1
TP53INP2	1	4.22067e-07	0.000121162	0.0279884	0.027602	1	1
CCR8	1	4.22086e-07	0.000121167	0.0279897	0.0276032	1	1
LYSMD2	1	4.23884e-07	0.000121683	0.0281089	0.0277192	1	1
YTHDC2	3	9.03456e-06	0.00259353	0.599106	0.0228477	1	1
TAS2R7	1	4.30928e-07	0.000123705	0.028576	0.0281732	1	1
DDX11	2	3.6786e-06	0.00105601	0.243938	0.0252531	1	1
XCR1	1	4.33162e-07	0.000124347	0.0287241	0.0283172	1	1
EIF4ENIF1	2	3.70709e-06	0.00106419	0.245827	0.0256143	1	1
EML6	2	3.70719e-06	0.00106421	0.245833	0.0256156	1	1
FAM110C	1	4.37984e-07	0.000125731	0.0290439	0.0286279	1	1
OR13D1	1	4.38359e-07	0.000125839	0.0290688	0.0286521	1	1
ZC3H3	2	3.71358e-06	0.00106605	0.246257	0.0256969	1	1
OR52R1	1	4.39012e-07	0.000126026	0.0291121	0.0286942	1	1
LGALS2	1	4.44202e-07	0.000127516	0.0294562	0.0290284	1	1
BST2	1	4.44386e-07	0.000127569	0.0294684	0.0290403	1	1
TP53RK	1	4.47405e-07	0.000128436	0.0296686	0.0292347	1	1
D0H14	2	3.75587e-06	0.00107819	0.249062	0.0262379	1	1
EGR3	1	4.50697e-07	0.000129381	0.0298869	0.0294466	1	1
PTPRZ1	3	9.22275e-06	0.00264756	0.611585	0.0240885	1	1
PRSS33	1	4.51302e-07	0.000129554	0.029927	0.0294855	1	1
GPR68	1	4.5209e-07	0.000129781	0.0299793	0.0295363	1	1
MBLAC1	1	4.57034e-07	0.0001312	0.0303071	0.0298544	1	1
FKRP	1	4.63668e-07	0.000133104	0.0307471	0.0302812	1	1
SLC35G5	1	4.64204e-07	0.000133258	0.0307826	0.0303156	1	1
OR10J3	1	4.64525e-07	0.00013335	0.0308039	0.0303363	1	1
AGRN	2	3.83812e-06	0.0011018	0.254516	0.0273031	1	1
PRNP	1	4.66491e-07	0.000133914	0.0309342	0.0304627	1	1
EXOC1	2	3.85155e-06	0.00110566	0.255407	0.0274786	1	1
FLII	2	3.86003e-06	0.00110809	0.255969	0.0275897	1	1
OR4K14	1	4.76879e-07	0.000136897	0.0316231	0.0311304	1	1
PROSER2	1	4.7759e-07	0.000137101	0.0316703	0.0311761	1	1
HMGN2	1	4.80032e-07	0.000137802	0.0318322	0.031333	1	1
JMJD8	1	4.81546e-07	0.000138236	0.0319326	0.0314303	1	1
INSR	2	3.91866e-06	0.00112492	0.259857	0.0283627	1	1
OR6N1	1	4.85965e-07	0.000139505	0.0322256	0.0317141	1	1
FUT1	1	4.89291e-07	0.00014046	0.0324462	0.0319277	1	1
0T6	1	4.90162e-07	0.00014071	0.0325039	0.0319836	1	1
RAD54B	2	3.95074e-06	0.00113413	0.261984	0.0287894	1	1
IL15RA	1	4.93675e-07	0.000141718	0.0327369	0.0322091	1	1
GPR150	1	4.93774e-07	0.000141747	0.0327435	0.0322155	1	1
HDAC5	2	3.95901e-06	0.0011365	0.262533	0.0288998	1	1
TMEM97	1	4.96131e-07	0.000142423	0.0328998	0.0323667	1	1
FOXL2	1	4.96345e-07	0.000142485	0.032914	0.0323805	1	1
GJB5	1	4.99776e-07	0.00014347	0.0331415	0.0326006	1	1
MSRB2	1	5.00413e-07	0.000143652	0.0331837	0.0326415	1	1
DYNLT3	1	5.00582e-07	0.000143701	0.0331949	0.0326523	1	1
SLC10A5	1	5.02864e-07	0.000144356	0.0333462	0.0327987	1	1
ASCL1	1	5.02914e-07	0.00014437	0.0333496	0.0328019	1	1
AH0K	2	4.00054e-06	0.00114843	0.265286	0.0294567	1	1
OR51I2	1	5.05702e-07	0.000145171	0.0335345	0.0329808	1	1
HNRNPA1L2	1	5.08324e-07	0.000145923	0.0337083	0.0331489	1	1
FAM133A	1	5.08564e-07	0.000145992	0.0337242	0.0331643	1	1
AMIGO3	1	5.09959e-07	0.000146393	0.0338167	0.0332537	1	1
MOB3B	1	5.11929e-07	0.000146958	0.0339474	0.03338	1	1
TBK1	2	4.03718e-06	0.00115894	0.267716	0.0299516	1	1
RFC4	2	4.04687e-06	0.00116173	0.268359	0.0300832	1	1
ANKRD62	1	5.16779e-07	0.000148351	0.034269	0.0336909	1	1
ROPN1L	1	5.16992e-07	0.000148412	0.0342831	0.0337046	1	1
PPP1R21	2	4.05958e-06	0.00116537	0.269201	0.0302559	1	1
ZNF688	1	5.18434e-07	0.000148826	0.0343788	0.033797	1	1
B3GNT9	1	5.18534e-07	0.000148854	0.0343854	0.0338034	1	1
GGT6	1	5.19775e-07	0.000149211	0.0344677	0.0338829	1	1
CWF19L2	2	4.07363e-06	0.00116941	0.270133	0.0304474	1	1
KCNJ15	1	5.21122e-07	0.000149597	0.034557	0.0339692	1	1
IFT20	1	5.21752e-07	0.000149778	0.0345987	0.0340096	1	1
PTF1A	1	5.23167e-07	0.000150184	0.0346926	0.0341002	1	1
SOWAHA	1	5.24488e-07	0.000150564	0.0347802	0.0341848	1	1
HOXA9	1	5.2805e-07	0.000151586	0.0350164	0.034413	1	1
ZNF593	1	5.29629e-07	0.000152039	0.0351211	0.0345141	1	1
CCL3	1	5.3003e-07	0.000152155	0.0351477	0.0345398	1	1
MEGF11	2	4.13477e-06	0.00118696	0.274188	0.0312862	1	1
OR10J5	1	5.35022e-07	0.000153588	0.0354788	0.0348594	1	1
COX7A1	1	5.35809e-07	0.000153814	0.0355309	0.0349097	1	1
RUFY4	2	4.15163e-06	0.0011918	0.275306	0.031519	1	1
FAM50B	1	5.39262e-07	0.000154805	0.0357599	0.0351307	1	1
MYPOP	1	5.43042e-07	0.00015589	0.0360105	0.0353726	1	1
MOS	1	5.43294e-07	0.000155962	0.0360273	0.0353887	1	1
CCR9	1	5.45423e-07	0.000156573	0.0361684	0.0355249	1	1
UHRF1BP1	2	4.18595e-06	0.00120165	0.277582	0.0319952	1	1
ACTL9	1	5.49532e-07	0.000157753	0.0364409	0.0357877	1	1
SPRY1	1	5.51583e-07	0.000158342	0.0365769	0.0359189	1	1
EXO5	1	5.52272e-07	0.00015854	0.0366227	0.035963	1	1
FAM109B	1	5.52587e-07	0.00015863	0.0366435	0.0359831	1	1
ARMC2	2	4.21127e-06	0.00120892	0.27926	0.0323482	1	1
PHYHIP	1	5.56781e-07	0.000159834	0.0369216	0.0362512	1	1
PUSL1	1	5.57194e-07	0.000159952	0.036949	0.0362776	1	1
NUDT19	1	5.57521e-07	0.000160046	0.0369707	0.0362985	1	1
NDUFS7	1	5.57845e-07	0.000160139	0.0369922	0.0363192	1	1
TAS2R40	1	5.5868e-07	0.000160379	0.0370475	0.0363725	1	1
IRX2	1	5.60406e-07	0.000160874	0.037162	0.0364828	1	1
S100A13	1	5.63987e-07	0.000161902	0.0373994	0.0367116	1	1
CDC42BPB	3	1.0076e-05	0.0028925	0.668167	0.0301627	1	1
CBLN1	1	5.64154e-07	0.00016195	0.0374105	0.0367223	1	1
TRABD2B	1	5.64526e-07	0.000162057	0.0374352	0.0367461	1	1
PLA2G5	1	5.70589e-07	0.000163798	0.0378373	0.0371334	1	1
FTL	1	5.70955e-07	0.000163903	0.0378616	0.0371568	1	1
OR5M3	1	5.7431e-07	0.000164866	0.038084	0.037371	1	1
MRPS16	1	5.75561e-07	0.000165225	0.038167	0.0374509	1	1
HOXA6	1	5.76141e-07	0.000165392	0.0382055	0.0374879	1	1
PIAS3	2	4.31837e-06	0.00123966	0.286362	0.0338589	1	1
IL33	1	5.79828e-07	0.00016645	0.0384499	0.0377232	1	1
RAB40AL	1	5.8142e-07	0.000166907	0.0385555	0.0378248	1	1
TXNDC2	1	5.8262e-07	0.000167252	0.0386351	0.0379014	1	1
SAT2	1	5.83411e-07	0.000167479	0.0386876	0.0379519	1	1
PARD6B	1	5.85061e-07	0.000167952	0.0387969	0.0380571	1	1
0ALAD2	2	4.34576e-06	0.00124753	0.288179	0.0342497	1	1
ACTL7B	1	5.87515e-07	0.000168657	0.0389597	0.0382137	1	1
OR1C1	1	5.89298e-07	0.000169168	0.0390779	0.0383274	1	1
P2RY4	1	5.90267e-07	0.000169447	0.0391422	0.0383892	1	1
G0Z	1	5.90562e-07	0.000169531	0.0391617	0.038408	1	1
NDST3	2	4.36507e-06	0.00125307	0.289459	0.0345261	1	1
PROKR1	1	5.9218e-07	0.000169996	0.0392691	0.0385112	1	1
STX11	1	5.93552e-07	0.00017039	0.03936	0.0385987	1	1
MDFI	1	5.94131e-07	0.000170556	0.0393984	0.0386356	1	1
CBR1	1	5.98297e-07	0.000171752	0.0396747	0.0389012	1	1
DLX4	1	5.9965e-07	0.00017214	0.0397644	0.0389874	1	1
RASL11A	1	6.00331e-07	0.000172336	0.0398095	0.0390309	1	1
MCIDAS	1	6.00619e-07	0.000172418	0.0398286	0.0390492	1	1
S1PR1	1	6.01494e-07	0.000172669	0.0398867	0.039105	1	1
TMEM81	1	6.02375e-07	0.000172922	0.0399451	0.0391611	1	1
OR2G3	1	6.02476e-07	0.000172952	0.0399518	0.0391676	1	1
OR2G2	1	6.02567e-07	0.000172978	0.0399578	0.0391733	1	1
KRTAP10-7	1	6.03536e-07	0.000173256	0.0400221	0.0392351	1	1
VASN	1	6.04804e-07	0.00017362	0.0401062	0.0393159	1	1
CXCL3	1	6.07241e-07	0.000174319	0.0402677	0.0394711	1	1
PDRG1	1	6.10182e-07	0.000175164	0.0404628	0.0396585	1	1
DCUN1D3	1	6.12124e-07	0.000175721	0.0405915	0.0397822	1	1
CNTN1	2	4.45722e-06	0.00127952	0.29557	0.0358576	1	1
F2RL2	1	6.15146e-07	0.000176589	0.040792	0.0399746	1	1
OR6F1	1	6.18525e-07	0.000177559	0.0410161	0.0401898	1	1
MAF	1	6.21144e-07	0.00017831	0.0411897	0.0403565	1	1
TRIM13	1	6.21165e-07	0.000178317	0.0411911	0.0403578	1	1
SP9	1	6.26253e-07	0.000179777	0.0415285	0.0406816	1	1
CERS1	1	6.26705e-07	0.000179907	0.0415585	0.0407103	1	1
RBM3	1	6.27063e-07	0.00018001	0.0415822	0.0407332	1	1
RPS19BP1	1	6.2813e-07	0.000180316	0.0416529	0.040801	1	1
CSRP3	1	6.28882e-07	0.000180532	0.0417028	0.0408488	1	1
YJEFN3	1	6.29452e-07	0.000180695	0.0417406	0.0408851	1	1
FOXD4	1	6.30465e-07	0.000180986	0.0418078	0.0409495	1	1
TMEM101	1	6.30695e-07	0.000181052	0.041823	0.0409641	1	1
ZBTB11	2	4.52759e-06	0.00129972	0.300236	0.0368876	1	1
NRDE2	2	4.53954e-06	0.00130316	0.301029	0.0370637	1	1
AUTS2	2	4.54089e-06	0.00130354	0.301118	0.0370835	1	1
SLC10A4	1	6.3552e-07	0.000182437	0.042143	0.0412711	1	1
CXCL5	1	6.36415e-07	0.000182694	0.0422024	0.041328	1	1
HLA-DOA	1	6.36837e-07	0.000182815	0.0422304	0.0413548	1	1
CHMP4B	1	6.38068e-07	0.000183169	0.042312	0.041433	1	1
HIVEP1	2	4.55707e-06	0.00130819	0.302191	0.0373224	1	1
OR2F1	1	6.4146e-07	0.000184143	0.0425369	0.0416487	1	1
TM4SF5	1	6.41666e-07	0.000184202	0.0425506	0.0416618	1	1
TMEM41B	1	6.41914e-07	0.000184273	0.042567	0.0416775	1	1
PTPRH	2	4.56933e-06	0.00131171	0.303004	0.0375039	1	1
SOCS6	1	6.4242e-07	0.000184418	0.0426006	0.0417097	1	1
TUBB4A	1	6.4542e-07	0.000185279	0.0427995	0.0419003	1	1
OR2T11	1	6.45931e-07	0.000185426	0.0428334	0.0419328	1	1
MEIOB	1	6.46962e-07	0.000185722	0.0429018	0.0419983	1	1
CDHR3	2	4.59709e-06	0.00131968	0.304845	0.0379159	1	1
BBIP1	1	6.49779e-07	0.000186531	0.0430886	0.0421773	1	1
CYP2W1	1	6.50694e-07	0.000186793	0.0431492	0.0422354	1	1
PSMG2	1	6.51697e-07	0.000187081	0.0432158	0.0422991	1	1
OR2Y1	1	6.5529e-07	0.000188113	0.043454	0.0425273	1	1
GAL3ST3	1	6.55487e-07	0.000188169	0.0434671	0.0425399	1	1
DRD5	1	6.56197e-07	0.000188373	0.0435142	0.0425849	1	1
GPR160	1	6.56856e-07	0.000188562	0.0435578	0.0426268	1	1
SPR	1	6.56933e-07	0.000188584	0.043563	0.0426317	1	1
GJD4	1	6.57474e-07	0.00018874	0.0435989	0.042666	1	1
SUPT5H	2	4.65412e-06	0.00133605	0.308627	0.038768	1	1
GET4	1	6.65764e-07	0.00019112	0.0441486	0.0431923	1	1
DNHD1	2	4.66225e-06	0.00133838	0.309166	0.03889	1	1
FAM222A	1	6.66714e-07	0.000191392	0.0442116	0.0432525	1	1
SLC35A4	1	6.66856e-07	0.000191433	0.044221	0.0432616	1	1
MLNR	1	6.67122e-07	0.000191509	0.0442387	0.0432785	1	1
SHPRH	3	1.07869e-05	0.00309659	0.715311	0.0357814	1	1
ZNF469	1	6.68905e-07	0.000192021	0.0443568	0.0433915	1	1
HSPA6	1	6.68935e-07	0.00019203	0.0443588	0.0433935	1	1
RHBDD3	1	6.71248e-07	0.000192694	0.0445123	0.0435402	1	1
OR2T4	1	6.72175e-07	0.00019296	0.0445737	0.043599	1	1
ZNF280B	1	6.73366e-07	0.000193302	0.0446527	0.0436746	1	1
HOXA2	1	6.78033e-07	0.000194641	0.0449621	0.0439705	1	1
RNF25	2	4.72311e-06	0.00135585	0.313202	0.0398083	1	1
AA0T	1	6.83811e-07	0.0001963	0.0453453	0.0443368	1	1
CXCR1	1	6.85402e-07	0.000196757	0.0454508	0.0444377	1	1
UQCC2	1	6.86324e-07	0.000197022	0.045512	0.0444961	1	1
SDC1	1	6.86699e-07	0.000197129	0.0455369	0.0445199	1	1
SDF2	1	6.87035e-07	0.000197226	0.0455591	0.0445412	1	1
BABAM1	1	6.88087e-07	0.000197528	0.0456289	0.0446078	1	1
GPRIN2	1	6.91832e-07	0.000198603	0.0458772	0.0448451	1	1
CXCR2	1	6.93408e-07	0.000199055	0.0459817	0.0449449	1	1
FAM184B	1	6.94436e-07	0.00019935	0.0460499	0.04501	1	1
TTLL10	1	6.97416e-07	0.000200206	0.0462475	0.0451988	1	1
TADA2B	1	7.02663e-07	0.000201712	0.0465954	0.045531	1	1
ADTRP	1	7.03167e-07	0.000201856	0.0466288	0.0455629	1	1
OR1K1	1	7.03289e-07	0.000201892	0.046637	0.0455707	1	1
LGALS14	1	7.03401e-07	0.000201924	0.0466444	0.0455777	1	1
EGR4	1	7.03709e-07	0.000202012	0.0466648	0.0455972	1	1
TDRD12	1	7.06631e-07	0.000202851	0.0468586	0.0457822	1	1
GPR55	1	7.07718e-07	0.000203163	0.0469307	0.045851	1	1
BAMBI	1	7.08835e-07	0.000203484	0.0470047	0.0459217	1	1
PENK	1	7.09747e-07	0.000203746	0.0470652	0.0459794	1	1
BPHL	1	7.10517e-07	0.000203966	0.0471163	0.0460281	1	1
ZBTB7C	1	7.13396e-07	0.000204793	0.0473072	0.0462103	1	1
WDFY4	2	4.85193e-06	0.00139283	0.321745	0.041779	1	1
LEAP2	1	7.16304e-07	0.000205628	0.0475	0.0463942	1	1
AMER2	1	7.19366e-07	0.000206507	0.0477031	0.0465878	1	1
DCAF7	1	7.20247e-07	0.00020676	0.0477615	0.0466436	1	1
SLC22A18	1	7.2548e-07	0.000208262	0.0481085	0.0469744	1	1
APPL2	2	4.89318e-06	0.00140467	0.32448	0.0424177	1	1
RPL11	1	7.2867e-07	0.000209178	0.0483201	0.0471761	1	1
PTHLH	1	7.32063e-07	0.000210152	0.0485451	0.0473904	1	1
TRPV5	2	4.91442e-06	0.00141077	0.325888	0.0427479	1	1
FBXL14	1	7.34307e-07	0.000210796	0.0486939	0.0475322	1	1
MEOX1	1	7.4017e-07	0.000212479	0.0490826	0.0479025	1	1
DUPD1	1	7.41051e-07	0.000212732	0.0491411	0.0479582	1	1
P2RY13	1	7.41652e-07	0.000212904	0.0491809	0.0479961	1	1
ZNF497	1	7.47785e-07	0.000214665	0.0495876	0.0483833	1	1
RIT2	1	7.50373e-07	0.000215408	0.0497592	0.0485466	1	1
DOCK6	2	4.9806e-06	0.00142977	0.330277	0.0437833	1	1
CNN2	1	7.5132e-07	0.00021568	0.0498221	0.0486064	1	1
ZNF138	1	7.52897e-07	0.000216133	0.0499266	0.0487059	1	1
UBQLN3	1	7.5349e-07	0.000216303	0.0499659	0.0487433	1	1
WNT5B	1	7.53731e-07	0.000216372	0.0499819	0.0487585	1	1
PIK3IP1	1	7.54154e-07	0.000216493	0.0500099	0.0487852	1	1
RAB5A	1	7.54207e-07	0.000216509	0.0500135	0.0487886	1	1
KIAA2013	1	7.56571e-07	0.000217187	0.0501702	0.0489377	1	1
ROCK2	2	5.00458e-06	0.00143665	0.331867	0.0441606	1	1
ZIC5	1	7.60924e-07	0.000218437	0.0504589	0.0492122	1	1
KCNC1	1	7.61196e-07	0.000218515	0.050477	0.0492294	1	1
ZNFX1	2	5.02058e-06	0.00144125	0.332928	0.0444133	1	1
ZNF844	1	7.62606e-07	0.000218919	0.0505704	0.0493183	1	1
PSMB5	1	7.63445e-07	0.00021916	0.050626	0.0493712	1	1
CA6	1	7.63787e-07	0.000219259	0.0506487	0.0493927	1	1
SLC39A2	1	7.64559e-07	0.00021948	0.0507	0.0494415	1	1
FAM207A	1	7.73091e-07	0.000221929	0.0512657	0.0499792	1	1
KLRC1	1	7.73672e-07	0.000222096	0.0513042	0.0500158	1	1
HAUS2	1	7.74356e-07	0.000222293	0.0513496	0.0500589	1	1
MFAP2	1	7.75744e-07	0.000222691	0.0514416	0.0501464	1	1
LYVE1	1	7.76276e-07	0.000222844	0.0514769	0.0501799	1	1
SLC7A4	1	7.77113e-07	0.000223084	0.0515324	0.0502326	1	1
MIDN	1	7.77477e-07	0.000223189	0.0515565	0.0502555	1	1
MED7	1	7.78236e-07	0.000223406	0.0516069	0.0503033	1	1
SLC35A2	1	7.80393e-07	0.000224026	0.0517499	0.0504392	1	1
LRRC4B	1	7.81092e-07	0.000224226	0.0517963	0.0504833	1	1
LTBP3	2	5.09379e-06	0.00146226	0.337783	0.0455755	1	1
DFFB	1	7.83968e-07	0.000225052	0.051987	0.0506644	1	1
OR2T1	1	7.85242e-07	0.000225418	0.0520715	0.0507446	1	1
CHCHD2	1	7.86009e-07	0.000225638	0.0521223	0.0507928	1	1
GABARAPL2	1	7.87251e-07	0.000225994	0.0522047	0.050871	1	1
DEDD2	1	7.88464e-07	0.000226343	0.0522852	0.0509474	1	1
RB1	2	5.13311e-06	0.00147355	0.34039	0.0462042	1	1
MTNR1B	1	7.93739e-07	0.000227857	0.0526349	0.0512794	1	1
NKTR	2	5.13689e-06	0.00147464	0.340641	0.046265	1	1
CDK5R2	1	7.97276e-07	0.000228872	0.0528695	0.0515019	1	1
SPRY2	1	8.01063e-07	0.000229959	0.0531206	0.0517402	1	1
LGALS3	1	8.01423e-07	0.000230063	0.0531445	0.0517628	1	1
ARL5B	1	8.02655e-07	0.000230416	0.0532262	0.0518403	1	1
HIC2	1	8.03397e-07	0.000230629	0.0532754	0.051887	1	1
HEXIM1	1	8.04535e-07	0.000230956	0.0533509	0.0519585	1	1
DBX2	1	8.04591e-07	0.000230972	0.0533546	0.0519621	1	1
KLHDC7B	1	8.04598e-07	0.000230974	0.053355	0.0519625	1	1
EME2	1	8.11572e-07	0.000232976	0.0538175	0.0524009	1	1
RPS19	1	8.121e-07	0.000233128	0.0538525	0.0524341	1	1
RCN1	1	8.12952e-07	0.000233372	0.053909	0.0524877	1	1
TRIM77	1	8.20927e-07	0.000235662	0.0544379	0.0529887	1	1
LARP6	1	8.21394e-07	0.000235796	0.0544688	0.053018	1	1
NCOA3	2	5.2351e-06	0.00150283	0.347154	0.0478503	1	1
LAMTOR1	1	8.24367e-07	0.000236649	0.054666	0.0532048	1	1
DHRS4	1	8.25573e-07	0.000236996	0.054746	0.0532805	1	1
MFSD10	1	8.27425e-07	0.000237527	0.0548687	0.0533968	1	1
FOXF1	1	8.28377e-07	0.0002378	0.0549319	0.0534566	1	1
ORAOV1	1	8.29031e-07	0.000237988	0.0549753	0.0534976	1	1
ASPHD1	1	8.30133e-07	0.000238304	0.0550483	0.0535668	1	1
ZNF727	1	8.32791e-07	0.000239067	0.0552246	0.0537336	1	1
KCTD17	1	8.32871e-07	0.000239091	0.0552299	0.0537387	1	1
C1RL	1	8.34592e-07	0.000239584	0.055344	0.0538467	1	1
TMEM126A	1	8.35526e-07	0.000239853	0.055406	0.0539053	1	1
D0JB9	1	8.35664e-07	0.000239892	0.0554151	0.0539139	1	1
ZNF697	1	8.3889e-07	0.000240818	0.055629	0.0541164	1	1
SPSB4	1	8.40539e-07	0.000241292	0.0557384	0.0542198	1	1
TUBGCP6	2	5.30794e-06	0.00152374	0.351984	0.0490388	1	1
PROCA1	1	8.42585e-07	0.000241879	0.055874	0.0543481	1	1
STRIP1	2	5.30969e-06	0.00152424	0.3521	0.0490675	1	1
NNMT	1	8.43056e-07	0.000242014	0.0559053	0.0543777	1	1
ADAMTS6	2	5.3134e-06	0.00152531	0.352346	0.0491283	1	1
BOC	2	5.31351e-06	0.00152534	0.352353	0.0491301	1	1
XKR8	1	8.45085e-07	0.000242597	0.0560398	0.054505	1	1
KCNK13	1	8.45555e-07	0.000242732	0.056071	0.0545344	1	1
UBC	1	8.45951e-07	0.000242845	0.0560973	0.0545593	1	1
PEX10	1	8.48431e-07	0.000243557	0.0562617	0.0547148	1	1
VWDE	1	8.49125e-07	0.000243756	0.0563077	0.0547583	1	1
KLK1	1	8.50029e-07	0.000244016	0.0563677	0.0548149	1	1
SERPINF1	1	8.5042e-07	0.000244128	0.0563936	0.0548395	1	1
THAP7	1	8.5221e-07	0.000244642	0.0565123	0.0549517	1	1
BTBD17	1	8.53572e-07	0.000245033	0.0566026	0.0550371	1	1
R0SEH1	1	8.53984e-07	0.000245151	0.05663	0.0550629	1	1
CAV2	1	8.54141e-07	0.000245196	0.0566403	0.0550727	1	1
GPR18	1	8.54429e-07	0.000245279	0.0566595	0.0550908	1	1
LRFN2	1	8.55213e-07	0.000245504	0.0567115	0.0551399	1	1
EIF3G	1	8.58472e-07	0.00024644	0.0569276	0.0553441	1	1
KCNIP4	1	8.58619e-07	0.000246482	0.0569373	0.0553533	1	1
OTOGL	3	1.19446e-05	0.00342891	0.792077	0.0459952	1	1
DST	4	1.96263e-05	0.00563407	1.30147	0.0427624	1	1
PCED1A	1	8.60958e-07	0.000247153	0.0570924	0.0554999	1	1
HOXB1	1	8.61388e-07	0.000247277	0.057121	0.0555269	1	1
ABHD14A	1	8.63025e-07	0.000247747	0.0572295	0.0556294	1	1
AMZ1	1	8.63535e-07	0.000247893	0.0572633	0.0556613	1	1
PLIN5	1	8.63639e-07	0.000247923	0.0572702	0.0556678	1	1
DCTN3	1	8.64297e-07	0.000248112	0.0573138	0.055709	1	1
JAZF1	1	8.64976e-07	0.000248307	0.0573589	0.0557516	1	1
VWA5B1	1	8.65093e-07	0.00024834	0.0573666	0.0557589	1	1
UBE2D4	1	8.6738e-07	0.000248997	0.0575183	0.0559021	1	1
APOA2	1	8.68559e-07	0.000249335	0.0575965	0.055976	1	1
SHANK1	2	5.40422e-06	0.00155138	0.358368	0.050626	1	1
PHLDB2	2	5.4061e-06	0.00155192	0.358493	0.0506572	1	1
ITGA2	2	5.40709e-06	0.0015522	0.358559	0.0506737	1	1
RPS5	1	8.72699e-07	0.000250524	0.057871	0.0562352	1	1
MGAT3	1	8.73846e-07	0.000250853	0.0579471	0.056307	1	1
CHMP2A	1	8.74309e-07	0.000250986	0.0579777	0.0563359	1	1
RBM11	1	8.77948e-07	0.00025203	0.058219	0.0565636	1	1
ZAR1	1	8.77986e-07	0.000252041	0.0582216	0.056566	1	1
MUL1	1	8.82108e-07	0.000253225	0.0584949	0.0568239	1	1
SCN5A	2	5.44676e-06	0.00156359	0.361189	0.0513332	1	1
TBC1D7	1	8.82625e-07	0.000253373	0.0585292	0.0568563	1	1
HTR5A	1	8.8458e-07	0.000253934	0.0586589	0.0569786	1	1
MRTO4	1	8.87372e-07	0.000254736	0.058844	0.0571532	1	1
LRRTM1	1	8.87981e-07	0.000254911	0.0588844	0.0571913	1	1
ZNF345	1	8.88261e-07	0.000254991	0.0589029	0.0572088	1	1
TRHR	1	8.89824e-07	0.00025544	0.0590066	0.0573066	1	1
GPRC5B	1	8.8983e-07	0.000255441	0.059007	0.0573069	1	1
MPPED1	1	8.91528e-07	0.000255929	0.0591196	0.0574131	1	1
POU4F2	1	8.92333e-07	0.00025616	0.059173	0.0574634	1	1
ATP6V1E1	1	8.9376e-07	0.00025657	0.0592676	0.0575527	1	1
LRFN4	1	8.9721e-07	0.00025756	0.0594964	0.0577682	1	1
MANEAL	1	8.98239e-07	0.000257855	0.0595646	0.0578326	1	1
ODF3B	1	8.98373e-07	0.000257894	0.0595735	0.0578409	1	1
NIP7	1	9.01886e-07	0.000258902	0.0598065	0.0580605	1	1
ADAMTS14	2	5.51775e-06	0.00158397	0.365897	0.0525212	1	1
GDE1	1	9.0342e-07	0.000259343	0.0599082	0.0581563	1	1
ZNF319	1	9.03546e-07	0.000259379	0.0599165	0.0581642	1	1
MGAT1	1	9.06859e-07	0.00026033	0.0601362	0.0583711	1	1
ZMAT4	1	9.07766e-07	0.00026059	0.0601964	0.0584278	1	1
PPIB	1	9.09653e-07	0.000261132	0.0603215	0.0585456	1	1
ZBTB8OS	1	9.10343e-07	0.00026133	0.0603673	0.0585887	1	1
KLF3	1	9.13999e-07	0.00026238	0.0606097	0.058817	1	1
MSRB3	1	9.15225e-07	0.000262732	0.060691	0.0588935	1	1
KCNG4	1	9.17226e-07	0.000263306	0.0608237	0.0590184	1	1
C1QTNF9B	1	9.17539e-07	0.000263396	0.0608444	0.0590379	1	1
KCNJ2	1	9.18394e-07	0.000263641	0.0609011	0.0590913	1	1
PLAGL1	1	9.18536e-07	0.000263682	0.0609106	0.0591002	1	1
HARBI1	1	9.18929e-07	0.000263795	0.0609367	0.0591247	1	1
BHLHE41	1	9.18978e-07	0.000263809	0.0609399	0.0591277	1	1
TTPA	1	9.20139e-07	0.000264142	0.0610169	0.0592002	1	1
GPN2	1	9.20803e-07	0.000264333	0.0610609	0.0592416	1	1
APCS	1	9.22451e-07	0.000264806	0.0611702	0.0593445	1	1
TNFAIP1	1	9.22897e-07	0.000264934	0.0611998	0.0593723	1	1
SPRYD7	1	9.23734e-07	0.000265174	0.0612552	0.0594245	1	1
TMEM201	1	9.25482e-07	0.000265676	0.0613712	0.0595336	1	1
HRH3	1	9.26418e-07	0.000265945	0.0614332	0.0595919	1	1
FZD10	1	9.29213e-07	0.000266747	0.0616186	0.0597663	1	1
METTL15	1	9.33032e-07	0.000267843	0.0618718	0.0600044	1	1
LRRN1	1	9.33128e-07	0.000267871	0.0618782	0.0600104	1	1
SPDYA	1	9.35522e-07	0.000268558	0.062037	0.0601597	1	1
ELAVL2	1	9.35822e-07	0.000268644	0.0620569	0.0601784	1	1
MCC	2	5.63309e-06	0.00161708	0.373545	0.0544723	1	1
TAAR2	1	9.37923e-07	0.000269247	0.0621962	0.0603093	1	1
CCND1	1	9.39431e-07	0.00026968	0.0622962	0.0604033	1	1
DTWD1	1	9.39451e-07	0.000269686	0.0622975	0.0604046	1	1
ST8SIA1	1	9.42624e-07	0.000270597	0.0625079	0.0606023	1	1
B4GALT1	1	9.4432e-07	0.000271084	0.0626204	0.060708	1	1
RRAD	1	9.47467e-07	0.000271987	0.0628291	0.060904	1	1
ANKRD16	1	9.49733e-07	0.000272638	0.0629793	0.0610452	1	1
TYSND1	1	9.51857e-07	0.000273247	0.0631202	0.0611774	1	1
TCF19	1	9.53536e-07	0.00027373	0.0632315	0.061282	1	1
TMPRSS12	1	9.5366e-07	0.000273765	0.0632397	0.0612897	1	1
OLR1	1	9.53849e-07	0.000273819	0.0632522	0.0613015	1	1
PGAP3	1	9.55972e-07	0.000274429	0.063393	0.0614336	1	1
FAM96A	1	9.58071e-07	0.000275031	0.0635322	0.0615643	1	1
SSUH2	1	9.58678e-07	0.000275205	0.0635725	0.0616021	1	1
LNP1	1	9.59117e-07	0.000275332	0.0636016	0.0616295	1	1
TEFM	1	9.59578e-07	0.000275464	0.0636322	0.0616581	1	1
ATRAID	1	9.63002e-07	0.000276447	0.0638593	0.0618713	1	1
KLK13	1	9.63137e-07	0.000276486	0.0638682	0.0618797	1	1
CTRB1	1	9.7242e-07	0.00027915	0.0644837	0.0624571	1	1
PSME1	1	9.74652e-07	0.000279791	0.0646318	0.0625959	1	1
SMAD6	1	9.7537e-07	0.000279997	0.0646794	0.0626405	1	1
HS1BP3	1	9.78234e-07	0.000280819	0.0648693	0.0628186	1	1
FAM186A	1	9.78402e-07	0.000280868	0.0648804	0.062829	1	1
CLTA	1	9.8039e-07	0.000281439	0.0650123	0.0629526	1	1
SLC29A4	1	9.8043e-07	0.00028145	0.0650149	0.0629551	1	1
LRRC52	1	9.81268e-07	0.00028169	0.0650705	0.0630072	1	1
SLC1A6	1	9.81604e-07	0.000281787	0.0650928	0.0630281	1	1
FZD7	1	9.83311e-07	0.000282277	0.0652059	0.0631341	1	1
ZNF200	1	9.83481e-07	0.000282326	0.0652172	0.0631447	1	1
AKAP17A	1	9.84378e-07	0.000282583	0.0652767	0.0632005	1	1
EGR1	1	9.85099e-07	0.00028279	0.0653245	0.0632453	1	1
GH1	1	9.85515e-07	0.00028291	0.0653521	0.0632711	1	1
KCNJ5	1	9.90543e-07	0.000284353	0.0656856	0.0635835	1	1
OLFML1	1	9.92236e-07	0.000284839	0.0657978	0.0636886	1	1
ECSIT	1	9.93081e-07	0.000285082	0.0658538	0.0637411	1	1
PHYH	1	9.9586e-07	0.000285879	0.0660381	0.0639136	1	1
PEX11A	1	9.96191e-07	0.000285974	0.0660601	0.0639342	1	1
ENDOD1	1	9.98417e-07	0.000286613	0.0662077	0.0640724	1	1
CCDC94	1	9.98806e-07	0.000286725	0.0662335	0.0640966	1	1
TSPAN31	1	9.9956e-07	0.000286941	0.0662835	0.0641434	1	1
CAC01I	2	5.84214e-06	0.00167709	0.387408	0.0580725	1	1
BRD9	1	1.00064e-06	0.000287251	0.0663551	0.0642104	1	1
IRF2BP1	1	1.00317e-06	0.000287977	0.0665228	0.0643673	1	1
DKK3	1	1.00371e-06	0.000288132	0.0665586	0.0644009	1	1
TAOK3	2	5.85829e-06	0.00168173	0.388479	0.058354	1	1
CALR	1	1.00618e-06	0.000288842	0.0667226	0.0645543	1	1
PHC3	2	5.87672e-06	0.00168702	0.389701	0.0586758	1	1
TADA3	1	1.01204e-06	0.000290525	0.0671114	0.0649181	1	1
CCER1	1	1.01283e-06	0.000290751	0.0671635	0.0649669	1	1
UBE4A	2	5.89382e-06	0.00169193	0.390835	0.0589751	1	1
UBTD2	1	1.01693e-06	0.000291929	0.0674356	0.0652213	1	1
SLX4IP	1	1.01868e-06	0.000292429	0.0675512	0.0653294	1	1
ZNF117	1	1.01903e-06	0.00029253	0.0675745	0.0653511	1	1
ZBTB39	1	1.02175e-06	0.00029331	0.0677547	0.0655196	1	1
MPG	1	1.02315e-06	0.000293713	0.0678476	0.0656065	1	1
HLA-G	1	1.02498e-06	0.000294239	0.0679691	0.06572	1	1
CD300LG	1	1.0251e-06	0.000294274	0.0679772	0.0657276	1	1
SLC16A3	1	1.02564e-06	0.000294428	0.0680129	0.065761	1	1
OSER1	1	1.02599e-06	0.000294528	0.0680361	0.0657826	1	1
DRAP1	1	1.02783e-06	0.000295058	0.0681583	0.0658968	1	1
CCDC105	1	1.02895e-06	0.000295378	0.0682322	0.0659659	1	1
I0	1	1.0298e-06	0.000295624	0.0682891	0.066019	1	1
CABIN1	2	5.94045e-06	0.00170531	0.393927	0.0597935	1	1
SYNC	1	1.03124e-06	0.000296035	0.0683841	0.0661077	1	1
USE1	1	1.03144e-06	0.000296094	0.0683977	0.0661205	1	1
PCDHB11	1	1.03163e-06	0.000296149	0.0684103	0.0661322	1	1
NT5C	1	1.03406e-06	0.000296846	0.0685713	0.0662826	1	1
SIDT1	2	5.95208e-06	0.00170865	0.394698	0.0599982	1	1
ZNF716	1	1.03644e-06	0.00029753	0.0687294	0.0664303	1	1
ENC1	1	1.03757e-06	0.000297854	0.0688043	0.0665002	1	1
STARD6	1	1.04031e-06	0.00029864	0.0689859	0.0666698	1	1
MAMSTR	1	1.04047e-06	0.000298684	0.068996	0.0666792	1	1
ISLR2	1	1.04601e-06	0.000300277	0.069364	0.0670227	1	1
NDUFA12	1	1.04605e-06	0.000300288	0.0693666	0.0670251	1	1
ST8SIA3	1	1.04611e-06	0.000300305	0.0693704	0.0670287	1	1
FOXK1	1	1.0489e-06	0.000301107	0.0695556	0.0672015	1	1
GJA10	1	1.04892e-06	0.000301112	0.0695568	0.0672026	1	1
CTHRC1	1	1.04925e-06	0.000301206	0.0695785	0.0672229	1	1
ANKRD39	1	1.0564e-06	0.000303257	0.0700524	0.067665	1	1
TSPYL1	1	1.06047e-06	0.000304427	0.0703225	0.0679169	1	1
SFRP4	1	1.06057e-06	0.000304455	0.0703291	0.067923	1	1
ARID3C	1	1.06412e-06	0.000305473	0.0705643	0.0681422	1	1
CELA3B	1	1.06516e-06	0.000305774	0.0706338	0.068207	1	1
LGI4	1	1.06571e-06	0.000305932	0.0706703	0.068241	1	1
MS4A2	1	1.06776e-06	0.000306519	0.0708058	0.0683673	1	1
PIAS4	1	1.06902e-06	0.000306882	0.0708896	0.0684454	1	1
CNPY2	1	1.06912e-06	0.000306911	0.0708964	0.0684518	1	1
METTL21C	1	1.07366e-06	0.000308212	0.071197	0.0687318	1	1
CRTAP	1	1.07371e-06	0.000308228	0.0712006	0.0687352	1	1
ZNF436	1	1.07385e-06	0.000308268	0.07121	0.0687439	1	1
TBX1	1	1.07391e-06	0.000308284	0.0712136	0.0687473	1	1
VGLL3	1	1.07558e-06	0.000308764	0.0713245	0.0688506	1	1
RUNX3	1	1.07678e-06	0.000309108	0.0714038	0.0689245	1	1
GRIN3B	1	1.07681e-06	0.000309116	0.0714059	0.0689264	1	1
IRF2BP2	1	1.07823e-06	0.000309526	0.0715006	0.0690145	1	1
PCDHB8	1	1.0787e-06	0.000309659	0.0715313	0.0690432	1	1
TTYH3	1	1.07892e-06	0.000309724	0.0715464	0.0690572	1	1
MYH10	2	6.09621e-06	0.00175003	0.404256	0.0625557	1	1
EMC8	1	1.07954e-06	0.0003099	0.0715869	0.0690949	1	1
CRIP3	1	1.08001e-06	0.000310036	0.0716184	0.0691243	1	1
RGMA	1	1.08284e-06	0.000310848	0.0718059	0.0692988	1	1
SPA17	1	1.08568e-06	0.000311665	0.0719946	0.0694746	1	1
ZNF652	1	1.08575e-06	0.000311685	0.0719991	0.0694787	1	1
RRP8	1	1.08707e-06	0.000312063	0.0720865	0.06956	1	1
KEL	2	6.12506e-06	0.00175831	0.406169	0.063072	1	1
KCNC3	1	1.09032e-06	0.000312995	0.0723019	0.0697605	1	1
CTAGE1	1	1.09093e-06	0.000313171	0.0723426	0.0697984	1	1
DMWD	1	1.0918e-06	0.000313421	0.0724002	0.069852	1	1
CDC37	1	1.09181e-06	0.000313424	0.0724009	0.0698526	1	1
FABP2	1	1.09647e-06	0.00031476	0.0727096	0.0701398	1	1
ZNF846	1	1.09714e-06	0.000314954	0.0727544	0.0701815	1	1
SLC2A10	1	1.09915e-06	0.000315532	0.0728878	0.0703056	1	1
SKA3	1	1.10012e-06	0.000315809	0.0729518	0.0703651	1	1
CAPN14	1	1.10079e-06	0.000316002	0.0729965	0.0704066	1	1
ZNF165	1	1.10299e-06	0.000316632	0.073142	0.0705419	1	1
FAM47A	1	1.1053e-06	0.000317297	0.0732956	0.0706848	1	1
SERPI012	1	1.10718e-06	0.000317836	0.0734201	0.0708005	1	1
SRF	1	1.10916e-06	0.000318406	0.0735517	0.0709227	1	1
GALM	1	1.11164e-06	0.000319115	0.0737157	0.0710751	1	1
ZNF479	1	1.11226e-06	0.000319295	0.0737571	0.0711137	1	1
EDC4	2	6.20331e-06	0.00178077	0.411358	0.0644799	1	1
FAM71A	1	1.11403e-06	0.000319802	0.0738743	0.0712225	1	1
PTCHD1	1	1.11508e-06	0.000320102	0.0739436	0.0712869	1	1
EVPL	2	6.21397e-06	0.00178383	0.412065	0.0646724	1	1
ZNF559	1	1.12011e-06	0.000321547	0.0742774	0.071597	1	1
CD33	1	1.12368e-06	0.000322573	0.0745145	0.0718171	1	1
WIPF3	1	1.12672e-06	0.000323445	0.0747159	0.0720041	1	1
RAB1B	1	1.12783e-06	0.000323765	0.0747896	0.0720726	1	1
FBXO17	1	1.12921e-06	0.00032416	0.074881	0.0721574	1	1
TMEM109	1	1.13021e-06	0.000324446	0.074947	0.0722186	1	1
SARM1	1	1.13104e-06	0.000324685	0.0750023	0.0722699	1	1
AVPR1B	1	1.13139e-06	0.000324787	0.0750257	0.0722917	1	1
AK0	2	6.26253e-06	0.00179777	0.415285	0.0655521	1	1
HAUS3	1	1.13246e-06	0.000325093	0.0750964	0.0723573	1	1
CACNG3	1	1.13646e-06	0.000326242	0.075362	0.0726037	1	1
PDPK1	1	1.14114e-06	0.000327584	0.075672	0.0728912	1	1
KRT13	1	1.14136e-06	0.000327648	0.0756867	0.0729049	1	1
AGPAT1	1	1.14257e-06	0.000327994	0.0757666	0.072979	1	1
BOD1	1	1.14284e-06	0.000328072	0.0757846	0.0729957	1	1
DENND4A	2	6.30811e-06	0.00181085	0.418307	0.0663816	1	1
HYLS1	1	1.14685e-06	0.000329223	0.0760505	0.0732422	1	1
TEKT5	1	1.1484e-06	0.000329668	0.0761533	0.0733375	1	1
DYDC1	1	1.14977e-06	0.000330063	0.0762446	0.0734221	1	1
AH0K2	2	6.3259e-06	0.00181596	0.419488	0.0667064	1	1
TRIM15	1	1.15253e-06	0.000330854	0.0764273	0.0735914	1	1
ADAP1	1	1.15713e-06	0.000332174	0.0767323	0.073874	1	1
ZNF571	1	1.15887e-06	0.000332675	0.076848	0.0739813	1	1
DMXL1	3	1.35282e-05	0.0038835	0.897089	0.0620258	1	1
ATP6AP1L	1	1.16103e-06	0.000333294	0.0769909	0.0741136	1	1
ZNF18	1	1.1653e-06	0.000334519	0.0772739	0.0743757	1	1
ANKS1B	2	6.36746e-06	0.00182789	0.422243	0.067467	1	1
GBX2	1	1.16718e-06	0.00033506	0.077399	0.0744915	1	1
SH3BP2	1	1.16753e-06	0.000335161	0.0774221	0.0745129	1	1
BCL2L11	1	1.17059e-06	0.00033604	0.0776252	0.0747009	1	1
WIPI2	1	1.17143e-06	0.000336279	0.0776805	0.0747521	1	1
NCF4	1	1.1723e-06	0.000336528	0.077738	0.0748053	1	1
ACAD10	2	6.39274e-06	0.00183515	0.423919	0.067931	1	1
FSD1	1	1.17471e-06	0.000337222	0.0778983	0.0749536	1	1
PANK2	1	1.17642e-06	0.000337711	0.0780112	0.0750582	1	1
PLXNB1	2	6.40128e-06	0.0018376	0.424486	0.068088	1	1
MFNG	1	1.1772e-06	0.000337936	0.0780633	0.0751063	1	1
RPUSD2	1	1.17864e-06	0.000338351	0.078159	0.0751949	1	1
DGCR2	1	1.18191e-06	0.000339289	0.0783758	0.0753954	1	1
GCAT	1	1.18341e-06	0.000339718	0.0784749	0.075487	1	1
RAB5B	1	1.18393e-06	0.000339868	0.0785094	0.075519	1	1
PCDHB10	1	1.18457e-06	0.000340051	0.0785517	0.0755581	1	1
BRCA2	2	6.42694e-06	0.00184497	0.426188	0.0685606	1	1
TK1	1	1.1854e-06	0.000340291	0.0786071	0.0756093	1	1
JPH4	1	1.18563e-06	0.000340357	0.0786225	0.0756236	1	1
TRIM22	1	1.18779e-06	0.000340977	0.0787657	0.075756	1	1
IL21	1	1.18783e-06	0.000340988	0.0787682	0.0757582	1	1
CBX4	1	1.18801e-06	0.000341041	0.0787804	0.0757696	1	1
KCNMB1	1	1.18888e-06	0.000341288	0.0788375	0.0758224	1	1
VSTM4	1	1.19023e-06	0.000341677	0.0789274	0.0759055	1	1
ACY3	1	1.19108e-06	0.000341921	0.0789838	0.0759575	1	1
CREBBP	2	6.45566e-06	0.00185321	0.428092	0.0690908	1	1
SDCBP	1	1.19539e-06	0.000343159	0.0792696	0.0762218	1	1
BRIX1	1	1.19672e-06	0.000343541	0.0793579	0.0763033	1	1
DDOST	1	1.20142e-06	0.000344889	0.0796694	0.0765911	1	1
MPEG1	1	1.20225e-06	0.000345128	0.0797246	0.0766421	1	1
GKN2	1	1.20226e-06	0.000345129	0.0797248	0.0766423	1	1
STOML3	1	1.2046e-06	0.000345803	0.0798806	0.0767861	1	1
LYG2	1	1.20613e-06	0.00034624	0.0799815	0.0768794	1	1
HAS1	1	1.2068e-06	0.000346434	0.0800262	0.0769207	1	1
CCDC87	1	1.20732e-06	0.000346582	0.0800605	0.0769523	1	1
KLHL31	1	1.20764e-06	0.000346675	0.0800819	0.0769721	1	1
IFT80	2	6.50131e-06	0.00186632	0.431119	0.0699362	1	1
WRNIP1	1	1.21005e-06	0.000347367	0.0802419	0.0771198	1	1
SLC35B2	1	1.21125e-06	0.00034771	0.0803211	0.0771929	1	1
FOXH1	1	1.21326e-06	0.000348288	0.0804545	0.0773161	1	1
DPH6	1	1.2136e-06	0.000348386	0.0804772	0.077337	1	1
CDR2	1	1.21397e-06	0.000348491	0.0805014	0.0773594	1	1
MIIP	1	1.2149e-06	0.00034876	0.0805635	0.0774166	1	1
E4F1	1	1.21517e-06	0.000348836	0.080581	0.0774328	1	1
DYRK2	1	1.21572e-06	0.000348995	0.0806178	0.0774667	1	1
WFS1	1	1.22228e-06	0.000350876	0.0810524	0.0778678	1	1
PPIC	1	1.22395e-06	0.000351355	0.0811631	0.0779698	1	1
DLX2	1	1.22439e-06	0.000351482	0.0811924	0.0779968	1	1
STYK1	1	1.22554e-06	0.000351813	0.0812688	0.0780673	1	1
HOXD3	1	1.22577e-06	0.000351879	0.081284	0.0780813	1	1
NGFR	1	1.22589e-06	0.000351912	0.0812918	0.0780885	1	1
S100PBP	1	1.22823e-06	0.000352585	0.081447	0.0782317	1	1
KLHL40	1	1.22957e-06	0.00035297	0.0815361	0.0783139	1	1
CREG1	1	1.2304e-06	0.000353207	0.0815908	0.0783643	1	1
EGFL8	1	1.23304e-06	0.000353966	0.0817661	0.0785259	1	1
DPH1	1	1.23327e-06	0.000354033	0.0817816	0.0785401	1	1
CLN5	1	1.23671e-06	0.000355021	0.0820098	0.0787505	1	1
FBXO4	1	1.2382e-06	0.000355448	0.0821084	0.0788414	1	1
RAB40B	1	1.2383e-06	0.000355477	0.0821151	0.0788475	1	1
DVL1	1	1.23975e-06	0.000355892	0.0822111	0.0789359	1	1
HSD17B8	1	1.24221e-06	0.000356598	0.0823741	0.0790862	1	1
PKHD1	3	1.39201e-05	0.00399602	0.92308	0.066345	1	1
PTX3	1	1.2436e-06	0.000356996	0.0824661	0.0791709	1	1
GSTP1	1	1.24413e-06	0.00035715	0.0825016	0.0792036	1	1
PSMA7	1	1.246e-06	0.000357686	0.0826254	0.0793176	1	1
CHRNB1	1	1.24649e-06	0.000357828	0.0826582	0.0793478	1	1
CD109	2	6.62778e-06	0.00190262	0.439506	0.0722962	1	1
ZNF429	1	1.25196e-06	0.000359397	0.0830207	0.0796816	1	1
KIAA1107	1	1.25252e-06	0.000359558	0.0830579	0.0797159	1	1
PYCR1	1	1.25439e-06	0.000360094	0.0831817	0.0798298	1	1
GPR83	1	1.25494e-06	0.000360252	0.0832183	0.0798635	1	1
ATF1	1	1.2562e-06	0.000360616	0.0833022	0.0799408	1	1
TBC1D30	1	1.25649e-06	0.000360697	0.0833209	0.079958	1	1
FEM1C	1	1.25657e-06	0.000360721	0.0833267	0.0799633	1	1
STK33	1	1.25915e-06	0.000361462	0.0834977	0.0801207	1	1
NUFIP2	1	1.26166e-06	0.000362181	0.0836638	0.0802735	1	1
ARHGEF17	2	6.65839e-06	0.00191141	0.441535	0.0728711	1	1
ZNF438	1	1.264e-06	0.000362854	0.0838192	0.0804165	1	1
BEND7	1	1.26416e-06	0.0003629	0.0838298	0.0804263	1	1
TKTL2	1	1.26614e-06	0.000363468	0.083961	0.0805469	1	1
PCDHB1	1	1.26621e-06	0.000363488	0.0839657	0.0805512	1	1
PYGO2	1	1.26696e-06	0.000363702	0.0840152	0.0805968	1	1
PRELP	1	1.2686e-06	0.000364174	0.0841243	0.0806971	1	1
CYHR1	1	1.2709e-06	0.000364835	0.0842768	0.0808373	1	1
SERHL2	1	1.27205e-06	0.000365163	0.0843527	0.0809071	1	1
COL10A1	1	1.27308e-06	0.000365462	0.0844216	0.0809705	1	1
VASH1	1	1.27466e-06	0.000365913	0.084526	0.0810664	1	1
CYLC1	1	1.27621e-06	0.000366359	0.084629	0.0811611	1	1
SDHB	1	1.27647e-06	0.000366434	0.0846462	0.0811769	1	1
RAVER1	1	1.27708e-06	0.000366609	0.0846868	0.0812142	1	1
NUDCD2	1	1.27798e-06	0.000366867	0.0847462	0.0812688	1	1
TM2D1	1	1.27805e-06	0.000366888	0.0847512	0.0812734	1	1
SCGN	1	1.27822e-06	0.000366935	0.0847619	0.0812833	1	1
ZNF541	1	1.27836e-06	0.000366977	0.0847717	0.0812923	1	1
NT5C3B	1	1.27899e-06	0.000367157	0.0848134	0.0813306	1	1
SIGLEC9	1	1.28023e-06	0.000367512	0.0848954	0.0814059	1	1
EHD1	1	1.28112e-06	0.000367769	0.0849546	0.0814604	1	1
ZNF461	1	1.28333e-06	0.000368402	0.0851008	0.0815947	1	1
IDUA	1	1.28556e-06	0.000369044	0.0852492	0.081731	1	1
AWAT2	1	1.28563e-06	0.000369064	0.0852537	0.0817351	1	1
TULP3	1	1.2879e-06	0.000369715	0.0854042	0.0818734	1	1
CNGA4	1	1.28832e-06	0.000369834	0.0854317	0.0818987	1	1
BBS12	1	1.28965e-06	0.000370216	0.0855198	0.0819796	1	1
UTP14C	1	1.29164e-06	0.000370788	0.085652	0.082101	1	1
TPD52	1	1.29293e-06	0.000371158	0.0857375	0.0821795	1	1
NEURL1B	1	1.29346e-06	0.00037131	0.0857727	0.0822118	1	1
KCNK4	1	1.29639e-06	0.000372152	0.0859671	0.0823902	1	1
COLEC12	1	1.29651e-06	0.000372185	0.0859748	0.0823974	1	1
EPM2AIP1	1	1.30056e-06	0.000373348	0.0862433	0.0826438	1	1
WDR24	1	1.30172e-06	0.000373682	0.0863206	0.0827147	1	1
ZNF30	1	1.30218e-06	0.000373814	0.086351	0.0827426	1	1
SLC1A1	1	1.30287e-06	0.000374011	0.0863966	0.0827844	1	1
GCDH	1	1.30392e-06	0.000374314	0.0864665	0.0828486	1	1
TCF3	1	1.30641e-06	0.000375029	0.0866318	0.0830002	1	1
PTGES3	1	1.30814e-06	0.000375526	0.0867465	0.0831055	1	1
ZNF799	1	1.3092e-06	0.000375829	0.0868165	0.0831696	1	1
ARHGAP4	2	6.81661e-06	0.00195683	0.452027	0.075867	1	1
BEND4	1	1.31598e-06	0.000377775	0.087266	0.0835819	1	1
DMRTC2	1	1.31839e-06	0.000378466	0.0874257	0.0837282	1	1
BSN	2	6.82678e-06	0.00195975	0.452702	0.0760608	1	1
ZNF471	1	1.31926e-06	0.000378717	0.0874836	0.0837813	1	1
EXOSC8	1	1.32005e-06	0.000378944	0.087536	0.0838293	1	1
CCDC24	1	1.32246e-06	0.000379636	0.0876959	0.0839759	1	1
ZNF419	1	1.32259e-06	0.000379672	0.0877042	0.0839834	1	1
RNMT	1	1.32591e-06	0.000380626	0.0879247	0.0841855	1	1
GLG1	2	6.85449e-06	0.0019677	0.45454	0.0765901	1	1
PSG2	1	1.32992e-06	0.000381777	0.0881906	0.0844291	1	1
PRDM6	1	1.3301e-06	0.000381828	0.0882022	0.0844397	1	1
MAP6	1	1.33263e-06	0.000382556	0.0883705	0.0845939	1	1
CSRNP2	1	1.33666e-06	0.000383713	0.0886376	0.0848384	1	1
LUC7L	1	1.33813e-06	0.000384133	0.0887348	0.0849274	1	1
PDCL3	1	1.33821e-06	0.000384156	0.0887401	0.0849323	1	1
RBBP7	1	1.34026e-06	0.000384745	0.0888761	0.0850567	1	1
OGG1	1	1.34107e-06	0.000384979	0.0889301	0.0851061	1	1
PDIA6	1	1.34134e-06	0.000385057	0.0889481	0.0851226	1	1
BTN2A1	1	1.34327e-06	0.00038561	0.0890759	0.0852396	1	1
ZNF518B	1	1.34493e-06	0.000386085	0.0891857	0.0853401	1	1
WDR3	2	6.90513e-06	0.00198224	0.457897	0.07756	1	1
SERPINB2	1	1.34647e-06	0.000386528	0.089288	0.0854337	1	1
LHX5	1	1.35091e-06	0.000387802	0.0895822	0.0857028	1	1
SLC2A4	1	1.35308e-06	0.000388426	0.0897265	0.0858348	1	1
PARVA	1	1.35478e-06	0.000388913	0.0898388	0.0859375	1	1
0RFL	1	1.35714e-06	0.000389592	0.0899958	0.086081	1	1
ZNF564	1	1.3593e-06	0.000390211	0.0901388	0.0862117	1	1
CCDC120	1	1.35964e-06	0.000390309	0.0901614	0.0862324	1	1
IRF3	1	1.36115e-06	0.000390741	0.0902612	0.0863236	1	1
VTCN1	1	1.36146e-06	0.000390831	0.0902819	0.0863425	1	1
MIER2	1	1.36175e-06	0.000390914	0.0903012	0.0863602	1	1
KRT40	1	1.36407e-06	0.000391582	0.0904554	0.0865011	1	1
CAB39L	1	1.36462e-06	0.000391739	0.0904917	0.0865342	1	1
SPATA21	1	1.36486e-06	0.000391809	0.0905078	0.086549	1	1
ZNF3	1	1.36598e-06	0.000392129	0.0905817	0.0866165	1	1
TUBB4B	1	1.36653e-06	0.000392287	0.0906183	0.0866499	1	1
COPZ1	1	1.36689e-06	0.00039239	0.090642	0.0866716	1	1
TMEM26	1	1.36754e-06	0.000392576	0.0906852	0.0867111	1	1
ZIC1	1	1.37021e-06	0.000393343	0.0908623	0.0868729	1	1
MAP2K3	1	1.37164e-06	0.000393753	0.090957	0.0869594	1	1
EF04	1	1.37183e-06	0.000393807	0.0909694	0.0869707	1	1
ZNF317	1	1.37208e-06	0.000393881	0.0909865	0.0869864	1	1
SNRNP35	1	1.37353e-06	0.000394297	0.0910827	0.0870742	1	1
RBCK1	1	1.37364e-06	0.000394329	0.0910899	0.0870808	1	1
RAG1	1	1.37718e-06	0.000395343	0.0913243	0.0872948	1	1
CAMKK1	1	1.37727e-06	0.000395369	0.0913303	0.0873003	1	1
MLYCD	1	1.37802e-06	0.000395585	0.0913802	0.0873458	1	1
TRIM10	1	1.37925e-06	0.000395939	0.0914618	0.0874203	1	1
TNFRSF10A	1	1.38027e-06	0.000396232	0.0915296	0.0874822	1	1
TIPIN	1	1.38037e-06	0.000396261	0.0915363	0.0874884	1	1
UBR4	3	1.45556e-05	0.00417846	0.965224	0.0736321	1	1
PMM1	1	1.38146e-06	0.000396572	0.0916081	0.0875539	1	1
SERPINB4	1	1.38618e-06	0.000397927	0.0919211	0.0878395	1	1
GPRASP2	1	1.3883e-06	0.000398537	0.0920619	0.0879681	1	1
CBFB	1	1.38903e-06	0.000398747	0.0921104	0.0880123	1	1
PSG5	1	1.3892e-06	0.000398796	0.0921219	0.0880227	1	1
MMP11	1	1.38922e-06	0.0003988	0.0921228	0.0880236	1	1
DKK2	1	1.38922e-06	0.000398802	0.0921232	0.088024	1	1
ZSCAN31	1	1.39153e-06	0.000399462	0.0922758	0.0881632	1	1
SLITRK6	1	1.39872e-06	0.000401527	0.0927528	0.0885982	1	1
LRRTM2	1	1.39925e-06	0.000401681	0.0927883	0.0886306	1	1
TAS1R2	1	1.40191e-06	0.000402443	0.0929644	0.0887911	1	1
GABRG3	1	1.40324e-06	0.000402826	0.0930529	0.0888718	1	1
CHMP7	1	1.40328e-06	0.000402838	0.0930555	0.0888741	1	1
LRRC8B	1	1.40352e-06	0.000402904	0.0930709	0.0888881	1	1
RAB11FIP5	1	1.40461e-06	0.000403217	0.0931432	0.0889541	1	1
TMEM106C	1	1.40546e-06	0.000403464	0.0932001	0.089006	1	1
ZNF254	1	1.40673e-06	0.000403827	0.093284	0.0890824	1	1
TP73	1	1.41106e-06	0.000405069	0.0935709	0.0893438	1	1
DDAH1	1	1.41164e-06	0.000405236	0.0936095	0.089379	1	1
CDK11A	1	1.41303e-06	0.000405635	0.0937017	0.089463	1	1
TMEM143	1	1.41409e-06	0.00040594	0.0937721	0.0895271	1	1
PPARA	1	1.4146e-06	0.000406086	0.0938059	0.0895578	1	1
GSPT1	1	1.41563e-06	0.000406381	0.0938741	0.08962	1	1
RCE1	1	1.41589e-06	0.000406457	0.0938917	0.089636	1	1
MMP25	1	1.41631e-06	0.000406576	0.0939192	0.089661	1	1
TR0U1AP	1	1.41725e-06	0.000406848	0.0939819	0.0897181	1	1
ZMYND12	1	1.42009e-06	0.000407662	0.0941699	0.0898894	1	1
KRT9	1	1.42026e-06	0.00040771	0.0941809	0.0898994	1	1
DDI2	1	1.42105e-06	0.000407937	0.0942335	0.0899472	1	1
CELF2	1	1.4219e-06	0.000408181	0.0942899	0.0899986	1	1
FAM83G	1	1.42198e-06	0.000408205	0.0942954	0.0900036	1	1
ZFP64	1	1.42622e-06	0.000409422	0.0945765	0.0902595	1	1
TMEM79	1	1.42646e-06	0.000409489	0.094592	0.0902736	1	1
FAM192A	1	1.42663e-06	0.00040954	0.0946037	0.0902842	1	1
TTI2	1	1.43091e-06	0.000410769	0.0948877	0.0905427	1	1
SLC2A11	1	1.43094e-06	0.000410777	0.0948895	0.0905443	1	1
SLC7A1	1	1.43119e-06	0.000410848	0.0949058	0.0905591	1	1
CAP2	1	1.4313e-06	0.000410881	0.0949135	0.0905662	1	1
PCDHB15	1	1.43355e-06	0.000411525	0.0950623	0.0907015	1	1
LGI3	1	1.43496e-06	0.00041193	0.0951557	0.0907865	1	1
SERINC2	1	1.43606e-06	0.000412245	0.0952287	0.0908529	1	1
SCIN	1	1.43744e-06	0.000412642	0.0953204	0.0909363	1	1
KRT7	1	1.44032e-06	0.00041347	0.0955117	0.0911102	1	1
DACT1	1	1.44113e-06	0.000413701	0.095565	0.0911587	1	1
KMT2A	3	1.48309e-05	0.00425747	0.983476	0.0768942	1	1
ATF3	1	1.44558e-06	0.000414979	0.09586	0.0914269	1	1
ZNF281	1	1.44588e-06	0.000415067	0.0958804	0.0914454	1	1
DOK1	1	1.44705e-06	0.000415402	0.095958	0.0915159	1	1
ZNF596	1	1.44777e-06	0.000415607	0.0960052	0.0915588	1	1
PI4KA	2	7.20767e-06	0.00206909	0.47796	0.0834347	1	1
ARHGAP10	2	7.20849e-06	0.00206933	0.478014	0.0834509	1	1
ARMC6	1	1.45372e-06	0.000417317	0.0964003	0.0919178	1	1
CLDN18	1	1.45856e-06	0.000418706	0.0967212	0.0922093	1	1
GGH	1	1.45857e-06	0.000418708	0.0967214	0.0922095	1	1
RNF112	1	1.46264e-06	0.000419878	0.0969918	0.092455	1	1
NOV	1	1.46649e-06	0.000420981	0.0972466	0.0926864	1	1
ASB16	1	1.46793e-06	0.000421395	0.0973422	0.0927731	1	1
RSPH1	1	1.46887e-06	0.000421665	0.0974047	0.0928298	1	1
ARHGEF39	1	1.47262e-06	0.000422741	0.0976531	0.0930553	1	1
SPNS1	1	1.47393e-06	0.000423119	0.0977404	0.0931344	1	1
HVCN1	1	1.4755e-06	0.000423569	0.0978443	0.0932288	1	1
SNX16	1	1.47592e-06	0.00042369	0.0978723	0.0932542	1	1
CCDC102A	1	1.47952e-06	0.000424723	0.0981109	0.0934706	1	1
SULT1E1	1	1.48041e-06	0.000424978	0.0981699	0.093524	1	1
MOSPD2	1	1.48126e-06	0.000425223	0.0982266	0.0935754	1	1
SMYD4	1	1.48193e-06	0.000425415	0.098271	0.0936157	1	1
IKZF3	1	1.4856e-06	0.000426468	0.0985141	0.0938362	1	1
UNC5CL	1	1.4858e-06	0.000426524	0.098527	0.0938479	1	1
STK17A	1	1.48749e-06	0.000427011	0.0986395	0.0939498	1	1
ZNF33A	1	1.48836e-06	0.000427259	0.0986969	0.0940019	1	1
NLRP6	1	1.48955e-06	0.000427602	0.0987761	0.0940736	1	1
SNIP1	1	1.49221e-06	0.000428366	0.0989525	0.0942335	1	1
MAPK6	1	1.49246e-06	0.000428437	0.098969	0.0942484	1	1
KMT2E	2	7.33296e-06	0.00210506	0.486268	0.0859064	1	1
ZNF33B	1	1.49474e-06	0.000429091	0.09912	0.0943852	1	1
ARHGAP23	1	1.49669e-06	0.000429651	0.0992493	0.0945024	1	1
KCNMB2	1	1.49693e-06	0.00042972	0.0992652	0.0945168	1	1
KP07	1	1.49821e-06	0.000430086	0.09935	0.0945936	1	1
TOR1B	1	1.49827e-06	0.000430106	0.0993544	0.0945976	1	1
ADAM30	1	1.49828e-06	0.000430107	0.0993547	0.0945978	1	1
CHR04	1	1.50516e-06	0.000432082	0.0998108	0.0950109	1	1
KRT25	1	1.50669e-06	0.000432522	0.0999125	0.095103	1	1
SHMT1	1	1.50875e-06	0.000433114	0.100049	0.0952269	1	1
KRT6C	1	1.50943e-06	0.000433309	0.100094	0.0952676	1	1
ACAA2	1	1.5096e-06	0.000433358	0.100106	0.0952779	1	1
ERG	1	1.51238e-06	0.000434156	0.10029	0.0954446	1	1
TRMT6	1	1.51384e-06	0.000434575	0.100387	0.0955323	1	1
GALNT18	1	1.52287e-06	0.000437167	0.100986	0.096074	1	1
NR4A1	1	1.52372e-06	0.000437412	0.101042	0.096125	1	1
MED12L	3	1.51891e-05	0.00436029	1.00723	0.0812329	1	1
GABRB3	1	1.5278e-06	0.000438583	0.101313	0.0963696	1	1
CDH18	1	1.53015e-06	0.000439258	0.101469	0.0965105	1	1
TRMT5	1	1.53112e-06	0.000439535	0.101532	0.0965683	1	1
EPYC	1	1.53144e-06	0.000439626	0.101554	0.0965875	1	1
IGSF9	2	7.45682e-06	0.00214061	0.494482	0.0883715	1	1
BTBD6	1	1.53973e-06	0.000442007	0.102104	0.0970844	1	1
ZNF774	1	1.54104e-06	0.000442383	0.102191	0.0971629	1	1
ACAP3	1	1.5425e-06	0.000442803	0.102288	0.0972505	1	1
BTN2A2	1	1.54306e-06	0.000442963	0.102324	0.0972838	1	1
HTRA4	1	1.54431e-06	0.000443321	0.102407	0.0973586	1	1
LILRA6	1	1.54467e-06	0.000443424	0.102431	0.0973799	1	1
BCL11B	1	1.54735e-06	0.000444195	0.102609	0.0975408	1	1
SPRED2	1	1.5477e-06	0.000444294	0.102632	0.0975616	1	1
TXNL1	1	1.5477e-06	0.000444296	0.102632	0.0975619	1	1
KRT76	1	1.54916e-06	0.000444715	0.102729	0.0976493	1	1
AGPAT3	1	1.54988e-06	0.000444922	0.102777	0.0976924	1	1
CELSR1	2	7.48744e-06	0.0021494	0.496512	0.088984	1	1
LCN1	1	1.55003e-06	0.000444962	0.102786	0.0977009	1	1
CHMP2B	1	1.5505e-06	0.000445098	0.102818	0.0977292	1	1
SAMD8	1	1.552e-06	0.00044553	0.102917	0.0978192	1	1
CDKL1	1	1.55201e-06	0.000445531	0.102918	0.0978195	1	1
MGRN1	1	1.55442e-06	0.000446223	0.103077	0.0979637	1	1
ZNF133	1	1.55522e-06	0.000446455	0.103131	0.098012	1	1
MICALL2	1	1.55549e-06	0.000446532	0.103149	0.0980282	1	1
FAM155A	1	1.55747e-06	0.000447098	0.10328	0.0981462	1	1
RSAD1	1	1.55828e-06	0.000447331	0.103334	0.0981947	1	1
ZNF582	1	1.56275e-06	0.000448615	0.10363	0.0984623	1	1
CYBRD1	1	1.56299e-06	0.000448684	0.103646	0.0984766	1	1
ANKDD1B	1	1.5648e-06	0.000449205	0.103766	0.098585	1	1
TMOD2	1	1.56482e-06	0.00044921	0.103767	0.0985861	1	1
XXYLT1	1	1.56526e-06	0.000449336	0.103797	0.0986123	1	1
GSR	1	1.56567e-06	0.000449454	0.103824	0.098637	1	1
PICK1	1	1.56576e-06	0.00044948	0.10383	0.0986424	1	1
ZNF700	1	1.56588e-06	0.000449514	0.103838	0.0986496	1	1
MARS2	1	1.56773e-06	0.000450044	0.10396	0.0987599	1	1
0PSA	1	1.56871e-06	0.000450327	0.104026	0.0988189	1	1
MRPL37	1	1.57379e-06	0.000451785	0.104362	0.0991224	1	1
PMVK	1	1.57436e-06	0.000451948	0.1044	0.0991563	1	1
ERMAP	1	1.57684e-06	0.000452661	0.104565	0.0993048	1	1
CARNS1	1	1.57873e-06	0.000453202	0.10469	0.0994174	1	1
APBB1	1	1.57894e-06	0.000453263	0.104704	0.0994301	1	1
TOPAZ1	1	1.57912e-06	0.000453315	0.104716	0.0994409	1	1
CYP2A6	1	1.58112e-06	0.000453888	0.104848	0.0995601	1	1
ABAT	1	1.58189e-06	0.000454109	0.104899	0.0996062	1	1
NHSL1	1	1.58636e-06	0.000455393	0.105196	0.0998732	1	1
ENDOU	1	1.58929e-06	0.000456235	0.10539	0.100048	1	1
RNF207	1	1.59334e-06	0.000457397	0.105659	0.10029	1	1
TCP11L1	1	1.59345e-06	0.00045743	0.105666	0.100297	1	1
INSC	1	1.59555e-06	0.000458031	0.105805	0.100422	1	1
SP4	1	1.59603e-06	0.00045817	0.105837	0.100451	1	1
ZNF665	1	1.59659e-06	0.00045833	0.105874	0.100484	1	1
IBA57	1	1.59711e-06	0.000458479	0.105909	0.100515	1	1
ZNF143	1	1.59809e-06	0.00045876	0.105974	0.100573	1	1
CCNI2	1	1.6e-06	0.00045931	0.106101	0.100688	1	1
TBKBP1	1	1.60157e-06	0.000459759	0.106204	0.100781	1	1
TCEA1	1	1.60224e-06	0.000459952	0.106249	0.100821	1	1
SPAG6	1	1.60272e-06	0.000460089	0.106281	0.10085	1	1
PDHB	1	1.60414e-06	0.000460497	0.106375	0.100935	1	1
RBP3	1	1.6066e-06	0.000461203	0.106538	0.101081	1	1
CA3	1	1.6081e-06	0.000461635	0.106638	0.101171	1	1
LOXHD1	1	1.60873e-06	0.000461814	0.106679	0.101208	1	1
MUM1	1	1.60887e-06	0.000461854	0.106688	0.101216	1	1
RFX2	1	1.60903e-06	0.0004619	0.106699	0.101226	1	1
TCN2	1	1.61008e-06	0.000462202	0.106769	0.101289	1	1
ZNF814	1	1.6103e-06	0.000462266	0.106784	0.101302	1	1
PSMD7	1	1.61054e-06	0.000462334	0.106799	0.101316	1	1
CREB5	1	1.61314e-06	0.000463081	0.106972	0.101471	1	1
REPIN1	1	1.61353e-06	0.000463191	0.106997	0.101494	1	1
MBOAT2	1	1.61377e-06	0.000463261	0.107013	0.101508	1	1
IGFBP5	1	1.62001e-06	0.000465053	0.107427	0.101881	1	1
TOX3	1	1.6213e-06	0.000465423	0.107513	0.101957	1	1
KRT8	1	1.62446e-06	0.000466329	0.107722	0.102145	1	1
EPS8L2	1	1.62449e-06	0.000466338	0.107724	0.102147	1	1
IF0R1	1	1.62629e-06	0.000466857	0.107844	0.102255	1	1
PHKG2	1	1.62794e-06	0.000467328	0.107953	0.102353	1	1
RND3	1	1.63078e-06	0.000468143	0.108141	0.102522	1	1
FAM149B1	1	1.63083e-06	0.000468159	0.108145	0.102525	1	1
SLITRK1	1	1.63126e-06	0.000468283	0.108173	0.102551	1	1
KAT0L1	1	1.63306e-06	0.000468798	0.108292	0.102658	1	1
SLC17A6	1	1.63655e-06	0.000469801	0.108524	0.102865	1	1
SLC25A20	1	1.63885e-06	0.000470461	0.108676	0.103002	1	1
DTWD2	1	1.64243e-06	0.000471487	0.108914	0.103215	1	1
XPA	1	1.64572e-06	0.000472432	0.109132	0.103411	1	1
TOR1A	1	1.65217e-06	0.000474286	0.10956	0.103795	1	1
ZKSCAN8	1	1.65419e-06	0.000474864	0.109694	0.103915	1	1
HEATR5B	2	7.77686e-06	0.00223249	0.515704	0.0948364	1	1
PRDM13	1	1.6558e-06	0.000475327	0.109801	0.104011	1	1
YARS2	1	1.6562e-06	0.000475442	0.109827	0.104034	1	1
CHN2	1	1.65806e-06	0.000475975	0.10995	0.104145	1	1
TBX2	1	1.65856e-06	0.00047612	0.109984	0.104175	1	1
NPSR1	1	1.66148e-06	0.000476958	0.110177	0.104348	1	1
FBXL5	1	1.66167e-06	0.000477013	0.11019	0.10436	1	1
NRCAM	2	7.79627e-06	0.00223806	0.516992	0.0952329	1	1
RXRB	1	1.66359e-06	0.000477563	0.110317	0.104473	1	1
THSD1	1	1.66502e-06	0.000477973	0.110412	0.104558	1	1
FBL	1	1.6661e-06	0.000478283	0.110483	0.104622	1	1
DHODH	1	1.667e-06	0.000478542	0.110543	0.104676	1	1
KHSRP	1	1.6674e-06	0.000478657	0.11057	0.1047	1	1
ARHGAP32	2	7.82868e-06	0.00224736	0.519141	0.0958958	1	1
ZNF395	1	1.67626e-06	0.000481199	0.111157	0.105226	1	1
FBRS	1	1.67758e-06	0.00048158	0.111245	0.105305	1	1
SIGLEC8	1	1.67988e-06	0.000482239	0.111397	0.105441	1	1
MINPP1	1	1.68013e-06	0.000482311	0.111414	0.105456	1	1
ACTR3C	1	1.68042e-06	0.000482393	0.111433	0.105473	1	1
NDUFAF7	1	1.68086e-06	0.000482522	0.111463	0.105499	1	1
SLC34A2	1	1.6871e-06	0.000484313	0.111876	0.105869	1	1
SUMO1	1	1.68791e-06	0.000484546	0.11193	0.105917	1	1
MATK	1	1.6883e-06	0.000484656	0.111956	0.10594	1	1
PRMT1	1	1.6884e-06	0.000484687	0.111963	0.105947	1	1
LSM14A	1	1.69053e-06	0.000485295	0.112103	0.106072	1	1
SYT3	1	1.69109e-06	0.000485457	0.112141	0.106106	1	1
ZNF221	1	1.69194e-06	0.000485703	0.112197	0.106157	1	1
STK38L	1	1.69694e-06	0.000487135	0.112528	0.106452	1	1
KEAP1	1	1.69782e-06	0.000487388	0.112587	0.106505	1	1
CYP2B6	1	1.69796e-06	0.000487431	0.112596	0.106513	1	1
KRT71	1	1.69955e-06	0.000487885	0.112701	0.106607	1	1
MATN4	1	1.69992e-06	0.000487993	0.112726	0.10663	1	1
LONRF1	1	1.7054e-06	0.000489565	0.11309	0.106954	1	1
FSHR	1	1.7062e-06	0.000489794	0.113142	0.107001	1	1
RTN1	1	1.71087e-06	0.000491136	0.113453	0.107278	1	1
REXO1	1	1.71261e-06	0.000491636	0.113568	0.107381	1	1
TEKT4	1	1.71438e-06	0.000492142	0.113685	0.107486	1	1
ADAP2	1	1.72026e-06	0.00049383	0.114075	0.107834	1	1
TGM6	1	1.72362e-06	0.000494796	0.114298	0.108033	1	1
AP3M1	1	1.72443e-06	0.000495028	0.114351	0.108081	1	1
PLCH2	1	1.72817e-06	0.000496103	0.1146	0.108302	1	1
CCDC157	1	1.73096e-06	0.000496903	0.114785	0.108467	1	1
AP5Z1	1	1.73188e-06	0.000497166	0.114845	0.108522	1	1
RIN2	1	1.73242e-06	0.000497321	0.114881	0.108553	1	1
TTC5	1	1.735e-06	0.000498062	0.115052	0.108706	1	1
KIAA1522	1	1.73694e-06	0.000498621	0.115181	0.108821	1	1
TRABD2A	1	1.73972e-06	0.000499416	0.115365	0.108985	1	1
TMEM207	1	1.74053e-06	0.000499649	0.115419	0.109033	1	1
MON1B	1	1.74269e-06	0.00050027	0.115562	0.109161	1	1
CBR4	1	1.74594e-06	0.000501203	0.115778	0.109353	1	1
PRDM14	1	1.74651e-06	0.000501367	0.115816	0.109387	1	1
PACSIN3	1	1.74755e-06	0.000501667	0.115885	0.109448	1	1
SPAG4	1	1.74876e-06	0.000502014	0.115965	0.10952	1	1
MCOLN1	1	1.74882e-06	0.000502031	0.115969	0.109523	1	1
ZMPSTE24	1	1.75036e-06	0.000502473	0.116071	0.109614	1	1
PRKCSH	1	1.75432e-06	0.000503608	0.116333	0.109848	1	1
ZNF112	1	1.75755e-06	0.000504537	0.116548	0.110039	1	1
HDDC2	1	1.75784e-06	0.000504621	0.116567	0.110056	1	1
TTC4	1	1.75931e-06	0.000505041	0.116664	0.110142	1	1
TYR	1	1.76477e-06	0.000506607	0.117026	0.110465	1	1
CAPN15	1	1.76711e-06	0.000507279	0.117182	0.110603	1	1
PADI1	1	1.76739e-06	0.000507362	0.117201	0.11062	1	1
SLC16A10	1	1.7683e-06	0.000507623	0.117261	0.110673	1	1
PGBD2	1	1.77142e-06	0.000508516	0.117467	0.110857	1	1
RASGEF1A	1	1.77158e-06	0.000508563	0.117478	0.110866	1	1
MTHFR	1	1.77287e-06	0.000508933	0.117563	0.110943	1	1
TMEM117	1	1.77422e-06	0.000509321	0.117653	0.111022	1	1
SIRT7	1	1.775e-06	0.000509545	0.117705	0.111068	1	1
KLHL18	1	1.77525e-06	0.000509616	0.117721	0.111083	1	1
KRT2	1	1.77589e-06	0.000509801	0.117764	0.111121	1	1
ACP2	1	1.77618e-06	0.000509883	0.117783	0.111138	1	1
NUDT12	1	1.77658e-06	0.000509999	0.11781	0.111162	1	1
PDLIM1	1	1.77884e-06	0.000510648	0.11796	0.111295	1	1
SUPT3H	1	1.78023e-06	0.000511048	0.118052	0.111377	1	1
PSAT1	1	1.78025e-06	0.000511053	0.118053	0.111378	1	1
SEPSECS	1	1.78214e-06	0.000511595	0.118178	0.111489	1	1
HPS4	1	1.78268e-06	0.000511749	0.118214	0.111521	1	1
RAB3IL1	1	1.78669e-06	0.000512902	0.11848	0.111758	1	1
SLFN11	1	1.78785e-06	0.000513234	0.118557	0.111826	1	1
DMAP1	1	1.78832e-06	0.00051337	0.118589	0.111854	1	1
ARG2	1	1.79017e-06	0.000513901	0.118711	0.111963	1	1
NOB1	1	1.79077e-06	0.000514073	0.118751	0.111998	1	1
CSGAL0CT2	1	1.79135e-06	0.000514239	0.118789	0.112032	1	1
KIAA1024	1	1.79156e-06	0.000514299	0.118803	0.112044	1	1
GRHL3	1	1.79201e-06	0.000514429	0.118833	0.112071	1	1
USP22	1	1.79266e-06	0.000514614	0.118876	0.112109	1	1
AOC3	1	1.79277e-06	0.000514646	0.118883	0.112116	1	1
TG	3	1.62902e-05	0.0046764	1.08025	0.0952104	1	1
SUCLG1	1	1.79386e-06	0.00051496	0.118956	0.11218	1	1
PRSS48	1	1.79617e-06	0.000515622	0.119109	0.112316	1	1
TMEM30A	1	1.79728e-06	0.00051594	0.119182	0.112381	1	1
KRT75	1	1.79753e-06	0.000516014	0.119199	0.112396	1	1
EXD1	1	1.80105e-06	0.000517025	0.119433	0.112604	1	1
EXD2	1	1.80689e-06	0.0005187	0.11982	0.112947	1	1
CHAF1A	1	1.81359e-06	0.000520622	0.120264	0.113341	1	1
LEMD1	1	1.81589e-06	0.000521285	0.120417	0.113477	1	1
PLEKHA2	1	1.81766e-06	0.000521793	0.120534	0.113581	1	1
AGPAT2	1	1.82188e-06	0.000523002	0.120813	0.113829	1	1
MAD1L1	1	1.82424e-06	0.000523679	0.12097	0.113967	1	1
DPH2	1	1.82831e-06	0.00052485	0.12124	0.114207	1	1
CCDC65	1	1.82917e-06	0.000525096	0.121297	0.114257	1	1
IQSEC3	1	1.83006e-06	0.000525351	0.121356	0.11431	1	1
FRAS1	3	1.64421e-05	0.00471999	1.09032	0.0972107	1	1
SPTBN1	2	8.2447e-06	0.00236679	0.546728	0.104521	1	1
MAPK8	1	1.83469e-06	0.000526681	0.121663	0.114582	1	1
RIPK4	1	1.83566e-06	0.000526959	0.121728	0.114639	1	1
PRMT3	1	1.83581e-06	0.000527001	0.121737	0.114647	1	1
GPCPD1	1	1.83818e-06	0.000527683	0.121895	0.114787	1	1
CYP2J2	1	1.83998e-06	0.000528198	0.122014	0.114892	1	1
PCDHGA4	1	1.84145e-06	0.00052862	0.122111	0.114979	1	1
DTX4	1	1.84183e-06	0.00052873	0.122137	0.115001	1	1
RHAG	1	1.8423e-06	0.000528865	0.122168	0.115029	1	1
MSI2	1	1.84506e-06	0.000529657	0.122351	0.115191	1	1
CASC4	1	1.84574e-06	0.000529851	0.122396	0.11523	1	1
CSMD1	2	8.28269e-06	0.00237769	0.549247	0.105318	1	1
SALL1	1	1.84737e-06	0.000530321	0.122504	0.115327	1	1
PCBP4	1	1.84889e-06	0.000530757	0.122605	0.115416	1	1
ZNF207	1	1.85118e-06	0.000531415	0.122757	0.11555	1	1
PPM1G	1	1.85182e-06	0.000531599	0.122799	0.115588	1	1
MAP3K10	1	1.85448e-06	0.000532363	0.122976	0.115744	1	1
MIB2	1	1.85467e-06	0.000532415	0.122988	0.115754	1	1
GAPVD1	2	8.30459e-06	0.00238398	0.550699	0.105779	1	1
GOLPH3L	1	1.85565e-06	0.000532697	0.123053	0.115812	1	1
ELL	1	1.86507e-06	0.000535401	0.123678	0.116365	1	1
ZIC4	1	1.86567e-06	0.000535574	0.123718	0.1164	1	1
AGAP6	1	1.86774e-06	0.000536169	0.123855	0.116521	1	1
RBM46	1	1.86798e-06	0.000536236	0.123871	0.116535	1	1
SPTB	2	8.34174e-06	0.00239465	0.553163	0.106562	1	1
DDX47	1	1.87321e-06	0.000537739	0.124218	0.116842	1	1
RAB11FIP4	1	1.87388e-06	0.00053793	0.124262	0.116881	1	1
SMPD3	1	1.87429e-06	0.000538049	0.124289	0.116905	1	1
SLC47A2	1	1.87456e-06	0.000538126	0.124307	0.116921	1	1
FOXR1	1	1.87493e-06	0.000538233	0.124332	0.116943	1	1
RECQL	1	1.87656e-06	0.000538699	0.12444	0.117038	1	1
OTUD7A	1	1.87854e-06	0.000539268	0.124571	0.117154	1	1
MMP14	1	1.88521e-06	0.000541184	0.125013	0.117545	1	1
BCAP29	1	1.8869e-06	0.000541669	0.125126	0.117644	1	1
SLC22A25	1	1.88717e-06	0.000541745	0.125143	0.117659	1	1
SDHC	1	1.88792e-06	0.000541961	0.125193	0.117703	1	1
ANGPTL2	1	1.88809e-06	0.000542009	0.125204	0.117713	1	1
HMGXB4	1	1.88904e-06	0.000542284	0.125268	0.117769	1	1
P4HTM	1	1.88931e-06	0.000542361	0.125285	0.117785	1	1
BTBD10	1	1.88992e-06	0.000542535	0.125325	0.11782	1	1
GPR149	1	1.89844e-06	0.000544981	0.125891	0.118319	1	1
KCNK10	1	1.90304e-06	0.000546302	0.126196	0.118588	1	1
NOS3	2	8.43262e-06	0.00242073	0.55919	0.108484	1	1
SNX17	1	1.90511e-06	0.000546895	0.126333	0.118709	1	1
HS2ST1	1	1.90516e-06	0.00054691	0.126336	0.118712	1	1
NFATC4	1	1.90661e-06	0.000547326	0.126432	0.118797	1	1
GTF2H4	1	1.90938e-06	0.000548121	0.126616	0.118959	1	1
PON3	1	1.90948e-06	0.000548149	0.126623	0.118964	1	1
CHKB	1	1.90999e-06	0.000548296	0.126656	0.118994	1	1
ZSWIM4	1	1.91138e-06	0.000548696	0.126749	0.119076	1	1
ZNF227	1	1.9116e-06	0.000548759	0.126763	0.119088	1	1
TSPAN5	1	1.91236e-06	0.000548978	0.126814	0.119133	1	1
STARD7	1	1.91436e-06	0.000549552	0.126946	0.11925	1	1
CPEB2	1	1.9149e-06	0.000549705	0.126982	0.119281	1	1
PDSS1	1	1.9156e-06	0.000549907	0.127029	0.119322	1	1
KAZN	1	1.91726e-06	0.000550382	0.127138	0.119419	1	1
ISM2	1	1.91779e-06	0.000550536	0.127174	0.11945	1	1
GP6	1	1.91836e-06	0.000550699	0.127211	0.119483	1	1
UBL7	1	1.91867e-06	0.000550788	0.127232	0.119501	1	1
GTSE1	1	1.91947e-06	0.000551017	0.127285	0.119548	1	1
FLOT1	1	1.92083e-06	0.000551407	0.127375	0.119628	1	1
TNMD	1	1.92089e-06	0.000551425	0.127379	0.119631	1	1
SDHA	1	1.9209e-06	0.000551428	0.12738	0.119632	1	1
FBXO8	1	1.92101e-06	0.000551461	0.127387	0.119638	1	1
TMPRSS3	1	1.92348e-06	0.000552168	0.127551	0.119782	1	1
ATF7	1	1.92365e-06	0.000552217	0.127562	0.119792	1	1
ZNF790	1	1.92582e-06	0.00055284	0.127706	0.119919	1	1
TMCC1	1	1.9262e-06	0.000552951	0.127732	0.119942	1	1
ZNF34	1	1.92652e-06	0.000553041	0.127753	0.11996	1	1
KLHL14	1	1.92664e-06	0.000553077	0.127761	0.119967	1	1
RABEP2	1	1.93188e-06	0.000554582	0.128108	0.120273	1	1
DYNC1LI1	1	1.9333e-06	0.000554989	0.128202	0.120356	1	1
DNMT3L	1	1.93564e-06	0.000555661	0.128358	0.120493	1	1
0GLU	1	1.9384e-06	0.000556453	0.128541	0.120654	1	1
FBXO15	1	1.94074e-06	0.000557123	0.128695	0.12079	1	1
RPLP0	1	1.94087e-06	0.000557161	0.128704	0.120797	1	1
ZNF449	1	1.94168e-06	0.000557394	0.128758	0.120845	1	1
PDE4C	1	1.9417e-06	0.000557399	0.128759	0.120846	1	1
TTLL4	2	8.54036e-06	0.00245166	0.566334	0.110774	1	1
NLE1	1	1.94736e-06	0.000559025	0.129135	0.121176	1	1
CAPN9	2	8.54835e-06	0.00245396	0.566864	0.110944	1	1
VPS51	1	1.9502e-06	0.000559839	0.129323	0.121341	1	1
FGF12	1	1.95072e-06	0.00055999	0.129358	0.121372	1	1
ACOX3	1	1.95158e-06	0.000560235	0.129414	0.121422	1	1
OTOG	1	1.95301e-06	0.000560646	0.129509	0.121505	1	1
POU6F2	1	1.95827e-06	0.000562157	0.129858	0.121812	1	1
ATRNL1	2	8.57327e-06	0.00246111	0.568517	0.111476	1	1
TRAPPC13	1	1.95986e-06	0.000562613	0.129964	0.121905	1	1
TSC22D2	1	1.95996e-06	0.00056264	0.12997	0.12191	1	1
MEIS1	1	1.96009e-06	0.000562679	0.129979	0.121918	1	1
CYTH4	1	1.96031e-06	0.000562743	0.129994	0.121931	1	1
BPIFC	1	1.96091e-06	0.000562915	0.130033	0.121966	1	1
APLF	1	1.96223e-06	0.000563294	0.130121	0.122043	1	1
CSNK1D	1	1.96361e-06	0.000563689	0.130212	0.122123	1	1
RRP15	1	1.9662e-06	0.000564433	0.130384	0.122274	1	1
HPS6	1	1.96723e-06	0.000564728	0.130452	0.122334	1	1
0CA	1	1.96839e-06	0.000565063	0.130529	0.122402	1	1
TBX4	1	1.97089e-06	0.000565779	0.130695	0.122547	1	1
DCP1A	1	1.97255e-06	0.000566256	0.130805	0.122644	1	1
CENPP	1	1.97827e-06	0.000567896	0.131184	0.122976	1	1
CYP2C19	1	1.98044e-06	0.000568521	0.131328	0.123103	1	1
RGS4	1	1.98052e-06	0.000568544	0.131334	0.123108	1	1
SUCLA2	1	1.98063e-06	0.000568575	0.131341	0.123114	1	1
NPHP3	2	8.63349e-06	0.0024784	0.57251	0.112763	1	1
WWOX	1	1.98557e-06	0.000569994	0.131669	0.123402	1	1
VMP1	1	1.98613e-06	0.000570155	0.131706	0.123434	1	1
LIPC	1	1.99098e-06	0.000571546	0.132027	0.123716	1	1
SLC3A1	1	1.99403e-06	0.000572422	0.132229	0.123893	1	1
PALM2	1	1.99537e-06	0.000572806	0.132318	0.123971	1	1
GALK2	1	1.99906e-06	0.000573867	0.132563	0.124186	1	1
PRELID1	1	2.00096e-06	0.00057441	0.132689	0.124296	1	1
ESCO1	1	2.00523e-06	0.000575637	0.132972	0.124544	1	1
ATP5A1	1	2.00544e-06	0.000575698	0.132986	0.124556	1	1
TECTA	2	8.6968e-06	0.00249657	0.576708	0.114121	1	1
PCDHA12	1	2.00979e-06	0.000576947	0.133275	0.124809	1	1
SPRYD3	1	2.00991e-06	0.000576979	0.133282	0.124816	1	1
NKD1	1	2.01077e-06	0.000577226	0.133339	0.124866	1	1
ATP6V0D2	1	2.0133e-06	0.000577955	0.133508	0.125013	1	1
NLRP14	1	2.01333e-06	0.000577963	0.133509	0.125015	1	1
CRHR1	1	2.01378e-06	0.000578093	0.133539	0.125041	1	1
EGFL6	1	2.01486e-06	0.000578401	0.133611	0.125103	1	1
ARHGEF9	1	2.01623e-06	0.000578796	0.133702	0.125183	1	1
PHC1	1	2.01693e-06	0.000578997	0.133748	0.125224	1	1
ICAM5	1	2.0209e-06	0.000580136	0.134011	0.125454	1	1
NSUN7	1	2.02378e-06	0.000580963	0.134202	0.125621	1	1
COASY	1	2.02417e-06	0.000581073	0.134228	0.125643	1	1
SLC9A1	1	2.028e-06	0.000582174	0.134482	0.125866	1	1
ALDOB	1	2.03498e-06	0.000584178	0.134945	0.126271	1	1
IPP	1	2.03611e-06	0.000584502	0.13502	0.126336	1	1
IRS1	1	2.03633e-06	0.000584566	0.135035	0.126349	1	1
NDRG3	1	2.03742e-06	0.000584877	0.135107	0.126412	1	1
PCDHA4	1	2.03764e-06	0.000584941	0.135121	0.126425	1	1
HSP90AB1	1	2.04002e-06	0.000585624	0.135279	0.126563	1	1
CYP26A1	1	2.04382e-06	0.000586714	0.135531	0.126783	1	1
TMEM57	1	2.04444e-06	0.000586892	0.135572	0.126819	1	1
EEFSEC	1	2.04557e-06	0.000587216	0.135647	0.126884	1	1
TBC1D22A	1	2.04578e-06	0.000587276	0.135661	0.126896	1	1
ITIH5	1	2.05058e-06	0.000588656	0.13598	0.127174	1	1
CCPG1	1	2.05457e-06	0.0005898	0.136244	0.127405	1	1
KP02	1	2.05924e-06	0.000591142	0.136554	0.127676	1	1
CLTB	1	2.06183e-06	0.000591884	0.136725	0.127825	1	1
ZNF197	1	2.06238e-06	0.000592043	0.136762	0.127857	1	1
UGT2B10	1	2.06281e-06	0.000592166	0.13679	0.127882	1	1
SKAP1	1	2.06408e-06	0.000592529	0.136874	0.127956	1	1
SLC44A2	1	2.06532e-06	0.000592888	0.136957	0.128028	1	1
CCDC113	1	2.06631e-06	0.00059317	0.137022	0.128085	1	1
GTPBP1	1	2.07014e-06	0.000594271	0.137277	0.128306	1	1
KRT1	1	2.07189e-06	0.000594772	0.137392	0.128408	1	1
TMEM255B	1	2.07289e-06	0.000595061	0.137459	0.128466	1	1
GSS	1	2.07525e-06	0.000595736	0.137615	0.128602	1	1
SMG1	2	8.86947e-06	0.00254614	0.588158	0.117846	1	1
SLC5A2	1	2.07753e-06	0.000596392	0.137767	0.128734	1	1
LATS2	1	2.07848e-06	0.000596665	0.13783	0.128789	1	1
SLC22A10	1	2.08266e-06	0.000597865	0.138107	0.12903	1	1
ABHD2	1	2.08641e-06	0.000598941	0.138355	0.129247	1	1
SPIRE1	1	2.08827e-06	0.000599475	0.138479	0.129354	1	1
CELF1	1	2.08892e-06	0.000599661	0.138522	0.129392	1	1
CLCNKA	1	2.08899e-06	0.000599683	0.138527	0.129396	1	1
CPSF7	1	2.09177e-06	0.000600481	0.138711	0.129557	1	1
HAP1	1	2.09476e-06	0.000601339	0.138909	0.12973	1	1
CERS5	1	2.09555e-06	0.000601564	0.138961	0.129775	1	1
SLC22A12	1	2.09586e-06	0.000601654	0.138982	0.129793	1	1
NEIL1	1	2.09973e-06	0.000602766	0.139239	0.130016	1	1
ACAP2	2	8.93117e-06	0.00256385	0.592249	0.119184	1	1
BMX	1	2.10184e-06	0.000603369	0.139378	0.130138	1	1
CCNB2	1	2.1024e-06	0.00060353	0.139415	0.13017	1	1
SLC16A14	1	2.11158e-06	0.000606168	0.140025	0.1307	1	1
SLC22A7	1	2.11222e-06	0.000606351	0.140067	0.130737	1	1
IRS4	1	2.11479e-06	0.000607087	0.140237	0.130885	1	1
ZNF76	1	2.11496e-06	0.000607138	0.140249	0.130895	1	1
CDH24	1	2.11552e-06	0.000607298	0.140286	0.130927	1	1
DACH1	1	2.11586e-06	0.000607394	0.140308	0.130947	1	1
RPA1	1	2.11809e-06	0.000608035	0.140456	0.131075	1	1
GNB2	1	2.12131e-06	0.00060896	0.14067	0.131261	1	1
FAM133B	1	2.12466e-06	0.000609921	0.140892	0.131454	1	1
TBL3	1	2.1324e-06	0.000612142	0.141405	0.1319	1	1
EEF1G	1	2.1349e-06	0.00061286	0.141571	0.132044	1	1
MED23	2	9.01688e-06	0.00258846	0.597933	0.12105	1	1
OSGIN2	1	2.13696e-06	0.000613451	0.141707	0.132162	1	1
ZMAT1	1	2.13727e-06	0.000613542	0.141728	0.132181	1	1
TMC7	1	2.14008e-06	0.000614348	0.141914	0.132342	1	1
PPP1CC	1	2.14049e-06	0.000614465	0.141941	0.132366	1	1
CDT1	1	2.14119e-06	0.000614667	0.141988	0.132406	1	1
PRSS16	1	2.14126e-06	0.000614686	0.141993	0.13241	1	1
LAMP1	1	2.14265e-06	0.000615084	0.142084	0.13249	1	1
TAB3	1	2.14482e-06	0.000615709	0.142229	0.132615	1	1
UGGT2	2	9.04066e-06	0.00259528	0.59951	0.121568	1	1
FMN2	2	9.04122e-06	0.00259544	0.599547	0.121581	1	1
ZNF251	1	2.14873e-06	0.000616831	0.142488	0.13284	1	1
FBXL17	1	2.14894e-06	0.000616892	0.142502	0.132852	1	1
INTS9	1	2.14968e-06	0.000617105	0.142551	0.132895	1	1
BGN	1	2.15531e-06	0.00061872	0.142924	0.133219	1	1
SAP30BP	1	2.1592e-06	0.000619838	0.143183	0.133443	1	1
DGCR8	1	2.16268e-06	0.000620836	0.143413	0.133642	1	1
LNX2	1	2.16437e-06	0.00062132	0.143525	0.133739	1	1
TPK1	1	2.16558e-06	0.000621669	0.143605	0.133809	1	1
NT5E	1	2.16851e-06	0.000622509	0.143799	0.133977	1	1
RASIP1	1	2.17036e-06	0.00062304	0.143922	0.134084	1	1
MOGS	1	2.1722e-06	0.000623568	0.144044	0.134189	1	1
ZC3H12B	1	2.17232e-06	0.000623602	0.144052	0.134196	1	1
MVP	1	2.17339e-06	0.000623909	0.144123	0.134258	1	1
MTRF1L	1	2.17386e-06	0.000624046	0.144155	0.134285	1	1
IQCE	1	2.1761e-06	0.000624687	0.144303	0.134413	1	1
CATSPERD	1	2.17738e-06	0.000625056	0.144388	0.134487	1	1
GRSF1	1	2.17757e-06	0.000625111	0.144401	0.134498	1	1
MPHOSPH8	1	2.17814e-06	0.000625273	0.144438	0.134531	1	1
RAF1	1	2.1784e-06	0.000625348	0.144455	0.134546	1	1
SREBF1	1	2.18159e-06	0.000626263	0.144667	0.134729	1	1
PPP5C	1	2.18951e-06	0.000628539	0.145192	0.135184	1	1
TSKS	1	2.19e-06	0.000628679	0.145225	0.135212	1	1
ARVCF	1	2.19158e-06	0.000629131	0.145329	0.135302	1	1
STOX2	1	2.19263e-06	0.000629433	0.145399	0.135362	1	1
BICD2	1	2.19269e-06	0.000629451	0.145403	0.135366	1	1
PAX6	1	2.19293e-06	0.000629518	0.145419	0.135379	1	1
STAU1	1	2.19688e-06	0.000630654	0.145681	0.135606	1	1
EPHX2	1	2.19703e-06	0.000630697	0.145691	0.135615	1	1
WBP11	1	2.1975e-06	0.00063083	0.145722	0.135642	1	1
MRVI1	1	2.19843e-06	0.000631098	0.145784	0.135695	1	1
GAD2	1	2.2007e-06	0.000631749	0.145934	0.135825	1	1
CABP1	1	2.20276e-06	0.00063234	0.146071	0.135943	1	1
RASGRP3	1	2.20842e-06	0.000633965	0.146446	0.136268	1	1
IGSF11	1	2.20842e-06	0.000633966	0.146446	0.136268	1	1
PODN	1	2.21071e-06	0.000634623	0.146598	0.136399	1	1
SLC5A1	1	2.217e-06	0.000636428	0.147015	0.136759	1	1
PPP1R13L	1	2.2181e-06	0.000636744	0.147088	0.136822	1	1
TTC39B	1	2.22033e-06	0.000637385	0.147236	0.13695	1	1
LUZP1	1	2.22452e-06	0.000638588	0.147514	0.13719	1	1
AMN	1	2.2256e-06	0.000638899	0.147586	0.137252	1	1
KBTBD12	1	2.22634e-06	0.000639111	0.147635	0.137294	1	1
GOLM1	1	2.22841e-06	0.000639705	0.147772	0.137413	1	1
ATN1	1	2.22965e-06	0.000640061	0.147854	0.137484	1	1
PIGB	1	2.23206e-06	0.000640753	0.148014	0.137622	1	1
CCNF	1	2.23515e-06	0.000641641	0.148219	0.137799	1	1
JADE3	1	2.23612e-06	0.000641918	0.148283	0.137854	1	1
ADCY9	1	2.23858e-06	0.000642623	0.148446	0.137995	1	1
PRDM1	1	2.23882e-06	0.000642693	0.148462	0.138008	1	1
ARSB	1	2.23885e-06	0.000642701	0.148464	0.13801	1	1
PNN	1	2.23892e-06	0.000642721	0.148469	0.138014	1	1
CHTF18	1	2.24311e-06	0.000643925	0.148747	0.138254	1	1
KAT0L2	1	2.24516e-06	0.000644514	0.148883	0.138371	1	1
TBRG4	1	2.24586e-06	0.000644715	0.148929	0.138411	1	1
SMG9	1	2.24592e-06	0.000644732	0.148933	0.138415	1	1
DUSP12	1	2.25069e-06	0.000646101	0.149249	0.138687	1	1
UBA2	1	2.25136e-06	0.000646294	0.149294	0.138726	1	1
NR2E1	1	2.25193e-06	0.000646457	0.149332	0.138758	1	1
TSEN54	1	2.25478e-06	0.000647276	0.149521	0.138921	1	1
ADAM17	1	2.25896e-06	0.000648476	0.149798	0.13916	1	1
ALDH1A2	1	2.25967e-06	0.000648679	0.149845	0.1392	1	1
EIF3H	1	2.26478e-06	0.000650145	0.150183	0.139492	1	1
ZNF695	1	2.26483e-06	0.000650159	0.150187	0.139495	1	1
CYP51A1	1	2.26503e-06	0.000650217	0.1502	0.139506	1	1
CD6	1	2.26593e-06	0.000650477	0.15026	0.139558	1	1
AHDC1	1	2.26641e-06	0.000650613	0.150292	0.139585	1	1
CPNE1	1	2.2675e-06	0.000650927	0.150364	0.139647	1	1
ABCG8	1	2.26774e-06	0.000650994	0.15038	0.139661	1	1
STOX1	1	2.27566e-06	0.000653269	0.150905	0.140113	1	1
SLC5A12	1	2.27751e-06	0.000653799	0.151028	0.140218	1	1
USP43	1	2.27804e-06	0.000653952	0.151063	0.140249	1	1
TTLL6	1	2.27848e-06	0.000654077	0.151092	0.140274	1	1
STK4	1	2.27968e-06	0.000654422	0.151171	0.140342	1	1
PDCD1	1	2.28019e-06	0.00065457	0.151206	0.140372	1	1
DZANK1	1	2.28362e-06	0.000655553	0.151433	0.140567	1	1
ATAD2	2	9.38139e-06	0.00269309	0.622105	0.129062	1	1
ZNF346	1	2.2867e-06	0.000656438	0.151637	0.140743	1	1
PCDHGA11	1	2.28735e-06	0.000656623	0.15168	0.14078	1	1
PHLDB3	1	2.29093e-06	0.000657651	0.151917	0.140984	1	1
RCOR2	1	2.29266e-06	0.000658148	0.152032	0.141082	1	1
NYAP1	1	2.29324e-06	0.000658316	0.152071	0.141116	1	1
UBR7	1	2.29412e-06	0.000658568	0.152129	0.141166	1	1
PACRG	1	2.29446e-06	0.000658666	0.152152	0.141185	1	1
CD36	1	2.29556e-06	0.000658982	0.152225	0.141248	1	1
WHAMM	1	2.29641e-06	0.000659227	0.152281	0.141297	1	1
KANK1	1	2.29874e-06	0.000659896	0.152436	0.141429	1	1
CDC25A	1	2.29881e-06	0.000659914	0.15244	0.141433	1	1
ELMOD1	1	2.30048e-06	0.000660394	0.152551	0.141528	1	1
SNX6	1	2.30422e-06	0.000661467	0.152799	0.141741	1	1
WDR43	1	2.30617e-06	0.000662028	0.152928	0.141852	1	1
CHD1	2	9.43844e-06	0.00270947	0.625888	0.130327	1	1
NBEA	2	9.44753e-06	0.00271208	0.626491	0.130529	1	1
D0H7	4	2.77921e-05	0.00797822	1.84297	0.114942	1	1
PCDHGB1	1	2.3145e-06	0.00066442	0.153481	0.142327	1	1
SHCBP1	1	2.31471e-06	0.000664478	0.153494	0.142338	1	1
TMCC2	1	2.31856e-06	0.000665584	0.15375	0.142557	1	1
SAFB	1	2.32167e-06	0.000666476	0.153956	0.142734	1	1
KLHL41	1	2.32601e-06	0.000667722	0.154244	0.142981	1	1
ZNF425	1	2.32672e-06	0.000667926	0.154291	0.143021	1	1
PABPC4	1	2.32843e-06	0.000668418	0.154405	0.143119	1	1
MPO	1	2.33381e-06	0.00066996	0.154761	0.143424	1	1
ZNF354B	1	2.33504e-06	0.000670315	0.154843	0.143495	1	1
FGD2	1	2.33651e-06	0.000670737	0.15494	0.143578	1	1
CNDP2	1	2.33675e-06	0.000670806	0.154956	0.143592	1	1
PPP6C	1	2.33769e-06	0.000671075	0.155018	0.143645	1	1
FBXW5	1	2.33858e-06	0.00067133	0.155077	0.143696	1	1
FAM198B	1	2.34182e-06	0.000672262	0.155293	0.14388	1	1
LOX	1	2.34437e-06	0.000672993	0.155461	0.144025	1	1
UHRF2	1	2.34474e-06	0.000673101	0.155486	0.144046	1	1
FBXO5	1	2.34675e-06	0.000673676	0.155619	0.14416	1	1
SETD7	1	2.3477e-06	0.000673948	0.155682	0.144214	1	1
PIAS2	1	2.35383e-06	0.00067571	0.156089	0.144562	1	1
RPS6KA1	1	2.35414e-06	0.000675798	0.156109	0.14458	1	1
NDRG4	1	2.35465e-06	0.000675944	0.156143	0.144608	1	1
PKM	1	2.35532e-06	0.000676138	0.156188	0.144647	1	1
BNIP1	1	2.35942e-06	0.000677312	0.156459	0.144879	1	1
PRCC	1	2.36048e-06	0.000677618	0.15653	0.144939	1	1
GPC6	1	2.36335e-06	0.000678441	0.15672	0.145102	1	1
CACNB1	1	2.36379e-06	0.000678569	0.156749	0.145127	1	1
MYT1L	1	2.36484e-06	0.000678869	0.156819	0.145187	1	1
MAT2B	1	2.3679e-06	0.000679746	0.157021	0.14536	1	1
AR	1	2.36822e-06	0.000679839	0.157043	0.145378	1	1
TRPM6	2	9.58185e-06	0.00275064	0.635398	0.13352	1	1
IQGAP1	2	9.58632e-06	0.00275192	0.635695	0.13362	1	1
NF1	2	9.58824e-06	0.00275247	0.635822	0.133663	1	1
SLC19A2	1	2.37937e-06	0.000683039	0.157782	0.14601	1	1
PIF1	1	2.38051e-06	0.000683368	0.157858	0.146075	1	1
SLC30A6	1	2.38303e-06	0.000684091	0.158025	0.146218	1	1
CRY2	1	2.38586e-06	0.000684903	0.158213	0.146378	1	1
FRMD5	1	2.38754e-06	0.000685386	0.158324	0.146473	1	1
GALNT6	1	2.3876e-06	0.000685403	0.158328	0.146477	1	1
PTH1R	1	2.38872e-06	0.000685725	0.158402	0.14654	1	1
PGM5	1	2.39021e-06	0.000686152	0.158501	0.146624	1	1
COL7A1	3	1.85126e-05	0.00531436	1.22762	0.126101	1	1
DAB1	1	2.39806e-06	0.000688405	0.159021	0.147069	1	1
ZNF512	1	2.39898e-06	0.000688669	0.159083	0.147121	1	1
PCGF6	1	2.39905e-06	0.000688689	0.159087	0.147125	1	1
VCPIP1	1	2.40009e-06	0.00068899	0.159157	0.147184	1	1
SHROOM1	1	2.40458e-06	0.000690278	0.159454	0.147438	1	1
PSMC1	1	2.40965e-06	0.000691734	0.159791	0.147725	1	1
RNF14	1	2.41733e-06	0.000693937	0.160299	0.148159	1	1
CCDC47	1	2.42261e-06	0.000695454	0.16065	0.148457	1	1
HEATR3	1	2.42305e-06	0.000695578	0.160679	0.148482	1	1
SFXN5	1	2.42816e-06	0.000697046	0.161018	0.148771	1	1
CILP2	1	2.43165e-06	0.000698048	0.161249	0.148968	1	1
CEP85	1	2.43401e-06	0.000698725	0.161406	0.149101	1	1
ATP2A3	1	2.43547e-06	0.000699146	0.161503	0.149184	1	1
SGSM2	1	2.43555e-06	0.000699168	0.161508	0.149188	1	1
ACTR2	1	2.43768e-06	0.00069978	0.161649	0.149308	1	1
LDLR	1	2.4402e-06	0.000700502	0.161816	0.149451	1	1
IL17RC	1	2.4406e-06	0.000700618	0.161843	0.149473	1	1
VPS18	1	2.44265e-06	0.000701207	0.161979	0.149589	1	1
POLN	1	2.44348e-06	0.000701445	0.162034	0.149636	1	1
MFSD11	1	2.4439e-06	0.000701564	0.162061	0.149659	1	1
ARAF	1	2.4456e-06	0.000702052	0.162174	0.149755	1	1
ERLEC1	1	2.44682e-06	0.000702404	0.162255	0.149824	1	1
CDH8	1	2.44808e-06	0.000702764	0.162339	0.149895	1	1
TIPARP	1	2.45078e-06	0.00070354	0.162518	0.150048	1	1
FOXJ3	1	2.45315e-06	0.00070422	0.162675	0.150181	1	1
AGFG2	1	2.45439e-06	0.000704577	0.162757	0.150251	1	1
PIGO	1	2.45453e-06	0.000704616	0.162766	0.150259	1	1
NEK8	1	2.45538e-06	0.000704861	0.162823	0.150307	1	1
SNX30	1	2.4624e-06	0.000706876	0.163288	0.150703	1	1
LNX1	1	2.46306e-06	0.000707065	0.163332	0.15074	1	1
0SP	1	2.46592e-06	0.000707886	0.163522	0.150901	1	1
PITRM1	1	2.46674e-06	0.00070812	0.163576	0.150947	1	1
UST	1	2.46814e-06	0.000708523	0.163669	0.151026	1	1
GRIN2A	1	2.47314e-06	0.000709958	0.164	0.151308	1	1
TIMM17A	1	2.47362e-06	0.000710097	0.164032	0.151335	1	1
MYOCD	1	2.47462e-06	0.000710385	0.164099	0.151391	1	1
PRPF19	1	2.47615e-06	0.000710822	0.1642	0.151477	1	1
SYBU	1	2.47661e-06	0.000710954	0.16423	0.151503	1	1
ATP8B3	1	2.47724e-06	0.000711136	0.164272	0.151539	1	1
NF2	1	2.47804e-06	0.000711365	0.164325	0.151584	1	1
LILRB5	1	2.4787e-06	0.000711555	0.164369	0.151621	1	1
NOP14	1	2.4823e-06	0.00071259	0.164608	0.151824	1	1
TTLL12	1	2.48251e-06	0.000712649	0.164622	0.151835	1	1
ATRIP	1	2.48385e-06	0.000713035	0.164711	0.151911	1	1
FAM45A	1	2.48524e-06	0.000713431	0.164803	0.151989	1	1
STRN4	1	2.48716e-06	0.000713983	0.16493	0.152097	1	1
SCRN3	1	2.49405e-06	0.00071596	0.165387	0.152484	1	1
ZNF804B	1	2.4972e-06	0.000716865	0.165596	0.152662	1	1
INTS10	1	2.49823e-06	0.000717161	0.165664	0.15272	1	1
UBASH3A	1	2.49905e-06	0.000717396	0.165718	0.152766	1	1
PCDHGB7	1	2.49944e-06	0.000717508	0.165744	0.152788	1	1
PDZRN3	1	2.49962e-06	0.00071756	0.165756	0.152798	1	1
NUAK1	1	2.49996e-06	0.000717657	0.165779	0.152817	1	1
FAT3	2	9.8968e-06	0.00284105	0.656283	0.140593	1	1
CTNNBL1	1	2.50577e-06	0.000719326	0.166164	0.153143	1	1
EIF5	1	2.50639e-06	0.000719503	0.166205	0.153178	1	1
SEZ6L2	1	2.50645e-06	0.000719521	0.166209	0.153182	1	1
FBXO28	1	2.50695e-06	0.000719664	0.166242	0.15321	1	1
CHCHD3	1	2.5085e-06	0.00072011	0.166345	0.153297	1	1
CCSER1	1	2.51002e-06	0.000720547	0.166446	0.153383	1	1
ALG6	1	2.5134e-06	0.000721516	0.16667	0.153572	1	1
USP16	1	2.51383e-06	0.00072164	0.166699	0.153596	1	1
STAU2	1	2.51577e-06	0.000722196	0.166827	0.153705	1	1
SURF1	1	2.51614e-06	0.000722302	0.166852	0.153726	1	1
SGCD	1	2.52673e-06	0.000725342	0.167554	0.154321	1	1
SCP2	1	2.52738e-06	0.00072553	0.167597	0.154357	1	1
HTR3D	1	2.53018e-06	0.000726333	0.167783	0.154514	1	1
RTN2	1	2.53051e-06	0.000726427	0.167805	0.154532	1	1
FAM161A	1	2.5316e-06	0.000726742	0.167877	0.154594	1	1
MKL2	1	2.53473e-06	0.000727639	0.168085	0.154769	1	1
GOT1	1	2.5427e-06	0.000729926	0.168613	0.155216	1	1
PCDHGC4	1	2.54729e-06	0.000731245	0.168918	0.155474	1	1
BPIFB4	1	2.54883e-06	0.000731687	0.16902	0.15556	1	1
PRSS36	1	2.55035e-06	0.000732122	0.16912	0.155645	1	1
PALB2	1	2.55178e-06	0.000732535	0.169215	0.155725	1	1
RNFT2	1	2.55235e-06	0.000732698	0.169253	0.155757	1	1
GLB1	1	2.5565e-06	0.000733889	0.169528	0.15599	1	1
PLK3	1	2.56033e-06	0.000734989	0.169782	0.156204	1	1
CCP110	1	2.56085e-06	0.000735139	0.169817	0.156234	1	1
RASGRP4	1	2.56439e-06	0.000736154	0.170052	0.156432	1	1
NLGN1	1	2.56688e-06	0.000736868	0.170216	0.156571	1	1
TCF7L1	1	2.57121e-06	0.000738113	0.170504	0.156813	1	1
MYO15A	2	1.00566e-05	0.00288693	0.666882	0.144213	1	1
KIF4B	1	2.57443e-06	0.000739037	0.170718	0.156994	1	1
OSBP2	1	2.57546e-06	0.000739331	0.170786	0.157051	1	1
MITF	1	2.57637e-06	0.000739594	0.170846	0.157102	1	1
ATXN7	1	2.57686e-06	0.000739735	0.170879	0.15713	1	1
FAM161B	1	2.57747e-06	0.000739907	0.170919	0.157163	1	1
ZNF800	1	2.57924e-06	0.000740418	0.171036	0.157263	1	1
PCDH1	1	2.57953e-06	0.0007405	0.171056	0.157279	1	1
DCAF11	1	2.58398e-06	0.000741778	0.171351	0.157528	1	1
MIOS	1	2.58461e-06	0.000741959	0.171393	0.157563	1	1
ARL13B	1	2.58752e-06	0.000742794	0.171585	0.157725	1	1
TRPV2	1	2.59232e-06	0.000744172	0.171904	0.157994	1	1
TSTD2	1	2.59374e-06	0.000744579	0.171998	0.158073	1	1
AKAP13	2	1.01188e-05	0.00290479	0.671006	0.145627	1	1
HCN1	1	2.60195e-06	0.000746935	0.172542	0.158531	1	1
CNNM2	1	2.60275e-06	0.000747166	0.172595	0.158576	1	1
ATF6B	1	2.60426e-06	0.000747599	0.172695	0.15866	1	1
CD163	1	2.60542e-06	0.000747931	0.172772	0.158725	1	1
CSF3R	1	2.60584e-06	0.000748052	0.1728	0.158748	1	1
ASCC2	1	2.60741e-06	0.000748503	0.172904	0.158836	1	1
LMAN1	1	2.6085e-06	0.000748816	0.172976	0.158897	1	1
SCRIB	2	1.01543e-05	0.00291498	0.67336	0.146435	1	1
BAP1	1	2.61446e-06	0.000750528	0.173372	0.15923	1	1
GNL3	1	2.61479e-06	0.000750621	0.173393	0.159248	1	1
SLC2A6	1	2.62198e-06	0.000752687	0.173871	0.159649	1	1
SIL1	1	2.62212e-06	0.000752726	0.17388	0.159657	1	1
STPG2	1	2.62946e-06	0.000754832	0.174366	0.160066	1	1
STK3	1	2.62971e-06	0.000754906	0.174383	0.16008	1	1
MMP27	1	2.63568e-06	0.000756617	0.174779	0.160413	1	1
SIGLEC10	1	2.63802e-06	0.000757292	0.174934	0.160544	1	1
GYS2	1	2.63889e-06	0.000757542	0.174992	0.160592	1	1
FAM227B	1	2.64172e-06	0.000758351	0.175179	0.160749	1	1
CCDC129	1	2.64295e-06	0.000758706	0.175261	0.160818	1	1
ARHGAP25	1	2.64601e-06	0.000759585	0.175464	0.160989	1	1
ZNF521	1	2.64604e-06	0.000759592	0.175466	0.16099	1	1
IRF1	1	2.64777e-06	0.000760091	0.175581	0.161087	1	1
ARHGEF3	1	2.64899e-06	0.000760439	0.175661	0.161154	1	1
API5	1	2.65294e-06	0.000761574	0.175924	0.161374	1	1
B4GALT3	1	2.65884e-06	0.000763266	0.176315	0.161702	1	1
CAPN13	1	2.65976e-06	0.00076353	0.176376	0.161753	1	1
SAMD7	1	2.66579e-06	0.000765261	0.176775	0.162089	1	1
TXK	1	2.66782e-06	0.000765846	0.176911	0.162202	1	1
CASQ2	1	2.67052e-06	0.000766622	0.17709	0.162352	1	1
DOPEY1	2	1.02921e-05	0.00295454	0.682499	0.149583	1	1
BRPF3	1	2.67481e-06	0.000767851	0.177374	0.16259	1	1
SERBP1	1	2.67818e-06	0.000768819	0.177597	0.162777	1	1
HOOK2	1	2.68093e-06	0.000769609	0.17778	0.16293	1	1
PPP2R5D	1	2.68555e-06	0.000770934	0.178086	0.163187	1	1
SYNCRIP	1	2.68613e-06	0.000771101	0.178124	0.163219	1	1
ZNF276	1	2.68836e-06	0.000771741	0.178272	0.163343	1	1
CDS1	1	2.68859e-06	0.000771809	0.178288	0.163356	1	1
VWA7	1	2.68946e-06	0.000772056	0.178345	0.163404	1	1
PRKCE	1	2.69102e-06	0.000772507	0.178449	0.163491	1	1
SEZ6	1	2.69392e-06	0.000773339	0.178641	0.163652	1	1
PSD3	1	2.69468e-06	0.000773554	0.178691	0.163694	1	1
FBXO24	1	2.69542e-06	0.000773768	0.17874	0.163735	1	1
ADIPOR1	1	2.69562e-06	0.000773826	0.178754	0.163746	1	1
ILF3	1	2.69677e-06	0.000774156	0.17883	0.16381	1	1
DHTKD1	1	2.69835e-06	0.00077461	0.178935	0.163898	1	1
KIAA0232	1	2.69837e-06	0.000774614	0.178936	0.163898	1	1
TNFAIP2	1	2.69861e-06	0.000774684	0.178952	0.163912	1	1
DTNB	1	2.69933e-06	0.00077489	0.179	0.163952	1	1
VPS16	1	2.70146e-06	0.000775503	0.179141	0.16407	1	1
ARR3	1	2.70296e-06	0.000775932	0.17924	0.164153	1	1
RNF216	1	2.70703e-06	0.0007771	0.17951	0.164379	1	1
MPL	1	2.70897e-06	0.000777659	0.179639	0.164487	1	1
CPSF6	1	2.70936e-06	0.000777771	0.179665	0.164508	1	1
SAMD4A	1	2.70955e-06	0.000777823	0.179677	0.164518	1	1
KLHL24	1	2.71765e-06	0.00078015	0.180215	0.164968	1	1
FSIP2	2	1.03957e-05	0.00298427	0.689367	0.151956	1	1
ANKDD1A	1	2.72887e-06	0.000783371	0.180959	0.165589	1	1
CCDC181	1	2.729e-06	0.000783409	0.180968	0.165597	1	1
TXNIP	1	2.73102e-06	0.000783989	0.181102	0.165709	1	1
RNF32	1	2.73831e-06	0.00078608	0.181584	0.166112	1	1
LAMB1	2	1.04543e-05	0.0030011	0.693253	0.153303	1	1
CCAR2	1	2.74521e-06	0.000788061	0.182042	0.166494	1	1
ADAM28	1	2.7475e-06	0.000788717	0.182194	0.16662	1	1
GOLGB1	2	1.04644e-05	0.003004	0.693925	0.153536	1	1
RAD9B	1	2.75055e-06	0.000789593	0.182396	0.166789	1	1
RAPGEF5	1	2.7516e-06	0.000789895	0.182466	0.166847	1	1
CILP	1	2.75348e-06	0.000790436	0.182591	0.166951	1	1
IQSEC2	1	2.75555e-06	0.000791028	0.182728	0.167065	1	1
RTCA	1	2.7569e-06	0.000791418	0.182817	0.16714	1	1
EEF2K	1	2.75894e-06	0.000792002	0.182953	0.167253	1	1
CDK10	1	2.76225e-06	0.000792953	0.183172	0.167436	1	1
LPIN1	1	2.76235e-06	0.000792982	0.183179	0.167441	1	1
RAVER2	1	2.7635e-06	0.000793313	0.183255	0.167505	1	1
NUCKS1	1	2.76747e-06	0.000794453	0.183519	0.167724	1	1
CPNE2	1	2.77323e-06	0.000796105	0.1839	0.168042	1	1
CBFA2T3	1	2.77398e-06	0.00079632	0.18395	0.168084	1	1
KLB	1	2.78085e-06	0.000798292	0.184405	0.168463	1	1
TBX19	1	2.78133e-06	0.000798429	0.184437	0.168489	1	1
CHAT	1	2.78594e-06	0.000799753	0.184743	0.168743	1	1
PEX7	1	2.78804e-06	0.000800355	0.184882	0.168859	1	1
LEO1	1	2.79119e-06	0.000801262	0.185091	0.169033	1	1
CXXC1	1	2.79266e-06	0.000801682	0.185189	0.169114	1	1
P4HA3	1	2.793e-06	0.000801781	0.185211	0.169133	1	1
BAIAP3	1	2.79782e-06	0.000803164	0.185531	0.169399	1	1
SLC25A25	1	2.80958e-06	0.000806541	0.186311	0.170047	1	1
EPHA8	1	2.81188e-06	0.000807199	0.186463	0.170173	1	1
FGD4	1	2.81418e-06	0.000807859	0.186615	0.1703	1	1
CTNNB1	1	2.81588e-06	0.000808349	0.186729	0.170394	1	1
PDE3B	1	2.81623e-06	0.000808449	0.186752	0.170413	1	1
PPP4R1	1	2.81705e-06	0.000808684	0.186806	0.170458	1	1
RBM15	1	2.81787e-06	0.00080892	0.18686	0.170503	1	1
PXN	1	2.81884e-06	0.000809197	0.186925	0.170557	1	1
GDPD4	1	2.82038e-06	0.000809641	0.187027	0.170641	1	1
PLEKHG4B	1	2.82473e-06	0.000810889	0.187315	0.170881	1	1
MRPS5	1	2.82865e-06	0.000812013	0.187575	0.171096	1	1
ITGB3	1	2.83259e-06	0.000813146	0.187837	0.171313	1	1
GRAMD1A	1	2.83306e-06	0.000813281	0.187868	0.171339	1	1
SLC26A11	1	2.83325e-06	0.000813336	0.187881	0.17135	1	1
BRPF1	1	2.84077e-06	0.000815493	0.188379	0.171763	1	1
SRSF11	1	2.84139e-06	0.000815671	0.18842	0.171797	1	1
CEBPZ	1	2.85182e-06	0.000818665	0.189112	0.17237	1	1
SYTL5	1	2.852e-06	0.000818718	0.189124	0.17238	1	1
GALNTL5	1	2.85335e-06	0.000819105	0.189213	0.172454	1	1
NLRP13	1	2.8534e-06	0.000819118	0.189216	0.172457	1	1
MLF1	1	2.85429e-06	0.000819375	0.189276	0.172506	1	1
ITGBL1	1	2.85794e-06	0.000820423	0.189518	0.172706	1	1
ZNF282	1	2.85801e-06	0.000820443	0.189522	0.17271	1	1
FAM13C	1	2.85855e-06	0.000820599	0.189558	0.17274	1	1
KIAA0753	1	2.85998e-06	0.000821007	0.189653	0.172818	1	1
ENTPD4	1	2.86211e-06	0.000821619	0.189794	0.172935	1	1
OS9	1	2.86325e-06	0.000821947	0.18987	0.172998	1	1
ANGEL1	1	2.86736e-06	0.000823127	0.190142	0.173223	1	1
KIAA1551	1	2.86917e-06	0.000823646	0.190262	0.173323	1	1
SGCE	1	2.87001e-06	0.000823886	0.190318	0.173368	1	1
RASGRP1	1	2.87263e-06	0.00082464	0.190492	0.173512	1	1
IFT74	1	2.87602e-06	0.000825614	0.190717	0.173699	1	1
DDR1	1	2.88004e-06	0.000826767	0.190983	0.173919	1	1
RGS12	1	2.88769e-06	0.000828963	0.191491	0.174338	1	1
UNC93A	1	2.89044e-06	0.000829752	0.191673	0.174489	1	1
CCDC112	1	2.89166e-06	0.000830101	0.191753	0.174555	1	1
ADAMTS10	1	2.8939e-06	0.000830746	0.191902	0.174678	1	1
SLC7A14	1	2.89883e-06	0.00083216	0.192229	0.174948	1	1
MARK4	1	2.90007e-06	0.000832516	0.192311	0.175016	1	1
CES5A	1	2.90306e-06	0.000833375	0.19251	0.17518	1	1
HCN3	1	2.90403e-06	0.000833654	0.192574	0.175233	1	1
ASL	1	2.90575e-06	0.000834146	0.192688	0.175327	1	1
SDCCAG3	1	2.90686e-06	0.000834466	0.192762	0.175388	1	1
PHF12	1	2.91019e-06	0.000835423	0.192983	0.17557	1	1
RNF175	1	2.91181e-06	0.000835887	0.19309	0.175659	1	1
SEC62	1	2.91289e-06	0.000836197	0.193162	0.175718	1	1
D0H6	2	1.08314e-05	0.00310933	0.718256	0.162021	1	1
CEP78	1	2.91612e-06	0.000837123	0.193375	0.175894	1	1
ANXA7	1	2.91754e-06	0.000837533	0.19347	0.175972	1	1
COPB1	1	2.92032e-06	0.000838329	0.193654	0.176124	1	1
GGNBP2	1	2.92212e-06	0.000838845	0.193773	0.176222	1	1
ANKRD28	1	2.92282e-06	0.000839048	0.19382	0.176261	1	1
ZNF804A	1	2.92385e-06	0.000839344	0.193889	0.176317	1	1
HGS0T	1	2.92594e-06	0.000839944	0.194027	0.176432	1	1
GMCL1	1	2.92945e-06	0.00084095	0.19426	0.176623	1	1
LAMC1	2	1.08735e-05	0.00312143	0.72105	0.163001	1	1
ZNF831	1	2.93232e-06	0.000841776	0.19445	0.17678	1	1
ANTXR2	1	2.93341e-06	0.000842089	0.194522	0.17684	1	1
GLI1	1	2.93532e-06	0.000842636	0.194649	0.176944	1	1
D0H3	2	1.08821e-05	0.0031239	0.72162	0.163201	1	1
A0PC1	2	1.08903e-05	0.00312626	0.722166	0.163393	1	1
FILIP1L	1	2.94163e-06	0.000844447	0.195067	0.177288	1	1
SYT2	1	2.94244e-06	0.00084468	0.195121	0.177333	1	1
ANO2	1	2.94644e-06	0.000845829	0.195386	0.177551	1	1
FRK	1	2.94751e-06	0.000846134	0.195457	0.177609	1	1
HMGCS2	1	2.94885e-06	0.000846521	0.195546	0.177683	1	1
PKHD1L1	3	2.03403e-05	0.00583903	1.34882	0.153822	1	1
SEMA7A	1	2.95124e-06	0.000847205	0.195704	0.177813	1	1
SLC6A17	1	2.95268e-06	0.000847619	0.1958	0.177892	1	1
WDR46	1	2.95426e-06	0.000848072	0.195905	0.177978	1	1
TRIM58	1	2.95521e-06	0.000848346	0.195968	0.17803	1	1
SLC17A8	1	2.96028e-06	0.000849802	0.196304	0.178306	1	1
ME1	1	2.96091e-06	0.000849983	0.196346	0.178341	1	1
KIAA2026	1	2.96182e-06	0.000850243	0.196406	0.17839	1	1
ETNK2	1	2.96432e-06	0.00085096	0.196572	0.178526	1	1
ARPP21	1	2.96956e-06	0.000852466	0.19692	0.178812	1	1
RETSAT	1	2.97159e-06	0.000853047	0.197054	0.178923	1	1
TRAK1	1	2.97367e-06	0.000853645	0.197192	0.179036	1	1
EFCAB7	1	2.97385e-06	0.000853697	0.197204	0.179046	1	1
CCDC84	1	2.97616e-06	0.000854359	0.197357	0.179172	1	1
PCOLCE2	1	2.97756e-06	0.000854763	0.19745	0.179248	1	1
ALDH6A1	1	2.99077e-06	0.000858555	0.198326	0.179968	1	1
IFRD1	1	2.99182e-06	0.000858856	0.198396	0.180025	1	1
L3MBTL2	1	2.99721e-06	0.000860403	0.198753	0.180318	1	1
AFP	1	2.99744e-06	0.000860469	0.198768	0.18033	1	1
RPGR	1	3.0009e-06	0.000861461	0.198997	0.180518	1	1
TXNDC16	1	3.00352e-06	0.000862213	0.199171	0.180661	1	1
SCN1A	2	1.1036e-05	0.00316809	0.731829	0.166791	1	1
FBXL6	1	3.00588e-06	0.00086289	0.199328	0.180789	1	1
MYBBP1A	1	3.01838e-06	0.000866479	0.200157	0.181468	1	1
MAP4	1	3.01848e-06	0.000866508	0.200163	0.181474	1	1
NUDCD1	1	3.02014e-06	0.000866985	0.200273	0.181564	1	1
SLC27A6	1	3.02529e-06	0.000868464	0.200615	0.181844	1	1
SHROOM4	1	3.02583e-06	0.000868618	0.200651	0.181873	1	1
CAPN7	1	3.02647e-06	0.000868802	0.200693	0.181908	1	1
DBF4	1	3.02754e-06	0.000869108	0.200764	0.181966	1	1
FMN1	1	3.03141e-06	0.000870221	0.201021	0.182176	1	1
GYS1	1	3.03189e-06	0.000870359	0.201053	0.182202	1	1
SPOCK1	1	3.03207e-06	0.000870411	0.201065	0.182212	1	1
ESRRG	1	3.03402e-06	0.000870969	0.201194	0.182318	1	1
CNTROB	1	3.03425e-06	0.000871037	0.20121	0.182331	1	1
EIF3E	1	3.03489e-06	0.000871218	0.201251	0.182365	1	1
FGA	1	3.03873e-06	0.000872321	0.201506	0.182573	1	1
SQLE	1	3.03945e-06	0.000872528	0.201554	0.182612	1	1
ITGAV	2	1.11179e-05	0.00319159	0.737256	0.168705	1	1
QRSL1	1	3.04787e-06	0.000874947	0.202113	0.183069	1	1
EXOC3L1	1	3.05081e-06	0.00087579	0.202307	0.183229	1	1
HEXA	1	3.05105e-06	0.000875857	0.202323	0.183241	1	1
CCNYL1	1	3.05212e-06	0.000876165	0.202394	0.183299	1	1
ALG8	1	3.05595e-06	0.000877265	0.202648	0.183507	1	1
SLC36A2	1	3.05776e-06	0.000877785	0.202768	0.183605	1	1
MCOLN3	1	3.07625e-06	0.000883094	0.203995	0.184607	1	1
MICAL2	1	3.07794e-06	0.000883577	0.204106	0.184698	1	1
FAN1	1	3.08058e-06	0.000884335	0.204281	0.184841	1	1
SLC44A4	1	3.08461e-06	0.000885493	0.204549	0.185059	1	1
DYM	1	3.08666e-06	0.000886081	0.204685	0.18517	1	1
AMY2B	1	3.09051e-06	0.000887186	0.20494	0.185378	1	1
SPIDR	1	3.09587e-06	0.000888724	0.205295	0.185667	1	1
MAML3	1	3.09904e-06	0.000889635	0.205506	0.185839	1	1
DCAF5	1	3.10022e-06	0.000889972	0.205584	0.185902	1	1
AAAS	1	3.10724e-06	0.000891988	0.206049	0.186282	1	1
PPP1R16A	1	3.10856e-06	0.000892369	0.206137	0.186353	1	1
DOT1L	1	3.109e-06	0.000892493	0.206166	0.186377	1	1
COL4A2	2	1.12713e-05	0.00323562	0.747427	0.172302	1	1
PNPLA8	1	3.11501e-06	0.000894218	0.206564	0.186701	1	1
IL1RL2	1	3.1174e-06	0.000894904	0.206723	0.18683	1	1
NHLRC2	1	3.12046e-06	0.000895783	0.206926	0.186996	1	1
ITIH3	1	3.12198e-06	0.00089622	0.207027	0.187078	1	1
PRRC2B	2	1.12911e-05	0.00324131	0.748743	0.172768	1	1
NTN4	1	3.12327e-06	0.000896589	0.207112	0.187147	1	1
ADAM32	1	3.12551e-06	0.000897235	0.207261	0.187268	1	1
TMEM260	1	3.12714e-06	0.000897702	0.207369	0.187356	1	1
DDX58	1	3.133e-06	0.000899382	0.207757	0.187672	1	1
TRAFD1	1	3.13664e-06	0.000900429	0.207999	0.187868	1	1
UTY	1	3.14147e-06	0.000901815	0.208319	0.188128	1	1
DENND2D	1	3.14237e-06	0.000902074	0.208379	0.188177	1	1
PRR12	1	3.14418e-06	0.000902593	0.208499	0.188274	1	1
OTOA	1	3.14506e-06	0.000902846	0.208557	0.188322	1	1
CAPN11	1	3.14523e-06	0.000902893	0.208568	0.188331	1	1
SLC14A2	1	3.14628e-06	0.000903196	0.208638	0.188388	1	1
POR	1	3.14738e-06	0.00090351	0.208711	0.188447	1	1
EPS8L1	1	3.15971e-06	0.000907051	0.209529	0.189111	1	1
PLA2G4E	1	3.16054e-06	0.000907288	0.209584	0.189155	1	1
TBC1D2B	1	3.16576e-06	0.000908787	0.20993	0.189436	1	1
GRIK5	1	3.17826e-06	0.000912376	0.210759	0.190109	1	1
CDC14B	1	3.18524e-06	0.00091438	0.211222	0.190484	1	1
MAPK8IP3	1	3.19241e-06	0.000916437	0.211697	0.190869	1	1
MAST3	1	3.20099e-06	0.000918902	0.212266	0.19133	1	1
UVRAG	1	3.20686e-06	0.000920586	0.212655	0.191644	1	1
ICK	1	3.2109e-06	0.000921746	0.212923	0.191861	1	1
ARHGAP36	1	3.21138e-06	0.000921883	0.212955	0.191887	1	1
GART	1	3.22019e-06	0.000924413	0.213539	0.192359	1	1
SYDE2	1	3.22048e-06	0.000924496	0.213559	0.192375	1	1
CTU2	1	3.22709e-06	0.000926394	0.213997	0.192729	1	1
ATP13A1	1	3.22787e-06	0.000926618	0.214049	0.192771	1	1
SACM1L	1	3.23636e-06	0.000929054	0.214612	0.193226	1	1
FAM193B	1	3.23931e-06	0.0009299	0.214807	0.193383	1	1
ZNF609	1	3.24481e-06	0.00093148	0.215172	0.193678	1	1
PIWIL2	1	3.25235e-06	0.000933646	0.215672	0.194082	1	1
SLX4	1	3.2526e-06	0.000933717	0.215689	0.194095	1	1
RSBN1	1	3.25604e-06	0.000934705	0.215917	0.194279	1	1
ME3	1	3.26407e-06	0.000937009	0.216449	0.194708	1	1
SLC10A7	1	3.26785e-06	0.000938095	0.2167	0.19491	1	1
CDH4	1	3.27696e-06	0.00094071	0.217304	0.195397	1	1
MEST	1	3.28107e-06	0.000941891	0.217577	0.195617	1	1
SLC34A3	1	3.28173e-06	0.000942078	0.21762	0.195652	1	1
BRD3	1	3.2826e-06	0.000942328	0.217678	0.195698	1	1
DDX25	1	3.28679e-06	0.000943532	0.217956	0.195922	1	1
TIAL1	1	3.2897e-06	0.000944366	0.218149	0.196077	1	1
TNRC18	1	3.29061e-06	0.000944627	0.218209	0.196125	1	1
CAC02D4	1	3.29133e-06	0.000944836	0.218257	0.196164	1	1
RPS6KA4	1	3.29624e-06	0.000946244	0.218582	0.196426	1	1
KCNH5	1	3.29658e-06	0.000946342	0.218605	0.196444	1	1
EXOSC10	1	3.2966e-06	0.000946349	0.218607	0.196445	1	1
SLC9A4	1	3.30166e-06	0.0009478	0.218942	0.196715	1	1
CPA4	1	3.30179e-06	0.000947837	0.21895	0.196722	1	1
FBRSL1	1	3.3132e-06	0.000951112	0.219707	0.19733	1	1
GRIK3	1	3.31396e-06	0.000951332	0.219758	0.197371	1	1
LRWD1	1	3.31784e-06	0.000952444	0.220014	0.197577	1	1
WWC3	1	3.33068e-06	0.00095613	0.220866	0.198261	1	1
UBA5	1	3.33094e-06	0.000956205	0.220883	0.198274	1	1
IDH1	1	3.33573e-06	0.000957582	0.221201	0.19853	1	1
ADAMTS16	1	3.33627e-06	0.000957736	0.221237	0.198558	1	1
CCHCR1	1	3.33799e-06	0.000958229	0.221351	0.19865	1	1
NPHP4	1	3.33914e-06	0.000958559	0.221427	0.198711	1	1
TAOK2	1	3.34206e-06	0.000959397	0.221621	0.198866	1	1
LRRC31	1	3.34207e-06	0.000959402	0.221622	0.198867	1	1
LRRC43	1	3.34482e-06	0.00096019	0.221804	0.199013	1	1
BRSK1	1	3.34683e-06	0.000960767	0.221937	0.19912	1	1
RAD54L	1	3.35715e-06	0.00096373	0.222622	0.199668	1	1
NES	1	3.3607e-06	0.000964749	0.222857	0.199857	1	1
SMG6	1	3.36073e-06	0.000964758	0.222859	0.199858	1	1
KLHL30	1	3.36197e-06	0.000965113	0.222941	0.199924	1	1
NFATC3	1	3.36392e-06	0.000965672	0.22307	0.200028	1	1
VPS35	1	3.37123e-06	0.000967772	0.223555	0.200416	1	1
TROVE2	1	3.37266e-06	0.000968183	0.22365	0.200492	1	1
PHRF1	1	3.38047e-06	0.000970424	0.224168	0.200906	1	1
STIL	1	3.38155e-06	0.000970734	0.22424	0.200963	1	1
SNW1	1	3.38183e-06	0.000970813	0.224258	0.200978	1	1
CASP2	1	3.38232e-06	0.000970954	0.22429	0.201004	1	1
VAC14	1	3.38294e-06	0.000971132	0.224331	0.201037	1	1
PAH	1	3.38887e-06	0.000972834	0.224725	0.201351	1	1
CDH16	1	3.41679e-06	0.000980851	0.226577	0.20283	1	1
CDHR1	1	3.41697e-06	0.000980903	0.226588	0.20284	1	1
MFRP	1	3.42306e-06	0.00098265	0.226992	0.203162	1	1
ANKRD50	1	3.42949e-06	0.000984495	0.227418	0.203502	1	1
NDST2	1	3.4314e-06	0.000985046	0.227546	0.203603	1	1
UBR3	2	1.19556e-05	0.00343207	0.792809	0.188497	1	1
LARP4	1	3.44453e-06	0.000988814	0.228416	0.204297	1	1
MSI1	1	3.44485e-06	0.000988904	0.228437	0.204313	1	1
ADCY4	1	3.44508e-06	0.000988972	0.228452	0.204326	1	1
CHM	1	3.44696e-06	0.000989512	0.228577	0.204425	1	1
PPP6R1	1	3.45107e-06	0.000990692	0.22885	0.204642	1	1
CAPRIN2	1	3.45581e-06	0.000992051	0.229164	0.204892	1	1
RFX5	1	3.46705e-06	0.000995277	0.229909	0.205485	1	1
TAF1C	1	3.47187e-06	0.000996662	0.230229	0.205739	1	1
CCDC63	1	3.47448e-06	0.000997411	0.230402	0.205877	1	1
AMOTL2	1	3.486e-06	0.00100072	0.231166	0.206484	1	1
TMC6	1	3.49134e-06	0.00100225	0.23152	0.206765	1	1
ZC3H6	1	3.49326e-06	0.0010028	0.231647	0.206866	1	1
[truncated: 16,983 more rows]

## Sheet: Readme
Gene Symbol	Observed gene from missense variants
Expected Probablity	The denovo mutation probablity reported in Denovolyzer
Scaled Expected Probablity	The scaled denovo mutation probablity obtained by using equation 1
Observed Number	The number of observed variants
p-value	The p-value obtained from gene-based analysis
FDR	The false discovery rate obtained from gene-based analysis
Bonferroni Correction	The multiple-comparison correction
