# Supplementary material for: Genes and Pathways Implicated in Tetralogy of Fallot Revealed by Ultra-Rare Variant Burden Analysis in 231 Genome Sequences
Source: Front Genet. 2020 Sep 15;11:957. doi: 10.3389/fgene.2020.00957 (PMC7522597; doi:10.3389/fgene.2020.00957)
Supplement: TABLE S1 — Ultra-rare variants observed for 231 CHD samples including gnomAD o/e constraint scores. [file Data_Sheet_2.zip › SupplementaryTables_FrontiersInGenetics/Supplementary Table S5) Gene burden statistics obtained by comparing CHD ultra-rare variants to gnomAD singletons and tested using FisherΓÇÖs Exact Test.XLSX]

## Sheet: Fisher Test
Gene Name	LOF_gnomAD	LOF_CHD	Missense_gnomAD	Missense_CHD	LOF.pvalue	Missense.pvalue	expected.LOF	expected.Missense	All.LOF.BH-FDR	All.Missense.BH-FDR	Constrained.LOF.BH-FDR	Constrained.Missense.BH-FDR
FLT4	11	7	158	1	2.21827e-15	0.276579	0.0314665	0.19585	3.8385e-11	1	4.56301e-11	1
CSN2	13	2	28	0	0.000352042	1	0.0320851	0.171925	1	1	NA	NA
ATXN3	16	2	66	0	0.000511092	1	0.0330359	0.178599	1	1	1	1
KDR	16	2	220	1	0.000511092	0.362385	0.0330359	0.208406	1	1	1	1
GAN	19	2	144	0	0.000698926	1	0.0340149	0.193121	1	1	1	1
CLDN9	20	2	86	0	0.000767877	1	0.0343476	0.182215	1	1	NA	NA
TTC5	21	2	66	1	0.000839979	0.127528	0.0346836	0.178599	1	1	NA	NA
CCDC36	28	2	66	0	0.00143191	1	0.0371294	0.178599	1	1	1	1
FILIP1	32	2	160	0	0.00183767	1	0.0386036	0.196243	1	1	NA	NA
CNTNAP2	37	2	275	1	0.00241251	0.429947	0.040529	0.220216	1	1	NA	NA
TACC3	40	2	93	0	0.00279294	1	0.04173	0.183498	1	1	NA	NA
GMEB2	1	1	94	0	0.00369101	1	0.0285478	0.183682	1	1	1	1
WNT5A	1	1	78	0	0.00369101	1	0.0285478	0.18076	1	1	1	1
ZFAND5	1	1	38	0	0.00369101	1	0.0285478	0.173657	1	1	1	1
CHERP	2	1	114	0	0.00553141	1	0.028827	0.187401	1	1	1	1
FBXO11	2	1	99	1	0.00553141	0.184229	0.028827	0.184605	1	1	1	1
SOBP	2	1	142	0	0.00553141	1	0.028827	0.192734	1	1	1	1
APOO	3	1	24	0	0.00736842	1	0.029109	0.171237	1	1	1	1
CNOT2	3	1	65	0	0.00736842	1	0.029109	0.17842	1	1	1	1
ENHO	3	1	25	0	0.00736842	1	0.029109	0.171409	1	1	NA	NA
GSG1L	3	1	64	0	0.00736842	1	0.029109	0.178241	1	1	1	1
SHISA9	3	1	69	0	0.00736842	1	0.029109	0.179137	1	1	1	1
SYNDIG1	3	1	42	0	0.00736842	1	0.029109	0.174354	1	1	1	1
TM9SF2	3	1	60	1	0.00736842	0.116804	0.029109	0.177528	1	1	1	1
L1TD1	71	2	77	0	0.00820894	1	0.0564293	0.180579	1	1	NA	NA
ANKRD63	4	1	63	0	0.00920204	1	0.0293937	0.178063	1	1	1	1
DCAF5	4	1	193	1	0.00920204	0.326345	0.0293937	0.202842	1	1	1	1
FOXJ3	4	1	101	1	0.00920204	0.187544	0.0293937	0.184975	1	1	1	1
MAP6D1	4	1	26	0	0.00920204	1	0.0293937	0.171581	1	1	NA	NA
SPSB1	4	1	31	0	0.00920204	1	0.0293937	0.172443	1	1	1	1
TFDP2	4	1	54	0	0.00920204	1	0.0293937	0.176464	1	1	1	1
ARHGEF28	77	2	236	0	0.00955408	1	0.0598233	0.211775	1	1	NA	NA
CDIP1	5	1	47	0	0.0110323	1	0.0296813	0.17523	1	1	1	1
CENPV	5	1	24	0	0.0110323	1	0.0296813	0.171237	1	1	1	1
CNPY3	5	1	47	0	0.0110323	1	0.0296813	0.17523	1	1	1	1
HMX2	5	1	86	0	0.0110323	1	0.0296813	0.182215	1	1	NA	NA
MUM1L1	5	1	79	0	0.0110323	1	0.0296813	0.180941	1	1	1	1
ORMDL1	5	1	40	0	0.0110323	1	0.0296813	0.174005	1	1	NA	NA
PRICKLE1	5	1	131	0	0.0110323	1	0.0296813	0.190621	1	1	1	1
RMND5A	5	1	61	0	0.0110323	1	0.0296813	0.177706	1	1	1	1
RNF187	5	1	3	0	0.0110323	1	0.0296813	0.167671	1	1	1	1
ST20	5	1	9	0	0.0110323	1	0.0296813	0.168682	1	1	1	1
ZBTB34	5	1	93	0	0.0110323	1	0.0296813	0.183498	1	1	1	1
PKDREJ	84	2	326	0	0.0112382	1	0.0640418	0.231765	1	1	NA	NA
BEND2	6	1	14	0	0.0128591	1	0.0299716	0.169529	1	1	1	1
CD9	6	1	46	0	0.0128591	1	0.0299716	0.175055	1	1	NA	NA
COPB1	6	1	169	1	0.0128591	0.292604	0.0299716	0.198021	1	1	1	1
CYTH3	6	1	65	0	0.0128591	1	0.0299716	0.17842	1	1	1	1
KCNB2	6	1	155	0	0.0128591	1	0.0299716	0.195262	1	1	1	1
KCNJ10	6	1	95	0	0.0128591	1	0.0299716	0.183866	1	1	1	1
NFIL3	6	1	89	0	0.0128591	1	0.0299716	0.182764	1	1	1	1
PDLIM4	6	1	66	0	0.0128591	1	0.0299716	0.178599	1	1	1	1
RASD1	6	1	101	1	0.0128591	0.187544	0.0299716	0.184975	1	1	NA	NA
TMEM150A	6	1	52	0	0.0128591	1	0.0299716	0.17611	1	1	1	1
ZBTB8OS	6	1	42	1	0.0128591	0.0838322	0.0299716	0.174354	1	1	1	1
MYH4	91	2	423	0	0.0130426	1	0.0685578	0.255428	1	1	NA	NA
SFI1	96	2	149	1	0.0144033	0.263199	0.0719772	0.194091	1	1	NA	NA
DEFB112	7	1	9	0	0.0146826	1	0.0302648	0.168682	1	1	NA	NA
EEF1E1	7	1	34	0	0.0146826	1	0.0302648	0.172962	1	1	NA	NA
EXOSC1	7	1	46	0	0.0146826	1	0.0302648	0.175055	1	1	NA	NA
HAT1	7	1	61	0	0.0146826	1	0.0302648	0.177706	1	1	1	1
HES6	7	1	44	0	0.0146826	1	0.0302648	0.174704	1	1	NA	NA
LMTK3	7	1	137	0	0.0146826	1	0.0302648	0.191771	1	1	1	1
LY6D	7	1	12	0	0.0146826	1	0.0302648	0.16919	1	1	NA	NA
LYPD5	7	1	19	0	0.0146826	1	0.0302648	0.170381	1	1	NA	NA
MLLT6	7	1	151	0	0.0146826	1	0.0302648	0.194481	1	1	1	1
SIVA1	7	1	36	0	0.0146826	1	0.0302648	0.173309	1	1	NA	NA
SRRM4	7	1	124	0	0.0146826	1	0.0302648	0.189289	1	1	1	1
TEX30	7	1	57	0	0.0146826	1	0.0302648	0.176995	1	1	NA	NA
VAMP7	7	1	28	0	0.0146826	1	0.0302648	0.171925	1	1	NA	NA
WNT11	7	1	65	0	0.0146826	1	0.0302648	0.17842	1	1	1	1
ANK1	8	1	307	1	0.0165028	0.465912	0.0305608	0.227394	1	1	1	1
ARHGAP6	8	1	80	0	0.0165028	1	0.0305608	0.181123	1	1	1	1
ATF2	8	1	89	0	0.0165028	1	0.0305608	0.182764	1	1	1	1
CDH4	8	1	133	1	0.0165028	0.238797	0.0305608	0.191004	1	1	1	1
DCAF7	8	1	27	1	0.0165028	0.055418	0.0305608	0.171753	1	1	1	1
DNAJB1	8	1	52	0	0.0165028	1	0.0305608	0.17611	1	1	NA	NA
KLHL10	8	1	83	0	0.0165028	1	0.0305608	0.181668	1	1	1	1
MYOZ2	8	1	51	0	0.0165028	1	0.0305608	0.175934	1	1	NA	NA
OR6X1	8	1	51	0	0.0165028	1	0.0305608	0.175934	1	1	NA	NA
PDCL3	8	1	51	1	0.0165028	0.100469	0.0305608	0.175934	1	1	NA	NA
PRDM1	8	1	131	1	0.0165028	0.235691	0.0305608	0.190621	1	1	1	1
RHOC	8	1	38	0	0.0165028	1	0.0305608	0.173657	1	1	1	1
TANK	8	1	54	0	0.0165028	1	0.0305608	0.176464	1	1	1	1
VMAC	8	1	32	2	0.0165028	0.00222212	0.0305608	0.172615	1	1	NA	NA
ANKRD10	9	1	74	0	0.0183195	1	0.0308598	0.180037	1	1	1	1
DPPA3	9	1	16	0	0.0183195	1	0.0308598	0.16987	1	1	1	1
FOXN4	9	1	74	0	0.0183195	1	0.0308598	0.180037	1	1	1	1
GRPR	9	1	55	0	0.0183195	1	0.0308598	0.176641	1	1	1	1
GULP1	9	1	51	0	0.0183195	1	0.0308598	0.175934	1	1	1	1
ISLR	9	1	85	0	0.0183195	1	0.0308598	0.182033	1	1	NA	NA
KCNG1	9	1	60	0	0.0183195	1	0.0308598	0.177528	1	1	1	1
KIF3A	9	1	88	0	0.0183195	1	0.0308598	0.182581	1	1	1	1
MLANA	9	1	21	0	0.0183195	1	0.0308598	0.170723	1	1	NA	NA
OR8B3	9	1	69	0	0.0183195	1	0.0308598	0.179137	1	1	NA	NA
PEX16	9	1	72	0	0.0183195	1	0.0308598	0.179676	1	1	NA	NA
RD3L	9	1	21	0	0.0183195	1	0.0308598	0.170723	1	1	1	1
SAMD12	9	1	46	0	0.0183195	1	0.0308598	0.175055	1	1	NA	NA
SDS	9	1	61	0	0.0183195	1	0.0308598	0.177706	1	1	NA	NA
ATG12	10	1	39	0	0.020133	1	0.0311617	0.173831	1	1	NA	NA
FNBP4	10	1	182	0	0.020133	1	0.0311617	0.200618	1	1	1	1
GAL3ST3	10	1	115	1	0.020133	0.210379	0.0311617	0.187589	1	1	NA	NA
NAA11	10	1	60	0	0.020133	1	0.0311617	0.177528	1	1	NA	NA
PPP1R3B	10	1	82	0	0.020133	1	0.0311617	0.181486	1	1	NA	NA
SERPINB5	10	1	74	0	0.020133	1	0.0311617	0.180037	1	1	NA	NA
SPRTN	10	1	58	0	0.020133	1	0.0311617	0.177173	1	1	1	1
ZNF574	10	1	198	0	0.020133	1	0.0311617	0.203861	1	1	1	1
ADAT2	11	1	30	0	0.021943	1	0.0314665	0.17227	1	1	NA	NA
AP3S2	11	1	52	0	0.021943	1	0.0314665	0.17611	1	1	NA	NA
DPF3	11	1	66	0	0.021943	1	0.0314665	0.178599	1	1	1	1
DVL3	11	1	164	1	0.021943	0.285364	0.0314665	0.197031	1	1	1	1
EPN1	11	1	86	0	0.021943	1	0.0314665	0.182215	1	1	1	1
FGD5	11	1	270	0	0.021943	1	0.0314665	0.219116	1	1	1	1
HINT2	11	1	48	0	0.021943	1	0.0314665	0.175406	1	1	NA	NA
HOXB6	11	1	42	0	0.021943	1	0.0314665	0.174354	1	1	NA	NA
LONP1	11	1	167	0	0.021943	1	0.0314665	0.197625	1	1	1	1
NSMF	11	1	80	1	0.021943	0.152049	0.0314665	0.181123	1	1	1	1
REEP5	11	1	41	0	0.021943	1	0.0314665	0.17418	1	1	NA	NA
TMEM129	11	1	65	0	0.021943	1	0.0314665	0.17842	1	1	NA	NA
CEP290	123	2	292	0	0.0227319	1	0.0936139	0.224001	1	1	NA	NA
DCLRE1B	12	1	104	0	0.0237498	1	0.0317743	0.185532	1	1	1	1
FAM206A	12	1	39	0	0.0237498	1	0.0317743	0.173831	1	1	NA	NA
FBXL2	12	1	56	0	0.0237498	1	0.0317743	0.176818	1	1	1	1
FITM1	12	1	86	0	0.0237498	1	0.0317743	0.182215	1	1	NA	NA
FZD9	12	1	144	2	0.0237498	0.0361012	0.0317743	0.193121	1	1	1	1
IL12B	12	1	49	0	0.0237498	1	0.0317743	0.175582	1	1	NA	NA
PSMD8	12	1	71	0	0.0237498	1	0.0317743	0.179496	1	1	1	1
PTGER2	12	1	88	0	0.0237498	1	0.0317743	0.182581	1	1	NA	NA
RHNO1	12	1	34	0	0.0237498	1	0.0317743	0.172962	1	1	NA	NA
SAMD4A	12	1	130	1	0.0237498	0.234133	0.0317743	0.19043	1	1	1	1
ST5	12	1	153	0	0.0237498	1	0.0317743	0.194871	1	1	1	1
TMEM219	12	1	36	0	0.0237498	1	0.0317743	0.173309	1	1	NA	NA
MYH1	128	2	417	1	0.0244467	0.573108	0.098283	0.253897	1	1	NA	NA
CDH18	13	1	167	1	0.0255532	0.289717	0.0320851	0.197625	1	1	1	1
GRK6	13	1	94	0	0.0255532	1	0.0320851	0.183682	1	1	1	1
IGF2BP2	13	1	80	0	0.0255532	1	0.0320851	0.181123	1	1	1	1
NSA2	13	1	43	0	0.0255532	1	0.0320851	0.174529	1	1	NA	NA
ODF3L2	13	1	52	0	0.0255532	1	0.0320851	0.17611	1	1	NA	NA
PDLIM7	13	1	88	0	0.0255532	1	0.0320851	0.182581	1	1	1	1
SLC4A2	13	1	187	0	0.0255532	1	0.0320851	0.201626	1	1	1	1
TUSC1	13	1	56	0	0.0255532	1	0.0320851	0.176818	1	1	NA	NA
UXS1	13	1	66	0	0.0255532	1	0.0320851	0.178599	1	1	1	1
AIFM2	14	1	70	0	0.0273533	1	0.032399	0.179316	1	1	NA	NA
DGCR6L	14	1	42	0	0.0273533	1	0.032399	0.174354	1	1	NA	NA
DGKA	14	1	94	1	0.0273533	0.175881	0.032399	0.183682	1	1	1	1
FKRP	14	1	111	1	0.0273533	0.203921	0.032399	0.186838	1	1	1	1
FZD1	14	1	176	0	0.0273533	1	0.032399	0.199415	1	1	1	1
GRHL1	14	1	105	0	0.0273533	1	0.032399	0.185718	1	1	1	1
LONRF2	14	1	59	0	0.0273533	1	0.032399	0.17735	1	1	1	1
MPV17L	14	1	36	0	0.0273533	1	0.032399	0.173309	1	1	NA	NA
MRI1	14	1	74	0	0.0273533	1	0.032399	0.180037	1	1	NA	NA
NME3	14	1	41	0	0.0273533	1	0.032399	0.17418	1	1	NA	NA
PRSS27	14	1	34	0	0.0273533	1	0.032399	0.172962	1	1	NA	NA
RAET1L	14	1	25	0	0.0273533	1	0.032399	0.171409	1	1	NA	NA
RTP2	14	1	79	0	0.0273533	1	0.032399	0.180941	1	1	NA	NA
SELPLG	14	1	36	0	0.0273533	1	0.032399	0.173309	1	1	NA	NA
SOCS4	14	1	114	0	0.0273533	1	0.032399	0.187401	1	1	NA	NA
STK16	14	1	65	0	0.0273533	1	0.032399	0.17842	1	1	NA	NA
TAF6L	14	1	157	0	0.0273533	1	0.032399	0.195654	1	1	1	1
TMUB2	14	1	62	0	0.0273533	1	0.032399	0.177884	1	1	NA	NA
XPNPEP3	14	1	111	0	0.0273533	1	0.032399	0.186838	1	1	NA	NA
ACBD3	15	1	74	0	0.02915	1	0.0327159	0.180037	1	1	1	1
ACTL8	15	1	46	0	0.02915	1	0.0327159	0.175055	1	1	1	1
DBX2	15	1	66	1	0.02915	0.127528	0.0327159	0.178599	1	1	NA	NA
DCAF13	15	1	92	0	0.02915	1	0.0327159	0.183314	1	1	NA	NA
FOPNL	15	1	23	0	0.02915	1	0.0327159	0.171065	1	1	NA	NA
IPO8	15	1	148	1	0.02915	0.261697	0.0327159	0.193897	1	1	1	1
KAZALD1	15	1	52	0	0.02915	1	0.0327159	0.17611	1	1	NA	NA
L3HYPDH	15	1	98	0	0.02915	1	0.0327159	0.18442	1	1	NA	NA
PBX4	15	1	47	0	0.02915	1	0.0327159	0.17523	1	1	NA	NA
PRTN3	15	1	29	0	0.02915	1	0.0327159	0.172097	1	1	NA	NA
SLC6A2	15	1	89	0	0.02915	1	0.0327159	0.182764	1	1	1	1
SPG11	145	2	425	0	0.0306535	1	0.115971	0.255941	1	1	NA	NA
CPA3	16	1	89	0	0.0309435	1	0.0330359	0.182764	1	1	NA	NA
FAM189A1	16	1	70	0	0.0309435	1	0.0330359	0.179316	1	1	1	1
FAM92B	16	1	65	0	0.0309435	1	0.0330359	0.17842	1	1	NA	NA
FHL5	16	1	55	0	0.0309435	1	0.0330359	0.176641	1	1	NA	NA
HMGB4	16	1	43	0	0.0309435	1	0.0330359	0.174529	1	1	NA	NA
ITGB1BP2	16	1	35	0	0.0309435	1	0.0330359	0.173135	1	1	NA	NA
LGALS9	16	1	38	0	0.0309435	1	0.0330359	0.173657	1	1	NA	NA
MAST3	16	1	164	1	0.0309435	0.285364	0.0330359	0.197031	1	1	1	1
MCF2	16	1	83	0	0.0309435	1	0.0330359	0.181668	1	1	1	1
SLC22A18	16	1	80	1	0.0309435	0.152049	0.0330359	0.181123	1	1	NA	NA
SYT17	16	1	97	0	0.0309435	1	0.0330359	0.184235	1	1	NA	NA
UNC5D	16	1	164	0	0.0309435	1	0.0330359	0.197031	1	1	1	1
ZAR1	16	1	45	1	0.0309435	0.0894116	0.0330359	0.174879	1	1	NA	NA
ZDHHC19	16	1	38	0	0.0309435	1	0.0330359	0.173657	1	1	1	1
LAMA2	150	2	600	2	0.0325854	0.346312	0.121755	0.305008	1	1	NA	NA
CALHM1	17	1	104	0	0.0327336	1	0.0333591	0.185532	1	1	NA	NA
CYP26C1	17	1	103	0	0.0327336	1	0.0333591	0.185346	1	1	NA	NA
DIABLO	17	1	57	0	0.0327336	1	0.0333591	0.176995	1	1	NA	NA
FBXO27	17	1	31	0	0.0327336	1	0.0333591	0.172443	1	1	NA	NA
KRT6A	17	1	165	0	0.0327336	1	0.0333591	0.197229	1	1	NA	NA
NDST3	17	1	100	2	0.0327336	0.018625	0.0333591	0.18479	1	1	1	1
NHLRC3	17	1	73	0	0.0327336	1	0.0333591	0.179856	1	1	NA	NA
NOMO3	17	1	52	0	0.0327336	1	0.0333591	0.17611	1	1	NA	NA
NOXRED1	17	1	45	0	0.0327336	1	0.0333591	0.174879	1	1	NA	NA
PALM3	17	1	85	0	0.0327336	1	0.0333591	0.182033	1	1	1	1
POP4	17	1	31	0	0.0327336	1	0.0333591	0.172443	1	1	NA	NA
PTOV1	17	1	69	0	0.0327336	1	0.0333591	0.179137	1	1	1	1
SLC9A1	17	1	111	1	0.0327336	0.203921	0.0333591	0.186838	1	1	1	1
TERT	17	1	55	0	0.0327336	1	0.0333591	0.176641	1	1	1	1
ARFGAP2	18	1	100	0	0.0345204	1	0.0336854	0.18479	1	1	1	1
BPIFA2	18	1	13	0	0.0345204	1	0.0336854	0.16936	1	1	NA	NA
CFHR1	18	1	45	0	0.0345204	1	0.0336854	0.174879	1	1	NA	NA
CMTM1	18	1	32	0	0.0345204	1	0.0336854	0.172615	1	1	NA	NA
COMT	18	1	47	0	0.0345204	1	0.0336854	0.17523	1	1	NA	NA
COQ2	18	1	70	0	0.0345204	1	0.0336854	0.179316	1	1	NA	NA
EPM2A	18	1	55	0	0.0345204	1	0.0336854	0.176641	1	1	NA	NA
HIST1H4B	18	1	93	0	0.0345204	1	0.0336854	0.183498	1	1	NA	NA
NAGS	18	1	84	0	0.0345204	1	0.0336854	0.18185	1	1	NA	NA
NFATC2IP	18	1	67	0	0.0345204	1	0.0336854	0.178778	1	1	NA	NA
SHBG	18	1	63	0	0.0345204	1	0.0336854	0.178063	1	1	NA	NA
TTC39C	18	1	93	0	0.0345204	1	0.0336854	0.183498	1	1	NA	NA
TUBA8	18	1	92	0	0.0345204	1	0.0336854	0.183314	1	1	NA	NA
ANGPTL6	19	1	58	0	0.036304	1	0.0340149	0.177173	1	1	NA	NA
CCNDBP1	19	1	53	0	0.036304	1	0.0340149	0.176287	1	1	NA	NA
CORO2A	19	1	90	0	0.036304	1	0.0340149	0.182947	1	1	NA	NA
CTNS	19	1	90	0	0.036304	1	0.0340149	0.182947	1	1	NA	NA
DLL3	19	1	78	0	0.036304	1	0.0340149	0.18076	1	1	NA	NA
ELMO2	19	1	97	0	0.036304	1	0.0340149	0.184235	1	1	1	1
FAM173A	19	1	37	0	0.036304	1	0.0340149	0.173483	1	1	NA	NA
HCRTR1	19	1	67	0	0.036304	1	0.0340149	0.178778	1	1	NA	NA
LIPK	19	1	54	0	0.036304	1	0.0340149	0.176464	1	1	NA	NA
MBD6	19	1	230	0	0.036304	1	0.0340149	0.210505	1	1	1	1
MOGAT1	19	1	67	0	0.036304	1	0.0340149	0.178778	1	1	NA	NA
POLD2	19	1	59	0	0.036304	1	0.0340149	0.17735	1	1	1	1
RBL2	19	1	192	1	0.036304	0.324972	0.0340149	0.202639	1	1	1	1
STYK1	19	1	62	1	0.036304	0.120393	0.0340149	0.177884	1	1	NA	NA
TRIM35	19	1	94	0	0.036304	1	0.0340149	0.183682	1	1	NA	NA
XPA	19	1	52	1	0.036304	0.102299	0.0340149	0.17611	1	1	NA	NA
ADH5	20	1	71	0	0.0380842	1	0.0343476	0.179496	1	1	NA	NA
ATN1	20	1	165	1	0.0380842	0.286818	0.0343476	0.197229	1	1	1	1
CAB39L	20	1	67	1	0.0380842	0.129303	0.0343476	0.178778	1	1	NA	NA
CACNA1D	20	1	309	0	0.0380842	1	0.0343476	0.22785	1	1	NA	NA
FOXH1	20	1	111	1	0.0380842	0.203921	0.0343476	0.186838	1	1	NA	NA
MPP5	20	1	111	0	0.0380842	1	0.0343476	0.186838	1	1	1	1
NPBWR1	20	1	118	1	0.0380842	0.215188	0.0343476	0.188154	1	1	NA	NA
PON2	20	1	64	0	0.0380842	1	0.0343476	0.178241	1	1	NA	NA
SHROOM1	20	1	100	1	0.0380842	0.185888	0.0343476	0.18479	1	1	1	1
SLC26A9	20	1	139	0	0.0380842	1	0.0343476	0.192156	1	1	1	1
TMEM106A	20	1	45	0	0.0380842	1	0.0343476	0.174879	1	1	NA	NA
TMPRSS11F	20	1	58	0	0.0380842	1	0.0343476	0.177173	1	1	NA	NA
ZNF143	20	1	123	1	0.0380842	0.223138	0.0343476	0.189099	1	1	1	1
ACSL6	21	1	114	0	0.0398612	1	0.0346836	0.187401	1	1	1	1
ALDH9A1	21	1	113	0	0.0398612	1	0.0346836	0.187213	1	1	NA	NA
ANXA7	21	1	85	1	0.0398612	0.160638	0.0346836	0.182033	1	1	NA	NA
CD37	21	1	37	0	0.0398612	1	0.0346836	0.173483	1	1	NA	NA
DTL	21	1	86	0	0.0398612	1	0.0346836	0.182215	1	1	1	1
GPATCH4	21	1	53	0	0.0398612	1	0.0346836	0.176287	1	1	NA	NA
HECW2	21	1	206	1	0.0398612	0.343945	0.0346836	0.205502	1	1	1	1
HFE	21	1	45	0	0.0398612	1	0.0346836	0.174879	1	1	NA	NA
IRF2BPL	21	1	190	0	0.0398612	1	0.0346836	0.202233	1	1	1	1
NCR1	21	1	29	0	0.0398612	1	0.0346836	0.172097	1	1	NA	NA
PAN2	21	1	170	0	0.0398612	1	0.0346836	0.19822	1	1	1	1
SERPINA11	21	1	46	0	0.0398612	1	0.0346836	0.175055	1	1	NA	NA
SLC2A9	21	1	106	0	0.0398612	1	0.0346836	0.185904	1	1	NA	NA
SLC37A1	21	1	95	0	0.0398612	1	0.0346836	0.183866	1	1	1	1
SLC45A4	21	1	111	0	0.0398612	1	0.0346836	0.186838	1	1	NA	NA
SULT2A1	21	1	41	0	0.0398612	1	0.0346836	0.17418	1	1	NA	NA
SYCE1L	21	1	35	0	0.0398612	1	0.0346836	0.173135	1	1	NA	NA
TCERG1	21	1	153	0	0.0398612	1	0.0346836	0.194871	1	1	1	1
TRAPPC4	21	1	54	0	0.0398612	1	0.0346836	0.176464	1	1	NA	NA
TUBA3D	21	1	59	0	0.0398612	1	0.0346836	0.17735	1	1	NA	NA
UBE3C	21	1	158	0	0.0398612	1	0.0346836	0.19585	1	1	1	1
ZAP70	21	1	81	0	0.0398612	1	0.0346836	0.181304	1	1	1	1
ZNF772	21	1	64	0	0.0398612	1	0.0346836	0.178241	1	1	NA	NA
FBXO39	22	1	70	0	0.0416349	1	0.0350229	0.179316	1	1	NA	NA
GHITM	22	1	68	0	0.0416349	1	0.0350229	0.178957	1	1	1	1
ORC5	22	1	90	0	0.0416349	1	0.0350229	0.182947	1	1	NA	NA
PMPCB	22	1	98	0	0.0416349	1	0.0350229	0.18442	1	1	NA	NA
SEMA4B	22	1	126	0	0.0416349	1	0.0350229	0.189668	1	1	NA	NA
SLC30A6	22	1	95	1	0.0416349	0.177557	0.0350229	0.183866	1	1	NA	NA
TDRD10	22	1	24	0	0.0416349	1	0.0350229	0.171237	1	1	NA	NA
TRMT10A	22	1	55	0	0.0416349	1	0.0350229	0.176641	1	1	NA	NA
ZC3H3	22	1	112	2	0.0416349	0.0229202	0.0350229	0.187026	1	1	1	1
ANO8	23	1	188	0	0.0434053	1	0.0353655	0.201828	1	1	1	1
AOC1	23	1	96	0	0.0434053	1	0.0353655	0.18405	1	1	NA	NA
CD1B	23	1	48	0	0.0434053	1	0.0353655	0.175406	1	1	NA	NA
CEP55	23	1	57	0	0.0434053	1	0.0353655	0.176995	1	1	NA	NA
CPA5	23	1	76	0	0.0434053	1	0.0353655	0.180398	1	1	NA	NA
CYP11B1	23	1	100	0	0.0434053	1	0.0353655	0.18479	1	1	NA	NA
CYP2A13	23	1	132	0	0.0434053	1	0.0353655	0.190812	1	1	NA	NA
DEPTOR	23	1	109	0	0.0434053	1	0.0353655	0.186464	1	1	NA	NA
GCGR	23	1	67	0	0.0434053	1	0.0353655	0.178778	1	1	1	1
HGS	23	1	137	0	0.0434053	1	0.0353655	0.191771	1	1	1	1
IQGAP1	23	1	292	2	0.0434053	0.121103	0.0353655	0.224001	1	1	1	1
MYOC	23	1	92	0	0.0434053	1	0.0353655	0.183314	1	1	NA	NA
NCOA7	23	1	139	0	0.0434053	1	0.0353655	0.192156	1	1	1	1
NT5DC1	23	1	73	2	0.0434053	0.0104024	0.0353655	0.179856	1	1	NA	NA
PHACTR4	23	1	110	0	0.0434053	1	0.0353655	0.186651	1	1	NA	NA
SLFN12	23	1	55	0	0.0434053	1	0.0353655	0.176641	1	1	NA	NA
SYCE1	23	1	35	0	0.0434053	1	0.0353655	0.173135	1	1	NA	NA
TPH1	23	1	88	0	0.0434053	1	0.0353655	0.182581	1	1	NA	NA
ZNF615	23	1	138	0	0.0434053	1	0.0353655	0.191963	1	1	NA	NA
ZNF792	23	1	88	0	0.0434053	1	0.0353655	0.182581	1	1	NA	NA
ANKK1	24	1	118	0	0.0451725	1	0.0357114	0.188154	1	1	NA	NA
ARHGEF18	24	1	133	0	0.0451725	1	0.0357114	0.191004	1	1	1	1
BPI	24	1	70	0	0.0451725	1	0.0357114	0.179316	1	1	NA	NA
CORO1B	24	1	101	0	0.0451725	1	0.0357114	0.184975	1	1	NA	NA
CRNN	24	1	74	0	0.0451725	1	0.0357114	0.180037	1	1	NA	NA
EVA1C	24	1	76	0	0.0451725	1	0.0357114	0.180398	1	1	NA	NA
LILRB4	24	1	58	0	0.0451725	1	0.0357114	0.177173	1	1	NA	NA
OR4A5	24	1	24	0	0.0451725	1	0.0357114	0.171237	1	1	NA	NA
PLIN3	24	1	96	0	0.0451725	1	0.0357114	0.18405	1	1	NA	NA
TBATA	24	1	52	0	0.0451725	1	0.0357114	0.17611	1	1	NA	NA
TRIM47	24	1	103	0	0.0451725	1	0.0357114	0.185346	1	1	NA	NA
ADAP2	25	1	63	1	0.0469364	0.122182	0.0360607	0.178063	1	1	NA	NA
ARHGAP19	25	1	88	0	0.0469364	1	0.0360607	0.182581	1	1	NA	NA
COL4A6	25	1	153	0	0.0469364	1	0.0360607	0.194871	1	1	1	1
DRD4	25	1	102	0	0.0469364	1	0.0360607	0.185161	1	1	NA	NA
HECTD1	25	1	354	0	0.0469364	1	0.0360607	0.238361	1	1	1	1
KRT36	25	1	98	0	0.0469364	1	0.0360607	0.18442	1	1	NA	NA
LRRC31	25	1	57	1	0.0469364	0.111392	0.0360607	0.176995	1	1	NA	NA
RHBDF2	25	1	153	1	0.0469364	0.269176	0.0360607	0.194871	1	1	1	1
RSAD2	25	1	73	0	0.0469364	1	0.0360607	0.179856	1	1	NA	NA
SETMAR	25	1	133	0	0.0469364	1	0.0360607	0.191004	1	1	NA	NA
SLC9B2	25	1	83	0	0.0469364	1	0.0360607	0.181668	1	1	NA	NA
ZMYM2	25	1	135	0	0.0469364	1	0.0360607	0.191387	1	1	1	1
ZNF780A	25	1	113	0	0.0469364	1	0.0360607	0.187213	1	1	NA	NA
ARFGEF2	26	1	274	0	0.048697	1	0.0364135	0.219996	1	1	1	1
B3GALNT2	26	1	79	0	0.048697	1	0.0364135	0.180941	1	1	NA	NA
DVL1	26	1	207	1	0.048697	0.34528	0.0364135	0.205708	1	1	NA	NA
FPGS	26	1	99	0	0.048697	1	0.0364135	0.184605	1	1	1	1
HHAT	26	1	81	0	0.048697	1	0.0364135	0.181304	1	1	NA	NA
LRIT2	26	1	94	0	0.048697	1	0.0364135	0.183682	1	1	NA	NA
MBIP	26	1	70	0	0.048697	1	0.0364135	0.179316	1	1	NA	NA
MROH9	26	1	57	0	0.048697	1	0.0364135	0.176995	1	1	NA	NA
NCAPH2	26	1	101	0	0.048697	1	0.0364135	0.184975	1	1	NA	NA
NCOA4	26	1	47	0	0.048697	1	0.0364135	0.17523	1	1	NA	NA
NR1I2	26	1	76	0	0.048697	1	0.0364135	0.180398	1	1	NA	NA
OGG1	26	1	55	1	0.048697	0.107766	0.0364135	0.176641	1	1	NA	NA
ZNF556	26	1	72	0	0.048697	1	0.0364135	0.179676	1	1	NA	NA
ZNF569	26	1	116	0	0.048697	1	0.0364135	0.187777	1	1	NA	NA
ZNF578	26	1	91	0	0.048697	1	0.0364135	0.18313	1	1	NA	NA
CEACAM1	27	1	49	0	0.0504544	1	0.0367697	0.175582	1	1	NA	NA
CRISPLD1	27	1	108	0	0.0504544	1	0.0367697	0.186277	1	1	NA	NA
CTSC	27	1	104	0	0.0504544	1	0.0367697	0.185532	1	1	NA	NA
DYNC1I2	27	1	84	0	0.0504544	1	0.0367697	0.18185	1	1	1	1
EGFL8	27	1	54	1	0.0504544	0.105947	0.0367697	0.176464	1	1	NA	NA
GABRR1	27	1	98	0	0.0504544	1	0.0367697	0.18442	1	1	NA	NA
GPR160	27	1	53	1	0.0504544	0.104125	0.0367697	0.176287	1	1	NA	NA
GRB7	27	1	100	0	0.0504544	1	0.0367697	0.18479	1	1	NA	NA
INTS9	27	1	124	1	0.0504544	0.224718	0.0367697	0.189289	1	1	NA	NA
SLCO4A1	27	1	100	0	0.0504544	1	0.0367697	0.18479	1	1	NA	NA
SPRED2	27	1	117	1	0.0504544	0.213588	0.0367697	0.187965	1	1	NA	NA
TAS1R1	27	1	139	0	0.0504544	1	0.0367697	0.192156	1	1	NA	NA
THSD1	27	1	176	1	0.0504544	0.302616	0.0367697	0.199415	1	1	NA	NA
ZNF507	27	1	123	0	0.0504544	1	0.0367697	0.189099	1	1	1	1
ADCK2	28	1	90	0	0.0522086	1	0.0371294	0.182947	1	1	NA	NA
CAPS	28	1	56	0	0.0522086	1	0.0371294	0.176818	1	1	NA	NA
MRC2	28	1	206	0	0.0522086	1	0.0371294	0.205502	1	1	1	1
RAB26	28	1	53	0	0.0522086	1	0.0371294	0.176287	1	1	NA	NA
ZDHHC11	28	1	27	0	0.0522086	1	0.0371294	0.171753	1	1	NA	NA
BCAR3	29	1	143	0	0.0539595	1	0.0374926	0.192928	1	1	1	1
CLEC4F	29	1	48	0	0.0539595	1	0.0374926	0.175406	1	1	NA	NA
GSTCD	29	1	103	0	0.0539595	1	0.0374926	0.185346	1	1	NA	NA
HACL1	29	1	132	0	0.0539595	1	0.0374926	0.190812	1	1	NA	NA
NUP93	29	1	163	0	0.0539595	1	0.0374926	0.196834	1	1	NA	NA
PCDHGB6	29	1	208	0	0.0539595	1	0.0374926	0.205914	1	1	NA	NA
SLIT1	29	1	212	0	0.0539595	1	0.0374926	0.206742	1	1	1	1
SMPD1	29	1	124	0	0.0539595	1	0.0374926	0.189289	1	1	NA	NA
TRIM16	29	1	105	0	0.0539595	1	0.0374926	0.185718	1	1	NA	NA
ZNF696	29	1	68	0	0.0539595	1	0.0374926	0.178957	1	1	1	1
ASAH1	30	1	88	0	0.0557072	1	0.0378593	0.182581	1	1	NA	NA
JAK3	30	1	144	0	0.0557072	1	0.0378593	0.193121	1	1	1	1
MTMR7	30	1	172	0	0.0557072	1	0.0378593	0.198617	1	1	NA	NA
RUFY4	30	1	52	2	0.0557072	0.00551758	0.0378593	0.17611	1	1	NA	NA
ZBED6	30	1	167	0	0.0557072	1	0.0378593	0.197625	1	1	1	1
ADAM12	31	1	137	0	0.0574516	1	0.0382296	0.191771	1	1	NA	NA
ADAMTS19	31	1	171	0	0.0574516	1	0.0382296	0.198418	1	1	NA	NA
AMPD3	31	1	148	0	0.0574516	1	0.0382296	0.193897	1	1	NA	NA
JMJD8	31	1	60	1	0.0574516	0.116804	0.0382296	0.177528	1	1	NA	NA
KIAA0355	31	1	176	0	0.0574516	1	0.0382296	0.199415	1	1	1	1
MRPL37	31	1	89	1	0.0574516	0.167447	0.0382296	0.182764	1	1	NA	NA
NLN	31	1	139	0	0.0574516	1	0.0382296	0.192156	1	1	NA	NA
PALD1	31	1	157	0	0.0574516	1	0.0382296	0.195654	1	1	NA	NA
ACAT1	32	1	85	0	0.0591929	1	0.0386036	0.182033	1	1	NA	NA
GMIP	32	1	124	0	0.0591929	1	0.0386036	0.189289	1	1	1	1
KIF2B	32	1	181	0	0.0591929	1	0.0386036	0.200417	1	1	NA	NA
PPP1R32	32	1	70	0	0.0591929	1	0.0386036	0.179316	1	1	NA	NA
RANBP2	32	1	437	0	0.0591929	1	0.0386036	0.259038	1	1	1	1
SHC4	32	1	116	0	0.0591929	1	0.0386036	0.187777	1	1	NA	NA
SLC26A2	32	1	177	0	0.0591929	1	0.0386036	0.199615	1	1	NA	NA
SOWAHB	32	1	140	0	0.0591929	1	0.0386036	0.192348	1	1	NA	NA
ZNF440	32	1	78	0	0.0591929	1	0.0386036	0.18076	1	1	NA	NA
CCDC13	33	1	111	0	0.0609309	1	0.0389812	0.186838	1	1	NA	NA
IRAK3	33	1	91	0	0.0609309	1	0.0389812	0.18313	1	1	NA	NA
PEG3	33	1	281	0	0.0609309	1	0.0389812	0.221545	1	1	1	1
PHYKPL	33	1	89	0	0.0609309	1	0.0389812	0.182764	1	1	NA	NA
RFTN1	33	1	81	0	0.0609309	1	0.0389812	0.181304	1	1	NA	NA
TNKS1BP1	33	1	217	0	0.0609309	1	0.0389812	0.20778	1	1	1	1
ASIC5	34	1	86	0	0.0626658	1	0.0393625	0.182215	1	1	NA	NA
CASP4	34	1	50	0	0.0626658	1	0.0393625	0.175758	1	1	NA	NA
CUZD1	34	1	73	0	0.0626658	1	0.0393625	0.179856	1	1	NA	NA
EXOSC10	34	1	149	1	0.0626658	0.263199	0.0393625	0.194091	1	1	NA	NA
N4BP2L2	34	1	62	0	0.0626658	1	0.0393625	0.177884	1	1	NA	NA
NLRP10	34	1	98	0	0.0626658	1	0.0393625	0.18442	1	1	NA	NA
AATK	35	1	117	0	0.0643974	1	0.0397476	0.187965	1	1	1	1
AKAP12	35	1	93	0	0.0643974	1	0.0397476	0.183498	1	1	1	1
MYCBPAP	35	1	130	0	0.0643974	1	0.0397476	0.19043	1	1	NA	NA
NUP88	35	1	138	0	0.0643974	1	0.0397476	0.191963	1	1	NA	NA
SLC18A1	35	1	132	0	0.0643974	1	0.0397476	0.190812	1	1	NA	NA
SNX29	35	1	209	0	0.0643974	1	0.0397476	0.206121	1	1	NA	NA
AFM	36	1	81	0	0.0661258	1	0.0401364	0.181304	1	1	NA	NA
CCDC154	36	1	86	0	0.0661258	1	0.0401364	0.182215	1	1	NA	NA
CDKL3	36	1	76	0	0.0661258	1	0.0401364	0.180398	1	1	NA	NA
EEA1	36	1	185	0	0.0661258	1	0.0401364	0.201222	1	1	1	1
SLC5A10	36	1	139	0	0.0661258	1	0.0401364	0.192156	1	1	NA	NA
ADCY7	37	1	146	0	0.0678511	1	0.040529	0.193509	1	1	NA	NA
KIF21A	37	1	269	1	0.0678511	0.422939	0.040529	0.218896	1	1	1	1
MAN2A1	37	1	158	0	0.0678511	1	0.040529	0.19585	1	1	NA	NA
PKD1	37	1	628	0	0.0678511	0.643598	0.040529	0.313689	1	1	1	1
PRMT7	37	1	134	0	0.0678511	1	0.040529	0.191195	1	1	NA	NA
SLC24A1	37	1	115	0	0.0678511	1	0.040529	0.187589	1	1	1	1
ZNF518B	37	1	228	1	0.0678511	0.372689	0.040529	0.210084	1	1	1	1
CCDC168	229	2	82	0	0.0686495	1	0.262704	0.181486	1	1	NA	NA
ABCA3	38	1	249	0	0.0695731	1	0.0409255	0.214552	1	1	NA	NA
CERS4	38	1	81	0	0.0695731	1	0.0409255	0.181304	1	1	NA	NA
FNDC7	38	1	99	0	0.0695731	1	0.0409255	0.184605	1	1	NA	NA
IL1RL2	38	1	63	1	0.0695731	0.122182	0.0409255	0.178063	1	1	NA	NA
LARP1B	38	1	157	1	0.0695731	0.275105	0.0409255	0.195654	1	1	NA	NA
PKP2	38	1	133	0	0.0695731	1	0.0409255	0.191004	1	1	NA	NA
ZNF486	38	1	121	0	0.0695731	1	0.0409255	0.18872	1	1	NA	NA
CNTNAP1	39	1	210	1	0.071292	0.349267	0.0413258	0.206328	1	1	NA	NA
COG1	39	1	155	0	0.071292	1	0.0413258	0.195262	1	1	NA	NA
KCNH8	39	1	180	0	0.071292	1	0.0413258	0.200216	1	1	NA	NA
RASAL1	39	1	150	0	0.071292	1	0.0413258	0.194286	1	1	NA	NA
WDPCP	39	1	96	0	0.071292	1	0.0413258	0.18405	1	1	NA	NA
ZNF555	39	1	101	0	0.071292	1	0.0413258	0.184975	1	1	NA	NA
ZNF799	39	1	121	1	0.071292	0.219968	0.0413258	0.18872	1	1	NA	NA
GIGYF1	40	1	221	1	0.0730078	0.363682	0.04173	0.208615	1	1	NA	NA
POLD1	40	1	172	0	0.0730078	1	0.04173	0.198617	1	1	1	1
PRRT3	40	1	151	0	0.0730078	1	0.04173	0.194481	1	1	NA	NA
SLC14A2	40	1	174	1	0.0730078	0.29977	0.04173	0.199016	1	1	NA	NA
TROAP	40	1	89	0	0.0730078	1	0.04173	0.182764	1	1	NA	NA
ABI3BP	41	1	172	0	0.0747203	1	0.0421382	0.198617	1	1	NA	NA
ADAMTS17	41	1	262	0	0.0747203	1	0.0421382	0.217366	1	1	NA	NA
ANPEP	41	1	124	0	0.0747203	1	0.0421382	0.189289	1	1	NA	NA
FNDC1	41	1	223	0	0.0747203	1	0.0421382	0.209033	1	1	NA	NA
SLITRK6	41	1	220	1	0.0747203	0.362385	0.0421382	0.208406	1	1	NA	NA
TMEM87B	41	1	90	0	0.0747203	1	0.0421382	0.182947	1	1	NA	NA
ABCA13	243	2	450	0	0.0759731	1	0.30106	0.262435	1	1	NA	NA
AKAP13	42	1	364	2	0.0764297	0.1713	0.0425504	0.240762	1	1	1	1
CWH43	42	1	125	0	0.0764297	1	0.0425504	0.189478	1	1	NA	NA
LAMC2	42	1	188	0	0.0764297	1	0.0425504	0.201828	1	1	NA	NA
PDE6C	42	1	166	1	0.0764297	0.288269	0.0425504	0.197427	1	1	NA	NA
SLC44A4	42	1	123	1	0.0764297	0.223138	0.0425504	0.189099	1	1	NA	NA
CLCNKA	43	1	108	1	0.078136	0.199043	0.0429667	0.186277	1	1	NA	NA
ENOSF1	43	1	109	0	0.078136	1	0.0429667	0.186464	1	1	NA	NA
KLHL25	43	1	124	0	0.078136	1	0.0429667	0.189289	1	1	NA	NA
RARS2	43	1	123	0	0.078136	1	0.0429667	0.189099	1	1	NA	NA
ZNF251	43	1	93	1	0.078136	0.174201	0.0429667	0.183498	1	1	NA	NA
ZNF551	43	1	67	0	0.078136	1	0.0429667	0.178778	1	1	NA	NA
COL23A1	44	1	84	1	0.0798391	0.158928	0.043387	0.18185	1	1	NA	NA
GCKR	44	1	87	0	0.0798391	1	0.043387	0.182398	1	1	NA	NA
HERC5	44	1	110	0	0.0798391	1	0.043387	0.186651	1	1	NA	NA
MMS22L	44	1	171	0	0.0798391	1	0.043387	0.198418	1	1	1	1
PLA2G4D	44	1	134	0	0.0798391	1	0.043387	0.191195	1	1	NA	NA
POP1	44	1	132	1	0.0798391	0.237246	0.043387	0.190812	1	1	NA	NA
SVIL	44	1	350	1	0.0798391	0.510694	0.043387	0.237408	1	1	1	1
GUF1	45	1	128	0	0.081539	1	0.0438114	0.190049	1	1	NA	NA
KTN1	45	1	210	0	0.081539	1	0.0438114	0.206328	1	1	1	1
MPHOSPH9	45	1	124	1	0.081539	0.224718	0.0438114	0.189289	1	1	NA	NA
PCDH12	45	1	257	0	0.081539	1	0.0438114	0.216279	1	1	NA	NA
UGGT1	45	1	259	1	0.081539	0.411067	0.0438114	0.216713	1	1	NA	NA
WDR3	45	1	169	2	0.081539	0.0479644	0.0438114	0.198021	1	1	NA	NA
ZNF33B	45	1	144	1	0.081539	0.255659	0.0438114	0.193121	1	1	NA	NA
ZNF677	45	1	67	2	0.081539	0.00886526	0.0438114	0.178778	1	1	NA	NA
DZIP1	46	1	116	0	0.0832358	1	0.0442399	0.187777	1	1	NA	NA
NUTM2G	46	1	87	0	0.0832358	1	0.0442399	0.182398	1	1	NA	NA
PDE6A	46	1	203	0	0.0832358	1	0.0442399	0.204885	1	1	NA	NA
R3HCC1L	46	1	102	0	0.0832358	1	0.0442399	0.185161	1	1	NA	NA
RINT1	46	1	113	1	0.0832358	0.207157	0.0442399	0.187213	1	1	NA	NA
BUB1	47	1	148	0	0.0849295	1	0.0446727	0.193897	1	1	NA	NA
CATSPERD	47	1	86	1	0.0849295	0.162346	0.0446727	0.182215	1	1	NA	NA
DOCK7	47	1	361	1	0.0849295	0.521534	0.0446727	0.24004	1	1	1	1
PRDM15	47	1	192	1	0.0849295	0.324972	0.0446727	0.202639	1	1	1	1
TTLL6	47	1	80	1	0.0849295	0.152049	0.0446727	0.181123	1	1	NA	NA
ADAMTS8	48	1	162	0	0.0866201	1	0.0451097	0.196637	1	1	NA	NA
ATP13A2	48	1	163	0	0.0866201	1	0.0451097	0.196834	1	1	NA	NA
FRYL	48	1	514	0	0.0866201	0.632076	0.0451097	0.27982	1	1	1	1
MAP3K19	48	1	115	0	0.0866201	1	0.0451097	0.187589	1	1	NA	NA
SLC5A9	48	1	125	0	0.0866201	1	0.0451097	0.189478	1	1	NA	NA
CASC1	49	1	81	0	0.0883075	1	0.0455509	0.181304	1	1	NA	NA
GTF3C3	49	1	123	0	0.0883075	1	0.0455509	0.189099	1	1	1	1
MPO	49	1	134	1	0.0883075	0.240346	0.0455509	0.191195	1	1	NA	NA
NBN	49	1	97	0	0.0883075	1	0.0455509	0.184235	1	1	NA	NA
PCDHA4	49	1	282	1	0.0883075	0.438016	0.0455509	0.221767	1	1	NA	NA
PCDHB6	49	1	254	0	0.0883075	1	0.0455509	0.21563	1	1	NA	NA
SCIN	49	1	167	1	0.0883075	0.289717	0.0455509	0.197625	1	1	NA	NA
SMAD6	49	1	163	1	0.0883075	0.283908	0.0455509	0.196834	1	1	NA	NA
WDR81	49	1	352	0	0.0883075	1	0.0455509	0.237884	1	1	NA	NA
HERC2	50	1	750	0	0.0899919	0.414529	0.0459965	0.354488	1	1	1	1
MMEL1	50	1	144	2	0.0899919	0.0361012	0.0459965	0.193121	1	1	NA	NA
TBC1D5	50	1	142	0	0.0899919	1	0.0459965	0.192734	1	1	NA	NA
TBXAS1	50	1	84	0	0.0899919	1	0.0459965	0.18185	1	1	NA	NA
ZNF197	50	1	175	1	0.0899919	0.301194	0.0459965	0.199215	1	1	NA	NA
CHRNE	51	1	107	0	0.0916731	1	0.0464464	0.186091	1	1	NA	NA
DOCK10	51	1	352	3	0.0916731	0.0367023	0.0464464	0.237884	1	1	1	1
LRRCC1	51	1	143	0	0.0916731	1	0.0464464	0.192928	1	1	NA	NA
LRRK1	51	1	261	1	0.0916731	0.413461	0.0464464	0.217148	1	1	1	1
MOV10L1	51	1	140	0	0.0916731	1	0.0464464	0.192348	1	1	NA	NA
CCDC157	52	1	95	1	0.0933512	0.177557	0.0469008	0.183866	1	1	NA	NA
ERCC2	53	1	185	2	0.0950263	0.0561944	0.0473596	0.201222	1	1	NA	NA
GRIN3B	53	1	171	1	0.0950263	0.295479	0.0473596	0.198418	1	1	NA	NA
MCC	53	1	238	2	0.0950263	0.0864726	0.0473596	0.2122	1	1	NA	NA
MELK	53	1	113	0	0.0950263	1	0.0473596	0.187213	1	1	NA	NA
NOS2	53	1	160	2	0.0950263	0.0435477	0.0473596	0.196243	1	1	NA	NA
SMPD4	53	1	137	1	0.0950263	0.244972	0.0473596	0.191771	1	1	NA	NA
CD101	54	1	110	0	0.0966982	1	0.0478228	0.186651	1	1	NA	NA
DZIP1L	54	1	81	0	0.0966982	1	0.0478228	0.181304	1	1	NA	NA
SGSM3	54	1	173	0	0.0966982	1	0.0478228	0.198817	1	1	NA	NA
MMRN1	55	1	193	0	0.0983671	1	0.0482906	0.202842	1	1	NA	NA
MTBP	55	1	136	1	0.0983671	0.243433	0.0482906	0.191579	1	1	NA	NA
STAG3	55	1	165	1	0.0983671	0.286818	0.0482906	0.197229	1	1	NA	NA
UVSSA	55	1	136	0	0.0983671	1	0.0482906	0.191579	1	1	NA	NA
ZNF729	56	1	139	0	0.100033	1	0.048763	0.192156	1	1	1	1
ABCC9	57	1	198	0	0.101696	1	0.04924	0.203861	1	1	1	1
DIS3	57	1	174	0	0.101696	1	0.04924	0.199016	1	1	NA	NA
N4BP2	57	1	181	1	0.101696	0.309681	0.04924	0.200417	1	1	NA	NA
PPP1R3A	57	1	187	0	0.101696	1	0.04924	0.201626	1	1	NA	NA
CAPN2	59	1	149	0	0.105012	1	0.050208	0.194091	1	1	NA	NA
DOCK5	59	1	332	1	0.105012	0.492424	0.050208	0.233163	1	1	1	1
DSP	60	1	576	1	0.106665	1	0.0506992	0.297759	1	1	1	1
HERC1	60	1	678	1	0.106665	1	0.0506992	0.329809	1	1	1	1
SLC12A3	60	1	239	0	0.106665	1	0.0506992	0.212413	1	1	NA	NA
ATP8B3	61	1	180	1	0.108316	0.308273	0.0511951	0.200216	1	1	NA	NA
CACNA1H	61	1	470	4	0.108316	0.0167335	0.0511951	0.267748	1	1	NA	NA
NLRP1	61	1	115	0	0.108316	1	0.0511951	0.187589	1	1	NA	NA
PREX2	61	1	317	0	0.108316	1	0.0511951	0.229684	1	1	NA	NA
SPG7	61	1	170	1	0.108316	0.294043	0.0511951	0.19822	1	1	NA	NA
UNC13B	61	1	293	1	0.108316	0.450466	0.0511951	0.224225	1	1	NA	NA
APOBR	62	1	61	0	0.109963	1	0.0516959	0.177706	1	1	NA	NA
URB2	62	1	193	0	0.109963	1	0.0516959	0.202842	1	1	NA	NA
PARD3B	63	1	236	0	0.111608	1	0.0522016	0.211775	1	1	NA	NA
CARD14	65	1	136	0	0.114887	1	0.0532279	0.191579	1	1	NA	NA
CEP112	65	1	150	0	0.114887	1	0.0532279	0.194286	1	1	NA	NA
COL4A4	65	1	261	0	0.114887	1	0.0532279	0.217148	1	1	NA	NA
MYO19	65	1	149	0	0.114887	1	0.0532279	0.194091	1	1	NA	NA
CAPN3	66	1	168	0	0.116523	1	0.0537485	0.197823	1	1	NA	NA
TIE1	66	1	200	0	0.116523	1	0.0537485	0.20427	1	1	NA	NA
PMFBP1	67	1	136	0	0.118155	1	0.0542743	0.191579	1	1	NA	NA
KIF24	68	1	175	0	0.119784	1	0.0548052	0.199215	1	1	NA	NA
KIF27	69	1	189	0	0.12141	1	0.0553413	0.20203	1	1	NA	NA
PIKFYVE	71	1	337	0	0.124654	1	0.0564293	0.234335	1	1	1	1
HEATR6	72	1	217	0	0.126271	1	0.0569813	0.20778	1	1	NA	NA
MAN2C1	72	1	188	0	0.126271	1	0.0569813	0.201828	1	1	NA	NA
MAGEC1	73	1	98	0	0.127886	1	0.0575387	0.18442	1	1	NA	NA
ANKRD27	75	1	189	0	0.131105	1	0.0586699	0.20203	1	1	NA	NA
ANKAR	77	1	185	0	0.134313	1	0.0598233	0.201222	1	1	NA	NA
ASCC3	77	1	325	0	0.134313	1	0.0598233	0.231533	1	1	NA	NA
URB1	77	1	248	2	0.134313	0.0926336	0.0598233	0.214337	1	1	NA	NA
MCM3AP	82	1	353	1	0.142281	0.513675	0.062807	0.238123	1	1	NA	NA
GEMIN5	83	1	251	1	0.143866	0.401394	0.0634214	0.214983	1	1	NA	NA
SH3TC1	83	1	172	0	0.143866	1	0.0634214	0.198617	1	1	NA	NA
UMODL1	83	1	175	0	0.143866	1	0.0634214	0.199215	1	1	NA	NA
HEATR5A	87	1	362	0	0.150176	1	0.0659396	0.24028	1	1	NA	NA
QRICH2	87	1	200	0	0.150176	1	0.0659396	0.20427	1	1	NA	NA
SPAG17	91	1	297	0	0.156439	1	0.0685578	0.225126	1	1	NA	NA
TEX14	92	1	215	0	0.157998	1	0.0692284	0.207364	1	1	NA	NA
CEP152	93	1	229	0	0.159554	1	0.0699056	0.210294	1	1	NA	NA
MYO3B	94	1	253	1	0.161107	0.403827	0.0705894	0.215414	1	1	NA	NA
PLEC	94	1	1395	0	0.161107	0.126478	0.0705894	0.676627	1	1	1	1
PXDNL	95	1	211	0	0.162657	1	0.0712799	0.206535	1	1	NA	NA
MYO7B	99	1	375	1	0.168828	0.534984	0.0741101	0.243431	1	1	NA	NA
RGPD3	99	1	238	0	0.168828	1	0.0741101	0.2122	1	1	NA	NA
NINL	101	1	161	1	0.171897	0.280985	0.0755671	0.19644	1	1	NA	NA
COL24A1	102	1	269	0	0.173427	1	0.0763063	0.218896	1	1	NA	NA
TARBP1	102	1	233	0	0.173427	1	0.0763063	0.211139	1	1	NA	NA
PRUNE2	107	1	499	0	0.181036	0.631736	0.0801122	0.275645	1	1	NA	NA
TRPM1	107	1	326	1	0.181036	0.486184	0.0801122	0.231765	1	1	NA	NA
FREM1	111	1	438	0	0.187072	1	0.0832931	0.259297	1	1	NA	NA
MYOM2	111	1	437	3	0.187072	0.0618261	0.0832931	0.259038	1	1	NA	NA
MYH15	112	1	320	1	0.188574	0.479867	0.0841079	0.230376	1	1	NA	NA
NBEAL1	114	1	387	1	0.19157	0.546211	0.0857614	0.246377	1	1	NA	NA
OBSCN	433	2	1283	4	0.192368	0.340458	1.91381	0.604783	1	1	NA	NA
EPPK1	123	1	516	0	0.204916	0.632146	0.0936139	0.280381	1	1	NA	NA
TEP1	130	1	386	0	0.215144	1	0.100215	0.24613	1	1	NA	NA
MUC16	475	2	882	1	0.220545	1	2.88044	0.404629	1	1	NA	NA
PKD1L1	134	1	227	1	0.220929	0.37141	0.104194	0.209873	1	1	NA	NA
MYH7B	135	1	494	4	0.222369	0.0196472	0.105214	0.274267	1	1	NA	NA
LZTR1	144	1	232	0	0.235207	1	0.114847	0.210928	1	1	NA	NA
VPS13B	160	1	655	1	0.25751	1	0.134203	0.322293	1	1	NA	NA
IGFN1	162	1	375	0	0.260252	1	0.136841	0.243431	1	1	NA	NA
DNAH8	192	1	747	0	0.300188	0.414315	0.183251	0.353424	1	1	NA	NA
BRCA2	197	1	337	2	0.306631	0.152061	0.19239	0.234335	1	1	NA	NA
DNAH11	207	1	975	2	0.319341	0.727606	0.21206	0.444157	1	1	NA	NA
DNAH7	211	1	662	4	0.324359	0.0485329	0.22048	0.324562	1	1	NA	NA
AHNAK2	222	1	1137	2	0.33797	1	0.245399	0.522457	1	1	NA	NA
FLG	300	1	1240	1	0.426944	0.529399	0.524357	0.579272	1	1	NA	NA
A1BG	25	0	71	0	1	1	0.0360607	0.179496	1	1	NA	NA
A1CF	25	0	123	0	1	1	0.0360607	0.189099	1	1	NA	NA
A2M	52	0	181	0	1	1	0.0469008	0.200417	1	1	NA	NA
A2ML1	83	0	168	1	1	0.291162	0.0634214	0.197823	1	1	NA	NA
A3GALT2	30	0	18	0	1	1	0.0378593	0.17021	1	1	NA	NA
A4GALT	20	0	89	0	1	1	0.0343476	0.182764	1	1	NA	NA
A4GNT	10	0	64	0	1	1	0.0311617	0.178241	1	1	1	1
AAAS	42	0	126	1	1	0.227869	0.0425504	0.189668	1	1	NA	NA
AACS	33	0	147	0	1	1	0.0389812	0.193703	1	1	NA	NA
AADAC	17	0	66	0	1	1	0.0333591	0.178599	1	1	NA	NA
AADACL2	27	0	55	0	1	1	0.0367697	0.176641	1	1	NA	NA
AADACL4	16	0	89	0	1	1	0.0330359	0.182764	1	1	NA	NA
AADAT	10	0	43	0	1	1	0.0311617	0.174529	1	1	1	1
AAGAB	27	0	66	0	1	1	0.0367697	0.178599	1	1	NA	NA
AAMDC	4	0	27	0	1	1	0.0293937	0.171753	1	1	NA	NA
AAMP	7	0	89	0	1	1	0.0302648	0.182764	1	1	1	1
AANAT	7	0	42	1	1	0.0838322	0.0302648	0.174354	1	1	NA	NA
AAR2	12	0	45	0	1	1	0.0317743	0.174879	1	1	NA	NA
AARD	3	0	19	0	1	1	0.029109	0.170381	1	1	1	1
AARS	26	0	215	0	1	1	0.0364135	0.207364	1	1	NA	NA
AARS2	38	0	200	0	1	1	0.0409255	0.20427	1	1	NA	NA
AARSD1	22	0	86	0	1	1	0.0350229	0.182215	1	1	NA	NA
AASDH	71	0	143	0	1	1	0.0564293	0.192928	1	1	NA	NA
AASDHPPT	23	0	58	0	1	1	0.0353655	0.177173	1	1	1	1
AASS	43	0	141	1	1	0.251097	0.0429667	0.192541	1	1	NA	NA
AATF	29	0	84	0	1	1	0.0374926	0.18185	1	1	NA	NA
ABAT	15	0	105	1	1	0.194135	0.0327159	0.185718	1	1	1	1
ABCA1	71	0	395	1	1	0.553545	0.0564293	0.24836	1	1	NA	NA
ABCA10	82	0	177	0	1	1	0.062807	0.199615	1	1	NA	NA
ABCA12	79	0	372	0	1	1	0.0609994	0.242701	1	1	NA	NA
ABCA2	25	0	264	0	1	1	0.0360607	0.217802	1	1	1	1
ABCA4	110	0	399	4	1	0.00975645	0.0824862	0.249358	1	1	NA	NA
ABCA5	87	0	258	1	1	0.409866	0.0659396	0.216496	1	1	NA	NA
ABCA6	84	0	221	0	1	1	0.0640418	0.208615	1	1	NA	NA
ABCA7	125	0	388	1	1	0.547134	0.0954543	0.246624	1	1	NA	NA
ABCA9	108	0	217	1	1	0.358478	0.0808958	0.20778	1	1	NA	NA
ABCB1	31	0	175	0	1	1	0.0382296	0.199215	1	1	1	1
ABCB10	29	0	94	0	1	1	0.0374926	0.183682	1	1	NA	NA
ABCB11	43	0	226	1	1	0.370128	0.0429667	0.209663	1	1	NA	NA
ABCB4	40	0	178	0	1	1	0.04173	0.199815	1	1	NA	NA
ABCB5	86	0	238	0	1	1	0.0653008	0.2122	1	1	NA	NA
ABCB6	59	0	181	0	1	1	0.050208	0.200417	1	1	NA	NA
ABCB8	40	0	138	0	1	1	0.04173	0.191963	1	1	NA	NA
ABCB9	20	0	117	0	1	1	0.0343476	0.187965	1	1	NA	NA
ABCC1	43	0	233	0	1	1	0.0429667	0.211139	1	1	1	1
ABCC10	63	0	215	1	1	0.35586	0.0522016	0.207364	1	1	NA	NA
ABCC11	83	0	160	0	1	1	0.0634214	0.196243	1	1	NA	NA
ABCC12	71	0	225	0	1	1	0.0564293	0.209453	1	1	NA	NA
ABCC2	98	0	272	0	1	1	0.0733922	0.219555	1	1	NA	NA
ABCC3	80	0	266	0	1	1	0.0615961	0.218239	1	1	NA	NA
ABCC4	44	0	182	0	1	1	0.043387	0.200618	1	1	NA	NA
ABCC5	28	0	188	0	1	1	0.0371294	0.201828	1	1	1	1
ABCC6	85	0	248	0	1	1	0.0646683	0.214337	1	1	NA	NA
ABCC8	60	0	277	0	1	1	0.0506992	0.220658	1	1	NA	NA
ABCD1	3	0	87	0	1	1	0.029109	0.182398	1	1	1	1
ABCD2	25	0	129	0	1	1	0.0360607	0.19024	1	1	1	1
ABCD3	17	0	84	0	1	1	0.0333591	0.18185	1	1	1	1
ABCD4	31	0	118	0	1	1	0.0382296	0.188154	1	1	NA	NA
ABCE1	10	0	57	0	1	1	0.0311617	0.176995	1	1	1	1
ABCF1	31	0	114	0	1	1	0.0382296	0.187401	1	1	1	1
ABCF2	15	0	110	0	1	1	0.0327159	0.186651	1	1	1	1
ABCF3	19	0	141	0	1	1	0.0340149	0.192541	1	1	NA	NA
ABCG1	14	0	113	0	1	1	0.032399	0.187213	1	1	1	1
ABCG2	53	0	127	0	1	1	0.0473596	0.189859	1	1	NA	NA
ABCG4	31	0	95	0	1	1	0.0382296	0.183866	1	1	1	1
ABCG5	35	0	125	0	1	1	0.0397476	0.189478	1	1	NA	NA
ABCG8	42	0	141	1	1	0.251097	0.0425504	0.192541	1	1	NA	NA
ABHD1	47	0	79	0	1	1	0.0446727	0.180941	1	1	NA	NA
ABHD10	9	0	48	0	1	1	0.0308598	0.175406	1	1	NA	NA
ABHD11	14	0	52	0	1	1	0.032399	0.17611	1	1	NA	NA
ABHD12	20	0	74	0	1	1	0.0343476	0.180037	1	1	NA	NA
ABHD12B	25	0	39	0	1	1	0.0360607	0.173831	1	1	NA	NA
ABHD13	5	0	74	0	1	1	0.0296813	0.180037	1	1	1	1
ABHD14A	17	0	49	1	1	0.0967981	0.0333591	0.175582	1	1	NA	NA
ABHD14B	16	0	40	0	1	1	0.0330359	0.174005	1	1	NA	NA
ABHD15	29	0	105	0	1	1	0.0374926	0.185718	1	1	NA	NA
ABHD16A	20	0	77	0	1	1	0.0343476	0.180579	1	1	1	1
ABHD16B	20	0	120	0	1	1	0.0343476	0.188531	1	1	NA	NA
ABHD17A	6	0	55	0	1	1	0.0299716	0.176641	1	1	1	1
ABHD17B	3	0	29	0	1	1	0.029109	0.172097	1	1	1	1
ABHD17C	4	0	24	0	1	1	0.0293937	0.171237	1	1	1	1
ABHD2	12	0	73	1	1	0.139876	0.0317743	0.179856	1	1	1	1
ABHD3	29	0	84	0	1	1	0.0374926	0.18185	1	1	NA	NA
ABHD4	19	0	54	0	1	1	0.0340149	0.176464	1	1	NA	NA
ABHD5	19	0	47	0	1	1	0.0340149	0.17523	1	1	NA	NA
ABHD6	12	0	66	0	1	1	0.0317743	0.178599	1	1	NA	NA
ABHD8	7	0	61	0	1	1	0.0302648	0.177706	1	1	1	1
ABI1	3	0	73	0	1	1	0.029109	0.179856	1	1	1	1
ABI2	6	0	94	0	1	1	0.0299716	0.183682	1	1	1	1
ABI3	16	0	47	0	1	1	0.0330359	0.17523	1	1	NA	NA
ABL1	6	0	215	0	1	1	0.0299716	0.207364	1	1	1	1
ABL2	28	0	252	0	1	1	0.0371294	0.215198	1	1	NA	NA
ABLIM1	15	0	147	0	1	1	0.0327159	0.193703	1	1	1	1
ABLIM2	18	0	125	0	1	1	0.0336854	0.189478	1	1	1	1
ABLIM3	22	0	152	0	1	1	0.0350229	0.194676	1	1	NA	NA
ABR	16	0	120	0	1	1	0.0330359	0.188531	1	1	1	1
ABRA	20	0	106	0	1	1	0.0343476	0.185904	1	1	NA	NA
ABRACL	7	0	20	0	1	1	0.0302648	0.170552	1	1	1	1
ABT1	21	0	81	0	1	1	0.0346836	0.181304	1	1	NA	NA
ABTB1	15	0	98	0	1	1	0.0327159	0.18442	1	1	NA	NA
ABTB2	23	0	203	0	1	1	0.0353655	0.204885	1	1	1	1
ACAA1	26	0	68	0	1	1	0.0364135	0.178957	1	1	NA	NA
ACAA2	33	0	84	1	1	0.158928	0.0389812	0.18185	1	1	NA	NA
ACACA	24	0	262	0	1	1	0.0357114	0.217366	1	1	1	1
ACACB	96	0	466	1	1	0.613654	0.0719772	0.266677	1	1	NA	NA
ACAD10	70	0	179	2	1	0.0530533	0.0558827	0.200016	1	1	NA	NA
ACAD11	41	0	137	0	1	1	0.0421382	0.191771	1	1	NA	NA
ACAD8	31	0	89	0	1	1	0.0382296	0.182764	1	1	NA	NA
ACAD9	32	0	101	0	1	1	0.0386036	0.184975	1	1	NA	NA
ACADL	34	0	71	0	1	1	0.0393625	0.179496	1	1	NA	NA
ACADM	29	0	76	0	1	1	0.0374926	0.180398	1	1	NA	NA
ACADS	12	0	89	0	1	1	0.0317743	0.182764	1	1	NA	NA
ACADSB	20	0	73	0	1	1	0.0343476	0.179856	1	1	NA	NA
ACADVL	55	0	139	0	1	1	0.0482906	0.192156	1	1	NA	NA
ACAN	18	0	382	0	1	1	0.0336854	0.245145	1	1	1	1
ACAP1	20	0	109	0	1	1	0.0343476	0.186464	1	1	1	1
ACAP2	11	0	97	2	1	0.0176105	0.0314665	0.184235	1	1	1	1
ACAP3	25	0	152	1	1	0.267686	0.0360607	0.194676	1	1	1	1
ACAT2	25	0	69	2	1	0.00936538	0.0360607	0.179137	1	1	NA	NA
ACBD4	18	0	54	0	1	1	0.0336854	0.176464	1	1	NA	NA
ACBD5	11	0	82	0	1	1	0.0314665	0.181486	1	1	1	1
ACBD6	18	0	74	0	1	1	0.0336854	0.180037	1	1	NA	NA
ACBD7	4	0	17	0	1	1	0.0293937	0.17004	1	1	NA	NA
ACCS	23	0	77	0	1	1	0.0353655	0.180579	1	1	NA	NA
ACCSL	31	0	68	0	1	1	0.0382296	0.178957	1	1	NA	NA
ACD	28	0	72	0	1	1	0.0371294	0.179676	1	1	NA	NA
ACE	71	0	262	0	1	1	0.0564293	0.217366	1	1	NA	NA
ACE2	4	0	69	0	1	1	0.0293937	0.179137	1	1	1	1
ACER1	17	0	47	0	1	1	0.0333591	0.17523	1	1	NA	NA
ACER2	14	0	73	0	1	1	0.032399	0.179856	1	1	1	1
ACER3	7	0	34	0	1	1	0.0302648	0.172962	1	1	1	1
ACHE	4	0	50	0	1	1	0.0293937	0.175758	1	1	1	1
ACIN1	14	0	224	1	1	0.367558	0.032399	0.209243	1	1	1	1
ACKR2	18	0	74	0	1	1	0.0336854	0.180037	1	1	NA	NA
ACKR3	5	0	82	0	1	1	0.0296813	0.181486	1	1	1	1
ACKR4	20	0	57	0	1	1	0.0343476	0.176995	1	1	NA	NA
ACLY	25	0	180	0	1	1	0.0360607	0.200216	1	1	1	1
ACMSD	17	0	73	0	1	1	0.0333591	0.179856	1	1	NA	NA
ACO1	46	0	178	0	1	1	0.0442399	0.199815	1	1	NA	NA
ACO2	20	0	140	0	1	1	0.0343476	0.192348	1	1	1	1
ACOT1	17	0	51	0	1	1	0.0333591	0.175934	1	1	NA	NA
ACOT11	35	0	119	0	1	1	0.0397476	0.188342	1	1	NA	NA
ACOT12	32	0	89	0	1	1	0.0386036	0.182764	1	1	NA	NA
ACOT13	20	0	25	0	1	1	0.0343476	0.171409	1	1	NA	NA
ACOT2	22	0	94	0	1	1	0.0350229	0.183682	1	1	NA	NA
ACOT4	24	0	101	0	1	1	0.0357114	0.184975	1	1	NA	NA
ACOT6	11	0	44	0	1	1	0.0314665	0.174704	1	1	1	1
ACOT7	12	0	62	0	1	1	0.0317743	0.177884	1	1	1	1
ACOT8	22	0	69	0	1	1	0.0350229	0.179137	1	1	NA	NA
ACOT9	16	0	39	0	1	1	0.0330359	0.173831	1	1	NA	NA
ACOX1	17	0	85	0	1	1	0.0333591	0.182033	1	1	1	1
ACOX2	35	0	113	0	1	1	0.0397476	0.187213	1	1	NA	NA
ACOX3	38	0	115	1	1	0.210379	0.0409255	0.187589	1	1	NA	NA
ACOXL	31	0	77	0	1	1	0.0382296	0.180579	1	1	NA	NA
ACP1	18	0	45	0	1	1	0.0336854	0.174879	1	1	NA	NA
ACP2	24	0	67	1	1	0.129303	0.0357114	0.178778	1	1	NA	NA
ACP5	8	0	64	0	1	1	0.0305608	0.178241	1	1	1	1
ACP6	23	0	70	2	1	0.00962006	0.0353655	0.179316	1	1	NA	NA
ACPP	30	0	75	0	1	1	0.0378593	0.180217	1	1	NA	NA
ACR	19	0	56	0	1	1	0.0340149	0.176818	1	1	1	1
ACRBP	28	0	71	0	1	1	0.0371294	0.179496	1	1	NA	NA
ACRV1	21	0	29	0	1	1	0.0346836	0.172097	1	1	NA	NA
ACSBG1	29	0	86	0	1	1	0.0374926	0.182215	1	1	NA	NA
ACSBG2	34	0	74	0	1	1	0.0393625	0.180037	1	1	NA	NA
ACSF2	19	0	83	0	1	1	0.0340149	0.181668	1	1	1	1
ACSF3	51	0	102	0	1	1	0.0464464	0.185161	1	1	NA	NA
ACSL1	17	0	96	0	1	1	0.0333591	0.18405	1	1	1	1
ACSL3	19	0	94	0	1	1	0.0340149	0.183682	1	1	1	1
ACSL4	3	0	52	0	1	1	0.029109	0.17611	1	1	1	1
ACSL5	29	0	116	0	1	1	0.0374926	0.187777	1	1	NA	NA
ACSM1	43	0	87	0	1	1	0.0429667	0.182398	1	1	NA	NA
ACSM2B	40	0	121	0	1	1	0.04173	0.18872	1	1	NA	NA
ACSM3	26	0	110	0	1	1	0.0364135	0.186651	1	1	NA	NA
ACSM4	36	0	90	0	1	1	0.0401364	0.182947	1	1	NA	NA
ACSM5	38	0	112	0	1	1	0.0409255	0.187026	1	1	NA	NA
ACSS1	20	0	108	0	1	1	0.0343476	0.186277	1	1	1	1
ACSS2	31	0	134	0	1	1	0.0382296	0.191195	1	1	NA	NA
ACSS3	26	0	138	0	1	1	0.0364135	0.191963	1	1	NA	NA
ACTA1	14	0	31	0	1	1	0.032399	0.172443	1	1	1	1
ACTA2	7	0	55	0	1	1	0.0302648	0.176641	1	1	1	1
ACTB	1	0	8	0	1	1	0.0285478	0.168513	1	1	1	1
ACTBL2	26	0	146	0	1	1	0.0364135	0.193509	1	1	NA	NA
ACTC1	5	0	17	0	1	1	0.0296813	0.17004	1	1	1	1
ACTG1	9	0	36	0	1	1	0.0308598	0.173309	1	1	1	1
ACTG2	11	0	41	0	1	1	0.0314665	0.17418	1	1	1	1
ACTL10	17	0	79	1	1	0.150321	0.0333591	0.180941	1	1	NA	NA
ACTL6A	3	0	45	1	1	0.0894116	0.029109	0.174879	1	1	1	1
ACTL6B	17	0	66	0	1	1	0.0333591	0.178599	1	1	1	1
ACTL7A	22	0	125	0	1	1	0.0350229	0.189478	1	1	NA	NA
ACTL7B	14	0	132	1	1	0.237246	0.032399	0.190812	1	1	NA	NA
ACTL9	17	0	91	1	1	0.170831	0.0333591	0.18313	1	1	NA	NA
ACTN1	12	0	166	1	1	0.288269	0.0317743	0.197427	1	1	1	1
ACTN2	12	0	199	1	1	0.334526	0.0317743	0.204065	1	1	1	1
ACTN4	4	0	115	2	1	0.0240517	0.0293937	0.187589	1	1	1	1
ACTR10	18	0	76	0	1	1	0.0336854	0.180398	1	1	NA	NA
ACTR1A	5	0	50	0	1	1	0.0296813	0.175758	1	1	1	1
ACTR1B	18	0	95	0	1	1	0.0336854	0.183866	1	1	NA	NA
ACTR3	1	0	37	0	1	1	0.0285478	0.173483	1	1	1	1
ACTR3B	3	0	56	0	1	1	0.029109	0.176818	1	1	1	1
ACTR3C	11	0	32	1	1	0.0649859	0.0314665	0.172615	1	1	NA	NA
ACTR5	34	0	120	0	1	1	0.0393625	0.188531	1	1	NA	NA
ACTR6	23	0	56	0	1	1	0.0353655	0.176818	1	1	1	1
ACTR8	38	0	121	0	1	1	0.0409255	0.18872	1	1	NA	NA
ACTRT1	12	0	69	0	1	1	0.0317743	0.179137	1	1	NA	NA
ACTRT2	14	0	124	0	1	1	0.032399	0.189289	1	1	NA	NA
ACTRT3	14	0	105	0	1	1	0.032399	0.185718	1	1	NA	NA
ACVR1	13	0	70	0	1	1	0.0320851	0.179316	1	1	1	1
ACVR1B	3	0	54	0	1	1	0.029109	0.176464	1	1	1	1
ACVR1C	9	0	87	0	1	1	0.0308598	0.182398	1	1	1	1
ACVR2A	4	0	59	0	1	1	0.0293937	0.17735	1	1	1	1
ACVR2B	7	0	89	2	1	0.0150256	0.0302648	0.182764	1	1	1	1
ACVRL1	10	0	56	0	1	1	0.0311617	0.176818	1	1	1	1
ACY1	28	0	78	0	1	1	0.0371294	0.18076	1	1	NA	NA
ACY3	25	0	54	1	1	0.105947	0.0360607	0.176464	1	1	NA	NA
ACYP1	3	0	18	0	1	1	0.029109	0.17021	1	1	NA	NA
ACYP2	6	0	33	0	1	1	0.0299716	0.172789	1	1	NA	NA
ADA	24	0	70	0	1	1	0.0357114	0.179316	1	1	NA	NA
ADAD1	17	0	82	0	1	1	0.0333591	0.181486	1	1	1	1
ADAD2	37	0	140	0	1	1	0.040529	0.192348	1	1	NA	NA
ADAM10	5	0	76	0	1	1	0.0296813	0.180398	1	1	1	1
ADAM11	23	0	110	1	1	0.202298	0.0353655	0.186651	1	1	1	1
ADAM15	53	0	126	0	1	1	0.0473596	0.189668	1	1	NA	NA
ADAM17	22	0	100	1	1	0.185888	0.0350229	0.18479	1	1	1	1
ADAM18	49	0	116	0	1	1	0.0455509	0.187777	1	1	NA	NA
ADAM19	23	0	120	0	1	1	0.0353655	0.188531	1	1	1	1
ADAM2	53	0	91	0	1	1	0.0473596	0.18313	1	1	NA	NA
ADAM20	31	0	123	0	1	1	0.0382296	0.189099	1	1	NA	NA
ADAM21	34	0	113	0	1	1	0.0393625	0.187213	1	1	NA	NA
ADAM22	25	0	109	0	1	1	0.0360607	0.186464	1	1	1	1
ADAM23	13	0	108	0	1	1	0.0320851	0.186277	1	1	1	1
ADAM28	54	0	118	1	1	0.215188	0.0478228	0.188154	1	1	NA	NA
ADAM29	22	0	128	0	1	1	0.0350229	0.190049	1	1	NA	NA
ADAM30	46	0	103	1	1	0.190847	0.0442399	0.185346	1	1	NA	NA
ADAM32	41	0	56	1	1	0.109581	0.0421382	0.176818	1	1	NA	NA
ADAM33	33	0	109	0	1	1	0.0389812	0.186464	1	1	NA	NA
ADAM7	51	0	89	0	1	1	0.0464464	0.182764	1	1	NA	NA
ADAM8	37	0	96	0	1	1	0.040529	0.18405	1	1	NA	NA
ADAM9	21	0	82	0	1	1	0.0346836	0.181486	1	1	1	1
ADAMDEC1	33	0	68	0	1	1	0.0389812	0.178957	1	1	NA	NA
ADAMTS1	26	0	188	0	1	1	0.0364135	0.201828	1	1	1	1
ADAMTS10	19	0	130	1	1	0.234133	0.0340149	0.19043	1	1	1	1
ADAMTS12	64	0	228	1	1	0.372689	0.0527122	0.210084	1	1	NA	NA
ADAMTS13	67	0	165	0	1	1	0.0542743	0.197229	1	1	NA	NA
ADAMTS14	45	0	214	2	1	0.0722339	0.0438114	0.207156	1	1	NA	NA
ADAMTS15	31	0	220	2	1	0.0757171	0.0382296	0.208406	1	1	NA	NA
ADAMTS16	35	0	200	1	1	0.33588	0.0397476	0.20427	1	1	1	1
ADAMTS18	62	0	276	0	1	1	0.0516959	0.220437	1	1	NA	NA
ADAMTS2	18	0	178	1	1	0.30545	0.0336854	0.199815	1	1	1	1
ADAMTS20	99	0	292	0	1	1	0.0741101	0.224001	1	1	NA	NA
ADAMTS3	43	0	217	0	1	1	0.0429667	0.20778	1	1	NA	NA
ADAMTS4	33	0	134	0	1	1	0.0389812	0.191195	1	1	NA	NA
ADAMTS5	30	0	200	0	1	1	0.0378593	0.20427	1	1	NA	NA
ADAMTS6	11	0	149	2	1	0.0383706	0.0314665	0.194091	1	1	1	1
ADAMTS7	68	0	209	1	1	0.347941	0.0548052	0.206121	1	1	NA	NA
ADAMTS9	41	0	322	0	1	1	0.0421382	0.230838	1	1	1	1
ADAMTSL1	56	0	379	1	1	0.538757	0.048763	0.244409	1	1	NA	NA
ADAMTSL2	13	0	52	0	1	1	0.0320851	0.17611	1	1	NA	NA
ADAMTSL3	72	0	269	0	1	1	0.0569813	0.218896	1	1	NA	NA
ADAMTSL4	81	0	149	0	1	1	0.0621986	0.194091	1	1	NA	NA
ADAMTSL5	34	0	67	0	1	1	0.0393625	0.178778	1	1	NA	NA
ADAP1	8	0	60	1	1	0.116804	0.0305608	0.177528	1	1	1	1
ADAR	27	0	126	0	1	1	0.0367697	0.189668	1	1	1	1
ADARB1	5	0	91	0	1	1	0.0296813	0.18313	1	1	1	1
ADARB2	8	0	125	0	1	1	0.0305608	0.189478	1	1	1	1
ADAT1	32	0	92	0	1	1	0.0386036	0.183314	1	1	NA	NA
ADCK1	25	0	123	0	1	1	0.0360607	0.189099	1	1	NA	NA
ADCK5	18	0	57	0	1	1	0.0336854	0.176995	1	1	1	1
ADCY1	11	0	134	1	1	0.240346	0.0314665	0.191195	1	1	1	1
ADCY10	83	0	205	0	1	1	0.0634214	0.205296	1	1	NA	NA
ADCY2	17	0	104	0	1	1	0.0333591	0.185532	1	1	1	1
ADCY3	37	0	180	0	1	1	0.040529	0.200216	1	1	1	1
ADCY4	41	0	173	1	1	0.298342	0.0421382	0.198817	1	1	NA	NA
ADCY5	17	0	213	1	1	0.353231	0.0333591	0.206949	1	1	1	1
ADCY6	31	0	171	0	1	1	0.0382296	0.198418	1	1	1	1
ADCY8	24	0	245	0	1	1	0.0357114	0.213694	1	1	NA	NA
ADCY9	19	0	274	1	1	0.428785	0.0340149	0.219996	1	1	1	1
ADCYAP1	5	0	44	0	1	1	0.0296813	0.174704	1	1	1	1
ADCYAP1R1	20	0	74	0	1	1	0.0343476	0.180037	1	1	NA	NA
ADD1	10	0	132	0	1	1	0.0311617	0.190812	1	1	1	1
ADD2	12	0	118	0	1	1	0.0317743	0.188154	1	1	1	1
ADD3	8	0	149	0	1	1	0.0305608	0.194091	1	1	1	1
ADGB	68	0	208	0	1	1	0.0548052	0.205914	1	1	NA	NA
ADH1A	28	0	84	0	1	1	0.0371294	0.18185	1	1	NA	NA
ADH1B	18	0	74	0	1	1	0.0336854	0.180037	1	1	NA	NA
ADH4	26	0	57	0	1	1	0.0364135	0.176995	1	1	NA	NA
ADH6	12	0	52	0	1	1	0.0317743	0.17611	1	1	NA	NA
ADH7	19	0	67	0	1	1	0.0340149	0.178778	1	1	NA	NA
ADHFE1	17	0	106	0	1	1	0.0333591	0.185904	1	1	NA	NA
ADI1	12	0	33	0	1	1	0.0317743	0.172789	1	1	NA	NA
ADIG	5	0	8	0	1	1	0.0296813	0.168513	1	1	NA	NA
ADIPOQ	13	0	58	0	1	1	0.0320851	0.177173	1	1	NA	NA
ADIPOR1	6	0	36	1	1	0.0725705	0.0299716	0.173309	1	1	1	1
ADIPOR2	9	0	31	0	1	1	0.0308598	0.172443	1	1	1	1
ADIRF	6	0	14	0	1	1	0.0299716	0.169529	1	1	NA	NA
ADK	16	0	60	0	1	1	0.0330359	0.177528	1	1	1	1
ADM	3	0	36	0	1	1	0.029109	0.173309	1	1	NA	NA
ADM2	4	0	27	0	1	1	0.0293937	0.171753	1	1	NA	NA
ADM5	3	0	15	0	1	1	0.029109	0.169699	1	1	1	1
ADNP	7	0	222	0	1	1	0.0302648	0.208824	1	1	1	1
ADNP2	19	0	252	0	1	1	0.0340149	0.215198	1	1	1	1
ADO	2	0	34	0	1	1	0.028827	0.172962	1	1	1	1
ADORA1	9	0	53	0	1	1	0.0308598	0.176287	1	1	1	1
ADORA2A	10	0	92	0	1	1	0.0311617	0.183314	1	1	1	1
ADORA2B	17	0	93	0	1	1	0.0333591	0.183498	1	1	NA	NA
ADORA3	13	0	69	0	1	1	0.0320851	0.179137	1	1	NA	NA
ADPGK	19	0	91	0	1	1	0.0340149	0.18313	1	1	NA	NA
ADPRH	10	0	89	0	1	1	0.0311617	0.182764	1	1	NA	NA
ADPRHL1	28	0	85	0	1	1	0.0371294	0.182033	1	1	NA	NA
ADPRHL2	15	0	75	0	1	1	0.0327159	0.180217	1	1	NA	NA
ADPRM	22	0	42	0	1	1	0.0350229	0.174354	1	1	NA	NA
ADRA1A	13	0	122	0	1	1	0.0320851	0.18891	1	1	NA	NA
ADRA1B	6	0	122	0	1	1	0.0299716	0.18891	1	1	1	1
ADRA1D	20	0	128	0	1	1	0.0343476	0.190049	1	1	NA	NA
ADRA2A	13	0	86	0	1	1	0.0320851	0.182215	1	1	1	1
ADRA2B	16	0	122	0	1	1	0.0330359	0.18891	1	1	NA	NA
ADRA2C	4	0	96	0	1	1	0.0293937	0.18405	1	1	1	1
ADRB1	13	0	81	0	1	1	0.0320851	0.181304	1	1	1	1
ADRB2	5	0	80	0	1	1	0.0296813	0.181123	1	1	1	1
ADRB3	26	0	95	0	1	1	0.0364135	0.183866	1	1	NA	NA
ADRM1	2	0	99	0	1	1	0.028827	0.184605	1	1	1	1
ADSL	34	0	106	0	1	1	0.0393625	0.185904	1	1	NA	NA
ADSS	8	0	68	0	1	1	0.0305608	0.178957	1	1	1	1
ADSSL1	27	0	113	0	1	1	0.0367697	0.187213	1	1	NA	NA
ADTRP	13	0	46	1	1	0.0912639	0.0320851	0.175055	1	1	NA	NA
AEBP1	58	0	227	0	1	1	0.0497217	0.209873	1	1	NA	NA
AEBP2	1	0	83	0	1	1	0.0285478	0.181668	1	1	1	1
AEN	14	0	45	0	1	1	0.032399	0.174879	1	1	NA	NA
AFAP1	27	0	167	0	1	1	0.0367697	0.197625	1	1	NA	NA
AFAP1L1	32	0	126	0	1	1	0.0386036	0.189668	1	1	NA	NA
AFAP1L2	24	0	133	0	1	1	0.0357114	0.191004	1	1	1	1
AFF1	23	0	181	0	1	1	0.0353655	0.200417	1	1	1	1
AFF2	11	0	118	1	1	0.215188	0.0314665	0.188154	1	1	1	1
AFF3	8	0	167	1	1	0.289717	0.0305608	0.197625	1	1	1	1
AFF4	9	0	168	1	1	0.291162	0.0308598	0.197823	1	1	1	1
AFG3L2	26	0	112	0	1	1	0.0364135	0.187026	1	1	1	1
AFMID	23	0	45	0	1	1	0.0353655	0.174879	1	1	NA	NA
AFP	29	0	83	1	1	0.157213	0.0374926	0.181668	1	1	NA	NA
AFTPH	6	0	130	0	1	1	0.0299716	0.19043	1	1	1	1
AGA	23	0	70	0	1	1	0.0353655	0.179316	1	1	NA	NA
AGAP1	6	0	179	0	1	1	0.0299716	0.200016	1	1	1	1
AGAP2	9	0	114	0	1	1	0.0308598	0.187401	1	1	1	1
AGAP3	19	0	154	0	1	1	0.0340149	0.195066	1	1	1	1
AGAP4	6	0	47	0	1	1	0.0299716	0.17523	1	1	NA	NA
AGAP5	28	0	102	0	1	1	0.0371294	0.185161	1	1	NA	NA
AGAP6	31	0	128	1	1	0.231008	0.0382296	0.190049	1	1	NA	NA
AGAP9	1	0	3	0	1	1	0.0285478	0.167671	1	1	NA	NA
AGBL1	54	0	182	1	1	0.311085	0.0478228	0.200618	1	1	NA	NA
AGBL2	39	0	109	0	1	1	0.0413258	0.186464	1	1	NA	NA
AGBL3	48	0	70	0	1	1	0.0451097	0.179316	1	1	1	1
AGBL4	19	0	71	0	1	1	0.0340149	0.179496	1	1	NA	NA
AGBL5	41	0	153	0	1	1	0.0421382	0.194871	1	1	NA	NA
AGER	34	0	70	0	1	1	0.0393625	0.179316	1	1	NA	NA
AGFG1	4	0	101	1	1	0.187544	0.0293937	0.184975	1	1	1	1
AGFG2	16	0	83	1	1	0.157213	0.0330359	0.181668	1	1	NA	NA
AGGF1	29	0	123	0	1	1	0.0374926	0.189099	1	1	NA	NA
AGK	27	0	60	0	1	1	0.0367697	0.177528	1	1	NA	NA
AGL	77	0	308	0	1	1	0.0598233	0.227622	1	1	NA	NA
AGMAT	23	0	60	0	1	1	0.0353655	0.177528	1	1	NA	NA
AGMO	41	0	109	0	1	1	0.0421382	0.186464	1	1	NA	NA
AGO1	3	0	97	0	1	1	0.029109	0.184235	1	1	1	1
AGO2	2	0	75	0	1	1	0.028827	0.180217	1	1	1	1
AGO3	6	0	85	0	1	1	0.0299716	0.182033	1	1	1	1
AGO4	13	0	107	0	1	1	0.0320851	0.186091	1	1	1	1
AGPAT1	4	0	26	1	1	0.0534927	0.0293937	0.171581	1	1	1	1
AGPAT2	20	0	45	1	1	0.0894116	0.0343476	0.174879	1	1	NA	NA
AGPAT3	1	0	39	1	1	0.0782185	0.0285478	0.173831	1	1	1	1
AGPAT4	12	0	49	0	1	1	0.0317743	0.175582	1	1	1	1
AGPAT5	17	0	96	0	1	1	0.0333591	0.18405	1	1	NA	NA
AGPS	6	0	73	0	1	1	0.0299716	0.179856	1	1	1	1
AGR2	16	0	33	0	1	1	0.0330359	0.172789	1	1	NA	NA
AGR3	12	0	37	0	1	1	0.0317743	0.173483	1	1	NA	NA
AGRN	56	0	333	2	1	0.149248	0.048763	0.233397	1	1	1	1
AGRP	8	0	27	0	1	1	0.0305608	0.171753	1	1	NA	NA
AGT	15	0	54	0	1	1	0.0327159	0.176464	1	1	NA	NA
AGTPBP1	24	0	154	0	1	1	0.0357114	0.195066	1	1	1	1
AGTR1	15	0	86	0	1	1	0.0327159	0.182215	1	1	NA	NA
AGTR2	10	0	54	0	1	1	0.0311617	0.176464	1	1	NA	NA
AGTRAP	5	0	26	0	1	1	0.0296813	0.171581	1	1	1	1
AGXT	15	0	98	0	1	1	0.0327159	0.18442	1	1	NA	NA
AGXT2	44	0	98	0	1	1	0.043387	0.18442	1	1	NA	NA
AHCTF1	27	0	291	2	1	0.120434	0.0367697	0.223776	1	1	1	1
AHCY	11	0	83	0	1	1	0.0314665	0.181668	1	1	1	1
AHCYL1	7	0	58	0	1	1	0.0302648	0.177173	1	1	1	1
AHCYL2	10	0	94	0	1	1	0.0311617	0.183682	1	1	1	1
AHDC1	1	0	270	1	1	0.424113	0.0285478	0.219116	1	1	1	1
AHI1	57	0	155	0	1	1	0.04924	0.195262	1	1	NA	NA
AHNAK	46	0	1669	2	1	0.781074	0.0442399	0.890456	1	1	NA	NA
AHR	6	0	106	0	1	1	0.0299716	0.185904	1	1	1	1
AHRR	32	0	96	0	1	1	0.0386036	0.18405	1	1	1	1
AHSA1	2	0	50	0	1	1	0.028827	0.175758	1	1	1	1
AHSG	12	0	71	0	1	1	0.0317743	0.179496	1	1	NA	NA
AHSP	11	0	19	0	1	1	0.0314665	0.170381	1	1	NA	NA
AICDA	12	0	35	0	1	1	0.0317743	0.173135	1	1	1	1
AIDA	14	0	66	0	1	1	0.032399	0.178599	1	1	NA	NA
AIF1	14	0	30	0	1	1	0.032399	0.17227	1	1	NA	NA
AIF1L	6	0	36	0	1	1	0.0299716	0.173309	1	1	NA	NA
AIFM1	2	0	41	0	1	1	0.028827	0.17418	1	1	1	1
AIFM3	35	0	95	0	1	1	0.0397476	0.183866	1	1	NA	NA
AIG1	12	0	41	0	1	1	0.0317743	0.17418	1	1	NA	NA
AIM2	16	0	16	0	1	1	0.0330359	0.16987	1	1	NA	NA
AIMP1	18	0	69	0	1	1	0.0336854	0.179137	1	1	NA	NA
AIMP2	9	0	71	0	1	1	0.0308598	0.179496	1	1	NA	NA
AIP	3	0	67	0	1	1	0.029109	0.178778	1	1	1	1
AIPL1	18	0	83	0	1	1	0.0336854	0.181668	1	1	NA	NA
AIRE	32	0	78	0	1	1	0.0386036	0.18076	1	1	NA	NA
AJAP1	2	0	52	0	1	1	0.028827	0.17611	1	1	1	1
AJUBA	10	0	81	0	1	1	0.0311617	0.181304	1	1	1	1
AK1	8	0	38	0	1	1	0.0305608	0.173657	1	1	NA	NA
AK2	11	0	43	0	1	1	0.0314665	0.174529	1	1	NA	NA
AK3	8	0	73	0	1	1	0.0305608	0.179856	1	1	NA	NA
AK4	12	0	30	0	1	1	0.0317743	0.17227	1	1	1	1
AK5	14	0	74	0	1	1	0.032399	0.180037	1	1	1	1
AK7	38	0	139	0	1	1	0.0409255	0.192156	1	1	NA	NA
AK8	23	0	68	0	1	1	0.0353655	0.178957	1	1	NA	NA
AK9	85	0	206	0	1	1	0.0646683	0.205502	1	1	NA	NA
AKAP1	19	0	93	0	1	1	0.0340149	0.183498	1	1	1	1
AKAP10	14	0	84	0	1	1	0.032399	0.18185	1	1	1	1
AKAP11	25	0	216	0	1	1	0.0360607	0.207572	1	1	1	1
AKAP14	2	0	10	0	1	1	0.028827	0.168851	1	1	1	1
AKAP17A	10	0	109	1	1	0.200672	0.0311617	0.186464	1	1	1	1
AKAP2	26	0	151	0	1	1	0.0364135	0.194481	1	1	1	1
AKAP3	22	0	116	0	1	1	0.0350229	0.187777	1	1	1	1
AKAP4	2	0	60	0	1	1	0.028827	0.177528	1	1	1	1
AKAP5	4	0	55	0	1	1	0.0293937	0.176641	1	1	1	1
AKAP7	21	0	46	0	1	1	0.0346836	0.175055	1	1	NA	NA
AKAP8	19	0	127	0	1	1	0.0340149	0.189859	1	1	1	1
AKAP8L	16	0	102	0	1	1	0.0330359	0.185161	1	1	1	1
AKAP9	118	0	473	0	1	1	0.0891666	0.268555	1	1	1	1
AKIP1	22	0	36	0	1	1	0.0350229	0.173309	1	1	NA	NA
AKIRIN1	3	0	33	0	1	1	0.029109	0.172789	1	1	1	1
AKIRIN2	5	0	28	0	1	1	0.0296813	0.171925	1	1	1	1
AKNA	36	0	128	2	1	0.0292104	0.0401364	0.190049	1	1	NA	NA
AKNAD1	45	0	50	0	1	1	0.0438114	0.175758	1	1	NA	NA
AKR1A1	16	0	60	0	1	1	0.0330359	0.177528	1	1	NA	NA
AKR1B1	18	0	53	0	1	1	0.0336854	0.176287	1	1	NA	NA
AKR1B10	17	0	56	0	1	1	0.0333591	0.176818	1	1	NA	NA
AKR1C1	17	0	65	0	1	1	0.0333591	0.17842	1	1	NA	NA
AKR1C2	19	0	52	0	1	1	0.0340149	0.17611	1	1	NA	NA
AKR1C3	40	0	72	0	1	1	0.04173	0.179676	1	1	NA	NA
AKR1C4	29	0	74	0	1	1	0.0374926	0.180037	1	1	NA	NA
AKR1D1	16	0	56	0	1	1	0.0330359	0.176818	1	1	NA	NA
AKR1E2	20	0	58	0	1	1	0.0343476	0.177173	1	1	NA	NA
AKR7A2	21	0	71	0	1	1	0.0346836	0.179496	1	1	NA	NA
AKR7A3	27	0	57	0	1	1	0.0367697	0.176995	1	1	NA	NA
AKT1	6	0	55	0	1	1	0.0299716	0.176641	1	1	1	1
AKT1S1	9	0	28	0	1	1	0.0308598	0.171925	1	1	1	1
AKT2	11	0	72	0	1	1	0.0314665	0.179676	1	1	1	1
AKT3	3	0	44	0	1	1	0.029109	0.174704	1	1	1	1
AKTIP	10	0	41	0	1	1	0.0311617	0.17418	1	1	1	1
ALAD	15	0	56	0	1	1	0.0327159	0.176818	1	1	1	1
ALAS1	18	0	102	0	1	1	0.0336854	0.185161	1	1	1	1
ALB	12	0	81	0	1	1	0.0317743	0.181304	1	1	1	1
ALCAM	11	0	91	0	1	1	0.0314665	0.18313	1	1	1	1
ALDH16A1	42	0	147	0	1	1	0.0425504	0.193703	1	1	NA	NA
ALDH18A1	13	0	139	0	1	1	0.0320851	0.192156	1	1	1	1
ALDH1A1	8	0	74	0	1	1	0.0305608	0.180037	1	1	1	1
ALDH1A2	17	0	94	1	1	0.175881	0.0333591	0.183682	1	1	1	1
ALDH1A3	13	0	85	0	1	1	0.0320851	0.182033	1	1	1	1
ALDH1B1	21	0	154	0	1	1	0.0346836	0.195066	1	1	NA	NA
ALDH1L1	33	0	194	0	1	1	0.0389812	0.203045	1	1	NA	NA
ALDH1L2	45	0	166	0	1	1	0.0438114	0.197427	1	1	NA	NA
ALDH2	23	0	81	0	1	1	0.0353655	0.181304	1	1	NA	NA
ALDH3A1	29	0	88	0	1	1	0.0374926	0.182581	1	1	NA	NA
ALDH3A2	18	0	83	0	1	1	0.0336854	0.181668	1	1	NA	NA
ALDH3B2	20	0	73	0	1	1	0.0343476	0.179856	1	1	NA	NA
ALDH4A1	40	0	108	0	1	1	0.04173	0.186277	1	1	NA	NA
ALDH5A1	35	0	99	0	1	1	0.0397476	0.184605	1	1	NA	NA
ALDH6A1	27	0	93	1	1	0.174201	0.0367697	0.183498	1	1	NA	NA
ALDH7A1	38	0	114	1	1	0.208769	0.0409255	0.187401	1	1	NA	NA
ALDH8A1	23	0	112	0	1	1	0.0353655	0.187026	1	1	NA	NA
ALDOA	19	0	96	0	1	1	0.0340149	0.18405	1	1	NA	NA
ALDOB	19	0	112	1	1	0.205541	0.0340149	0.187026	1	1	NA	NA
ALDOC	18	0	72	0	1	1	0.0336854	0.179676	1	1	1	1
ALG1	39	0	107	0	1	1	0.0413258	0.186091	1	1	NA	NA
ALG10	22	0	95	0	1	1	0.0350229	0.183866	1	1	NA	NA
ALG10B	30	0	139	0	1	1	0.0378593	0.192156	1	1	NA	NA
ALG11	20	0	84	2	1	0.013501	0.0343476	0.18185	1	1	NA	NA
ALG12	27	0	108	0	1	1	0.0367697	0.186277	1	1	NA	NA
ALG13	6	0	88	1	1	0.16575	0.0299716	0.182581	1	1	1	1
ALG14	4	0	41	0	1	1	0.0293937	0.17418	1	1	NA	NA
ALG1L	19	0	37	0	1	1	0.0340149	0.173483	1	1	NA	NA
ALG1L2	14	0	25	0	1	1	0.032399	0.171409	1	1	NA	NA
ALG2	21	0	124	0	1	1	0.0346836	0.189289	1	1	NA	NA
ALG3	24	0	107	0	1	1	0.0357114	0.186091	1	1	NA	NA
ALG5	9	0	56	0	1	1	0.0308598	0.176818	1	1	1	1
ALG6	18	0	95	1	1	0.177557	0.0336854	0.183866	1	1	1	1
ALG8	26	0	87	1	1	0.16405	0.0364135	0.182398	1	1	NA	NA
ALG9	19	0	123	0	1	1	0.0340149	0.189099	1	1	NA	NA
ALK	53	0	290	1	1	0.447098	0.0473596	0.223552	1	1	1	1
ALKBH1	19	0	84	0	1	1	0.0340149	0.18185	1	1	NA	NA
ALKBH2	20	0	44	0	1	1	0.0343476	0.174704	1	1	NA	NA
ALKBH3	25	0	51	0	1	1	0.0360607	0.175934	1	1	NA	NA
ALKBH4	12	0	55	0	1	1	0.0317743	0.176641	1	1	1	1
ALKBH5	3	0	68	0	1	1	0.029109	0.178957	1	1	1	1
ALKBH6	9	0	26	0	1	1	0.0308598	0.171581	1	1	1	1
ALKBH7	14	0	57	0	1	1	0.032399	0.176995	1	1	NA	NA
ALKBH8	27	0	110	0	1	1	0.0367697	0.186651	1	1	NA	NA
ALLC	21	0	65	0	1	1	0.0346836	0.17842	1	1	NA	NA
ALMS1	182	0	374	0	1	1	0.166253	0.243187	1	1	NA	NA
ALOX12	35	0	103	0	1	1	0.0397476	0.185346	1	1	NA	NA
ALOX12B	33	0	106	0	1	1	0.0389812	0.185904	1	1	1	1
ALOX15	39	0	115	0	1	1	0.0413258	0.187589	1	1	NA	NA
ALOX15B	41	0	117	0	1	1	0.0421382	0.187965	1	1	NA	NA
ALOX5	22	0	146	0	1	1	0.0350229	0.193509	1	1	NA	NA
ALOX5AP	4	0	21	0	1	1	0.0293937	0.170723	1	1	1	1
ALOXE3	43	0	151	0	1	1	0.0429667	0.194481	1	1	NA	NA
ALPI	29	0	105	0	1	1	0.0374926	0.185718	1	1	NA	NA
ALPK1	59	0	178	1	1	0.30545	0.050208	0.199815	1	1	NA	NA
ALPK2	81	0	191	0	1	1	0.0621986	0.202436	1	1	NA	NA
ALPK3	70	0	276	0	1	1	0.0558827	0.220437	1	1	NA	NA
ALPL	24	0	86	0	1	1	0.0357114	0.182215	1	1	NA	NA
ALPP	17	0	109	0	1	1	0.0333591	0.186464	1	1	NA	NA
ALS2	49	0	248	0	1	1	0.0455509	0.214337	1	1	NA	NA
ALS2CL	60	0	157	1	1	0.275105	0.0506992	0.195654	1	1	NA	NA
ALS2CR12	32	0	60	0	1	1	0.0386036	0.177528	1	1	NA	NA
ALX1	7	0	89	0	1	1	0.0302648	0.182764	1	1	1	1
ALX3	9	0	57	0	1	1	0.0308598	0.176995	1	1	NA	NA
ALX4	10	0	107	0	1	1	0.0311617	0.186091	1	1	1	1
AMACR	7	0	65	0	1	1	0.0302648	0.17842	1	1	NA	NA
AMBN	18	0	80	0	1	1	0.0336854	0.181123	1	1	NA	NA
AMBP	24	0	54	0	1	1	0.0357114	0.176464	1	1	NA	NA
AMBRA1	12	0	192	0	1	1	0.0317743	0.202639	1	1	1	1
AMD1	7	0	43	0	1	1	0.0302648	0.174529	1	1	1	1
AMDHD1	15	0	93	0	1	1	0.0327159	0.183498	1	1	NA	NA
AMDHD2	20	0	75	0	1	1	0.0343476	0.180217	1	1	NA	NA
AMELX	5	0	11	0	1	1	0.0296813	0.16902	1	1	1	1
AMELY	7	0	12	0	1	1	0.0302648	0.16919	1	1	NA	NA
AMER1	8	0	154	0	1	1	0.0305608	0.195066	1	1	1	1
AMER2	9	0	140	1	1	0.249571	0.0308598	0.192348	1	1	1	1
AMER3	29	0	135	0	1	1	0.0374926	0.191387	1	1	1	1
AMFR	16	0	105	0	1	1	0.0330359	0.185718	1	1	1	1
AMH	31	0	89	0	1	1	0.0382296	0.182764	1	1	NA	NA
AMHR2	39	0	81	0	1	1	0.0413258	0.181304	1	1	NA	NA
AMIGO1	3	0	73	0	1	1	0.029109	0.179856	1	1	1	1
AMIGO2	9	0	107	0	1	1	0.0308598	0.186091	1	1	1	1
AMIGO3	38	0	125	1	1	0.226295	0.0409255	0.189478	1	1	NA	NA
AMMECR1	1	0	34	0	1	1	0.0285478	0.172962	1	1	1	1
AMMECR1L	2	0	35	0	1	1	0.028827	0.173135	1	1	1	1
AMN	19	0	53	1	1	0.104125	0.0340149	0.176287	1	1	NA	NA
AMN1	8	0	32	0	1	1	0.0305608	0.172615	1	1	1	1
AMOT	2	0	71	0	1	1	0.028827	0.179496	1	1	1	1
AMOTL1	21	0	157	1	1	0.275105	0.0346836	0.195654	1	1	1	1
AMOTL2	19	0	122	1	1	0.221555	0.0340149	0.18891	1	1	1	1
AMPD1	44	0	160	1	1	0.27952	0.043387	0.196243	1	1	NA	NA
AMPD2	26	0	143	0	1	1	0.0364135	0.192928	1	1	1	1
AMPH	22	0	100	0	1	1	0.0350229	0.18479	1	1	NA	NA
AMT	13	0	66	0	1	1	0.0320851	0.178599	1	1	NA	NA
AMTN	16	0	23	0	1	1	0.0330359	0.171065	1	1	NA	NA
AMY1A	8	0	29	0	1	1	0.0305608	0.172097	1	1	NA	NA
AMY1B	8	0	29	0	1	1	0.0305608	0.172097	1	1	NA	NA
AMY1C	8	0	29	0	1	1	0.0305608	0.172097	1	1	NA	NA
AMY2A	24	0	57	0	1	1	0.0357114	0.176995	1	1	NA	NA
AMY2B	33	0	146	1	1	0.258684	0.0389812	0.193509	1	1	NA	NA
AMZ1	42	0	120	1	1	0.218378	0.0425504	0.188531	1	1	NA	NA
AMZ2	30	0	63	0	1	1	0.0378593	0.178063	1	1	NA	NA
ANAPC1	32	0	216	2	1	0.0733891	0.0386036	0.207572	1	1	NA	NA
ANAPC10	9	0	43	0	1	1	0.0308598	0.174529	1	1	NA	NA
ANAPC11	1	0	16	0	1	1	0.0285478	0.16987	1	1	NA	NA
ANAPC13	5	0	19	0	1	1	0.0296813	0.170381	1	1	NA	NA
ANAPC15	5	0	19	0	1	1	0.0296813	0.170381	1	1	NA	NA
ANAPC16	8	0	32	0	1	1	0.0305608	0.172615	1	1	NA	NA
ANAPC2	6	0	109	0	1	1	0.0299716	0.186464	1	1	NA	NA
ANAPC4	26	0	110	0	1	1	0.0364135	0.186651	1	1	NA	NA
ANAPC5	28	0	129	0	1	1	0.0371294	0.19024	1	1	NA	NA
ANAPC7	12	0	86	0	1	1	0.0317743	0.182215	1	1	NA	NA
ANG	5	0	17	0	1	1	0.0296813	0.17004	1	1	1	1
ANGEL1	28	0	97	1	1	0.1809	0.0371294	0.184235	1	1	NA	NA
ANGEL2	23	0	73	0	1	1	0.0353655	0.179856	1	1	NA	NA
ANGPT1	5	0	74	0	1	1	0.0296813	0.180037	1	1	1	1
ANGPT2	11	0	117	0	1	1	0.0314665	0.187965	1	1	1	1
ANGPT4	22	0	76	0	1	1	0.0350229	0.180398	1	1	NA	NA
ANGPTL1	31	0	73	0	1	1	0.0382296	0.179856	1	1	NA	NA
ANGPTL2	12	0	90	1	1	0.169141	0.0317743	0.182947	1	1	NA	NA
ANGPTL3	32	0	91	0	1	1	0.0386036	0.18313	1	1	NA	NA
ANGPTL4	30	0	69	0	1	1	0.0378593	0.179137	1	1	NA	NA
ANGPTL5	28	0	73	0	1	1	0.0371294	0.179856	1	1	NA	NA
ANGPTL7	21	0	77	0	1	1	0.0346836	0.180579	1	1	NA	NA
ANHX	11	0	26	0	1	1	0.0314665	0.171581	1	1	1	1
ANK2	28	0	676	1	1	1	0.0371294	0.329149	1	1	1	1
ANK3	22	0	913	0	1	0.273553	0.0350229	0.417398	1	1	1	1
ANKDD1A	26	0	80	1	1	0.152049	0.0364135	0.181123	1	1	NA	NA
ANKDD1B	21	0	36	1	1	0.0725705	0.0346836	0.173309	1	1	1	1
ANKEF1	26	0	126	0	1	1	0.0364135	0.189668	1	1	NA	NA
ANKFN1	29	0	155	0	1	1	0.0374926	0.195262	1	1	NA	NA
ANKFY1	17	0	176	0	1	1	0.0333591	0.199415	1	1	1	1
ANKH	18	0	96	0	1	1	0.0336854	0.18405	1	1	1	1
ANKHD1	11	0	352	0	1	1	0.0314665	0.237884	1	1	1	1
ANKHD1-EIF4EBP3	20	0	368	0	1	1	0.0343476	0.241729	1	1	1	1
ANKIB1	13	0	141	0	1	1	0.0320851	0.192541	1	1	1	1
ANKLE1	37	0	49	0	1	1	0.040529	0.175582	1	1	NA	NA
ANKLE2	44	0	119	0	1	1	0.043387	0.188342	1	1	NA	NA
ANKMY1	48	0	118	1	1	0.215188	0.0451097	0.188154	1	1	NA	NA
ANKMY2	17	0	77	0	1	1	0.0333591	0.180579	1	1	NA	NA
ANKRA2	25	0	52	2	1	0.00551758	0.0360607	0.17611	1	1	NA	NA
ANKRD1	16	0	79	0	1	1	0.0330359	0.180941	1	1	NA	NA
ANKRD11	7	0	669	1	1	1	0.0302648	0.326847	1	1	1	1
ANKRD12	37	0	235	0	1	1	0.040529	0.211563	1	1	1	1
ANKRD13A	16	0	89	0	1	1	0.0330359	0.182764	1	1	NA	NA
ANKRD13B	13	0	73	0	1	1	0.0320851	0.179856	1	1	1	1
ANKRD13C	9	0	79	0	1	1	0.0308598	0.180941	1	1	1	1
ANKRD13D	19	0	115	0	1	1	0.0340149	0.187589	1	1	1	1
ANKRD16	20	0	52	1	1	0.102299	0.0343476	0.17611	1	1	NA	NA
ANKRD17	3	0	360	0	1	1	0.029109	0.239799	1	1	1	1
ANKRD18A	33	0	59	0	1	1	0.0389812	0.17735	1	1	NA	NA
ANKRD2	26	0	67	0	1	1	0.0364135	0.178778	1	1	NA	NA
ANKRD20A1	19	0	5	0	1	1	0.0340149	0.168007	1	1	NA	NA
ANKRD20A2	17	0	7	0	1	1	0.0333591	0.168344	1	1	NA	NA
ANKRD20A3	36	0	12	0	1	1	0.0401364	0.16919	1	1	NA	NA
ANKRD20A4	20	0	15	0	1	1	0.0343476	0.169699	1	1	NA	NA
ANKRD22	15	0	41	0	1	1	0.0327159	0.17418	1	1	NA	NA
ANKRD23	32	0	50	0	1	1	0.0386036	0.175758	1	1	NA	NA
ANKRD24	45	0	116	0	1	1	0.0438114	0.187777	1	1	NA	NA
ANKRD26	93	0	165	0	1	1	0.0699056	0.197229	1	1	NA	NA
ANKRD28	10	0	161	1	1	0.280985	0.0311617	0.19644	1	1	1	1
ANKRD29	13	0	66	0	1	1	0.0320851	0.178599	1	1	NA	NA
ANKRD30A	102	0	99	0	1	1	0.0763063	0.184605	1	1	NA	NA
ANKRD30B	74	0	97	0	1	1	0.0581015	0.184235	1	1	NA	NA
ANKRD31	79	0	121	0	1	1	0.0609994	0.18872	1	1	NA	NA
ANKRD33	16	0	30	0	1	1	0.0330359	0.17227	1	1	NA	NA
ANKRD33B	11	0	87	0	1	1	0.0314665	0.182398	1	1	1	1
ANKRD34A	2	0	94	0	1	1	0.028827	0.183682	1	1	1	1
ANKRD34B	24	0	103	0	1	1	0.0357114	0.185346	1	1	NA	NA
ANKRD34C	7	0	76	0	1	1	0.0302648	0.180398	1	1	1	1
ANKRD35	65	0	66	0	1	1	0.0532279	0.178599	1	1	NA	NA
ANKRD36B	33	0	3	0	1	1	0.0389812	0.167671	1	1	NA	NA
ANKRD37	15	0	23	0	1	1	0.0327159	0.171065	1	1	NA	NA
ANKRD39	10	0	35	1	1	0.0706801	0.0311617	0.173135	1	1	NA	NA
ANKRD40	11	0	44	0	1	1	0.0314665	0.174704	1	1	1	1
ANKRD44	16	0	184	0	1	1	0.0330359	0.201021	1	1	1	1
ANKRD45	13	0	27	0	1	1	0.0320851	0.171753	1	1	NA	NA
ANKRD46	1	0	28	0	1	1	0.0285478	0.171925	1	1	1	1
ANKRD49	12	0	35	0	1	1	0.0317743	0.173135	1	1	NA	NA
ANKRD50	22	0	182	1	1	0.311085	0.0350229	0.200618	1	1	1	1
ANKRD52	6	0	120	0	1	1	0.0299716	0.188531	1	1	1	1
ANKRD53	29	0	30	0	1	1	0.0374926	0.17227	1	1	NA	NA
ANKRD54	5	0	36	0	1	1	0.0296813	0.173309	1	1	NA	NA
ANKRD55	27	0	128	2	1	0.0292104	0.0367697	0.190049	1	1	NA	NA
ANKRD6	35	0	127	1	1	0.22944	0.0397476	0.189859	1	1	NA	NA
ANKRD61	19	0	56	0	1	1	0.0340149	0.176818	1	1	NA	NA
ANKRD62	19	0	20	1	1	0.0418582	0.0340149	0.170552	1	1	1	1
ANKRD65	29	0	28	0	1	1	0.0374926	0.171925	1	1	NA	NA
ANKRD66	10	0	23	0	1	1	0.0311617	0.171065	1	1	1	1
ANKRD7	18	0	29	0	1	1	0.0336854	0.172097	1	1	NA	NA
ANKRD9	6	0	31	1	1	0.0630801	0.0299716	0.172443	1	1	1	1
ANKS1A	15	0	134	0	1	1	0.0327159	0.191195	1	1	1	1
ANKS1B	12	0	142	2	1	0.0352086	0.0317743	0.192734	1	1	1	1
ANKS3	25	0	167	0	1	1	0.0360607	0.197625	1	1	NA	NA
ANKS4B	28	0	90	0	1	1	0.0371294	0.182947	1	1	NA	NA
ANKS6	18	0	168	0	1	1	0.0336854	0.197823	1	1	NA	NA
ANKUB1	11	0	62	0	1	1	0.0314665	0.177884	1	1	NA	NA
ANKZF1	60	0	118	0	1	1	0.0506992	0.188154	1	1	NA	NA
ANLN	26	0	155	0	1	1	0.0364135	0.195262	1	1	1	1
ANO1	24	0	128	0	1	1	0.0357114	0.190049	1	1	1	1
ANO10	32	0	99	0	1	1	0.0386036	0.184605	1	1	NA	NA
ANO2	58	0	192	1	1	0.324972	0.0497217	0.202639	1	1	NA	NA
ANO3	45	0	135	0	1	1	0.0438114	0.191387	1	1	1	1
ANO4	35	0	130	0	1	1	0.0397476	0.19043	1	1	1	1
ANO5	56	0	151	0	1	1	0.048763	0.194481	1	1	NA	NA
ANO6	58	0	140	0	1	1	0.0497217	0.192348	1	1	NA	NA
ANO7	64	0	114	1	1	0.208769	0.0527122	0.187401	1	1	NA	NA
ANO9	47	0	135	0	1	1	0.0446727	0.191387	1	1	NA	NA
ANP32A	2	0	24	0	1	1	0.028827	0.171237	1	1	1	1
ANP32B	1	0	31	0	1	1	0.0285478	0.172443	1	1	1	1
ANP32D	3	0	37	0	1	1	0.029109	0.173483	1	1	NA	NA
ANP32E	6	0	28	0	1	1	0.0299716	0.171925	1	1	1	1
ANTXR1	11	0	86	0	1	1	0.0314665	0.182215	1	1	1	1
ANTXR2	25	0	70	1	1	0.134606	0.0360607	0.179316	1	1	1	1
ANTXRL	29	0	11	0	1	1	0.0374926	0.16902	1	1	NA	NA
ANXA1	13	0	80	0	1	1	0.0320851	0.181123	1	1	NA	NA
ANXA10	14	0	59	1	1	0.115003	0.032399	0.17735	1	1	NA	NA
ANXA11	29	0	121	0	1	1	0.0374926	0.18872	1	1	NA	NA
ANXA13	20	0	73	0	1	1	0.0343476	0.179856	1	1	NA	NA
ANXA2	16	0	67	0	1	1	0.0330359	0.178778	1	1	NA	NA
ANXA2R	10	0	17	0	1	1	0.0311617	0.17004	1	1	NA	NA
ANXA3	22	0	59	0	1	1	0.0350229	0.17735	1	1	NA	NA
ANXA4	17	0	60	0	1	1	0.0333591	0.177528	1	1	NA	NA
ANXA5	24	0	54	0	1	1	0.0357114	0.176464	1	1	NA	NA
ANXA6	25	0	139	0	1	1	0.0360607	0.192156	1	1	NA	NA
ANXA8	1	0	1	0	1	1	0.0285478	0.167335	1	1	NA	NA
ANXA8L1	4	0	14	0	1	1	0.0293937	0.169529	1	1	1	1
ANXA9	24	0	48	0	1	1	0.0357114	0.175406	1	1	NA	NA
AOAH	31	0	66	0	1	1	0.0382296	0.178599	1	1	NA	NA
AOC2	56	0	207	0	1	1	0.048763	0.205708	1	1	NA	NA
AOC3	39	0	190	1	1	0.322217	0.0413258	0.202233	1	1	NA	NA
AOX1	62	0	218	0	1	1	0.0516959	0.207989	1	1	NA	NA
AP1AR	6	0	53	0	1	1	0.0299716	0.176287	1	1	1	1
AP1G1	5	0	114	0	1	1	0.0296813	0.187401	1	1	1	1
AP1G2	58	0	164	0	1	1	0.0497217	0.197031	1	1	NA	NA
AP1M1	8	0	49	0	1	1	0.0305608	0.175582	1	1	1	1
AP1M2	16	0	101	0	1	1	0.0330359	0.184975	1	1	NA	NA
AP1S1	5	0	25	0	1	1	0.0296813	0.171409	1	1	1	1
AP1S2	1	0	14	0	1	1	0.0285478	0.169529	1	1	1	1
AP1S3	5	0	27	0	1	1	0.0296813	0.171753	1	1	NA	NA
AP2A1	5	0	116	0	1	1	0.0296813	0.187777	1	1	1	1
AP2A2	12	0	133	0	1	1	0.0317743	0.191004	1	1	1	1
AP2B1	8	0	78	0	1	1	0.0305608	0.18076	1	1	1	1
AP2M1	3	0	28	0	1	1	0.029109	0.171925	1	1	1	1
AP2S1	1	0	9	0	1	1	0.0285478	0.168682	1	1	1	1
AP3B1	27	0	196	1	1	0.330448	0.0367697	0.203453	1	1	1	1
AP3B2	20	0	172	0	1	1	0.0343476	0.198617	1	1	1	1
AP3D1	15	0	187	0	1	1	0.0327159	0.201626	1	1	1	1
AP3M1	17	0	78	1	1	0.148589	0.0333591	0.18076	1	1	1	1
AP3M2	23	0	72	0	1	1	0.0353655	0.179676	1	1	1	1
AP3S1	5	0	35	0	1	1	0.0296813	0.173135	1	1	1	1
AP4B1	34	0	153	0	1	1	0.0393625	0.194871	1	1	NA	NA
AP4E1	32	0	199	0	1	1	0.0386036	0.204065	1	1	1	1
AP4M1	40	0	126	0	1	1	0.04173	0.189668	1	1	NA	NA
AP4S1	10	0	28	0	1	1	0.0311617	0.171925	1	1	NA	NA
AP5B1	34	0	188	2	1	0.0577889	0.0393625	0.201828	1	1	NA	NA
AP5M1	27	0	79	0	1	1	0.0367697	0.180941	1	1	NA	NA
AP5S1	5	0	59	0	1	1	0.0296813	0.17735	1	1	NA	NA
AP5Z1	61	0	206	1	1	0.343945	0.0511951	0.205502	1	1	NA	NA
APAF1	42	0	224	0	1	1	0.0425504	0.209243	1	1	1	1
APBA1	12	0	145	0	1	1	0.0317743	0.193315	1	1	1	1
APBA2	9	0	119	0	1	1	0.0308598	0.188342	1	1	1	1
APBA3	35	0	76	0	1	1	0.0397476	0.180398	1	1	NA	NA
APBB1	7	0	104	1	1	0.192493	0.0302648	0.185532	1	1	1	1
APBB1IP	13	0	97	0	1	1	0.0320851	0.184235	1	1	1	1
APBB2	14	0	108	0	1	1	0.032399	0.186277	1	1	1	1
APBB3	26	0	95	1	1	0.177557	0.0364135	0.183866	1	1	NA	NA
APC	29	0	739	0	1	0.413799	0.0374926	0.350602	1	1	1	1
APC2	28	0	404	4	1	0.010171	0.0371294	0.25061	1	1	1	1
APCDD1	10	0	91	0	1	1	0.0311617	0.18313	1	1	NA	NA
APCDD1L	17	0	94	0	1	1	0.0333591	0.183682	1	1	1	1
APCS	10	0	42	1	1	0.0838322	0.0311617	0.174354	1	1	NA	NA
APEH	46	0	145	0	1	1	0.0442399	0.193315	1	1	NA	NA
APEX1	20	0	77	2	1	0.0114878	0.0343476	0.180579	1	1	NA	NA
APEX2	3	0	63	0	1	1	0.029109	0.178063	1	1	1	1
APH1A	4	0	42	0	1	1	0.0293937	0.174354	1	1	1	1
APH1B	27	0	63	0	1	1	0.0367697	0.178063	1	1	NA	NA
API5	2	0	62	1	1	0.120393	0.028827	0.177884	1	1	1	1
APIP	17	0	40	0	1	1	0.0333591	0.174005	1	1	NA	NA
APLF	27	0	52	1	1	0.102299	0.0367697	0.17611	1	1	NA	NA
APLNR	5	0	81	0	1	1	0.0296813	0.181304	1	1	1	1
APLP1	12	0	98	0	1	1	0.0317743	0.18442	1	1	1	1
APLP2	18	0	164	0	1	1	0.0336854	0.197031	1	1	1	1
APMAP	25	0	74	0	1	1	0.0360607	0.180037	1	1	NA	NA
APOA1	11	0	49	0	1	1	0.0314665	0.175582	1	1	NA	NA
APOA2	3	0	11	1	1	0.0241378	0.029109	0.16902	1	1	NA	NA
APOA4	20	0	108	0	1	1	0.0343476	0.186277	1	1	NA	NA
APOA5	19	0	72	0	1	1	0.0340149	0.179676	1	1	NA	NA
APOB	105	0	856	0	1	0.428516	0.0785676	0.394221	1	1	NA	NA
APOBEC1	23	0	25	0	1	1	0.0353655	0.171409	1	1	NA	NA
APOBEC2	8	0	50	0	1	1	0.0305608	0.175758	1	1	NA	NA
APOBEC3A	6	0	21	0	1	1	0.0299716	0.170723	1	1	NA	NA
APOBEC3B	20	0	40	0	1	1	0.0343476	0.174005	1	1	NA	NA
APOBEC3C	6	0	18	0	1	1	0.0299716	0.17021	1	1	NA	NA
APOBEC3D	25	0	46	0	1	1	0.0360607	0.175055	1	1	NA	NA
APOBEC3F	16	0	55	0	1	1	0.0330359	0.176641	1	1	NA	NA
APOBEC3G	24	0	48	0	1	1	0.0357114	0.175406	1	1	NA	NA
APOBEC3H	12	0	24	0	1	1	0.0317743	0.171237	1	1	NA	NA
APOBEC4	15	0	56	0	1	1	0.0327159	0.176818	1	1	NA	NA
APOC1	6	0	3	0	1	1	0.0299716	0.167671	1	1	NA	NA
APOC2	6	0	10	0	1	1	0.0299716	0.168851	1	1	1	1
APOC3	8	0	19	0	1	1	0.0305608	0.170381	1	1	NA	NA
APOC4	7	0	4	0	1	1	0.0302648	0.167839	1	1	NA	NA
APOD	10	0	26	0	1	1	0.0311617	0.171581	1	1	NA	NA
APOE	13	0	66	0	1	1	0.0320851	0.178599	1	1	NA	NA
APOF	14	0	52	0	1	1	0.032399	0.17611	1	1	NA	NA
APOH	21	0	42	0	1	1	0.0346836	0.174354	1	1	NA	NA
APOL1	27	0	54	0	1	1	0.0367697	0.176464	1	1	NA	NA
APOL2	14	0	39	0	1	1	0.032399	0.173831	1	1	NA	NA
APOL3	30	0	58	0	1	1	0.0378593	0.177173	1	1	NA	NA
APOL5	17	0	33	0	1	1	0.0333591	0.172789	1	1	NA	NA
APOL6	15	0	59	0	1	1	0.0327159	0.17735	1	1	NA	NA
APOLD1	11	0	61	2	1	0.0074398	0.0314665	0.177706	1	1	NA	NA
APOM	5	0	29	0	1	1	0.0296813	0.172097	1	1	1	1
APOOL	4	0	16	0	1	1	0.0293937	0.16987	1	1	1	1
APOPT1	17	0	35	0	1	1	0.0333591	0.173135	1	1	NA	NA
APP	20	0	138	0	1	1	0.0343476	0.191963	1	1	1	1
APPBP2	8	0	86	0	1	1	0.0305608	0.182215	1	1	1	1
APPL1	25	0	145	1	1	0.257173	0.0360607	0.193315	1	1	1	1
APPL2	47	0	146	2	1	0.0370025	0.0446727	0.193509	1	1	NA	NA
APRT	31	0	40	0	1	1	0.0382296	0.174005	1	1	NA	NA
APTX	23	0	74	0	1	1	0.0353655	0.180037	1	1	NA	NA
AQP1	9	0	69	0	1	1	0.0308598	0.179137	1	1	NA	NA
AQP10	18	0	57	0	1	1	0.0336854	0.176995	1	1	1	1
AQP11	14	0	58	0	1	1	0.032399	0.177173	1	1	NA	NA
AQP12A	5	0	30	0	1	1	0.0296813	0.17227	1	1	NA	NA
AQP12B	9	0	50	0	1	1	0.0308598	0.175758	1	1	NA	NA
AQP2	16	0	71	0	1	1	0.0330359	0.179496	1	1	NA	NA
AQP3	9	0	44	0	1	1	0.0308598	0.174704	1	1	1	1
AQP4	6	0	75	0	1	1	0.0299716	0.180217	1	1	NA	NA
AQP5	6	0	58	0	1	1	0.0299716	0.177173	1	1	NA	NA
AQP6	14	0	52	0	1	1	0.032399	0.17611	1	1	NA	NA
AQP7	22	0	36	0	1	1	0.0350229	0.173309	1	1	NA	NA
AQP8	12	0	40	0	1	1	0.0317743	0.174005	1	1	NA	NA
AQP9	13	0	62	0	1	1	0.0320851	0.177884	1	1	1	1
AQR	26	0	196	0	1	1	0.0364135	0.203453	1	1	1	1
AR	9	0	121	1	1	0.219968	0.0308598	0.18872	1	1	1	1
ARAF	8	0	52	1	1	0.102299	0.0305608	0.17611	1	1	1	1
ARAP1	28	0	187	0	1	1	0.0371294	0.201626	1	1	1	1
ARAP2	55	0	275	1	1	0.429947	0.0482906	0.220216	1	1	NA	NA
ARAP3	38	0	228	1	1	0.372689	0.0409255	0.210084	1	1	1	1
ARC	3	0	66	0	1	1	0.029109	0.178599	1	1	1	1
AREG	6	0	14	0	1	1	0.0299716	0.169529	1	1	1	1
AREL1	37	0	158	0	1	1	0.040529	0.19585	1	1	NA	NA
ARF1	2	0	7	0	1	1	0.028827	0.168344	1	1	1	1
ARF3	3	0	20	0	1	1	0.029109	0.170552	1	1	1	1
ARF4	2	0	25	0	1	1	0.028827	0.171409	1	1	1	1
ARF5	2	0	21	0	1	1	0.028827	0.170723	1	1	1	1
ARF6	1	0	19	0	1	1	0.0285478	0.170381	1	1	1	1
ARFGAP1	11	0	90	0	1	1	0.0314665	0.182947	1	1	NA	NA
ARFGAP3	34	0	99	0	1	1	0.0393625	0.184605	1	1	NA	NA
ARFGEF1	16	0	201	1	1	0.337231	0.0330359	0.204475	1	1	1	1
ARFIP1	14	0	58	0	1	1	0.032399	0.177173	1	1	NA	NA
ARFIP2	6	0	69	0	1	1	0.0299716	0.179137	1	1	1	1
ARFRP1	10	0	36	0	1	1	0.0311617	0.173309	1	1	1	1
ARG1	15	0	72	0	1	1	0.0327159	0.179676	1	1	NA	NA
ARG2	21	0	79	1	1	0.150321	0.0346836	0.180941	1	1	NA	NA
ARGFX	17	0	19	0	1	1	0.0333591	0.170381	1	1	NA	NA
ARGLU1	4	0	41	0	1	1	0.0293937	0.17418	1	1	1	1
ARHGAP1	6	0	75	0	1	1	0.0299716	0.180217	1	1	1	1
ARHGAP10	45	0	153	2	1	0.0402243	0.0438114	0.194871	1	1	NA	NA
ARHGAP11A	42	0	164	0	1	1	0.0425504	0.197031	1	1	NA	NA
ARHGAP11B	12	0	50	0	1	1	0.0317743	0.175758	1	1	NA	NA
ARHGAP12	27	0	116	0	1	1	0.0367697	0.187777	1	1	1	1
ARHGAP15	28	0	101	0	1	1	0.0371294	0.184975	1	1	NA	NA
ARHGAP17	22	0	150	0	1	1	0.0350229	0.194286	1	1	1	1
ARHGAP18	33	0	98	0	1	1	0.0389812	0.18442	1	1	NA	NA
ARHGAP20	30	0	167	1	1	0.289717	0.0378593	0.197625	1	1	1	1
ARHGAP21	34	0	332	0	1	1	0.0393625	0.233163	1	1	1	1
ARHGAP22	24	0	113	0	1	1	0.0357114	0.187213	1	1	NA	NA
ARHGAP23	16	0	145	1	1	0.257173	0.0330359	0.193315	1	1	1	1
ARHGAP24	30	0	153	0	1	1	0.0378593	0.194871	1	1	NA	NA
ARHGAP25	16	0	104	1	1	0.192493	0.0330359	0.185532	1	1	1	1
ARHGAP26	18	0	138	0	1	1	0.0336854	0.191963	1	1	1	1
ARHGAP28	28	0	82	0	1	1	0.0371294	0.181486	1	1	NA	NA
ARHGAP29	26	0	160	1	1	0.27952	0.0364135	0.196243	1	1	1	1
ARHGAP30	21	0	218	0	1	1	0.0346836	0.207989	1	1	1	1
ARHGAP31	22	0	258	0	1	1	0.0350229	0.216496	1	1	1	1
ARHGAP32	28	0	415	2	1	0.208569	0.0371294	0.253389	1	1	1	1
ARHGAP33	29	0	214	0	1	1	0.0374926	0.207156	1	1	1	1
ARHGAP35	8	0	273	0	1	1	0.0305608	0.219775	1	1	1	1
ARHGAP36	3	0	47	1	1	0.0931124	0.029109	0.17523	1	1	1	1
ARHGAP39	20	0	145	1	1	0.257173	0.0343476	0.193315	1	1	1	1
ARHGAP4	7	0	91	2	1	0.0156552	0.0302648	0.18313	1	1	1	1
ARHGAP40	25	0	76	0	1	1	0.0360607	0.180398	1	1	NA	NA
ARHGAP42	9	0	89	1	1	0.167447	0.0308598	0.182764	1	1	1	1
ARHGAP44	17	0	126	0	1	1	0.0333591	0.189668	1	1	1	1
ARHGAP5	15	0	222	0	1	1	0.0327159	0.208824	1	1	1	1
ARHGAP8	59	0	117	0	1	1	0.050208	0.187965	1	1	NA	NA
ARHGAP9	34	0	116	0	1	1	0.0393625	0.187777	1	1	NA	NA
ARHGDIA	9	0	33	0	1	1	0.0308598	0.172789	1	1	1	1
ARHGDIB	11	0	48	0	1	1	0.0314665	0.175406	1	1	NA	NA
ARHGDIG	5	0	39	0	1	1	0.0296813	0.173831	1	1	1	1
ARHGEF1	24	0	119	0	1	1	0.0357114	0.188342	1	1	1	1
ARHGEF10	62	0	330	0	1	1	0.0516959	0.232696	1	1	NA	NA
ARHGEF10L	34	0	202	0	1	1	0.0393625	0.20468	1	1	1	1
ARHGEF11	28	0	243	0	1	1	0.0371294	0.213266	1	1	1	1
ARHGEF12	12	0	172	0	1	1	0.0317743	0.198617	1	1	1	1
ARHGEF15	29	0	154	2	1	0.0406929	0.0374926	0.195066	1	1	NA	NA
ARHGEF16	41	0	95	0	1	1	0.0421382	0.183866	1	1	NA	NA
ARHGEF17	32	0	489	2	1	0.263774	0.0386036	0.272896	1	1	1	1
ARHGEF19	49	0	133	0	1	1	0.0455509	0.191004	1	1	NA	NA
ARHGEF2	8	0	110	1	1	0.202298	0.0305608	0.186651	1	1	1	1
ARHGEF25	25	0	88	0	1	1	0.0360607	0.182581	1	1	NA	NA
ARHGEF26	42	0	158	0	1	1	0.0425504	0.19585	1	1	NA	NA
ARHGEF3	17	0	88	1	1	0.16575	0.0333591	0.182581	1	1	1	1
ARHGEF33	28	0	125	0	1	1	0.0371294	0.189478	1	1	NA	NA
ARHGEF35	9	0	13	0	1	1	0.0308598	0.16936	1	1	NA	NA
ARHGEF37	33	0	118	0	1	1	0.0389812	0.188154	1	1	NA	NA
ARHGEF38	15	0	36	0	1	1	0.0327159	0.173309	1	1	NA	NA
ARHGEF39	22	0	45	1	1	0.0894116	0.0350229	0.174879	1	1	NA	NA
ARHGEF4	23	0	92	0	1	1	0.0353655	0.183314	1	1	1	1
ARHGEF40	56	0	232	0	1	1	0.048763	0.210928	1	1	NA	NA
ARHGEF5	28	0	51	0	1	1	0.0371294	0.175934	1	1	1	1
ARHGEF6	4	0	81	0	1	1	0.0293937	0.181304	1	1	1	1
ARHGEF9	1	0	33	1	1	0.0668879	0.0285478	0.172789	1	1	1	1
ARID1A	4	0	446	0	1	1	0.0293937	0.261385	1	1	1	1
ARID1B	9	0	442	1	1	0.5943	0.0308598	0.260339	1	1	1	1
ARID2	6	0	226	1	1	0.370128	0.0299716	0.209663	1	1	1	1
ARID3A	5	0	74	0	1	1	0.0296813	0.180037	1	1	1	1
ARID3B	15	0	91	0	1	1	0.0327159	0.18313	1	1	1	1
ARID3C	28	0	66	1	1	0.127528	0.0371294	0.178599	1	1	NA	NA
ARID4A	9	0	174	1	1	0.29977	0.0308598	0.199016	1	1	1	1
ARID4B	11	0	172	0	1	1	0.0314665	0.198617	1	1	1	1
ARID5A	3	0	105	0	1	1	0.029109	0.185718	1	1	1	1
ARID5B	6	0	253	0	1	1	0.0299716	0.215414	1	1	1	1
ARIH1	4	0	29	0	1	1	0.0293937	0.172097	1	1	1	1
ARIH2	8	0	38	0	1	1	0.0305608	0.173657	1	1	1	1
ARIH2OS	16	0	19	0	1	1	0.0330359	0.170381	1	1	NA	NA
ARL1	5	0	19	0	1	1	0.0296813	0.170381	1	1	1	1
ARL10	13	0	34	0	1	1	0.0320851	0.172962	1	1	NA	NA
ARL11	11	0	50	0	1	1	0.0314665	0.175758	1	1	NA	NA
ARL13A	11	0	12	0	1	1	0.0314665	0.16919	1	1	1	1
ARL13B	26	0	74	1	1	0.141626	0.0364135	0.180037	1	1	NA	NA
ARL14	17	0	45	0	1	1	0.0333591	0.174879	1	1	NA	NA
ARL14EP	5	0	52	0	1	1	0.0296813	0.17611	1	1	1	1
ARL14EPL	9	0	37	0	1	1	0.0308598	0.173483	1	1	NA	NA
ARL15	10	0	38	0	1	1	0.0311617	0.173657	1	1	NA	NA
ARL16	11	0	43	0	1	1	0.0314665	0.174529	1	1	NA	NA
ARL17A	1	0	3	0	1	1	0.0285478	0.167671	1	1	NA	NA
ARL17B	1	0	3	0	1	1	0.0285478	0.167671	1	1	1	1
ARL2	6	0	34	0	1	1	0.0299716	0.172962	1	1	1	1
ARL2BP	8	0	31	0	1	1	0.0305608	0.172443	1	1	1	1
ARL3	6	0	31	0	1	1	0.0299716	0.172443	1	1	1	1
ARL4A	2	0	51	0	1	1	0.028827	0.175934	1	1	1	1
ARL4D	5	0	36	0	1	1	0.0296813	0.173309	1	1	1	1
ARL5A	7	0	32	0	1	1	0.0302648	0.172615	1	1	1	1
ARL5B	7	0	28	1	1	0.0573394	0.0302648	0.171925	1	1	1	1
ARL5C	5	0	27	0	1	1	0.0296813	0.171753	1	1	1	1
ARL6	10	0	43	0	1	1	0.0311617	0.174529	1	1	1	1
ARL6IP1	10	0	35	0	1	1	0.0311617	0.173135	1	1	1	1
ARL6IP4	22	0	55	0	1	1	0.0350229	0.176641	1	1	NA	NA
ARL6IP5	6	0	40	0	1	1	0.0299716	0.174005	1	1	NA	NA
ARL6IP6	9	0	61	0	1	1	0.0308598	0.177706	1	1	NA	NA
ARL8A	3	0	14	0	1	1	0.029109	0.169529	1	1	1	1
ARL8B	7	0	20	0	1	1	0.0302648	0.170552	1	1	1	1
ARMC1	5	0	52	0	1	1	0.0296813	0.17611	1	1	1	1
ARMC10	17	0	39	0	1	1	0.0333591	0.173831	1	1	NA	NA
ARMC2	31	0	111	2	1	0.022548	0.0382296	0.186838	1	1	NA	NA
ARMC3	61	0	128	0	1	1	0.0511951	0.190049	1	1	NA	NA
ARMC4	51	0	171	0	1	1	0.0464464	0.198418	1	1	NA	NA
ARMC5	15	0	64	0	1	1	0.0327159	0.178241	1	1	1	1
ARMC6	18	0	85	1	1	0.160638	0.0336854	0.182033	1	1	NA	NA
ARMC7	7	0	49	0	1	1	0.0302648	0.175582	1	1	NA	NA
ARMC8	8	0	98	0	1	1	0.0305608	0.18442	1	1	1	1
ARMC9	38	0	115	0	1	1	0.0409255	0.187589	1	1	NA	NA
ARMCX1	3	0	39	0	1	1	0.029109	0.173831	1	1	1	1
ARMCX2	4	0	47	0	1	1	0.0293937	0.17523	1	1	1	1
ARMCX3	3	0	39	0	1	1	0.029109	0.173831	1	1	1	1
ARMCX4	4	0	17	0	1	1	0.0293937	0.17004	1	1	1	1
ARMCX5	7	0	37	0	1	1	0.0302648	0.173483	1	1	NA	NA
ARMCX5-GPRASP2	5	0	89	0	1	1	0.0296813	0.182764	1	1	NA	NA
ARMCX6	3	0	45	0	1	1	0.029109	0.174879	1	1	NA	NA
ARMS2	7	0	6	0	1	1	0.0302648	0.168176	1	1	1	1
ARNT	12	0	122	0	1	1	0.0317743	0.18891	1	1	1	1
ARNT2	5	0	121	0	1	1	0.0296813	0.18872	1	1	1	1
ARNTL	4	0	88	0	1	1	0.0293937	0.182581	1	1	1	1
ARNTL2	36	0	100	0	1	1	0.0401364	0.18479	1	1	NA	NA
ARPC1A	5	0	45	0	1	1	0.0296813	0.174879	1	1	1	1
ARPC1B	18	0	62	0	1	1	0.0336854	0.177884	1	1	NA	NA
ARPC2	1	0	41	0	1	1	0.0285478	0.17418	1	1	1	1
ARPC4	1	0	16	0	1	1	0.0285478	0.16987	1	1	1	1
ARPC4-TTLL3	23	0	93	0	1	1	0.0353655	0.183498	1	1	NA	NA
ARPC5	1	0	28	0	1	1	0.0285478	0.171925	1	1	1	1
ARPC5L	3	0	19	0	1	1	0.029109	0.170381	1	1	1	1
ARPP21	25	0	176	1	1	0.302616	0.0360607	0.199415	1	1	1	1
ARR3	4	0	27	1	1	0.055418	0.0293937	0.171753	1	1	1	1
ARRB1	6	0	56	0	1	1	0.0299716	0.176818	1	1	1	1
ARRB2	5	0	58	0	1	1	0.0296813	0.177173	1	1	1	1
ARRDC1	32	0	88	0	1	1	0.0386036	0.182581	1	1	NA	NA
ARRDC2	27	0	88	0	1	1	0.0367697	0.182581	1	1	NA	NA
ARRDC3	3	0	71	0	1	1	0.029109	0.179496	1	1	1	1
ARRDC4	16	0	67	0	1	1	0.0330359	0.178778	1	1	NA	NA
ARRDC5	17	0	70	0	1	1	0.0333591	0.179316	1	1	NA	NA
ARSA	24	0	99	0	1	1	0.0357114	0.184605	1	1	NA	NA
ARSB	28	0	90	1	1	0.169141	0.0371294	0.182947	1	1	NA	NA
ARSD	14	0	55	0	1	1	0.032399	0.176641	1	1	NA	NA
ARSE	9	0	33	0	1	1	0.0308598	0.172789	1	1	1	1
ARSF	31	0	71	0	1	1	0.0382296	0.179496	1	1	NA	NA
ARSG	21	0	85	0	1	1	0.0346836	0.182033	1	1	NA	NA
ARSH	32	0	65	0	1	1	0.0386036	0.17842	1	1	NA	NA
ARSI	26	0	168	0	1	1	0.0364135	0.197823	1	1	NA	NA
ARSJ	34	0	129	0	1	1	0.0393625	0.19024	1	1	1	1
ARSK	33	0	87	0	1	1	0.0389812	0.182398	1	1	NA	NA
ART1	19	0	49	0	1	1	0.0340149	0.175582	1	1	NA	NA
ART3	24	0	38	0	1	1	0.0357114	0.173657	1	1	NA	NA
ART4	7	0	37	0	1	1	0.0302648	0.173483	1	1	NA	NA
ART5	12	0	49	0	1	1	0.0317743	0.175582	1	1	NA	NA
ARTN	5	0	10	0	1	1	0.0296813	0.168851	1	1	1	1
ARV1	12	0	52	0	1	1	0.0317743	0.17611	1	1	NA	NA
ARVCF	34	0	163	1	1	0.283908	0.0393625	0.196834	1	1	NA	NA
AS3MT	32	0	54	0	1	1	0.0386036	0.176464	1	1	NA	NA
ASAH2	10	0	36	0	1	1	0.0311617	0.173309	1	1	NA	NA
ASAP1	8	0	152	0	1	1	0.0305608	0.194676	1	1	1	1
ASAP2	14	0	140	2	1	0.0343247	0.032399	0.192348	1	1	1	1
ASAP3	33	0	137	0	1	1	0.0389812	0.191771	1	1	NA	NA
ASB1	14	0	61	0	1	1	0.032399	0.177706	1	1	NA	NA
ASB10	24	0	76	0	1	1	0.0357114	0.180398	1	1	NA	NA
ASB11	20	0	40	0	1	1	0.0343476	0.174005	1	1	NA	NA
ASB12	11	0	37	0	1	1	0.0314665	0.173483	1	1	NA	NA
ASB13	19	0	53	0	1	1	0.0340149	0.176287	1	1	NA	NA
ASB14	42	0	98	0	1	1	0.0425504	0.18442	1	1	NA	NA
ASB15	33	0	94	0	1	1	0.0389812	0.183682	1	1	NA	NA
ASB16	38	0	77	1	1	0.146853	0.0409255	0.180579	1	1	NA	NA
ASB17	17	0	69	0	1	1	0.0333591	0.179137	1	1	NA	NA
ASB18	27	0	66	0	1	1	0.0367697	0.178599	1	1	NA	NA
ASB2	34	0	98	0	1	1	0.0393625	0.18442	1	1	NA	NA
ASB3	21	0	88	0	1	1	0.0346836	0.182581	1	1	NA	NA
ASB4	25	0	102	0	1	1	0.0360607	0.185161	1	1	NA	NA
ASB5	19	0	75	0	1	1	0.0340149	0.180217	1	1	NA	NA
ASB6	19	0	93	0	1	1	0.0340149	0.183498	1	1	NA	NA
ASB7	2	0	26	0	1	1	0.028827	0.171581	1	1	1	1
ASB8	13	0	57	0	1	1	0.0320851	0.176995	1	1	1	1
ASB9	4	0	24	0	1	1	0.0293937	0.171237	1	1	1	1
ASCC1	26	0	60	0	1	1	0.0364135	0.177528	1	1	NA	NA
ASCC2	21	0	130	1	1	0.234133	0.0346836	0.19043	1	1	1	1
ASCL1	2	0	38	1	1	0.0763397	0.028827	0.173657	1	1	1	1
ASCL2	1	0	28	1	1	0.0573394	0.0285478	0.171925	1	1	1	1
ASCL3	4	0	40	0	1	1	0.0293937	0.174005	1	1	NA	NA
ASCL4	6	0	36	0	1	1	0.0299716	0.173309	1	1	NA	NA
ASCL5	2	0	1	0	1	1	0.028827	0.167335	1	1	NA	NA
ASF1A	4	0	26	0	1	1	0.0293937	0.171581	1	1	1	1
ASF1B	11	0	56	0	1	1	0.0314665	0.176818	1	1	NA	NA
ASGR1	28	0	59	0	1	1	0.0371294	0.17735	1	1	NA	NA
ASGR2	15	0	54	0	1	1	0.0327159	0.176464	1	1	NA	NA
ASH1L	8	0	411	0	1	1	0.0305608	0.252375	1	1	1	1
ASH2L	5	0	78	0	1	1	0.0296813	0.18076	1	1	1	1
ASIC1	5	0	79	0	1	1	0.0296813	0.180941	1	1	1	1
ASIC2	9	0	90	0	1	1	0.0308598	0.182947	1	1	1	1
ASIC3	21	0	150	0	1	1	0.0346836	0.194286	1	1	NA	NA
ASIP	5	0	26	0	1	1	0.0296813	0.171581	1	1	NA	NA
ASL	17	0	82	1	1	0.155495	0.0333591	0.181486	1	1	NA	NA
ASMTL	39	0	93	0	1	1	0.0413258	0.183498	1	1	NA	NA
ASNA1	5	0	60	0	1	1	0.0296813	0.177528	1	1	NA	NA
ASNS	29	0	87	0	1	1	0.0374926	0.182398	1	1	1	1
ASNSD1	48	0	83	0	1	1	0.0451097	0.181668	1	1	NA	NA
ASPA	13	0	61	0	1	1	0.0320851	0.177706	1	1	NA	NA
ASPDH	9	0	34	0	1	1	0.0308598	0.172962	1	1	NA	NA
ASPG	27	0	81	0	1	1	0.0367697	0.181304	1	1	NA	NA
ASPH	44	0	131	0	1	1	0.043387	0.190621	1	1	NA	NA
ASPHD1	15	0	79	1	1	0.150321	0.0327159	0.180941	1	1	NA	NA
ASPHD2	6	0	51	0	1	1	0.0299716	0.175934	1	1	1	1
ASPM	170	0	445	2	1	0.230859	0.147924	0.261123	1	1	NA	NA
ASPN	20	0	64	0	1	1	0.0343476	0.178241	1	1	NA	NA
ASPRV1	13	0	67	0	1	1	0.0320851	0.178778	1	1	NA	NA
ASPSCR1	28	0	86	0	1	1	0.0371294	0.182215	1	1	NA	NA
ASRGL1	21	0	59	0	1	1	0.0346836	0.17735	1	1	NA	NA
ASS1	21	0	74	0	1	1	0.0346836	0.180037	1	1	NA	NA
ASTE1	41	0	70	0	1	1	0.0421382	0.179316	1	1	NA	NA
ASTL	16	0	39	0	1	1	0.0330359	0.173831	1	1	NA	NA
ASTN1	11	0	270	0	1	1	0.0314665	0.219116	1	1	1	1
ASTN2	14	0	254	1	1	0.40504	0.032399	0.21563	1	1	1	1
ASXL1	53	0	306	0	1	1	0.0473596	0.227166	1	1	NA	NA
ASXL2	9	0	243	0	1	1	0.0308598	0.213266	1	1	1	1
ASXL3	16	0	458	1	1	0.607308	0.0330359	0.264548	1	1	1	1
ASZ1	25	0	101	0	1	1	0.0360607	0.184975	1	1	NA	NA
ATAD1	12	0	47	0	1	1	0.0317743	0.17523	1	1	1	1
ATAD2	23	0	158	2	1	0.042588	0.0353655	0.19585	1	1	1	1
ATAD2B	14	0	135	0	1	1	0.032399	0.191387	1	1	1	1
ATAD3A	25	0	112	0	1	1	0.0360607	0.187026	1	1	NA	NA
ATAD3C	22	0	85	0	1	1	0.0350229	0.182033	1	1	NA	NA
ATAD5	18	0	163	0	1	1	0.0336854	0.196834	1	1	1	1
ATAT1	10	0	57	2	1	0.00655302	0.0311617	0.176995	1	1	1	1
ATCAY	7	0	61	0	1	1	0.0302648	0.177706	1	1	1	1
ATE1	17	0	92	0	1	1	0.0333591	0.183314	1	1	1	1
ATF1	7	0	36	1	1	0.0725705	0.0302648	0.173309	1	1	1	1
ATF3	9	0	41	1	1	0.0819647	0.0308598	0.17418	1	1	1	1
ATF4	12	0	137	0	1	1	0.0317743	0.191771	1	1	NA	NA
ATF5	19	0	58	0	1	1	0.0340149	0.177173	1	1	1	1
ATF6	23	0	102	0	1	1	0.0353655	0.185161	1	1	NA	NA
ATF6B	21	0	102	1	1	0.189197	0.0346836	0.185161	1	1	NA	NA
ATF7	2	0	68	1	1	0.131074	0.028827	0.178957	1	1	1	1
ATF7IP	8	0	140	0	1	1	0.0305608	0.192348	1	1	1	1
ATF7IP2	14	0	86	0	1	1	0.032399	0.182215	1	1	1	1
ATG10	13	0	23	0	1	1	0.0320851	0.171065	1	1	NA	NA
ATG13	12	0	73	0	1	1	0.0317743	0.179856	1	1	1	1
ATG14	10	0	114	0	1	1	0.0311617	0.187401	1	1	1	1
ATG16L1	10	0	77	0	1	1	0.0311617	0.180579	1	1	1	1
ATG16L2	36	0	95	0	1	1	0.0401364	0.183866	1	1	NA	NA
ATG2A	38	0	292	0	1	1	0.0409255	0.224001	1	1	1	1
ATG2B	63	0	361	1	1	0.521534	0.0522016	0.24004	1	1	1	1
ATG3	12	0	42	0	1	1	0.0317743	0.174354	1	1	1	1
ATG4A	5	0	27	0	1	1	0.0296813	0.171753	1	1	1	1
ATG4B	5	0	61	0	1	1	0.0296813	0.177706	1	1	1	1
ATG4C	34	0	94	0	1	1	0.0393625	0.183682	1	1	NA	NA
ATG4D	19	0	86	0	1	1	0.0340149	0.182215	1	1	NA	NA
ATG5	4	0	41	0	1	1	0.0293937	0.17418	1	1	1	1
ATG7	34	0	104	0	1	1	0.0393625	0.185532	1	1	NA	NA
ATG9A	14	0	133	1	1	0.238797	0.032399	0.191004	1	1	1	1
ATIC	40	0	135	0	1	1	0.04173	0.191387	1	1	NA	NA
ATL1	11	0	61	0	1	1	0.0314665	0.177706	1	1	1	1
ATL2	11	0	92	0	1	1	0.0314665	0.183314	1	1	1	1
ATL3	30	0	76	0	1	1	0.0378593	0.180398	1	1	NA	NA
ATM	163	0	458	1	1	0.607308	0.13818	0.264548	1	1	NA	NA
ATMIN	27	0	214	0	1	1	0.0367697	0.207156	1	1	NA	NA
ATOH1	6	0	116	0	1	1	0.0299716	0.187777	1	1	NA	NA
ATOH7	6	0	35	0	1	1	0.0299716	0.173135	1	1	NA	NA
ATOH8	5	0	81	0	1	1	0.0296813	0.181304	1	1	1	1
ATOX1	1	0	11	0	1	1	0.0285478	0.16902	1	1	1	1
ATP10A	44	0	227	1	1	0.37141	0.043387	0.209873	1	1	1	1
ATP10B	60	0	228	0	1	1	0.0506992	0.210084	1	1	NA	NA
ATP10D	53	0	179	0	1	1	0.0473596	0.200016	1	1	NA	NA
ATP11A	39	0	200	0	1	1	0.0413258	0.20427	1	1	1	1
ATP11B	30	0	184	0	1	1	0.0378593	0.201021	1	1	1	1
ATP11C	13	0	82	1	1	0.155495	0.0320851	0.181486	1	1	1	1
ATP12A	41	0	213	0	1	1	0.0421382	0.206949	1	1	NA	NA
ATP13A1	11	0	175	1	1	0.301194	0.0314665	0.199215	1	1	1	1
ATP13A3	19	0	145	0	1	1	0.0340149	0.193315	1	1	1	1
ATP13A4	58	0	224	1	1	0.367558	0.0497217	0.209243	1	1	NA	NA
ATP13A5	87	0	185	0	1	1	0.0659396	0.201222	1	1	NA	NA
ATP1A1	12	0	69	0	1	1	0.0317743	0.179137	1	1	1	1
ATP1A2	27	0	96	0	1	1	0.0367697	0.18405	1	1	1	1
ATP1A3	3	0	57	0	1	1	0.029109	0.176995	1	1	1	1
ATP1A4	51	0	185	0	1	1	0.0464464	0.201222	1	1	NA	NA
ATP1B1	3	0	40	0	1	1	0.029109	0.174005	1	1	1	1
ATP1B2	9	0	53	0	1	1	0.0308598	0.176287	1	1	1	1
ATP1B3	6	0	28	0	1	1	0.0299716	0.171925	1	1	1	1
ATP1B4	6	0	36	0	1	1	0.0299716	0.173309	1	1	NA	NA
ATP2A1	39	0	194	0	1	1	0.0413258	0.203045	1	1	NA	NA
ATP2A2	10	0	87	0	1	1	0.0311617	0.182398	1	1	1	1
ATP2A3	34	0	150	1	1	0.264698	0.0393625	0.194286	1	1	NA	NA
ATP2B1	6	0	131	0	1	1	0.0299716	0.190621	1	1	1	1
ATP2B2	5	0	153	0	1	1	0.0296813	0.194871	1	1	1	1
ATP2B3	8	0	135	1	1	0.241891	0.0305608	0.191387	1	1	1	1
ATP2B4	37	0	201	0	1	1	0.040529	0.204475	1	1	1	1
ATP2C1	14	0	127	0	1	1	0.032399	0.189859	1	1	1	1
ATP2C2	73	0	302	1	1	0.460446	0.0575387	0.226257	1	1	NA	NA
ATP4A	35	0	174	0	1	1	0.0397476	0.199016	1	1	1	1
ATP4B	13	0	56	0	1	1	0.0320851	0.176818	1	1	NA	NA
ATP6AP1	2	0	40	0	1	1	0.028827	0.174005	1	1	1	1
ATP6AP1L	10	0	44	1	1	0.0875556	0.0311617	0.174704	1	1	NA	NA
ATP6AP2	1	0	25	0	1	1	0.0285478	0.171409	1	1	1	1
ATP6V0A1	13	0	110	0	1	1	0.0320851	0.186651	1	1	1	1
ATP6V0A2	46	0	132	0	1	1	0.0442399	0.190812	1	1	NA	NA
ATP6V0A4	45	0	157	0	1	1	0.0438114	0.195654	1	1	NA	NA
ATP6V0B	5	0	40	0	1	1	0.0296813	0.174005	1	1	1	1
ATP6V0D1	6	0	46	0	1	1	0.0299716	0.175055	1	1	1	1
ATP6V0D2	22	0	81	1	1	0.153774	0.0350229	0.181304	1	1	NA	NA
ATP6V0E1	5	0	17	0	1	1	0.0296813	0.17004	1	1	1	1
ATP6V0E2	2	0	20	0	1	1	0.028827	0.170552	1	1	1	1
ATP6V1A	8	0	69	0	1	1	0.0305608	0.179137	1	1	1	1
ATP6V1B1	33	0	130	0	1	1	0.0389812	0.19043	1	1	NA	NA
ATP6V1B2	6	0	78	0	1	1	0.0299716	0.18076	1	1	1	1
ATP6V1C1	11	0	53	0	1	1	0.0314665	0.176287	1	1	1	1
ATP6V1C2	24	0	69	0	1	1	0.0357114	0.179137	1	1	NA	NA
ATP6V1D	18	0	46	0	1	1	0.0336854	0.175055	1	1	1	1
ATP6V1E1	5	0	22	1	1	0.0457521	0.0296813	0.170894	1	1	1	1
ATP6V1F	4	0	46	0	1	1	0.0293937	0.175055	1	1	NA	NA
ATP6V1G1	3	0	25	0	1	1	0.029109	0.171409	1	1	NA	NA
ATP6V1G2	4	0	25	0	1	1	0.0293937	0.171409	1	1	1	1
ATP6V1G3	6	0	18	0	1	1	0.0299716	0.17021	1	1	NA	NA
ATP6V1H	16	0	88	0	1	1	0.0330359	0.182581	1	1	NA	NA
ATP7A	4	0	132	0	1	1	0.0293937	0.190812	1	1	1	1
ATP7B	74	0	263	1	1	0.415845	0.0581015	0.217584	1	1	NA	NA
ATP8A1	32	0	200	1	1	0.33588	0.0386036	0.20427	1	1	1	1
ATP8A2	51	0	203	0	1	1	0.0464464	0.204885	1	1	1	1
ATP8B1	33	0	196	0	1	1	0.0389812	0.203453	1	1	1	1
ATP8B2	20	0	171	0	1	1	0.0343476	0.198418	1	1	1	1
ATP8B4	71	0	213	0	1	1	0.0564293	0.206949	1	1	NA	NA
ATP9A	18	0	158	0	1	1	0.0336854	0.19585	1	1	1	1
ATPAF1	20	0	49	0	1	1	0.0343476	0.175582	1	1	1	1
ATPAF2	18	0	55	0	1	1	0.0336854	0.176641	1	1	NA	NA
ATR	78	0	285	1	1	0.441439	0.0604085	0.222435	1	1	1	1
ATRAID	27	0	43	1	1	0.0856958	0.0367697	0.174529	1	1	NA	NA
ATRIP	18	0	105	1	1	0.194135	0.0336854	0.185718	1	1	NA	NA
ATRN	13	0	160	0	1	1	0.0320851	0.196243	1	1	1	1
ATRNL1	28	0	218	2	1	0.0745501	0.0371294	0.207989	1	1	1	1
ATRX	6	0	169	0	1	1	0.0299716	0.198021	1	1	1	1
ATXN1	11	0	178	0	1	1	0.0314665	0.199815	1	1	1	1
ATXN10	19	0	66	0	1	1	0.0340149	0.178599	1	1	NA	NA
ATXN1L	5	0	150	0	1	1	0.0296813	0.194286	1	1	1	1
ATXN2	20	0	216	0	1	1	0.0343476	0.207572	1	1	1	1
ATXN2L	5	0	207	0	1	1	0.0296813	0.205708	1	1	1	1
ATXN3L	10	0	41	0	1	1	0.0311617	0.17418	1	1	NA	NA
ATXN7	4	0	151	1	1	0.266193	0.0293937	0.194481	1	1	1	1
ATXN7L1	5	0	119	0	1	1	0.0296813	0.188342	1	1	1	1
ATXN7L2	6	0	111	0	1	1	0.0299716	0.186838	1	1	1	1
ATXN7L3	1	0	58	0	1	1	0.0285478	0.177173	1	1	1	1
ATXN7L3B	2	0	32	0	1	1	0.028827	0.172615	1	1	1	1
AUH	16	0	65	0	1	1	0.0330359	0.17842	1	1	NA	NA
AUNIP	31	0	32	0	1	1	0.0382296	0.172615	1	1	NA	NA
AUP1	13	0	69	0	1	1	0.0320851	0.179137	1	1	NA	NA
AURKA	13	0	44	0	1	1	0.0320851	0.174704	1	1	1	1
AURKAIP1	11	0	30	0	1	1	0.0314665	0.17227	1	1	NA	NA
AURKB	9	0	47	0	1	1	0.0308598	0.17523	1	1	NA	NA
AURKC	13	0	44	0	1	1	0.0320851	0.174704	1	1	1	1
AUTS2	6	0	288	2	1	0.118432	0.0299716	0.223104	1	1	1	1
AVEN	31	0	61	0	1	1	0.0382296	0.177706	1	1	NA	NA
AVIL	52	0	133	0	1	1	0.0469008	0.191004	1	1	NA	NA
AVL9	22	0	104	0	1	1	0.0350229	0.185532	1	1	1	1
AVP	4	0	16	0	1	1	0.0293937	0.16987	1	1	1	1
AVPI1	13	0	17	0	1	1	0.0320851	0.17004	1	1	NA	NA
AVPR1A	25	0	119	0	1	1	0.0360607	0.188342	1	1	NA	NA
AVPR1B	16	0	75	1	1	0.143372	0.0330359	0.180217	1	1	NA	NA
AVPR2	2	0	35	0	1	1	0.028827	0.173135	1	1	1	1
AWAT1	6	0	38	0	1	1	0.0299716	0.173657	1	1	NA	NA
AWAT2	4	0	28	1	1	0.0573394	0.0293937	0.171925	1	1	1	1
AXDND1	71	0	117	0	1	1	0.0564293	0.187965	1	1	NA	NA
AXIN1	14	0	120	0	1	1	0.032399	0.188531	1	1	1	1
AXIN2	10	0	139	0	1	1	0.0311617	0.192156	1	1	1	1
AXL	22	0	162	0	1	1	0.0350229	0.196637	1	1	1	1
AZGP1	20	0	59	0	1	1	0.0343476	0.17735	1	1	NA	NA
AZI2	13	0	60	0	1	1	0.0320851	0.177528	1	1	NA	NA
AZIN1	7	0	50	0	1	1	0.0302648	0.175758	1	1	1	1
AZU1	22	0	42	0	1	1	0.0350229	0.174354	1	1	NA	NA
B2M	2	0	13	0	1	1	0.028827	0.16936	1	1	1	1
B3GALNT1	16	0	68	0	1	1	0.0330359	0.178957	1	1	NA	NA
B3GALT1	5	0	79	0	1	1	0.0296813	0.180941	1	1	1	1
B3GALT2	6	0	86	0	1	1	0.0299716	0.182215	1	1	1	1
B3GALT4	17	0	78	0	1	1	0.0333591	0.18076	1	1	1	1
B3GALT5	17	0	56	0	1	1	0.0333591	0.176818	1	1	NA	NA
B3GALT6	10	0	59	0	1	1	0.0311617	0.17735	1	1	1	1
B3GAT1	11	0	46	0	1	1	0.0314665	0.175055	1	1	1	1
B3GAT2	22	0	71	0	1	1	0.0350229	0.179496	1	1	NA	NA
B3GAT3	15	0	75	0	1	1	0.0327159	0.180217	1	1	NA	NA
B3GNT2	4	0	93	0	1	1	0.0293937	0.183498	1	1	1	1
B3GNT3	9	0	50	0	1	1	0.0308598	0.175758	1	1	1	1
B3GNT5	11	0	76	0	1	1	0.0314665	0.180398	1	1	1	1
B3GNT7	7	0	100	0	1	1	0.0302648	0.18479	1	1	1	1
B3GNT8	24	0	97	0	1	1	0.0357114	0.184235	1	1	NA	NA
B3GNT9	15	0	86	1	1	0.162346	0.0327159	0.182215	1	1	NA	NA
B3GNTL1	34	0	60	0	1	1	0.0393625	0.177528	1	1	NA	NA
B4GALNT1	13	0	106	0	1	1	0.0320851	0.185904	1	1	NA	NA
B4GALNT2	38	0	74	0	1	1	0.0409255	0.180037	1	1	NA	NA
B4GALNT3	49	0	124	0	1	1	0.0455509	0.189289	1	1	NA	NA
B4GALNT4	30	0	120	0	1	1	0.0378593	0.188531	1	1	1	1
B4GALT1	6	0	79	1	1	0.150321	0.0299716	0.180941	1	1	1	1
B4GALT2	7	0	54	0	1	1	0.0302648	0.176464	1	1	1	1
B4GALT3	12	0	65	1	1	0.12575	0.0317743	0.17842	1	1	NA	NA
B4GALT4	16	0	55	0	1	1	0.0330359	0.176641	1	1	1	1
B4GALT5	4	0	39	0	1	1	0.0293937	0.173831	1	1	1	1
B4GALT6	9	0	66	0	1	1	0.0308598	0.178599	1	1	1	1
B4GALT7	17	0	89	0	1	1	0.0333591	0.182764	1	1	NA	NA
B9D1	13	0	45	0	1	1	0.0320851	0.174879	1	1	NA	NA
B9D2	9	0	50	0	1	1	0.0308598	0.175758	1	1	NA	NA
BAALC	12	0	24	0	1	1	0.0317743	0.171237	1	1	NA	NA
BAAT	22	0	75	0	1	1	0.0350229	0.180217	1	1	NA	NA
BABAM1	11	0	49	1	1	0.0967981	0.0314665	0.175582	1	1	1	1
BACE1	5	0	77	0	1	1	0.0296813	0.180579	1	1	1	1
BACE2	13	0	75	2	1	0.0109391	0.0320851	0.180217	1	1	1	1
BACH1	15	0	93	0	1	1	0.0327159	0.183498	1	1	1	1
BACH2	3	0	123	0	1	1	0.029109	0.189099	1	1	1	1
BAD	8	0	34	0	1	1	0.0305608	0.172962	1	1	NA	NA
BAG1	20	0	63	0	1	1	0.0343476	0.178063	1	1	NA	NA
BAG2	7	0	37	0	1	1	0.0302648	0.173483	1	1	1	1
BAG3	7	0	159	0	1	1	0.0302648	0.196046	1	1	1	1
BAG4	16	0	107	0	1	1	0.0330359	0.186091	1	1	NA	NA
BAG5	12	0	115	0	1	1	0.0317743	0.187589	1	1	NA	NA
BAG6	13	0	185	0	1	1	0.0320851	0.201222	1	1	1	1
BAGE2	2	0	2	0	1	1	0.028827	0.167503	1	1	NA	NA
BAHD1	9	0	132	0	1	1	0.0308598	0.190812	1	1	1	1
BAIAP2	17	0	82	0	1	1	0.0333591	0.181486	1	1	1	1
BAIAP2L1	22	0	80	0	1	1	0.0350229	0.181123	1	1	NA	NA
BAIAP2L2	42	0	87	0	1	1	0.0425504	0.182398	1	1	NA	NA
BAIAP3	62	0	245	1	1	0.394034	0.0516959	0.213694	1	1	NA	NA
BAK1	15	0	31	0	1	1	0.0327159	0.172443	1	1	1	1
BAMBI	24	0	75	1	1	0.143372	0.0357114	0.180217	1	1	NA	NA
BANF1	3	0	13	0	1	1	0.029109	0.16936	1	1	1	1
BANF2	4	0	14	0	1	1	0.0293937	0.169529	1	1	NA	NA
BANK1	43	0	82	0	1	1	0.0429667	0.181486	1	1	NA	NA
BANP	2	0	92	0	1	1	0.028827	0.183314	1	1	1	1
BAP1	10	0	95	1	1	0.177557	0.0311617	0.183866	1	1	1	1
BARD1	55	0	117	1	1	0.213588	0.0482906	0.187965	1	1	NA	NA
BARHL1	9	0	84	0	1	1	0.0308598	0.18185	1	1	1	1
BARHL2	8	0	121	0	1	1	0.0305608	0.18872	1	1	1	1
BARX1	3	0	35	0	1	1	0.029109	0.173135	1	1	1	1
BARX2	6	0	69	0	1	1	0.0299716	0.179137	1	1	1	1
BASP1	3	0	57	0	1	1	0.029109	0.176995	1	1	1	1
BATF	2	0	23	0	1	1	0.028827	0.171065	1	1	1	1
BATF2	10	0	24	0	1	1	0.0311617	0.171237	1	1	1	1
BATF3	3	0	17	0	1	1	0.029109	0.17004	1	1	1	1
BAX	7	0	27	0	1	1	0.0302648	0.171753	1	1	1	1
BAZ1A	18	0	188	1	1	0.319451	0.0336854	0.201828	1	1	1	1
BAZ1B	10	0	126	1	1	0.227869	0.0311617	0.189668	1	1	1	1
BAZ2A	12	0	250	0	1	1	0.0317743	0.214767	1	1	1	1
BAZ2B	31	0	345	2	1	0.157717	0.0382296	0.236221	1	1	1	1
BBC3	2	0	22	0	1	1	0.028827	0.170894	1	1	NA	NA
BBIP1	3	0	6	1	1	0.014152	0.029109	0.168176	1	1	NA	NA
BBOX1	25	0	61	0	1	1	0.0360607	0.177706	1	1	NA	NA
BBS1	29	0	107	0	1	1	0.0374926	0.186091	1	1	NA	NA
BBS10	41	0	128	0	1	1	0.0421382	0.190049	1	1	NA	NA
BBS12	36	0	115	1	1	0.210379	0.0401364	0.187589	1	1	NA	NA
BBS2	38	0	129	0	1	1	0.0409255	0.19024	1	1	NA	NA
BBS4	36	0	102	0	1	1	0.0401364	0.185161	1	1	NA	NA
BBS5	18	0	73	0	1	1	0.0336854	0.179856	1	1	NA	NA
BBS7	35	0	117	0	1	1	0.0397476	0.187965	1	1	NA	NA
BBS9	53	0	117	0	1	1	0.0473596	0.187965	1	1	NA	NA
BBX	8	0	128	0	1	1	0.0305608	0.190049	1	1	1	1
BCAM	28	0	81	0	1	1	0.0371294	0.181304	1	1	NA	NA
BCAN	30	0	135	0	1	1	0.0378593	0.191387	1	1	NA	NA
BCAP29	13	0	46	1	1	0.0912639	0.0320851	0.175055	1	1	1	1
BCAR1	10	0	178	2	1	0.0525361	0.0311617	0.199815	1	1	1	1
BCAS1	27	0	69	0	1	1	0.0367697	0.179137	1	1	NA	NA
BCAS2	10	0	50	0	1	1	0.0311617	0.175758	1	1	NA	NA
BCAS3	23	0	150	0	1	1	0.0353655	0.194286	1	1	1	1
BCAS4	11	0	26	0	1	1	0.0314665	0.171581	1	1	NA	NA
BCAT1	23	0	74	0	1	1	0.0353655	0.180037	1	1	NA	NA
BCAT2	23	0	83	0	1	1	0.0353655	0.181668	1	1	NA	NA
BCCIP	18	0	59	0	1	1	0.0336854	0.17735	1	1	NA	NA
BCDIN3D	19	0	72	0	1	1	0.0340149	0.179676	1	1	NA	NA
BCHE	46	0	108	0	1	1	0.0442399	0.186277	1	1	NA	NA
BCKDHA	22	0	91	0	1	1	0.0350229	0.18313	1	1	NA	NA
BCKDHB	30	0	80	0	1	1	0.0378593	0.181123	1	1	NA	NA
BCKDK	16	0	79	4	1	2.76226e-05	0.0330359	0.180941	1	0.238991	1	0.129293
BCL10	3	0	32	0	1	1	0.029109	0.172615	1	1	1	1
BCL11A	4	0	117	0	1	1	0.0293937	0.187965	1	1	1	1
BCL11B	2	0	137	1	1	0.244972	0.028827	0.191771	1	1	1	1
BCL2	3	0	19	0	1	1	0.029109	0.170381	1	1	1	1
BCL2A1	6	0	24	0	1	1	0.0299716	0.171237	1	1	1	1
BCL2L10	11	0	30	0	1	1	0.0314665	0.17227	1	1	NA	NA
BCL2L11	2	0	52	1	1	0.102299	0.028827	0.17611	1	1	1	1
BCL2L12	28	0	56	0	1	1	0.0371294	0.176818	1	1	NA	NA
BCL2L13	12	0	97	0	1	1	0.0317743	0.184235	1	1	NA	NA
BCL2L14	21	0	42	0	1	1	0.0346836	0.174354	1	1	NA	NA
BCL2L15	10	0	22	0	1	1	0.0311617	0.170894	1	1	NA	NA
BCL2L2	1	0	33	0	1	1	0.0285478	0.172789	1	1	1	1
BCL2L2-PABPN1	4	0	44	0	1	1	0.0293937	0.174704	1	1	1	1
BCL6	5	0	97	2	1	0.0176105	0.0296813	0.184235	1	1	1	1
BCL6B	9	0	95	0	1	1	0.0308598	0.183866	1	1	1	1
BCL7A	4	0	44	0	1	1	0.0293937	0.174704	1	1	1	1
BCL7B	5	0	43	0	1	1	0.0296813	0.174529	1	1	1	1
BCL7C	10	0	51	0	1	1	0.0311617	0.175934	1	1	NA	NA
BCL9	11	0	326	3	1	0.0303321	0.0314665	0.231765	1	1	1	1
BCL9L	11	0	289	2	1	0.119099	0.0314665	0.223328	1	1	1	1
BCLAF1	22	0	200	0	1	1	0.0350229	0.20427	1	1	NA	NA
BCO2	40	0	89	0	1	1	0.04173	0.182764	1	1	NA	NA
BCOR	4	0	176	0	1	1	0.0293937	0.199415	1	1	1	1
BCORL1	3	0	168	1	1	0.291162	0.029109	0.197823	1	1	1	1
BCR	22	0	299	0	1	1	0.0350229	0.225578	1	1	1	1
BCS1L	28	0	62	0	1	1	0.0371294	0.177884	1	1	1	1
BDH1	17	0	82	0	1	1	0.0333591	0.181486	1	1	NA	NA
BDH2	8	0	52	0	1	1	0.0305608	0.17611	1	1	NA	NA
BDKRB1	13	0	55	0	1	1	0.0320851	0.176641	1	1	NA	NA
BDKRB2	6	0	79	0	1	1	0.0299716	0.180941	1	1	1	1
BDNF	2	0	49	0	1	1	0.028827	0.175582	1	1	1	1
BDP1	92	0	235	0	1	1	0.0692284	0.211563	1	1	NA	NA
BEAN1	10	0	15	0	1	1	0.0311617	0.169699	1	1	NA	NA
BECN1	17	0	80	0	1	1	0.0333591	0.181123	1	1	1	1
BEGAIN	10	0	93	0	1	1	0.0311617	0.183498	1	1	1	1
BEND3	6	0	197	2	1	0.0626647	0.0299716	0.203657	1	1	1	1
BEND4	8	0	76	1	1	0.145114	0.0305608	0.180398	1	1	1	1
BEND5	14	0	66	0	1	1	0.032399	0.178599	1	1	1	1
BEND6	14	0	40	0	1	1	0.032399	0.174005	1	1	NA	NA
BEND7	15	0	57	1	1	0.111392	0.0327159	0.176995	1	1	1	1
BEST1	40	0	80	0	1	1	0.04173	0.181123	1	1	NA	NA
BEST2	28	0	84	0	1	1	0.0371294	0.18185	1	1	NA	NA
BEST3	46	0	111	0	1	1	0.0442399	0.186838	1	1	NA	NA
BEST4	20	0	71	0	1	1	0.0343476	0.179496	1	1	1	1
BET1	8	0	23	0	1	1	0.0305608	0.171065	1	1	NA	NA
BET1L	3	0	24	0	1	1	0.029109	0.171237	1	1	NA	NA
BEX2	3	0	18	0	1	1	0.029109	0.17021	1	1	NA	NA
BEX5	4	0	19	0	1	1	0.0293937	0.170381	1	1	NA	NA
BFAR	25	0	90	0	1	1	0.0360607	0.182947	1	1	NA	NA
BFSP1	28	0	110	0	1	1	0.0371294	0.186651	1	1	NA	NA
BFSP2	25	0	87	0	1	1	0.0360607	0.182398	1	1	NA	NA
BGLAP	16	0	19	0	1	1	0.0330359	0.170381	1	1	NA	NA
BGN	4	0	40	1	1	0.0800935	0.0293937	0.174005	1	1	1	1
BHLHA15	8	0	33	0	1	1	0.0305608	0.172789	1	1	NA	NA
BHLHA9	6	0	20	0	1	1	0.0299716	0.170552	1	1	1	1
BHLHB9	7	0	59	0	1	1	0.0302648	0.17735	1	1	NA	NA
BHLHE22	6	0	63	0	1	1	0.0299716	0.178063	1	1	1	1
BHLHE23	4	0	54	0	1	1	0.0293937	0.176464	1	1	NA	NA
BHLHE40	1	0	91	0	1	1	0.0285478	0.18313	1	1	1	1
BHLHE41	10	0	84	1	1	0.158928	0.0311617	0.18185	1	1	1	1
BHMT	33	0	89	0	1	1	0.0389812	0.182764	1	1	NA	NA
BHMT2	22	0	49	0	1	1	0.0350229	0.175582	1	1	NA	NA
BICC1	14	0	185	0	1	1	0.032399	0.201222	1	1	1	1
BICD1	28	0	135	0	1	1	0.0371294	0.191387	1	1	1	1
BICD2	11	0	111	1	1	0.203921	0.0314665	0.186838	1	1	1	1
BID	11	0	20	0	1	1	0.0314665	0.170552	1	1	NA	NA
BIK	25	0	13	0	1	1	0.0360607	0.16936	1	1	NA	NA
BIN1	17	0	83	0	1	1	0.0333591	0.181668	1	1	1	1
BIN2	27	0	58	0	1	1	0.0367697	0.177173	1	1	NA	NA
BIN3	17	0	70	0	1	1	0.0333591	0.179316	1	1	NA	NA
BIRC2	8	0	98	0	1	1	0.0305608	0.18442	1	1	1	1
BIRC3	12	0	65	0	1	1	0.0317743	0.17842	1	1	1	1
BIRC5	1	0	21	0	1	1	0.0285478	0.170723	1	1	NA	NA
BIRC6	26	0	790	0	1	0.418399	0.0364135	0.368988	1	1	1	1
BIRC7	19	0	30	0	1	1	0.0340149	0.17227	1	1	NA	NA
BIRC8	12	0	37	0	1	1	0.0317743	0.173483	1	1	NA	NA
BIVM	16	0	86	0	1	1	0.0330359	0.182215	1	1	NA	NA
BIVM-ERCC5	86	0	227	0	1	1	0.0653008	0.209873	1	1	NA	NA
BLCAP	1	0	15	0	1	1	0.0285478	0.169699	1	1	1	1
BLID	2	0	2	0	1	1	0.028827	0.167503	1	1	NA	NA
BLK	37	0	129	0	1	1	0.040529	0.19024	1	1	NA	NA
BLM	69	0	165	1	1	0.286818	0.0553413	0.197229	1	1	NA	NA
BLMH	17	0	79	0	1	1	0.0333591	0.180941	1	1	1	1
BLNK	3	0	65	0	1	1	0.029109	0.17842	1	1	1	1
BLOC1S1	8	0	36	0	1	1	0.0305608	0.173309	1	1	NA	NA
BLOC1S2	3	0	17	0	1	1	0.029109	0.17004	1	1	1	1
BLOC1S3	8	0	42	0	1	1	0.0305608	0.174354	1	1	NA	NA
BLOC1S4	9	0	55	0	1	1	0.0308598	0.176641	1	1	NA	NA
BLOC1S5	16	0	43	0	1	1	0.0330359	0.174529	1	1	NA	NA
BLOC1S6	12	0	30	0	1	1	0.0317743	0.17227	1	1	1	1
BLVRA	16	0	52	0	1	1	0.0330359	0.17611	1	1	NA	NA
BLVRB	10	0	46	0	1	1	0.0311617	0.175055	1	1	NA	NA
BLZF1	21	0	59	0	1	1	0.0346836	0.17735	1	1	NA	NA
BMF	7	0	31	0	1	1	0.0302648	0.172443	1	1	NA	NA
BMI1	9	0	39	0	1	1	0.0308598	0.173831	1	1	1	1
BMP1	27	0	170	0	1	1	0.0367697	0.19822	1	1	1	1
BMP10	4	0	82	0	1	1	0.0293937	0.181486	1	1	1	1
BMP15	8	0	41	0	1	1	0.0305608	0.17418	1	1	NA	NA
BMP2K	34	0	238	1	1	0.385334	0.0393625	0.2122	1	1	1	1
BMP3	13	0	72	0	1	1	0.0320851	0.179676	1	1	1	1
BMP4	1	0	93	0	1	1	0.0285478	0.183498	1	1	1	1
BMP5	9	0	97	0	1	1	0.0308598	0.184235	1	1	NA	NA
BMP6	5	0	125	0	1	1	0.0296813	0.189478	1	1	1	1
BMP7	10	0	78	0	1	1	0.0311617	0.18076	1	1	1	1
BMP8A	9	0	60	0	1	1	0.0308598	0.177528	1	1	1	1
BMP8B	20	0	56	0	1	1	0.0343476	0.176818	1	1	NA	NA
BMPER	14	0	126	0	1	1	0.032399	0.189668	1	1	NA	NA
BMPR1A	5	0	76	0	1	1	0.0296813	0.180398	1	1	1	1
BMPR1B	8	0	88	0	1	1	0.0305608	0.182581	1	1	1	1
BMPR2	12	0	201	1	1	0.337231	0.0317743	0.204475	1	1	1	1
BMS1	33	0	219	1	1	0.361085	0.0389812	0.208197	1	1	1	1
BMX	20	0	56	1	1	0.109581	0.0343476	0.176818	1	1	1	1
BNC1	10	0	156	0	1	1	0.0311617	0.195458	1	1	1	1
BNC2	11	0	307	0	1	1	0.0314665	0.227394	1	1	1	1
BNIP1	15	0	68	1	1	0.131074	0.0327159	0.178957	1	1	NA	NA
BNIP2	25	0	79	0	1	1	0.0360607	0.180941	1	1	NA	NA
BNIP3	16	0	39	0	1	1	0.0330359	0.173831	1	1	NA	NA
BNIP3L	4	0	40	0	1	1	0.0293937	0.174005	1	1	1	1
BNIPL	19	0	47	0	1	1	0.0340149	0.17523	1	1	NA	NA
BOC	41	0	170	2	1	0.0484648	0.0421382	0.19822	1	1	NA	NA
BOD1	4	0	25	1	1	0.0515634	0.0293937	0.171409	1	1	1	1
BOD1L1	37	0	437	1	1	0.590147	0.040529	0.259038	1	1	1	1
BOD1L2	9	0	20	0	1	1	0.0308598	0.170552	1	1	NA	NA
BOK	9	0	29	0	1	1	0.0308598	0.172097	1	1	1	1
BOLA1	10	0	43	0	1	1	0.0311617	0.174529	1	1	NA	NA
BOLA3	2	0	16	0	1	1	0.028827	0.16987	1	1	1	1
BOLL	7	0	58	0	1	1	0.0302648	0.177173	1	1	1	1
BOP1	3	0	8	0	1	1	0.029109	0.168513	1	1	NA	NA
BORA	19	0	56	0	1	1	0.0340149	0.176818	1	1	NA	NA
BPGM	10	0	44	0	1	1	0.0311617	0.174704	1	1	NA	NA
BPHL	18	0	54	1	1	0.105947	0.0336854	0.176464	1	1	NA	NA
[truncated: 15,305 more rows]

## Sheet: Readme
Gene Name	Gene Name
LOF_gnomAD	The number of existing truncating variants in gnomAD database
LOF_CHD	The number of obseved truncating variants in congenital heart disease cohort
Missense_gnomAD	The number of existing missense variants in gnomAD database
Missense_CHD	The number of obseved missense variants in congenital heart disease cohort
LOF.pvalue	The obtained p-value from Fisher test for truncating variants
Missense.pvalue	The obtained p-value from Fisher test for missense variants
expected.LOF	The expected number of observed truncting varinats in gnomAD database predicted from a fitted generalized linear model.
expected.Missense	The expected number of observed missense varinats in gnomAD database predicted from a fitted generalized linear model.
All.LOF.BH-FDR	The obtained BH-FDR from Fisher test for all truncating variants
All.Missense.BH-FDR	The obtained BH-FDR from Fisher test for all missense variants
Constrainted.LOF.BH-FDR	The obtained BH-FDR from Fisher test for constrained truncating variants
Constrainted.Missense.BH-FDR	The obtained BH-FDR from Fisher test for constrained missense variants
