# Supplementary material for: Genes and Pathways Implicated in Tetralogy of Fallot Revealed by Ultra-Rare Variant Burden Analysis in 231 Genome Sequences
Source: Front Genet. 2020 Sep 15;11:957. doi: 10.3389/fgene.2020.00957 (PMC7522597; doi:10.3389/fgene.2020.00957)
Supplement: TABLE S1 — Ultra-rare variants observed for 231 CHD samples including gnomAD o/e constraint scores. [file Data_Sheet_2.zip › SupplementaryTables_FrontiersInGenetics/Supplementary Table S7) Gene-set burden statistics for ultra-rare truncating variants in clustered GO: pathways gene-sets.XLSX]

## Sheet: GO Pathways Results (oe<0.35)
Most Significant Gene-Set	Most Significant Gene-Set Discription	Observed Variants Number	Observed Genes Number	Observed Genes With Freq obtained from Most Significant GeneSet	Expected Probability of the Most Significant Gene-Set	Scaled Expected Probability of All GeneSets in the cluster	p-value	Clustered_GeneSets	Observed_Genes_List_with_Freq_obtained_from_Clustered_GeneSets	Sampling-based FDR
GO:0090037	GO:POSITIVE REGULATION OF PROTEIN KINASE C SIGNALING	8	2	FLT4:7,WNT5A:1	1.33056e-05	0.000490247	5.38624e-13	GO:0090036 - GO:REGULATION OF PROTEIN KINASE C SIGNALING , REACT:1895 - REACT:VEGF BINDS TO VEGFR LEADING TO RECEPTOR DIMERIZATION , REACT:1896 - REACT:VEGF LIGAND-RECEPTOR INTERACTIONS , GO:0070528 - GO:PROTEIN KINASE C SIGNALING , NCI:221 - NCI:VEGF AND VEGFR SIGNALING NETWORK , GO:0005021 - GO:VASCULAR ENDOTHELIAL GROWTH FACTOR-ACTIVATED RECEPTOR ACTIVITY , GO:0060312 - GO:REGULATION OF BLOOD …	FLT4:7,AKAP12:1,WNT5A:1,KDR:2,PKD1:1,ZFAND5:1	0
GO:0099516	GO:ION ANTIPORTER ACTIVITY	5	5	SLC37A1:1,SLC4A2:1,SLC9A1:1,SLC24A1:1,SLC26A9:1	7.4541e-05	0.00274647	0.000490514	GO:0015297 - GO:ANTIPORTER ACTIVITY , GO:0015301 - GO:ANION:ANION ANTIPORTER ACTIVITY , GO:0051453 - GO:REGULATION OF INTRACELLULAR PH , GO:0030641 - GO:REGULATION OF CELLULAR PH ,	SLC37A1:1,SLC4A2:1,SLC9A1:1,SLC24A1:1,SLC26A9:1	0.946389
GO:0090179	GO:PLANAR CELL POLARITY PATHWAY INVOLVED IN NEURAL TUBE CLOSURE	3	3	FZD1:1,WNT5A:1,DVL3:1	2.48903e-05	0.000917087	0.00133809	GO:0090177 - GO:ESTABLISHMENT OF PLANAR POLARITY INVOLVED IN NEURAL TUBE CLOSURE , GO:0090178 - GO:REGULATION OF ESTABLISHMENT OF PLANAR POLARITY INVOLVED IN NEURAL TUBE CLOSURE , GO:0042249 - GO:ESTABLISHMENT OF PLANAR POLARITY OF EMBRYONIC EPITHELIUM , GO:0038031 - GO:NON-CANONICAL WNT SIGNALING PATHWAY VIA JNK CASCADE , GO:1905276 - GO:REGULATION OF EPITHELIAL TUBE FORMATION , GO:0038030 - GO:…	FZD1:1,WNT5A:1,DVL3:1,PRICKLE1:1,PSMD8:1,PRDM1:1,ATF2:1	0.946389
GO:1904754	GO:POSITIVE REGULATION OF VASCULAR ASSOCIATED SMOOTH MUSCLE CELL MIGRATION	4	4	IQGAP1:1,DOCK5:1,DOCK7:1,TERT:1	5.87071e-05	0.00216307	0.00171345	GO:1904738 - GO:VASCULAR ASSOCIATED SMOOTH MUSCLE CELL MIGRATION , GO:1904752 - GO:REGULATION OF VASCULAR ASSOCIATED SMOOTH MUSCLE CELL MIGRATION , GO:0014911 - GO:POSITIVE REGULATION OF SMOOTH MUSCLE CELL MIGRATION , GO:0014910 - GO:REGULATION OF SMOOTH MUSCLE CELL MIGRATION , GO:0014909 - GO:SMOOTH MUSCLE CELL MIGRATION , GO:0014812 - GO:MUSCLE CELL MIGRATION ,	IQGAP1:1,DOCK5:1,DOCK7:1,TERT:1	0.946389
GO:0038083	GO:PEPTIDYL-TYROSINE AUTOPHOSPHORYLATION	5	4	ZAP70:1,IQGAP1:1,KDR:2,JAK3:1	0.000109937	0.00405063	0.00268848	GO:0051894 - GO:POSITIVE REGULATION OF FOCAL ADHESION ASSEMBLY , GO:1901890 - GO:POSITIVE REGULATION OF CELL JUNCTION ASSEMBLY , GO:1903393 - GO:POSITIVE REGULATION OF ADHERENS JUNCTION ORGANIZATION , GO:0001954 - GO:POSITIVE REGULATION OF CELL-MATRIX ADHESION , NCI:219 - NCI:SIGNALING EVENTS MEDIATED BY VEGFR1 AND VEGFR2 , NCI:194 - NCI:SHP2 SIGNALING , NCI:203 - NCI:SIGNALING EVENTS MEDIATED BY…	IQGAP1:1,KDR:2,HGS:1,JAK3:1	0.946389
GO:0006515	GO:PROTEIN QUALITY CONTROL FOR MISFOLDED OR INCOMPLETELY SYNTHESIZED PROTEINS	3	2	LONP1:1,ATXN3:2	3.27531e-05	0.00120679	0.00290324	REACT:867 - REACT:JOSEPHIN DOMAIN DUBS , GO:0061578 - GO:LYS63-SPECIFIC DEUBIQUITINASE ACTIVITY , GO:1904294 - GO:POSITIVE REGULATION OF ERAD PATHWAY , GO:0042405 - GO:NUCLEAR INCLUSION BODY , GO:1990380 - GO:LYS48-SPECIFIC DEUBIQUITINASE ACTIVITY , GO:0035520 - GO:MONOUBIQUITINATED PROTEIN DEUBIQUITINATION , GO:0051788 - GO:RESPONSE TO MISFOLDED PROTEIN , GO:0071218 - GO:CELLULAR RESPONSE TO MIS…	ATXN3:2,RANBP2:1,DSP:1,TANK:1	0.946389
GO:0040020	GO:REGULATION OF MEIOTIC NUCLEAR DIVISION	3	2	CCDC36:2,WNT5A:1	3.48896e-05	0.00128551	0.00346294	GO:0060631 - GO:REGULATION OF MEIOSIS I , GO:0051445 - GO:REGULATION OF MEIOTIC CELL CYCLE , GO:0007129 - GO:SYNAPSIS , GO:0045143 - GO:HOMOLOGOUS CHROMOSOME SEGREGATION , GO:0070192 - GO:CHROMOSOME ORGANIZATION INVOLVED IN MEIOTIC CELL CYCLE , GO:0048477 - GO:OOGENESIS , GO:0045132 - GO:MEIOTIC CHROMOSOME SEGREGATION , GO:0051983 - GO:REGULATION OF CHROMOSOME SEGREGATION , GO:0000794 - GO:CONDEN…	CCDC36:2,WNT5A:1,HECW2:1,TTN:1	0.946389
GO:0046543	GO:DEVELOPMENT OF SECONDARY FEMALE SEXUAL CHARACTERISTICS	2	2	IRF2BPL:1,WNT5A:1	1.17849e-05	0.000434214	0.0046886	GO:0045136 - GO:DEVELOPMENT OF SECONDARY SEXUAL CHARACTERISTICS , GO:0060029 - GO:CONVERGENT EXTENSION INVOLVED IN ORGANOGENESIS , GO:0060027 - GO:CONVERGENT EXTENSION INVOLVED IN GASTRULATION , GO:0045080 - GO:POSITIVE REGULATION OF CHEMOKINE BIOSYNTHETIC PROCESS , GO:0042033 - GO:CHEMOKINE BIOSYNTHETIC PROCESS , GO:0045073 - GO:REGULATION OF CHEMOKINE BIOSYNTHETIC PROCESS , GO:0050755 - GO:CHEM…	IRF2BPL:1,WNT5A:1	0.946389
GO:0038089	GO:POSITIVE REGULATION OF CELL MIGRATION BY VASCULAR ENDOTHELIAL GROWTH FACTOR SIGNALING PATHWAY	2	1	KDR:2	1.28693e-05	0.00047417	0.00555746	GO:0097443 - GO:SORTING ENDOSOME , GO:2000352 - GO:NEGATIVE REGULATION OF ENDOTHELIAL CELL APOPTOTIC PROCESS , GO:2001214 - GO:POSITIVE REGULATION OF VASCULOGENESIS , GO:2001212 - GO:REGULATION OF VASCULOGENESIS , GO:0051901 - GO:POSITIVE REGULATION OF MITOCHONDRIAL DEPOLARIZATION , GO:0050927 - GO:POSITIVE REGULATION OF POSITIVE CHEMOTAXIS , GO:0051770 - GO:POSITIVE REGULATION OF NITRIC-OXIDE SY…	KDR:2,TERT:1,DNM1:1,WNT5A:1,COL4A6:1,FBXL2:1	0.946389
GO:0097186	GO:AMELOGENESIS	2	2	FOXO1:1,ATF2:1	1.33969e-05	0.000493611	0.00600484	GO:0110021 - GO:CARDIAC MUSCLE MYOBLAST PROLIFERATION , GO:0110022 - GO:REGULATION OF CARDIAC MUSCLE MYOBLAST PROLIFERATION , GO:0009414 - GO:RESPONSE TO WATER DEPRIVATION , GO:0031573 - GO:INTRA-S DNA DAMAGE CHECKPOINT , GO:0071455 - GO:CELLULAR RESPONSE TO HYPEROXIA , GO:0070166 - GO:ENAMEL MINERALIZATION , GO:0035947 - GO:REGULATION OF GLUCONEOGENESIS BY REGULATION OF TRANSCRIPTION FROM RNA PO…	ATF2:1,FOXO1:1	0.946389
GO:0070417	GO:CELLULAR RESPONSE TO COLD	2	2	SLC9A1:1,FOXO1:1	1.38328e-05	0.000509671	0.00638639	GO:0071468 - GO:CELLULAR RESPONSE TO ACIDIC PH , REACT:742 - REACT:HYALURONAN UPTAKE AND DEGRADATION , GO:0030214 - GO:HYALURONAN CATABOLIC PROCESS , GO:0010611 - GO:REGULATION OF CARDIAC MUSCLE HYPERTROPHY , GO:0009409 - GO:RESPONSE TO COLD , GO:0014743 - GO:REGULATION OF MUSCLE HYPERTROPHY , GO:0071467 - GO:CELLULAR RESPONSE TO PH , GO:0070886 - GO:POSITIVE REGULATION OF CALCINEURIN-NFAT SIGNAL…	SLC9A1:1,AKAP13:1,FOXO1:1,TTN:1	0.946389
GO:0070243	GO:REGULATION OF THYMOCYTE APOPTOTIC PROCESS	2	2	JAK3:1,WNT5A:1	1.46982e-05	0.000541556	0.00717579	GO:0070242 - GO:THYMOCYTE APOPTOTIC PROCESS , GO:0070232 - GO:REGULATION OF T CELL APOPTOTIC PROCESS , GO:0002826 - GO:NEGATIVE REGULATION OF T-HELPER 1 TYPE IMMUNE RESPONSE , GO:0070231 - GO:T CELL APOPTOTIC PROCESS , GO:0002371 - GO:DENDRITIC CELL CYTOKINE PRODUCTION , GO:0010561 - GO:NEGATIVE REGULATION OF GLYCOPROTEIN BIOSYNTHETIC PROCESS , GO:1903019 - GO:NEGATIVE REGULATION OF GLYCOPROTEIN …	JAK3:1,WNT5A:1	0.946389
GO:0051893	GO:REGULATION OF FOCAL ADHESION ASSEMBLY	5	4	SLC9A1:1,IQGAP1:1,KDR:2,ARHGAP6:1	0.00014544	0.00535874	0.00856593	GO:0090109 - GO:REGULATION OF CELL-SUBSTRATE JUNCTION ASSEMBLY , GO:1903391 - GO:REGULATION OF ADHERENS JUNCTION ORGANIZATION , GO:1901888 - GO:REGULATION OF CELL JUNCTION ASSEMBLY , GO:0007045 - GO:CELL-SUBSTRATE ADHERENS JUNCTION ASSEMBLY , GO:0048041 - GO:FOCAL ADHESION ASSEMBLY , GO:0007044 - GO:CELL-SUBSTRATE JUNCTION ASSEMBLY , GO:0034333 - GO:ADHERENS JUNCTION ASSEMBLY ,	SLC9A1:1,IQGAP1:1,KDR:2,ARHGAP6:1,PLEC:1	0.946389
GO:0002934	GO:DESMOSOME ORGANIZATION	2	2	GRHL1:1,DSP:1	1.63898e-05	0.000603884	0.00883896	GO:0086042 - GO:CARDIAC MUSCLE CELL-CARDIAC MUSCLE CELL ADHESION , GO:0086069 - GO:BUNDLE OF HIS CELL TO PURKINJE MYOCYTE COMMUNICATION , GO:0001533 - GO:CORNIFIED ENVELOPE , GO:0061436 - GO:ESTABLISHMENT OF SKIN BARRIER , GO:0033561 - GO:REGULATION OF WATER LOSS VIA SKIN , GO:0030057 - GO:DESMOSOME , GO:0086080 - GO:PROTEIN BINDING INVOLVED IN HETEROTYPIC CELL-CELL ADHESION , GO:0005916 - GO:FAS…	DSP:1,GRHL1:1	0.946389
REACT:1735	REACT:TP53 REGULATES TRANSCRIPTION OF CELL CYCLE GENES	4	4	RBL2:1,CNOT2:1,TNKS1BP1:1,TFDP2:1	9.48352e-05	0.00349421	0.00920756	GO:0006977 - GO:DNA DAMAGE RESPONSE, SIGNAL TRANSDUCTION BY P53 CLASS MEDIATOR RESULTING IN CELL CYCLE ARREST , GO:0072413 - GO:SIGNAL TRANSDUCTION INVOLVED IN MITOTIC CELL CYCLE CHECKPOINT , GO:0072431 - GO:SIGNAL TRANSDUCTION INVOLVED IN MITOTIC G1 DNA DAMAGE CHECKPOINT , GO:1902400 - GO:INTRACELLULAR SIGNAL TRANSDUCTION INVOLVED IN G1 DNA DAMAGE CHECKPOINT , GO:1902402 - GO:SIGNAL TRANSDUCTION…	RBL2:1,CNOT2:1,TNKS1BP1:1,TFDP2:1	0.946389
GO:0042635	GO:POSITIVE REGULATION OF HAIR CYCLE	2	2	WNT5A:1,TERT:1	1.92969e-05	0.000710997	0.0120563	GO:0060290 - GO:TRANSDIFFERENTIATION , GO:0042634 - GO:REGULATION OF HAIR CYCLE , REACT:1768 - REACT:TELOMERE EXTENSION BY TELOMERASE , GO:0003720 - GO:TELOMERASE ACTIVITY , GO:0003964 - GO:RNA-DIRECTED DNA POLYMERASE ACTIVITY , GO:1904749 - GO:REGULATION OF PROTEIN LOCALIZATION TO NUCLEOLUS , GO:0090399 - GO:REPLICATIVE SENESCENCE , GO:0000782 - GO:TELOMERE CAP COMPLEX , GO:0000783 - GO:NUCLEAR …	TERT:1,WNT5A:1,PKD1:1	0.946389
GO:0034361	GO:VERY-LOW-DENSITY LIPOPROTEIN PARTICLE	1	1	APOO:1	1.59045e-06	5.86004e-05	0.0134459	GO:0034385 - GO:TRIGLYCERIDE-RICH PLASMA LIPOPROTEIN PARTICLE , GO:0061617 - GO:MICOS COMPLEX , GO:0034362 - GO:LOW-DENSITY LIPOPROTEIN PARTICLE , GO:0034364 - GO:HIGH-DENSITY LIPOPROTEIN PARTICLE , GO:0042407 - GO:CRISTAE FORMATION , GO:0031304 - GO:INTRINSIC COMPONENT OF MITOCHONDRIAL INNER MEMBRANE , GO:0031305 - GO:INTEGRAL COMPONENT OF MITOCHONDRIAL INNER MEMBRANE , REACT:336 - REACT:CRISTAE…	APOO:1,ATF2:1	0.946389
GO:0016846	GO:CARBON-SULFUR LYASE ACTIVITY	1	1	CENPV:1	1.6415e-06	6.04811e-05	0.0138744	GO:0032467 - GO:POSITIVE REGULATION OF CYTOKINESIS , GO:0051781 - GO:POSITIVE REGULATION OF CELL DIVISION , GO:0031507 - GO:HETEROCHROMATIN ASSEMBLY , GO:0070828 - GO:HETEROCHROMATIN ORGANIZATION , GO:0032465 - GO:REGULATION OF CYTOKINESIS , GO:0031055 - GO:CHROMATIN REMODELING AT CENTROMERE , GO:0034508 - GO:CENTROMERE COMPLEX ASSEMBLY , GO:0051233 - GO:SPINDLE MIDZONE ,	CENPV:1,SVIL:1	0.946389
GO:0071257	GO:CELLULAR RESPONSE TO ELECTRICAL STIMULUS	2	2	SLC9A1:1,NSMF:1	2.12846e-05	0.000784233	0.0145071	GO:0048306 - GO:CALCIUM-DEPENDENT PROTEIN BINDING , GO:0051602 - GO:RESPONSE TO ELECTRICAL STIMULUS , GO:0071371 - GO:CELLULAR RESPONSE TO GONADOTROPIN STIMULUS , GO:0097440 - GO:APICAL DENDRITE , GO:0034698 - GO:RESPONSE TO GONADOTROPIN , GO:0005719 - GO:NUCLEAR EUCHROMATIN , GO:0000791 - GO:EUCHROMATIN , GO:0035307 - GO:POSITIVE REGULATION OF PROTEIN DEPHOSPHORYLATION , GO:0035306 - GO:POSITIVE…	SLC9A1:1,NSMF:1	0.946389
GO:0005251	GO:DELAYED RECTIFIER POTASSIUM CHANNEL ACTIVITY	2	2	KCNB2:1,KCNG1:1	2.18866e-05	0.000806414	0.0152883	REACT:1243 - REACT:POTASSIUM CHANNELS , GO:0005249 - GO:VOLTAGE-GATED POTASSIUM CHANNEL ACTIVITY , REACT:1920 - REACT:VOLTAGE GATED POTASSIUM CHANNELS , GO:0008076 - GO:VOLTAGE-GATED POTASSIUM CHANNEL COMPLEX , GO:0034705 - GO:POTASSIUM CHANNEL COMPLEX , GO:1902259 - GO:REGULATION OF DELAYED RECTIFIER POTASSIUM CHANNEL ACTIVITY , GO:0032809 - GO:NEURONAL CELL BODY MEMBRANE , GO:0044298 - GO:CELL …	KCNB2:1,KCNJ10:1,KCNG1:1,CNTNAP1:1	0.946389
REACT:157	REACT:ASYMMETRIC LOCALIZATION OF PCP PROTEINS	4	4	FZD1:1,PRICKLE1:1,PSMD8:1,WNT5A:1	0.000112656	0.00415083	0.0163291	NA	NA	0.946389
GO:0051117	GO:ATPASE BINDING	4	3	ANK1:1,ATXN3:2,SLC26A9:1	0.000113007	0.00416376	0.0164959	NA	NA	0.946389
GO:0001221	GO:TRANSCRIPTION COFACTOR BINDING	3	3	FOXO1:1,CNOT2:1,TERT:1	6.78488e-05	0.0024999	0.0207821	GO:0001223 - GO:TRANSCRIPTION COACTIVATOR BINDING ,	FOXO1:1,TERT:1	0.946389
GO:0035794	GO:POSITIVE REGULATION OF MITOCHONDRIAL MEMBRANE PERMEABILITY	3	3	SLC9A1:1,ATF2:1,TFDP2:1	6.81185e-05	0.00250983	0.0209962	GO:1905710 - GO:POSITIVE REGULATION OF MEMBRANE PERMEABILITY , GO:0046902 - GO:REGULATION OF MITOCHONDRIAL MEMBRANE PERMEABILITY , GO:0090559 - GO:REGULATION OF MEMBRANE PERMEABILITY , NCI:149 - NCI:SIGNALING MEDIATED BY P38-ALPHA AND P38-BETA , GO:1902110 - GO:POSITIVE REGULATION OF MITOCHONDRIAL MEMBRANE PERMEABILITY INVOLVED IN APOPTOTIC PROCESS , GO:1902686 - GO:MITOCHONDRIAL OUTER MEMBRANE P…	SLC9A1:1,ATF2:1,TFDP2:1	0.946389
GO:0000289	GO:NUCLEAR-TRANSCRIBED MRNA POLY(A) TAIL SHORTENING	4	4	CNOT2:1,PAN2:1,SAMD4A:1,TNKS1BP1:1	0.00012239	0.00450947	0.0213576	GO:0004535 - GO:POLY(A)-SPECIFIC RIBONUCLEASE ACTIVITY , REACT:373 - REACT:DEADENYLATION OF MRNA , GO:0000288 - GO:NUCLEAR-TRANSCRIBED MRNA CATABOLIC PROCESS, DEADENYLATION-DEPENDENT DECAY , GO:0000175 - GO:3'-5'-EXORIBONUCLEASE ACTIVITY , REACT:374 - REACT:DEADENYLATION-DEPENDENT MRNA DECAY , GO:0016896 - GO:EXORIBONUCLEASE ACTIVITY, PRODUCING 5'-PHOSPHOMONOESTERS , GO:0090503 - GO:RNA PHOSPHODI…	CNOT2:1,PAN2:1,TNKS1BP1:1,SAMD4A:1	0.946389
NCI:3	NCI:POSTTRANSLATIONAL REGULATION OF ADHERENS JUNCTION STABILITY AND DISSASSEMBLY	4	4	IQGAP1:1,DSP:1,SLIT1:1,HGS:1	0.000123847	0.00456315	0.0221829	NA	NA	0.946389
GO:0031463	GO:CUL3-RING UBIQUITIN LIGASE COMPLEX	3	2	GAN:2,KLHL10:1	6.99099e-05	0.00257584	0.0224491	NA	NA	0.946389
GO:0048853	GO:FOREBRAIN MORPHOGENESIS	2	2	SLIT1:1,WNT5A:1	2.70985e-05	0.000998448	0.0227706	GO:0051964 - GO:NEGATIVE REGULATION OF SYNAPSE ASSEMBLY , GO:1905809 - GO:NEGATIVE REGULATION OF SYNAPSE ORGANIZATION , GO:0048854 - GO:BRAIN MORPHOGENESIS , GO:0050919 - GO:NEGATIVE CHEMOTAXIS , GO:0051963 - GO:REGULATION OF SYNAPSE ASSEMBLY , GO:0048846 - GO:AXON EXTENSION INVOLVED IN AXON GUIDANCE , GO:1902284 - GO:NEURON PROJECTION EXTENSION INVOLVED IN NEURON PROJECTION GUIDANCE , REACT:1426…	SLIT1:1,WNT5A:1,SYNDIG1:1	0.946389
REACT:1300	REACT:RHO GTPASES ACTIVATE RHOTEKIN AND RHOPHILINS	1	1	RHOC:1	2.81563e-06	0.000103742	0.0236808	GO:0032464 - GO:POSITIVE REGULATION OF PROTEIN HOMOOLIGOMERIZATION , GO:0032462 - GO:REGULATION OF PROTEIN HOMOOLIGOMERIZATION , GO:0032461 - GO:POSITIVE REGULATION OF PROTEIN OLIGOMERIZATION , GO:0032154 - GO:CLEAVAGE FURROW , GO:0097610 - GO:CELL SURFACE FURROW , NCI:171 - NCI:SIGNALING EVENTS MEDIATED BY PRL , GO:0032153 - GO:CELL DIVISION SITE , GO:0032155 - GO:CELL DIVISION SITE PART , GO:00…	RHOC:1,SVIL:1,MPP5:1	0.946389
GO:0044339	GO:CANONICAL WNT SIGNALING PATHWAY INVOLVED IN OSTEOBLAST DIFFERENTIATION	1	1	FZD1:1	2.92354e-06	0.000107718	0.0245772	GO:1903204 - GO:NEGATIVE REGULATION OF OXIDATIVE STRESS-INDUCED NEURON DEATH , GO:0036475 - GO:NEURON DEATH IN RESPONSE TO OXIDATIVE STRESS , GO:1903203 - GO:REGULATION OF OXIDATIVE STRESS-INDUCED NEURON DEATH , GO:1900408 - GO:NEGATIVE REGULATION OF CELLULAR RESPONSE TO OXIDATIVE STRESS , GO:1903202 - GO:NEGATIVE REGULATION OF OXIDATIVE STRESS-INDUCED CELL DEATH , GO:0060022 - GO:HARD PALATE DEV…	FZD1:1,NCOA7:1,ATF2:1,PKD1:1,SHISA9:1	0.946389
GO:0080008	GO:CUL4-RING E3 UBIQUITIN LIGASE COMPLEX	3	3	DCAF7:1,DTL:1,DCAF5:1	7.24327e-05	0.00266879	0.024586	NA	NA	0.946389
GO:0022821	GO:POTASSIUM ION ANTIPORTER ACTIVITY	2	2	SLC9A1:1,SLC24A1:1	2.89074e-05	0.0010651	0.0256547	REACT:90 - REACT:ACTIVATION OF THE PHOTOTRANSDUCTION CASCADE , NCI:186 - NCI:VISUAL SIGNAL TRANSDUCTION: RODS , GO:0015491 - GO:CATION:CATION ANTIPORTER ACTIVITY , GO:0015298 - GO:SOLUTE:CATION ANTIPORTER ACTIVITY , KEGG:HSA04744 - KEGG:PHOTOTRANSDUCTION , GO:0015368 - GO:CALCIUM:CATION ANTIPORTER ACTIVITY , GO:0009642 - GO:RESPONSE TO LIGHT INTENSITY , REACT:1635 - REACT:SODIUM/CALCIUM EXCHANGER…	SLC24A1:1,SLC9A1:1	0.946389
GO:0090162	GO:ESTABLISHMENT OF EPITHELIAL CELL POLARITY	3	3	WNT5A:1,CYTH3:1,MPP5:1	7.37546e-05	0.0027175	0.025748	GO:0002011 - GO:MORPHOGENESIS OF AN EPITHELIAL SHEET ,	RHOC:1,WNT5A:1,MPP5:1	0.946389
GO:0098574	GO:CYTOPLASMIC SIDE OF LYSOSOMAL MEMBRANE	1	1	CDIP1:1	3.1272e-06	0.000115222	0.0262667	GO:0042771 - GO:INTRINSIC APOPTOTIC SIGNALING PATHWAY IN RESPONSE TO DNA DAMAGE BY P53 CLASS MEDIATOR , GO:0072332 - GO:INTRINSIC APOPTOTIC SIGNALING PATHWAY BY P53 CLASS MEDIATOR ,	CDIP1:1	0.946389
GO:0031954	GO:POSITIVE REGULATION OF PROTEIN AUTOPHOSPHORYLATION	2	2	IQGAP1:1,TNKS1BP1:1	2.93123e-05	0.00108002	0.0263197	GO:0031952 - GO:REGULATION OF PROTEIN AUTOPHOSPHORYLATION , GO:1900084 - GO:REGULATION OF PEPTIDYL-TYROSINE AUTOPHOSPHORYLATION , GO:0036056 - GO:FILTRATION DIAPHRAGM , GO:0036057 - GO:SLIT DIAPHRAGM , GO:0044548 - GO:S100 PROTEIN BINDING , GO:0072015 - GO:GLOMERULAR VISCERAL EPITHELIAL CELL DEVELOPMENT , GO:0072310 - GO:GLOMERULAR EPITHELIAL CELL DEVELOPMENT , GO:0061318 - GO:RENAL FILTRATION CE…	IQGAP1:1,TNKS1BP1:1	0.946389
GO:0016796	GO:EXONUCLEASE ACTIVITY, ACTIVE WITH EITHER RIBO- OR DEOXYRIBONUCLEIC ACIDS AND PRODUCING 5'-PHOSPHOMONOESTERS	3	3	DCLRE1B:1,CNOT2:1,PAN2:1	7.57753e-05	0.00279195	0.0275804	GO:0004527 - GO:EXONUCLEASE ACTIVITY ,	DCLRE1B:1,CNOT2:1,PAN2:1	0.946389
GO:0022616	GO:DNA STRAND ELONGATION	2	2	DCLRE1B:1,TERT:1	3.01901e-05	0.00111236	0.0277848	GO:0004529 - GO:EXODEOXYRIBONUCLEASE ACTIVITY , GO:0016895 - GO:EXODEOXYRIBONUCLEASE ACTIVITY, PRODUCING 5'-PHOSPHOMONOESTERS , GO:0031848 - GO:PROTECTION FROM NON-HOMOLOGOUS END JOINING AT TELOMERE , GO:0043247 - GO:TELOMERE MAINTENANCE IN RESPONSE TO DNA DAMAGE , GO:0004536 - GO:DEOXYRIBONUCLEASE ACTIVITY , GO:0008409 - GO:5'-3' EXONUCLEASE ACTIVITY , GO:0010833 - GO:TELOMERE MAINTENANCE VIA TE…	DCLRE1B:1,TERT:1,TNKS1BP1:1	0.946389
GO:0005086	GO:ARF GUANYL-NUCLEOTIDE EXCHANGE FACTOR ACTIVITY	3	3	CYTH3:1,ARFGEF2:1,HERC1:1	7.76539e-05	0.00286117	0.0293449	BIOC:8 - BIOC:ARAP_PATHWAY , GO:0032011 - GO:ARF PROTEIN SIGNAL TRANSDUCTION , GO:0032012 - GO:REGULATION OF ARF PROTEIN SIGNAL TRANSDUCTION ,	CYTH3:1,ARFGEF2:1	0.946389
GO:0009295	GO:NUCLEOID	2	2	LONP1:1,TERT:1	3.19413e-05	0.00117688	0.0308033	GO:0042645 - GO:MITOCHONDRIAL NUCLEOID , GO:0032042 - GO:MITOCHONDRIAL DNA METABOLIC PROCESS , GO:0051880 - GO:G-QUADRUPLEX DNA BINDING , GO:0070182 - GO:DNA POLYMERASE BINDING , GO:0000002 - GO:MITOCHONDRIAL GENOME MAINTENANCE , GO:0043531 - GO:ADP BINDING , GO:0003727 - GO:SINGLE-STRANDED RNA BINDING ,	LONP1:1,TERT:1	0.946389
GO:0035591	GO:SIGNALING ADAPTOR ACTIVITY	4	4	AKAP13:1,BCAR3:1,CNTNAP1:1,ARHGAP6:1	0.000141116	0.00519943	0.0334545	GO:0005070 - GO:SH3/SH2 ADAPTOR ACTIVITY ,	BCAR3:1,CNTNAP1:1,ARHGAP6:1	0.946389
GO:0010739	GO:POSITIVE REGULATION OF PROTEIN KINASE A SIGNALING	1	1	AKAP12:1	4.11409e-06	0.000151584	0.0344125	GO:0008179 - GO:ADENYLATE CYCLASE BINDING , GO:0010738 - GO:REGULATION OF PROTEIN KINASE A SIGNALING , GO:0030819 - GO:POSITIVE REGULATION OF CAMP BIOSYNTHETIC PROCESS , GO:0030816 - GO:POSITIVE REGULATION OF CAMP METABOLIC PROCESS , GO:0010737 - GO:PROTEIN KINASE A SIGNALING ,	AKAP12:1,TTN:1	0.946389
GO:0032183	GO:SUMO BINDING	2	2	HERC2:1,SOBP:1	3.44679e-05	0.00126997	0.0353747	GO:0032182 - GO:UBIQUITIN-LIKE PROTEIN BINDING , REACT:626 - REACT:G2/M DNA DAMAGE CHECKPOINT , REACT:1093 - REACT:NONHOMOLOGOUS END-JOINING (NHEJ) , REACT:1258 - REACT:PROCESSING OF DNA DOUBLE-STRAND BREAK ENDS , REACT:1378 - REACT:RECRUITMENT AND ATM-MEDIATED PHOSPHORYLATION OF REPAIR AND SIGNALING PROTEINS AT DNA DOUBLE STRAND BREAKS , REACT:363 - REACT:DNA DOUBLE STRAND BREAK RESPONSE ,	SPRTN:1,HERC2:1,SOBP:1	0.946389
GO:0032288	GO:MYELIN ASSEMBLY	3	3	CNTNAP1:1,PIKFYVE:1,MPP5:1	8.4343e-05	0.00310763	0.0360997	GO:0022011 - GO:MYELINATION IN PERIPHERAL NERVOUS SYSTEM , GO:0032292 - GO:PERIPHERAL NERVOUS SYSTEM AXON ENSHEATHMENT , GO:0014044 - GO:SCHWANN CELL DEVELOPMENT , GO:0014037 - GO:SCHWANN CELL DIFFERENTIATION , GO:0021782 - GO:GLIAL CELL DEVELOPMENT , GO:0007043 - GO:CELL-CELL JUNCTION ASSEMBLY , GO:0007422 - GO:PERIPHERAL NERVOUS SYSTEM DEVELOPMENT ,	CNTNAP1:1,MPP5:1,KCNJ10:1,RHOC:1	0.946389
GO:0022010	GO:CENTRAL NERVOUS SYSTEM MYELINATION	2	2	KCNJ10:1,CNTNAP1:1	3.54892e-05	0.00130761	0.0372924	GO:0032291 - GO:AXON ENSHEATHMENT IN CENTRAL NERVOUS SYSTEM , GO:0015467 - GO:G-PROTEIN ACTIVATED INWARD RECTIFIER POTASSIUM CHANNEL ACTIVITY , GO:0060075 - GO:REGULATION OF RESTING MEMBRANE POTENTIAL , GO:0005242 - GO:INWARD RECTIFIER POTASSIUM CHANNEL ACTIVITY , GO:0014003 - GO:OLIGODENDROCYTE DEVELOPMENT , GO:0033010 - GO:PARANODAL JUNCTION , REACT:66 - REACT:ACTIVATION OF G PROTEIN GATED POTA…	KCNJ10:1,CNTNAP1:1	0.946389
GO:0050850	GO:POSITIVE REGULATION OF CALCIUM-MEDIATED SIGNALING	2	2	ZAP70:1,SLC9A1:1	3.63189e-05	0.00133817	0.038879	REACT:1845 - REACT:TRANSLOCATION OF ZAP-70 TO IMMUNOLOGICAL SYNAPSE , GO:0046641 - GO:POSITIVE REGULATION OF ALPHA-BETA T CELL PROLIFERATION , GO:0070486 - GO:LEUKOCYTE AGGREGATION , GO:0042101 - GO:T CELL RECEPTOR COMPLEX , BIOC:110 - BIOC:TCRA_PATHWAY , GO:0046640 - GO:REGULATION OF ALPHA-BETA T CELL PROLIFERATION , GO:0050848 - GO:REGULATION OF CALCIUM-MEDIATED SIGNALING , GO:0045059 - GO:POSI…	ZAP70:1,SLC9A1:1	0.946389
KEGG:HSA05340	KEGG:PRIMARY IMMUNODEFICIENCY	2	2	ZAP70:1,JAK3:1	3.69481e-05	0.00136136	0.0400994	GO:0046637 - GO:REGULATION OF ALPHA-BETA T CELL DIFFERENTIATION , GO:0046634 - GO:REGULATION OF ALPHA-BETA T CELL ACTIVATION , GO:0046632 - GO:ALPHA-BETA T CELL DIFFERENTIATION , GO:0004715 - GO:NON-MEMBRANE SPANNING PROTEIN TYROSINE KINASE ACTIVITY , KEGG:HSA04658 - KEGG:TH1 AND TH2 CELL DIFFERENTIATION ,	ZAP70:1,JAK3:1,PRDM1:1	0.946389
REACT:1078	REACT:NEUROFASCIN INTERACTIONS	2	2	ANK1:1,CNTNAP1:1	3.8832e-05	0.00143077	0.0438381	GO:0035090 - GO:MAINTENANCE OF APICAL/BASAL CELL POLARITY , GO:0045199 - GO:MAINTENANCE OF EPITHELIAL CELL APICAL/BASAL POLARITY , REACT:214 - REACT:CHL1 INTERACTIONS , GO:0008093 - GO:CYTOSKELETAL ADAPTOR ACTIVITY , GO:0030673 - GO:AXOLEMMA , GO:0044304 - GO:MAIN AXON , GO:0014731 - GO:SPECTRIN-ASSOCIATED CYTOSKELETON , REACT:1099 - REACT:NRCAM INTERACTIONS , REACT:809 - REACT:INTERACTION BETWEE…	ANK1:1,DNM1:1,CNTNAP1:1	0.946389
GO:0015106	GO:BICARBONATE TRANSMEMBRANE TRANSPORTER ACTIVITY	2	2	SLC4A2:1,SLC26A9:1	3.92958e-05	0.00144786	0.0447776	GO:0015701 - GO:BICARBONATE TRANSPORT , GO:0008271 - GO:SECONDARY ACTIVE SULFATE TRANSMEMBRANE TRANSPORTER ACTIVITY , GO:0015116 - GO:SULFATE TRANSMEMBRANE TRANSPORTER ACTIVITY , GO:0008272 - GO:SULFATE TRANSPORT , GO:0005310 - GO:DICARBOXYLIC ACID TRANSMEMBRANE TRANSPORTER ACTIVITY , GO:1901682 - GO:SULFUR COMPOUND TRANSMEMBRANE TRANSPORTER ACTIVITY , GO:0005452 - GO:INORGANIC ANION EXCHANGER AC…	SLC4A2:1,SLC26A9:1	0.946389
GO:0072678	GO:T CELL MIGRATION	2	2	ZAP70:1,WNT5A:1	3.94969e-05	0.00145527	0.0451873	GO:0072676 - GO:LYMPHOCYTE MIGRATION ,	ZAP70:1,WNT5A:1	0.946389
GO:0008063	GO:TOLL SIGNALING PATHWAY	1	1	PALM3:1	5.77415e-06	0.000212749	0.0479619	GO:0001960 - GO:NEGATIVE REGULATION OF CYTOKINE-MEDIATED SIGNALING PATHWAY , GO:0060761 - GO:NEGATIVE REGULATION OF RESPONSE TO CYTOKINE STIMULUS ,	PALM3:1	0.946389
NCI:185	NCI:REGULATION OF RHOA ACTIVITY	4	4	AKAP13:1,ARHGEF18:1,MCF2:1,ARHGAP6:1	0.00015901	0.00585874	0.0480902	REACT:608 - REACT:G ALPHA (12/13) SIGNALLING EVENTS , GO:0005089 - GO:RHO GUANYL-NUCLEOTIDE EXCHANGE FACTOR ACTIVITY , REACT:1048 - REACT:NRAGE SIGNALS DEATH THROUGH JNK , REACT:259 - REACT:CELL DEATH SIGNALLING VIA NRAGE, NRIF AND NADE , REACT:1968 - REACT:P75 NTR RECEPTOR-MEDIATED SIGNALLING ,	AKAP13:1,RHOC:1,ARHGEF18:1,MCF2:1,FGD5:1	0.946389
GO:0000062	GO:FATTY-ACYL-COA BINDING	1	1	ACBD3:1	6.87887e-06	0.000253453	0.0568736	GO:1901567 - GO:FATTY ACID DERIVATIVE BINDING , GO:0034237 - GO:PROTEIN KINASE A REGULATORY SUBUNIT BINDING , REACT:299 - REACT:CLATHRIN DERIVED VESICLE BUDDING , REACT:1988 - REACT:TRANS-GOLGI NETWORK VESICLE BUDDING , REACT:693 - REACT:GOLGI ASSOCIATED VESICLE BIOGENESIS ,	ACBD3:1,ARFGEF2:1,HGS:1	0.946389
GO:0051018	GO:PROTEIN KINASE A BINDING	4	4	AKAP13:1,AKAP12:1,ACBD3:1,ARFGEF2:1	0.000168937	0.0062245	0.0575128	NA	NA	0.946389
BIOC:62	BIOC:NDKDYNAMIN_PATHWAY	2	2	DNM1:1,EPN1:1	4.5406e-05	0.00167299	0.0578239	NCI:64 - NCI:INTERNALIZATION OF ERBB1 , GO:1902805 - GO:POSITIVE REGULATION OF SYNAPTIC VESICLE TRANSPORT , GO:0043196 - GO:VARICOSITY , GO:0002031 - GO:G-PROTEIN COUPLED RECEPTOR INTERNALIZATION , GO:0002029 - GO:DESENSITIZATION OF G-PROTEIN COUPLED RECEPTOR PROTEIN SIGNALING PATHWAY , GO:0022401 - GO:NEGATIVE ADAPTATION OF SIGNALING PATHWAY , GO:0023058 - GO:ADAPTATION OF SIGNALING PATHWAY , BI…	DNM1:1,EPN1:1,HGS:1	0.946389
GO:0032585	GO:MULTIVESICULAR BODY MEMBRANE	1	1	HGS:1	7.11482e-06	0.000262146	0.0587662	REACT:495 - REACT:EGFR DOWNREGULATION , GO:0042059 - GO:NEGATIVE REGULATION OF EPIDERMAL GROWTH FACTOR RECEPTOR SIGNALING PATHWAY , GO:1903541 - GO:REGULATION OF EXOSOMAL SECRETION , GO:1903543 - GO:POSITIVE REGULATION OF EXOSOMAL SECRETION , GO:1901185 - GO:NEGATIVE REGULATION OF ERBB SIGNALING PATHWAY , GO:0097734 - GO:EXTRACELLULAR EXOSOME BIOGENESIS , GO:0140112 - GO:EXTRACELLULAR VESICLE BIO…	EPN1:1,HGS:1,GULP1:1,DOCK7:1	0.946389
REACT:264	REACT:CELL-CELL JUNCTION ORGANIZATION	3	3	CDH4:1,CDH18:1,MPP5:1	0.000103756	0.0038229	0.0597561	REACT:260 - REACT:CELL JUNCTION ORGANIZATION , REACT:105 - REACT:ADHERENS JUNCTIONS INTERACTIONS ,	CDH4:1,CDH18:1,PLEC:1,MPP5:1	0.946389
NCI:78	NCI:FOXO FAMILY SIGNALING	3	3	RBL2:1,FOXO1:1,ZFAND5:1	0.000105405	0.00388366	0.0620317	NA	NA	0.946389
GO:0010800	GO:POSITIVE REGULATION OF PEPTIDYL-THREONINE PHOSPHORYLATION	2	2	WNT5A:1,TNKS1BP1:1	4.81306e-05	0.00177338	0.0640152	GO:0010799 - GO:REGULATION OF PEPTIDYL-THREONINE PHOSPHORYLATION ,	WNT5A:1,TNKS1BP1:1	0.946389
GO:0035881	GO:AMACRINE CELL DIFFERENTIATION	1	1	FOXN4:1	7.92065e-06	0.000291837	0.0652015	GO:0001947 - GO:HEART LOOPING , GO:0060579 - GO:VENTRAL SPINAL CORD INTERNEURON FATE COMMITMENT , GO:0060581 - GO:CELL FATE COMMITMENT INVOLVED IN PATTERN SPECIFICATION , GO:0061371 - GO:DETERMINATION OF HEART LEFT/RIGHT ASYMMETRY , GO:0021514 - GO:VENTRAL SPINAL CORD INTERNEURON DIFFERENTIATION , GO:0036302 - GO:ATRIOVENTRICULAR CANAL DEVELOPMENT , GO:0021513 - GO:SPINAL CORD DORSAL/VENTRAL PATT…	FOXN4:1,WNT5A:1,ATF2:1,PKD1:1	0.946389
GO:0035749	GO:MYELIN SHEATH ADAXONAL REGION	1	1	MPP5:1	8.10848e-06	0.000298758	0.0666952	GO:0043220 - GO:SCHMIDT-LANTERMAN INCISURE , GO:0032287 - GO:PERIPHERAL NERVOUS SYSTEM MYELIN MAINTENANCE , GO:0043218 - GO:COMPACT MYELIN , REACT:1792 - REACT:TIGHT JUNCTION INTERACTIONS , GO:0043217 - GO:MYELIN MAINTENANCE , GO:0070830 - GO:BICELLULAR TIGHT JUNCTION ASSEMBLY , GO:0007009 - GO:PLASMA MEMBRANE ORGANIZATION ,	MPP5:1	0.946389
GO:0071353	GO:CELLULAR RESPONSE TO INTERLEUKIN-4	2	2	JAK3:1,NFIL3:1	4.94062e-05	0.00182038	0.0669875	GO:0070670 - GO:RESPONSE TO INTERLEUKIN-4 , REACT:169 - REACT:BMAL1:CLOCK,NPAS2 ACTIVATES CIRCADIAN GENE EXPRESSION , GO:0000979 - GO:RNA POLYMERASE II CORE PROMOTER SEQUENCE-SPECIFIC DNA BINDING ,	JAK3:1,NFIL3:1	0.946389
GO:0007032	GO:ENDOSOME ORGANIZATION	3	3	DNM1:1,ARFGEF2:1,HGS:1	0.000109893	0.00404903	0.0684268	NA	NA	0.946389
GO:0072669	GO:TRNA-SPLICING LIGASE COMPLEX	1	1	ZBTB8OS:1	8.59645e-06	0.000316737	0.0705645	GO:0006388 - GO:TRNA SPLICING, VIA ENDONUCLEOLYTIC CLEAVAGE AND LIGATION , GO:0000394 - GO:RNA SPLICING, VIA ENDONUCLEOLYTIC CLEAVAGE AND LIGATION , REACT:1987 - REACT:TRNA PROCESSING IN THE NUCLEUS ,	ZBTB8OS:1,RANBP2:1	0.946389
GO:0030011	GO:MAINTENANCE OF CELL POLARITY	2	2	ANK1:1,SLC9A1:1	5.09687e-05	0.00187795	0.0706895	NA	NA	0.946389
GO:0005879	GO:AXONEMAL MICROTUBULE	1	1	ARFGEF2:1	9.04253e-06	0.000333173	0.0740877	GO:0044447 - GO:AXONEME PART , GO:0032280 - GO:SYMMETRIC SYNAPSE , REACT:154 - REACT:ASSOCIATION OF TRIC/CCT WITH TARGET PROTEINS DURING BIOSYNTHESIS , GO:0050811 - GO:GABA RECEPTOR BINDING , REACT:275 - REACT:CHAPERONIN-MEDIATED PROTEIN FOLDING , GO:0001881 - GO:RECEPTOR RECYCLING , GO:0017022 - GO:MYOSIN BINDING , GO:0032760 - GO:POSITIVE REGULATION OF TUMOR NECROSIS FACTOR PRODUCTION , GO:1903…	ARFGEF2:1,DCAF7:1	0.946389
GO:0072014	GO:PROXIMAL TUBULE DEVELOPMENT	1	1	PKD1:1	9.56264e-06	0.000352336	0.0781789	GO:0072236 - GO:METANEPHRIC LOOP OF HENLE DEVELOPMENT , GO:0072177 - GO:MESONEPHRIC DUCT DEVELOPMENT , GO:0072282 - GO:METANEPHRIC NEPHRON TUBULE MORPHOGENESIS , GO:0072235 - GO:METANEPHRIC DISTAL TUBULE DEVELOPMENT , GO:0072173 - GO:METANEPHRIC TUBULE MORPHOGENESIS , GO:0072070 - GO:LOOP OF HENLE DEVELOPMENT , GO:0072205 - GO:METANEPHRIC COLLECTING DUCT DEVELOPMENT , GO:0031659 - GO:POSITIVE REG…	PKD1:1,IQGAP1:1,CHERP:1,PRDM1:1,TTN:1	0.946389
GO:0008504	GO:MONOAMINE TRANSMEMBRANE TRANSPORTER ACTIVITY	1	1	SLC6A2:1	9.65823e-06	0.000355859	0.0789288	GO:0015874 - GO:NOREPINEPHRINE TRANSPORT , REACT:1051 - REACT:NA+/CL- DEPENDENT NEUROTRANSMITTER TRANSPORTERS , GO:1901618 - GO:ORGANIC HYDROXY COMPOUND TRANSMEMBRANE TRANSPORTER ACTIVITY , GO:0005328 - GO:NEUROTRANSMITTER:SODIUM SYMPORTER ACTIVITY , GO:0005326 - GO:NEUROTRANSMITTER TRANSPORTER ACTIVITY , REACT:116 - REACT:AMINE COMPOUND SLC TRANSPORTERS , GO:0015370 - GO:SOLUTE:SODIUM SYMPORTER …	SLC6A2:1	0.946389
GO:0031018	GO:ENDOCRINE PANCREAS DEVELOPMENT	2	2	FOXO1:1,WNT5A:1	5.6143e-05	0.00206859	0.0834008	GO:0045599 - GO:NEGATIVE REGULATION OF FAT CELL DIFFERENTIATION , GO:0031016 - GO:PANCREAS DEVELOPMENT , GO:2000177 - GO:REGULATION OF NEURAL PRECURSOR CELL PROLIFERATION ,	FOXO1:1,WNT5A:1	0.946389
GO:0031665	GO:NEGATIVE REGULATION OF LIPOPOLYSACCHARIDE-MEDIATED SIGNALING PATHWAY	1	1	PRDM1:1	1.03594e-05	0.000381695	0.0844115	GO:0060576 - GO:INTESTINAL EPITHELIAL CELL DEVELOPMENT , GO:0051136 - GO:REGULATION OF NK T CELL DIFFERENTIATION , GO:0001865 - GO:NK T CELL DIFFERENTIATION , GO:0002066 - GO:COLUMNAR/CUBOIDAL EPITHELIAL CELL DEVELOPMENT , GO:0060575 - GO:INTESTINAL EPITHELIAL CELL DIFFERENTIATION , GO:0060707 - GO:TROPHOBLAST GIANT CELL DIFFERENTIATION , GO:0032823 - GO:REGULATION OF NATURAL KILLER CELL DIFFEREN…	PRDM1:1,WNT5A:1,RBL2:1,ZAP70:1,PRICKLE1:1	0.946389
GO:0048806	GO:GENITALIA DEVELOPMENT	3	3	KLHL10:1,WNT5A:1,PKD1:1	0.000121001	0.00445828	0.0854642	NA	NA	0.946389
GO:0006111	GO:REGULATION OF GLUCONEOGENESIS	2	2	RANBP2:1,FOXO1:1	5.72072e-05	0.00210781	0.0860963	GO:1903301 - GO:POSITIVE REGULATION OF HEXOKINASE ACTIVITY , GO:0033131 - GO:REGULATION OF GLUCOKINASE ACTIVITY , GO:1903299 - GO:REGULATION OF HEXOKINASE ACTIVITY , GO:0010676 - GO:POSITIVE REGULATION OF CELLULAR CARBOHYDRATE METABOLIC PROCESS , GO:0046602 - GO:REGULATION OF MITOTIC CENTROSOME SEPARATION , GO:0045913 - GO:POSITIVE REGULATION OF CARBOHYDRATE METABOLIC PROCESS , GO:0046607 - GO:PO…	RANBP2:1,FOXO1:1	0.946389
GO:0051533	GO:POSITIVE REGULATION OF NFAT PROTEIN IMPORT INTO NUCLEUS	1	1	CHERP:1	1.07046e-05	0.000394411	0.0870982	GO:0051532 - GO:REGULATION OF NFAT PROTEIN IMPORT INTO NUCLEUS , GO:0051531 - GO:NFAT PROTEIN IMPORT INTO NUCLEUS , GO:0042993 - GO:POSITIVE REGULATION OF TRANSCRIPTION FACTOR IMPORT INTO NUCLEUS , GO:0016529 - GO:SARCOPLASMIC RETICULUM , GO:0033017 - GO:SARCOPLASMIC RETICULUM MEMBRANE , GO:0042307 - GO:POSITIVE REGULATION OF PROTEIN IMPORT INTO NUCLEUS ,	CHERP:1,ANK1:1	0.946389
GO:0042058	GO:REGULATION OF EPIDERMAL GROWTH FACTOR RECEPTOR SIGNALING PATHWAY	3	3	RHBDF2:1,EPN1:1,HGS:1	0.000124053	0.00457074	0.0904337	GO:1901184 - GO:REGULATION OF ERBB SIGNALING PATHWAY , REACT:247 - REACT:CARGO RECOGNITION FOR CLATHRIN-MEDIATED ENDOCYTOSIS ,	RHBDF2:1,EPN1:1,HGS:1,WNT5A:1	0.946389
REACT:800	REACT:INSULIN-LIKE GROWTH FACTOR-2 MRNA BINDING PROTEINS (IGF2BPS/IMPS/VICKZS) BIND RNA	1	1	IGF2BP2:1	1.13609e-05	0.000418593	0.0921855	GO:0045182 - GO:TRANSLATION REGULATOR ACTIVITY , GO:0042035 - GO:REGULATION OF CYTOKINE BIOSYNTHETIC PROCESS , GO:0048027 - GO:MRNA 5'-UTR BINDING , GO:0003730 - GO:MRNA 3'-UTR BINDING ,	IGF2BP2:1,SAMD4A:1,WNT5A:1	0.946389
REACT:218	REACT:COPI-DEPENDENT GOLGI-TO-ER RETROGRADE TRAFFIC	4	4	KIF3A:1,KIF21A:1,COPB1:1,ARFGAP2:1	0.00019973	0.00735906	0.0924611	GO:0006890 - GO:RETROGRADE VESICLE-MEDIATED TRANSPORT, GOLGI TO ER , REACT:874 - REACT:KINESINS , GO:0005871 - GO:KINESIN COMPLEX , GO:0003777 - GO:MICROTUBULE MOTOR ACTIVITY ,	KIF3A:1,COPB1:1,ARFGAP2:1,KIF21A:1	0.946389
NCI:14	NCI:ARF6 SIGNALING EVENTS	2	2	GULP1:1,CYTH3:1	5.97483e-05	0.00220143	0.0926362	REACT:852 - REACT:INTRA-GOLGI TRAFFIC , GO:0006911 - GO:PHAGOCYTOSIS, ENGULFMENT , GO:0099024 - GO:PLASMA MEMBRANE INVAGINATION ,	CYTH3:1,GULP1:1	0.946389
NCI:39	NCI:REGULATION OF CDC42 ACTIVITY	3	3	BCAR3:1,DOCK10:1,MCF2:1	0.000127941	0.00471398	0.096934	NA	NA	0.946389
REACT:1927	REACT:WNT MEDIATED ACTIVATION OF DVL	1	1	DVL3:1	1.19934e-05	0.000441898	0.0970616	REACT:433 - REACT:DEGRADATION OF DVL , NCI:30 - NCI:DEGRADATION OF BETA CATENIN , NCI:222 - NCI:CANONICAL WNT SIGNALING PATHWAY , NCI:31 - NCI:REGULATION OF NUCLEAR BETA CATENIN SIGNALING AND TARGET GENE TRANSCRIPTION , GO:0008013 - GO:BETA-CATENIN BINDING , KEGG:HSA04330 - KEGG:NOTCH SIGNALING PATHWAY ,	PSMD8:1,DVL3:1,TERT:1,FOXO1:1	0.946389
KEGG:HSA04971	KEGG:GASTRIC ACID SECRETION	3	3	SLC4A2:1,SLC9A1:1,KCNJ10:1	0.000129011	0.00475343	0.0987568	KEGG:HSA04976 - KEGG:BILE SECRETION , GO:0098739 - GO:IMPORT ACROSS PLASMA MEMBRANE , KEGG:HSA04970 - KEGG:SALIVARY SECRETION , KEGG:HSA04972 - KEGG:PANCREATIC SECRETION ,	SLC4A2:1,SLC9A1:1,KCNJ10:1	0.946389
GO:0035246	GO:PEPTIDYL-ARGININE N-METHYLATION	1	1	FBXO11:1	1.23281e-05	0.000454231	0.0996314	GO:0016273 - GO:ARGININE N-METHYLTRANSFERASE ACTIVITY , GO:0016274 - GO:PROTEIN-ARGININE N-METHYLTRANSFERASE ACTIVITY , GO:0018216 - GO:PEPTIDYL-ARGININE METHYLATION , GO:0018195 - GO:PEPTIDYL-ARGININE MODIFICATION , NCI:155 - NCI:P53 PATHWAY , GO:0008276 - GO:PROTEIN METHYLTRANSFERASE ACTIVITY , GO:0008170 - GO:N-METHYLTRANSFERASE ACTIVITY ,	FBXO11:1	0.946389
GO:0051890	GO:REGULATION OF CARDIOBLAST DIFFERENTIATION	1	1	PRICKLE1:1	1.23535e-05	0.000455167	0.0998263	GO:0060379 - GO:CARDIAC MUSCLE CELL MYOBLAST DIFFERENTIATION , GO:0045662 - GO:NEGATIVE REGULATION OF MYOBLAST DIFFERENTIATION , GO:1905208 - GO:NEGATIVE REGULATION OF CARDIOCYTE DIFFERENTIATION , GO:0010002 - GO:CARDIOBLAST DIFFERENTIATION , GO:2000737 - GO:NEGATIVE REGULATION OF STEM CELL DIFFERENTIATION , GO:0045661 - GO:REGULATION OF MYOBLAST DIFFERENTIATION , GO:1905207 - GO:REGULATION OF CA…	PRICKLE1:1	0.946389
GO:0005884	GO:ACTIN FILAMENT	4	4	AKAP13:1,PDLIM4:1,IQGAP1:1,ARHGAP6:1	0.000205998	0.00759001	0.100581	NA	NA	0.946389
REACT:1813	REACT:TRAFFICKING AND PROCESSING OF ENDOSOMAL TLR	1	1	CNPY3:1	1.26212e-05	0.00046503	0.101876	NA	NA	0.946389
GO:0019985	GO:TRANSLESION SYNTHESIS	2	2	SPRTN:1,DTL:1	6.40146e-05	0.00235863	0.103925	GO:0000731 - GO:DNA SYNTHESIS INVOLVED IN DNA REPAIR , GO:0006301 - GO:POSTREPLICATION REPAIR , REACT:359 - REACT:DNA DAMAGE BYPASS , REACT:1839 - REACT:TRANSLESION SYNTHESIS BY POLH , GO:0070987 - GO:ERROR-FREE TRANSLESION SYNTHESIS , GO:0070530 - GO:K63-LINKED POLYUBIQUITIN MODIFICATION-DEPENDENT PROTEIN BINDING , GO:0031464 - GO:CUL4A-RING E3 UBIQUITIN LIGASE COMPLEX , GO:0010971 - GO:POSITIVE…	SPRTN:1,DTL:1	0.946389
GO:0043045	GO:DNA METHYLATION INVOLVED IN EMBRYO DEVELOPMENT	1	1	DPPA3:1	1.32874e-05	0.000489575	0.106956	GO:1901538 - GO:CHANGES TO DNA METHYLATION INVOLVED IN EMBRYO DEVELOPMENT , GO:0080111 - GO:DNA DEMETHYLATION , GO:0035510 - GO:DNA DEALKYLATION , GO:0001939 - GO:FEMALE PRONUCLEUS , GO:0040016 - GO:EMBRYONIC CLEAVAGE , GO:0045120 - GO:PRONUCLEUS , GO:0044030 - GO:REGULATION OF DNA METHYLATION , GO:0071514 - GO:GENETIC IMPRINTING , GO:0070988 - GO:DEMETHYLATION , GO:0035064 - GO:METHYLATED HISTON…	DPPA3:1	0.946389
GO:0008541	GO:PROTEASOME REGULATORY PARTICLE, LID SUBCOMPLEX	1	1	PSMD8:1	1.34217e-05	0.000494524	0.107977	REACT:338 - REACT:CROSS-PRESENTATION OF SOLUBLE EXOGENOUS ANTIGENS (ENDOSOMES) , GO:0043248 - GO:PROTEASOME ASSEMBLY , GO:0031146 - GO:SCF-DEPENDENT PROTEASOMAL UBIQUITIN-DEPENDENT PROTEIN CATABOLIC PROCESS , GO:0000502 - GO:PROTEASOME COMPLEX , GO:1905369 - GO:ENDOPEPTIDASE COMPLEX , BIOC:143 - BIOC:PROTEASOME_PATHWAY , GO:1905368 - GO:PEPTIDASE COMPLEX , GO:0005838 - GO:PROTEASOME REGULATORY PA…	MRC2:1,PSMD8:1,FBXL2:1,UBE3C:1,KIF3A:1,MBD6:1,FOXO1:1	0.946389
REACT:341	REACT:CYCLIN A:CDK2-ASSOCIATED EVENTS AT S PHASE ENTRY	3	3	RBL2:1,PSMD8:1,TFDP2:1	0.000134664	0.0049617	0.108606	REACT:343 - REACT:CYCLIN E ASSOCIATED EVENTS DURING G1/S TRANSITION ,	RBL2:1,PSMD8:1,TFDP2:1	0.946389
GO:0006335	GO:DNA REPLICATION-DEPENDENT NUCLEOSOME ASSEMBLY	1	1	HAT1:1	1.35402e-05	0.00049889	0.108877	GO:0034723 - GO:DNA REPLICATION-DEPENDENT NUCLEOSOME ORGANIZATION , GO:0006348 - GO:CHROMATIN SILENCING AT TELOMERE , GO:0010485 - GO:H4 HISTONE ACETYLTRANSFERASE ACTIVITY , GO:0006336 - GO:DNA REPLICATION-INDEPENDENT NUCLEOSOME ASSEMBLY , GO:0034724 - GO:DNA REPLICATION-INDEPENDENT NUCLEOSOME ORGANIZATION , GO:0043967 - GO:HISTONE H4 ACETYLATION ,	HAT1:1,JADE3:1	0.946389
GO:0005254	GO:CHLORIDE CHANNEL ACTIVITY	2	2	SLC26A9:1,ANO8:1	6.85381e-05	0.00252529	0.116276	GO:0005229 - GO:INTRACELLULAR CALCIUM ACTIVATED CHLORIDE CHANNEL ACTIVITY , GO:0061778 - GO:INTRACELLULAR CHLORIDE CHANNEL ACTIVITY , GO:0005253 - GO:ANION CHANNEL ACTIVITY , GO:0015108 - GO:CHLORIDE TRANSMEMBRANE TRANSPORTER ACTIVITY , GO:1902476 - GO:CHLORIDE TRANSMEMBRANE TRANSPORT , GO:0022839 - GO:ION GATED CHANNEL ACTIVITY ,	ANO8:1,SLC26A9:1	0.946389
GO:0048168	GO:REGULATION OF NEURONAL SYNAPTIC PLASTICITY	3	3	NSMF:1,KCNJ10:1,SHISA9:1	0.000139108	0.00512546	0.116607	NA	NA	0.946389
GO:0032591	GO:DENDRITIC SPINE MEMBRANE	1	1	SHISA9:1	1.49798e-05	0.000551933	0.119735	GO:0032589 - GO:NEURON PROJECTION MEMBRANE , GO:0032590 - GO:DENDRITE MEMBRANE , GO:0048172 - GO:REGULATION OF SHORT-TERM NEURONAL SYNAPTIC PLASTICITY , GO:0032281 - GO:AMPA GLUTAMATE RECEPTOR COMPLEX , GO:2000311 - GO:REGULATION OF AMPA RECEPTOR ACTIVITY , GO:0099601 - GO:REGULATION OF NEUROTRANSMITTER RECEPTOR ACTIVITY , GO:1900449 - GO:REGULATION OF GLUTAMATE RECEPTOR SIGNALING PATHWAY , GO:00…	ANK1:1,SHISA9:1	0.946389
GO:0004691	GO:CAMP-DEPENDENT PROTEIN KINASE ACTIVITY	1	1	AKAP13:1	1.52904e-05	0.000563377	0.12206	GO:0060297 - GO:REGULATION OF SARCOMERE ORGANIZATION , GO:0071385 - GO:CELLULAR RESPONSE TO GLUCOCORTICOID STIMULUS , BIOC:163 - BIOC:AKAP13_PATHWAY , GO:0071384 - GO:CELLULAR RESPONSE TO CORTICOSTEROID STIMULUS , GO:0004690 - GO:CYCLIC NUCLEOTIDE-DEPENDENT PROTEIN KINASE ACTIVITY , GO:0005078 - GO:MAP-KINASE SCAFFOLD ACTIVITY , NCI:210 - NCI:PAR1-MEDIATED THROMBIN SIGNALING EVENTS , GO:0086023 -…	AKAP13:1,FOXO1:1,DNM1:1,TTN:1,SLC9A1:1,NSMF:1	0.946389
REACT:164	REACT:AXONAL GROWTH INHIBITION (RHOA ACTIVATION)	1	1	MCF2:1	1.55476e-05	0.000572855	0.123981	REACT:1971 - REACT:P75NTR REGULATES AXONOGENESIS , GO:0050771 - GO:NEGATIVE REGULATION OF AXONOGENESIS , GO:0010771 - GO:NEGATIVE REGULATION OF CELL MORPHOGENESIS INVOLVED IN DIFFERENTIATION , GO:1990823 - GO:RESPONSE TO LEUKEMIA INHIBITORY FACTOR , GO:1990830 - GO:CELLULAR RESPONSE TO LEUKEMIA INHIBITORY FACTOR , NCI:175 - NCI:REGULATION OF RAC1 ACTIVITY ,	MCF2:1,WNT5A:1	0.946389
GO:0032927	GO:POSITIVE REGULATION OF ACTIVIN RECEPTOR SIGNALING PATHWAY	1	1	ZC3H3:1	1.60037e-05	0.000589659	0.127377	GO:0005847 - GO:MRNA CLEAVAGE AND POLYADENYLATION SPECIFICITY FACTOR COMPLEX , GO:0010793 - GO:REGULATION OF MRNA EXPORT FROM NUCLEUS , GO:2000197 - GO:REGULATION OF RIBONUCLEOPROTEIN COMPLEX LOCALIZATION , GO:0032925 - GO:REGULATION OF ACTIVIN RECEPTOR SIGNALING PATHWAY , GO:0016973 - GO:POLY(A)+ MRNA EXPORT FROM NUCLEUS , GO:0004521 - GO:ENDORIBONUCLEASE ACTIVITY , GO:0005849 - GO:MRNA CLEAVAGE…	ZC3H3:1	0.946389
GO:0090102	GO:COCHLEA DEVELOPMENT	2	2	WNT5A:1,SOBP:1	7.28431e-05	0.00268391	0.128354	GO:0042472 - GO:INNER EAR MORPHOGENESIS ,	WNT5A:1,SOBP:1	0.946389
GO:0015605	GO:ORGANOPHOSPHATE ESTER TRANSMEMBRANE TRANSPORTER ACTIVITY	1	1	SLC37A1:1	1.62626e-05	0.000599196	0.129298	GO:1901505 - GO:CARBOHYDRATE DERIVATIVE TRANSMEMBRANE TRANSPORTER ACTIVITY , GO:0015114 - GO:PHOSPHATE ION TRANSMEMBRANE TRANSPORTER ACTIVITY , GO:1901677 - GO:PHOSPHATE TRANSMEMBRANE TRANSPORTER ACTIVITY , GO:0035435 - GO:PHOSPHATE ION TRANSMEMBRANE TRANSPORT , GO:0006817 - GO:PHOSPHATE ION TRANSPORT , REACT:669 - REACT:GLUCONEOGENESIS , GO:1901264 - GO:CARBOHYDRATE DERIVATIVE TRANSPORT , REACT:…	SLC37A1:1,RANBP2:1	0.946389
GO:0098936	GO:INTRINSIC COMPONENT OF POSTSYNAPTIC MEMBRANE	1	1	GSG1L:1	1.63868e-05	0.000603775	0.130219	GO:0099055 - GO:INTEGRAL COMPONENT OF POSTSYNAPTIC MEMBRANE , GO:0099240 - GO:INTRINSIC COMPONENT OF SYNAPTIC MEMBRANE , GO:0099699 - GO:INTEGRAL COMPONENT OF SYNAPTIC MEMBRANE , GO:0098839 - GO:POSTSYNAPTIC DENSITY MEMBRANE , GO:0099634 - GO:POSTSYNAPTIC SPECIALIZATION MEMBRANE ,	GSG1L:1	0.946389
GO:0004402	GO:HISTONE ACETYLTRANSFERASE ACTIVITY	3	3	TAF6L:1,HAT1:1,ATF2:1	0.000147868	0.0054482	0.13299	GO:0061733 - GO:PEPTIDE-LYSINE-N-ACETYLTRANSFERASE ACTIVITY , GO:0034212 - GO:PEPTIDE N-ACETYLTRANSFERASE ACTIVITY , GO:0008080 - GO:N-ACETYLTRANSFERASE ACTIVITY ,	TAF6L:1,HAT1:1,ATF2:1	0.946389
GO:0004703	GO:G-PROTEIN COUPLED RECEPTOR KINASE ACTIVITY	1	1	GRK6:1	1.67893e-05	0.000618605	0.133196	KEGG:HSA05032 - KEGG:MORPHINE ADDICTION ,	GRK6:1	0.946389
GO:0043983	GO:HISTONE H4-K12 ACETYLATION	1	1	JADE3:1	1.7755e-05	0.000654185	0.140295	GO:0043966 - GO:HISTONE H3 ACETYLATION , GO:0043981 - GO:HISTONE H4-K5 ACETYLATION , GO:0043982 - GO:HISTONE H4-K8 ACETYLATION , GO:0000123 - GO:HISTONE ACETYLTRANSFERASE COMPLEX , GO:0031248 - GO:PROTEIN ACETYLTRANSFERASE COMPLEX , GO:1902493 - GO:ACETYLTRANSFERASE COMPLEX ,	JADE3:1,TAF6L:1	0.946389
GO:0006940	GO:REGULATION OF SMOOTH MUSCLE CONTRACTION	2	2	KCNB2:1,DOCK5:1	7.73017e-05	0.00284819	0.141155	GO:0003056 - GO:REGULATION OF VASCULAR SMOOTH MUSCLE CONTRACTION , GO:0045906 - GO:NEGATIVE REGULATION OF VASOCONSTRICTION , GO:0045986 - GO:NEGATIVE REGULATION OF SMOOTH MUSCLE CONTRACTION , GO:0014829 - GO:VASCULAR SMOOTH MUSCLE CONTRACTION , GO:0045932 - GO:NEGATIVE REGULATION OF MUSCLE CONTRACTION , GO:0097755 - GO:POSITIVE REGULATION OF BLOOD VESSEL DIAMETER , GO:1903523 - GO:NEGATIVE REGULA…	DOCK5:1	0.946389
GO:0010369	GO:CHROMOCENTER	1	1	MBD6:1	1.88391e-05	0.00069413	0.148197	NA	NA	0.946389
GO:0035735	GO:INTRACILIARY TRANSPORT INVOLVED IN CILIUM ASSEMBLY	1	1	KIF3A:1	1.91005e-05	0.00070376	0.150091	REACT:855 - REACT:INTRAFLAGELLAR TRANSPORT , GO:0030507 - GO:SPECTRIN BINDING , GO:0042073 - GO:INTRACILIARY TRANSPORT , GO:0072383 - GO:PLUS-END-DIRECTED VESICLE TRANSPORT ALONG MICROTUBULE , GO:0034454 - GO:MICROTUBULE ANCHORING AT CENTROSOME , GO:0072386 - GO:PLUS-END-DIRECTED ORGANELLE TRANSPORT ALONG MICROTUBULE , REACT:81 - REACT:ACTIVATION OF SMO , GO:0072393 - GO:MICROTUBULE ANCHORING AT …	KIF3A:1,ANK1:1	0.946389
REACT:1723	REACT:TICAM1-DEPENDENT ACTIVATION OF IRF3/IRF7	1	1	TANK:1	1.91057e-05	0.000703951	0.150128	GO:1903003 - GO:POSITIVE REGULATION OF PROTEIN DEUBIQUITINATION , REACT:69 - REACT:ACTIVATION OF IRF3/IRF7 MEDIATED BY TBK1/IKK EPSILON , GO:0090085 - GO:REGULATION OF PROTEIN DEUBIQUITINATION , GO:0071479 - GO:CELLULAR RESPONSE TO IONIZING RADIATION , BIOC:205 - BIOC:TNFR2_PATHWAY , GO:0035666 - GO:TRIF-DEPENDENT TOLL-LIKE RECEPTOR SIGNALING PATHWAY , BIOC:203 - BIOC:STRESS_PATHWAY , REACT:1746 …	TANK:1,TNKS1BP1:1,ATF2:1	0.946389
GO:0042555	GO:MCM COMPLEX	1	1	MMS22L:1	1.95001e-05	0.000718484	0.152979	GO:0031297 - GO:REPLICATION FORK PROCESSING , GO:0045005 - GO:DNA-DEPENDENT DNA REPLICATION MAINTENANCE OF FIDELITY , GO:0043596 - GO:NUCLEAR REPLICATION FORK , GO:0005657 - GO:REPLICATION FORK , GO:0008023 - GO:TRANSCRIPTION ELONGATION FACTOR COMPLEX ,	MMS22L:1	0.946389
GO:0097091	GO:SYNAPTIC VESICLE CLUSTERING	1	1	SYNDIG1:1	2.01134e-05	0.00074108	0.157392	GO:0060076 - GO:EXCITATORY SYNAPSE , GO:0043198 - GO:DENDRITIC SHAFT , GO:0035254 - GO:GLUTAMATE RECEPTOR BINDING , GO:0051965 - GO:POSITIVE REGULATION OF SYNAPSE ASSEMBLY ,	SYNDIG1:1	0.946389
GO:0110020	GO:REGULATION OF ACTOMYOSIN STRUCTURE ORGANIZATION	3	3	AKAP13:1,SLC9A1:1,ARHGAP6:1	0.00016148	0.00594976	0.159901	GO:0051492 - GO:REGULATION OF STRESS FIBER ASSEMBLY , GO:0032231 - GO:REGULATION OF ACTIN FILAMENT BUNDLE ASSEMBLY , GO:0030038 - GO:CONTRACTILE ACTIN FILAMENT BUNDLE ASSEMBLY , GO:0043149 - GO:STRESS FIBER ASSEMBLY ,	SLC9A1:1,ARHGAP6:1	0.946389
GO:0008188	GO:NEUROPEPTIDE RECEPTOR ACTIVITY	1	1	GRPR:1	2.12374e-05	0.000782493	0.16542	GO:0035176 - GO:SOCIAL BEHAVIOR , GO:0051703 - GO:INTRASPECIES INTERACTION BETWEEN ORGANISMS , GO:0051705 - GO:MULTI-ORGANISM BEHAVIOR ,	GRPR:1	0.946389
REACT:1715	REACT:TGF-BETA RECEPTOR SIGNALING IN EMT (EPITHELIAL TO MESENCHYMAL TRANSITION)	1	1	ARHGEF18:1	2.19084e-05	0.000807217	0.170177	REACT:1611 - REACT:SIGNALING BY TGF-BETA RECEPTOR COMPLEX , BIOC:140 - BIOC:MYOSIN_PATHWAY , BIOC:202 - BIOC:PAR1_PATHWAY ,	ARHGEF18:1,TFDP2:1	0.946389
GO:0001222	GO:TRANSCRIPTION COREPRESSOR BINDING	1	1	CNOT2:1	2.20084e-05	0.0008109	0.170883	GO:0030015 - GO:CCR4-NOT CORE COMPLEX , GO:0001829 - GO:TROPHECTODERMAL CELL DIFFERENTIATION , GO:0033147 - GO:NEGATIVE REGULATION OF INTRACELLULAR ESTROGEN RECEPTOR SIGNALING PATHWAY , GO:0010603 - GO:REGULATION OF CYTOPLASMIC MRNA PROCESSING BODY ASSEMBLY , GO:0001825 - GO:BLASTOCYST FORMATION , GO:2000036 - GO:REGULATION OF STEM CELL POPULATION MAINTENANCE , GO:0033144 - GO:NEGATIVE REGULATION…	CNOT2:1,TCERG1:1	0.946389
GO:0007097	GO:NUCLEAR MIGRATION	2	2	DOCK7:1,SLIT1:1	8.88388e-05	0.00327327	0.175389	GO:0055059 - GO:ASYMMETRIC NEUROBLAST DIVISION , GO:0051647 - GO:NUCLEUS LOCALIZATION , GO:0098722 - GO:ASYMMETRIC STEM CELL DIVISION , GO:0022027 - GO:INTERKINETIC NUCLEAR MIGRATION , REACT:924 - REACT:MET ACTIVATES RAP1 AND RAC1 , GO:0036445 - GO:NEURONAL STEM CELL DIVISION , GO:0055057 - GO:NEUROBLAST DIVISION , GO:0008356 - GO:ASYMMETRIC CELL DIVISION , GO:0048103 - GO:SOMATIC STEM CELL DIVIS…	DOCK7:1,SLIT1:1	0.946389
GO:0036312	GO:PHOSPHATIDYLINOSITOL 3-KINASE REGULATORY SUBUNIT BINDING	1	1	FBXL2:1	2.34404e-05	0.000863665	0.180936	GO:0006513 - GO:PROTEIN MONOUBIQUITINATION , GO:0043548 - GO:PHOSPHATIDYLINOSITOL 3-KINASE BINDING , GO:0019005 - GO:SCF UBIQUITIN LIGASE COMPLEX ,	FBXL2:1,DTL:1	0.946389
GO:0004467	GO:LONG-CHAIN FATTY ACID-COA LIGASE ACTIVITY	1	1	ACSL6:1	2.36364e-05	0.000870887	0.182302	GO:0015645 - GO:FATTY ACID LIGASE ACTIVITY , GO:0016878 - GO:ACID-THIOL LIGASE ACTIVITY , GO:0102391 - GO:DECANOATE--COA LIGASE ACTIVITY , KEGG:HSA00071 - KEGG:FATTY ACID DEGRADATION , GO:0035338 - GO:LONG-CHAIN FATTY-ACYL-COA BIOSYNTHETIC PROCESS , GO:0016877 - GO:LIGASE ACTIVITY, FORMING CARBON-SULFUR BONDS , REACT:1698 - REACT:SYNTHESIS OF VERY LONG-CHAIN FATTY ACYL-COAS , GO:0035336 - GO:LONG…	ACSL6:1	0.946389
GO:0005547	GO:PHOSPHATIDYLINOSITOL-3,4,5-TRISPHOSPHATE BINDING	2	2	IQGAP1:1,CYTH3:1	9.25036e-05	0.00340831	0.186526	NA	NA	0.946389
GO:0086091	GO:REGULATION OF HEART RATE BY CARDIAC CONDUCTION	2	2	DSP:1,CACNA1D:1	9.3391e-05	0.003441	0.189238	GO:1990454 - GO:L-TYPE VOLTAGE-GATED CALCIUM CHANNEL COMPLEX , GO:0060372 - GO:REGULATION OF ATRIAL CARDIAC MUSCLE CELL MEMBRANE REPOLARIZATION , GO:0086003 - GO:CARDIAC MUSCLE CELL CONTRACTION , GO:0099624 - GO:ATRIAL CARDIAC MUSCLE CELL MEMBRANE REPOLARIZATION , REACT:107 - REACT:ADRENALINE,NORADRENALINE INHIBITS INSULIN SECRETION , GO:0086065 - GO:CELL COMMUNICATION INVOLVED IN CARDIAC CONDUCT…	CACNA1D:1,SLC9A1:1,DSP:1	0.946389
GO:0030506	GO:ANKYRIN BINDING	2	2	PLEC:1,CACNA1D:1	9.36293e-05	0.00344978	0.189967	GO:0031581 - GO:HEMIDESMOSOME ASSEMBLY , REACT:1876 - REACT:TYPE I HEMIDESMOSOME ASSEMBLY , GO:0030056 - GO:HEMIDESMOSOME , REACT:251 - REACT:CASPASE-MEDIATED CLEAVAGE OF CYTOSKELETAL PROTEINS , GO:0005903 - GO:BRUSH BORDER ,	PLEC:1	0.946389
GO:0002088	GO:LENS DEVELOPMENT IN CAMERA-TYPE EYE	2	2	BCAR3:1,WNT5A:1	9.38247e-05	0.00345698	0.190565	GO:0002089 - GO:LENS MORPHOGENESIS IN CAMERA-TYPE EYE ,	BCAR3:1	0.946389
NCI:106	NCI:IL2 SIGNALING EVENTS MEDIATED BY PI3K	2	2	JAK3:1,TERT:1	9.476e-05	0.00349144	0.193432	NA	NA	0.946389
REACT:787	REACT:INHIBITION OF REPLICATION INITIATION OF DAMAGED DNA BY RB1/E2F1	1	1	TFDP2:1	2.54461e-05	0.000937564	0.194811	REACT:78 - REACT:ACTIVATION OF PUMA AND TRANSLOCATION TO MITOCHONDRIA , REACT:490 - REACT:E2F MEDIATED REGULATION OF DNA REPLICATION , GO:1900739 - GO:REGULATION OF PROTEIN INSERTION INTO MITOCHONDRIAL MEMBRANE INVOLVED IN APOPTOTIC SIGNALING PATHWAY , GO:1900740 - GO:POSITIVE REGULATION OF PROTEIN INSERTION INTO MITOCHONDRIAL MEMBRANE INVOLVED IN APOPTOTIC SIGNALING PATHWAY , GO:0001844 - GO:PRO…	TFDP2:1	0.946389
GO:0043034	GO:COSTAMERE	2	2	SVIL:1,PLEC:1	9.53156e-05	0.00351192	0.195138	GO:0071437 - GO:INVADOPODIUM , GO:0036449 - GO:MICROTUBULE MINUS-END , GO:0002102 - GO:PODOSOME , GO:1990752 - GO:MICROTUBULE END , NCI:17 - NCI:COREGULATION OF ANDROGEN RECEPTOR ACTIVITY ,	SVIL:1	0.946389
GO:0101003	GO:FICOLIN-1-RICH GRANULE MEMBRANE	2	2	DSP:1,COPB1:1	9.54841e-05	0.00351812	0.195656	GO:0030126 - GO:COPI VESICLE COAT , GO:0030663 - GO:COPI-COATED VESICLE MEMBRANE , GO:0030137 - GO:COPI-COATED VESICLE , GO:0070821 - GO:TERTIARY GRANULE MEMBRANE , GO:0006891 - GO:INTRA-GOLGI VESICLE-MEDIATED TRANSPORT , GO:0030120 - GO:VESICLE COAT ,	COPB1:1	0.946389
GO:0008536	GO:RAN GTPASE BINDING	2	2	RANBP2:1,IPO8:1	9.63991e-05	0.00355184	0.19847	REACT:1831 - REACT:TRANSCRIPTIONAL REGULATION BY SMALL RNAS , GO:0008565 - GO:PROTEIN TRANSPORTER ACTIVITY ,	RANBP2:1,IPO8:1	0.946389
GO:0006654	GO:PHOSPHATIDIC ACID BIOSYNTHETIC PROCESS	1	1	DGKA:1	2.70861e-05	0.000997992	0.205984	GO:0046473 - GO:PHOSPHATIDIC ACID METABOLIC PROCESS , GO:0046339 - GO:DIACYLGLYCEROL METABOLIC PROCESS , GO:0004143 - GO:DIACYLGLYCEROL KINASE ACTIVITY , GO:0003951 - GO:NAD+ KINASE ACTIVITY , KEGG:HSA00561 - KEGG:GLYCEROLIPID METABOLISM , REACT:510 - REACT:EFFECTS OF PIP2 HYDROLYSIS , NCI:144 - NCI:CALCINEURIN-REGULATED NFAT-DEPENDENT TRANSCRIPTION IN LYMPHOCYTES , GO:0007205 - GO:PROTEIN KINASE…	DGKA:1,PIKFYVE:1	0.946389
GO:0016308	GO:1-PHOSPHATIDYLINOSITOL-4-PHOSPHATE 5-KINASE ACTIVITY	1	1	PIKFYVE:1	2.753e-05	0.00101435	0.208981	REACT:1680 - REACT:SYNTHESIS OF PIPS AT THE LATE ENDOSOME MEMBRANE , GO:0034595 - GO:PHOSPHATIDYLINOSITOL PHOSPHATE 5-PHOSPHATASE ACTIVITY , GO:0106018 - GO:PHOSPHATIDYLINOSITOL-3,5-BISPHOSPHATE PHOSPHATASE ACTIVITY , REACT:1678 - REACT:SYNTHESIS OF PIPS AT THE GOLGI MEMBRANE , REACT:1679 - REACT:SYNTHESIS OF PIPS AT THE EARLY ENDOSOME MEMBRANE , GO:0016307 - GO:PHOSPHATIDYLINOSITOL PHOSPHATE KIN…	PIKFYVE:1	0.946389
GO:0071277	GO:CELLULAR RESPONSE TO CALCIUM ION	2	2	IQGAP1:1,WNT5A:1	0.000100658	0.00370876	0.211629	NA	NA	0.946389
GO:0060324	GO:FACE DEVELOPMENT	2	2	WNT5A:1,ZFAND5:1	0.000100867	0.00371644	0.212276	GO:0048745 - GO:SMOOTH MUSCLE TISSUE DEVELOPMENT , GO:0010761 - GO:FIBROBLAST MIGRATION ,	ZFAND5:1	0.946389
GO:0045197	GO:ESTABLISHMENT OR MAINTENANCE OF EPITHELIAL CELL APICAL/BASAL POLARITY	2	2	ANK1:1,WNT5A:1	0.000100935	0.00371898	0.212489	GO:0035088 - GO:ESTABLISHMENT OR MAINTENANCE OF APICAL/BASAL CELL POLARITY , GO:0061245 - GO:ESTABLISHMENT OR MAINTENANCE OF BIPOLAR CELL POLARITY ,	ANK1:1,WNT5A:1	0.946389
GO:0050885	GO:NEUROMUSCULAR PROCESS CONTROLLING BALANCE	2	2	CNTNAP1:1,HERC1:1	0.00010122	0.00372945	0.213371	GO:0021694 - GO:CEREBELLAR PURKINJE CELL LAYER FORMATION , GO:0021702 - GO:CEREBELLAR PURKINJE CELL DIFFERENTIATION , GO:0021533 - GO:CELL DIFFERENTIATION IN HINDBRAIN , GO:0021692 - GO:CEREBELLAR PURKINJE CELL LAYER MORPHOGENESIS , GO:0050905 - GO:NEUROMUSCULAR PROCESS , GO:0021697 - GO:CEREBELLAR CORTEX FORMATION , GO:0021680 - GO:CEREBELLAR PURKINJE CELL LAYER DEVELOPMENT , GO:0021696 - GO:CER…	HERC1:1,CNTNAP1:1	0.946389
GO:0001725	GO:STRESS FIBER	2	2	PDLIM4:1,PDLIM7:1	0.000101293	0.00373216	0.213599	GO:0097517 - GO:CONTRACTILE ACTIN FILAMENT BUNDLE , GO:0032432 - GO:ACTIN FILAMENT BUNDLE , GO:0031904 - GO:ENDOSOME LUMEN , GO:0042641 - GO:ACTOMYOSIN , GO:0031941 - GO:FILAMENTOUS ACTIN , NCI:183 - NCI:SIGNALING EVENTS REGULATED BY RET TYROSINE KINASE , REACT:1295 - REACT:RET SIGNALING , GO:0045669 - GO:POSITIVE REGULATION OF OSTEOBLAST DIFFERENTIATION ,	PDLIM4:1,PDLIM7:1	0.946389
GO:0005913	GO:CELL-CELL ADHERENS JUNCTION	3	3	DSP:1,PDLIM7:1,TNKS1BP1:1	0.000186978	0.00688923	0.214059	NA	NA	0.946389
REACT:1304	REACT:RHO GTPASES ACTIVATE KTN1	1	1	KTN1:1	2.87988e-05	0.0010611	0.217486	GO:0019894 - GO:KINESIN BINDING ,	KTN1:1	0.946389
GO:0006303	GO:DOUBLE-STRAND BREAK REPAIR VIA NONHOMOLOGOUS END JOINING	2	2	DCLRE1B:1,HERC2:1	0.000108022	0.00398009	0.234564	GO:0000726 - GO:NON-RECOMBINATIONAL REPAIR ,	DCLRE1B:1,HERC2:1	0.946389
GO:0036035	GO:OSTEOCLAST DEVELOPMENT	1	1	LRRK1:1	3.2388e-05	0.00119334	0.241055	GO:0098751 - GO:BONE CELL DEVELOPMENT , GO:0050732 - GO:NEGATIVE REGULATION OF PEPTIDYL-TYROSINE PHOSPHORYLATION , GO:0045453 - GO:BONE RESORPTION , GO:0061515 - GO:MYELOID CELL DEVELOPMENT , GO:0030316 - GO:OSTEOCLAST DIFFERENTIATION , GO:0046849 - GO:BONE REMODELING ,	LRRK1:1	0.946389
GO:0051895	GO:NEGATIVE REGULATION OF FOCAL ADHESION ASSEMBLY	1	1	ARHGAP6:1	3.24155e-05	0.00119435	0.241233	GO:1903392 - GO:NEGATIVE REGULATION OF ADHERENS JUNCTION ORGANIZATION , GO:1901889 - GO:NEGATIVE REGULATION OF CELL JUNCTION ASSEMBLY , GO:0051497 - GO:NEGATIVE REGULATION OF STRESS FIBER ASSEMBLY , GO:0032232 - GO:NEGATIVE REGULATION OF ACTIN FILAMENT BUNDLE ASSEMBLY , GO:0001953 - GO:NEGATIVE REGULATION OF CELL-MATRIX ADHESION , BIOC:162 - BIOC:RHO_PATHWAY , GO:0010812 - GO:NEGATIVE REGULATION …	ARHGAP6:1	0.946389
GO:0030914	GO:STAGA COMPLEX	1	1	TAF6L:1	3.251e-05	0.00119783	0.241844	GO:0070461 - GO:SAGA-TYPE COMPLEX , KEGG:HSA03022 - KEGG:BASAL TRANSCRIPTION FACTORS , GO:0000118 - GO:HISTONE DEACETYLASE COMPLEX ,	TAF6L:1	0.946389
GO:0051785	GO:POSITIVE REGULATION OF NUCLEAR DIVISION	2	2	RANBP2:1,WNT5A:1	0.000110362	0.00406631	0.241885	NA	NA	0.946389
NCI:164	NCI:CLASS I PI3K SIGNALING EVENTS	2	2	ZAP70:1,CYTH3:1	0.000112382	0.00414072	0.248212	NA	NA	0.946389
GO:0045682	GO:REGULATION OF EPIDERMIS DEVELOPMENT	2	2	GRHL1:1,WNT5A:1	0.000114035	0.00420165	0.253396	NA	NA	0.946389
GO:0090527	GO:ACTIN FILAMENT REORGANIZATION	1	1	FRYL:1	3.44471e-05	0.00126921	0.254256	GO:0031532 - GO:ACTIN CYTOSKELETON REORGANIZATION ,	FRYL:1,PDLIM4:1	0.946389
GO:0030539	GO:MALE GENITALIA DEVELOPMENT	1	1	KLHL10:1	3.45874e-05	0.00127437	0.255147	GO:0035112 - GO:GENITALIA MORPHOGENESIS , GO:0048873 - GO:HOMEOSTASIS OF NUMBER OF CELLS WITHIN A TISSUE ,	KLHL10:1	0.946389
GO:0005587	GO:COLLAGEN TYPE IV TRIMER	1	1	COL4A6:1	3.52516e-05	0.00129885	0.259352	GO:0098642 - GO:NETWORK-FORMING COLLAGEN TRIMER , GO:0098645 - GO:COLLAGEN NETWORK , GO:0098651 - GO:BASEMENT MEMBRANE COLLAGEN TRIMER , BIOC:14 - BIOC:ACE2_PATHWAY , BIOC:215 - BIOC:VITCB_PATHWAY , REACT:716 - REACT:HSF1 ACTIVATION , REACT:159 - REACT:ATTENUATION PHASE , BIOC:141 - BIOC:PLATELETAPP_PATHWAY , BIOC:5 - BIOC:AMI_PATHWAY , BIOC:108 - BIOC:INTRINSIC_PATHWAY , GO:0030574 - GO:COLLAGEN…	COL4A6:1,MRC2:1,PLEC:1,RANBP2:1,FOXO1:1	0.946389
GO:0016528	GO:SARCOPLASM	3	3	ANK1:1,CHERP:1,PLEC:1	0.000208276	0.00767395	0.26184	NA	NA	0.946389
KEGG:HSA04927	KEGG:CORTISOL SYNTHESIS AND SECRETION	2	2	CACNA1D:1,ATF2:1	0.000118086	0.00435091	0.266106	KEGG:HSA05031 - KEGG:AMPHETAMINE ADDICTION , KEGG:HSA04925 - KEGG:ALDOSTERONE SYNTHESIS AND SECRETION , KEGG:HSA04911 - KEGG:INSULIN SECRETION ,	CACNA1D:1,ATF2:1	0.946389
GO:2000169	GO:REGULATION OF PEPTIDYL-CYSTEINE S-NITROSYLATION	1	1	NCOA7:1	3.6698e-05	0.00135214	0.268426	NCI:62 - NCI:VALIDATED NUCLEAR ESTROGEN RECEPTOR ALPHA NETWORK , GO:0017014 - GO:PROTEIN NITROSYLATION , GO:0018119 - GO:PEPTIDYL-CYSTEINE S-NITROSYLATION , GO:0018198 - GO:PEPTIDYL-CYSTEINE MODIFICATION , GO:0030374 - GO:LIGAND-DEPENDENT NUCLEAR RECEPTOR TRANSCRIPTION COACTIVATOR ACTIVITY ,	PRDM15:1,NCOA7:1	0.946389
GO:0051393	GO:ALPHA-ACTININ BINDING	3	3	TTN:1,PDLIM4:1,CACNA1D:1	0.000211644	0.00779803	0.269529	GO:0042805 - GO:ACTININ BINDING , KEGG:HSA05410 - KEGG:HYPERTROPHIC CARDIOMYOPATHY (HCM) , KEGG:HSA05414 - KEGG:DILATED CARDIOMYOPATHY (DCM) ,	TTN:1,PDLIM4:1,CACNA1D:1	0.946389
GO:0030371	GO:TRANSLATION REPRESSOR ACTIVITY	1	1	SAMD4A:1	3.80391e-05	0.00140155	0.27674	NA	NA	0.946389
REACT:1074	REACT:NETRIN MEDIATED REPULSION SIGNALS	1	1	UNC5D:1	3.86413e-05	0.00142374	0.280442	GO:0021859 - GO:PYRAMIDAL NEURON DIFFERENTIATION , GO:2001222 - GO:REGULATION OF NEURON MIGRATION , REACT:1075 - REACT:NETRIN-1 SIGNALING ,	UNC5D:1,NSMF:1,SLIT1:1	0.946389
GO:0048365	GO:RAC GTPASE BINDING	3	3	IQGAP1:1,DOCK7:1,DVL3:1	0.000217575	0.00801657	0.283131	NA	NA	0.946389
GO:1901992	GO:POSITIVE REGULATION OF MITOTIC CELL CYCLE PHASE TRANSITION	2	2	DTL:1,TERT:1	0.000126492	0.00466062	0.292461	GO:1901989 - GO:POSITIVE REGULATION OF CELL CYCLE PHASE TRANSITION ,	DTL:1,TERT:1	0.946389
REACT:220	REACT:COPI-MEDIATED ANTEROGRADE TRANSPORT	3	3	ANK1:1,COPB1:1,ARFGAP2:1	0.000222705	0.00820558	0.294944	NA	NA	0.946389
GO:0030742	GO:GTP-DEPENDENT PROTEIN BINDING	1	1	EEA1:1	4.10954e-05	0.00151417	0.295338	GO:0005545 - GO:1-PHOSPHATIDYLINOSITOL BINDING , GO:0039694 - GO:VIRAL RNA GENOME REPLICATION , BIOC:136 - BIOC:PTDINS_PATHWAY , GO:0045022 - GO:EARLY ENDOSOME TO LATE ENDOSOME TRANSPORT , REACT:1801 - REACT:TOLL LIKE RECEPTOR 9 (TLR9) CASCADE , GO:0098927 - GO:VESICLE-MEDIATED TRANSPORT BETWEEN ENDOSOMAL COMPARTMENTS ,	EEA1:1,ATF2:1	0.946389
REACT:139	REACT:APOPTOTIC CLEAVAGE OF CELLULAR PROTEINS	2	2	DSP:1,PLEC:1	0.000130183	0.0047966	0.303999	REACT:140 - REACT:APOPTOTIC EXECUTION PHASE ,	DSP:1,PLEC:1	0.946389
NCI:174	NCI:RAC1 SIGNALING PATHWAY	2	2	IQGAP1:1,ATF2:1	0.000131667	0.00485127	0.308628	NCI:38 - NCI:CDC42 SIGNALING EVENTS ,	IQGAP1:1,ATF2:1	0.946389
GO:0048008	GO:PLATELET-DERIVED GROWTH FACTOR RECEPTOR SIGNALING PATHWAY	2	2	IQGAP1:1,ZFAND5:1	0.000132199	0.0048709	0.310289	NA	NA	0.946389
GO:1901016	GO:REGULATION OF POTASSIUM ION TRANSMEMBRANE TRANSPORTER ACTIVITY	2	2	KCNG1:1,CACNA1D:1	0.000132783	0.00489239	0.312107	GO:1901379 - GO:REGULATION OF POTASSIUM ION TRANSMEMBRANE TRANSPORT , GO:0043266 - GO:REGULATION OF POTASSIUM ION TRANSPORT ,	KCNG1:1,CACNA1D:1	0.946389
GO:0001106	GO:RNA POLYMERASE II TRANSCRIPTION COREPRESSOR ACTIVITY	1	1	TCERG1:1	4.41809e-05	0.00162785	0.313631	GO:0001103 - GO:RNA POLYMERASE II REPRESSING TRANSCRIPTION FACTOR BINDING , GO:0070064 - GO:PROLINE-RICH REGION BINDING , GO:0001191 - GO:TRANSCRIPTIONAL REPRESSOR ACTIVITY, RNA POLYMERASE II TRANSCRIPTION FACTOR BINDING , GO:0070491 - GO:REPRESSING TRANSCRIPTION FACTOR BINDING ,	TCERG1:1	0.946389
GO:0002260	GO:LYMPHOCYTE HOMEOSTASIS	2	2	JAK3:1,DOCK10:1	0.000137193	0.00505488	0.325814	GO:0002315 - GO:MARGINAL ZONE B CELL DIFFERENTIATION , GO:0001776 - GO:LEUKOCYTE HOMEOSTASIS , GO:0002313 - GO:MATURE B CELL DIFFERENTIATION INVOLVED IN IMMUNE RESPONSE , GO:0002335 - GO:MATURE B CELL DIFFERENTIATION , GO:0001782 - GO:B CELL HOMEOSTASIS , GO:0002312 - GO:B CELL ACTIVATION INVOLVED IN IMMUNE RESPONSE , GO:0060997 - GO:DENDRITIC SPINE MORPHOGENESIS , GO:0097061 - GO:DENDRITIC SPINE…	DOCK10:1,JAK3:1	0.946389
GO:0045778	GO:POSITIVE REGULATION OF OSSIFICATION	2	2	WNT5A:1,PDLIM7:1	0.000141967	0.0052308	0.340573	NA	NA	0.946389
GO:0014704	GO:INTERCALATED DISC	2	2	SLC9A1:1,DSP:1	0.00014308	0.00527181	0.343999	GO:0044291 - GO:CELL-CELL CONTACT ZONE , GO:0098900 - GO:REGULATION OF ACTION POTENTIAL , GO:0055117 - GO:REGULATION OF CARDIAC MUSCLE CONTRACTION , GO:0006942 - GO:REGULATION OF STRIATED MUSCLE CONTRACTION ,	SLC9A1:1,DSP:1	0.946389
GO:0071565	GO:NBAF COMPLEX	1	1	DPF3:1	4.95898e-05	0.00182714	0.344565	GO:1904949 - GO:ATPASE COMPLEX , GO:0070603 - GO:SWI/SNF SUPERFAMILY-TYPE COMPLEX ,	DPF3:1,SLC9A1:1	0.946389
GO:0035305	GO:NEGATIVE REGULATION OF DEPHOSPHORYLATION	2	2	LMTK3:1,IQGAP1:1	0.000145163	0.00534853	0.350394	GO:0010923 - GO:NEGATIVE REGULATION OF PHOSPHATASE ACTIVITY ,	LMTK3:1	0.946389
BIOC:117	BIOC:ETS_PATHWAY	1	1	RBL2:1	5.126e-05	0.00188868	0.353833	GO:0043550 - GO:REGULATION OF LIPID KINASE ACTIVITY ,	RBL2:1	0.946389
REACT:1404	REACT:REGULATION OF PTEN GENE TRANSCRIPTION	2	2	ATN1:1,ATF2:1	0.000146809	0.00540919	0.355435	NA	NA	0.946389
REACT:1437	REACT:REGULATION OF INSULIN SECRETION	2	2	IQGAP1:1,CACNA1D:1	0.00014731	0.00542767	0.356968	NA	NA	0.946389
KEGG:HSA04260	KEGG:CARDIAC MUSCLE CONTRACTION	2	2	SLC9A1:1,CACNA1D:1	0.000148264	0.0054628	0.359879	GO:0030315 - GO:T-TUBULE ,	SLC9A1:1,CACNA1D:1	0.946389
GO:0031624	GO:UBIQUITIN CONJUGATING ENZYME BINDING	1	1	ZMYM2:1	5.35397e-05	0.00197268	0.366274	GO:0044390 - GO:UBIQUITIN-LIKE PROTEIN CONJUGATING ENZYME BINDING , REACT:1620 - REACT:SIGNALING BY CYTOSOLIC FGFR1 FUSION MUTANTS , REACT:545 - REACT:FGFR1 MUTANT RECEPTOR ACTIVATION , REACT:1568 - REACT:SIGNALING BY FGFR1 IN DISEASE , GO:0016605 - GO:PML BODY , REACT:1565 - REACT:SIGNALING BY FGFR IN DISEASE ,	ZMYM2:1,TERT:1	0.946389
GO:0090630	GO:ACTIVATION OF GTPASE ACTIVITY	2	2	DOCK7:1,WNT5A:1	0.000153493	0.00565546	0.375754	NA	NA	0.946389
GO:0006835	GO:DICARBOXYLIC ACID TRANSPORT	2	2	SLC26A9:1,KCNJ10:1	0.000155105	0.00571487	0.380617	NA	NA	0.946389
REACT:212	REACT:CDO IN MYOGENESIS	1	1	CDH4:1	5.81302e-05	0.00214182	0.390606	REACT:1021 - REACT:MYOGENESIS , GO:0030516 - GO:REGULATION OF AXON EXTENSION , GO:0007157 - GO:HETEROPHILIC CELL-CELL ADHESION VIA PLASMA MEMBRANE CELL ADHESION MOLECULES , GO:0045773 - GO:POSITIVE REGULATION OF AXON EXTENSION , GO:0061387 - GO:REGULATION OF EXTENT OF CELL GROWTH , GO:0050772 - GO:POSITIVE REGULATION OF AXONOGENESIS ,	CDH4:1,WNT5A:1	0.946389
GO:0060415	GO:MUSCLE TISSUE MORPHOGENESIS	4	4	TTN:1,FZD1:1,DSP:1,WNT5A:1	0.000380008	0.0140014	0.405479	GO:0048644 - GO:MUSCLE ORGAN MORPHOGENESIS , GO:0055008 - GO:CARDIAC MUSCLE TISSUE MORPHOGENESIS ,	TTN:1,FZD1:1,DSP:1,WNT5A:1	0.946389
NCI:95	NCI:FOXA1 TRANSCRIPTION FACTOR NETWORK	1	1	PRDM15:1	6.18626e-05	0.00227933	0.409701	NA	NA	0.946389
GO:0008344	GO:ADULT LOCOMOTORY BEHAVIOR	2	2	DNM1:1,KCNJ10:1	0.000171848	0.00633178	0.430091	NA	NA	0.946389
GO:0007004	GO:TELOMERE MAINTENANCE VIA TELOMERASE	2	2	TERT:1,TNKS1BP1:1	0.000173153	0.00637984	0.43386	GO:0006278 - GO:RNA-DEPENDENT DNA BIOSYNTHETIC PROCESS ,	TERT:1,TNKS1BP1:1	0.946389
GO:0070936	GO:PROTEIN K48-LINKED UBIQUITINATION	1	1	RNF187:1	6.87116e-05	0.00253169	0.443207	GO:0051865 - GO:PROTEIN AUTOUBIQUITINATION ,	RNF187:1	0.946389
REACT:291	REACT:CIRCADIAN CLOCK	2	2	NFIL3:1,ATF2:1	0.000184608	0.00680191	0.466366	NA	NA	0.946389
GO:0005518	GO:COLLAGEN BINDING	1	1	MRC2:1	7.94892e-05	0.00292879	0.492137	NA	NA	0.946389
GO:0030117	GO:MEMBRANE COAT	2	2	DNM1:1,COPB1:1	0.000195771	0.00721321	0.49696	GO:0048475 - GO:COATED MEMBRANE ,	DNM1:1,COPB1:1	0.946389
GO:0016460	GO:MYOSIN II COMPLEX	2	2	TTN:1,SHROOM1:1	0.000197743	0.00728586	0.502248	GO:0016459 - GO:MYOSIN COMPLEX , GO:0031433 - GO:TELETHONIN BINDING , GO:0030240 - GO:SKELETAL MUSCLE THIN FILAMENT ASSEMBLY , GO:0071688 - GO:STRIATED MUSCLE MYOSIN THICK FILAMENT ASSEMBLY , GO:0048739 - GO:CARDIAC MUSCLE FIBER DEVELOPMENT , GO:0005859 - GO:MUSCLE MYOSIN COMPLEX , GO:0014866 - GO:SKELETAL MYOFIBRIL ASSEMBLY , GO:0031033 - GO:MYOSIN FILAMENT ORGANIZATION , GO:0031034 - GO:MYOSIN …	TTN:1,SHROOM1:1	0.946389
GO:0031430	GO:M BAND	2	2	TTN:1,ANK1:1	0.000200715	0.00739536	0.51015	GO:0031672 - GO:A BAND ,	TTN:1,ANK1:1	0.946389
GO:0000381	GO:REGULATION OF ALTERNATIVE MRNA SPLICING, VIA SPLICEOSOME	1	1	SRRM4:1	8.63387e-05	0.00318116	0.520983	GO:0000380 - GO:ALTERNATIVE MRNA SPLICING, VIA SPLICEOSOME , GO:0048024 - GO:REGULATION OF MRNA SPLICING, VIA SPLICEOSOME ,	SRRM4:1	0.946389
GO:0017112	GO:RAB GUANYL-NUCLEOTIDE EXCHANGE FACTOR ACTIVITY	1	1	ST5:1	0.000103286	0.0038056	0.585536	REACT:1289 - REACT:RAB GEFS EXCHANGE GTP FOR GDP ON RABS ,	ST5:1	0.946389
REACT:1524	REACT:SUMOYLATION OF DNA DAMAGE RESPONSE AND REPAIR PROTEINS	2	2	RANBP2:1,HERC2:1	0.000235112	0.00866272	0.595467	NA	NA	0.946389
GO:0035994	GO:RESPONSE TO MUSCLE STRETCH	2	2	TTN:1,SLC9A1:1	0.000237647	0.00875613	0.601298	NA	NA	0.946389
GO:0030071	GO:REGULATION OF MITOTIC METAPHASE/ANAPHASE TRANSITION	1	1	HECW2:1	0.000112111	0.00413075	0.615642	GO:1902099 - GO:REGULATION OF METAPHASE/ANAPHASE TRANSITION OF CELL CYCLE , GO:0007091 - GO:METAPHASE/ANAPHASE TRANSITION OF MITOTIC CELL CYCLE , GO:0010965 - GO:REGULATION OF MITOTIC SISTER CHROMATID SEPARATION , GO:0044784 - GO:METAPHASE/ANAPHASE TRANSITION OF CELL CYCLE , GO:0051306 - GO:MITOTIC SISTER CHROMATID SEPARATION , GO:1905818 - GO:REGULATION OF CHROMOSOME SEPARATION , GO:0033047 - GO…	HECW2:1	0.946389
GO:0005776	GO:AUTOPHAGOSOME	1	1	PEG3:1	0.000128605	0.00473847	0.666191	NA	NA	0.946389
GO:0008307	GO:STRUCTURAL CONSTITUENT OF MUSCLE	2	2	TTN:1,PLEC:1	0.000276993	0.0102059	0.683755	NA	NA	0.946389
GO:0046847	GO:FILOPODIUM ASSEMBLY	1	1	FGD5:1	0.000147673	0.00544101	0.716433	GO:0032587 - GO:RUFFLE MEMBRANE ,	FGD5:1	0.946389
GO:0000012	GO:SINGLE STRAND BREAK REPAIR	0	0	:	1.39157e-05	0.000512725	1	NA	NA	0.946389
GO:0000018	GO:REGULATION OF DNA RECOMBINATION	0	0	:	0.000108368	0.00399283	1	NA	NA	0.946389
GO:0000022	GO:MITOTIC SPINDLE ELONGATION	0	0	:	2.78259e-05	0.00102525	1	NA	NA	0.946389
GO:0000027	GO:RIBOSOMAL LARGE SUBUNIT ASSEMBLY	0	0	:	5.30533e-05	0.00195475	1	NA	NA	0.946389
GO:0000028	GO:RIBOSOMAL SMALL SUBUNIT ASSEMBLY	0	0	:	1.1157e-05	0.000411079	1	NA	NA	0.946389
GO:0000038	GO:VERY LONG-CHAIN FATTY ACID METABOLIC PROCESS	0	0	:	2.44016e-05	0.000899081	1	NA	NA	0.946389
GO:0000042	GO:PROTEIN TARGETING TO GOLGI	0	0	:	2.31672e-05	0.000853598	1	NA	NA	0.946389
GO:0000050	GO:UREA CYCLE	0	0	:	9.0685e-06	0.00033413	1	NA	NA	0.946389
GO:0000052	GO:CITRULLINE METABOLIC PROCESS	0	0	:	1.46928e-05	0.000541358	1	NA	NA	0.946389
GO:0000054	GO:RIBOSOMAL SUBUNIT EXPORT FROM NUCLEUS	0	0	:	1.9114e-05	0.000704257	1	NA	NA	0.946389
GO:0000055	GO:RIBOSOMAL LARGE SUBUNIT EXPORT FROM NUCLEUS	0	0	:	1.24927e-05	0.000460294	1	NA	NA	0.946389
GO:0000056	GO:RIBOSOMAL SMALL SUBUNIT EXPORT FROM NUCLEUS	0	0	:	1.01843e-05	0.000375243	1	NA	NA	0.946389
GO:0000060	GO:PROTEIN IMPORT INTO NUCLEUS, TRANSLOCATION	0	0	:	8.69139e-05	0.00320235	1	NA	NA	0.946389
GO:0000076	GO:DNA REPLICATION CHECKPOINT	0	0	:	1.74858e-05	0.000644266	1	NA	NA	0.946389
GO:0000096	GO:SULFUR AMINO ACID METABOLIC PROCESS	0	0	:	2.54469e-05	0.000937593	1	NA	NA	0.946389
GO:0000097	GO:SULFUR AMINO ACID BIOSYNTHETIC PROCESS	0	0	:	6.0759e-06	0.000223867	1	NA	NA	0.946389
GO:0000098	GO:SULFUR AMINO ACID CATABOLIC PROCESS	0	0	:	2.25907e-06	8.32358e-05	1	NA	NA	0.946389
GO:0000132	GO:ESTABLISHMENT OF MITOTIC SPINDLE ORIENTATION	0	0	:	4.43051e-05	0.00163243	1	NA	NA	0.946389
GO:0000154	GO:RRNA MODIFICATION	0	0	:	2.96463e-05	0.00109232	1	NA	NA	0.946389
GO:0000160	GO:PHOSPHORELAY SIGNAL TRANSDUCTION SYSTEM	0	0	:	2.60305e-05	0.000959095	1	NA	NA	0.946389
GO:0000183	GO:CHROMATIN SILENCING AT RDNA	0	0	:	2.37469e-05	0.000874957	1	NA	NA	0.946389
GO:0000185	GO:ACTIVATION OF MAPKKK ACTIVITY	0	0	:	6.36947e-05	0.00234684	1	NA	NA	0.946389
GO:0000186	GO:ACTIVATION OF MAPKK ACTIVITY	0	0	:	0.000151015	0.00556416	1	NA	NA	0.946389
GO:0000188	GO:INACTIVATION OF MAPK ACTIVITY	0	0	:	1.74406e-05	0.000642599	1	NA	NA	0.946389
GO:0000212	GO:MEIOTIC SPINDLE ORGANIZATION	0	0	:	4.05143e-05	0.00149276	1	NA	NA	0.946389
GO:0000244	GO:SPLICEOSOMAL TRI-SNRNP COMPLEX ASSEMBLY	0	0	:	2.75621e-05	0.00101553	1	NA	NA	0.946389
GO:0000245	GO:SPLICEOSOMAL COMPLEX ASSEMBLY	0	0	:	0.000136767	0.00503921	1	NA	NA	0.946389
GO:0000271	GO:POLYSACCHARIDE BIOSYNTHETIC PROCESS	0	0	:	8.83751e-05	0.00325619	1	NA	NA	0.946389
GO:0000272	GO:POLYSACCHARIDE CATABOLIC PROCESS	0	0	:	1.62505e-05	0.000598753	1	NA	NA	0.946389
GO:0000290	GO:DEADENYLATION-DEPENDENT DECAPPING OF NUCLEAR-TRANSCRIBED MRNA	0	0	:	1.39626e-05	0.000514455	1	NA	NA	0.946389
GO:0000291	GO:NUCLEAR-TRANSCRIBED MRNA CATABOLIC PROCESS, EXONUCLEOLYTIC	0	0	:	3.87241e-05	0.00142679	1	NA	NA	0.946389
GO:0000301	GO:RETROGRADE TRANSPORT, VESICLE RECYCLING WITHIN GOLGI	0	0	:	3.43e-05	0.00126379	1	NA	NA	0.946389
GO:0000303	GO:RESPONSE TO SUPEROXIDE	0	0	:	2.74958e-05	0.00101309	1	NA	NA	0.946389
GO:0000305	GO:RESPONSE TO OXYGEN RADICAL	0	0	:	2.74958e-05	0.00101309	1	NA	NA	0.946389
GO:0000338	GO:PROTEIN DENEDDYLATION	0	0	:	1.97381e-05	0.000727252	1	NA	NA	0.946389
GO:0000387	GO:SPLICEOSOMAL SNRNP ASSEMBLY	0	0	:	4.77376e-05	0.0017589	1	NA	NA	0.946389
GO:0000389	GO:MRNA 3'-SPLICE SITE RECOGNITION	0	0	:	1.24166e-05	0.000457491	1	NA	NA	0.946389
GO:0000395	GO:MRNA 5'-SPLICE SITE RECOGNITION	0	0	:	1.20456e-05	0.00044382	1	NA	NA	0.946389
GO:0000422	GO:AUTOPHAGY OF MITOCHONDRION	0	0	:	0.000157884	0.00581725	1	NA	NA	0.946389
GO:0000423	GO:MITOPHAGY	0	0	:	3.09924e-05	0.00114192	1	NA	NA	0.946389
GO:0000447	GO:ENDONUCLEOLYTIC CLEAVAGE IN ITS1 TO SEPARATE SSU-RRNA FROM 5.8S RRNA AND LSU-RRNA FROM TRICISTRONIC RRNA TRANSCRIPT (SSU-RRNA, 5.8S RRNA, LSU-RRNA)	0	0	:	3.55467e-06	0.000130972	1	NA	NA	0.946389
GO:0000460	GO:MATURATION OF 5.8S RRNA	0	0	:	2.39424e-05	0.00088216	1	NA	NA	0.946389
GO:0000462	GO:MATURATION OF SSU-RRNA FROM TRICISTRONIC RRNA TRANSCRIPT (SSU-RRNA, 5.8S RRNA, LSU-RRNA)	0	0	:	4.27085e-05	0.0015736	1	NA	NA	0.946389
GO:0000463	GO:MATURATION OF LSU-RRNA FROM TRICISTRONIC RRNA TRANSCRIPT (SSU-RRNA, 5.8S RRNA, LSU-RRNA)	0	0	:	1.36941e-05	0.000504561	1	NA	NA	0.946389
GO:0000466	GO:MATURATION OF 5.8S RRNA FROM TRICISTRONIC RRNA TRANSCRIPT (SSU-RRNA, 5.8S RRNA, LSU-RRNA)	0	0	:	1.21262e-05	0.000446789	1	NA	NA	0.946389
GO:0000469	GO:CLEAVAGE INVOLVED IN RRNA PROCESSING	0	0	:	1.262e-05	0.000464985	1	NA	NA	0.946389
GO:0000470	GO:MATURATION OF LSU-RRNA	0	0	:	2.6244e-05	0.000966963	1	NA	NA	0.946389
GO:0000478	GO:ENDONUCLEOLYTIC CLEAVAGE INVOLVED IN RRNA PROCESSING	0	0	:	1.262e-05	0.000464985	1	NA	NA	0.946389
GO:0000479	GO:ENDONUCLEOLYTIC CLEAVAGE OF TRICISTRONIC RRNA TRANSCRIPT (SSU-RRNA, 5.8S RRNA, LSU-RRNA)	0	0	:	9.82641e-06	0.000362055	1	NA	NA	0.946389
GO:0000491	GO:SMALL NUCLEOLAR RIBONUCLEOPROTEIN COMPLEX ASSEMBLY	0	0	:	8.73884e-06	0.000321983	1	NA	NA	0.946389
GO:0000492	GO:BOX C/D SNORNP ASSEMBLY	0	0	:	5.93006e-06	0.000218494	1	NA	NA	0.946389
GO:0000712	GO:RESOLUTION OF MEIOTIC RECOMBINATION INTERMEDIATES	0	0	:	1.52025e-05	0.000560138	1	NA	NA	0.946389
GO:0000715	GO:NUCLEOTIDE-EXCISION REPAIR, DNA DAMAGE RECOGNITION	0	0	:	5.18207e-05	0.00190934	1	NA	NA	0.946389
GO:0000717	GO:NUCLEOTIDE-EXCISION REPAIR, DNA DUPLEX UNWINDING	0	0	:	3.41191e-05	0.00125712	1	NA	NA	0.946389
GO:0000722	GO:TELOMERE MAINTENANCE VIA RECOMBINATION	0	0	:	1.34061e-05	0.000493949	1	NA	NA	0.946389
GO:0000729	GO:DNA DOUBLE-STRAND BREAK PROCESSING	0	0	:	1.00612e-05	0.000370707	1	NA	NA	0.946389
GO:0000732	GO:STRAND DISPLACEMENT	0	0	:	4.19472e-06	0.000154555	1	NA	NA	0.946389
GO:0000733	GO:DNA STRAND RENATURATION	0	0	:	9.09151e-06	0.000334978	1	NA	NA	0.946389
GO:0000737	GO:DNA CATABOLIC PROCESS, ENDONUCLEOLYTIC	0	0	:	3.95775e-05	0.00145824	1	NA	NA	0.946389
GO:0000768	GO:SYNCYTIUM FORMATION BY PLASMA MEMBRANE FUSION	0	0	:	8.15733e-05	0.00300558	1	NA	NA	0.946389
GO:0000820	GO:REGULATION OF GLUTAMINE FAMILY AMINO ACID METABOLIC PROCESS	0	0	:	9.36436e-06	0.000345031	1	NA	NA	0.946389
GO:0000920	GO:CELL SEPARATION AFTER CYTOKINESIS	0	0	:	1.20014e-05	0.000442194	1	NA	NA	0.946389
GO:0000959	GO:MITOCHONDRIAL RNA METABOLIC PROCESS	0	0	:	2.30905e-05	0.00085077	1	NA	NA	0.946389
GO:0000972	GO:TRANSCRIPTION-DEPENDENT TETHERING OF RNA POLYMERASE II GENE DNA AT NUCLEAR PERIPHERY	0	0	:	2.62993e-05	0.000969001	1	NA	NA	0.946389
GO:0001302	GO:REPLICATIVE CELL AGING	0	0	:	6.175e-06	0.000227518	1	NA	NA	0.946389
GO:0001325	GO:FORMATION OF EXTRACHROMOSOMAL CIRCULAR DNA	0	0	:	1.25866e-05	0.000463754	1	NA	NA	0.946389
GO:0001510	GO:RNA METHYLATION	0	0	:	4.006e-05	0.00147602	1	NA	NA	0.946389
GO:0001514	GO:SELENOCYSTEINE INCORPORATION	0	0	:	8.63554e-06	0.000318177	1	NA	NA	0.946389
GO:0001516	GO:PROSTAGLANDIN BIOSYNTHETIC PROCESS	0	0	:	1.45145e-05	0.00053479	1	NA	NA	0.946389
GO:0001522	GO:PSEUDOURIDINE SYNTHESIS	0	0	:	1.02585e-05	0.000377977	1	NA	NA	0.946389
GO:0001523	GO:RETINOID METABOLIC PROCESS	0	0	:	0.000109086	0.00401928	1	NA	NA	0.946389
GO:0001539	GO:CILIUM OR FLAGELLUM-DEPENDENT CELL MOTILITY	0	0	:	4.01265e-06	0.000147846	1	NA	NA	0.946389
GO:0001541	GO:OVARIAN FOLLICLE DEVELOPMENT	0	0	:	5.88271e-05	0.00216749	1	NA	NA	0.946389
GO:0001542	GO:OVULATION FROM OVARIAN FOLLICLE	0	0	:	1.02348e-05	0.000377102	1	NA	NA	0.946389
GO:0001547	GO:ANTRAL OVARIAN FOLLICLE GROWTH	0	0	:	6.7064e-06	0.000247098	1	NA	NA	0.946389
GO:0001553	GO:LUTEINIZATION	0	0	:	1.35415e-05	0.000498938	1	NA	NA	0.946389
GO:0001556	GO:OOCYTE MATURATION	0	0	:	2.70657e-05	0.000997239	1	NA	NA	0.946389
GO:0001562	GO:RESPONSE TO PROTOZOAN	0	0	:	3.49248e-05	0.00128681	1	NA	NA	0.946389
GO:0001569	GO:BRANCHING INVOLVED IN BLOOD VESSEL MORPHOGENESIS	0	0	:	6.8056e-05	0.00250753	1	NA	NA	0.946389
GO:0001573	GO:GANGLIOSIDE METABOLIC PROCESS	0	0	:	5.82805e-06	0.000214735	1	NA	NA	0.946389
GO:0001574	GO:GANGLIOSIDE BIOSYNTHETIC PROCESS	0	0	:	3.54108e-06	0.000130471	1	NA	NA	0.946389
GO:0001578	GO:MICROTUBULE BUNDLE FORMATION	0	0	:	8.08223e-05	0.00297791	1	NA	NA	0.946389
GO:0001580	GO:DETECTION OF CHEMICAL STIMULUS INVOLVED IN SENSORY PERCEPTION OF BITTER TASTE	0	0	:	6.05885e-06	0.000223239	1	NA	NA	0.946389
GO:0001657	GO:URETERIC BUD DEVELOPMENT	0	0	:	0.000168697	0.00621567	1	NA	NA	0.946389
GO:0001658	GO:BRANCHING INVOLVED IN URETERIC BUD MORPHOGENESIS	0	0	:	0.000111115	0.00409405	1	NA	NA	0.946389
GO:0001660	GO:FEVER GENERATION	0	0	:	1.22035e-05	0.000449638	1	NA	NA	0.946389
GO:0001662	GO:BEHAVIORAL FEAR RESPONSE	0	0	:	5.85695e-05	0.002158	1	NA	NA	0.946389
GO:0001672	GO:REGULATION OF CHROMATIN ASSEMBLY OR DISASSEMBLY	0	0	:	3.71192e-05	0.00136766	1	NA	NA	0.946389
GO:0001675	GO:ACROSOME ASSEMBLY	0	0	:	2.41702e-05	0.000890554	1	NA	NA	0.946389
GO:0001682	GO:TRNA 5'-LEADER REMOVAL	0	0	:	4.56962e-06	0.000168368	1	NA	NA	0.946389
GO:0001696	GO:GASTRIC ACID SECRETION	0	0	:	7.19002e-06	0.000264917	1	NA	NA	0.946389
GO:0001706	GO:ENDODERM FORMATION	0	0	:	0.000170477	0.00628123	1	NA	NA	0.946389
GO:0001708	GO:CELL FATE SPECIFICATION	0	0	:	0.000118591	0.0043695	1	NA	NA	0.946389
GO:0001709	GO:CELL FATE DETERMINATION	0	0	:	7.44944e-05	0.00274476	1	NA	NA	0.946389
GO:0001710	GO:MESODERMAL CELL FATE COMMITMENT	0	0	:	2.54823e-05	0.000938899	1	NA	NA	0.946389
GO:0001711	GO:ENDODERMAL CELL FATE COMMITMENT	0	0	:	2.83916e-05	0.00104609	1	NA	NA	0.946389
GO:0001714	GO:ENDODERMAL CELL FATE SPECIFICATION	0	0	:	8.20717e-06	0.000302394	1	NA	NA	0.946389
GO:0001731	GO:FORMATION OF TRANSLATION PREINITIATION COMPLEX	0	0	:	1.17539e-05	0.000433074	1	NA	NA	0.946389
GO:0001755	GO:NEURAL CREST CELL MIGRATION	0	0	:	8.16864e-05	0.00300974	1	NA	NA	0.946389
GO:0001759	GO:ORGAN INDUCTION	0	0	:	2.28394e-05	0.000841519	1	NA	NA	0.946389
GO:0001766	GO:MEMBRANE RAFT POLARIZATION	0	0	:	2.05453e-05	0.000756996	1	NA	NA	0.946389
GO:0001767	GO:ESTABLISHMENT OF LYMPHOCYTE POLARITY	0	0	:	3.3149e-05	0.00122138	1	NA	NA	0.946389
GO:0001768	GO:ESTABLISHMENT OF T CELL POLARITY	0	0	:	2.87931e-05	0.00106089	1	NA	NA	0.946389
GO:0001771	GO:IMMUNOLOGICAL SYNAPSE FORMATION	0	0	:	3.92813e-05	0.00144732	1	NA	NA	0.946389
GO:0001773	GO:MYELOID DENDRITIC CELL ACTIVATION	0	0	:	4.60817e-05	0.00169789	1	NA	NA	0.946389
GO:0001774	GO:MICROGLIAL CELL ACTIVATION	0	0	:	9.55168e-06	0.000351933	1	NA	NA	0.946389
GO:0001778	GO:PLASMA MEMBRANE REPAIR	0	0	:	3.19967e-06	0.000117892	1	NA	NA	0.946389
GO:0001780	GO:NEUTROPHIL HOMEOSTASIS	0	0	:	2.7457e-05	0.00101166	1	NA	NA	0.946389
GO:0001781	GO:NEUTROPHIL APOPTOTIC PROCESS	0	0	:	1.56529e-05	0.000576734	1	NA	NA	0.946389
GO:0001783	GO:B CELL APOPTOTIC PROCESS	0	0	:	3.84674e-05	0.00141734	1	NA	NA	0.946389
GO:0001787	GO:NATURAL KILLER CELL PROLIFERATION	0	0	:	1.43775e-05	0.00052974	1	NA	NA	0.946389
GO:0001820	GO:SEROTONIN SECRETION	0	0	:	1.18192e-05	0.000435481	1	NA	NA	0.946389
GO:0001821	GO:HISTAMINE SECRETION	0	0	:	9.78816e-06	0.000360646	1	NA	NA	0.946389
GO:0001826	GO:INNER CELL MASS CELL DIFFERENTIATION	0	0	:	1.74167e-05	0.000641719	1	NA	NA	0.946389
GO:0001832	GO:BLASTOCYST GROWTH	0	0	:	2.28855e-05	0.000843218	1	NA	NA	0.946389
GO:0001833	GO:INNER CELL MASS CELL PROLIFERATION	0	0	:	1.43796e-05	0.000529819	1	NA	NA	0.946389
GO:0001836	GO:RELEASE OF CYTOCHROME C FROM MITOCHONDRIA	0	0	:	4.84946e-05	0.00178679	1	NA	NA	0.946389
GO:0001839	GO:NEURAL PLATE MORPHOGENESIS	0	0	:	1.41654e-05	0.000521927	1	NA	NA	0.946389
GO:0001840	GO:NEURAL PLATE DEVELOPMENT	0	0	:	2.30347e-05	0.000848715	1	NA	NA	0.946389
GO:0001842	GO:NEURAL FOLD FORMATION	0	0	:	9.03056e-06	0.000332732	1	NA	NA	0.946389
GO:0001845	GO:PHAGOLYSOSOME ASSEMBLY	0	0	:	4.38033e-06	0.000161394	1	NA	NA	0.946389
GO:0001866	GO:NK T CELL PROLIFERATION	0	0	:	4.84706e-06	0.00017859	1	NA	NA	0.946389
GO:0001867	GO:COMPLEMENT ACTIVATION, LECTIN PATHWAY	0	0	:	3.34623e-06	0.000123292	1	NA	NA	0.946389
GO:0001878	GO:RESPONSE TO YEAST	0	0	:	3.30896e-06	0.000121919	1	NA	NA	0.946389
GO:0001885	GO:ENDOTHELIAL CELL DEVELOPMENT	0	0	:	0.000104483	0.00384969	1	NA	NA	0.946389
GO:0001886	GO:ENDOTHELIAL CELL MORPHOGENESIS	0	0	:	7.51802e-06	0.000277002	1	NA	NA	0.946389
GO:0001895	GO:RETINA HOMEOSTASIS	0	0	:	2.14861e-05	0.000791657	1	NA	NA	0.946389
GO:0001909	GO:LEUKOCYTE MEDIATED CYTOTOXICITY	0	0	:	9.60355e-05	0.00353844	1	NA	NA	0.946389
GO:0001910	GO:REGULATION OF LEUKOCYTE MEDIATED CYTOTOXICITY	0	0	:	6.07143e-05	0.00223703	1	NA	NA	0.946389
GO:0001911	GO:NEGATIVE REGULATION OF LEUKOCYTE MEDIATED CYTOTOXICITY	0	0	:	2.25328e-05	0.000830225	1	NA	NA	0.946389
GO:0001912	GO:POSITIVE REGULATION OF LEUKOCYTE MEDIATED CYTOTOXICITY	0	0	:	3.76745e-05	0.00138812	1	NA	NA	0.946389
GO:0001913	GO:T CELL MEDIATED CYTOTOXICITY	0	0	:	2.50688e-05	0.000923661	1	NA	NA	0.946389
GO:0001914	GO:REGULATION OF T CELL MEDIATED CYTOTOXICITY	0	0	:	2.50688e-05	0.000923661	1	NA	NA	0.946389
GO:0001915	GO:NEGATIVE REGULATION OF T CELL MEDIATED CYTOTOXICITY	0	0	:	1.72784e-05	0.000636625	1	NA	NA	0.946389
GO:0001916	GO:POSITIVE REGULATION OF T CELL MEDIATED CYTOTOXICITY	0	0	:	7.79036e-06	0.000287037	1	NA	NA	0.946389
GO:0001919	GO:REGULATION OF RECEPTOR RECYCLING	0	0	:	3.771e-05	0.00138943	1	NA	NA	0.946389
GO:0001921	GO:POSITIVE REGULATION OF RECEPTOR RECYCLING	0	0	:	3.0886e-05	0.001138	1	NA	NA	0.946389
GO:0001937	GO:NEGATIVE REGULATION OF ENDOTHELIAL CELL PROLIFERATION	0	0	:	5.36296e-05	0.00197599	1	NA	NA	0.946389
GO:0001941	GO:POSTSYNAPTIC MEMBRANE ORGANIZATION	0	0	:	8.13469e-05	0.00299724	1	NA	NA	0.946389
GO:0001955	GO:BLOOD VESSEL MATURATION	0	0	:	1.49543e-05	0.000550994	1	NA	NA	0.946389
GO:0001956	GO:POSITIVE REGULATION OF NEUROTRANSMITTER SECRETION	0	0	:	2.09698e-05	0.000772636	1	NA	NA	0.946389
GO:0001957	GO:INTRAMEMBRANOUS OSSIFICATION	0	0	:	1.61177e-05	0.000593858	1	NA	NA	0.946389
GO:0001958	GO:ENDOCHONDRAL OSSIFICATION	0	0	:	5.00402e-05	0.00184374	1	NA	NA	0.946389
GO:0001963	GO:SYNAPTIC TRANSMISSION, DOPAMINERGIC	0	0	:	2.55282e-05	0.000940588	1	NA	NA	0.946389
GO:0001964	GO:STARTLE RESPONSE	0	0	:	4.1876e-05	0.00154293	1	NA	NA	0.946389
GO:0001967	GO:SUCKLING BEHAVIOR	0	0	:	3.73704e-05	0.00137692	1	NA	NA	0.946389
GO:0001973	GO:ADENOSINE RECEPTOR SIGNALING PATHWAY	0	0	:	1.77229e-05	0.000653002	1	NA	NA	0.946389
GO:0001976	GO:NEUROLOGICAL SYSTEM PROCESS INVOLVED IN REGULATION OF SYSTEMIC ARTERIAL BLOOD PRESSURE	0	0	:	1.65424e-05	0.000609505	1	NA	NA	0.946389
GO:0001977	GO:RENAL SYSTEM PROCESS INVOLVED IN REGULATION OF BLOOD VOLUME	0	0	:	1.03613e-05	0.000381763	1	NA	NA	0.946389
GO:0001990	GO:REGULATION OF SYSTEMIC ARTERIAL BLOOD PRESSURE BY HORMONE	0	0	:	1.00235e-05	0.000369318	1	NA	NA	0.946389
GO:0001991	GO:REGULATION OF SYSTEMIC ARTERIAL BLOOD PRESSURE BY CIRCULATORY RENIN-ANGIOTENSIN	0	0	:	6.36206e-06	0.000234411	1	NA	NA	0.946389
GO:0001993	GO:REGULATION OF SYSTEMIC ARTERIAL BLOOD PRESSURE BY NOREPINEPHRINE-EPINEPHRINE	0	0	:	4.60766e-06	0.00016977	1	NA	NA	0.946389
GO:0002002	GO:REGULATION OF ANGIOTENSIN LEVELS IN BLOOD	0	0	:	6.36206e-06	0.000234411	1	NA	NA	0.946389
GO:0002003	GO:ANGIOTENSIN MATURATION	0	0	:	3.94231e-06	0.000145255	1	NA	NA	0.946389
GO:0002021	GO:RESPONSE TO DIETARY EXCESS	0	0	:	1.70324e-05	0.000627562	1	NA	NA	0.946389
GO:0002043	GO:BLOOD VESSEL ENDOTHELIAL CELL PROLIFERATION INVOLVED IN SPROUTING ANGIOGENESIS	0	0	:	1.43601e-05	0.000529098	1	NA	NA	0.946389
GO:0002052	GO:POSITIVE REGULATION OF NEUROBLAST PROLIFERATION	0	0	:	3.49498e-05	0.00128773	1	NA	NA	0.946389
GO:0002062	GO:CHONDROCYTE DIFFERENTIATION	0	0	:	0.000157307	0.00579599	1	NA	NA	0.946389
GO:0002063	GO:CHONDROCYTE DEVELOPMENT	0	0	:	7.01824e-05	0.00258588	1	NA	NA	0.946389
GO:0002069	GO:COLUMNAR/CUBOIDAL EPITHELIAL CELL MATURATION	0	0	:	8.50508e-06	0.000313371	1	NA	NA	0.946389
GO:0002070	GO:EPITHELIAL CELL MATURATION	0	0	:	1.74018e-05	0.00064117	1	NA	NA	0.946389
GO:0002076	GO:OSTEOBLAST DEVELOPMENT	0	0	:	4.18834e-05	0.0015432	1	NA	NA	0.946389
GO:0002082	GO:REGULATION OF OXIDATIVE PHOSPHORYLATION	0	0	:	2.03293e-05	0.000749034	1	NA	NA	0.946389
GO:0002084	GO:PROTEIN DEPALMITOYLATION	0	0	:	3.66046e-06	0.00013487	1	NA	NA	0.946389
GO:0002087	GO:REGULATION OF RESPIRATORY GASEOUS EXCHANGE BY NEUROLOGICAL SYSTEM PROCESS	0	0	:	2.76067e-05	0.00101717	1	NA	NA	0.946389
GO:0002090	GO:REGULATION OF RECEPTOR INTERNALIZATION	0	0	:	5.42575e-05	0.00199912	1	NA	NA	0.946389
GO:0002091	GO:NEGATIVE REGULATION OF RECEPTOR INTERNALIZATION	0	0	:	1.19603e-05	0.00044068	1	NA	NA	0.946389
GO:0002092	GO:POSITIVE REGULATION OF RECEPTOR INTERNALIZATION	0	0	:	3.98422e-05	0.00146799	1	NA	NA	0.946389
GO:0002093	GO:AUDITORY RECEPTOR CELL MORPHOGENESIS	0	0	:	1.67793e-05	0.000618234	1	NA	NA	0.946389
GO:0002115	GO:STORE-OPERATED CALCIUM ENTRY	0	0	:	8.01995e-06	0.000295496	1	NA	NA	0.946389
GO:0002118	GO:AGGRESSIVE BEHAVIOR	0	0	:	7.07864e-06	0.000260813	1	NA	NA	0.946389
GO:0002138	GO:RETINOIC ACID BIOSYNTHETIC PROCESS	0	0	:	6.30454e-06	0.000232292	1	NA	NA	0.946389
GO:0002154	GO:THYROID HORMONE MEDIATED SIGNALING PATHWAY	0	0	:	9.39374e-06	0.000346113	1	NA	NA	0.946389
GO:0002158	GO:OSTEOCLAST PROLIFERATION	0	0	:	6.79734e-06	0.000250449	1	NA	NA	0.946389
GO:0002176	GO:MALE GERM CELL PROLIFERATION	0	0	:	2.88746e-06	0.000106389	1	NA	NA	0.946389
GO:0002181	GO:CYTOPLASMIC TRANSLATION	0	0	:	9.95249e-05	0.00366701	1	NA	NA	0.946389
GO:0002182	GO:CYTOPLASMIC TRANSLATIONAL ELONGATION	0	0	:	4.31287e-06	0.000158908	1	NA	NA	0.946389
GO:0002183	GO:CYTOPLASMIC TRANSLATIONAL INITIATION	0	0	:	4.07717e-05	0.00150224	1	NA	NA	0.946389
GO:0002200	GO:SOMATIC DIVERSIFICATION OF IMMUNE RECEPTORS	0	0	:	0.000111311	0.00410128	1	NA	NA	0.946389
GO:0002204	GO:SOMATIC RECOMBINATION OF IMMUNOGLOBULIN GENES INVOLVED IN IMMUNE RESPONSE	0	0	:	7.84277e-05	0.00288968	1	NA	NA	0.946389
GO:0002208	GO:SOMATIC DIVERSIFICATION OF IMMUNOGLOBULINS INVOLVED IN IMMUNE RESPONSE	0	0	:	7.84277e-05	0.00288968	1	NA	NA	0.946389
GO:0002209	GO:BEHAVIORAL DEFENSE RESPONSE	0	0	:	5.85695e-05	0.002158	1	NA	NA	0.946389
GO:0002227	GO:INNATE IMMUNE RESPONSE IN MUCOSA	0	0	:	1.17938e-06	4.34545e-05	1	NA	NA	0.946389
GO:0002228	GO:NATURAL KILLER CELL MEDIATED IMMUNITY	0	0	:	6.94475e-05	0.0025588	1	NA	NA	0.946389
GO:0002230	GO:POSITIVE REGULATION OF DEFENSE RESPONSE TO VIRUS BY HOST	0	0	:	1.86345e-05	0.000686589	1	NA	NA	0.946389
GO:0002246	GO:WOUND HEALING INVOLVED IN INFLAMMATORY RESPONSE	0	0	:	4.72315e-06	0.000174025	1	NA	NA	0.946389
GO:0002248	GO:CONNECTIVE TISSUE REPLACEMENT INVOLVED IN INFLAMMATORY RESPONSE WOUND HEALING	0	0	:	4.72315e-06	0.000174025	1	NA	NA	0.946389
GO:0002249	GO:LYMPHOCYTE ANERGY	0	0	:	1.1144e-05	0.000410604	1	NA	NA	0.946389
GO:0002251	GO:ORGAN OR TISSUE SPECIFIC IMMUNE RESPONSE	0	0	:	1.15361e-05	0.000425048	1	NA	NA	0.946389
GO:0002278	GO:EOSINOPHIL ACTIVATION INVOLVED IN IMMUNE RESPONSE	0	0	:	9.46071e-07	3.48581e-05	1	NA	NA	0.946389
GO:0002279	GO:MAST CELL ACTIVATION INVOLVED IN IMMUNE RESPONSE	0	0	:	5.32468e-05	0.00196188	1	NA	NA	0.946389
GO:0002281	GO:MACROPHAGE ACTIVATION INVOLVED IN IMMUNE RESPONSE	0	0	:	1.13957e-05	0.000419876	1	NA	NA	0.946389
GO:0002291	GO:T CELL ACTIVATION VIA T CELL RECEPTOR CONTACT WITH ANTIGEN BOUND TO MHC MOLECULE ON ANTIGEN PRESENTING CELL	0	0	:	9.02396e-06	0.000332489	1	NA	NA	0.946389
GO:0002295	GO:T-HELPER CELL LINEAGE COMMITMENT	0	0	:	1.71763e-05	0.000632864	1	NA	NA	0.946389
GO:0002318	GO:MYELOID PROGENITOR CELL DIFFERENTIATION	0	0	:	1.36263e-05	0.000502063	1	NA	NA	0.946389
GO:0002320	GO:LYMPHOID PROGENITOR CELL DIFFERENTIATION	0	0	:	5.44955e-05	0.00200789	1	NA	NA	0.946389
GO:0002323	GO:NATURAL KILLER CELL ACTIVATION INVOLVED IN IMMUNE RESPONSE	0	0	:	1.17504e-05	0.000432944	1	NA	NA	0.946389
GO:0002327	GO:IMMATURE B CELL DIFFERENTIATION	0	0	:	2.48134e-05	0.000914254	1	NA	NA	0.946389
GO:0002328	GO:PRO-B CELL DIFFERENTIATION	0	0	:	4.42907e-05	0.0016319	1	NA	NA	0.946389
GO:0002347	GO:RESPONSE TO TUMOR CELL	0	0	:	1.48174e-05	0.00054595	1	NA	NA	0.946389
GO:0002349	GO:HISTAMINE PRODUCTION INVOLVED IN INFLAMMATORY RESPONSE	0	0	:	7.78255e-06	0.000286749	1	NA	NA	0.946389
GO:0002360	GO:T CELL LINEAGE COMMITMENT	0	0	:	4.66395e-05	0.00171844	1	NA	NA	0.946389
GO:0002363	GO:ALPHA-BETA T CELL LINEAGE COMMITMENT	0	0	:	1.91727e-05	0.000706421	1	NA	NA	0.946389
GO:0002369	GO:T CELL CYTOKINE PRODUCTION	0	0	:	4.74505e-05	0.00174832	1	NA	NA	0.946389
GO:0002381	GO:IMMUNOGLOBULIN PRODUCTION INVOLVED IN IMMUNOGLOBULIN MEDIATED IMMUNE RESPONSE	0	0	:	8.50179e-05	0.00313249	1	NA	NA	0.946389
GO:0002385	GO:MUCOSAL IMMUNE RESPONSE	0	0	:	1.08742e-05	0.000400662	1	NA	NA	0.946389
GO:0002407	GO:DENDRITIC CELL CHEMOTAXIS	0	0	:	7.23796e-06	0.000266684	1	NA	NA	0.946389
GO:0002418	GO:IMMUNE RESPONSE TO TUMOR CELL	0	0	:	1.00808e-05	0.000371428	1	NA	NA	0.946389
GO:0002420	GO:NATURAL KILLER CELL MEDIATED CYTOTOXICITY DIRECTED AGAINST TUMOR CELL TARGET	0	0	:	5.28516e-06	0.000194732	1	NA	NA	0.946389
GO:0002423	GO:NATURAL KILLER CELL MEDIATED IMMUNE RESPONSE TO TUMOR CELL	0	0	:	5.28516e-06	0.000194732	1	NA	NA	0.946389
GO:0002430	GO:COMPLEMENT RECEPTOR MEDIATED SIGNALING PATHWAY	0	0	:	1.71096e-06	6.30404e-05	1	NA	NA	0.946389
GO:0002437	GO:INFLAMMATORY RESPONSE TO ANTIGENIC STIMULUS	0	0	:	4.68529e-05	0.0017263	1	NA	NA	0.946389
GO:0002438	GO:ACUTE INFLAMMATORY RESPONSE TO ANTIGENIC STIMULUS	0	0	:	2.01844e-05	0.000743697	1	NA	NA	0.946389
GO:0002441	GO:HISTAMINE SECRETION INVOLVED IN INFLAMMATORY RESPONSE	0	0	:	7.78255e-06	0.000286749	1	NA	NA	0.946389
GO:0002447	GO:EOSINOPHIL MEDIATED IMMUNITY	0	0	:	9.46071e-07	3.48581e-05	1	NA	NA	0.946389
GO:0002448	GO:MAST CELL MEDIATED IMMUNITY	0	0	:	5.32468e-05	0.00196188	1	NA	NA	0.946389
GO:0002456	GO:T CELL MEDIATED IMMUNITY	0	0	:	9.27375e-05	0.00341693	1	NA	NA	0.946389
GO:0002467	GO:GERMINAL CENTER FORMATION	0	0	:	3.29997e-05	0.00121588	1	NA	NA	0.946389
GO:0002468	GO:DENDRITIC CELL ANTIGEN PROCESSING AND PRESENTATION	0	0	:	9.62752e-06	0.000354727	1	NA	NA	0.946389
GO:0002475	GO:ANTIGEN PROCESSING AND PRESENTATION VIA MHC CLASS IB	0	0	:	1.00617e-05	0.000370724	1	NA	NA	0.946389
GO:0002480	GO:ANTIGEN PROCESSING AND PRESENTATION OF EXOGENOUS PEPTIDE ANTIGEN VIA MHC CLASS I, TAP-INDEPENDENT	0	0	:	6.74464e-06	0.000248507	1	NA	NA	0.946389
GO:0002483	GO:ANTIGEN PROCESSING AND PRESENTATION OF ENDOGENOUS PEPTIDE ANTIGEN	0	0	:	1.78269e-06	6.56832e-05	1	NA	NA	0.946389
GO:0002507	GO:TOLERANCE INDUCTION	0	0	:	2.95988e-05	0.00109057	1	NA	NA	0.946389
GO:0002517	GO:T CELL TOLERANCE INDUCTION	0	0	:	1.32431e-05	0.000487942	1	NA	NA	0.946389
GO:0002523	GO:LEUKOCYTE MIGRATION INVOLVED IN INFLAMMATORY RESPONSE	0	0	:	1.97964e-06	7.29399e-05	1	NA	NA	0.946389
GO:0002524	GO:HYPERSENSITIVITY	0	0	:	1.49742e-05	0.000551725	1	NA	NA	0.946389
GO:0002532	GO:PRODUCTION OF MOLECULAR MEDIATOR INVOLVED IN INFLAMMATORY RESPONSE	0	0	:	3.53604e-05	0.00130286	1	NA	NA	0.946389
GO:0002534	GO:CYTOKINE PRODUCTION INVOLVED IN INFLAMMATORY RESPONSE	0	0	:	1.81129e-05	0.000667372	1	NA	NA	0.946389
GO:0002544	GO:CHRONIC INFLAMMATORY RESPONSE	0	0	:	1.6313e-05	0.000601053	1	NA	NA	0.946389
GO:0002548	GO:MONOCYTE CHEMOTAXIS	0	0	:	2.98744e-05	0.00110073	1	NA	NA	0.946389
GO:0002551	GO:MAST CELL CHEMOTAXIS	0	0	:	1.54884e-05	0.000570673	1	NA	NA	0.946389
GO:0002553	GO:HISTAMINE SECRETION BY MAST CELL	0	0	:	7.78255e-06	0.000286749	1	NA	NA	0.946389
GO:0002562	GO:SOMATIC DIVERSIFICATION OF IMMUNE RECEPTORS VIA GERMLINE RECOMBINATION WITHIN A SINGLE LOCUS	0	0	:	0.000103143	0.00380031	1	NA	NA	0.946389
GO:0002566	GO:SOMATIC DIVERSIFICATION OF IMMUNE RECEPTORS VIA SOMATIC MUTATION	0	0	:	1.27622e-05	0.000470226	1	NA	NA	0.946389
GO:0002577	GO:REGULATION OF ANTIGEN PROCESSING AND PRESENTATION	0	0	:	1.17717e-05	0.000433731	1	NA	NA	0.946389
GO:0002578	GO:NEGATIVE REGULATION OF ANTIGEN PROCESSING AND PRESENTATION	0	0	:	5.96443e-06	0.00021976	1	NA	NA	0.946389
GO:0002579	GO:POSITIVE REGULATION OF ANTIGEN PROCESSING AND PRESENTATION	0	0	:	3.66309e-06	0.000134967	1	NA	NA	0.946389
GO:0002604	GO:REGULATION OF DENDRITIC CELL ANTIGEN PROCESSING AND PRESENTATION	0	0	:	9.62752e-06	0.000354727	1	NA	NA	0.946389
GO:0002606	GO:POSITIVE REGULATION OF DENDRITIC CELL ANTIGEN PROCESSING AND PRESENTATION	0	0	:	3.66309e-06	0.000134967	1	NA	NA	0.946389
GO:0002634	GO:REGULATION OF GERMINAL CENTER FORMATION	0	0	:	2.30392e-05	0.000848882	1	NA	NA	0.946389
GO:0002637	GO:REGULATION OF IMMUNOGLOBULIN PRODUCTION	0	0	:	0.000100483	0.0037023	1	NA	NA	0.946389
GO:0002638	GO:NEGATIVE REGULATION OF IMMUNOGLOBULIN PRODUCTION	0	0	:	2.52132e-05	0.000928984	1	NA	NA	0.946389
GO:0002639	GO:POSITIVE REGULATION OF IMMUNOGLOBULIN PRODUCTION	0	0	:	5.91352e-05	0.00217884	1	NA	NA	0.946389
GO:0002643	GO:REGULATION OF TOLERANCE INDUCTION	0	0	:	2.27461e-05	0.000838083	1	NA	NA	0.946389
GO:0002645	GO:POSITIVE REGULATION OF TOLERANCE INDUCTION	0	0	:	7.41668e-06	0.000273268	1	NA	NA	0.946389
GO:0002664	GO:REGULATION OF T CELL TOLERANCE INDUCTION	0	0	:	1.32431e-05	0.000487942	1	NA	NA	0.946389
GO:0002666	GO:POSITIVE REGULATION OF T CELL TOLERANCE INDUCTION	0	0	:	6.77805e-06	0.000249738	1	NA	NA	0.946389
GO:0002667	GO:REGULATION OF T CELL ANERGY	0	0	:	1.1144e-05	0.000410604	1	NA	NA	0.946389
GO:0002674	GO:NEGATIVE REGULATION OF ACUTE INFLAMMATORY RESPONSE	0	0	:	2.32633e-05	0.000857137	1	NA	NA	0.946389
GO:0002675	GO:POSITIVE REGULATION OF ACUTE INFLAMMATORY RESPONSE	0	0	:	2.80888e-05	0.00103493	1	NA	NA	0.946389
GO:0002676	GO:REGULATION OF CHRONIC INFLAMMATORY RESPONSE	0	0	:	5.86261e-06	0.000216009	1	NA	NA	0.946389
GO:0002677	GO:NEGATIVE REGULATION OF CHRONIC INFLAMMATORY RESPONSE	0	0	:	4.7723e-06	0.000175836	1	NA	NA	0.946389
GO:0002679	GO:RESPIRATORY BURST INVOLVED IN DEFENSE RESPONSE	0	0	:	5.48078e-06	0.00020194	1	NA	NA	0.946389
GO:0002686	GO:NEGATIVE REGULATION OF LEUKOCYTE MIGRATION	0	0	:	2.52389e-05	0.000929931	1	NA	NA	0.946389
GO:0002689	GO:NEGATIVE REGULATION OF LEUKOCYTE CHEMOTAXIS	0	0	:	6.39581e-06	0.000235654	1	NA	NA	0.946389
GO:0002691	GO:REGULATION OF CELLULAR EXTRAVASATION	0	0	:	2.68904e-05	0.000990778	1	NA	NA	0.946389
GO:0002692	GO:NEGATIVE REGULATION OF CELLULAR EXTRAVASATION	0	0	:	1.02221e-05	0.000376635	1	NA	NA	0.946389
GO:0002693	GO:POSITIVE REGULATION OF CELLULAR EXTRAVASATION	0	0	:	1.66682e-05	0.000614143	1	NA	NA	0.946389
GO:0002705	GO:POSITIVE REGULATION OF LEUKOCYTE MEDIATED IMMUNITY	0	0	:	0.000150131	0.00553159	1	NA	NA	0.946389
GO:0002707	GO:NEGATIVE REGULATION OF LYMPHOCYTE MEDIATED IMMUNITY	0	0	:	4.07956e-05	0.00150312	1	NA	NA	0.946389
GO:0002708	GO:POSITIVE REGULATION OF LYMPHOCYTE MEDIATED IMMUNITY	0	0	:	0.000135053	0.00497606	1	NA	NA	0.946389
GO:0002709	GO:REGULATION OF T CELL MEDIATED IMMUNITY	0	0	:	6.25474e-05	0.00230457	1	NA	NA	0.946389
GO:0002710	GO:NEGATIVE REGULATION OF T CELL MEDIATED IMMUNITY	0	0	:	2.13757e-05	0.000787589	1	NA	NA	0.946389
GO:0002711	GO:POSITIVE REGULATION OF T CELL MEDIATED IMMUNITY	0	0	:	3.98863e-05	0.00146962	1	NA	NA	0.946389
GO:0002712	GO:REGULATION OF B CELL MEDIATED IMMUNITY	0	0	:	9.34788e-05	0.00344424	1	NA	NA	0.946389
GO:0002713	GO:NEGATIVE REGULATION OF B CELL MEDIATED IMMUNITY	0	0	:	1.79258e-05	0.000660478	1	NA	NA	0.946389
GO:0002714	GO:POSITIVE REGULATION OF B CELL MEDIATED IMMUNITY	0	0	:	6.88159e-05	0.00253553	1	NA	NA	0.946389
GO:0002715	GO:REGULATION OF NATURAL KILLER CELL MEDIATED IMMUNITY	0	0	:	3.7426e-05	0.00137897	1	NA	NA	0.946389
GO:0002716	GO:NEGATIVE REGULATION OF NATURAL KILLER CELL MEDIATED IMMUNITY	0	0	:	5.25443e-06	0.0001936	1	NA	NA	0.946389
GO:0002717	GO:POSITIVE REGULATION OF NATURAL KILLER CELL MEDIATED IMMUNITY	0	0	:	3.2712e-05	0.00120528	1	NA	NA	0.946389
GO:0002724	GO:REGULATION OF T CELL CYTOKINE PRODUCTION	0	0	:	2.79274e-05	0.00102899	1	NA	NA	0.946389
GO:0002725	GO:NEGATIVE REGULATION OF T CELL CYTOKINE PRODUCTION	0	0	:	4.09726e-06	0.000150964	1	NA	NA	0.946389
GO:0002726	GO:POSITIVE REGULATION OF T CELL CYTOKINE PRODUCTION	0	0	:	2.38301e-05	0.000878024	1	NA	NA	0.946389
GO:0002740	GO:NEGATIVE REGULATION OF CYTOKINE SECRETION INVOLVED IN IMMUNE RESPONSE	0	0	:	3.40144e-06	0.000125327	1	NA	NA	0.946389
GO:0002753	GO:CYTOPLASMIC PATTERN RECOGNITION RECEPTOR SIGNALING PATHWAY	0	0	:	8.73061e-05	0.0032168	1	NA	NA	0.946389
GO:0002755	GO:MYD88-DEPENDENT TOLL-LIKE RECEPTOR SIGNALING PATHWAY	0	0	:	4.20965e-05	0.00155105	1	NA	NA	0.946389
GO:0002762	GO:NEGATIVE REGULATION OF MYELOID LEUKOCYTE DIFFERENTIATION	0	0	:	6.327e-05	0.00233119	1	NA	NA	0.946389
GO:0002763	GO:POSITIVE REGULATION OF MYELOID LEUKOCYTE DIFFERENTIATION	0	0	:	5.61139e-05	0.00206752	1	NA	NA	0.946389
GO:0002821	GO:POSITIVE REGULATION OF ADAPTIVE IMMUNE RESPONSE	0	0	:	0.00012296	0.00453048	1	NA	NA	0.946389
GO:0002824	GO:POSITIVE REGULATION OF ADAPTIVE IMMUNE RESPONSE BASED ON SOMATIC RECOMBINATION OF IMMUNE RECEPTORS BUILT FROM IMMUNOGLOBULIN SUPERFAMILY DOMAINS	0	0	:	0.000117432	0.00432681	1	NA	NA	0.946389
GO:0002827	GO:POSITIVE REGULATION OF T-HELPER 1 TYPE IMMUNE RESPONSE	0	0	:	7.0732e-06	0.000260613	1	NA	NA	0.946389
GO:0002828	GO:REGULATION OF TYPE 2 IMMUNE RESPONSE	0	0	:	2.78961e-05	0.00102784	1	NA	NA	0.946389
GO:0002829	GO:NEGATIVE REGULATION OF TYPE 2 IMMUNE RESPONSE	0	0	:	1.42239e-05	0.000524082	1	NA	NA	0.946389
GO:0002830	GO:POSITIVE REGULATION OF TYPE 2 IMMUNE RESPONSE	0	0	:	1.36722e-05	0.000503754	1	NA	NA	0.946389
GO:0002833	GO:POSITIVE REGULATION OF RESPONSE TO BIOTIC STIMULUS	0	0	:	4.62544e-05	0.00170425	1	NA	NA	0.946389
GO:0002834	GO:REGULATION OF RESPONSE TO TUMOR CELL	0	0	:	1.00808e-05	0.000371428	1	NA	NA	0.946389
GO:0002836	GO:POSITIVE REGULATION OF RESPONSE TO TUMOR CELL	0	0	:	7.33668e-06	0.000270321	1	NA	NA	0.946389
GO:0002837	GO:REGULATION OF IMMUNE RESPONSE TO TUMOR CELL	0	0	:	1.00808e-05	0.000371428	1	NA	NA	0.946389
GO:0002839	GO:POSITIVE REGULATION OF IMMUNE RESPONSE TO TUMOR CELL	0	0	:	7.33668e-06	0.000270321	1	NA	NA	0.946389
GO:0002855	GO:REGULATION OF NATURAL KILLER CELL MEDIATED IMMUNE RESPONSE TO TUMOR CELL	0	0	:	5.28516e-06	0.000194732	1	NA	NA	0.946389
GO:0002857	GO:POSITIVE REGULATION OF NATURAL KILLER CELL MEDIATED IMMUNE RESPONSE TO TUMOR CELL	0	0	:	3.2151e-06	0.000118461	1	NA	NA	0.946389
GO:0002858	GO:REGULATION OF NATURAL KILLER CELL MEDIATED CYTOTOXICITY DIRECTED AGAINST TUMOR CELL TARGET	0	0	:	5.28516e-06	0.000194732	1	NA	NA	0.946389
GO:0002860	GO:POSITIVE REGULATION OF NATURAL KILLER CELL MEDIATED CYTOTOXICITY DIRECTED AGAINST TUMOR CELL TARGET	0	0	:	3.2151e-06	0.000118461	1	NA	NA	0.946389
GO:0002861	GO:REGULATION OF INFLAMMATORY RESPONSE TO ANTIGENIC STIMULUS	0	0	:	1.81498e-05	0.00066873	1	NA	NA	0.946389
GO:0002862	GO:NEGATIVE REGULATION OF INFLAMMATORY RESPONSE TO ANTIGENIC STIMULUS	0	0	:	2.58092e-06	9.50942e-05	1	NA	NA	0.946389
GO:0002863	GO:POSITIVE REGULATION OF INFLAMMATORY RESPONSE TO ANTIGENIC STIMULUS	0	0	:	1.55688e-05	0.000573636	1	NA	NA	0.946389
GO:0002864	GO:REGULATION OF ACUTE INFLAMMATORY RESPONSE TO ANTIGENIC STIMULUS	0	0	:	1.55504e-05	0.000572957	1	NA	NA	0.946389
GO:0002865	GO:NEGATIVE REGULATION OF ACUTE INFLAMMATORY RESPONSE TO ANTIGENIC STIMULUS	0	0	:	2.58092e-06	9.50942e-05	1	NA	NA	0.946389
GO:0002866	GO:POSITIVE REGULATION OF ACUTE INFLAMMATORY RESPONSE TO ANTIGENIC STIMULUS	0	0	:	1.29695e-05	0.000477863	1	NA	NA	0.946389
GO:0002870	GO:T CELL ANERGY	0	0	:	1.1144e-05	0.000410604	1	NA	NA	0.946389
GO:0002883	GO:REGULATION OF HYPERSENSITIVITY	0	0	:	1.4108e-05	0.00051981	1	NA	NA	0.946389
GO:0002885	GO:POSITIVE REGULATION OF HYPERSENSITIVITY	0	0	:	1.18805e-05	0.00043774	1	NA	NA	0.946389
GO:0002886	GO:REGULATION OF MYELOID LEUKOCYTE MEDIATED IMMUNITY	0	0	:	4.37631e-05	0.00161246	1	NA	NA	0.946389
GO:0002887	GO:NEGATIVE REGULATION OF MYELOID LEUKOCYTE MEDIATED IMMUNITY	0	0	:	8.46674e-06	0.000311958	1	NA	NA	0.946389
GO:0002888	GO:POSITIVE REGULATION OF MYELOID LEUKOCYTE MEDIATED IMMUNITY	0	0	:	2.62593e-05	0.000967527	1	NA	NA	0.946389
GO:0002889	GO:REGULATION OF IMMUNOGLOBULIN MEDIATED IMMUNE RESPONSE	0	0	:	9.34788e-05	0.00344424	1	NA	NA	0.946389
GO:0002890	GO:NEGATIVE REGULATION OF IMMUNOGLOBULIN MEDIATED IMMUNE RESPONSE	0	0	:	1.79258e-05	0.000660478	1	NA	NA	0.946389
GO:0002891	GO:POSITIVE REGULATION OF IMMUNOGLOBULIN MEDIATED IMMUNE RESPONSE	0	0	:	6.88159e-05	0.00253553	1	NA	NA	0.946389
GO:0002902	GO:REGULATION OF B CELL APOPTOTIC PROCESS	0	0	:	3.34472e-05	0.00123237	1	NA	NA	0.946389
GO:0002903	GO:NEGATIVE REGULATION OF B CELL APOPTOTIC PROCESS	0	0	:	1.71024e-05	0.000630139	1	NA	NA	0.946389
GO:0002911	GO:REGULATION OF LYMPHOCYTE ANERGY	0	0	:	1.1144e-05	0.000410604	1	NA	NA	0.946389
GO:0002921	GO:NEGATIVE REGULATION OF HUMORAL IMMUNE RESPONSE	0	0	:	1.10221e-05	0.000406109	1	NA	NA	0.946389
GO:0002922	GO:POSITIVE REGULATION OF HUMORAL IMMUNE RESPONSE	0	0	:	1.02121e-05	0.000376265	1	NA	NA	0.946389
GO:0002923	GO:REGULATION OF HUMORAL IMMUNE RESPONSE MEDIATED BY CIRCULATING IMMUNOGLOBULIN	0	0	:	1.04733e-05	0.000385891	1	NA	NA	0.946389
GO:0002924	GO:NEGATIVE REGULATION OF HUMORAL IMMUNE RESPONSE MEDIATED BY CIRCULATING IMMUNOGLOBULIN	0	0	:	9.383e-06	0.000345718	1	NA	NA	0.946389
GO:0002931	GO:RESPONSE TO ISCHEMIA	0	0	:	7.15247e-05	0.00263533	1	NA	NA	0.946389
GO:0003009	GO:SKELETAL MUSCLE CONTRACTION	0	0	:	4.26331e-05	0.00157082	1	NA	NA	0.946389
GO:0003044	GO:REGULATION OF SYSTEMIC ARTERIAL BLOOD PRESSURE MEDIATED BY A CHEMICAL SIGNAL	0	0	:	1.62095e-05	0.000597242	1	NA	NA	0.946389
GO:0003062	GO:REGULATION OF HEART RATE BY CHEMICAL SIGNAL	0	0	:	1.42382e-05	0.00052461	1	NA	NA	0.946389
GO:0003071	GO:RENAL SYSTEM PROCESS INVOLVED IN REGULATION OF SYSTEMIC ARTERIAL BLOOD PRESSURE	0	0	:	1.12867e-05	0.000415859	1	NA	NA	0.946389
GO:0003073	GO:REGULATION OF SYSTEMIC ARTERIAL BLOOD PRESSURE	0	0	:	6.85789e-05	0.0025268	1	NA	NA	0.946389
GO:0003081	GO:REGULATION OF SYSTEMIC ARTERIAL BLOOD PRESSURE BY RENIN-ANGIOTENSIN	0	0	:	7.28746e-06	0.000268507	1	NA	NA	0.946389
GO:0003084	GO:POSITIVE REGULATION OF SYSTEMIC ARTERIAL BLOOD PRESSURE	0	0	:	8.77731e-06	0.000323401	1	NA	NA	0.946389
GO:0003085	GO:NEGATIVE REGULATION OF SYSTEMIC ARTERIAL BLOOD PRESSURE	0	0	:	1.20989e-05	0.000445787	1	NA	NA	0.946389
GO:0003091	GO:RENAL WATER HOMEOSTASIS	0	0	:	3.88918e-05	0.00143297	1	NA	NA	0.946389
GO:0003093	GO:REGULATION OF GLOMERULAR FILTRATION	0	0	:	9.39137e-06	0.000346026	1	NA	NA	0.946389
GO:0003094	GO:GLOMERULAR FILTRATION	0	0	:	2.31574e-05	0.000853238	1	NA	NA	0.946389
GO:0003097	GO:RENAL WATER TRANSPORT	0	0	:	3.96665e-06	0.000146151	1	NA	NA	0.946389
GO:0003128	GO:HEART FIELD SPECIFICATION	0	0	:	4.72849e-05	0.00174222	1	NA	NA	0.946389
GO:0003139	GO:SECONDARY HEART FIELD SPECIFICATION	0	0	:	4.44896e-05	0.00163922	1	NA	NA	0.946389
GO:0003140	GO:DETERMINATION OF LEFT/RIGHT ASYMMETRY IN LATERAL MESODERM	0	0	:	4.91248e-06	0.000181001	1	NA	NA	0.946389
GO:0003148	GO:OUTFLOW TRACT SEPTUM MORPHOGENESIS	0	0	:	8.89183e-05	0.00327621	1	NA	NA	0.946389
GO:0003157	GO:ENDOCARDIUM DEVELOPMENT	0	0	:	2.72494e-05	0.00100401	1	NA	NA	0.946389
GO:0003159	GO:MORPHOGENESIS OF AN ENDOTHELIUM	0	0	:	1.80013e-05	0.000663259	1	NA	NA	0.946389
GO:0003160	GO:ENDOCARDIUM MORPHOGENESIS	0	0	:	1.75811e-05	0.000647778	1	NA	NA	0.946389
GO:0003161	GO:CARDIAC CONDUCTION SYSTEM DEVELOPMENT	0	0	:	2.46464e-05	0.0009081	1	NA	NA	0.946389
GO:0003171	GO:ATRIOVENTRICULAR VALVE DEVELOPMENT	0	0	:	5.26706e-05	0.00194065	1	NA	NA	0.946389
GO:0003174	GO:MITRAL VALVE DEVELOPMENT	0	0	:	3.32903e-05	0.00122658	1	NA	NA	0.946389
GO:0003175	GO:TRICUSPID VALVE DEVELOPMENT	0	0	:	1.5499e-05	0.000571061	1	NA	NA	0.946389
GO:0003176	GO:AORTIC VALVE DEVELOPMENT	0	0	:	1.56876e-05	0.000578013	1	NA	NA	0.946389
GO:0003177	GO:PULMONARY VALVE DEVELOPMENT	0	0	:	3.20671e-05	0.00118152	1	NA	NA	0.946389
GO:0003179	GO:HEART VALVE MORPHOGENESIS	0	0	:	9.2564e-05	0.00341053	1	NA	NA	0.946389
GO:0003180	GO:AORTIC VALVE MORPHOGENESIS	0	0	:	1.56876e-05	0.000578013	1	NA	NA	0.946389
GO:0003181	GO:ATRIOVENTRICULAR VALVE MORPHOGENESIS	0	0	:	5.03822e-05	0.00185634	1	NA	NA	0.946389
GO:0003183	GO:MITRAL VALVE MORPHOGENESIS	0	0	:	3.32903e-05	0.00122658	1	NA	NA	0.946389
GO:0003184	GO:PULMONARY VALVE MORPHOGENESIS	0	0	:	3.20671e-05	0.00118152	1	NA	NA	0.946389
GO:0003188	GO:HEART VALVE FORMATION	0	0	:	3.01824e-05	0.00111207	1	NA	NA	0.946389
GO:0003190	GO:ATRIOVENTRICULAR VALVE FORMATION	0	0	:	2.44823e-05	0.000902055	1	NA	NA	0.946389
GO:0003197	GO:ENDOCARDIAL CUSHION DEVELOPMENT	0	0	:	6.92971e-05	0.00255326	1	NA	NA	0.946389
GO:0003198	GO:EPITHELIAL TO MESENCHYMAL TRANSITION INVOLVED IN ENDOCARDIAL CUSHION FORMATION	0	0	:	3.46648e-05	0.00127723	1	NA	NA	0.946389
GO:0003203	GO:ENDOCARDIAL CUSHION MORPHOGENESIS	0	0	:	5.32967e-05	0.00196372	1	NA	NA	0.946389
GO:0003207	GO:CARDIAC CHAMBER FORMATION	0	0	:	2.47364e-05	0.000911417	1	NA	NA	0.946389
GO:0003211	GO:CARDIAC VENTRICLE FORMATION	0	0	:	2.18323e-05	0.000804412	1	NA	NA	0.946389
GO:0003214	GO:CARDIAC LEFT VENTRICLE MORPHOGENESIS	0	0	:	7.24661e-05	0.00267002	1	NA	NA	0.946389
GO:0003215	GO:CARDIAC RIGHT VENTRICLE MORPHOGENESIS	0	0	:	5.14126e-05	0.0018943	1	NA	NA	0.946389
GO:0003222	GO:VENTRICULAR TRABECULA MYOCARDIUM MORPHOGENESIS	0	0	:	4.99844e-05	0.00184168	1	NA	NA	0.946389
GO:0003228	GO:ATRIAL CARDIAC MUSCLE TISSUE DEVELOPMENT	0	0	:	1.08031e-05	0.000398042	1	NA	NA	0.946389
GO:0003253	GO:CARDIAC NEURAL CREST CELL MIGRATION INVOLVED IN OUTFLOW TRACT MORPHOGENESIS	0	0	:	9.47957e-06	0.000349276	1	NA	NA	0.946389
GO:0003256	GO:REGULATION OF TRANSCRIPTION FROM RNA POLYMERASE II PROMOTER INVOLVED IN MYOCARDIAL PRECURSOR CELL DIFFERENTIATION	0	0	:	2.1707e-05	0.000799795	1	NA	NA	0.946389
GO:0003263	GO:CARDIOBLAST PROLIFERATION	0	0	:	1.39236e-05	0.000513018	1	NA	NA	0.946389
GO:0003264	GO:REGULATION OF CARDIOBLAST PROLIFERATION	0	0	:	2.48356e-05	0.000915072	1	NA	NA	0.946389
GO:0003266	GO:REGULATION OF SECONDARY HEART FIELD CARDIOBLAST PROLIFERATION	0	0	:	2.37612e-05	0.000875484	1	NA	NA	0.946389
GO:0003272	GO:ENDOCARDIAL CUSHION FORMATION	0	0	:	4.58366e-05	0.00168886	1	NA	NA	0.946389
GO:0003278	GO:APOPTOTIC PROCESS INVOLVED IN HEART MORPHOGENESIS	0	0	:	7.6716e-06	0.000282661	1	NA	NA	0.946389
GO:0003283	GO:ATRIAL SEPTUM DEVELOPMENT	0	0	:	5.63436e-05	0.00207599	1	NA	NA	0.946389
GO:0003284	GO:SEPTUM PRIMUM DEVELOPMENT	0	0	:	1.08876e-05	0.000401156	1	NA	NA	0.946389
GO:0003298	GO:PHYSIOLOGICAL MUSCLE HYPERTROPHY	0	0	:	4.30845e-05	0.00158745	1	NA	NA	0.946389
GO:0003301	GO:PHYSIOLOGICAL CARDIAC MUSCLE HYPERTROPHY	0	0	:	4.30845e-05	0.00158745	1	NA	NA	0.946389
GO:0003307	GO:REGULATION OF WNT SIGNALING PATHWAY INVOLVED IN HEART DEVELOPMENT	0	0	:	4.62392e-06	0.000170369	1	NA	NA	0.946389
GO:0003310	GO:PANCREATIC A CELL DIFFERENTIATION	0	0	:	1.21022e-05	0.000445907	1	NA	NA	0.946389
GO:0003321	GO:POSITIVE REGULATION OF BLOOD PRESSURE BY EPINEPHRINE-NOREPINEPHRINE	0	0	:	3.94906e-06	0.000145504	1	NA	NA	0.946389
GO:0003334	GO:KERATINOCYTE DEVELOPMENT	0	0	:	2.15433e-05	0.000793767	1	NA	NA	0.946389
GO:0003337	GO:MESENCHYMAL TO EPITHELIAL TRANSITION INVOLVED IN METANEPHROS MORPHOGENESIS	0	0	:	2.20774e-05	0.000813446	1	NA	NA	0.946389
GO:0003339	GO:REGULATION OF MESENCHYMAL TO EPITHELIAL TRANSITION INVOLVED IN METANEPHROS MORPHOGENESIS	0	0	:	1.82774e-05	0.000673433	1	NA	NA	0.946389
GO:0003341	GO:CILIUM MOVEMENT	0	0	:	8.53014e-06	0.000314294	1	NA	NA	0.946389
GO:0003348	GO:CARDIAC ENDOTHELIAL CELL DIFFERENTIATION	0	0	:	1.94026e-05	0.000714892	1	NA	NA	0.946389
GO:0003351	GO:EPITHELIAL CILIUM MOVEMENT	0	0	:	5.57242e-06	0.000205317	1	NA	NA	0.946389
GO:0003357	GO:NORADRENERGIC NEURON DIFFERENTIATION	0	0	:	3.49546e-06	0.000128791	1	NA	NA	0.946389
GO:0003360	GO:BRAINSTEM DEVELOPMENT	0	0	:	1.39043e-05	0.000512305	1	NA	NA	0.946389
GO:0003376	GO:SPHINGOSINE-1-PHOSPHATE SIGNALING PATHWAY	0	0	:	6.68845e-06	0.000246437	1	NA	NA	0.946389
GO:0003382	GO:EPITHELIAL CELL MORPHOGENESIS	0	0	:	6.2097e-05	0.00228797	1	NA	NA	0.946389
GO:0003406	GO:RETINAL PIGMENT EPITHELIUM DEVELOPMENT	0	0	:	1.12846e-05	0.000415781	1	NA	NA	0.946389
GO:0003413	GO:CHONDROCYTE DIFFERENTIATION INVOLVED IN ENDOCHONDRAL BONE MORPHOGENESIS	0	0	:	2.43282e-05	0.000896377	1	NA	NA	0.946389
GO:0003416	GO:ENDOCHONDRAL BONE GROWTH	0	0	:	3.73365e-05	0.00137567	1	NA	NA	0.946389
GO:0003417	GO:GROWTH PLATE CARTILAGE DEVELOPMENT	0	0	:	2.33383e-05	0.000859903	1	NA	NA	0.946389
GO:0003418	GO:GROWTH PLATE CARTILAGE CHONDROCYTE DIFFERENTIATION	0	0	:	1.78131e-05	0.000656325	1	NA	NA	0.946389
GO:0003433	GO:CHONDROCYTE DEVELOPMENT INVOLVED IN ENDOCHONDRAL BONE MORPHOGENESIS	0	0	:	1.89951e-05	0.000699878	1	NA	NA	0.946389
GO:0005513	GO:DETECTION OF CALCIUM ION	0	0	:	5.73865e-05	0.00211441	1	NA	NA	0.946389
GO:0005977	GO:GLYCOGEN METABOLIC PROCESS	0	0	:	8.25255e-05	0.00304066	1	NA	NA	0.946389
GO:0005978	GO:GLYCOGEN BIOSYNTHETIC PROCESS	0	0	:	5.5113e-05	0.00203064	1	NA	NA	0.946389
GO:0005979	GO:REGULATION OF GLYCOGEN BIOSYNTHETIC PROCESS	0	0	:	3.54938e-05	0.00130777	1	NA	NA	0.946389
GO:0005980	GO:GLYCOGEN CATABOLIC PROCESS	0	0	:	1.62505e-05	0.000598753	1	NA	NA	0.946389
GO:0005981	GO:REGULATION OF GLYCOGEN CATABOLIC PROCESS	0	0	:	2.53086e-06	9.32497e-05	1	NA	NA	0.946389
GO:0005984	GO:DISACCHARIDE METABOLIC PROCESS	0	0	:	4.40954e-06	0.00016247	1	NA	NA	0.946389
GO:0006000	GO:FRUCTOSE METABOLIC PROCESS	0	0	:	6.62104e-06	0.000243953	1	NA	NA	0.946389
GO:0006002	GO:FRUCTOSE 6-PHOSPHATE METABOLIC PROCESS	0	0	:	5.62871e-06	0.000207391	1	NA	NA	0.946389
GO:0006004	GO:FUCOSE METABOLIC PROCESS	0	0	:	4.82575e-06	0.000177805	1	NA	NA	0.946389
GO:0006007	GO:GLUCOSE CATABOLIC PROCESS	0	0	:	3.02047e-05	0.00111289	1	NA	NA	0.946389
GO:0006012	GO:GALACTOSE METABOLIC PROCESS	0	0	:	7.8223e-06	0.000288213	1	NA	NA	0.946389
GO:0006020	GO:INOSITOL METABOLIC PROCESS	0	0	:	9.55773e-06	0.000352156	1	NA	NA	0.946389
GO:0006029	GO:PROTEOGLYCAN METABOLIC PROCESS	0	0	:	0.00012502	0.00460638	1	NA	NA	0.946389
GO:0006040	GO:AMINO SUGAR METABOLIC PROCESS	0	0	:	2.47136e-05	0.000910576	1	NA	NA	0.946389
GO:0006044	GO:N-ACETYLGLUCOSAMINE METABOLIC PROCESS	0	0	:	1.06768e-05	0.000393389	1	NA	NA	0.946389
GO:0006047	GO:UDP-N-ACETYLGLUCOSAMINE METABOLIC PROCESS	0	0	:	1.2322e-05	0.000454007	1	NA	NA	0.946389
GO:0006048	GO:UDP-N-ACETYLGLUCOSAMINE BIOSYNTHETIC PROCESS	0	0	:	1.14152e-05	0.000420593	1	NA	NA	0.946389
GO:0006054	GO:N-ACETYLNEURAMINATE METABOLIC PROCESS	0	0	:	9.18909e-06	0.000338573	1	NA	NA	0.946389
GO:0006067	GO:ETHANOL METABOLIC PROCESS	0	0	:	2.98119e-06	0.000109842	1	NA	NA	0.946389
GO:0006071	GO:GLYCEROL METABOLIC PROCESS	0	0	:	8.27501e-06	0.000304894	1	NA	NA	0.946389
GO:0006072	GO:GLYCEROL-3-PHOSPHATE METABOLIC PROCESS	0	0	:	8.35036e-06	0.00030767	1	NA	NA	0.946389
GO:0006073	GO:CELLULAR GLUCAN METABOLIC PROCESS	0	0	:	8.25255e-05	0.00304066	1	NA	NA	0.946389
GO:0006081	GO:CELLULAR ALDEHYDE METABOLIC PROCESS	0	0	:	3.72962e-05	0.00137418	1	NA	NA	0.946389
GO:0006084	GO:ACETYL-COA METABOLIC PROCESS	0	0	:	4.37432e-05	0.00161172	1	NA	NA	0.946389
GO:0006085	GO:ACETYL-COA BIOSYNTHETIC PROCESS	0	0	:	1.56494e-05	0.000576604	1	NA	NA	0.946389
GO:0006086	GO:ACETYL-COA BIOSYNTHETIC PROCESS FROM PYRUVATE	0	0	:	1.09278e-05	0.000402637	1	NA	NA	0.946389
GO:0006089	GO:LACTATE METABOLIC PROCESS	0	0	:	1.92323e-05	0.000708617	1	NA	NA	0.946389
GO:0006098	GO:PENTOSE-PHOSPHATE SHUNT	0	0	:	8.43307e-06	0.000310718	1	NA	NA	0.946389
GO:0006099	GO:TRICARBOXYLIC ACID CYCLE	0	0	:	3.7208e-05	0.00137093	1	NA	NA	0.946389
GO:0006101	GO:CITRATE METABOLIC PROCESS	0	0	:	4.81843e-05	0.00177536	1	NA	NA	0.946389
GO:0006103	GO:2-OXOGLUTARATE METABOLIC PROCESS	0	0	:	2.55835e-05	0.000942628	1	NA	NA	0.946389
GO:0006105	GO:SUCCINATE METABOLIC PROCESS	0	0	:	1.37247e-05	0.00050569	1	NA	NA	0.946389
GO:0006107	GO:OXALOACETATE METABOLIC PROCESS	0	0	:	1.44146e-05	0.000531109	1	NA	NA	0.946389
GO:0006108	GO:MALATE METABOLIC PROCESS	0	0	:	5.85952e-06	0.000215895	1	NA	NA	0.946389
GO:0006112	GO:ENERGY RESERVE METABOLIC PROCESS	0	0	:	9.78361e-05	0.00360478	1	NA	NA	0.946389
GO:0006120	GO:MITOCHONDRIAL ELECTRON TRANSPORT, NADH TO UBIQUINONE	0	0	:	1.64996e-05	0.00060793	1	NA	NA	0.946389
GO:0006122	GO:MITOCHONDRIAL ELECTRON TRANSPORT, UBIQUINOL TO CYTOCHROME C	0	0	:	6.38938e-06	0.000235417	1	NA	NA	0.946389
GO:0006123	GO:MITOCHONDRIAL ELECTRON TRANSPORT, CYTOCHROME C TO OXYGEN	0	0	:	4.66701e-06	0.000171956	1	NA	NA	0.946389
GO:0006144	GO:PURINE NUCLEOBASE METABOLIC PROCESS	0	0	:	2.5317e-05	0.000932807	1	NA	NA	0.946389
GO:0006152	GO:PURINE NUCLEOSIDE CATABOLIC PROCESS	0	0	:	4.48516e-06	0.000165256	1	NA	NA	0.946389
GO:0006167	GO:AMP BIOSYNTHETIC PROCESS	0	0	:	7.94836e-06	0.000292858	1	NA	NA	0.946389
GO:0006182	GO:CGMP BIOSYNTHETIC PROCESS	0	0	:	5.14563e-05	0.00189591	1	NA	NA	0.946389
GO:0006188	GO:IMP BIOSYNTHETIC PROCESS	0	0	:	7.72016e-06	0.00028445	1	NA	NA	0.946389
GO:0006189	GO:'DE NOVO' IMP BIOSYNTHETIC PROCESS	0	0	:	5.42587e-06	0.000199917	1	NA	NA	0.946389
GO:0006195	GO:PURINE NUCLEOTIDE CATABOLIC PROCESS	0	0	:	7.12534e-05	0.00262534	1	NA	NA	0.946389
GO:0006198	GO:CAMP CATABOLIC PROCESS	0	0	:	5.52673e-05	0.00203633	1	NA	NA	0.946389
GO:0006206	GO:PYRIMIDINE NUCLEOBASE METABOLIC PROCESS	0	0	:	2.27473e-05	0.000838127	1	NA	NA	0.946389
GO:0006207	GO:'DE NOVO' PYRIMIDINE NUCLEOBASE BIOSYNTHETIC PROCESS	0	0	:	1.69736e-05	0.000625395	1	NA	NA	0.946389
GO:0006213	GO:PYRIMIDINE NUCLEOSIDE METABOLIC PROCESS	0	0	:	1.89389e-05	0.000697805	1	NA	NA	0.946389
GO:0006220	GO:PYRIMIDINE NUCLEOTIDE METABOLIC PROCESS	0	0	:	2.18459e-05	0.000804916	1	NA	NA	0.946389
GO:0006221	GO:PYRIMIDINE NUCLEOTIDE BIOSYNTHETIC PROCESS	0	0	:	2.12682e-05	0.000783628	1	NA	NA	0.946389
GO:0006222	GO:UMP BIOSYNTHETIC PROCESS	0	0	:	1.20404e-05	0.00044363	1	NA	NA	0.946389
GO:0006241	GO:CTP BIOSYNTHETIC PROCESS	0	0	:	6.82364e-06	0.000251418	1	NA	NA	0.946389
GO:0006265	GO:DNA TOPOLOGICAL CHANGE	0	0	:	1.82497e-05	0.000672411	1	NA	NA	0.946389
GO:0006266	GO:DNA LIGATION	0	0	:	2.87056e-05	0.00105766	1	NA	NA	0.946389
GO:0006268	GO:DNA UNWINDING INVOLVED IN DNA REPLICATION	0	0	:	1.09607e-05	0.00040385	1	NA	NA	0.946389
GO:0006270	GO:DNA REPLICATION INITIATION	0	0	:	3.95917e-05	0.00145876	1	NA	NA	0.946389
GO:0006271	GO:DNA STRAND ELONGATION INVOLVED IN DNA REPLICATION	0	0	:	1.95739e-05	0.000721202	1	NA	NA	0.946389
GO:0006273	GO:LAGGING STRAND ELONGATION	0	0	:	1.89908e-05	0.000699718	1	NA	NA	0.946389
GO:0006282	GO:REGULATION OF DNA REPAIR	0	0	:	0.000171138	0.00630558	1	NA	NA	0.946389
GO:0006283	GO:TRANSCRIPTION-COUPLED NUCLEOTIDE-EXCISION REPAIR	0	0	:	0.000100943	0.00371924	1	NA	NA	0.946389
GO:0006284	GO:BASE-EXCISION REPAIR	0	0	:	3.45179e-05	0.00127182	1	NA	NA	0.946389
GO:0006290	GO:PYRIMIDINE DIMER REPAIR	0	0	:	2.80918e-06	0.000103505	1	NA	NA	0.946389
GO:0006293	GO:NUCLEOTIDE-EXCISION REPAIR, PREINCISION COMPLEX STABILIZATION	0	0	:	3.11769e-05	0.00114871	1	NA	NA	0.946389
GO:0006294	GO:NUCLEOTIDE-EXCISION REPAIR, PREINCISION COMPLEX ASSEMBLY	0	0	:	3.72541e-05	0.00137263	1	NA	NA	0.946389
GO:0006295	GO:NUCLEOTIDE-EXCISION REPAIR, DNA INCISION, 3'-TO LESION	0	0	:	3.11769e-05	0.00114871	1	NA	NA	0.946389
GO:0006296	GO:NUCLEOTIDE-EXCISION REPAIR, DNA INCISION, 5'-TO LESION	0	0	:	4.13532e-05	0.00152366	1	NA	NA	0.946389
GO:0006297	GO:NUCLEOTIDE-EXCISION REPAIR, DNA GAP FILLING	0	0	:	1.72819e-05	0.000636753	1	NA	NA	0.946389
GO:0006298	GO:MISMATCH REPAIR	0	0	:	3.82603e-05	0.0014097	1	NA	NA	0.946389
GO:0006307	GO:DNA DEALKYLATION INVOLVED IN DNA REPAIR	0	0	:	3.40003e-06	0.000125275	1	NA	NA	0.946389
GO:0006308	GO:DNA CATABOLIC PROCESS	0	0	:	4.55245e-05	0.00167735	1	NA	NA	0.946389
GO:0006309	GO:APOPTOTIC DNA FRAGMENTATION	0	0	:	3.67041e-05	0.00135236	1	NA	NA	0.946389
GO:0006312	GO:MITOTIC RECOMBINATION	0	0	:	1.34061e-05	0.000493949	1	NA	NA	0.946389
GO:0006337	GO:NUCLEOSOME DISASSEMBLY	0	0	:	4.33386e-05	0.00159681	1	NA	NA	0.946389
GO:0006346	GO:METHYLATION-DEPENDENT CHROMATIN SILENCING	0	0	:	3.69763e-05	0.0013624	1	NA	NA	0.946389
GO:0006349	GO:REGULATION OF GENE EXPRESSION BY GENETIC IMPRINTING	0	0	:	3.0009e-05	0.00110568	1	NA	NA	0.946389
GO:0006356	GO:REGULATION OF TRANSCRIPTION FROM RNA POLYMERASE I PROMOTER	0	0	:	0.000108428	0.00399506	1	NA	NA	0.946389
GO:0006359	GO:REGULATION OF TRANSCRIPTION FROM RNA POLYMERASE III PROMOTER	0	0	:	6.75229e-05	0.00248789	1	NA	NA	0.946389
GO:0006360	GO:TRANSCRIPTION FROM RNA POLYMERASE I PROMOTER	0	0	:	0.000131375	0.00484052	1	NA	NA	0.946389
GO:0006361	GO:TRANSCRIPTION INITIATION FROM RNA POLYMERASE I PROMOTER	0	0	:	2.66221e-05	0.000980895	1	NA	NA	0.946389
GO:0006362	GO:TRANSCRIPTION ELONGATION FROM RNA POLYMERASE I PROMOTER	0	0	:	2.58848e-05	0.000953727	1	NA	NA	0.946389
GO:0006363	GO:TERMINATION OF RNA POLYMERASE I TRANSCRIPTION	0	0	:	2.53706e-05	0.000934782	1	NA	NA	0.946389
GO:0006369	GO:TERMINATION OF RNA POLYMERASE II TRANSCRIPTION	0	0	:	0.000142077	0.00523483	1	NA	NA	0.946389
GO:0006370	GO:7-METHYLGUANOSINE MRNA CAPPING	0	0	:	3.59937e-05	0.00132619	1	NA	NA	0.946389
GO:0006376	GO:MRNA SPLICE SITE SELECTION	0	0	:	6.57443e-05	0.00242236	1	NA	NA	0.946389
GO:0006379	GO:MRNA CLEAVAGE	0	0	:	5.27518e-05	0.00194365	1	NA	NA	0.946389
GO:0006383	GO:TRANSCRIPTION FROM RNA POLYMERASE III PROMOTER	0	0	:	8.79499e-05	0.00324052	1	NA	NA	0.946389
GO:0006384	GO:TRANSCRIPTION INITIATION FROM RNA POLYMERASE III PROMOTER	0	0	:	1.30833e-05	0.000482056	1	NA	NA	0.946389
GO:0006390	GO:TRANSCRIPTION FROM MITOCHONDRIAL PROMOTER	0	0	:	7.96106e-06	0.000293326	1	NA	NA	0.946389
GO:0006400	GO:TRNA MODIFICATION	0	0	:	1.77214e-05	0.000652948	1	NA	NA	0.946389
GO:0006418	GO:TRNA AMINOACYLATION FOR PROTEIN TRANSLATION	0	0	:	3.10621e-05	0.00114449	1	NA	NA	0.946389
GO:0006446	GO:REGULATION OF TRANSLATIONAL INITIATION	0	0	:	0.000147261	0.00542586	1	NA	NA	0.946389
GO:0006448	GO:REGULATION OF TRANSLATIONAL ELONGATION	0	0	:	1.19133e-05	0.000438948	1	NA	NA	0.946389
GO:0006449	GO:REGULATION OF TRANSLATIONAL TERMINATION	0	0	:	6.94244e-06	0.000255795	1	NA	NA	0.946389
GO:0006450	GO:REGULATION OF TRANSLATIONAL FIDELITY	0	0	:	1.1254e-05	0.000414654	1	NA	NA	0.946389
GO:0006451	GO:TRANSLATIONAL READTHROUGH	0	0	:	8.63554e-06	0.000318177	1	NA	NA	0.946389
GO:0006458	GO:'DE NOVO' PROTEIN FOLDING	0	0	:	5.60695e-05	0.00206589	1	NA	NA	0.946389
GO:0006465	GO:SIGNAL PEPTIDE PROCESSING	0	0	:	1.99084e-05	0.000733528	1	NA	NA	0.946389
GO:0006471	GO:PROTEIN ADP-RIBOSYLATION	0	0	:	3.80885e-05	0.00140338	1	NA	NA	0.946389
GO:0006474	GO:N-TERMINAL PROTEIN AMINO ACID ACETYLATION	0	0	:	4.11881e-05	0.00151758	1	NA	NA	0.946389
GO:0006476	GO:PROTEIN DEACETYLATION	0	0	:	0.000231046	0.0085129	1	NA	NA	0.946389
GO:0006477	GO:PROTEIN SULFATION	0	0	:	1.03097e-05	0.000379863	1	NA	NA	0.946389
GO:0006482	GO:PROTEIN DEMETHYLATION	0	0	:	0.000100685	0.00370976	1	NA	NA	0.946389
GO:0006487	GO:PROTEIN N-LINKED GLYCOSYLATION	0	0	:	7.17419e-05	0.00264334	1	NA	NA	0.946389
GO:0006488	GO:DOLICHOL-LINKED OLIGOSACCHARIDE BIOSYNTHETIC PROCESS	0	0	:	1.38739e-05	0.000511185	1	NA	NA	0.946389
GO:0006489	GO:DOLICHYL DIPHOSPHATE BIOSYNTHETIC PROCESS	0	0	:	4.8703e-06	0.000179447	1	NA	NA	0.946389
GO:0006490	GO:OLIGOSACCHARIDE-LIPID INTERMEDIATE BIOSYNTHETIC PROCESS	0	0	:	1.38739e-05	0.000511185	1	NA	NA	0.946389
GO:0006491	GO:N-GLYCAN PROCESSING	0	0	:	3.17291e-05	0.00116906	1	NA	NA	0.946389
GO:0006498	GO:N-TERMINAL PROTEIN LIPIDATION	0	0	:	5.42711e-06	0.000199963	1	NA	NA	0.946389
GO:0006501	GO:C-TERMINAL PROTEIN LIPIDATION	0	0	:	5.51739e-05	0.00203289	1	NA	NA	0.946389
GO:0006505	GO:GPI ANCHOR METABOLIC PROCESS	0	0	:	3.62105e-06	0.000133418	1	NA	NA	0.946389
GO:0006506	GO:GPI ANCHOR BIOSYNTHETIC PROCESS	0	0	:	3.62105e-06	0.000133418	1	NA	NA	0.946389
GO:0006509	GO:MEMBRANE PROTEIN ECTODOMAIN PROTEOLYSIS	0	0	:	7.07767e-05	0.00260778	1	NA	NA	0.946389
GO:0006516	GO:GLYCOPROTEIN CATABOLIC PROCESS	0	0	:	2.82252e-05	0.00103996	1	NA	NA	0.946389
GO:0006517	GO:PROTEIN DEGLYCOSYLATION	0	0	:	4.10209e-05	0.00151142	1	NA	NA	0.946389
GO:0006525	GO:ARGININE METABOLIC PROCESS	0	0	:	2.58699e-05	0.000953179	1	NA	NA	0.946389
GO:0006526	GO:ARGININE BIOSYNTHETIC PROCESS	0	0	:	8.83411e-06	0.000325494	1	NA	NA	0.946389
GO:0006527	GO:ARGININE CATABOLIC PROCESS	0	0	:	1.70358e-05	0.000627686	1	NA	NA	0.946389
GO:0006531	GO:ASPARTATE METABOLIC PROCESS	0	0	:	1.10319e-05	0.00040647	1	NA	NA	0.946389
GO:0006534	GO:CYSTEINE METABOLIC PROCESS	0	0	:	1.98952e-05	0.00073304	1	NA	NA	0.946389
GO:0006536	GO:GLUTAMATE METABOLIC PROCESS	0	0	:	3.66523e-05	0.00135046	1	NA	NA	0.946389
GO:0006538	GO:GLUTAMATE CATABOLIC PROCESS	0	0	:	1.4203e-05	0.000523311	1	NA	NA	0.946389
GO:0006541	GO:GLUTAMINE METABOLIC PROCESS	0	0	:	3.64057e-05	0.00134137	1	NA	NA	0.946389
GO:0006547	GO:HISTIDINE METABOLIC PROCESS	0	0	:	7.2631e-06	0.00026761	1	NA	NA	0.946389
GO:0006553	GO:LYSINE METABOLIC PROCESS	0	0	:	1.57833e-05	0.000581538	1	NA	NA	0.946389
GO:0006554	GO:LYSINE CATABOLIC PROCESS	0	0	:	1.40105e-05	0.000516219	1	NA	NA	0.946389
GO:0006555	GO:METHIONINE METABOLIC PROCESS	0	0	:	1.68179e-05	0.000619658	1	NA	NA	0.946389
GO:0006568	GO:TRYPTOPHAN METABOLIC PROCESS	0	0	:	9.37718e-06	0.000345503	1	NA	NA	0.946389
GO:0006573	GO:VALINE METABOLIC PROCESS	0	0	:	6.25471e-06	0.000230455	1	NA	NA	0.946389
GO:0006576	GO:CELLULAR BIOGENIC AMINE METABOLIC PROCESS	0	0	:	3.47583e-05	0.00128067	1	NA	NA	0.946389
GO:0006584	GO:CATECHOLAMINE METABOLIC PROCESS	0	0	:	5.46097e-05	0.0020121	1	NA	NA	0.946389
GO:0006586	GO:INDOLALKYLAMINE METABOLIC PROCESS	0	0	:	9.37718e-06	0.000345503	1	NA	NA	0.946389
GO:0006590	GO:THYROID HORMONE GENERATION	0	0	:	1.32933e-05	0.000489794	1	NA	NA	0.946389
GO:0006591	GO:ORNITHINE METABOLIC PROCESS	0	0	:	1.1158e-05	0.000411119	1	NA	NA	0.946389
GO:0006595	GO:POLYAMINE METABOLIC PROCESS	0	0	:	1.09115e-05	0.000402034	1	NA	NA	0.946389
GO:0006596	GO:POLYAMINE BIOSYNTHETIC PROCESS	0	0	:	1.09115e-05	0.000402034	1	NA	NA	0.946389
GO:0006598	GO:POLYAMINE CATABOLIC PROCESS	0	0	:	1.70934e-06	6.29807e-05	1	NA	NA	0.946389
GO:0006600	GO:CREATINE METABOLIC PROCESS	0	0	:	1.40346e-05	0.000517106	1	NA	NA	0.946389
GO:0006610	GO:RIBOSOMAL PROTEIN IMPORT INTO NUCLEUS	0	0	:	2.44729e-05	0.000901705	1	NA	NA	0.946389
GO:0006613	GO:COTRANSLATIONAL PROTEIN TARGETING TO MEMBRANE	0	0	:	9.8515e-05	0.0036298	1	NA	NA	0.946389
GO:0006614	GO:SRP-DEPENDENT COTRANSLATIONAL PROTEIN TARGETING TO MEMBRANE	0	0	:	9.06177e-05	0.00333882	1	NA	NA	0.946389
GO:0006616	GO:SRP-DEPENDENT COTRANSLATIONAL PROTEIN TARGETING TO MEMBRANE, TRANSLOCATION	0	0	:	6.68928e-06	0.000246467	1	NA	NA	0.946389
GO:0006620	GO:POSTTRANSLATIONAL PROTEIN TARGETING TO ENDOPLASMIC RETICULUM MEMBRANE	0	0	:	7.02943e-06	0.000259	1	NA	NA	0.946389
GO:0006621	GO:PROTEIN RETENTION IN ER LUMEN	0	0	:	9.4779e-06	0.000349214	1	NA	NA	0.946389
GO:0006625	GO:PROTEIN TARGETING TO PEROXISOME	0	0	:	1.22044e-05	0.000449673	1	NA	NA	0.946389
GO:0006635	GO:FATTY ACID BETA-OXIDATION	0	0	:	3.38053e-05	0.00124556	1	NA	NA	0.946389
GO:0006636	GO:UNSATURATED FATTY ACID BIOSYNTHETIC PROCESS	0	0	:	2.5137e-05	0.000926176	1	NA	NA	0.946389
GO:0006641	GO:TRIGLYCERIDE METABOLIC PROCESS	0	0	:	6.66612e-05	0.00245614	1	NA	NA	0.946389
GO:0006646	GO:PHOSPHATIDYLETHANOLAMINE BIOSYNTHETIC PROCESS	0	0	:	1.00457e-05	0.000370135	1	NA	NA	0.946389
GO:0006656	GO:PHOSPHATIDYLCHOLINE BIOSYNTHETIC PROCESS	0	0	:	3.5879e-05	0.00132197	1	NA	NA	0.946389
GO:0006657	GO:CDP-CHOLINE PATHWAY	0	0	:	5.51593e-06	0.000203235	1	NA	NA	0.946389
GO:0006658	GO:PHOSPHATIDYLSERINE METABOLIC PROCESS	0	0	:	1.92517e-05	0.00070933	1	NA	NA	0.946389
GO:0006662	GO:GLYCEROL ETHER METABOLIC PROCESS	0	0	:	1.79624e-05	0.000661828	1	NA	NA	0.946389
GO:0006670	GO:SPHINGOSINE METABOLIC PROCESS	0	0	:	5.42659e-06	0.000199943	1	NA	NA	0.946389
GO:0006672	GO:CERAMIDE METABOLIC PROCESS	0	0	:	6.58008e-05	0.00242444	1	NA	NA	0.946389
GO:0006677	GO:GLYCOSYLCERAMIDE METABOLIC PROCESS	0	0	:	1.31795e-05	0.000485599	1	NA	NA	0.946389
GO:0006678	GO:GLUCOSYLCERAMIDE METABOLIC PROCESS	0	0	:	7.41168e-06	0.000273084	1	NA	NA	0.946389
GO:0006681	GO:GALACTOSYLCERAMIDE METABOLIC PROCESS	0	0	:	3.51505e-06	0.000129512	1	NA	NA	0.946389
GO:0006684	GO:SPHINGOMYELIN METABOLIC PROCESS	0	0	:	1.15125e-05	0.000424178	1	NA	NA	0.946389
GO:0006685	GO:SPHINGOMYELIN CATABOLIC PROCESS	0	0	:	4.839e-06	0.000178293	1	NA	NA	0.946389
GO:0006686	GO:SPHINGOMYELIN BIOSYNTHETIC PROCESS	0	0	:	6.67347e-06	0.000245885	1	NA	NA	0.946389
GO:0006687	GO:GLYCOSPHINGOLIPID METABOLIC PROCESS	0	0	:	3.97911e-05	0.00146611	1	NA	NA	0.946389
GO:0006688	GO:GLYCOSPHINGOLIPID BIOSYNTHETIC PROCESS	0	0	:	1.76938e-05	0.00065193	1	NA	NA	0.946389
GO:0006691	GO:LEUKOTRIENE METABOLIC PROCESS	0	0	:	1.36876e-05	0.00050432	1	NA	NA	0.946389
GO:0006692	GO:PROSTANOID METABOLIC PROCESS	0	0	:	2.15339e-05	0.000793418	1	NA	NA	0.946389
GO:0006693	GO:PROSTAGLANDIN METABOLIC PROCESS	0	0	:	2.15339e-05	0.000793418	1	NA	NA	0.946389
GO:0006695	GO:CHOLESTEROL BIOSYNTHETIC PROCESS	0	0	:	8.87985e-05	0.00327179	1	NA	NA	0.946389
GO:0006699	GO:BILE ACID BIOSYNTHETIC PROCESS	0	0	:	3.33081e-05	0.00122724	1	NA	NA	0.946389
GO:0006700	GO:C21-STEROID HORMONE BIOSYNTHETIC PROCESS	0	0	:	1.50538e-05	0.000554658	1	NA	NA	0.946389
GO:0006701	GO:PROGESTERONE BIOSYNTHETIC PROCESS	0	0	:	3.68268e-06	0.000135689	1	NA	NA	0.946389
GO:0006702	GO:ANDROGEN BIOSYNTHETIC PROCESS	0	0	:	8.88489e-06	0.000327365	1	NA	NA	0.946389
GO:0006704	GO:GLUCOCORTICOID BIOSYNTHETIC PROCESS	0	0	:	1.31486e-05	0.000484461	1	NA	NA	0.946389
GO:0006705	GO:MINERALOCORTICOID BIOSYNTHETIC PROCESS	0	0	:	4.69142e-06	0.000172856	1	NA	NA	0.946389
GO:0006706	GO:STEROID CATABOLIC PROCESS	0	0	:	1.47447e-05	0.000543271	1	NA	NA	0.946389
GO:0006707	GO:CHOLESTEROL CATABOLIC PROCESS	0	0	:	1.16366e-05	0.000428751	1	NA	NA	0.946389
GO:0006730	GO:ONE-CARBON METABOLIC PROCESS	0	0	:	2.33155e-05	0.000859062	1	NA	NA	0.946389
GO:0006734	GO:NADH METABOLIC PROCESS	0	0	:	3.01029e-05	0.00110915	1	NA	NA	0.946389
GO:0006735	GO:NADH REGENERATION	0	0	:	2.00391e-05	0.000738342	1	NA	NA	0.946389
GO:0006739	GO:NADP METABOLIC PROCESS	0	0	:	1.88878e-05	0.000695924	1	NA	NA	0.946389
GO:0006743	GO:UBIQUINONE METABOLIC PROCESS	0	0	:	7.67035e-06	0.000282615	1	NA	NA	0.946389
GO:0006744	GO:UBIQUINONE BIOSYNTHETIC PROCESS	0	0	:	3.44475e-06	0.000126922	1	NA	NA	0.946389
GO:0006749	GO:GLUTATHIONE METABOLIC PROCESS	0	0	:	1.6914e-05	0.000623199	1	NA	NA	0.946389
GO:0006750	GO:GLUTATHIONE BIOSYNTHETIC PROCESS	0	0	:	6.71957e-06	0.000247583	1	NA	NA	0.946389
GO:0006754	GO:ATP BIOSYNTHETIC PROCESS	0	0	:	4.57715e-05	0.00168646	1	NA	NA	0.946389
GO:0006760	GO:FOLIC ACID-CONTAINING COMPOUND METABOLIC PROCESS	0	0	:	1.25312e-05	0.000461712	1	NA	NA	0.946389
GO:0006767	GO:WATER-SOLUBLE VITAMIN METABOLIC PROCESS	0	0	:	6.44261e-05	0.00237379	1	NA	NA	0.946389
GO:0006768	GO:BIOTIN METABOLIC PROCESS	0	0	:	1.72691e-05	0.00063628	1	NA	NA	0.946389
GO:0006771	GO:RIBOFLAVIN METABOLIC PROCESS	0	0	:	3.50994e-06	0.000129324	1	NA	NA	0.946389
GO:0006775	GO:FAT-SOLUBLE VITAMIN METABOLIC PROCESS	0	0	:	5.28733e-05	0.00194812	1	NA	NA	0.946389
GO:0006776	GO:VITAMIN A METABOLIC PROCESS	0	0	:	4.32089e-06	0.000159204	1	NA	NA	0.946389
GO:0006777	GO:MO-MOLYBDOPTERIN COFACTOR BIOSYNTHETIC PROCESS	0	0	:	6.23801e-06	0.00022984	1	NA	NA	0.946389
GO:0006778	GO:PORPHYRIN-CONTAINING COMPOUND METABOLIC PROCESS	0	0	:	2.15175e-05	0.000792814	1	NA	NA	0.946389
GO:0006779	GO:PORPHYRIN-CONTAINING COMPOUND BIOSYNTHETIC PROCESS	0	0	:	2.15175e-05	0.000792814	1	NA	NA	0.946389
GO:0006782	GO:PROTOPORPHYRINOGEN IX BIOSYNTHETIC PROCESS	0	0	:	1.29111e-05	0.00047571	1	NA	NA	0.946389
GO:0006783	GO:HEME BIOSYNTHETIC PROCESS	0	0	:	2.15175e-05	0.000792814	1	NA	NA	0.946389
GO:0006801	GO:SUPEROXIDE METABOLIC PROCESS	0	0	:	6.49069e-05	0.0023915	1	NA	NA	0.946389
GO:0006809	GO:NITRIC OXIDE BIOSYNTHETIC PROCESS	0	0	:	8.67295e-05	0.00319556	1	NA	NA	0.946389
GO:0006825	GO:COPPER ION TRANSPORT	0	0	:	1.46174e-05	0.000538581	1	NA	NA	0.946389
GO:0006826	GO:IRON ION TRANSPORT	0	0	:	6.87765e-05	0.00253408	1	NA	NA	0.946389
GO:0006828	GO:MANGANESE ION TRANSPORT	0	0	:	2.28786e-05	0.000842964	1	NA	NA	0.946389
GO:0006829	GO:ZINC II ION TRANSPORT	0	0	:	1.98298e-05	0.00073063	1	NA	NA	0.946389
GO:0006833	GO:WATER TRANSPORT	0	0	:	5.07412e-06	0.000186957	1	NA	NA	0.946389
GO:0006837	GO:SEROTONIN TRANSPORT	0	0	:	2.5995e-05	0.000957787	1	NA	NA	0.946389
GO:0006851	GO:MITOCHONDRIAL CALCIUM ION TRANSMEMBRANE TRANSPORT	0	0	:	2.06167e-05	0.000759624	1	NA	NA	0.946389
GO:0006853	GO:CARNITINE SHUTTLE	0	0	:	1.70681e-05	0.000628875	1	NA	NA	0.946389
GO:0006855	GO:DRUG TRANSMEMBRANE TRANSPORT	0	0	:	1.16779e-05	0.000430274	1	NA	NA	0.946389
GO:0006862	GO:NUCLEOTIDE TRANSPORT	0	0	:	1.49562e-05	0.000551064	1	NA	NA	0.946389
GO:0006863	GO:PURINE NUCLEOBASE TRANSPORT	0	0	:	5.5095e-06	0.000202998	1	NA	NA	0.946389
GO:0006878	GO:CELLULAR COPPER ION HOMEOSTASIS	0	0	:	1.33299e-05	0.00049114	1	NA	NA	0.946389
GO:0006879	GO:CELLULAR IRON ION HOMEOSTASIS	0	0	:	5.91586e-05	0.0021797	1	NA	NA	0.946389
GO:0006882	GO:CELLULAR ZINC ION HOMEOSTASIS	0	0	:	2.26805e-05	0.000835665	1	NA	NA	0.946389
GO:0006884	GO:CELL VOLUME HOMEOSTASIS	0	0	:	3.17118e-05	0.00116843	1	NA	NA	0.946389
GO:0006895	GO:GOLGI TO ENDOSOME TRANSPORT	0	0	:	4.27178e-05	0.00157394	1	NA	NA	0.946389
GO:0006896	GO:GOLGI TO VACUOLE TRANSPORT	0	0	:	2.60811e-05	0.000960962	1	NA	NA	0.946389
GO:0006901	GO:VESICLE COATING	0	0	:	0.000117938	0.00434543	1	NA	NA	0.946389
GO:0006903	GO:VESICLE TARGETING	0	0	:	0.000157984	0.00582092	1	NA	NA	0.946389
GO:0006904	GO:VESICLE DOCKING INVOLVED IN EXOCYTOSIS	0	0	:	4.98122e-05	0.00183534	1	NA	NA	0.946389
GO:0006907	GO:PINOCYTOSIS	0	0	:	4.32595e-05	0.0015939	1	NA	NA	0.946389
GO:0006910	GO:PHAGOCYTOSIS, RECOGNITION	0	0	:	2.39028e-05	0.000880702	1	NA	NA	0.946389
GO:0006919	GO:ACTIVATION OF CYSTEINE-TYPE ENDOPEPTIDASE ACTIVITY INVOLVED IN APOPTOTIC PROCESS	0	0	:	8.41599e-05	0.00310088	1	NA	NA	0.946389
GO:0006921	GO:CELLULAR COMPONENT DISASSEMBLY INVOLVED IN EXECUTION PHASE OF APOPTOSIS	0	0	:	4.96608e-05	0.00182976	1	NA	NA	0.946389
GO:0006924	GO:ACTIVATION-INDUCED CELL DEATH OF T CELLS	0	0	:	1.03103e-05	0.000379883	1	NA	NA	0.946389
GO:0006925	GO:INFLAMMATORY CELL APOPTOTIC PROCESS	0	0	:	2.78624e-05	0.00102659	1	NA	NA	0.946389
GO:0006929	GO:SUBSTRATE-DEPENDENT CELL MIGRATION	0	0	:	8.09158e-05	0.00298135	1	NA	NA	0.946389
GO:0006930	GO:SUBSTRATE-DEPENDENT CELL MIGRATION, CELL EXTENSION	0	0	:	1.92188e-05	0.00070812	1	NA	NA	0.946389
GO:0006949	GO:SYNCYTIUM FORMATION	0	0	:	8.15733e-05	0.00300558	1	NA	NA	0.946389
GO:0006953	GO:ACUTE-PHASE RESPONSE	0	0	:	5.72037e-05	0.00210768	1	NA	NA	0.946389
GO:0006957	GO:COMPLEMENT ACTIVATION, ALTERNATIVE PATHWAY	0	0	:	1.91639e-05	0.000706095	1	NA	NA	0.946389
GO:0006968	GO:CELLULAR DEFENSE RESPONSE	0	0	:	2.59183e-05	0.000954962	1	NA	NA	0.946389
GO:0006971	GO:HYPOTONIC RESPONSE	0	0	:	1.66559e-05	0.000613689	1	NA	NA	0.946389
GO:0006972	GO:HYPEROSMOTIC RESPONSE	0	0	:	3.5002e-05	0.00128965	1	NA	NA	0.946389
GO:0006975	GO:DNA DAMAGE INDUCED PROTEIN PHOSPHORYLATION	0	0	:	8.19261e-06	0.000301858	1	NA	NA	0.946389
GO:0006978	GO:DNA DAMAGE RESPONSE, SIGNAL TRANSDUCTION BY P53 CLASS MEDIATOR RESULTING IN TRANSCRIPTION OF P21 CLASS MEDIATOR	0	0	:	2.73271e-05	0.00100687	1	NA	NA	0.946389
GO:0006983	GO:ER OVERLOAD RESPONSE	0	0	:	1.45339e-05	0.000535503	1	NA	NA	0.946389
GO:0006984	GO:ER-NUCLEUS SIGNALING PATHWAY	0	0	:	5.46488e-05	0.00201354	1	NA	NA	0.946389
GO:0006987	GO:ACTIVATION OF SIGNALING PROTEIN ACTIVITY INVOLVED IN UNFOLDED PROTEIN RESPONSE	0	0	:	1.54507e-05	0.000569281	1	NA	NA	0.946389
GO:0006991	GO:RESPONSE TO STEROL DEPLETION	0	0	:	1.83715e-05	0.000676901	1	NA	NA	0.946389
GO:0006995	GO:CELLULAR RESPONSE TO NITROGEN STARVATION	0	0	:	6.55318e-06	0.000241453	1	NA	NA	0.946389
GO:0006999	GO:NUCLEAR PORE ORGANIZATION	0	0	:	8.35798e-05	0.00307951	1	NA	NA	0.946389
GO:0007000	GO:NUCLEOLUS ORGANIZATION	0	0	:	7.97383e-06	0.000293797	1	NA	NA	0.946389
GO:0007008	GO:OUTER MITOCHONDRIAL MEMBRANE ORGANIZATION	0	0	:	1.01013e-05	0.000372182	1	NA	NA	0.946389
GO:0007016	GO:CYTOSKELETAL ANCHORING AT PLASMA MEMBRANE	0	0	:	6.13937e-05	0.00226206	1	NA	NA	0.946389
GO:0007019	GO:MICROTUBULE DEPOLYMERIZATION	0	0	:	6.4733e-05	0.0023851	1	NA	NA	0.946389
GO:0007020	GO:MICROTUBULE NUCLEATION	0	0	:	7.22935e-05	0.00266366	1	NA	NA	0.946389
GO:0007021	GO:TUBULIN COMPLEX ASSEMBLY	0	0	:	1.32158e-05	0.000486939	1	NA	NA	0.946389
GO:0007026	GO:NEGATIVE REGULATION OF MICROTUBULE DEPOLYMERIZATION	0	0	:	5.41491e-05	0.00199513	1	NA	NA	0.946389
GO:0007028	GO:CYTOPLASM ORGANIZATION	0	0	:	2.81955e-05	0.00103887	1	NA	NA	0.946389
GO:0007029	GO:ENDOPLASMIC RETICULUM ORGANIZATION	0	0	:	7.36376e-05	0.00271318	1	NA	NA	0.946389
GO:0007031	GO:PEROXISOME ORGANIZATION	0	0	:	3.13974e-05	0.00115684	1	NA	NA	0.946389
GO:0007035	GO:VACUOLAR ACIDIFICATION	0	0	:	3.25613e-05	0.00119973	1	NA	NA	0.946389
GO:0007039	GO:PROTEIN CATABOLIC PROCESS IN THE VACUOLE	0	0	:	2.73061e-05	0.0010061	1	NA	NA	0.946389
GO:0007040	GO:LYSOSOME ORGANIZATION	0	0	:	6.21284e-05	0.00228913	1	NA	NA	0.946389
GO:0007063	GO:REGULATION OF SISTER CHROMATID COHESION	0	0	:	5.72213e-05	0.00210832	1	NA	NA	0.946389
GO:0007064	GO:MITOTIC SISTER CHROMATID COHESION	0	0	:	7.109e-05	0.00261932	1	NA	NA	0.946389
GO:0007080	GO:MITOTIC METAPHASE PLATE CONGRESSION	0	0	:	7.6503e-05	0.00281876	1	NA	NA	0.946389
GO:0007084	GO:MITOTIC NUCLEAR ENVELOPE REASSEMBLY	0	0	:	1.48999e-05	0.000548989	1	NA	NA	0.946389
GO:0007094	GO:MITOTIC SPINDLE ASSEMBLY CHECKPOINT	0	0	:	5.10884e-05	0.00188236	1	NA	NA	0.946389
GO:0007095	GO:MITOTIC G2 DNA DAMAGE CHECKPOINT	0	0	:	2.08195e-05	0.000767096	1	NA	NA	0.946389
GO:0007096	GO:REGULATION OF EXIT FROM MITOSIS	0	0	:	2.04507e-05	0.000753509	1	NA	NA	0.946389
GO:0007099	GO:CENTRIOLE REPLICATION	0	0	:	2.01505e-05	0.000742446	1	NA	NA	0.946389
GO:0007130	GO:SYNAPTONEMAL COMPLEX ASSEMBLY	0	0	:	3.49325e-05	0.00128709	1	NA	NA	0.946389
GO:0007131	GO:RECIPROCAL MEIOTIC RECOMBINATION	0	0	:	4.37441e-05	0.00161176	1	NA	NA	0.946389
GO:0007135	GO:MEIOSIS II	0	0	:	7.57438e-06	0.000279079	1	NA	NA	0.946389
GO:0007140	GO:MALE MEIOTIC NUCLEAR DIVISION	0	0	:	4.93026e-05	0.00181656	1	NA	NA	0.946389
GO:0007141	GO:MALE MEIOSIS I	0	0	:	2.01558e-05	0.000742642	1	NA	NA	0.946389
GO:0007143	GO:FEMALE MEIOTIC NUCLEAR DIVISION	0	0	:	4.66947e-05	0.00172047	1	NA	NA	0.946389
GO:0007144	GO:FEMALE MEIOSIS I	0	0	:	8.2853e-06	0.000305273	1	NA	NA	0.946389
GO:0007158	GO:NEURON CELL-CELL ADHESION	0	0	:	4.4882e-05	0.00165368	1	NA	NA	0.946389
GO:0007168	GO:RECEPTOR GUANYLYL CYCLASE SIGNALING PATHWAY	0	0	:	1.13075e-05	0.000416626	1	NA	NA	0.946389
GO:0007171	GO:ACTIVATION OF TRANSMEMBRANE RECEPTOR PROTEIN TYROSINE KINASE ACTIVITY	0	0	:	1.34143e-05	0.000494252	1	NA	NA	0.946389
GO:0007172	GO:SIGNAL COMPLEX ASSEMBLY	0	0	:	2.14956e-05	0.000792008	1	NA	NA	0.946389
GO:0007175	GO:NEGATIVE REGULATION OF EPIDERMAL GROWTH FACTOR-ACTIVATED RECEPTOR ACTIVITY	0	0	:	2.18454e-05	0.000804896	1	NA	NA	0.946389
GO:0007176	GO:REGULATION OF EPIDERMAL GROWTH FACTOR-ACTIVATED RECEPTOR ACTIVITY	0	0	:	3.44747e-05	0.00127022	1	NA	NA	0.946389
GO:0007182	GO:COMMON-PARTNER SMAD PROTEIN PHOSPHORYLATION	0	0	:	1.66617e-05	0.000613903	1	NA	NA	0.946389
GO:0007183	GO:SMAD PROTEIN COMPLEX ASSEMBLY	0	0	:	2.73949e-05	0.00100937	1	NA	NA	0.946389
GO:0007184	GO:SMAD PROTEIN IMPORT INTO NUCLEUS	0	0	:	4.82069e-05	0.00177619	1	NA	NA	0.946389
GO:0007185	GO:TRANSMEMBRANE RECEPTOR PROTEIN TYROSINE PHOSPHATASE SIGNALING PATHWAY	0	0	:	2.64344e-05	0.00097398	1	NA	NA	0.946389
GO:0007189	GO:ADENYLATE CYCLASE-ACTIVATING G-PROTEIN COUPLED RECEPTOR SIGNALING PATHWAY	0	0	:	6.48255e-05	0.0023885	1	NA	NA	0.946389
GO:0007190	GO:ACTIVATION OF ADENYLATE CYCLASE ACTIVITY	0	0	:	3.75162e-05	0.00138229	1	NA	NA	0.946389
GO:0007191	GO:ADENYLATE CYCLASE-ACTIVATING DOPAMINE RECEPTOR SIGNALING PATHWAY	0	0	:	1.23422e-05	0.000454748	1	NA	NA	0.946389
GO:0007193	GO:ADENYLATE CYCLASE-INHIBITING G-PROTEIN COUPLED RECEPTOR SIGNALING PATHWAY	0	0	:	8.71803e-05	0.00321217	1	NA	NA	0.946389
GO:0007194	GO:NEGATIVE REGULATION OF ADENYLATE CYCLASE ACTIVITY	0	0	:	4.2419e-05	0.00156293	1	NA	NA	0.946389
GO:0007195	GO:ADENYLATE CYCLASE-INHIBITING DOPAMINE RECEPTOR SIGNALING PATHWAY	0	0	:	2.5263e-05	0.000930816	1	NA	NA	0.946389
GO:0007196	GO:ADENYLATE CYCLASE-INHIBITING G-PROTEIN COUPLED GLUTAMATE RECEPTOR SIGNALING PATHWAY	0	0	:	1.82207e-05	0.000671345	1	NA	NA	0.946389
GO:0007202	GO:ACTIVATION OF PHOSPHOLIPASE C ACTIVITY	0	0	:	1.52756e-05	0.00056283	1	NA	NA	0.946389
GO:0007207	GO:PHOSPHOLIPASE C-ACTIVATING G-PROTEIN COUPLED ACETYLCHOLINE RECEPTOR SIGNALING PATHWAY	0	0	:	3.60542e-06	0.000132842	1	NA	NA	0.946389
GO:0007210	GO:SEROTONIN RECEPTOR SIGNALING PATHWAY	0	0	:	7.83465e-06	0.000288669	1	NA	NA	0.946389
GO:0007212	GO:DOPAMINE RECEPTOR SIGNALING PATHWAY	0	0	:	6.1654e-05	0.00227165	1	NA	NA	0.946389
GO:0007213	GO:G-PROTEIN COUPLED ACETYLCHOLINE RECEPTOR SIGNALING PATHWAY	0	0	:	2.4128e-05	0.000889	1	NA	NA	0.946389
GO:0007214	GO:GAMMA-AMINOBUTYRIC ACID SIGNALING PATHWAY	0	0	:	4.74687e-05	0.00174899	1	NA	NA	0.946389
GO:0007216	GO:G-PROTEIN COUPLED GLUTAMATE RECEPTOR SIGNALING PATHWAY	0	0	:	2.49546e-05	0.000919455	1	NA	NA	0.946389
GO:0007217	GO:TACHYKININ RECEPTOR SIGNALING PATHWAY	0	0	:	9.60835e-06	0.000354021	1	NA	NA	0.946389
GO:0007220	GO:NOTCH RECEPTOR PROCESSING	0	0	:	4.24553e-05	0.00156427	1	NA	NA	0.946389
GO:0007221	GO:POSITIVE REGULATION OF TRANSCRIPTION OF NOTCH RECEPTOR TARGET	0	0	:	2.48768e-05	0.00091659	1	NA	NA	0.946389
GO:0007229	GO:INTEGRIN-MEDIATED SIGNALING PATHWAY	0	0	:	0.000232841	0.00857905	1	NA	NA	0.946389
GO:0007250	GO:ACTIVATION OF NF-KAPPAB-INDUCING KINASE ACTIVITY	0	0	:	2.62102e-05	0.000965718	1	NA	NA	0.946389
GO:0007252	GO:I-KAPPAB PHOSPHORYLATION	0	0	:	3.42676e-05	0.00126259	1	NA	NA	0.946389
GO:0007253	GO:CYTOPLASMIC SEQUESTERING OF NF-KAPPAB	0	0	:	1.09343e-05	0.000402875	1	NA	NA	0.946389
GO:0007256	GO:ACTIVATION OF JNKK ACTIVITY	0	0	:	2.83517e-05	0.00104462	1	NA	NA	0.946389
GO:0007263	GO:NITRIC OXIDE MEDIATED SIGNAL TRANSDUCTION	0	0	:	2.86295e-05	0.00105486	1	NA	NA	0.946389
GO:0007270	GO:NEURON-NEURON SYNAPTIC TRANSMISSION	0	0	:	2.55233e-05	0.000940407	1	NA	NA	0.946389
GO:0007271	GO:SYNAPTIC TRANSMISSION, CHOLINERGIC	0	0	:	1.24663e-05	0.000459322	1	NA	NA	0.946389
GO:0007274	GO:NEUROMUSCULAR SYNAPTIC TRANSMISSION	0	0	:	3.16033e-05	0.00116443	1	NA	NA	0.946389
GO:0007289	GO:SPERMATID NUCLEUS DIFFERENTIATION	0	0	:	4.79797e-05	0.00176782	1	NA	NA	0.946389
GO:0007320	GO:INSEMINATION	0	0	:	1.22521e-05	0.000451431	1	NA	NA	0.946389
GO:0007339	GO:BINDING OF SPERM TO ZONA PELLUCIDA	0	0	:	3.22179e-05	0.00118707	1	NA	NA	0.946389
GO:0007340	GO:ACROSOME REACTION	0	0	:	1.17059e-05	0.000431303	1	NA	NA	0.946389
GO:0007341	GO:PENETRATION OF ZONA PELLUCIDA	0	0	:	5.02942e-06	0.000185309	1	NA	NA	0.946389
GO:0007379	GO:SEGMENT SPECIFICATION	0	0	:	1.60539e-05	0.000591507	1	NA	NA	0.946389
GO:0007398	GO:ECTODERM DEVELOPMENT	0	0	:	3.43075e-05	0.00126406	1	NA	NA	0.946389
GO:0007413	GO:AXONAL FASCICULATION	0	0	:	7.12637e-05	0.00262572	1	NA	NA	0.946389
GO:0007431	GO:SALIVARY GLAND DEVELOPMENT	0	0	:	9.32857e-05	0.00343712	1	NA	NA	0.946389
GO:0007435	GO:SALIVARY GLAND MORPHOGENESIS	0	0	:	8.90784e-05	0.0032821	1	NA	NA	0.946389
GO:0007440	GO:FOREGUT MORPHOGENESIS	0	0	:	2.98283e-05	0.00109903	1	NA	NA	0.946389
GO:0007492	GO:ENDODERM DEVELOPMENT	0	0	:	0.0002378	0.00876176	1	NA	NA	0.946389
GO:0007501	GO:MESODERMAL CELL FATE SPECIFICATION	0	0	:	2.01135e-05	0.000741085	1	NA	NA	0.946389
GO:0007506	GO:GONADAL MESODERM DEVELOPMENT	0	0	:	3.86465e-06	0.000142393	1	NA	NA	0.946389
GO:0007512	GO:ADULT HEART DEVELOPMENT	0	0	:	2.0245e-05	0.00074593	1	NA	NA	0.946389
GO:0007520	GO:MYOBLAST FUSION	0	0	:	6.82151e-05	0.00251339	1	NA	NA	0.946389
GO:0007528	GO:NEUROMUSCULAR JUNCTION DEVELOPMENT	0	0	:	0.000117131	0.00431571	1	NA	NA	0.946389
GO:0007530	GO:SEX DETERMINATION	0	0	:	2.95681e-05	0.00108944	1	NA	NA	0.946389
GO:0007549	GO:DOSAGE COMPENSATION	0	0	:	2.66496e-05	0.000981909	1	NA	NA	0.946389
GO:0007566	GO:EMBRYO IMPLANTATION	0	0	:	5.60573e-05	0.00206544	1	NA	NA	0.946389
GO:0007567	GO:PARTURITION	0	0	:	2.29562e-05	0.000845825	1	NA	NA	0.946389
GO:0007588	GO:EXCRETION	0	0	:	4.80281e-05	0.0017696	1	NA	NA	0.946389
GO:0007589	GO:BODY FLUID SECRETION	0	0	:	0.000125335	0.00461797	1	NA	NA	0.946389
GO:0007595	GO:LACTATION	0	0	:	7.48526e-05	0.00275795	1	NA	NA	0.946389
GO:0007597	GO:BLOOD COAGULATION, INTRINSIC PATHWAY	0	0	:	2.05727e-05	0.000758002	1	NA	NA	0.946389
GO:0007602	GO:PHOTOTRANSDUCTION	0	0	:	3.61006e-05	0.00133013	1	NA	NA	0.946389
GO:0007603	GO:PHOTOTRANSDUCTION, VISIBLE LIGHT	0	0	:	2.19314e-05	0.000808066	1	NA	NA	0.946389
GO:0007614	GO:SHORT-TERM MEMORY	0	0	:	1.61867e-05	0.0005964	1	NA	NA	0.946389
GO:0007616	GO:LONG-TERM MEMORY	0	0	:	8.9011e-05	0.00327962	1	NA	NA	0.946389
GO:0007617	GO:MATING BEHAVIOR	0	0	:	3.03323e-05	0.0011176	1	NA	NA	0.946389
GO:0007618	GO:MATING	0	0	:	4.38895e-05	0.00161711	1	NA	NA	0.946389
GO:0007620	GO:COPULATION	0	0	:	1.72939e-05	0.000637195	1	NA	NA	0.946389
GO:0007622	GO:RHYTHMIC BEHAVIOR	0	0	:	3.80239e-05	0.001401	1	NA	NA	0.946389
GO:0007625	GO:GROOMING BEHAVIOR	0	0	:	2.00553e-05	0.00073894	1	NA	NA	0.946389
GO:0007632	GO:VISUAL BEHAVIOR	0	0	:	0.000129482	0.00477079	1	NA	NA	0.946389
GO:0007635	GO:CHEMOSENSORY BEHAVIOR	0	0	:	5.25332e-05	0.00193559	1	NA	NA	0.946389
GO:0007638	GO:MECHANOSENSORY BEHAVIOR	0	0	:	3.65507e-05	0.00134672	1	NA	NA	0.946389
GO:0008038	GO:NEURON RECOGNITION	0	0	:	9.34794e-05	0.00344426	1	NA	NA	0.946389
GO:0008053	GO:MITOCHONDRIAL FUSION	0	0	:	2.89291e-05	0.0010659	1	NA	NA	0.946389
GO:0008088	GO:AXO-DENDRITIC TRANSPORT	0	0	:	0.000118019	0.00434841	1	NA	NA	0.946389
GO:0008089	GO:ANTEROGRADE AXONAL TRANSPORT	0	0	:	6.45397e-05	0.00237797	1	NA	NA	0.946389
GO:0008090	GO:RETROGRADE AXONAL TRANSPORT	0	0	:	2.41794e-05	0.000890894	1	NA	NA	0.946389
GO:0008156	GO:NEGATIVE REGULATION OF DNA REPLICATION	0	0	:	7.84181e-05	0.00288932	1	NA	NA	0.946389
GO:0008206	GO:BILE ACID METABOLIC PROCESS	0	0	:	4.55957e-05	0.00167998	1	NA	NA	0.946389
GO:0008207	GO:C21-STEROID HORMONE METABOLIC PROCESS	0	0	:	1.82985e-05	0.000674209	1	NA	NA	0.946389
GO:0008209	GO:ANDROGEN METABOLIC PROCESS	0	0	:	2.07e-05	0.000762693	1	NA	NA	0.946389
GO:0008210	GO:ESTROGEN METABOLIC PROCESS	0	0	:	9.59928e-06	0.000353687	1	NA	NA	0.946389
GO:0008211	GO:GLUCOCORTICOID METABOLIC PROCESS	0	0	:	1.63989e-05	0.000604218	1	NA	NA	0.946389
GO:0008212	GO:MINERALOCORTICOID METABOLIC PROCESS	0	0	:	4.69142e-06	0.000172856	1	NA	NA	0.946389
GO:0008214	GO:PROTEIN DEALKYLATION	0	0	:	0.000100685	0.00370976	1	NA	NA	0.946389
GO:0008215	GO:SPERMINE METABOLIC PROCESS	0	0	:	5.24281e-06	0.000193172	1	NA	NA	0.946389
GO:0008216	GO:SPERMIDINE METABOLIC PROCESS	0	0	:	3.51146e-06	0.00012938	1	NA	NA	0.946389
GO:0008228	GO:OPSONIZATION	0	0	:	1.57542e-05	0.000580467	1	NA	NA	0.946389
GO:0008298	GO:INTRACELLULAR MRNA LOCALIZATION	0	0	:	6.40116e-06	0.000235851	1	NA	NA	0.946389
GO:0008299	GO:ISOPRENOID BIOSYNTHETIC PROCESS	0	0	:	1.88202e-05	0.000693432	1	NA	NA	0.946389
GO:0008306	GO:ASSOCIATIVE LEARNING	0	0	:	0.00017653	0.00650427	1	NA	NA	0.946389
GO:0008333	GO:ENDOSOME TO LYSOSOME TRANSPORT	0	0	:	9.82611e-05	0.00362044	1	NA	NA	0.946389
GO:0008334	GO:HISTONE MRNA METABOLIC PROCESS	0	0	:	4.25541e-05	0.00156791	1	NA	NA	0.946389
GO:0008340	GO:DETERMINATION OF ADULT LIFESPAN	0	0	:	3.47673e-05	0.001281	1	NA	NA	0.946389
GO:0008343	GO:ADULT FEEDING BEHAVIOR	0	0	:	4.7507e-06	0.00017504	1	NA	NA	0.946389
GO:0008347	GO:GLIAL CELL MIGRATION	0	0	:	0.00011657	0.00429502	1	NA	NA	0.946389
GO:0008354	GO:GERM CELL MIGRATION	0	0	:	1.4412e-05	0.000531011	1	NA	NA	0.946389
GO:0008535	GO:RESPIRATORY CHAIN COMPLEX IV ASSEMBLY	0	0	:	1.57053e-06	5.78664e-05	1	NA	NA	0.946389
GO:0008542	GO:VISUAL LEARNING	0	0	:	0.00012717	0.00468559	1	NA	NA	0.946389
GO:0008585	GO:FEMALE GONAD DEVELOPMENT	0	0	:	0.000124761	0.00459682	1	NA	NA	0.946389
GO:0008589	GO:REGULATION OF SMOOTHENED SIGNALING PATHWAY	0	0	:	0.000117351	0.00432382	1	NA	NA	0.946389
GO:0008593	GO:REGULATION OF NOTCH SIGNALING PATHWAY	0	0	:	0.000110062	0.00405526	1	NA	NA	0.946389
GO:0008608	GO:ATTACHMENT OF SPINDLE MICROTUBULES TO KINETOCHORE	0	0	:	6.34257e-05	0.00233693	1	NA	NA	0.946389
GO:0008625	GO:EXTRINSIC APOPTOTIC SIGNALING PATHWAY VIA DEATH DOMAIN RECEPTORS	0	0	:	0.000114627	0.00422344	1	NA	NA	0.946389
GO:0008627	GO:INTRINSIC APOPTOTIC SIGNALING PATHWAY IN RESPONSE TO OSMOTIC STRESS	0	0	:	2.56096e-05	0.000943589	1	NA	NA	0.946389
GO:0008631	GO:INTRINSIC APOPTOTIC SIGNALING PATHWAY IN RESPONSE TO OXIDATIVE STRESS	0	0	:	7.03116e-05	0.00259064	1	NA	NA	0.946389
GO:0008635	GO:ACTIVATION OF CYSTEINE-TYPE ENDOPEPTIDASE ACTIVITY INVOLVED IN APOPTOTIC PROCESS BY CYTOCHROME C	0	0	:	1.17175e-05	0.000431732	1	NA	NA	0.946389
GO:0008652	GO:CELLULAR AMINO ACID BIOSYNTHETIC PROCESS	0	0	:	5.81151e-05	0.00214126	1	NA	NA	0.946389
GO:0008655	GO:PYRIMIDINE-CONTAINING COMPOUND SALVAGE	0	0	:	5.43472e-06	0.000200243	1	NA	NA	0.946389
GO:0009048	GO:DOSAGE COMPENSATION BY INACTIVATION OF X CHROMOSOME	0	0	:	2.31262e-05	0.000852088	1	NA	NA	0.946389
GO:0009060	GO:AEROBIC RESPIRATION	0	0	:	5.60013e-05	0.00206337	1	NA	NA	0.946389
GO:0009064	GO:GLUTAMINE FAMILY AMINO ACID METABOLIC PROCESS	0	0	:	8.00318e-05	0.00294878	1	NA	NA	0.946389
GO:0009065	GO:GLUTAMINE FAMILY AMINO ACID CATABOLIC PROCESS	0	0	:	4.02239e-05	0.00148205	1	NA	NA	0.946389
GO:0009066	GO:ASPARTATE FAMILY AMINO ACID METABOLIC PROCESS	0	0	:	4.36331e-05	0.00160767	1	NA	NA	0.946389
GO:0009067	GO:ASPARTATE FAMILY AMINO ACID BIOSYNTHETIC PROCESS	0	0	:	8.41067e-06	0.000309892	1	NA	NA	0.946389
GO:0009068	GO:ASPARTATE FAMILY AMINO ACID CATABOLIC PROCESS	0	0	:	1.58665e-05	0.000584603	1	NA	NA	0.946389
GO:0009069	GO:SERINE FAMILY AMINO ACID METABOLIC PROCESS	0	0	:	2.90763e-05	0.00107132	1	NA	NA	0.946389
GO:0009070	GO:SERINE FAMILY AMINO ACID BIOSYNTHETIC PROCESS	0	0	:	7.30164e-06	0.00026903	1	NA	NA	0.946389
GO:0009072	GO:AROMATIC AMINO ACID FAMILY METABOLIC PROCESS	0	0	:	9.37718e-06	0.000345503	1	NA	NA	0.946389
GO:0009081	GO:BRANCHED-CHAIN AMINO ACID METABOLIC PROCESS	0	0	:	1.08692e-05	0.000400478	1	NA	NA	0.946389
GO:0009083	GO:BRANCHED-CHAIN AMINO ACID CATABOLIC PROCESS	0	0	:	4.61451e-06	0.000170022	1	NA	NA	0.946389
GO:0009084	GO:GLUTAMINE FAMILY AMINO ACID BIOSYNTHETIC PROCESS	0	0	:	2.67695e-05	0.000986323	1	NA	NA	0.946389
GO:0009109	GO:COENZYME CATABOLIC PROCESS	0	0	:	4.04115e-06	0.000148897	1	NA	NA	0.946389
GO:0009110	GO:VITAMIN BIOSYNTHETIC PROCESS	0	0	:	1.33162e-05	0.000490636	1	NA	NA	0.946389
GO:0009111	GO:VITAMIN CATABOLIC PROCESS	0	0	:	1.52605e-06	5.62273e-05	1	NA	NA	0.946389
GO:0009112	GO:NUCLEOBASE METABOLIC PROCESS	0	0	:	4.80643e-05	0.00177093	1	NA	NA	0.946389
GO:0009113	GO:PURINE NUCLEOBASE BIOSYNTHETIC PROCESS	0	0	:	1.90625e-05	0.000702359	1	NA	NA	0.946389
GO:0009124	GO:NUCLEOSIDE MONOPHOSPHATE BIOSYNTHETIC PROCESS	0	0	:	8.05558e-05	0.00296809	1	NA	NA	0.946389
GO:0009125	GO:NUCLEOSIDE MONOPHOSPHATE CATABOLIC PROCESS	0	0	:	3.96633e-06	0.00014614	1	NA	NA	0.946389
GO:0009127	GO:PURINE NUCLEOSIDE MONOPHOSPHATE BIOSYNTHETIC PROCESS	0	0	:	6.6471e-05	0.00244913	1	NA	NA	0.946389
GO:0009128	GO:PURINE NUCLEOSIDE MONOPHOSPHATE CATABOLIC PROCESS	0	0	:	3.96633e-06	0.00014614	1	NA	NA	0.946389
GO:0009129	GO:PYRIMIDINE NUCLEOSIDE MONOPHOSPHATE METABOLIC PROCESS	0	0	:	1.28994e-05	0.000475281	1	NA	NA	0.946389
GO:0009130	GO:PYRIMIDINE NUCLEOSIDE MONOPHOSPHATE BIOSYNTHETIC PROCESS	0	0	:	1.28994e-05	0.000475281	1	NA	NA	0.946389
GO:0009142	GO:NUCLEOSIDE TRIPHOSPHATE BIOSYNTHETIC PROCESS	0	0	:	5.67805e-05	0.00209208	1	NA	NA	0.946389
GO:0009145	GO:PURINE NUCLEOSIDE TRIPHOSPHATE BIOSYNTHETIC PROCESS	0	0	:	4.57715e-05	0.00168646	1	NA	NA	0.946389
GO:0009147	GO:PYRIMIDINE NUCLEOSIDE TRIPHOSPHATE METABOLIC PROCESS	0	0	:	9.7523e-06	0.000359324	1	NA	NA	0.946389
GO:0009148	GO:PYRIMIDINE NUCLEOSIDE TRIPHOSPHATE BIOSYNTHETIC PROCESS	0	0	:	9.17453e-06	0.000338036	1	NA	NA	0.946389
GO:0009154	GO:PURINE RIBONUCLEOTIDE CATABOLIC PROCESS	0	0	:	6.81317e-05	0.00251032	1	NA	NA	0.946389
GO:0009156	GO:RIBONUCLEOSIDE MONOPHOSPHATE BIOSYNTHETIC PROCESS	0	0	:	7.85114e-05	0.00289276	1	NA	NA	0.946389
GO:0009157	GO:DEOXYRIBONUCLEOSIDE MONOPHOSPHATE BIOSYNTHETIC PROCESS	0	0	:	2.04443e-06	7.53272e-05	1	NA	NA	0.946389
GO:0009158	GO:RIBONUCLEOSIDE MONOPHOSPHATE CATABOLIC PROCESS	0	0	:	3.96633e-06	0.00014614	1	NA	NA	0.946389
GO:0009162	GO:DEOXYRIBONUCLEOSIDE MONOPHOSPHATE METABOLIC PROCESS	0	0	:	2.04443e-06	7.53272e-05	1	NA	NA	0.946389
GO:0009163	GO:NUCLEOSIDE BIOSYNTHETIC PROCESS	0	0	:	2.97314e-05	0.00109546	1	NA	NA	0.946389
GO:0009164	GO:NUCLEOSIDE CATABOLIC PROCESS	0	0	:	4.48516e-06	0.000165256	1	NA	NA	0.946389
GO:0009166	GO:NUCLEOTIDE CATABOLIC PROCESS	0	0	:	7.60563e-05	0.0028023	1	NA	NA	0.946389
GO:0009168	GO:PURINE RIBONUCLEOSIDE MONOPHOSPHATE BIOSYNTHETIC PROCESS	0	0	:	6.6471e-05	0.00244913	1	NA	NA	0.946389
GO:0009169	GO:PURINE RIBONUCLEOSIDE MONOPHOSPHATE CATABOLIC PROCESS	0	0	:	3.96633e-06	0.00014614	1	NA	NA	0.946389
GO:0009173	GO:PYRIMIDINE RIBONUCLEOSIDE MONOPHOSPHATE METABOLIC PROCESS	0	0	:	1.20404e-05	0.00044363	1	NA	NA	0.946389
GO:0009174	GO:PYRIMIDINE RIBONUCLEOSIDE MONOPHOSPHATE BIOSYNTHETIC PROCESS	0	0	:	1.20404e-05	0.00044363	1	NA	NA	0.946389
GO:0009200	GO:DEOXYRIBONUCLEOSIDE TRIPHOSPHATE METABOLIC PROCESS	0	0	:	2.92865e-06	0.000107907	1	NA	NA	0.946389
GO:0009201	GO:RIBONUCLEOSIDE TRIPHOSPHATE BIOSYNTHETIC PROCESS	0	0	:	5.25952e-05	0.00193787	1	NA	NA	0.946389
GO:0009202	GO:DEOXYRIBONUCLEOSIDE TRIPHOSPHATE BIOSYNTHETIC PROCESS	0	0	:	2.35088e-06	8.66186e-05	1	NA	NA	0.946389
GO:0009206	GO:PURINE RIBONUCLEOSIDE TRIPHOSPHATE BIOSYNTHETIC PROCESS	0	0	:	4.57715e-05	0.00168646	1	NA	NA	0.946389
GO:0009208	GO:PYRIMIDINE RIBONUCLEOSIDE TRIPHOSPHATE METABOLIC PROCESS	0	0	:	6.82364e-06	0.000251418	1	NA	NA	0.946389
GO:0009209	GO:PYRIMIDINE RIBONUCLEOSIDE TRIPHOSPHATE BIOSYNTHETIC PROCESS	0	0	:	6.82364e-06	0.000251418	1	NA	NA	0.946389
GO:0009211	GO:PYRIMIDINE DEOXYRIBONUCLEOSIDE TRIPHOSPHATE METABOLIC PROCESS	0	0	:	2.92865e-06	0.000107907	1	NA	NA	0.946389
GO:0009214	GO:CYCLIC NUCLEOTIDE CATABOLIC PROCESS	0	0	:	6.52794e-05	0.00240522	1	NA	NA	0.946389
GO:0009218	GO:PYRIMIDINE RIBONUCLEOTIDE METABOLIC PROCESS	0	0	:	1.66218e-05	0.000612434	1	NA	NA	0.946389
GO:0009219	GO:PYRIMIDINE DEOXYRIBONUCLEOTIDE METABOLIC PROCESS	0	0	:	2.92865e-06	0.000107907	1	NA	NA	0.946389
GO:0009220	GO:PYRIMIDINE RIBONUCLEOTIDE BIOSYNTHETIC PROCESS	0	0	:	1.66218e-05	0.000612434	1	NA	NA	0.946389
GO:0009221	GO:PYRIMIDINE DEOXYRIBONUCLEOTIDE BIOSYNTHETIC PROCESS	0	0	:	2.35088e-06	8.66186e-05	1	NA	NA	0.946389
GO:0009225	GO:NUCLEOTIDE-SUGAR METABOLIC PROCESS	0	0	:	1.81728e-05	0.000669578	1	NA	NA	0.946389
GO:0009226	GO:NUCLEOTIDE-SUGAR BIOSYNTHETIC PROCESS	0	0	:	1.26169e-05	0.00046487	1	NA	NA	0.946389
GO:0009247	GO:GLYCOLIPID BIOSYNTHETIC PROCESS	0	0	:	2.67291e-05	0.000984837	1	NA	NA	0.946389
GO:0009249	GO:PROTEIN LIPOYLATION	0	0	:	1.57413e-06	5.79992e-05	1	NA	NA	0.946389
GO:0009250	GO:GLUCAN BIOSYNTHETIC PROCESS	0	0	:	5.5113e-05	0.00203064	1	NA	NA	0.946389
GO:0009251	GO:GLUCAN CATABOLIC PROCESS	0	0	:	1.62505e-05	0.000598753	1	NA	NA	0.946389
GO:0009261	GO:RIBONUCLEOTIDE CATABOLIC PROCESS	0	0	:	6.81317e-05	0.00251032	1	NA	NA	0.946389
GO:0009262	GO:DEOXYRIBONUCLEOTIDE METABOLIC PROCESS	0	0	:	6.47172e-06	0.000238451	1	NA	NA	0.946389
GO:0009263	GO:DEOXYRIBONUCLEOTIDE BIOSYNTHETIC PROCESS	0	0	:	5.89395e-06	0.000217163	1	NA	NA	0.946389
GO:0009265	GO:2'-DEOXYRIBONUCLEOTIDE BIOSYNTHETIC PROCESS	0	0	:	2.35088e-06	8.66186e-05	1	NA	NA	0.946389
GO:0009299	GO:MRNA TRANSCRIPTION	0	0	:	6.0838e-05	0.00224158	1	NA	NA	0.946389
GO:0009301	GO:SNRNA TRANSCRIPTION	0	0	:	0.00011181	0.00411965	1	NA	NA	0.946389
GO:0009303	GO:RRNA TRANSCRIPTION	0	0	:	5.32286e-05	0.00196121	1	NA	NA	0.946389
GO:0009304	GO:TRNA TRANSCRIPTION	0	0	:	1.71937e-05	0.000633502	1	NA	NA	0.946389
GO:0009309	GO:AMINE BIOSYNTHETIC PROCESS	0	0	:	1.33927e-05	0.000493454	1	NA	NA	0.946389
GO:0009310	GO:AMINE CATABOLIC PROCESS	0	0	:	1.83871e-05	0.000677474	1	NA	NA	0.946389
GO:0009311	GO:OLIGOSACCHARIDE METABOLIC PROCESS	0	0	:	2.27919e-05	0.000839769	1	NA	NA	0.946389
GO:0009312	GO:OLIGOSACCHARIDE BIOSYNTHETIC PROCESS	0	0	:	1.41719e-05	0.000522165	1	NA	NA	0.946389
GO:0009394	GO:2'-DEOXYRIBONUCLEOTIDE METABOLIC PROCESS	0	0	:	2.92865e-06	0.000107907	1	NA	NA	0.946389
GO:0009395	GO:PHOSPHOLIPID CATABOLIC PROCESS	0	0	:	3.57457e-05	0.00131705	1	NA	NA	0.946389
GO:0009396	GO:FOLIC ACID-CONTAINING COMPOUND BIOSYNTHETIC PROCESS	0	0	:	9.04321e-06	0.000333198	1	NA	NA	0.946389
GO:0009404	GO:TOXIN METABOLIC PROCESS	0	0	:	7.76489e-06	0.000286098	1	NA	NA	0.946389
GO:0009435	GO:NAD BIOSYNTHETIC PROCESS	0	0	:	1.02579e-05	0.000377953	1	NA	NA	0.946389
GO:0009445	GO:PUTRESCINE METABOLIC PROCESS	0	0	:	3.89852e-06	0.000143641	1	NA	NA	0.946389
GO:0009452	GO:7-METHYLGUANOSINE RNA CAPPING	0	0	:	3.59937e-05	0.00132619	1	NA	NA	0.946389
GO:0009583	GO:DETECTION OF LIGHT STIMULUS	0	0	:	4.51195e-05	0.00166243	1	NA	NA	0.946389
GO:0009584	GO:DETECTION OF VISIBLE LIGHT	0	0	:	3.59552e-05	0.00132477	1	NA	NA	0.946389
GO:0009595	GO:DETECTION OF BIOTIC STIMULUS	0	0	:	1.115e-05	0.000410822	1	NA	NA	0.946389
GO:0009620	GO:RESPONSE TO FUNGUS	0	0	:	2.50279e-05	0.000922155	1	NA	NA	0.946389
GO:0009629	GO:RESPONSE TO GRAVITY	0	0	:	1.1846e-05	0.000436468	1	NA	NA	0.946389
GO:0009648	GO:PHOTOPERIODISM	0	0	:	2.84726e-05	0.00104908	1	NA	NA	0.946389
GO:0009649	GO:ENTRAINMENT OF CIRCADIAN CLOCK	0	0	:	3.15274e-05	0.00116163	1	NA	NA	0.946389
GO:0009651	GO:RESPONSE TO SALT STRESS	0	0	:	2.08533e-05	0.000768343	1	NA	NA	0.946389
GO:0009712	GO:CATECHOL-CONTAINING COMPOUND METABOLIC PROCESS	0	0	:	5.46097e-05	0.0020121	1	NA	NA	0.946389
GO:0009713	GO:CATECHOL-CONTAINING COMPOUND BIOSYNTHETIC PROCESS	0	0	:	1.73993e-05	0.000641078	1	NA	NA	0.946389
GO:0009744	GO:RESPONSE TO SUCROSE	0	0	:	5.94545e-06	0.000219061	1	NA	NA	0.946389
GO:0009750	GO:RESPONSE TO FRUCTOSE	0	0	:	6.3336e-06	0.000233362	1	NA	NA	0.946389
GO:0009756	GO:CARBOHYDRATE MEDIATED SIGNALING	0	0	:	1.0359e-05	0.000381677	1	NA	NA	0.946389
GO:0009812	GO:FLAVONOID METABOLIC PROCESS	0	0	:	2.72948e-06	0.000100568	1	NA	NA	0.946389
GO:0009886	GO:POST-EMBRYONIC ANIMAL MORPHOGENESIS	0	0	:	3.85082e-05	0.00141884	1	NA	NA	0.946389
GO:0009912	GO:AUDITORY RECEPTOR CELL FATE COMMITMENT	0	0	:	2.13135e-05	0.0007853	1	NA	NA	0.946389
GO:0009950	GO:DORSAL/VENTRAL AXIS SPECIFICATION	0	0	:	3.32865e-05	0.00122644	1	NA	NA	0.946389
GO:0009954	GO:PROXIMAL/DISTAL PATTERN FORMATION	0	0	:	4.93507e-05	0.00181833	1	NA	NA	0.946389
GO:0009988	GO:CELL-CELL RECOGNITION	0	0	:	7.39423e-05	0.00272441	1	NA	NA	0.946389
GO:0009994	GO:OOCYTE DIFFERENTIATION	0	0	:	7.23208e-05	0.00266467	1	NA	NA	0.946389
GO:0009996	GO:NEGATIVE REGULATION OF CELL FATE SPECIFICATION	0	0	:	4.43484e-06	0.000163402	1	NA	NA	0.946389
GO:0010039	GO:RESPONSE TO IRON ION	0	0	:	3.98082e-05	0.00146674	1	NA	NA	0.946389
GO:0010042	GO:RESPONSE TO MANGANESE ION	0	0	:	2.7716e-05	0.0010212	1	NA	NA	0.946389
GO:0010043	GO:RESPONSE TO ZINC ION	0	0	:	4.31472e-05	0.00158976	1	NA	NA	0.946389
GO:0010092	GO:SPECIFICATION OF ANIMAL ORGAN IDENTITY	0	0	:	8.24702e-05	0.00303862	1	NA	NA	0.946389
GO:0010155	GO:REGULATION OF PROTON TRANSPORT	0	0	:	1.54933e-05	0.000570852	1	NA	NA	0.946389
GO:0010165	GO:RESPONSE TO X-RAY	0	0	:	5.25291e-05	0.00193544	1	NA	NA	0.946389
GO:0010171	GO:BODY MORPHOGENESIS	0	0	:	0.000107372	0.00395613	1	NA	NA	0.946389
GO:0010172	GO:EMBRYONIC BODY MORPHOGENESIS	0	0	:	2.73958e-05	0.0010094	1	NA	NA	0.946389
GO:0010216	GO:MAINTENANCE OF DNA METHYLATION	0	0	:	2.05288e-05	0.000756386	1	NA	NA	0.946389
GO:0010224	GO:RESPONSE TO UV-B	0	0	:	9.76543e-06	0.000359808	1	NA	NA	0.946389
GO:0010225	GO:RESPONSE TO UV-C	0	0	:	1.75477e-05	0.000646547	1	NA	NA	0.946389
GO:0010226	GO:RESPONSE TO LITHIUM ION	0	0	:	3.46856e-05	0.00127799	1	NA	NA	0.946389
GO:0010248	GO:ESTABLISHMENT OR MAINTENANCE OF TRANSMEMBRANE ELECTROCHEMICAL GRADIENT	0	0	:	2.43711e-05	0.000897955	1	NA	NA	0.946389
GO:0010257	GO:NADH DEHYDROGENASE COMPLEX ASSEMBLY	0	0	:	1.53179e-05	0.000564388	1	NA	NA	0.946389
GO:0010259	GO:MULTICELLULAR ORGANISM AGING	0	0	:	4.8634e-05	0.00179193	1	NA	NA	0.946389
GO:0010265	GO:SCF COMPLEX ASSEMBLY	0	0	:	1.40137e-05	0.000516337	1	NA	NA	0.946389
GO:0010269	GO:RESPONSE TO SELENIUM ION	0	0	:	2.90475e-06	0.000107026	1	NA	NA	0.946389
GO:0010288	GO:RESPONSE TO LEAD ION	0	0	:	2.64371e-05	0.000974078	1	NA	NA	0.946389
GO:0010310	GO:REGULATION OF HYDROGEN PEROXIDE METABOLIC PROCESS	0	0	:	1.13683e-05	0.000418866	1	NA	NA	0.946389
GO:0010332	GO:RESPONSE TO GAMMA RADIATION	0	0	:	0.00010049	0.00370258	1	NA	NA	0.946389
GO:0010359	GO:REGULATION OF ANION CHANNEL ACTIVITY	0	0	:	1.22089e-05	0.000449838	1	NA	NA	0.946389
GO:0010390	GO:HISTONE MONOUBIQUITINATION	0	0	:	5.40576e-05	0.00199176	1	NA	NA	0.946389
GO:0010421	GO:HYDROGEN PEROXIDE-MEDIATED PROGRAMMED CELL DEATH	0	0	:	2.94661e-05	0.00108568	1	NA	NA	0.946389
GO:0010452	GO:HISTONE H3-K36 METHYLATION	0	0	:	5.34404e-05	0.00196902	1	NA	NA	0.946389
GO:0010453	GO:REGULATION OF CELL FATE COMMITMENT	0	0	:	2.96115e-05	0.00109104	1	NA	NA	0.946389
GO:0010454	GO:NEGATIVE REGULATION OF CELL FATE COMMITMENT	0	0	:	6.99896e-06	0.000257878	1	NA	NA	0.946389
GO:0010455	GO:POSITIVE REGULATION OF CELL FATE COMMITMENT	0	0	:	5.81676e-06	0.000214319	1	NA	NA	0.946389
GO:0010458	GO:EXIT FROM MITOSIS	0	0	:	5.10428e-05	0.00188068	1	NA	NA	0.946389
GO:0010459	GO:NEGATIVE REGULATION OF HEART RATE	0	0	:	8.3838e-06	0.000308902	1	NA	NA	0.946389
GO:0010460	GO:POSITIVE REGULATION OF HEART RATE	0	0	:	5.91633e-05	0.00217988	1	NA	NA	0.946389
GO:0010470	GO:REGULATION OF GASTRULATION	0	0	:	9.65639e-05	0.00355791	1	NA	NA	0.946389
GO:0010501	GO:RNA SECONDARY STRUCTURE UNWINDING	0	0	:	9.93985e-05	0.00366235	1	NA	NA	0.946389
GO:0010510	GO:REGULATION OF ACETYL-COA BIOSYNTHETIC PROCESS FROM PYRUVATE	0	0	:	9.44369e-06	0.000347954	1	NA	NA	0.946389
GO:0010511	GO:REGULATION OF PHOSPHATIDYLINOSITOL BIOSYNTHETIC PROCESS	0	0	:	3.74437e-06	0.000137962	1	NA	NA	0.946389
GO:0010517	GO:REGULATION OF PHOSPHOLIPASE ACTIVITY	0	0	:	7.98921e-05	0.00294363	1	NA	NA	0.946389
GO:0010518	GO:POSITIVE REGULATION OF PHOSPHOLIPASE ACTIVITY	0	0	:	5.53908e-05	0.00204088	1	NA	NA	0.946389
GO:0010522	GO:REGULATION OF CALCIUM ION TRANSPORT INTO CYTOSOL	0	0	:	0.00021414	0.00789003	1	NA	NA	0.946389
GO:0010523	GO:NEGATIVE REGULATION OF CALCIUM ION TRANSPORT INTO CYTOSOL	0	0	:	1.80198e-05	0.000663942	1	NA	NA	0.946389
GO:0010524	GO:POSITIVE REGULATION OF CALCIUM ION TRANSPORT INTO CYTOSOL	0	0	:	5.16271e-05	0.00190221	1	NA	NA	0.946389
GO:0010528	GO:REGULATION OF TRANSPOSITION	0	0	:	1.76317e-05	0.00064964	1	NA	NA	0.946389
GO:0010529	GO:NEGATIVE REGULATION OF TRANSPOSITION	0	0	:	1.76317e-05	0.00064964	1	NA	NA	0.946389
GO:0010533	GO:REGULATION OF ACTIVATION OF JANUS KINASE ACTIVITY	0	0	:	8.58635e-07	3.16365e-05	1	NA	NA	0.946389
GO:0010543	GO:REGULATION OF PLATELET ACTIVATION	0	0	:	3.83018e-05	0.00141124	1	NA	NA	0.946389
GO:0010544	GO:NEGATIVE REGULATION OF PLATELET ACTIVATION	0	0	:	2.35013e-05	0.000865909	1	NA	NA	0.946389
GO:0010560	GO:POSITIVE REGULATION OF GLYCOPROTEIN BIOSYNTHETIC PROCESS	0	0	:	3.33421e-05	0.00122849	1	NA	NA	0.946389
GO:0010566	GO:REGULATION OF KETONE BIOSYNTHETIC PROCESS	0	0	:	8.01196e-06	0.000295202	1	NA	NA	0.946389
GO:0010569	GO:REGULATION OF DOUBLE-STRAND BREAK REPAIR VIA HOMOLOGOUS RECOMBINATION	0	0	:	4.19213e-05	0.0015446	1	NA	NA	0.946389
GO:0010571	GO:POSITIVE REGULATION OF NUCLEAR CELL CYCLE DNA REPLICATION	0	0	:	2.21396e-05	0.000815736	1	NA	NA	0.946389
GO:0010578	GO:REGULATION OF ADENYLATE CYCLASE ACTIVITY INVOLVED IN G-PROTEIN COUPLED RECEPTOR SIGNALING PATHWAY	0	0	:	9.78296e-06	0.000360454	1	NA	NA	0.946389
GO:0010579	GO:POSITIVE REGULATION OF ADENYLATE CYCLASE ACTIVITY INVOLVED IN G-PROTEIN COUPLED RECEPTOR SIGNALING PATHWAY	0	0	:	9.78296e-06	0.000360454	1	NA	NA	0.946389
GO:0010586	GO:MIRNA METABOLIC PROCESS	0	0	:	7.43359e-05	0.00273892	1	NA	NA	0.946389
GO:0010587	GO:MIRNA CATABOLIC PROCESS	0	0	:	2.28394e-05	0.00084152	1	NA	NA	0.946389
GO:0010591	GO:REGULATION OF LAMELLIPODIUM ASSEMBLY	0	0	:	9.17884e-05	0.00338195	1	NA	NA	0.946389
GO:0010592	GO:POSITIVE REGULATION OF LAMELLIPODIUM ASSEMBLY	0	0	:	5.83003e-05	0.00214808	1	NA	NA	0.946389
GO:0010596	GO:NEGATIVE REGULATION OF ENDOTHELIAL CELL MIGRATION	0	0	:	8.12104e-05	0.00299221	1	NA	NA	0.946389
GO:0010623	GO:PROGRAMMED CELL DEATH INVOLVED IN CELL DEVELOPMENT	0	0	:	2.48131e-05	0.00091424	1	NA	NA	0.946389
GO:0010624	GO:REGULATION OF SCHWANN CELL PROLIFERATION	0	0	:	1.77456e-05	0.000653838	1	NA	NA	0.946389
GO:0010626	GO:NEGATIVE REGULATION OF SCHWANN CELL PROLIFERATION	0	0	:	1.77456e-05	0.000653838	1	NA	NA	0.946389
GO:0010633	GO:NEGATIVE REGULATION OF EPITHELIAL CELL MIGRATION	0	0	:	0.00011128	0.00410011	1	NA	NA	0.946389
GO:0010635	GO:REGULATION OF MITOCHONDRIAL FUSION	0	0	:	1.4286e-05	0.000526368	1	NA	NA	0.946389
GO:0010640	GO:REGULATION OF PLATELET-DERIVED GROWTH FACTOR RECEPTOR SIGNALING PATHWAY	0	0	:	5.43078e-05	0.00200098	1	NA	NA	0.946389
GO:0010642	GO:NEGATIVE REGULATION OF PLATELET-DERIVED GROWTH FACTOR RECEPTOR SIGNALING PATHWAY	0	0	:	4.60643e-05	0.00169725	1	NA	NA	0.946389
GO:0010644	GO:CELL COMMUNICATION BY ELECTRICAL COUPLING	0	0	:	0.000104743	0.00385926	1	NA	NA	0.946389
GO:0010649	GO:REGULATION OF CELL COMMUNICATION BY ELECTRICAL COUPLING	0	0	:	2.36759e-05	0.00087234	1	NA	NA	0.946389
GO:0010656	GO:NEGATIVE REGULATION OF MUSCLE CELL APOPTOTIC PROCESS	0	0	:	4.96327e-05	0.00182872	1	NA	NA	0.946389
GO:0010657	GO:MUSCLE CELL APOPTOTIC PROCESS	0	0	:	9.48984e-05	0.00349654	1	NA	NA	0.946389
GO:0010658	GO:STRIATED MUSCLE CELL APOPTOTIC PROCESS	0	0	:	6.56729e-05	0.00241972	1	NA	NA	0.946389
GO:0010659	GO:CARDIAC MUSCLE CELL APOPTOTIC PROCESS	0	0	:	6.24723e-05	0.0023018	1	NA	NA	0.946389
GO:0010660	GO:REGULATION OF MUSCLE CELL APOPTOTIC PROCESS	0	0	:	8.4638e-05	0.0031185	1	NA	NA	0.946389
GO:0010661	GO:POSITIVE REGULATION OF MUSCLE CELL APOPTOTIC PROCESS	0	0	:	3.2082e-05	0.00118206	1	NA	NA	0.946389
GO:0010662	GO:REGULATION OF STRIATED MUSCLE CELL APOPTOTIC PROCESS	0	0	:	5.75334e-05	0.00211983	1	NA	NA	0.946389
GO:0010663	GO:POSITIVE REGULATION OF STRIATED MUSCLE CELL APOPTOTIC PROCESS	0	0	:	2.66716e-05	0.000982717	1	NA	NA	0.946389
GO:0010664	GO:NEGATIVE REGULATION OF STRIATED MUSCLE CELL APOPTOTIC PROCESS	0	0	:	3.50875e-05	0.0012928	1	NA	NA	0.946389
GO:0010665	GO:REGULATION OF CARDIAC MUSCLE CELL APOPTOTIC PROCESS	0	0	:	5.43328e-05	0.0020019	1	NA	NA	0.946389
GO:0010666	GO:POSITIVE REGULATION OF CARDIAC MUSCLE CELL APOPTOTIC PROCESS	0	0	:	2.66716e-05	0.000982717	1	NA	NA	0.946389
GO:0010667	GO:NEGATIVE REGULATION OF CARDIAC MUSCLE CELL APOPTOTIC PROCESS	0	0	:	2.76613e-05	0.00101918	1	NA	NA	0.946389
GO:0010668	GO:ECTODERMAL CELL DIFFERENTIATION	0	0	:	6.07358e-06	0.000223782	1	NA	NA	0.946389
GO:0010669	GO:EPITHELIAL STRUCTURE MAINTENANCE	0	0	:	1.65718e-05	0.000610592	1	NA	NA	0.946389
GO:0010677	GO:NEGATIVE REGULATION OF CELLULAR CARBOHYDRATE METABOLIC PROCESS	0	0	:	5.02185e-05	0.00185031	1	NA	NA	0.946389
GO:0010692	GO:REGULATION OF ALKALINE PHOSPHATASE ACTIVITY	0	0	:	1.6538e-05	0.000609346	1	NA	NA	0.946389
GO:0010694	GO:POSITIVE REGULATION OF ALKALINE PHOSPHATASE ACTIVITY	0	0	:	9.0631e-06	0.000333931	1	NA	NA	0.946389
GO:0010700	GO:NEGATIVE REGULATION OF NOREPINEPHRINE SECRETION	0	0	:	1.62327e-06	5.98096e-05	1	NA	NA	0.946389
GO:0010712	GO:REGULATION OF COLLAGEN METABOLIC PROCESS	0	0	:	5.11266e-05	0.00188376	1	NA	NA	0.946389
GO:0010713	GO:NEGATIVE REGULATION OF COLLAGEN METABOLIC PROCESS	0	0	:	4.94388e-06	0.000182158	1	NA	NA	0.946389
GO:0010714	GO:POSITIVE REGULATION OF COLLAGEN METABOLIC PROCESS	0	0	:	4.2886e-05	0.00158014	1	NA	NA	0.946389
GO:0010715	GO:REGULATION OF EXTRACELLULAR MATRIX DISASSEMBLY	0	0	:	4.68657e-05	0.00172677	1	NA	NA	0.946389
GO:0010717	GO:REGULATION OF EPITHELIAL TO MESENCHYMAL TRANSITION	0	0	:	0.000156501	0.00576631	1	NA	NA	0.946389
GO:0010718	GO:POSITIVE REGULATION OF EPITHELIAL TO MESENCHYMAL TRANSITION	0	0	:	0.000105157	0.00387451	1	NA	NA	0.946389
GO:0010719	GO:NEGATIVE REGULATION OF EPITHELIAL TO MESENCHYMAL TRANSITION	0	0	:	2.93682e-05	0.00108208	1	NA	NA	0.946389
GO:0010727	GO:NEGATIVE REGULATION OF HYDROGEN PEROXIDE METABOLIC PROCESS	0	0	:	7.86862e-06	0.00028992	1	NA	NA	0.946389
GO:0010742	GO:MACROPHAGE DERIVED FOAM CELL DIFFERENTIATION	0	0	:	5.68366e-05	0.00209415	1	NA	NA	0.946389
GO:0010743	GO:REGULATION OF MACROPHAGE DERIVED FOAM CELL DIFFERENTIATION	0	0	:	3.90165e-05	0.00143757	1	NA	NA	0.946389
GO:0010744	GO:POSITIVE REGULATION OF MACROPHAGE DERIVED FOAM CELL DIFFERENTIATION	0	0	:	1.61971e-05	0.000596782	1	NA	NA	0.946389
GO:0010745	GO:NEGATIVE REGULATION OF MACROPHAGE DERIVED FOAM CELL DIFFERENTIATION	0	0	:	2.28194e-05	0.000840783	1	NA	NA	0.946389
GO:0010755	GO:REGULATION OF PLASMINOGEN ACTIVATION	0	0	:	1.17935e-05	0.000434532	1	NA	NA	0.946389
GO:0010757	GO:NEGATIVE REGULATION OF PLASMINOGEN ACTIVATION	0	0	:	1.00214e-05	0.000369241	1	NA	NA	0.946389
GO:0010758	GO:REGULATION OF MACROPHAGE CHEMOTAXIS	0	0	:	1.43504e-05	0.00052874	1	NA	NA	0.946389
GO:0010759	GO:POSITIVE REGULATION OF MACROPHAGE CHEMOTAXIS	0	0	:	9.89089e-06	0.000364431	1	NA	NA	0.946389
GO:0010762	GO:REGULATION OF FIBROBLAST MIGRATION	0	0	:	6.44172e-05	0.00237346	1	NA	NA	0.946389
GO:0010763	GO:POSITIVE REGULATION OF FIBROBLAST MIGRATION	0	0	:	3.27006e-05	0.00120486	1	NA	NA	0.946389
GO:0010764	GO:NEGATIVE REGULATION OF FIBROBLAST MIGRATION	0	0	:	1.58149e-05	0.000582703	1	NA	NA	0.946389
GO:0010766	GO:NEGATIVE REGULATION OF SODIUM ION TRANSPORT	0	0	:	3.04137e-05	0.0011206	1	NA	NA	0.946389
GO:0010801	GO:NEGATIVE REGULATION OF PEPTIDYL-THREONINE PHOSPHORYLATION	0	0	:	2.6543e-05	0.000977979	1	NA	NA	0.946389
GO:0010803	GO:REGULATION OF TUMOR NECROSIS FACTOR-MEDIATED SIGNALING PATHWAY	0	0	:	6.06473e-05	0.00223456	1	NA	NA	0.946389
GO:0010804	GO:NEGATIVE REGULATION OF TUMOR NECROSIS FACTOR-MEDIATED SIGNALING PATHWAY	0	0	:	9.88871e-06	0.000364351	1	NA	NA	0.946389
GO:0010823	GO:NEGATIVE REGULATION OF MITOCHONDRION ORGANIZATION	0	0	:	4.98496e-05	0.00183671	1	NA	NA	0.946389
GO:0010824	GO:REGULATION OF CENTROSOME DUPLICATION	0	0	:	3.27186e-05	0.00120552	1	NA	NA	0.946389
GO:0010825	GO:POSITIVE REGULATION OF CENTROSOME DUPLICATION	0	0	:	1.12526e-05	0.000414602	1	NA	NA	0.946389
GO:0010826	GO:NEGATIVE REGULATION OF CENTROSOME DUPLICATION	0	0	:	7.88969e-06	0.000290696	1	NA	NA	0.946389
GO:0010829	GO:NEGATIVE REGULATION OF GLUCOSE TRANSPORT	0	0	:	1.36915e-05	0.000504465	1	NA	NA	0.946389
GO:0010830	GO:REGULATION OF MYOTUBE DIFFERENTIATION	0	0	:	9.1763e-05	0.00338102	1	NA	NA	0.946389
GO:0010831	GO:POSITIVE REGULATION OF MYOTUBE DIFFERENTIATION	0	0	:	4.53649e-05	0.00167148	1	NA	NA	0.946389
GO:0010832	GO:NEGATIVE REGULATION OF MYOTUBE DIFFERENTIATION	0	0	:	3.59146e-05	0.00132328	1	NA	NA	0.946389
GO:0010835	GO:REGULATION OF PROTEIN ADP-RIBOSYLATION	0	0	:	8.75755e-06	0.000322673	1	NA	NA	0.946389
GO:0010837	GO:REGULATION OF KERATINOCYTE PROLIFERATION	0	0	:	3.64003e-05	0.00134117	1	NA	NA	0.946389
GO:0010838	GO:POSITIVE REGULATION OF KERATINOCYTE PROLIFERATION	0	0	:	8.82261e-06	0.00032507	1	NA	NA	0.946389
GO:0010839	GO:NEGATIVE REGULATION OF KERATINOCYTE PROLIFERATION	0	0	:	2.24446e-05	0.000826974	1	NA	NA	0.946389
GO:0010840	GO:REGULATION OF CIRCADIAN SLEEP/WAKE CYCLE, WAKEFULNESS	0	0	:	2.80453e-06	0.000103333	1	NA	NA	0.946389
GO:0010862	GO:POSITIVE REGULATION OF PATHWAY-RESTRICTED SMAD PROTEIN PHOSPHORYLATION	0	0	:	5.54835e-05	0.00204429	1	NA	NA	0.946389
GO:0010863	GO:POSITIVE REGULATION OF PHOSPHOLIPASE C ACTIVITY	0	0	:	4.16974e-05	0.00153635	1	NA	NA	0.946389
GO:0010866	GO:REGULATION OF TRIGLYCERIDE BIOSYNTHETIC PROCESS	0	0	:	2.20476e-05	0.000812346	1	NA	NA	0.946389
GO:0010867	GO:POSITIVE REGULATION OF TRIGLYCERIDE BIOSYNTHETIC PROCESS	0	0	:	1.01922e-05	0.000375531	1	NA	NA	0.946389
GO:0010869	GO:REGULATION OF RECEPTOR BIOSYNTHETIC PROCESS	0	0	:	4.74036e-05	0.00174659	1	NA	NA	0.946389
GO:0010870	GO:POSITIVE REGULATION OF RECEPTOR BIOSYNTHETIC PROCESS	0	0	:	2.26551e-05	0.00083473	1	NA	NA	0.946389
GO:0010871	GO:NEGATIVE REGULATION OF RECEPTOR BIOSYNTHETIC PROCESS	0	0	:	1.79864e-05	0.000662712	1	NA	NA	0.946389
GO:0010872	GO:REGULATION OF CHOLESTEROL ESTERIFICATION	0	0	:	3.11417e-06	0.000114742	1	NA	NA	0.946389
GO:0010874	GO:REGULATION OF CHOLESTEROL EFFLUX	0	0	:	3.95869e-05	0.00145858	1	NA	NA	0.946389
GO:0010875	GO:POSITIVE REGULATION OF CHOLESTEROL EFFLUX	0	0	:	3.40479e-05	0.0012545	1	NA	NA	0.946389
GO:0010878	GO:CHOLESTEROL STORAGE	0	0	:	1.56726e-05	0.000577457	1	NA	NA	0.946389
GO:0010880	GO:REGULATION OF RELEASE OF SEQUESTERED CALCIUM ION INTO CYTOSOL BY SARCOPLASMIC RETICULUM	0	0	:	0.000117304	0.00432207	1	NA	NA	0.946389
GO:0010881	GO:REGULATION OF CARDIAC MUSCLE CONTRACTION BY REGULATION OF THE RELEASE OF SEQUESTERED CALCIUM ION	0	0	:	9.96847e-05	0.00367289	1	NA	NA	0.946389
GO:0010883	GO:REGULATION OF LIPID STORAGE	0	0	:	7.13542e-05	0.00262905	1	NA	NA	0.946389
GO:0010884	GO:POSITIVE REGULATION OF LIPID STORAGE	0	0	:	3.45445e-05	0.0012728	1	NA	NA	0.946389
GO:0010885	GO:REGULATION OF CHOLESTEROL STORAGE	0	0	:	1.56726e-05	0.000577457	1	NA	NA	0.946389
GO:0010886	GO:POSITIVE REGULATION OF CHOLESTEROL STORAGE	0	0	:	7.91962e-06	0.000291799	1	NA	NA	0.946389
GO:0010887	GO:NEGATIVE REGULATION OF CHOLESTEROL STORAGE	0	0	:	7.75295e-06	0.000285658	1	NA	NA	0.946389
GO:0010888	GO:NEGATIVE REGULATION OF LIPID STORAGE	0	0	:	3.15691e-05	0.00116317	1	NA	NA	0.946389
GO:0010889	GO:REGULATION OF SEQUESTERING OF TRIGLYCERIDE	0	0	:	1.1435e-05	0.000421325	1	NA	NA	0.946389
GO:0010893	GO:POSITIVE REGULATION OF STEROID BIOSYNTHETIC PROCESS	0	0	:	1.68619e-05	0.00062128	1	NA	NA	0.946389
GO:0010894	GO:NEGATIVE REGULATION OF STEROID BIOSYNTHETIC PROCESS	0	0	:	2.89578e-05	0.00106695	1	NA	NA	0.946389
GO:0010911	GO:REGULATION OF ISOMERASE ACTIVITY	0	0	:	2.03732e-05	0.000750652	1	NA	NA	0.946389
GO:0010912	GO:POSITIVE REGULATION OF ISOMERASE ACTIVITY	0	0	:	2.03732e-05	0.000750652	1	NA	NA	0.946389
GO:0010917	GO:NEGATIVE REGULATION OF MITOCHONDRIAL MEMBRANE POTENTIAL	0	0	:	4.79826e-06	0.000176793	1	NA	NA	0.946389
GO:0010918	GO:POSITIVE REGULATION OF MITOCHONDRIAL MEMBRANE POTENTIAL	0	0	:	8.20467e-06	0.000302302	1	NA	NA	0.946389
GO:0010919	GO:REGULATION OF INOSITOL PHOSPHATE BIOSYNTHETIC PROCESS	0	0	:	1.37009e-05	0.000504812	1	NA	NA	0.946389
GO:0010922	GO:POSITIVE REGULATION OF PHOSPHATASE ACTIVITY	0	0	:	4.85105e-05	0.00178737	1	NA	NA	0.946389
GO:0010939	GO:REGULATION OF NECROTIC CELL DEATH	0	0	:	2.92442e-05	0.00107751	1	NA	NA	0.946389
GO:0010944	GO:NEGATIVE REGULATION OF TRANSCRIPTION BY COMPETITIVE PROMOTER BINDING	0	0	:	1.3912e-05	0.000512589	1	NA	NA	0.946389
GO:0010954	GO:POSITIVE REGULATION OF PROTEIN PROCESSING	0	0	:	2.56832e-05	0.000946301	1	NA	NA	0.946389
GO:0010955	GO:NEGATIVE REGULATION OF PROTEIN PROCESSING	0	0	:	3.43506e-05	0.00126565	1	NA	NA	0.946389
GO:0010960	GO:MAGNESIUM ION HOMEOSTASIS	0	0	:	2.63376e-05	0.000970412	1	NA	NA	0.946389
GO:0010962	GO:REGULATION OF GLUCAN BIOSYNTHETIC PROCESS	0	0	:	3.54938e-05	0.00130777	1	NA	NA	0.946389
GO:0010984	GO:REGULATION OF LIPOPROTEIN PARTICLE CLEARANCE	0	0	:	8.84959e-06	0.000326064	1	NA	NA	0.946389
GO:0010985	GO:NEGATIVE REGULATION OF LIPOPROTEIN PARTICLE CLEARANCE	0	0	:	4.34238e-06	0.000159995	1	NA	NA	0.946389
GO:0010988	GO:REGULATION OF LOW-DENSITY LIPOPROTEIN PARTICLE CLEARANCE	0	0	:	7.16377e-06	0.00026395	1	NA	NA	0.946389
GO:0010990	GO:REGULATION OF SMAD PROTEIN COMPLEX ASSEMBLY	0	0	:	1.36319e-05	0.000502269	1	NA	NA	0.946389
GO:0010992	GO:UBIQUITIN RECYCLING	0	0	:	9.82975e-06	0.000362178	1	NA	NA	0.946389
GO:0010994	GO:FREE UBIQUITIN CHAIN POLYMERIZATION	0	0	:	1.6588e-06	6.11188e-05	1	NA	NA	0.946389
GO:0010996	GO:RESPONSE TO AUDITORY STIMULUS	0	0	:	3.28019e-05	0.00120859	1	NA	NA	0.946389
GO:0010998	GO:REGULATION OF TRANSLATIONAL INITIATION BY EIF2 ALPHA PHOSPHORYLATION	0	0	:	1.66367e-05	0.000612982	1	NA	NA	0.946389
GO:0014002	GO:ASTROCYTE DEVELOPMENT	0	0	:	6.43282e-05	0.00237018	1	NA	NA	0.946389
GO:0014010	GO:SCHWANN CELL PROLIFERATION	0	0	:	2.02236e-05	0.000745142	1	NA	NA	0.946389
GO:0014012	GO:PERIPHERAL NERVOUS SYSTEM AXON REGENERATION	0	0	:	1.22374e-05	0.000450889	1	NA	NA	0.946389
GO:0014015	GO:POSITIVE REGULATION OF GLIOGENESIS	0	0	:	0.000138292	0.00509538	1	NA	NA	0.946389
GO:0014029	GO:NEURAL CREST FORMATION	0	0	:	2.06109e-05	0.00075941	1	NA	NA	0.946389
GO:0014031	GO:MESENCHYMAL CELL DEVELOPMENT	0	0	:	0.000130537	0.00480964	1	NA	NA	0.946389
GO:0014032	GO:NEURAL CREST CELL DEVELOPMENT	0	0	:	0.000117615	0.00433352	1	NA	NA	0.946389
GO:0014033	GO:NEURAL CREST CELL DIFFERENTIATION	0	0	:	0.000129014	0.00475354	1	NA	NA	0.946389
GO:0014041	GO:REGULATION OF NEURON MATURATION	0	0	:	2.76667e-05	0.00101938	1	NA	NA	0.946389
GO:0014046	GO:DOPAMINE SECRETION	0	0	:	1.29584e-05	0.000477455	1	NA	NA	0.946389
GO:0014047	GO:GLUTAMATE SECRETION	0	0	:	8.27706e-05	0.00304969	1	NA	NA	0.946389
GO:0014048	GO:REGULATION OF GLUTAMATE SECRETION	0	0	:	1.04655e-05	0.000385601	1	NA	NA	0.946389
GO:0014049	GO:POSITIVE REGULATION OF GLUTAMATE SECRETION	0	0	:	6.66548e-06	0.00024559	1	NA	NA	0.946389
GO:0014051	GO:GAMMA-AMINOBUTYRIC ACID SECRETION	0	0	:	2.32139e-05	0.00085532	1	NA	NA	0.946389
GO:0014052	GO:REGULATION OF GAMMA-AMINOBUTYRIC ACID SECRETION	0	0	:	7.72385e-06	0.000284586	1	NA	NA	0.946389
GO:0014059	GO:REGULATION OF DOPAMINE SECRETION	0	0	:	1.29584e-05	0.000477455	1	NA	NA	0.946389
GO:0014061	GO:REGULATION OF NOREPINEPHRINE SECRETION	0	0	:	6.72771e-06	0.000247883	1	NA	NA	0.946389
GO:0014062	GO:REGULATION OF SEROTONIN SECRETION	0	0	:	6.97848e-06	0.000257123	1	NA	NA	0.946389
GO:0014067	GO:NEGATIVE REGULATION OF PHOSPHATIDYLINOSITOL 3-KINASE SIGNALING	0	0	:	1.81336e-05	0.000668134	1	NA	NA	0.946389
GO:0014072	GO:RESPONSE TO ISOQUINOLINE ALKALOID	0	0	:	4.09472e-05	0.0015087	1	NA	NA	0.946389
GO:0014719	GO:SKELETAL MUSCLE SATELLITE CELL ACTIVATION	0	0	:	1.33586e-05	0.000492198	1	NA	NA	0.946389
GO:0014732	GO:SKELETAL MUSCLE ATROPHY	0	0	:	1.39387e-05	0.000513574	1	NA	NA	0.946389
GO:0014733	GO:REGULATION OF SKELETAL MUSCLE ADAPTATION	0	0	:	3.75439e-05	0.00138331	1	NA	NA	0.946389
GO:0014744	GO:POSITIVE REGULATION OF MUSCLE ADAPTATION	0	0	:	1.34164e-05	0.000494331	1	NA	NA	0.946389
GO:0014807	GO:REGULATION OF SOMITOGENESIS	0	0	:	1.87834e-05	0.000692075	1	NA	NA	0.946389
GO:0014808	GO:RELEASE OF SEQUESTERED CALCIUM ION INTO CYTOSOL BY SARCOPLASMIC RETICULUM	0	0	:	0.000117834	0.0043416	1	NA	NA	0.946389
GO:0014816	GO:SKELETAL MUSCLE SATELLITE CELL DIFFERENTIATION	0	0	:	1.78296e-05	0.000656934	1	NA	NA	0.946389
GO:0014819	GO:REGULATION OF SKELETAL MUSCLE CONTRACTION	0	0	:	1.76723e-05	0.000651139	1	NA	NA	0.946389
GO:0014820	GO:TONIC SMOOTH MUSCLE CONTRACTION	0	0	:	3.80242e-06	0.000140101	1	NA	NA	0.946389
GO:0014821	GO:PHASIC SMOOTH MUSCLE CONTRACTION	0	0	:	2.19378e-05	0.000808302	1	NA	NA	0.946389
GO:0014823	GO:RESPONSE TO ACTIVITY	0	0	:	0.000133489	0.00491842	1	NA	NA	0.946389
GO:0014824	GO:ARTERY SMOOTH MUSCLE CONTRACTION	0	0	:	3.80242e-06	0.000140101	1	NA	NA	0.946389
GO:0014827	GO:INTESTINE SMOOTH MUSCLE CONTRACTION	0	0	:	4.97621e-06	0.000183349	1	NA	NA	0.946389
GO:0014831	GO:GASTRO-INTESTINAL SYSTEM SMOOTH MUSCLE CONTRACTION	0	0	:	1.33991e-05	0.00049369	1	NA	NA	0.946389
GO:0014832	GO:URINARY BLADDER SMOOTH MUSCLE CONTRACTION	0	0	:	6.72553e-06	0.000247803	1	NA	NA	0.946389
GO:0014841	GO:SKELETAL MUSCLE SATELLITE CELL PROLIFERATION	0	0	:	2.75987e-05	0.00101688	1	NA	NA	0.946389
GO:0014842	GO:REGULATION OF SKELETAL MUSCLE SATELLITE CELL PROLIFERATION	0	0	:	2.01969e-05	0.000744156	1	NA	NA	0.946389
GO:0014848	GO:URINARY TRACT SMOOTH MUSCLE CONTRACTION	0	0	:	6.72553e-06	0.000247803	1	NA	NA	0.946389
GO:0014850	GO:RESPONSE TO MUSCLE ACTIVITY	0	0	:	7.23599e-05	0.00266611	1	NA	NA	0.946389
GO:0014854	GO:RESPONSE TO INACTIVITY	0	0	:	2.99241e-05	0.00110256	1	NA	NA	0.946389
GO:0014855	GO:STRIATED MUSCLE CELL PROLIFERATION	0	0	:	0.000137421	0.00506329	1	NA	NA	0.946389
GO:0014856	GO:SKELETAL MUSCLE CELL PROLIFERATION	0	0	:	2.88182e-05	0.00106181	1	NA	NA	0.946389
GO:0014857	GO:REGULATION OF SKELETAL MUSCLE CELL PROLIFERATION	0	0	:	2.14164e-05	0.000789091	1	NA	NA	0.946389
GO:0014870	GO:RESPONSE TO MUSCLE INACTIVITY	0	0	:	2.79478e-05	0.00102974	1	NA	NA	0.946389
GO:0014874	GO:RESPONSE TO STIMULUS INVOLVED IN REGULATION OF MUSCLE ADAPTATION	0	0	:	3.09843e-05	0.00114162	1	NA	NA	0.946389
GO:0014877	GO:RESPONSE TO MUSCLE INACTIVITY INVOLVED IN REGULATION OF MUSCLE ADAPTATION	0	0	:	2.55924e-05	0.000942956	1	NA	NA	0.946389
GO:0014883	GO:TRANSITION BETWEEN FAST AND SLOW FIBER	0	0	:	9.74867e-06	0.000359191	1	NA	NA	0.946389
GO:0014889	GO:MUSCLE ATROPHY	0	0	:	2.47439e-05	0.000911692	1	NA	NA	0.946389
GO:0014891	GO:STRIATED MUSCLE ATROPHY	0	0	:	1.39387e-05	0.000513574	1	NA	NA	0.946389
GO:0014894	GO:RESPONSE TO DENERVATION INVOLVED IN REGULATION OF MUSCLE ADAPTATION	0	0	:	2.55924e-05	0.000942956	1	NA	NA	0.946389
GO:0014904	GO:MYOTUBE CELL DEVELOPMENT	0	0	:	4.39693e-05	0.00162005	1	NA	NA	0.946389
GO:0014912	GO:NEGATIVE REGULATION OF SMOOTH MUSCLE CELL MIGRATION	0	0	:	4.53137e-05	0.00166959	1	NA	NA	0.946389
GO:0015012	GO:HEPARAN SULFATE PROTEOGLYCAN BIOSYNTHETIC PROCESS	0	0	:	3.35023e-05	0.00123439	1	NA	NA	0.946389
GO:0015074	GO:DNA INTEGRATION	0	0	:	8.14882e-06	0.000300244	1	NA	NA	0.946389
GO:0015669	GO:GAS TRANSPORT	0	0	:	3.11259e-06	0.000114684	1	NA	NA	0.946389
GO:0015671	GO:OXYGEN TRANSPORT	0	0	:	1.27029e-06	4.68039e-05	1	NA	NA	0.946389
GO:0015682	GO:FERRIC IRON TRANSPORT	0	0	:	3.50763e-05	0.00129239	1	NA	NA	0.946389
GO:0015684	GO:FERROUS IRON TRANSPORT	0	0	:	7.89798e-06	0.000291002	1	NA	NA	0.946389
GO:0015693	GO:MAGNESIUM ION TRANSPORT	0	0	:	1.75639e-05	0.000647146	1	NA	NA	0.946389
GO:0015695	GO:ORGANIC CATION TRANSPORT	0	0	:	1.95928e-05	0.000721899	1	NA	NA	0.946389
GO:0015696	GO:AMMONIUM TRANSPORT	0	0	:	7.65853e-05	0.00282179	1	NA	NA	0.946389
GO:0015721	GO:BILE ACID AND BILE SALT TRANSPORT	0	0	:	2.05695e-05	0.000757887	1	NA	NA	0.946389
GO:0015732	GO:PROSTAGLANDIN TRANSPORT	0	0	:	1.24715e-05	0.000459514	1	NA	NA	0.946389
GO:0015740	GO:C4-DICARBOXYLATE TRANSPORT	0	0	:	1.20762e-05	0.00044495	1	NA	NA	0.946389
GO:0015780	GO:NUCLEOTIDE-SUGAR TRANSPORT	0	0	:	3.00722e-06	0.000110801	1	NA	NA	0.946389
GO:0015781	GO:PYRIMIDINE NUCLEOTIDE-SUGAR TRANSPORT	0	0	:	2.45668e-06	9.05165e-05	1	NA	NA	0.946389
GO:0015791	GO:POLYOL TRANSPORT	0	0	:	4.84503e-06	0.000178516	1	NA	NA	0.946389
GO:0015793	GO:GLYCEROL TRANSPORT	0	0	:	2.09654e-06	7.72473e-05	1	NA	NA	0.946389
GO:0015800	GO:ACIDIC AMINO ACID TRANSPORT	0	0	:	1.89339e-05	0.000697622	1	NA	NA	0.946389
GO:0015802	GO:BASIC AMINO ACID TRANSPORT	0	0	:	3.40546e-06	0.000125475	1	NA	NA	0.946389
GO:0015804	GO:NEUTRAL AMINO ACID TRANSPORT	0	0	:	2.22939e-05	0.000821421	1	NA	NA	0.946389
GO:0015809	GO:ARGININE TRANSPORT	0	0	:	3.40546e-06	0.000125475	1	NA	NA	0.946389
GO:0015812	GO:GAMMA-AMINOBUTYRIC ACID TRANSPORT	0	0	:	2.41978e-05	0.000891569	1	NA	NA	0.946389
GO:0015813	GO:L-GLUTAMATE TRANSPORT	0	0	:	1.73855e-05	0.00064057	1	NA	NA	0.946389
GO:0015816	GO:GLYCINE TRANSPORT	0	0	:	5.86047e-06	0.00021593	1	NA	NA	0.946389
GO:0015824	GO:PROLINE TRANSPORT	0	0	:	4.41238e-06	0.000162575	1	NA	NA	0.946389
GO:0015825	GO:L-SERINE TRANSPORT	0	0	:	7.13089e-06	0.000262738	1	NA	NA	0.946389
GO:0015837	GO:AMINE TRANSPORT	0	0	:	7.05702e-05	0.00260017	1	NA	NA	0.946389
GO:0015840	GO:UREA TRANSPORT	0	0	:	2.09654e-06	7.72473e-05	1	NA	NA	0.946389
GO:0015846	GO:POLYAMINE TRANSPORT	0	0	:	4.78056e-06	0.00017614	1	NA	NA	0.946389
GO:0015851	GO:NUCLEOBASE TRANSPORT	0	0	:	1.09661e-05	0.000404046	1	NA	NA	0.946389
GO:0015865	GO:PURINE NUCLEOTIDE TRANSPORT	0	0	:	1.09652e-05	0.000404012	1	NA	NA	0.946389
GO:0015866	GO:ADP TRANSPORT	0	0	:	8.17032e-06	0.000301036	1	NA	NA	0.946389
GO:0015867	GO:ATP TRANSPORT	0	0	:	9.27982e-06	0.000341916	1	NA	NA	0.946389
GO:0015868	GO:PURINE RIBONUCLEOTIDE TRANSPORT	0	0	:	1.09652e-05	0.000404012	1	NA	NA	0.946389
GO:0015871	GO:CHOLINE TRANSPORT	0	0	:	1.2299e-05	0.000453159	1	NA	NA	0.946389
GO:0015872	GO:DOPAMINE TRANSPORT	0	0	:	2.21567e-05	0.000816366	1	NA	NA	0.946389
GO:0015884	GO:FOLIC ACID TRANSPORT	0	0	:	3.24027e-05	0.00119388	1	NA	NA	0.946389
GO:0015886	GO:HEME TRANSPORT	0	0	:	3.78168e-06	0.000139336	1	NA	NA	0.946389
GO:0015893	GO:DRUG TRANSPORT	0	0	:	1.16779e-05	0.000430274	1	NA	NA	0.946389
GO:0015908	GO:FATTY ACID TRANSPORT	0	0	:	9.15688e-05	0.00337386	1	NA	NA	0.946389
GO:0015909	GO:LONG-CHAIN FATTY ACID TRANSPORT	0	0	:	6.06908e-05	0.00223616	1	NA	NA	0.946389
GO:0015914	GO:PHOSPHOLIPID TRANSPORT	0	0	:	0.000103696	0.0038207	1	NA	NA	0.946389
GO:0015918	GO:STEROL TRANSPORT	0	0	:	0.000105831	0.00389934	1	NA	NA	0.946389
GO:0015919	GO:PEROXISOMAL MEMBRANE TRANSPORT	0	0	:	7.84287e-06	0.000288972	1	NA	NA	0.946389
GO:0015936	GO:COENZYME A METABOLIC PROCESS	0	0	:	1.36777e-05	0.000503955	1	NA	NA	0.946389
GO:0015937	GO:COENZYME A BIOSYNTHETIC PROCESS	0	0	:	4.73046e-06	0.000174294	1	NA	NA	0.946389
GO:0015939	GO:PANTOTHENATE METABOLIC PROCESS	0	0	:	1.39775e-05	0.000515001	1	NA	NA	0.946389
GO:0015949	GO:NUCLEOBASE-CONTAINING SMALL MOLECULE INTERCONVERSION	0	0	:	1.1875e-05	0.000437535	1	NA	NA	0.946389
GO:0015959	GO:DIADENOSINE POLYPHOSPHATE METABOLIC PROCESS	0	0	:	5.58036e-06	0.000205609	1	NA	NA	0.946389
GO:0015985	GO:ENERGY COUPLED PROTON TRANSPORT, DOWN ELECTROCHEMICAL GRADIENT	0	0	:	1.35416e-05	0.00049894	1	NA	NA	0.946389
GO:0015986	GO:ATP SYNTHESIS COUPLED PROTON TRANSPORT	0	0	:	1.35416e-05	0.00049894	1	NA	NA	0.946389
GO:0015988	GO:ENERGY COUPLED PROTON TRANSMEMBRANE TRANSPORT, AGAINST ELECTROCHEMICAL GRADIENT	0	0	:	2.81186e-05	0.00103603	1	NA	NA	0.946389
GO:0015991	GO:ATP HYDROLYSIS COUPLED PROTON TRANSPORT	0	0	:	2.81186e-05	0.00103603	1	NA	NA	0.946389
GO:0016024	GO:CDP-DIACYLGLYCEROL BIOSYNTHETIC PROCESS	0	0	:	7.55752e-06	0.000278458	1	NA	NA	0.946389
GO:0016048	GO:DETECTION OF TEMPERATURE STIMULUS	0	0	:	2.20059e-05	0.00081081	1	NA	NA	0.946389
GO:0016056	GO:RHODOPSIN MEDIATED SIGNALING PATHWAY	0	0	:	1.92275e-05	0.000708439	1	NA	NA	0.946389
GO:0016073	GO:SNRNA METABOLIC PROCESS	0	0	:	0.000121414	0.00447353	1	NA	NA	0.946389
GO:0016074	GO:SNORNA METABOLIC PROCESS	0	0	:	1.36491e-05	0.000502903	1	NA	NA	0.946389
GO:0016075	GO:RRNA CATABOLIC PROCESS	0	0	:	1.96247e-05	0.000723073	1	NA	NA	0.946389
GO:0016079	GO:SYNAPTIC VESICLE EXOCYTOSIS	0	0	:	0.000148809	0.00548289	1	NA	NA	0.946389
GO:0016081	GO:SYNAPTIC VESICLE DOCKING	0	0	:	1.16183e-05	0.000428077	1	NA	NA	0.946389
GO:0016082	GO:SYNAPTIC VESICLE PRIMING	0	0	:	3.78855e-05	0.00139589	1	NA	NA	0.946389
GO:0016093	GO:POLYPRENOL METABOLIC PROCESS	0	0	:	3.71753e-06	0.000136973	1	NA	NA	0.946389
GO:0016101	GO:DITERPENOID METABOLIC PROCESS	0	0	:	0.000117463	0.00432793	1	NA	NA	0.946389
GO:0016102	GO:DITERPENOID BIOSYNTHETIC PROCESS	0	0	:	6.30454e-06	0.000232292	1	NA	NA	0.946389
GO:0016114	GO:TERPENOID BIOSYNTHETIC PROCESS	0	0	:	7.84238e-06	0.000288953	1	NA	NA	0.946389
GO:0016126	GO:STEROL BIOSYNTHETIC PROCESS	0	0	:	9.51218e-05	0.00350477	1	NA	NA	0.946389
GO:0016127	GO:STEROL CATABOLIC PROCESS	0	0	:	1.16366e-05	0.000428751	1	NA	NA	0.946389
GO:0016180	GO:SNRNA PROCESSING	0	0	:	3.57456e-05	0.00131705	1	NA	NA	0.946389
GO:0016188	GO:SYNAPTIC VESICLE MATURATION	0	0	:	2.22292e-05	0.000819036	1	NA	NA	0.946389
GO:0016198	GO:AXON CHOICE POINT RECOGNITION	0	0	:	1.11696e-05	0.000411546	1	NA	NA	0.946389
GO:0016226	GO:IRON-SULFUR CLUSTER ASSEMBLY	0	0	:	1.30994e-05	0.000482648	1	NA	NA	0.946389
GO:0016242	GO:NEGATIVE REGULATION OF MACROAUTOPHAGY	0	0	:	6.21556e-05	0.00229013	1	NA	NA	0.946389
GO:0016254	GO:PREASSEMBLY OF GPI ANCHOR IN ER MEMBRANE	0	0	:	2.48643e-06	9.16127e-05	1	NA	NA	0.946389
GO:0016264	GO:GAP JUNCTION ASSEMBLY	0	0	:	1.05658e-05	0.000389299	1	NA	NA	0.946389
GO:0016266	GO:O-GLYCAN PROCESSING	0	0	:	4.61981e-05	0.00170218	1	NA	NA	0.946389
GO:0016322	GO:NEURON REMODELING	0	0	:	2.15219e-05	0.000792976	1	NA	NA	0.946389
GO:0016338	GO:CALCIUM-INDEPENDENT CELL-CELL ADHESION VIA PLASMA MEMBRANE CELL-ADHESION MOLECULES	0	0	:	3.88099e-06	0.000142996	1	NA	NA	0.946389
GO:0016339	GO:CALCIUM-DEPENDENT CELL-CELL ADHESION VIA PLASMA MEMBRANE CELL ADHESION MOLECULES	0	0	:	2.7636e-05	0.00101825	1	NA	NA	0.946389
GO:0016444	GO:SOMATIC CELL DNA RECOMBINATION	0	0	:	0.000103143	0.00380031	1	NA	NA	0.946389
GO:0016445	GO:SOMATIC DIVERSIFICATION OF IMMUNOGLOBULINS	0	0	:	9.66828e-05	0.00356229	1	NA	NA	0.946389
GO:0016446	GO:SOMATIC HYPERMUTATION OF IMMUNOGLOBULIN GENES	0	0	:	7.0995e-06	0.000261582	1	NA	NA	0.946389
GO:0016447	GO:SOMATIC RECOMBINATION OF IMMUNOGLOBULIN GENE SEGMENTS	0	0	:	9.41771e-05	0.00346996	1	NA	NA	0.946389
GO:0016486	GO:PEPTIDE HORMONE PROCESSING	0	0	:	2.12252e-05	0.000782044	1	NA	NA	0.946389
GO:0016540	GO:PROTEIN AUTOPROCESSING	0	0	:	1.24222e-05	0.000457698	1	NA	NA	0.946389
GO:0016553	GO:BASE CONVERSION OR SUBSTITUTION EDITING	0	0	:	8.61274e-06	0.000317337	1	NA	NA	0.946389
GO:0016556	GO:MRNA MODIFICATION	0	0	:	2.40594e-05	0.00088647	1	NA	NA	0.946389
GO:0016558	GO:PROTEIN IMPORT INTO PEROXISOME MATRIX	0	0	:	7.43316e-06	0.000273876	1	NA	NA	0.946389
GO:0016559	GO:PEROXISOME FISSION	0	0	:	7.12695e-06	0.000262593	1	NA	NA	0.946389
GO:0016572	GO:HISTONE PHOSPHORYLATION	0	0	:	6.05444e-05	0.00223076	1	NA	NA	0.946389
GO:0016574	GO:HISTONE UBIQUITINATION	0	0	:	0.000131919	0.00486057	1	NA	NA	0.946389
GO:0016575	GO:HISTONE DEACETYLATION	0	0	:	0.000201369	0.00741947	1	NA	NA	0.946389
GO:0016576	GO:HISTONE DEPHOSPHORYLATION	0	0	:	1.53273e-05	0.000564737	1	NA	NA	0.946389
GO:0016577	GO:HISTONE DEMETHYLATION	0	0	:	9.73497e-05	0.00358686	1	NA	NA	0.946389
GO:0016578	GO:HISTONE DEUBIQUITINATION	0	0	:	6.24898e-05	0.00230244	1	NA	NA	0.946389
GO:0016584	GO:NUCLEOSOME POSITIONING	0	0	:	1.60174e-05	0.000590163	1	NA	NA	0.946389
GO:0016601	GO:RAC PROTEIN SIGNAL TRANSDUCTION	0	0	:	9.23706e-05	0.00340341	1	NA	NA	0.946389
GO:0016926	GO:PROTEIN DESUMOYLATION	0	0	:	2.31918e-05	0.000854504	1	NA	NA	0.946389
GO:0016998	GO:CELL WALL MACROMOLECULE CATABOLIC PROCESS	0	0	:	1.96693e-06	7.24718e-05	1	NA	NA	0.946389
GO:0017004	GO:CYTOCHROME COMPLEX ASSEMBLY	0	0	:	3.28571e-06	0.000121062	1	NA	NA	0.946389
GO:0017085	GO:RESPONSE TO INSECTICIDE	0	0	:	5.69729e-06	0.000209917	1	NA	NA	0.946389
GO:0017121	GO:PHOSPHOLIPID SCRAMBLING	0	0	:	9.41495e-06	0.000346895	1	NA	NA	0.946389
GO:0017144	GO:DRUG METABOLIC PROCESS	0	0	:	1.61244e-05	0.000594106	1	NA	NA	0.946389
GO:0017158	GO:REGULATION OF CALCIUM ION-DEPENDENT EXOCYTOSIS	0	0	:	0.000118058	0.00434987	1	NA	NA	0.946389
GO:0017187	GO:PEPTIDYL-GLUTAMIC ACID CARBOXYLATION	0	0	:	1.0257e-05	0.000377922	1	NA	NA	0.946389
GO:0017196	GO:N-TERMINAL PEPTIDYL-METHIONINE ACETYLATION	0	0	:	1.45932e-05	0.000537688	1	NA	NA	0.946389
GO:0018023	GO:PEPTIDYL-LYSINE TRIMETHYLATION	0	0	:	0.000102571	0.00377924	1	NA	NA	0.946389
GO:0018026	GO:PEPTIDYL-LYSINE MONOMETHYLATION	0	0	:	3.91537e-05	0.00144262	1	NA	NA	0.946389
GO:0018027	GO:PEPTIDYL-LYSINE DIMETHYLATION	0	0	:	6.6552e-05	0.00245212	1	NA	NA	0.946389
GO:0018065	GO:PROTEIN-COFACTOR LINKAGE	0	0	:	1.0235e-05	0.000377109	1	NA	NA	0.946389
GO:0018103	GO:PROTEIN C-LINKED GLYCOSYLATION	0	0	:	3.25178e-06	0.000119812	1	NA	NA	0.946389
GO:0018126	GO:PROTEIN HYDROXYLATION	0	0	:	1.26895e-05	0.000467545	1	NA	NA	0.946389
GO:0018146	GO:KERATAN SULFATE BIOSYNTHETIC PROCESS	0	0	:	2.09639e-05	0.000772419	1	NA	NA	0.946389
GO:0018158	GO:PROTEIN OXIDATION	0	0	:	4.10053e-06	0.000151084	1	NA	NA	0.946389
GO:0018196	GO:PEPTIDYL-ASPARAGINE MODIFICATION	0	0	:	4.43322e-05	0.00163342	1	NA	NA	0.946389
GO:0018200	GO:PEPTIDYL-GLUTAMIC ACID MODIFICATION	0	0	:	2.40504e-05	0.00088614	1	NA	NA	0.946389
GO:0018202	GO:PEPTIDYL-HISTIDINE MODIFICATION	0	0	:	3.91619e-06	0.000144293	1	NA	NA	0.946389
GO:0018206	GO:PEPTIDYL-METHIONINE MODIFICATION	0	0	:	1.97715e-05	0.000728482	1	NA	NA	0.946389
GO:0018211	GO:PEPTIDYL-TRYPTOPHAN MODIFICATION	0	0	:	3.25178e-06	0.000119812	1	NA	NA	0.946389
GO:0018214	GO:PROTEIN CARBOXYLATION	0	0	:	1.0257e-05	0.000377922	1	NA	NA	0.946389
GO:0018230	GO:PEPTIDYL-L-CYSTEINE S-PALMITOYLATION	0	0	:	5.28876e-06	0.000194865	1	NA	NA	0.946389
GO:0018231	GO:PEPTIDYL-S-DIACYLGLYCEROL-L-CYSTEINE BIOSYNTHETIC PROCESS FROM PEPTIDYL-CYSTEINE	0	0	:	5.28876e-06	0.000194865	1	NA	NA	0.946389
GO:0018242	GO:PROTEIN O-LINKED GLYCOSYLATION VIA SERINE	0	0	:	1.27781e-05	0.00047081	1	NA	NA	0.946389
GO:0018243	GO:PROTEIN O-LINKED GLYCOSYLATION VIA THREONINE	0	0	:	1.27781e-05	0.00047081	1	NA	NA	0.946389
GO:0018279	GO:PROTEIN N-LINKED GLYCOSYLATION VIA ASPARAGINE	0	0	:	4.21368e-05	0.00155254	1	NA	NA	0.946389
GO:0018298	GO:PROTEIN-CHROMOPHORE LINKAGE	0	0	:	5.00489e-06	0.000184406	1	NA	NA	0.946389
GO:0018317	GO:PROTEIN C-LINKED GLYCOSYLATION VIA TRYPTOPHAN	0	0	:	3.25178e-06	0.000119812	1	NA	NA	0.946389
GO:0018342	GO:PROTEIN PRENYLATION	0	0	:	1.36166e-05	0.000501704	1	NA	NA	0.946389
GO:0018344	GO:PROTEIN GERANYLGERANYLATION	0	0	:	9.58294e-06	0.000353085	1	NA	NA	0.946389
GO:0018345	GO:PROTEIN PALMITOYLATION	0	0	:	2.19796e-05	0.000809841	1	NA	NA	0.946389
GO:0018406	GO:PROTEIN C-LINKED GLYCOSYLATION VIA 2'-ALPHA-MANNOSYL-L-TRYPTOPHAN	0	0	:	3.25178e-06	0.000119812	1	NA	NA	0.946389
GO:0018410	GO:C-TERMINAL PROTEIN AMINO ACID MODIFICATION	0	0	:	6.40764e-05	0.0023609	1	NA	NA	0.946389
GO:0018904	GO:ETHER METABOLIC PROCESS	0	0	:	1.79624e-05	0.000661828	1	NA	NA	0.946389
GO:0019042	GO:VIRAL LATENCY	0	0	:	2.57533e-05	0.000948883	1	NA	NA	0.946389
GO:0019043	GO:ESTABLISHMENT OF VIRAL LATENCY	0	0	:	1.4185e-05	0.000522646	1	NA	NA	0.946389
GO:0019048	GO:MODULATION BY VIRUS OF HOST MORPHOLOGY OR PHYSIOLOGY	0	0	:	6.42463e-05	0.00236716	1	NA	NA	0.946389
GO:0019054	GO:MODULATION BY VIRUS OF HOST PROCESS	0	0	:	4.30706e-05	0.00158694	1	NA	NA	0.946389
GO:0019062	GO:VIRION ATTACHMENT TO HOST CELL	0	0	:	1.20917e-05	0.00044552	1	NA	NA	0.946389
GO:0019064	GO:FUSION OF VIRUS MEMBRANE WITH HOST PLASMA MEMBRANE	0	0	:	7.63332e-06	0.00028125	1	NA	NA	0.946389
GO:0019068	GO:VIRION ASSEMBLY	0	0	:	3.34657e-05	0.00123305	1	NA	NA	0.946389
GO:0019076	GO:VIRAL RELEASE FROM HOST CELL	0	0	:	4.67967e-05	0.00172423	1	NA	NA	0.946389
GO:0019081	GO:VIRAL TRANSLATION	0	0	:	3.86567e-05	0.00142431	1	NA	NA	0.946389
GO:0019098	GO:REPRODUCTIVE BEHAVIOR	0	0	:	5.12497e-05	0.0018883	1	NA	NA	0.946389
GO:0019184	GO:NONRIBOSOMAL PEPTIDE BIOSYNTHETIC PROCESS	0	0	:	6.71957e-06	0.000247583	1	NA	NA	0.946389
GO:0019217	GO:REGULATION OF FATTY ACID METABOLIC PROCESS	0	0	:	7.751e-05	0.00285586	1	NA	NA	0.946389
GO:0019228	GO:NEURONAL ACTION POTENTIAL	0	0	:	0.000100563	0.00370526	1	NA	NA	0.946389
GO:0019317	GO:FUCOSE CATABOLIC PROCESS	0	0	:	3.62331e-06	0.000133501	1	NA	NA	0.946389
GO:0019320	GO:HEXOSE CATABOLIC PROCESS	0	0	:	3.64151e-05	0.00134172	1	NA	NA	0.946389
GO:0019321	GO:PENTOSE METABOLIC PROCESS	0	0	:	7.92313e-06	0.000291929	1	NA	NA	0.946389
GO:0019336	GO:PHENOL-CONTAINING COMPOUND CATABOLIC PROCESS	0	0	:	6.68612e-06	0.000246351	1	NA	NA	0.946389
GO:0019359	GO:NICOTINAMIDE NUCLEOTIDE BIOSYNTHETIC PROCESS	0	0	:	1.44684e-05	0.000533091	1	NA	NA	0.946389
GO:0019363	GO:PYRIDINE NUCLEOTIDE BIOSYNTHETIC PROCESS	0	0	:	1.44684e-05	0.000533091	1	NA	NA	0.946389
GO:0019367	GO:FATTY ACID ELONGATION, SATURATED FATTY ACID	0	0	:	6.91837e-06	0.000254908	1	NA	NA	0.946389
GO:0019368	GO:FATTY ACID ELONGATION, UNSATURATED FATTY ACID	0	0	:	6.91837e-06	0.000254908	1	NA	NA	0.946389
GO:0019369	GO:ARACHIDONIC ACID METABOLIC PROCESS	0	0	:	1.58551e-05	0.000584183	1	NA	NA	0.946389
GO:0019370	GO:LEUKOTRIENE BIOSYNTHETIC PROCESS	0	0	:	5.47284e-06	0.000201647	1	NA	NA	0.946389
GO:0019371	GO:CYCLOOXYGENASE PATHWAY	0	0	:	6.02277e-06	0.00022191	1	NA	NA	0.946389
GO:0019372	GO:LIPOXYGENASE PATHWAY	0	0	:	5.76065e-06	0.000212252	1	NA	NA	0.946389
GO:0019374	GO:GALACTOLIPID METABOLIC PROCESS	0	0	:	3.51505e-06	0.000129512	1	NA	NA	0.946389
GO:0019377	GO:GLYCOLIPID CATABOLIC PROCESS	0	0	:	5.21745e-06	0.000192238	1	NA	NA	0.946389
GO:0019395	GO:FATTY ACID OXIDATION	0	0	:	5.29939e-05	0.00195257	1	NA	NA	0.946389
GO:0019400	GO:ALDITOL METABOLIC PROCESS	0	0	:	8.27501e-06	0.000304894	1	NA	NA	0.946389
GO:0019405	GO:ALDITOL CATABOLIC PROCESS	0	0	:	7.30363e-06	0.000269103	1	NA	NA	0.946389
GO:0019430	GO:REMOVAL OF SUPEROXIDE RADICALS	0	0	:	2.74958e-05	0.00101309	1	NA	NA	0.946389
GO:0019432	GO:TRIGLYCERIDE BIOSYNTHETIC PROCESS	0	0	:	2.93478e-05	0.00108132	1	NA	NA	0.946389
GO:0019433	GO:TRIGLYCERIDE CATABOLIC PROCESS	0	0	:	9.47803e-07	3.49219e-05	1	NA	NA	0.946389
GO:0019471	GO:4-HYDROXYPROLINE METABOLIC PROCESS	0	0	:	1.41872e-05	0.000522729	1	NA	NA	0.946389
GO:0019511	GO:PEPTIDYL-PROLINE HYDROXYLATION	0	0	:	8.77019e-06	0.000323139	1	NA	NA	0.946389
GO:0019530	GO:TAURINE METABOLIC PROCESS	0	0	:	6.25471e-06	0.000230455	1	NA	NA	0.946389
GO:0019614	GO:CATECHOL-CONTAINING COMPOUND CATABOLIC PROCESS	0	0	:	6.17826e-06	0.000227639	1	NA	NA	0.946389
GO:0019627	GO:UREA METABOLIC PROCESS	0	0	:	9.0685e-06	0.00033413	1	NA	NA	0.946389
GO:0019674	GO:NAD METABOLIC PROCESS	0	0	:	4.33379e-05	0.00159679	1	NA	NA	0.946389
GO:0019682	GO:GLYCERALDEHYDE-3-PHOSPHATE METABOLIC PROCESS	0	0	:	1.10202e-05	0.000406042	1	NA	NA	0.946389
GO:0019692	GO:DEOXYRIBOSE PHOSPHATE METABOLIC PROCESS	0	0	:	2.92865e-06	0.000107907	1	NA	NA	0.946389
GO:0019695	GO:CHOLINE METABOLIC PROCESS	0	0	:	6.38428e-06	0.00023523	1	NA	NA	0.946389
GO:0019720	GO:MO-MOLYBDOPTERIN COFACTOR METABOLIC PROCESS	0	0	:	6.23801e-06	0.00022984	1	NA	NA	0.946389
GO:0019731	GO:ANTIBACTERIAL HUMORAL RESPONSE	0	0	:	7.01653e-06	0.000258525	1	NA	NA	0.946389
GO:0019755	GO:ONE-CARBON COMPOUND TRANSPORT	0	0	:	3.93884e-06	0.000145127	1	NA	NA	0.946389
GO:0019800	GO:PEPTIDE CROSS-LINKING VIA CHONDROITIN 4-SULFATE GLYCOSAMINOGLYCAN	0	0	:	1.13095e-05	0.000416698	1	NA	NA	0.946389
GO:0019835	GO:CYTOLYSIS	0	0	:	1.31975e-05	0.000486264	1	NA	NA	0.946389
GO:0019852	GO:L-ASCORBIC ACID METABOLIC PROCESS	0	0	:	1.09493e-05	0.000403427	1	NA	NA	0.946389
GO:0019856	GO:PYRIMIDINE NUCLEOBASE BIOSYNTHETIC PROCESS	0	0	:	1.69736e-05	0.000625395	1	NA	NA	0.946389
GO:0019883	GO:ANTIGEN PROCESSING AND PRESENTATION OF ENDOGENOUS ANTIGEN	0	0	:	6.17899e-06	0.000227666	1	NA	NA	0.946389
GO:0019896	GO:AXONAL TRANSPORT OF MITOCHONDRION	0	0	:	2.58182e-05	0.000951275	1	NA	NA	0.946389
GO:0019915	GO:LIPID STORAGE	0	0	:	7.80212e-05	0.0028747	1	NA	NA	0.946389
GO:0019919	GO:PEPTIDYL-ARGININE METHYLATION, TO ASYMMETRICAL-DIMETHYL ARGININE	0	0	:	6.04492e-06	0.000222726	1	NA	NA	0.946389
GO:0019934	GO:CGMP-MEDIATED SIGNALING	0	0	:	2.60064e-05	0.000958207	1	NA	NA	0.946389
GO:0020027	GO:HEMOGLOBIN METABOLIC PROCESS	0	0	:	1.33588e-05	0.000492207	1	NA	NA	0.946389
GO:0021516	GO:DORSAL SPINAL CORD DEVELOPMENT	0	0	:	2.42815e-05	0.000894654	1	NA	NA	0.946389
GO:0021520	GO:SPINAL CORD MOTOR NEURON CELL FATE SPECIFICATION	0	0	:	1.94312e-05	0.000715943	1	NA	NA	0.946389
GO:0021521	GO:VENTRAL SPINAL CORD INTERNEURON SPECIFICATION	0	0	:	1.39864e-05	0.000515329	1	NA	NA	0.946389
GO:0021522	GO:SPINAL CORD MOTOR NEURON DIFFERENTIATION	0	0	:	5.27796e-05	0.00194467	1	NA	NA	0.946389
GO:0021527	GO:SPINAL CORD ASSOCIATION NEURON DIFFERENTIATION	0	0	:	1.28303e-05	0.000472732	1	NA	NA	0.946389
GO:0021532	GO:NEURAL TUBE PATTERNING	0	0	:	5.65119e-05	0.00208219	1	NA	NA	0.946389
GO:0021534	GO:CELL PROLIFERATION IN HINDBRAIN	0	0	:	1.26077e-05	0.00046453	1	NA	NA	0.946389
GO:0021535	GO:CELL MIGRATION IN HINDBRAIN	0	0	:	5.21185e-05	0.00192031	1	NA	NA	0.946389
GO:0021542	GO:DENTATE GYRUS DEVELOPMENT	0	0	:	2.0095e-05	0.000740402	1	NA	NA	0.946389
GO:0021544	GO:SUBPALLIUM DEVELOPMENT	0	0	:	3.50351e-05	0.00129087	1	NA	NA	0.946389
GO:0021545	GO:CRANIAL NERVE DEVELOPMENT	0	0	:	8.88631e-05	0.00327417	1	NA	NA	0.946389
GO:0021546	GO:RHOMBOMERE DEVELOPMENT	0	0	:	3.77789e-06	0.000139197	1	NA	NA	0.946389
GO:0021548	GO:PONS DEVELOPMENT	0	0	:	2.62569e-05	0.000967439	1	NA	NA	0.946389
GO:0021554	GO:OPTIC NERVE DEVELOPMENT	0	0	:	2.39053e-05	0.000880793	1	NA	NA	0.946389
GO:0021559	GO:TRIGEMINAL NERVE DEVELOPMENT	0	0	:	3.47649e-05	0.00128092	1	NA	NA	0.946389
GO:0021561	GO:FACIAL NERVE DEVELOPMENT	0	0	:	3.60964e-05	0.00132997	1	NA	NA	0.946389
GO:0021562	GO:VESTIBULOCOCHLEAR NERVE DEVELOPMENT	0	0	:	6.98504e-06	0.000257365	1	NA	NA	0.946389
GO:0021578	GO:HINDBRAIN MATURATION	0	0	:	1.44514e-05	0.000532463	1	NA	NA	0.946389
GO:0021591	GO:VENTRICULAR SYSTEM DEVELOPMENT	0	0	:	3.18826e-05	0.00117472	1	NA	NA	0.946389
GO:0021602	GO:CRANIAL NERVE MORPHOGENESIS	0	0	:	5.71731e-05	0.00210655	1	NA	NA	0.946389
GO:0021603	GO:CRANIAL NERVE FORMATION	0	0	:	5.34692e-06	0.000197008	1	NA	NA	0.946389
GO:0021604	GO:CRANIAL NERVE STRUCTURAL ORGANIZATION	0	0	:	3.75211e-05	0.00138247	1	NA	NA	0.946389
GO:0021610	GO:FACIAL NERVE MORPHOGENESIS	0	0	:	3.60964e-05	0.00132997	1	NA	NA	0.946389
GO:0021612	GO:FACIAL NERVE STRUCTURAL ORGANIZATION	0	0	:	3.36587e-05	0.00124016	1	NA	NA	0.946389
GO:0021626	GO:CENTRAL NERVOUS SYSTEM MATURATION	0	0	:	1.44514e-05	0.000532463	1	NA	NA	0.946389
GO:0021631	GO:OPTIC NERVE MORPHOGENESIS	0	0	:	1.47903e-05	0.00054495	1	NA	NA	0.946389
GO:0021648	GO:VESTIBULOCOCHLEAR NERVE MORPHOGENESIS	0	0	:	5.9265e-06	0.000218363	1	NA	NA	0.946389
GO:0021670	GO:LATERAL VENTRICLE DEVELOPMENT	0	0	:	1.46804e-05	0.000540899	1	NA	NA	0.946389
GO:0021675	GO:NERVE DEVELOPMENT	0	0	:	0.000142879	0.00526438	1	NA	NA	0.946389
GO:0021681	GO:CEREBELLAR GRANULAR LAYER DEVELOPMENT	0	0	:	3.50373e-05	0.00129095	1	NA	NA	0.946389
GO:0021683	GO:CEREBELLAR GRANULAR LAYER MORPHOGENESIS	0	0	:	3.42726e-05	0.00126278	1	NA	NA	0.946389
GO:0021684	GO:CEREBELLAR GRANULAR LAYER FORMATION	0	0	:	1.88593e-05	0.000694873	1	NA	NA	0.946389
GO:0021707	GO:CEREBELLAR GRANULE CELL DIFFERENTIATION	0	0	:	1.88593e-05	0.000694873	1	NA	NA	0.946389
GO:0021756	GO:STRIATUM DEVELOPMENT	0	0	:	2.62675e-05	0.000967828	1	NA	NA	0.946389
GO:0021762	GO:SUBSTANTIA NIGRA DEVELOPMENT	0	0	:	4.39923e-05	0.0016209	1	NA	NA	0.946389
GO:0021766	GO:HIPPOCAMPUS DEVELOPMENT	0	0	:	0.000179455	0.00661205	1	NA	NA	0.946389
GO:0021781	GO:GLIAL CELL FATE COMMITMENT	0	0	:	1.53052e-05	0.000563923	1	NA	NA	0.946389
GO:0021783	GO:PREGANGLIONIC PARASYMPATHETIC FIBER DEVELOPMENT	0	0	:	4.63474e-05	0.00170767	1	NA	NA	0.946389
GO:0021785	GO:BRANCHIOMOTOR NEURON AXON GUIDANCE	0	0	:	5.4699e-05	0.00201539	1	NA	NA	0.946389
GO:0021794	GO:THALAMUS DEVELOPMENT	0	0	:	1.57712e-05	0.00058109	1	NA	NA	0.946389
GO:0021795	GO:CEREBRAL CORTEX CELL MIGRATION	0	0	:	0.000104096	0.00383542	1	NA	NA	0.946389
GO:0021796	GO:CEREBRAL CORTEX REGIONALIZATION	0	0	:	9.4096e-06	0.000346698	1	NA	NA	0.946389
GO:0021798	GO:FOREBRAIN DORSAL/VENTRAL PATTERN FORMATION	0	0	:	9.14776e-06	0.00033705	1	NA	NA	0.946389
GO:0021799	GO:CEREBRAL CORTEX RADIALLY ORIENTED CELL MIGRATION	0	0	:	8.0127e-05	0.00295229	1	NA	NA	0.946389
GO:0021800	GO:CEREBRAL CORTEX TANGENTIAL MIGRATION	0	0	:	3.57255e-05	0.00131631	1	NA	NA	0.946389
GO:0021801	GO:CEREBRAL CORTEX RADIAL GLIA GUIDED MIGRATION	0	0	:	7.37897e-05	0.00271879	1	NA	NA	0.946389
GO:0021814	GO:CELL MOTILITY INVOLVED IN CEREBRAL CORTEX RADIAL GLIA GUIDED MIGRATION	0	0	:	3.21831e-05	0.00118579	1	NA	NA	0.946389
GO:0021819	GO:LAYER FORMATION IN CEREBRAL CORTEX	0	0	:	4.18745e-05	0.00154287	1	NA	NA	0.946389
GO:0021826	GO:SUBSTRATE-INDEPENDENT TELENCEPHALIC TANGENTIAL MIGRATION	0	0	:	2.00438e-05	0.000738516	1	NA	NA	0.946389
GO:0021830	GO:INTERNEURON MIGRATION FROM THE SUBPALLIUM TO THE CORTEX	0	0	:	2.00438e-05	0.000738516	1	NA	NA	0.946389
GO:0021843	GO:SUBSTRATE-INDEPENDENT TELENCEPHALIC TANGENTIAL INTERNEURON MIGRATION	0	0	:	2.00438e-05	0.000738516	1	NA	NA	0.946389
GO:0021854	GO:HYPOTHALAMUS DEVELOPMENT	0	0	:	2.47761e-05	0.000912877	1	NA	NA	0.946389
GO:0021860	GO:PYRAMIDAL NEURON DEVELOPMENT	0	0	:	3.95532e-05	0.00145734	1	NA	NA	0.946389
GO:0021861	GO:FOREBRAIN RADIAL GLIAL CELL DIFFERENTIATION	0	0	:	8.00004e-06	0.000294762	1	NA	NA	0.946389
GO:0021869	GO:FOREBRAIN VENTRICULAR ZONE PROGENITOR CELL DIVISION	0	0	:	9.4244e-06	0.000347243	1	NA	NA	0.946389
GO:0021871	GO:FOREBRAIN REGIONALIZATION	0	0	:	2.80215e-05	0.00103246	1	NA	NA	0.946389
GO:0021873	GO:FOREBRAIN NEUROBLAST DIVISION	0	0	:	1.68312e-05	0.000620148	1	NA	NA	0.946389
GO:0021877	GO:FOREBRAIN NEURON FATE COMMITMENT	0	0	:	1.79911e-05	0.000662884	1	NA	NA	0.946389
GO:0021885	GO:FOREBRAIN CELL MIGRATION	0	0	:	0.000139527	0.00514087	1	NA	NA	0.946389
GO:0021892	GO:CEREBRAL CORTEX GABAERGIC INTERNEURON DIFFERENTIATION	0	0	:	1.89266e-05	0.000697351	1	NA	NA	0.946389
GO:0021894	GO:CEREBRAL CORTEX GABAERGIC INTERNEURON DEVELOPMENT	0	0	:	1.50879e-05	0.000555915	1	NA	NA	0.946389
GO:0021895	GO:CEREBRAL CORTEX NEURON DIFFERENTIATION	0	0	:	3.42106e-05	0.00126049	1	NA	NA	0.946389
GO:0021902	GO:COMMITMENT OF NEURONAL CELL TO SPECIFIC NEURON TYPE IN FOREBRAIN	0	0	:	1.28015e-05	0.000471673	1	NA	NA	0.946389
GO:0021903	GO:ROSTROCAUDAL NEURAL TUBE PATTERNING	0	0	:	2.5877e-05	0.000953442	1	NA	NA	0.946389
GO:0021904	GO:DORSAL/VENTRAL NEURAL TUBE PATTERNING	0	0	:	3.06348e-05	0.00112874	1	NA	NA	0.946389
GO:0021910	GO:SMOOTHENED SIGNALING PATHWAY INVOLVED IN VENTRAL SPINAL CORD PATTERNING	0	0	:	1.61793e-05	0.000596127	1	NA	NA	0.946389
GO:0021924	GO:CELL PROLIFERATION IN EXTERNAL GRANULE LAYER	0	0	:	1.18341e-05	0.000436027	1	NA	NA	0.946389
GO:0021930	GO:CEREBELLAR GRANULE CELL PRECURSOR PROLIFERATION	0	0	:	1.18341e-05	0.000436027	1	NA	NA	0.946389
GO:0021932	GO:HINDBRAIN RADIAL GLIA GUIDED CELL MIGRATION	0	0	:	3.43198e-05	0.00126452	1	NA	NA	0.946389
GO:0021936	GO:REGULATION OF CEREBELLAR GRANULE CELL PRECURSOR PROLIFERATION	0	0	:	1.02702e-05	0.000378406	1	NA	NA	0.946389
GO:0021937	GO:CEREBELLAR PURKINJE CELL-GRANULE CELL PRECURSOR CELL SIGNALING INVOLVED IN REGULATION OF GRANULE CELL PRECURSOR CELL PROLIFERATION	0	0	:	7.96394e-06	0.000293432	1	NA	NA	0.946389
GO:0021940	GO:POSITIVE REGULATION OF CEREBELLAR GRANULE CELL PRECURSOR PROLIFERATION	0	0	:	7.96394e-06	0.000293432	1	NA	NA	0.946389
GO:0021952	GO:CENTRAL NERVOUS SYSTEM PROJECTION NEURON AXONOGENESIS	0	0	:	8.92394e-05	0.00328803	1	NA	NA	0.946389
GO:0021955	GO:CENTRAL NERVOUS SYSTEM NEURON AXONOGENESIS	0	0	:	0.000105744	0.00389617	1	NA	NA	0.946389
GO:0021957	GO:CORTICOSPINAL TRACT MORPHOGENESIS	0	0	:	2.08409e-05	0.000767885	1	NA	NA	0.946389
GO:0021978	GO:TELENCEPHALON REGIONALIZATION	0	0	:	1.487e-05	0.000547887	1	NA	NA	0.946389
GO:0021979	GO:HYPOTHALAMUS CELL DIFFERENTIATION	0	0	:	1.0431e-05	0.000384332	1	NA	NA	0.946389
GO:0021984	GO:ADENOHYPOPHYSIS DEVELOPMENT	0	0	:	1.3123e-05	0.000483517	1	NA	NA	0.946389
GO:0021999	GO:NEURAL PLATE ANTERIOR/POSTERIOR REGIONALIZATION	0	0	:	1.85755e-05	0.000684416	1	NA	NA	0.946389
GO:0022028	GO:TANGENTIAL MIGRATION FROM THE SUBVENTRICULAR ZONE TO THE OLFACTORY BULB	0	0	:	1.05834e-05	0.000389946	1	NA	NA	0.946389
GO:0022029	GO:TELENCEPHALON CELL MIGRATION	0	0	:	0.000135176	0.00498059	1	NA	NA	0.946389
GO:0022030	GO:TELENCEPHALON GLIAL CELL MIGRATION	0	0	:	7.37897e-05	0.00271879	1	NA	NA	0.946389
GO:0022038	GO:CORPUS CALLOSUM DEVELOPMENT	0	0	:	3.99643e-05	0.00147249	1	NA	NA	0.946389
GO:0022400	GO:REGULATION OF RHODOPSIN MEDIATED SIGNALING PATHWAY	0	0	:	1.73849e-05	0.000640547	1	NA	NA	0.946389
GO:0022410	GO:CIRCADIAN SLEEP/WAKE CYCLE PROCESS	0	0	:	8.83546e-06	0.000325544	1	NA	NA	0.946389
GO:0022417	GO:PROTEIN MATURATION BY PROTEIN FOLDING	0	0	:	6.98625e-06	0.000257409	1	NA	NA	0.946389
GO:0022600	GO:DIGESTIVE SYSTEM PROCESS	0	0	:	6.12449e-05	0.00225658	1	NA	NA	0.946389
GO:0022602	GO:OVULATION CYCLE PROCESS	0	0	:	0.00012156	0.0044789	1	NA	NA	0.946389
GO:0022605	GO:OOGENESIS STAGE	0	0	:	4.354e-06	0.000160423	1	NA	NA	0.946389
GO:0022617	GO:EXTRACELLULAR MATRIX DISASSEMBLY	0	0	:	0.000190623	0.00702352	1	NA	NA	0.946389
GO:0023019	GO:SIGNAL TRANSDUCTION INVOLVED IN REGULATION OF GENE EXPRESSION	0	0	:	3.00401e-05	0.00110683	1	NA	NA	0.946389
GO:0023035	GO:CD40 SIGNALING PATHWAY	0	0	:	7.19122e-06	0.000264961	1	NA	NA	0.946389
GO:0023041	GO:NEURONAL SIGNAL TRANSDUCTION	0	0	:	5.78734e-06	0.000213235	1	NA	NA	0.946389
GO:0030002	GO:CELLULAR ANION HOMEOSTASIS	0	0	:	1.52304e-05	0.000561165	1	NA	NA	0.946389
GO:0030007	GO:CELLULAR POTASSIUM ION HOMEOSTASIS	0	0	:	3.00489e-05	0.00110716	1	NA	NA	0.946389
GO:0030032	GO:LAMELLIPODIUM ASSEMBLY	0	0	:	0.000156002	0.00574791	1	NA	NA	0.946389
GO:0030033	GO:MICROVILLUS ASSEMBLY	0	0	:	4.70187e-05	0.00173241	1	NA	NA	0.946389
GO:0030042	GO:ACTIN FILAMENT DEPOLYMERIZATION	0	0	:	0.000107445	0.00395884	1	NA	NA	0.946389
GO:0030050	GO:VESICLE TRANSPORT ALONG ACTIN FILAMENT	0	0	:	1.92716e-05	0.000710063	1	NA	NA	0.946389
GO:0030091	GO:PROTEIN REPAIR	0	0	:	3.81865e-06	0.000140699	1	NA	NA	0.946389
GO:0030148	GO:SPHINGOLIPID BIOSYNTHETIC PROCESS	0	0	:	8.73942e-05	0.00322005	1	NA	NA	0.946389
GO:0030149	GO:SPHINGOLIPID CATABOLIC PROCESS	0	0	:	9.96709e-06	0.000367239	1	NA	NA	0.946389
GO:0030150	GO:PROTEIN IMPORT INTO MITOCHONDRIAL MATRIX	0	0	:	8.84302e-06	0.000325822	1	NA	NA	0.946389
GO:0030157	GO:PANCREATIC JUICE SECRETION	0	0	:	3.13372e-05	0.00115462	1	NA	NA	0.946389
GO:0030166	GO:PROTEOGLYCAN BIOSYNTHETIC PROCESS	0	0	:	7.6179e-05	0.00280682	1	NA	NA	0.946389
GO:0030193	GO:REGULATION OF BLOOD COAGULATION	0	0	:	8.06824e-05	0.00297275	1	NA	NA	0.946389
GO:0030194	GO:POSITIVE REGULATION OF BLOOD COAGULATION	0	0	:	2.24065e-05	0.00082557	1	NA	NA	0.946389
GO:0030195	GO:NEGATIVE REGULATION OF BLOOD COAGULATION	0	0	:	5.00869e-05	0.00184546	1	NA	NA	0.946389
GO:0030199	GO:COLLAGEN FIBRIL ORGANIZATION	0	0	:	0.000163963	0.00604124	1	NA	NA	0.946389
GO:0030201	GO:HEPARAN SULFATE PROTEOGLYCAN METABOLIC PROCESS	0	0	:	4.59986e-05	0.00169482	1	NA	NA	0.946389
GO:0030202	GO:HEPARIN METABOLIC PROCESS	0	0	:	1.4896e-05	0.000548845	1	NA	NA	0.946389
GO:0030204	GO:CHONDROITIN SULFATE METABOLIC PROCESS	0	0	:	4.70403e-05	0.00173321	1	NA	NA	0.946389
GO:0030205	GO:DERMATAN SULFATE METABOLIC PROCESS	0	0	:	2.45756e-05	0.000905491	1	NA	NA	0.946389
GO:0030206	GO:CHONDROITIN SULFATE BIOSYNTHETIC PROCESS	0	0	:	3.53831e-05	0.00130369	1	NA	NA	0.946389
GO:0030207	GO:CHONDROITIN SULFATE CATABOLIC PROCESS	0	0	:	2.18474e-05	0.000804968	1	NA	NA	0.946389
GO:0030208	GO:DERMATAN SULFATE BIOSYNTHETIC PROCESS	0	0	:	2.45756e-05	0.000905491	1	NA	NA	0.946389
GO:0030210	GO:HEPARIN BIOSYNTHETIC PROCESS	0	0	:	1.4896e-05	0.000548845	1	NA	NA	0.946389
GO:0030213	GO:HYALURONAN BIOSYNTHETIC PROCESS	0	0	:	3.44201e-05	0.00126821	1	NA	NA	0.946389
GO:0030219	GO:MEGAKARYOCYTE DIFFERENTIATION	0	0	:	0.000193597	0.00713312	1	NA	NA	0.946389
GO:0030220	GO:PLATELET FORMATION	0	0	:	5.18358e-05	0.0019099	1	NA	NA	0.946389
GO:0030223	GO:NEUTROPHIL DIFFERENTIATION	0	0	:	1.74696e-05	0.00064367	1	NA	NA	0.946389
GO:0030224	GO:MONOCYTE DIFFERENTIATION	0	0	:	6.15339e-05	0.00226722	1	NA	NA	0.946389
GO:0030225	GO:MACROPHAGE DIFFERENTIATION	0	0	:	5.94596e-05	0.0021908	1	NA	NA	0.946389
GO:0030238	GO:MALE SEX DETERMINATION	0	0	:	2.44855e-05	0.000902173	1	NA	NA	0.946389
GO:0030252	GO:GROWTH HORMONE SECRETION	0	0	:	4.36865e-05	0.00160964	1	NA	NA	0.946389
GO:0030259	GO:LIPID GLYCOSYLATION	0	0	:	4.72594e-06	0.000174128	1	NA	NA	0.946389
GO:0030262	GO:APOPTOTIC NUCLEAR CHANGES	0	0	:	4.80769e-05	0.0017714	1	NA	NA	0.946389
GO:0030277	GO:MAINTENANCE OF GASTROINTESTINAL EPITHELIUM	0	0	:	1.05349e-05	0.00038816	1	NA	NA	0.946389
GO:0030279	GO:NEGATIVE REGULATION OF OSSIFICATION	0	0	:	0.000115968	0.00427285	1	NA	NA	0.946389
GO:0030282	GO:BONE MINERALIZATION	0	0	:	0.000122708	0.0045212	1	NA	NA	0.946389
GO:0030301	GO:CHOLESTEROL TRANSPORT	0	0	:	8.32996e-05	0.00306918	1	NA	NA	0.946389
GO:0030317	GO:FLAGELLATED SPERM MOTILITY	0	0	:	4.35102e-05	0.00160314	1	NA	NA	0.946389
GO:0030318	GO:MELANOCYTE DIFFERENTIATION	0	0	:	4.29901e-05	0.00158397	1	NA	NA	0.946389
GO:0030320	GO:CELLULAR MONOVALENT INORGANIC ANION HOMEOSTASIS	0	0	:	1.52304e-05	0.000561165	1	NA	NA	0.946389
GO:0030322	GO:STABILIZATION OF MEMBRANE POTENTIAL	0	0	:	7.10394e-06	0.000261746	1	NA	NA	0.946389
GO:0030325	GO:ADRENAL GLAND DEVELOPMENT	0	0	:	3.14451e-05	0.0011586	1	NA	NA	0.946389
GO:0030388	GO:FRUCTOSE 1,6-BISPHOSPHATE METABOLIC PROCESS	0	0	:	4.21231e-06	0.000155203	1	NA	NA	0.946389
GO:0030431	GO:SLEEP	0	0	:	1.83412e-05	0.000675783	1	NA	NA	0.946389
GO:0030432	GO:PERISTALSIS	0	0	:	1.42393e-05	0.000524647	1	NA	NA	0.946389
GO:0030433	GO:UBIQUITIN-DEPENDENT ERAD PATHWAY	0	0	:	0.000119168	0.00439074	1	NA	NA	0.946389
GO:0030488	GO:TRNA METHYLATION	0	0	:	1.21809e-05	0.000448807	1	NA	NA	0.946389
GO:0030490	GO:MATURATION OF SSU-RRNA	0	0	:	5.34502e-05	0.00196938	1	NA	NA	0.946389
GO:0030497	GO:FATTY ACID ELONGATION	0	0	:	1.21179e-05	0.000446484	1	NA	NA	0.946389
GO:0030500	GO:REGULATION OF BONE MINERALIZATION	0	0	:	8.82978e-05	0.00325334	1	NA	NA	0.946389
GO:0030501	GO:POSITIVE REGULATION OF BONE MINERALIZATION	0	0	:	5.87899e-05	0.00216612	1	NA	NA	0.946389
GO:0030502	GO:NEGATIVE REGULATION OF BONE MINERALIZATION	0	0	:	1.56819e-05	0.000577803	1	NA	NA	0.946389
GO:0030511	GO:POSITIVE REGULATION OF TRANSFORMING GROWTH FACTOR BETA RECEPTOR SIGNALING PATHWAY	0	0	:	3.83973e-05	0.00141475	1	NA	NA	0.946389
GO:0030512	GO:NEGATIVE REGULATION OF TRANSFORMING GROWTH FACTOR BETA RECEPTOR SIGNALING PATHWAY	0	0	:	0.000122621	0.00451797	1	NA	NA	0.946389
GO:0030513	GO:POSITIVE REGULATION OF BMP SIGNALING PATHWAY	0	0	:	6.80858e-05	0.00250863	1	NA	NA	0.946389
GO:0030521	GO:ANDROGEN RECEPTOR SIGNALING PATHWAY	0	0	:	0.000149334	0.00550221	1	NA	NA	0.946389
GO:0030575	GO:NUCLEAR BODY ORGANIZATION	0	0	:	3.40785e-05	0.00125562	1	NA	NA	0.946389
GO:0030579	GO:UBIQUITIN-DEPENDENT SMAD PROTEIN CATABOLIC PROCESS	0	0	:	1.64733e-05	0.000606962	1	NA	NA	0.946389
GO:0030593	GO:NEUTROPHIL CHEMOTAXIS	0	0	:	6.66493e-05	0.0024557	1	NA	NA	0.946389
GO:0030643	GO:CELLULAR PHOSPHATE ION HOMEOSTASIS	0	0	:	7.8149e-06	0.000287941	1	NA	NA	0.946389
GO:0030656	GO:REGULATION OF VITAMIN METABOLIC PROCESS	0	0	:	1.18951e-05	0.000438277	1	NA	NA	0.946389
GO:0030728	GO:OVULATION	0	0	:	2.2513e-05	0.000829496	1	NA	NA	0.946389
GO:0030730	GO:SEQUESTERING OF TRIGLYCERIDE	0	0	:	1.39505e-05	0.000514006	1	NA	NA	0.946389
GO:0030800	GO:NEGATIVE REGULATION OF CYCLIC NUCLEOTIDE METABOLIC PROCESS	0	0	:	6.65271e-05	0.0024512	1	NA	NA	0.946389
GO:0030803	GO:NEGATIVE REGULATION OF CYCLIC NUCLEOTIDE BIOSYNTHETIC PROCESS	0	0	:	6.346e-05	0.00233819	1	NA	NA	0.946389
GO:0030809	GO:NEGATIVE REGULATION OF NUCLEOTIDE BIOSYNTHETIC PROCESS	0	0	:	7.45829e-05	0.00274801	1	NA	NA	0.946389
GO:0030815	GO:NEGATIVE REGULATION OF CAMP METABOLIC PROCESS	0	0	:	6.60274e-05	0.00243279	1	NA	NA	0.946389
GO:0030818	GO:NEGATIVE REGULATION OF CAMP BIOSYNTHETIC PROCESS	0	0	:	6.29604e-05	0.00231978	1	NA	NA	0.946389
GO:0030826	GO:REGULATION OF CGMP BIOSYNTHETIC PROCESS	0	0	:	2.74892e-05	0.00101284	1	NA	NA	0.946389
GO:0030828	GO:POSITIVE REGULATION OF CGMP BIOSYNTHETIC PROCESS	0	0	:	2.27181e-05	0.000837051	1	NA	NA	0.946389
GO:0030834	GO:REGULATION OF ACTIN FILAMENT DEPOLYMERIZATION	0	0	:	0.00010281	0.00378804	1	NA	NA	0.946389
GO:0030835	GO:NEGATIVE REGULATION OF ACTIN FILAMENT DEPOLYMERIZATION	0	0	:	8.58117e-05	0.00316174	1	NA	NA	0.946389
GO:0030836	GO:POSITIVE REGULATION OF ACTIN FILAMENT DEPOLYMERIZATION	0	0	:	1.95074e-05	0.000718752	1	NA	NA	0.946389
GO:0030837	GO:NEGATIVE REGULATION OF ACTIN FILAMENT POLYMERIZATION	0	0	:	0.000106611	0.00392809	1	NA	NA	0.946389
GO:0030838	GO:POSITIVE REGULATION OF ACTIN FILAMENT POLYMERIZATION	0	0	:	0.00014954	0.0055098	1	NA	NA	0.946389
GO:0030851	GO:GRANULOCYTE DIFFERENTIATION	0	0	:	5.01883e-05	0.00184919	1	NA	NA	0.946389
GO:0030852	GO:REGULATION OF GRANULOCYTE DIFFERENTIATION	0	0	:	2.73042e-05	0.00100603	1	NA	NA	0.946389
GO:0030853	GO:NEGATIVE REGULATION OF GRANULOCYTE DIFFERENTIATION	0	0	:	2.09983e-05	0.000773686	1	NA	NA	0.946389
GO:0030854	GO:POSITIVE REGULATION OF GRANULOCYTE DIFFERENTIATION	0	0	:	7.38446e-06	0.000272081	1	NA	NA	0.946389
GO:0030857	GO:NEGATIVE REGULATION OF EPITHELIAL CELL DIFFERENTIATION	0	0	:	6.53515e-05	0.00240788	1	NA	NA	0.946389
GO:0030858	GO:POSITIVE REGULATION OF EPITHELIAL CELL DIFFERENTIATION	0	0	:	7.67364e-05	0.00282736	1	NA	NA	0.946389
GO:0030865	GO:CORTICAL CYTOSKELETON ORGANIZATION	0	0	:	9.29894e-05	0.0034262	1	NA	NA	0.946389
GO:0030866	GO:CORTICAL ACTIN CYTOSKELETON ORGANIZATION	0	0	:	8.72292e-05	0.00321397	1	NA	NA	0.946389
GO:0030878	GO:THYROID GLAND DEVELOPMENT	0	0	:	3.12934e-05	0.00115301	1	NA	NA	0.946389
GO:0030890	GO:POSITIVE REGULATION OF B CELL PROLIFERATION	0	0	:	5.59727e-05	0.00206232	1	NA	NA	0.946389
GO:0030916	GO:OTIC VESICLE FORMATION	0	0	:	1.15892e-05	0.000427004	1	NA	NA	0.946389
GO:0030917	GO:MIDBRAIN-HINDBRAIN BOUNDARY DEVELOPMENT	0	0	:	2.17397e-05	0.000801	1	NA	NA	0.946389
GO:0030947	GO:REGULATION OF VASCULAR ENDOTHELIAL GROWTH FACTOR RECEPTOR SIGNALING PATHWAY	0	0	:	5.2604e-05	0.0019382	1	NA	NA	0.946389
GO:0030948	GO:NEGATIVE REGULATION OF VASCULAR ENDOTHELIAL GROWTH FACTOR RECEPTOR SIGNALING PATHWAY	0	0	:	1.27304e-05	0.000469054	1	NA	NA	0.946389
GO:0030949	GO:POSITIVE REGULATION OF VASCULAR ENDOTHELIAL GROWTH FACTOR RECEPTOR SIGNALING PATHWAY	0	0	:	3.58044e-05	0.00131922	1	NA	NA	0.946389
GO:0030952	GO:ESTABLISHMENT OR MAINTENANCE OF CYTOSKELETON POLARITY	0	0	:	2.86713e-05	0.0010564	1	NA	NA	0.946389
GO:0030953	GO:ASTRAL MICROTUBULE ORGANIZATION	0	0	:	3.87428e-05	0.00142748	1	NA	NA	0.946389
GO:0030970	GO:RETROGRADE PROTEIN TRANSPORT, ER TO CYTOSOL	0	0	:	3.5809e-05	0.00131939	1	NA	NA	0.946389
GO:0031000	GO:RESPONSE TO CAFFEINE	0	0	:	7.88547e-05	0.00290541	1	NA	NA	0.946389
GO:0031017	GO:EXOCRINE PANCREAS DEVELOPMENT	0	0	:	7.05165e-06	0.000259819	1	NA	NA	0.946389
GO:0031053	GO:PRIMARY MIRNA PROCESSING	0	0	:	2.58701e-05	0.000953186	1	NA	NA	0.946389
GO:0031054	GO:PRE-MIRNA PROCESSING	0	0	:	4.79426e-05	0.00176645	1	NA	NA	0.946389
GO:0031057	GO:NEGATIVE REGULATION OF HISTONE MODIFICATION	0	0	:	0.000108677	0.00400422	1	NA	NA	0.946389
GO:0031058	GO:POSITIVE REGULATION OF HISTONE MODIFICATION	0	0	:	0.00020411	0.00752045	1	NA	NA	0.946389
GO:0031060	GO:REGULATION OF HISTONE METHYLATION	0	0	:	0.00017824	0.00656726	1	NA	NA	0.946389
GO:0031061	GO:NEGATIVE REGULATION OF HISTONE METHYLATION	0	0	:	4.78222e-05	0.00176201	1	NA	NA	0.946389
GO:0031062	GO:POSITIVE REGULATION OF HISTONE METHYLATION	0	0	:	0.000108894	0.0040122	1	NA	NA	0.946389
GO:0031063	GO:REGULATION OF HISTONE DEACETYLATION	0	0	:	4.18547e-05	0.00154214	1	NA	NA	0.946389
GO:0031065	GO:POSITIVE REGULATION OF HISTONE DEACETYLATION	0	0	:	2.8193e-05	0.00103878	1	NA	NA	0.946389
GO:0031069	GO:HAIR FOLLICLE MORPHOGENESIS	0	0	:	4.03494e-05	0.00148668	1	NA	NA	0.946389
GO:0031077	GO:POST-EMBRYONIC CAMERA-TYPE EYE DEVELOPMENT	0	0	:	5.81081e-06	0.0002141	1	NA	NA	0.946389
GO:0031086	GO:NUCLEAR-TRANSCRIBED MRNA CATABOLIC PROCESS, DEADENYLATION-INDEPENDENT DECAY	0	0	:	1.16618e-05	0.000429681	1	NA	NA	0.946389
GO:0031087	GO:DEADENYLATION-INDEPENDENT DECAPPING OF NUCLEAR-TRANSCRIBED MRNA	0	0	:	1.10267e-05	0.000406281	1	NA	NA	0.946389
GO:0031100	GO:ANIMAL ORGAN REGENERATION	0	0	:	0.000135641	0.00499769	1	NA	NA	0.946389
GO:0031102	GO:NEURON PROJECTION REGENERATION	0	0	:	9.87115e-05	0.00363704	1	NA	NA	0.946389
GO:0031103	GO:AXON REGENERATION	0	0	:	7.7047e-05	0.0028388	1	NA	NA	0.946389
GO:0031109	GO:MICROTUBULE POLYMERIZATION OR DEPOLYMERIZATION	0	0	:	0.000199225	0.00734046	1	NA	NA	0.946389
GO:0031110	GO:REGULATION OF MICROTUBULE POLYMERIZATION OR DEPOLYMERIZATION	0	0	:	0.000131069	0.00482925	1	NA	NA	0.946389
GO:0031111	GO:NEGATIVE REGULATION OF MICROTUBULE POLYMERIZATION OR DEPOLYMERIZATION	0	0	:	6.74548e-05	0.00248538	1	NA	NA	0.946389
GO:0031112	GO:POSITIVE REGULATION OF MICROTUBULE POLYMERIZATION OR DEPOLYMERIZATION	0	0	:	6.13851e-05	0.00226174	1	NA	NA	0.946389
GO:0031113	GO:REGULATION OF MICROTUBULE POLYMERIZATION	0	0	:	9.77436e-05	0.00360137	1	NA	NA	0.946389
GO:0031114	GO:REGULATION OF MICROTUBULE DEPOLYMERIZATION	0	0	:	5.41491e-05	0.00199513	1	NA	NA	0.946389
GO:0031115	GO:NEGATIVE REGULATION OF MICROTUBULE POLYMERIZATION	0	0	:	1.45409e-05	0.000535763	1	NA	NA	0.946389
GO:0031116	GO:POSITIVE REGULATION OF MICROTUBULE POLYMERIZATION	0	0	:	6.01498e-05	0.00221623	1	NA	NA	0.946389
GO:0031118	GO:RRNA PSEUDOURIDINE SYNTHESIS	0	0	:	1.02585e-05	0.000377977	1	NA	NA	0.946389
GO:0031122	GO:CYTOPLASMIC MICROTUBULE ORGANIZATION	0	0	:	0.000102887	0.00379087	1	NA	NA	0.946389
GO:0031125	GO:RRNA 3'-END PROCESSING	0	0	:	1.84781e-06	6.80828e-05	1	NA	NA	0.946389
GO:0031126	GO:SNORNA 3'-END PROCESSING	0	0	:	6.9329e-06	0.000255443	1	NA	NA	0.946389
GO:0031128	GO:DEVELOPMENTAL INDUCTION	0	0	:	4.15657e-05	0.00153149	1	NA	NA	0.946389
GO:0031163	GO:METALLO-SULFUR CLUSTER ASSEMBLY	0	0	:	1.30994e-05	0.000482648	1	NA	NA	0.946389
GO:0031167	GO:RRNA METHYLATION	0	0	:	1.18767e-05	0.000437597	1	NA	NA	0.946389
GO:0031223	GO:AUDITORY BEHAVIOR	0	0	:	3.05654e-05	0.00112619	1	NA	NA	0.946389
GO:0031268	GO:PSEUDOPODIUM ORGANIZATION	0	0	:	1.4599e-05	0.000537902	1	NA	NA	0.946389
GO:0031269	GO:PSEUDOPODIUM ASSEMBLY	0	0	:	1.4599e-05	0.000537902	1	NA	NA	0.946389
GO:0031272	GO:REGULATION OF PSEUDOPODIUM ASSEMBLY	0	0	:	1.4599e-05	0.000537902	1	NA	NA	0.946389
GO:0031274	GO:POSITIVE REGULATION OF PSEUDOPODIUM ASSEMBLY	0	0	:	1.4599e-05	0.000537902	1	NA	NA	0.946389
GO:0031279	GO:REGULATION OF CYCLASE ACTIVITY	0	0	:	0.000113046	0.00416518	1	NA	NA	0.946389
GO:0031280	GO:NEGATIVE REGULATION OF CYCLASE ACTIVITY	0	0	:	4.29187e-05	0.00158134	1	NA	NA	0.946389
GO:0031281	GO:POSITIVE REGULATION OF CYCLASE ACTIVITY	0	0	:	7.23733e-05	0.0026666	1	NA	NA	0.946389
GO:0031282	GO:REGULATION OF GUANYLATE CYCLASE ACTIVITY	0	0	:	1.09792e-05	0.000404529	1	NA	NA	0.946389
GO:0031284	GO:POSITIVE REGULATION OF GUANYLATE CYCLASE ACTIVITY	0	0	:	1.04795e-05	0.00038612	1	NA	NA	0.946389
GO:0031293	GO:MEMBRANE PROTEIN INTRACELLULAR DOMAIN PROTEOLYSIS	0	0	:	2.86454e-05	0.00105544	1	NA	NA	0.946389
GO:0031294	GO:LYMPHOCYTE COSTIMULATION	0	0	:	8.12315e-05	0.00299298	1	NA	NA	0.946389
GO:0031295	GO:T CELL COSTIMULATION	0	0	:	8.05697e-05	0.0029686	1	NA	NA	0.946389
GO:0031338	GO:REGULATION OF VESICLE FUSION	0	0	:	7.77577e-05	0.00286499	1	NA	NA	0.946389
GO:0031340	GO:POSITIVE REGULATION OF VESICLE FUSION	0	0	:	7.81585e-06	0.000287976	1	NA	NA	0.946389
GO:0031341	GO:REGULATION OF CELL KILLING	0	0	:	6.56508e-05	0.00241891	1	NA	NA	0.946389
GO:0031342	GO:NEGATIVE REGULATION OF CELL KILLING	0	0	:	2.45729e-05	0.00090539	1	NA	NA	0.946389
GO:0031343	GO:POSITIVE REGULATION OF CELL KILLING	0	0	:	4.0571e-05	0.00149484	1	NA	NA	0.946389
GO:0031365	GO:N-TERMINAL PROTEIN AMINO ACID MODIFICATION	0	0	:	5.17935e-05	0.00190834	1	NA	NA	0.946389
GO:0031392	GO:REGULATION OF PROSTAGLANDIN BIOSYNTHETIC PROCESS	0	0	:	6.19327e-06	0.000228192	1	NA	NA	0.946389
GO:0031440	GO:REGULATION OF MRNA 3'-END PROCESSING	0	0	:	5.38348e-05	0.00198355	1	NA	NA	0.946389
GO:0031441	GO:NEGATIVE REGULATION OF MRNA 3'-END PROCESSING	0	0	:	1.88082e-05	0.000692992	1	NA	NA	0.946389
GO:0031442	GO:POSITIVE REGULATION OF MRNA 3'-END PROCESSING	0	0	:	2.47479e-05	0.00091184	1	NA	NA	0.946389
GO:0031468	GO:NUCLEAR ENVELOPE REASSEMBLY	0	0	:	2.46643e-05	0.00090876	1	NA	NA	0.946389
GO:0031498	GO:CHROMATIN DISASSEMBLY	0	0	:	4.47255e-05	0.00164792	1	NA	NA	0.946389
GO:0031529	GO:RUFFLE ORGANIZATION	0	0	:	7.04309e-05	0.00259503	1	NA	NA	0.946389
GO:0031577	GO:SPINDLE CHECKPOINT	0	0	:	5.51364e-05	0.00203151	1	NA	NA	0.946389
GO:0031579	GO:MEMBRANE RAFT ORGANIZATION	0	0	:	3.67639e-05	0.00135457	1	NA	NA	0.946389
GO:0031580	GO:MEMBRANE RAFT DISTRIBUTION	0	0	:	2.05453e-05	0.000756996	1	NA	NA	0.946389
GO:0031584	GO:ACTIVATION OF PHOSPHOLIPASE D ACTIVITY	0	0	:	5.47256e-06	0.000201637	1	NA	NA	0.946389
GO:0031585	GO:REGULATION OF INOSITOL 1,4,5-TRISPHOSPHATE-SENSITIVE CALCIUM-RELEASE CHANNEL ACTIVITY	0	0	:	2.14375e-05	0.000789868	1	NA	NA	0.946389
GO:0031620	GO:REGULATION OF FEVER GENERATION	0	0	:	1.22035e-05	0.000449638	1	NA	NA	0.946389
GO:0031622	GO:POSITIVE REGULATION OF FEVER GENERATION	0	0	:	1.01005e-05	0.000372154	1	NA	NA	0.946389
GO:0031629	GO:SYNAPTIC VESICLE FUSION TO PRESYNAPTIC ACTIVE ZONE MEMBRANE	0	0	:	1.62464e-05	0.000598602	1	NA	NA	0.946389
GO:0031638	GO:ZYMOGEN ACTIVATION	0	0	:	4.57112e-05	0.00168423	1	NA	NA	0.946389
GO:0031639	GO:PLASMINOGEN ACTIVATION	0	0	:	2.17963e-05	0.000803087	1	NA	NA	0.946389
GO:0031640	GO:KILLING OF CELLS OF OTHER ORGANISM	0	0	:	1.64515e-05	0.000606156	1	NA	NA	0.946389
GO:0031641	GO:REGULATION OF MYELINATION	0	0	:	9.29202e-05	0.00342365	1	NA	NA	0.946389
GO:0031642	GO:NEGATIVE REGULATION OF MYELINATION	0	0	:	9.27488e-06	0.000341734	1	NA	NA	0.946389
GO:0031643	GO:POSITIVE REGULATION OF MYELINATION	0	0	:	4.16615e-05	0.00153502	1	NA	NA	0.946389
GO:0031645	GO:NEGATIVE REGULATION OF NEUROLOGICAL SYSTEM PROCESS	0	0	:	9.27488e-06	0.000341734	1	NA	NA	0.946389
GO:0031646	GO:POSITIVE REGULATION OF NEUROLOGICAL SYSTEM PROCESS	0	0	:	6.29057e-05	0.00231777	1	NA	NA	0.946389
GO:0031648	GO:PROTEIN DESTABILIZATION	0	0	:	9.3486e-05	0.0034445	1	NA	NA	0.946389
GO:0031649	GO:HEAT GENERATION	0	0	:	1.69723e-05	0.000625345	1	NA	NA	0.946389
GO:0031650	GO:REGULATION OF HEAT GENERATION	0	0	:	1.63137e-05	0.000601079	1	NA	NA	0.946389
GO:0031652	GO:POSITIVE REGULATION OF HEAT GENERATION	0	0	:	1.20872e-05	0.000445355	1	NA	NA	0.946389
GO:0031666	GO:POSITIVE REGULATION OF LIPOPOLYSACCHARIDE-MEDIATED SIGNALING PATHWAY	0	0	:	1.33099e-05	0.000490405	1	NA	NA	0.946389
GO:0031670	GO:CELLULAR RESPONSE TO NUTRIENT	0	0	:	6.70781e-05	0.0024715	1	NA	NA	0.946389
GO:0031915	GO:POSITIVE REGULATION OF SYNAPTIC PLASTICITY	0	0	:	2.22829e-05	0.000821018	1	NA	NA	0.946389
GO:0031935	GO:REGULATION OF CHROMATIN SILENCING	0	0	:	6.39867e-05	0.0023576	1	NA	NA	0.946389
GO:0031936	GO:NEGATIVE REGULATION OF CHROMATIN SILENCING	0	0	:	2.93686e-05	0.00108209	1	NA	NA	0.946389
GO:0031937	GO:POSITIVE REGULATION OF CHROMATIN SILENCING	0	0	:	2.88719e-05	0.00106379	1	NA	NA	0.946389
GO:0031943	GO:REGULATION OF GLUCOCORTICOID METABOLIC PROCESS	0	0	:	1.08242e-05	0.00039882	1	NA	NA	0.946389
GO:0031946	GO:REGULATION OF GLUCOCORTICOID BIOSYNTHETIC PROCESS	0	0	:	9.72075e-06	0.000358162	1	NA	NA	0.946389
GO:0031953	GO:NEGATIVE REGULATION OF PROTEIN AUTOPHOSPHORYLATION	0	0	:	6.73552e-06	0.000248171	1	NA	NA	0.946389
GO:0031958	GO:CORTICOSTEROID RECEPTOR SIGNALING PATHWAY	0	0	:	3.23582e-05	0.00119224	1	NA	NA	0.946389
GO:0031987	GO:LOCOMOTION INVOLVED IN LOCOMOTORY BEHAVIOR	0	0	:	2.53484e-05	0.000933963	1	NA	NA	0.946389
GO:0031998	GO:REGULATION OF FATTY ACID BETA-OXIDATION	0	0	:	1.95187e-05	0.00071917	1	NA	NA	0.946389
GO:0032000	GO:POSITIVE REGULATION OF FATTY ACID BETA-OXIDATION	0	0	:	6.84239e-06	0.000252109	1	NA	NA	0.946389
GO:0032006	GO:REGULATION OF TOR SIGNALING	0	0	:	0.000173002	0.00637428	1	NA	NA	0.946389
GO:0032007	GO:NEGATIVE REGULATION OF TOR SIGNALING	0	0	:	9.3132e-05	0.00343146	1	NA	NA	0.946389
GO:0032008	GO:POSITIVE REGULATION OF TOR SIGNALING	0	0	:	7.71435e-05	0.00284236	1	NA	NA	0.946389
GO:0032020	GO:ISG15-PROTEIN CONJUGATION	0	0	:	1.47176e-06	5.42272e-05	1	NA	NA	0.946389
GO:0032024	GO:POSITIVE REGULATION OF INSULIN SECRETION	0	0	:	6.70506e-05	0.00247049	1	NA	NA	0.946389
GO:0032025	GO:RESPONSE TO COBALT ION	0	0	:	1.32392e-05	0.000487801	1	NA	NA	0.946389
GO:0032026	GO:RESPONSE TO MAGNESIUM ION	0	0	:	4.59342e-05	0.00169245	1	NA	NA	0.946389
GO:0032048	GO:CARDIOLIPIN METABOLIC PROCESS	0	0	:	4.72446e-06	0.000174073	1	NA	NA	0.946389
GO:0032055	GO:NEGATIVE REGULATION OF TRANSLATION IN RESPONSE TO STRESS	0	0	:	1.73043e-05	0.000637578	1	NA	NA	0.946389
GO:0032056	GO:POSITIVE REGULATION OF TRANSLATION IN RESPONSE TO STRESS	0	0	:	4.19093e-06	0.000154415	1	NA	NA	0.946389
GO:0032057	GO:NEGATIVE REGULATION OF TRANSLATIONAL INITIATION IN RESPONSE TO STRESS	0	0	:	1.64146e-05	0.000604799	1	NA	NA	0.946389
GO:0032060	GO:BLEB ASSEMBLY	0	0	:	1.20677e-05	0.000444637	1	NA	NA	0.946389
GO:0032069	GO:REGULATION OF NUCLEASE ACTIVITY	0	0	:	4.10032e-05	0.00151077	1	NA	NA	0.946389
GO:0032070	GO:REGULATION OF DEOXYRIBONUCLEASE ACTIVITY	0	0	:	1.43936e-05	0.000530333	1	NA	NA	0.946389
GO:0032071	GO:REGULATION OF ENDODEOXYRIBONUCLEASE ACTIVITY	0	0	:	1.38105e-05	0.000508849	1	NA	NA	0.946389
GO:0032074	GO:NEGATIVE REGULATION OF NUCLEASE ACTIVITY	0	0	:	9.68595e-06	0.00035688	1	NA	NA	0.946389
GO:0032075	GO:POSITIVE REGULATION OF NUCLEASE ACTIVITY	0	0	:	2.49847e-05	0.000920563	1	NA	NA	0.946389
GO:0032088	GO:NEGATIVE REGULATION OF NF-KAPPAB TRANSCRIPTION FACTOR ACTIVITY	0	0	:	8.67832e-05	0.00319754	1	NA	NA	0.946389
GO:0032091	GO:NEGATIVE REGULATION OF PROTEIN BINDING	0	0	:	0.000135454	0.0049908	1	NA	NA	0.946389
GO:0032094	GO:RESPONSE TO FOOD	0	0	:	3.30208e-05	0.00121665	1	NA	NA	0.946389
GO:0032095	GO:REGULATION OF RESPONSE TO FOOD	0	0	:	1.49116e-05	0.000549418	1	NA	NA	0.946389
GO:0032096	GO:NEGATIVE REGULATION OF RESPONSE TO FOOD	0	0	:	2.21791e-06	8.17193e-05	1	NA	NA	0.946389
GO:0032098	GO:REGULATION OF APPETITE	0	0	:	6.47404e-06	0.000238537	1	NA	NA	0.946389
GO:0032099	GO:NEGATIVE REGULATION OF APPETITE	0	0	:	2.21791e-06	8.17193e-05	1	NA	NA	0.946389
GO:0032104	GO:REGULATION OF RESPONSE TO EXTRACELLULAR STIMULUS	0	0	:	3.08026e-05	0.00113493	1	NA	NA	0.946389
GO:0032105	GO:NEGATIVE REGULATION OF RESPONSE TO EXTRACELLULAR STIMULUS	0	0	:	4.87797e-06	0.000179729	1	NA	NA	0.946389
GO:0032106	GO:POSITIVE REGULATION OF RESPONSE TO EXTRACELLULAR STIMULUS	0	0	:	3.96354e-06	0.000146037	1	NA	NA	0.946389
GO:0032107	GO:REGULATION OF RESPONSE TO NUTRIENT LEVELS	0	0	:	3.08026e-05	0.00113493	1	NA	NA	0.946389
GO:0032108	GO:NEGATIVE REGULATION OF RESPONSE TO NUTRIENT LEVELS	0	0	:	4.87797e-06	0.000179729	1	NA	NA	0.946389
GO:0032109	GO:POSITIVE REGULATION OF RESPONSE TO NUTRIENT LEVELS	0	0	:	3.96354e-06	0.000146037	1	NA	NA	0.946389
GO:0032119	GO:SEQUESTERING OF ZINC ION	0	0	:	1.2936e-05	0.00047663	1	NA	NA	0.946389
GO:0032196	GO:TRANSPOSITION	0	0	:	1.86259e-05	0.000686272	1	NA	NA	0.946389
GO:0032201	GO:TELOMERE MAINTENANCE VIA SEMI-CONSERVATIVE REPLICATION	0	0	:	2.5662e-05	0.00094552	1	NA	NA	0.946389
GO:0032204	GO:REGULATION OF TELOMERE MAINTENANCE	0	0	:	0.000199865	0.00736406	1	NA	NA	0.946389
GO:0032205	GO:NEGATIVE REGULATION OF TELOMERE MAINTENANCE	0	0	:	7.12987e-05	0.00262701	1	NA	NA	0.946389
GO:0032206	GO:POSITIVE REGULATION OF TELOMERE MAINTENANCE	0	0	:	0.000126462	0.0046595	1	NA	NA	0.946389
GO:0032210	GO:REGULATION OF TELOMERE MAINTENANCE VIA TELOMERASE	0	0	:	0.000145062	0.00534481	1	NA	NA	0.946389
GO:0032211	GO:NEGATIVE REGULATION OF TELOMERE MAINTENANCE VIA TELOMERASE	0	0	:	4.01645e-05	0.00147987	1	NA	NA	0.946389
GO:0032212	GO:POSITIVE REGULATION OF TELOMERE MAINTENANCE VIA TELOMERASE	0	0	:	9.98567e-05	0.00367923	1	NA	NA	0.946389
GO:0032222	GO:REGULATION OF SYNAPTIC TRANSMISSION, CHOLINERGIC	0	0	:	4.8277e-06	0.000177877	1	NA	NA	0.946389
GO:0032224	GO:POSITIVE REGULATION OF SYNAPTIC TRANSMISSION, CHOLINERGIC	0	0	:	2.93198e-06	0.000108029	1	NA	NA	0.946389
GO:0032225	GO:REGULATION OF SYNAPTIC TRANSMISSION, DOPAMINERGIC	0	0	:	1.72632e-05	0.000636066	1	NA	NA	0.946389
GO:0032226	GO:POSITIVE REGULATION OF SYNAPTIC TRANSMISSION, DOPAMINERGIC	0	0	:	3.80907e-06	0.000140346	1	NA	NA	0.946389
GO:0032228	GO:REGULATION OF SYNAPTIC TRANSMISSION, GABAERGIC	0	0	:	5.51136e-05	0.00203067	1	NA	NA	0.946389
GO:0032229	GO:NEGATIVE REGULATION OF SYNAPTIC TRANSMISSION, GABAERGIC	0	0	:	7.29574e-06	0.000268812	1	NA	NA	0.946389
GO:0032230	GO:POSITIVE REGULATION OF SYNAPTIC TRANSMISSION, GABAERGIC	0	0	:	1.36238e-05	0.000501969	1	NA	NA	0.946389
GO:0032233	GO:POSITIVE REGULATION OF ACTIN FILAMENT BUNDLE ASSEMBLY	0	0	:	7.32692e-05	0.00269961	1	NA	NA	0.946389
GO:0032272	GO:NEGATIVE REGULATION OF PROTEIN POLYMERIZATION	0	0	:	0.000122702	0.00452096	1	NA	NA	0.946389
GO:0032274	GO:GONADOTROPIN SECRETION	0	0	:	1.74811e-05	0.000644091	1	NA	NA	0.946389
GO:0032275	GO:LUTEINIZING HORMONE SECRETION	0	0	:	1.11528e-05	0.000410927	1	NA	NA	0.946389
GO:0032276	GO:REGULATION OF GONADOTROPIN SECRETION	0	0	:	5.64365e-06	0.000207941	1	NA	NA	0.946389
GO:0032277	GO:NEGATIVE REGULATION OF GONADOTROPIN SECRETION	0	0	:	1.80125e-06	6.63672e-05	1	NA	NA	0.946389
GO:0032278	GO:POSITIVE REGULATION OF GONADOTROPIN SECRETION	0	0	:	5.406e-06	0.000199185	1	NA	NA	0.946389
GO:0032303	GO:REGULATION OF ICOSANOID SECRETION	0	0	:	1.26632e-05	0.000466576	1	NA	NA	0.946389
GO:0032305	GO:POSITIVE REGULATION OF ICOSANOID SECRETION	0	0	:	9.39298e-06	0.000346085	1	NA	NA	0.946389
GO:0032306	GO:REGULATION OF PROSTAGLANDIN SECRETION	0	0	:	9.39298e-06	0.000346085	1	NA	NA	0.946389
GO:0032308	GO:POSITIVE REGULATION OF PROSTAGLANDIN SECRETION	0	0	:	9.39298e-06	0.000346085	1	NA	NA	0.946389
GO:0032309	GO:ICOSANOID SECRETION	0	0	:	1.92409e-05	0.000708932	1	NA	NA	0.946389
GO:0032310	GO:PROSTAGLANDIN SECRETION	0	0	:	1.00211e-05	0.000369229	1	NA	NA	0.946389
GO:0032324	GO:MOLYBDOPTERIN COFACTOR BIOSYNTHETIC PROCESS	0	0	:	6.23801e-06	0.00022984	1	NA	NA	0.946389
GO:0032328	GO:ALANINE TRANSPORT	0	0	:	6.55776e-06	0.000241621	1	NA	NA	0.946389
GO:0032329	GO:SERINE TRANSPORT	0	0	:	8.24055e-06	0.000303624	1	NA	NA	0.946389
GO:0032330	GO:REGULATION OF CHONDROCYTE DIFFERENTIATION	0	0	:	6.34532e-05	0.00233794	1	NA	NA	0.946389
GO:0032331	GO:NEGATIVE REGULATION OF CHONDROCYTE DIFFERENTIATION	0	0	:	2.3212e-05	0.000855247	1	NA	NA	0.946389
GO:0032332	GO:POSITIVE REGULATION OF CHONDROCYTE DIFFERENTIATION	0	0	:	2.6127e-05	0.000962651	1	NA	NA	0.946389
GO:0032341	GO:ALDOSTERONE METABOLIC PROCESS	0	0	:	4.69142e-06	0.000172856	1	NA	NA	0.946389
GO:0032342	GO:ALDOSTERONE BIOSYNTHETIC PROCESS	0	0	:	4.69142e-06	0.000172856	1	NA	NA	0.946389
GO:0032344	GO:REGULATION OF ALDOSTERONE METABOLIC PROCESS	0	0	:	4.69142e-06	0.000172856	1	NA	NA	0.946389
GO:0032347	GO:REGULATION OF ALDOSTERONE BIOSYNTHETIC PROCESS	0	0	:	4.69142e-06	0.000172856	1	NA	NA	0.946389
GO:0032350	GO:REGULATION OF HORMONE METABOLIC PROCESS	0	0	:	4.02197e-05	0.0014819	1	NA	NA	0.946389
GO:0032351	GO:NEGATIVE REGULATION OF HORMONE METABOLIC PROCESS	0	0	:	8.82595e-06	0.000325193	1	NA	NA	0.946389
GO:0032352	GO:POSITIVE REGULATION OF HORMONE METABOLIC PROCESS	0	0	:	2.10537e-05	0.000775727	1	NA	NA	0.946389
GO:0032354	GO:RESPONSE TO FOLLICLE-STIMULATING HORMONE	0	0	:	3.20534e-05	0.00118101	1	NA	NA	0.946389
GO:0032364	GO:OXYGEN HOMEOSTASIS	0	0	:	9.20615e-06	0.000339202	1	NA	NA	0.946389
GO:0032365	GO:INTRACELLULAR LIPID TRANSPORT	0	0	:	4.78747e-05	0.00176395	1	NA	NA	0.946389
GO:0032366	GO:INTRACELLULAR STEROL TRANSPORT	0	0	:	2.69403e-05	0.000992617	1	NA	NA	0.946389
GO:0032367	GO:INTRACELLULAR CHOLESTEROL TRANSPORT	0	0	:	2.69403e-05	0.000992617	1	NA	NA	0.946389
GO:0032369	GO:NEGATIVE REGULATION OF LIPID TRANSPORT	0	0	:	4.19622e-05	0.0015461	1	NA	NA	0.946389
GO:0032370	GO:POSITIVE REGULATION OF LIPID TRANSPORT	0	0	:	6.65234e-05	0.00245106	1	NA	NA	0.946389
GO:0032371	GO:REGULATION OF STEROL TRANSPORT	0	0	:	6.21821e-05	0.00229111	1	NA	NA	0.946389
GO:0032372	GO:NEGATIVE REGULATION OF STEROL TRANSPORT	0	0	:	1.06144e-05	0.000391089	1	NA	NA	0.946389
GO:0032373	GO:POSITIVE REGULATION OF STEROL TRANSPORT	0	0	:	3.40479e-05	0.0012545	1	NA	NA	0.946389
GO:0032374	GO:REGULATION OF CHOLESTEROL TRANSPORT	0	0	:	6.21821e-05	0.00229111	1	NA	NA	0.946389
GO:0032375	GO:NEGATIVE REGULATION OF CHOLESTEROL TRANSPORT	0	0	:	1.06144e-05	0.000391089	1	NA	NA	0.946389
GO:0032376	GO:POSITIVE REGULATION OF CHOLESTEROL TRANSPORT	0	0	:	3.40479e-05	0.0012545	1	NA	NA	0.946389
GO:0032377	GO:REGULATION OF INTRACELLULAR LIPID TRANSPORT	0	0	:	1.51445e-05	0.000558001	1	NA	NA	0.946389
GO:0032380	GO:REGULATION OF INTRACELLULAR STEROL TRANSPORT	0	0	:	1.51445e-05	0.000558001	1	NA	NA	0.946389
GO:0032383	GO:REGULATION OF INTRACELLULAR CHOLESTEROL TRANSPORT	0	0	:	1.51445e-05	0.000558001	1	NA	NA	0.946389
GO:0032392	GO:DNA GEOMETRIC CHANGE	0	0	:	0.000178325	0.00657042	1	NA	NA	0.946389
GO:0032400	GO:MELANOSOME LOCALIZATION	0	0	:	2.94346e-05	0.00108452	1	NA	NA	0.946389
GO:0032401	GO:ESTABLISHMENT OF MELANOSOME LOCALIZATION	0	0	:	2.54544e-05	0.000937869	1	NA	NA	0.946389
GO:0032402	GO:MELANOSOME TRANSPORT	0	0	:	2.32111e-05	0.000855215	1	NA	NA	0.946389
GO:0032410	GO:NEGATIVE REGULATION OF TRANSPORTER ACTIVITY	0	0	:	9.69993e-05	0.00357395	1	NA	NA	0.946389
GO:0032413	GO:NEGATIVE REGULATION OF ION TRANSMEMBRANE TRANSPORTER ACTIVITY	0	0	:	8.61564e-05	0.00317444	1	NA	NA	0.946389
GO:0032415	GO:REGULATION OF SODIUM:PROTON ANTIPORTER ACTIVITY	0	0	:	6.20563e-06	0.000228647	1	NA	NA	0.946389
GO:0032418	GO:LYSOSOME LOCALIZATION	0	0	:	8.04629e-05	0.00296466	1	NA	NA	0.946389
GO:0032429	GO:REGULATION OF PHOSPHOLIPASE A2 ACTIVITY	0	0	:	2.50421e-05	0.000922681	1	NA	NA	0.946389
GO:0032435	GO:NEGATIVE REGULATION OF PROTEASOMAL UBIQUITIN-DEPENDENT PROTEIN CATABOLIC PROCESS	0	0	:	4.18977e-05	0.00154373	1	NA	NA	0.946389
GO:0032438	GO:MELANOSOME ORGANIZATION	0	0	:	5.64089e-05	0.00207839	1	NA	NA	0.946389
GO:0032456	GO:ENDOCYTIC RECYCLING	0	0	:	7.74225e-05	0.00285264	1	NA	NA	0.946389
GO:0032460	GO:NEGATIVE REGULATION OF PROTEIN OLIGOMERIZATION	0	0	:	2.07273e-05	0.000763699	1	NA	NA	0.946389
GO:0032463	GO:NEGATIVE REGULATION OF PROTEIN HOMOOLIGOMERIZATION	0	0	:	6.34904e-06	0.000233931	1	NA	NA	0.946389
GO:0032466	GO:NEGATIVE REGULATION OF CYTOKINESIS	0	0	:	7.78498e-06	0.000286839	1	NA	NA	0.946389
GO:0032469	GO:ENDOPLASMIC RETICULUM CALCIUM ION HOMEOSTASIS	0	0	:	3.56199e-05	0.00131242	1	NA	NA	0.946389
GO:0032471	GO:NEGATIVE REGULATION OF ENDOPLASMIC RETICULUM CALCIUM ION CONCENTRATION	0	0	:	6.87421e-06	0.000253281	1	NA	NA	0.946389
GO:0032480	GO:NEGATIVE REGULATION OF TYPE I INTERFERON PRODUCTION	0	0	:	5.94846e-05	0.00219172	1	NA	NA	0.946389
GO:0032481	GO:POSITIVE REGULATION OF TYPE I INTERFERON PRODUCTION	0	0	:	0.000153117	0.00564161	1	NA	NA	0.946389
GO:0032482	GO:RAB PROTEIN SIGNAL TRANSDUCTION	0	0	:	2.15991e-05	0.000795821	1	NA	NA	0.946389
GO:0032486	GO:RAP PROTEIN SIGNAL TRANSDUCTION	0	0	:	4.02034e-05	0.0014813	1	NA	NA	0.946389
GO:0032488	GO:CDC42 PROTEIN SIGNAL TRANSDUCTION	0	0	:	1.58181e-05	0.00058282	1	NA	NA	0.946389
GO:0032489	GO:REGULATION OF CDC42 PROTEIN SIGNAL TRANSDUCTION	0	0	:	7.44049e-06	0.000274146	1	NA	NA	0.946389
GO:0032490	GO:DETECTION OF MOLECULE OF BACTERIAL ORIGIN	0	0	:	5.99074e-06	0.000220729	1	NA	NA	0.946389
GO:0032494	GO:RESPONSE TO PEPTIDOGLYCAN	0	0	:	1.42867e-05	0.000526396	1	NA	NA	0.946389
GO:0032495	GO:RESPONSE TO MURAMYL DIPEPTIDE	0	0	:	4.20235e-05	0.00154836	1	NA	NA	0.946389
GO:0032506	GO:CYTOKINETIC PROCESS	0	0	:	3.70812e-05	0.00136626	1	NA	NA	0.946389
GO:0032507	GO:MAINTENANCE OF PROTEIN LOCATION IN CELL	0	0	:	0.000155848	0.00574225	1	NA	NA	0.946389
GO:0032508	GO:DNA DUPLEX UNWINDING	0	0	:	0.000164513	0.00606148	1	NA	NA	0.946389
GO:0032509	GO:ENDOSOME TRANSPORT VIA MULTIVESICULAR BODY SORTING PATHWAY	0	0	:	4.34683e-05	0.00160159	1	NA	NA	0.946389
GO:0032510	GO:ENDOSOME TO LYSOSOME TRANSPORT VIA MULTIVESICULAR BODY SORTING PATHWAY	0	0	:	3.14667e-05	0.00115939	1	NA	NA	0.946389
GO:0032511	GO:LATE ENDOSOME TO VACUOLE TRANSPORT VIA MULTIVESICULAR BODY SORTING PATHWAY	0	0	:	6.88871e-06	0.000253815	1	NA	NA	0.946389
GO:0032515	GO:NEGATIVE REGULATION OF PHOSPHOPROTEIN PHOSPHATASE ACTIVITY	0	0	:	2.76474e-05	0.00101867	1	NA	NA	0.946389
GO:0032516	GO:POSITIVE REGULATION OF PHOSPHOPROTEIN PHOSPHATASE ACTIVITY	0	0	:	3.77185e-05	0.00138974	1	NA	NA	0.946389
GO:0032525	GO:SOMITE ROSTRAL/CAUDAL AXIS SPECIFICATION	0	0	:	1.64999e-05	0.00060794	1	NA	NA	0.946389
GO:0032527	GO:PROTEIN EXIT FROM ENDOPLASMIC RETICULUM	0	0	:	6.07069e-05	0.00223675	1	NA	NA	0.946389
GO:0032528	GO:MICROVILLUS ORGANIZATION	0	0	:	5.27593e-05	0.00194392	1	NA	NA	0.946389
GO:0032530	GO:REGULATION OF MICROVILLUS ORGANIZATION	0	0	:	1.04385e-05	0.000384607	1	NA	NA	0.946389
GO:0032532	GO:REGULATION OF MICROVILLUS LENGTH	0	0	:	5.98883e-06	0.000220659	1	NA	NA	0.946389
GO:0032534	GO:REGULATION OF MICROVILLUS ASSEMBLY	0	0	:	4.44966e-06	0.000163948	1	NA	NA	0.946389
GO:0032536	GO:REGULATION OF CELL PROJECTION SIZE	0	0	:	1.66526e-05	0.000613569	1	NA	NA	0.946389
GO:0032570	GO:RESPONSE TO PROGESTERONE	0	0	:	4.3945e-05	0.00161916	1	NA	NA	0.946389
GO:0032594	GO:PROTEIN TRANSPORT WITHIN LIPID BILAYER	0	0	:	5.20746e-05	0.00191869	1	NA	NA	0.946389
GO:0032596	GO:PROTEIN TRANSPORT INTO MEMBRANE RAFT	0	0	:	1.222e-05	0.000450248	1	NA	NA	0.946389
GO:0032604	GO:GRANULOCYTE MACROPHAGE COLONY-STIMULATING FACTOR PRODUCTION	0	0	:	9.84307e-06	0.000362669	1	NA	NA	0.946389
GO:0032607	GO:INTERFERON-ALPHA PRODUCTION	0	0	:	6.42365e-05	0.0023668	1	NA	NA	0.946389
GO:0032608	GO:INTERFERON-BETA PRODUCTION	0	0	:	4.67675e-05	0.00172316	1	NA	NA	0.946389
GO:0032616	GO:INTERLEUKIN-13 PRODUCTION	0	0	:	1.84831e-05	0.000681012	1	NA	NA	0.946389
GO:0032620	GO:INTERLEUKIN-17 PRODUCTION	0	0	:	2.05843e-05	0.000758433	1	NA	NA	0.946389
GO:0032621	GO:INTERLEUKIN-18 PRODUCTION	0	0	:	1.61802e-05	0.000596163	1	NA	NA	0.946389
GO:0032623	GO:INTERLEUKIN-2 PRODUCTION	0	0	:	9.43737e-05	0.00347721	1	NA	NA	0.946389
GO:0032627	GO:INTERLEUKIN-23 PRODUCTION	0	0	:	5.37236e-06	0.000197945	1	NA	NA	0.946389
GO:0032633	GO:INTERLEUKIN-4 PRODUCTION	0	0	:	4.84939e-05	0.00178676	1	NA	NA	0.946389
GO:0032634	GO:INTERLEUKIN-5 PRODUCTION	0	0	:	2.06519e-05	0.00076092	1	NA	NA	0.946389
GO:0032645	GO:REGULATION OF GRANULOCYTE MACROPHAGE COLONY-STIMULATING FACTOR PRODUCTION	0	0	:	9.84307e-06	0.000362669	1	NA	NA	0.946389
GO:0032647	GO:REGULATION OF INTERFERON-ALPHA PRODUCTION	0	0	:	6.42365e-05	0.0023668	1	NA	NA	0.946389
GO:0032648	GO:REGULATION OF INTERFERON-BETA PRODUCTION	0	0	:	4.67675e-05	0.00172316	1	NA	NA	0.946389
GO:0032656	GO:REGULATION OF INTERLEUKIN-13 PRODUCTION	0	0	:	1.84831e-05	0.000681012	1	NA	NA	0.946389
GO:0032660	GO:REGULATION OF INTERLEUKIN-17 PRODUCTION	0	0	:	2.05843e-05	0.000758433	1	NA	NA	0.946389
GO:0032663	GO:REGULATION OF INTERLEUKIN-2 PRODUCTION	0	0	:	8.94261e-05	0.00329491	1	NA	NA	0.946389
GO:0032667	GO:REGULATION OF INTERLEUKIN-23 PRODUCTION	0	0	:	5.37236e-06	0.000197945	1	NA	NA	0.946389
GO:0032673	GO:REGULATION OF INTERLEUKIN-4 PRODUCTION	0	0	:	3.12763e-05	0.00115238	1	NA	NA	0.946389
GO:0032674	GO:REGULATION OF INTERLEUKIN-5 PRODUCTION	0	0	:	2.06519e-05	0.00076092	1	NA	NA	0.946389
GO:0032682	GO:NEGATIVE REGULATION OF CHEMOKINE PRODUCTION	0	0	:	1.43097e-05	0.000527241	1	NA	NA	0.946389
GO:0032687	GO:NEGATIVE REGULATION OF INTERFERON-ALPHA PRODUCTION	0	0	:	6.58872e-06	0.000242762	1	NA	NA	0.946389
GO:0032688	GO:NEGATIVE REGULATION OF INTERFERON-BETA PRODUCTION	0	0	:	1.16325e-05	0.000428602	1	NA	NA	0.946389
GO:0032689	GO:NEGATIVE REGULATION OF INTERFERON-GAMMA PRODUCTION	0	0	:	1.55605e-05	0.000573329	1	NA	NA	0.946389
GO:0032691	GO:NEGATIVE REGULATION OF INTERLEUKIN-1 BETA PRODUCTION	0	0	:	1.65123e-05	0.000608396	1	NA	NA	0.946389
GO:0032692	GO:NEGATIVE REGULATION OF INTERLEUKIN-1 PRODUCTION	0	0	:	2.03295e-05	0.000749042	1	NA	NA	0.946389
GO:0032696	GO:NEGATIVE REGULATION OF INTERLEUKIN-13 PRODUCTION	0	0	:	3.831e-06	0.000141154	1	NA	NA	0.946389
GO:0032700	GO:NEGATIVE REGULATION OF INTERLEUKIN-17 PRODUCTION	0	0	:	9.89216e-06	0.000364478	1	NA	NA	0.946389
GO:0032703	GO:NEGATIVE REGULATION OF INTERLEUKIN-2 PRODUCTION	0	0	:	3.28891e-05	0.0012118	1	NA	NA	0.946389
GO:0032713	GO:NEGATIVE REGULATION OF INTERLEUKIN-4 PRODUCTION	0	0	:	8.20197e-06	0.000302202	1	NA	NA	0.946389
GO:0032714	GO:NEGATIVE REGULATION OF INTERLEUKIN-5 PRODUCTION	0	0	:	5.3638e-06	0.00019763	1	NA	NA	0.946389
GO:0032715	GO:NEGATIVE REGULATION OF INTERLEUKIN-6 PRODUCTION	0	0	:	4.59625e-05	0.00169349	1	NA	NA	0.946389
GO:0032717	GO:NEGATIVE REGULATION OF INTERLEUKIN-8 PRODUCTION	0	0	:	2.12829e-05	0.000784169	1	NA	NA	0.946389
GO:0032720	GO:NEGATIVE REGULATION OF TUMOR NECROSIS FACTOR PRODUCTION	0	0	:	3.28657e-05	0.00121094	1	NA	NA	0.946389
GO:0032725	GO:POSITIVE REGULATION OF GRANULOCYTE MACROPHAGE COLONY-STIMULATING FACTOR PRODUCTION	0	0	:	9.84307e-06	0.000362669	1	NA	NA	0.946389
GO:0032727	GO:POSITIVE REGULATION OF INTERFERON-ALPHA PRODUCTION	0	0	:	5.76478e-05	0.00212404	1	NA	NA	0.946389
GO:0032728	GO:POSITIVE REGULATION OF INTERFERON-BETA PRODUCTION	0	0	:	3.24176e-05	0.00119443	1	NA	NA	0.946389
GO:0032733	GO:POSITIVE REGULATION OF INTERLEUKIN-10 PRODUCTION	0	0	:	2.19459e-05	0.000808597	1	NA	NA	0.946389
GO:0032735	GO:POSITIVE REGULATION OF INTERLEUKIN-12 PRODUCTION	0	0	:	3.10754e-05	0.00114498	1	NA	NA	0.946389
GO:0032736	GO:POSITIVE REGULATION OF INTERLEUKIN-13 PRODUCTION	0	0	:	1.46521e-05	0.000539858	1	NA	NA	0.946389
GO:0032740	GO:POSITIVE REGULATION OF INTERLEUKIN-17 PRODUCTION	0	0	:	1.20278e-05	0.000443165	1	NA	NA	0.946389
GO:0032743	GO:POSITIVE REGULATION OF INTERLEUKIN-2 PRODUCTION	0	0	:	5.6537e-05	0.00208311	1	NA	NA	0.946389
GO:0032753	GO:POSITIVE REGULATION OF INTERLEUKIN-4 PRODUCTION	0	0	:	2.46072e-05	0.000906653	1	NA	NA	0.946389
GO:0032754	GO:POSITIVE REGULATION OF INTERLEUKIN-5 PRODUCTION	0	0	:	1.52881e-05	0.00056329	1	NA	NA	0.946389
GO:0032762	GO:MAST CELL CYTOKINE PRODUCTION	0	0	:	1.45095e-05	0.000534603	1	NA	NA	0.946389
GO:0032769	GO:NEGATIVE REGULATION OF MONOOXYGENASE ACTIVITY	0	0	:	1.91853e-05	0.000706886	1	NA	NA	0.946389
GO:0032780	GO:NEGATIVE REGULATION OF ATPASE ACTIVITY	0	0	:	3.49685e-06	0.000128842	1	NA	NA	0.946389
GO:0032781	GO:POSITIVE REGULATION OF ATPASE ACTIVITY	0	0	:	0.00011017	0.00405924	1	NA	NA	0.946389
GO:0032784	GO:REGULATION OF DNA-TEMPLATED TRANSCRIPTION, ELONGATION	0	0	:	8.77187e-05	0.003232	1	NA	NA	0.946389
GO:0032785	GO:NEGATIVE REGULATION OF DNA-TEMPLATED TRANSCRIPTION, ELONGATION	0	0	:	2.68477e-05	0.000989208	1	NA	NA	0.946389
GO:0032786	GO:POSITIVE REGULATION OF DNA-TEMPLATED TRANSCRIPTION, ELONGATION	0	0	:	4.70085e-05	0.00173203	1	NA	NA	0.946389
GO:0032790	GO:RIBOSOME DISASSEMBLY	0	0	:	3.0291e-06	0.000111608	1	NA	NA	0.946389
GO:0032792	GO:NEGATIVE REGULATION OF CREB TRANSCRIPTION FACTOR ACTIVITY	0	0	:	5.13493e-06	0.000189197	1	NA	NA	0.946389
GO:0032793	GO:POSITIVE REGULATION OF CREB TRANSCRIPTION FACTOR ACTIVITY	0	0	:	4.35491e-05	0.00160457	1	NA	NA	0.946389
GO:0032799	GO:LOW-DENSITY LIPOPROTEIN RECEPTOR PARTICLE METABOLIC PROCESS	0	0	:	4.82779e-05	0.00177881	1	NA	NA	0.946389
GO:0032800	GO:RECEPTOR BIOSYNTHETIC PROCESS	0	0	:	5.26477e-05	0.00193981	1	NA	NA	0.946389
GO:0032801	GO:RECEPTOR CATABOLIC PROCESS	0	0	:	6.967e-05	0.002567	1	NA	NA	0.946389
GO:0032802	GO:LOW-DENSITY LIPOPROTEIN PARTICLE RECEPTOR CATABOLIC PROCESS	0	0	:	2.62386e-05	0.000966765	1	NA	NA	0.946389
GO:0032808	GO:LACRIMAL GLAND DEVELOPMENT	0	0	:	1.48707e-05	0.000547913	1	NA	NA	0.946389
GO:0032816	GO:POSITIVE REGULATION OF NATURAL KILLER CELL ACTIVATION	0	0	:	2.83648e-05	0.0010451	1	NA	NA	0.946389
GO:0032817	GO:REGULATION OF NATURAL KILLER CELL PROLIFERATION	0	0	:	9.24163e-06	0.000340509	1	NA	NA	0.946389
GO:0032819	GO:POSITIVE REGULATION OF NATURAL KILLER CELL PROLIFERATION	0	0	:	8.61348e-06	0.000317365	1	NA	NA	0.946389
GO:0032825	GO:POSITIVE REGULATION OF NATURAL KILLER CELL DIFFERENTIATION	0	0	:	1.72572e-05	0.000635842	1	NA	NA	0.946389
GO:0032836	GO:GLOMERULAR BASEMENT MEMBRANE DEVELOPMENT	0	0	:	1.37661e-05	0.000507212	1	NA	NA	0.946389
GO:0032875	GO:REGULATION OF DNA ENDOREDUPLICATION	0	0	:	3.33132e-05	0.00122743	1	NA	NA	0.946389
GO:0032878	GO:REGULATION OF ESTABLISHMENT OR MAINTENANCE OF CELL POLARITY	0	0	:	6.36475e-05	0.0023451	1	NA	NA	0.946389
GO:0032881	GO:REGULATION OF POLYSACCHARIDE METABOLIC PROCESS	0	0	:	5.59212e-05	0.00206042	1	NA	NA	0.946389
GO:0032885	GO:REGULATION OF POLYSACCHARIDE BIOSYNTHETIC PROCESS	0	0	:	5.52471e-05	0.00203559	1	NA	NA	0.946389
GO:0032890	GO:REGULATION OF ORGANIC ACID TRANSPORT	0	0	:	7.35129e-05	0.00270859	1	NA	NA	0.946389
GO:0032891	GO:NEGATIVE REGULATION OF ORGANIC ACID TRANSPORT	0	0	:	2.15091e-05	0.000792504	1	NA	NA	0.946389
GO:0032892	GO:POSITIVE REGULATION OF ORGANIC ACID TRANSPORT	0	0	:	1.91888e-05	0.000707012	1	NA	NA	0.946389
GO:0032897	GO:NEGATIVE REGULATION OF VIRAL TRANSCRIPTION	0	0	:	1.79387e-05	0.000660954	1	NA	NA	0.946389
GO:0032905	GO:TRANSFORMING GROWTH FACTOR BETA1 PRODUCTION	0	0	:	1.52979e-05	0.000563654	1	NA	NA	0.946389
GO:0032908	GO:REGULATION OF TRANSFORMING GROWTH FACTOR BETA1 PRODUCTION	0	0	:	1.52979e-05	0.000563654	1	NA	NA	0.946389
GO:0032914	GO:POSITIVE REGULATION OF TRANSFORMING GROWTH FACTOR BETA1 PRODUCTION	0	0	:	7.57038e-06	0.000278931	1	NA	NA	0.946389
GO:0032922	GO:CIRCADIAN REGULATION OF GENE EXPRESSION	0	0	:	0.00014089	0.00519112	1	NA	NA	0.946389
GO:0032926	GO:NEGATIVE REGULATION OF ACTIVIN RECEPTOR SIGNALING PATHWAY	0	0	:	1.49682e-05	0.000551507	1	NA	NA	0.946389
GO:0032928	GO:REGULATION OF SUPEROXIDE ANION GENERATION	0	0	:	1.76052e-05	0.000648667	1	NA	NA	0.946389
GO:0032930	GO:POSITIVE REGULATION OF SUPEROXIDE ANION GENERATION	0	0	:	1.35917e-05	0.000500787	1	NA	NA	0.946389
GO:0032933	GO:SREBP SIGNALING PATHWAY	0	0	:	1.60939e-05	0.000592983	1	NA	NA	0.946389
GO:0032941	GO:SECRETION BY TISSUE	0	0	:	4.23929e-05	0.00156197	1	NA	NA	0.946389
GO:0032957	GO:INOSITOL TRISPHOSPHATE METABOLIC PROCESS	0	0	:	2.08399e-05	0.00076785	1	NA	NA	0.946389
GO:0032958	GO:INOSITOL PHOSPHATE BIOSYNTHETIC PROCESS	0	0	:	2.74762e-05	0.00101236	1	NA	NA	0.946389
GO:0032959	GO:INOSITOL TRISPHOSPHATE BIOSYNTHETIC PROCESS	0	0	:	1.50794e-05	0.000555604	1	NA	NA	0.946389
GO:0032960	GO:REGULATION OF INOSITOL TRISPHOSPHATE BIOSYNTHETIC PROCESS	0	0	:	6.87644e-06	0.000253363	1	NA	NA	0.946389
GO:0032964	GO:COLLAGEN BIOSYNTHETIC PROCESS	0	0	:	7.64631e-05	0.00281729	1	NA	NA	0.946389
GO:0032965	GO:REGULATION OF COLLAGEN BIOSYNTHETIC PROCESS	0	0	:	4.78299e-05	0.0017623	1	NA	NA	0.946389
GO:0032966	GO:NEGATIVE REGULATION OF COLLAGEN BIOSYNTHETIC PROCESS	0	0	:	4.94388e-06	0.000182158	1	NA	NA	0.946389
GO:0032967	GO:POSITIVE REGULATION OF COLLAGEN BIOSYNTHETIC PROCESS	0	0	:	4.2886e-05	0.00158014	1	NA	NA	0.946389
GO:0032968	GO:POSITIVE REGULATION OF TRANSCRIPTION ELONGATION FROM RNA POLYMERASE II PROMOTER	0	0	:	3.48732e-05	0.00128491	1	NA	NA	0.946389
GO:0032981	GO:MITOCHONDRIAL RESPIRATORY CHAIN COMPLEX I ASSEMBLY	0	0	:	1.53179e-05	0.000564388	1	NA	NA	0.946389
GO:0032986	GO:PROTEIN-DNA COMPLEX DISASSEMBLY	0	0	:	4.41441e-05	0.0016265	1	NA	NA	0.946389
GO:0032988	GO:RIBONUCLEOPROTEIN COMPLEX DISASSEMBLY	0	0	:	1.09335e-05	0.000402848	1	NA	NA	0.946389
GO:0033003	GO:REGULATION OF MAST CELL ACTIVATION	0	0	:	3.46814e-05	0.00127784	1	NA	NA	0.946389
GO:0033004	GO:NEGATIVE REGULATION OF MAST CELL ACTIVATION	0	0	:	6.34742e-06	0.000233872	1	NA	NA	0.946389
GO:0033005	GO:POSITIVE REGULATION OF MAST CELL ACTIVATION	0	0	:	2.18038e-05	0.000803364	1	NA	NA	0.946389
GO:0033006	GO:REGULATION OF MAST CELL ACTIVATION INVOLVED IN IMMUNE RESPONSE	0	0	:	2.60643e-05	0.000960342	1	NA	NA	0.946389
GO:0033007	GO:NEGATIVE REGULATION OF MAST CELL ACTIVATION INVOLVED IN IMMUNE RESPONSE	0	0	:	5.75056e-06	0.00021188	1	NA	NA	0.946389
GO:0033008	GO:POSITIVE REGULATION OF MAST CELL ACTIVATION INVOLVED IN IMMUNE RESPONSE	0	0	:	1.61989e-05	0.000596849	1	NA	NA	0.946389
GO:0033013	GO:TETRAPYRROLE METABOLIC PROCESS	0	0	:	2.57959e-05	0.000950451	1	NA	NA	0.946389
GO:0033014	GO:TETRAPYRROLE BIOSYNTHETIC PROCESS	0	0	:	2.15175e-05	0.000792814	1	NA	NA	0.946389
GO:0033028	GO:MYELOID CELL APOPTOTIC PROCESS	0	0	:	3.73688e-05	0.00137686	1	NA	NA	0.946389
GO:0033032	GO:REGULATION OF MYELOID CELL APOPTOTIC PROCESS	0	0	:	3.54204e-05	0.00130507	1	NA	NA	0.946389
GO:0033033	GO:NEGATIVE REGULATION OF MYELOID CELL APOPTOTIC PROCESS	0	0	:	9.99317e-06	0.000368199	1	NA	NA	0.946389
GO:0033034	GO:POSITIVE REGULATION OF MYELOID CELL APOPTOTIC PROCESS	0	0	:	1.53667e-05	0.000566188	1	NA	NA	0.946389
GO:0033046	GO:NEGATIVE REGULATION OF SISTER CHROMATID SEGREGATION	0	0	:	8.28435e-05	0.00305238	1	NA	NA	0.946389
GO:0033048	GO:NEGATIVE REGULATION OF MITOTIC SISTER CHROMATID SEGREGATION	0	0	:	7.02782e-05	0.00258941	1	NA	NA	0.946389
GO:0033059	GO:CELLULAR PIGMENTATION	0	0	:	8.78944e-05	0.00323848	1	NA	NA	0.946389
GO:0033079	GO:IMMATURE T CELL PROLIFERATION	0	0	:	2.53009e-05	0.000932214	1	NA	NA	0.946389
GO:0033080	GO:IMMATURE T CELL PROLIFERATION IN THYMUS	0	0	:	2.21748e-05	0.000817032	1	NA	NA	0.946389
GO:0033081	GO:REGULATION OF T CELL DIFFERENTIATION IN THYMUS	0	0	:	4.88672e-05	0.00180052	1	NA	NA	0.946389
GO:0033083	GO:REGULATION OF IMMATURE T CELL PROLIFERATION	0	0	:	2.44061e-05	0.000899245	1	NA	NA	0.946389
GO:0033084	GO:REGULATION OF IMMATURE T CELL PROLIFERATION IN THYMUS	0	0	:	2.128e-05	0.000784063	1	NA	NA	0.946389
GO:0033085	GO:NEGATIVE REGULATION OF T CELL DIFFERENTIATION IN THYMUS	0	0	:	2.4068e-05	0.000886789	1	NA	NA	0.946389
GO:0033089	GO:POSITIVE REGULATION OF T CELL DIFFERENTIATION IN THYMUS	0	0	:	1.18026e-05	0.000434867	1	NA	NA	0.946389
GO:0033108	GO:MITOCHONDRIAL RESPIRATORY CHAIN COMPLEX ASSEMBLY	0	0	:	1.82294e-05	0.000671664	1	NA	NA	0.946389
GO:0033119	GO:NEGATIVE REGULATION OF RNA SPLICING	0	0	:	4.68764e-05	0.00172716	1	NA	NA	0.946389
GO:0033120	GO:POSITIVE REGULATION OF RNA SPLICING	0	0	:	7.82997e-05	0.00288496	1	NA	NA	0.946389
GO:0033127	GO:REGULATION OF HISTONE PHOSPHORYLATION	0	0	:	2.46655e-05	0.000908805	1	NA	NA	0.946389
GO:0033129	GO:POSITIVE REGULATION OF HISTONE PHOSPHORYLATION	0	0	:	1.72021e-05	0.000633814	1	NA	NA	0.946389
GO:0033137	GO:NEGATIVE REGULATION OF PEPTIDYL-SERINE PHOSPHORYLATION	0	0	:	4.38828e-05	0.00161687	1	NA	NA	0.946389
GO:0033139	GO:REGULATION OF PEPTIDYL-SERINE PHOSPHORYLATION OF STAT PROTEIN	0	0	:	8.84742e-06	0.000325984	1	NA	NA	0.946389
GO:0033141	GO:POSITIVE REGULATION OF PEPTIDYL-SERINE PHOSPHORYLATION OF STAT PROTEIN	0	0	:	5.9253e-06	0.000218318	1	NA	NA	0.946389
GO:0033145	GO:POSITIVE REGULATION OF INTRACELLULAR STEROID HORMONE RECEPTOR SIGNALING PATHWAY	0	0	:	5.4489e-05	0.00200765	1	NA	NA	0.946389
GO:0033148	GO:POSITIVE REGULATION OF INTRACELLULAR ESTROGEN RECEPTOR SIGNALING PATHWAY	0	0	:	3.97807e-05	0.00146572	1	NA	NA	0.946389
GO:0033151	GO:V(D)J RECOMBINATION	0	0	:	2.47153e-05	0.000910637	1	NA	NA	0.946389
GO:0033158	GO:REGULATION OF PROTEIN IMPORT INTO NUCLEUS, TRANSLOCATION	0	0	:	4.61301e-05	0.00169967	1	NA	NA	0.946389
GO:0033160	GO:POSITIVE REGULATION OF PROTEIN IMPORT INTO NUCLEUS, TRANSLOCATION	0	0	:	3.34206e-05	0.00123139	1	NA	NA	0.946389
GO:0033169	GO:HISTONE H3-K9 DEMETHYLATION	0	0	:	5.02554e-05	0.00185167	1	NA	NA	0.946389
GO:0033182	GO:REGULATION OF HISTONE UBIQUITINATION	0	0	:	4.83279e-05	0.00178065	1	NA	NA	0.946389
GO:0033189	GO:RESPONSE TO VITAMIN A	0	0	:	1.22989e-05	0.000453153	1	NA	NA	0.946389
GO:0033194	GO:RESPONSE TO HYDROPEROXIDE	0	0	:	2.23793e-05	0.000824566	1	NA	NA	0.946389
GO:0033197	GO:RESPONSE TO VITAMIN E	0	0	:	1.50556e-05	0.000554727	1	NA	NA	0.946389
GO:0033198	GO:RESPONSE TO ATP	0	0	:	4.45654e-05	0.00164202	1	NA	NA	0.946389
GO:0033206	GO:MEIOTIC CYTOKINESIS	0	0	:	1.6691e-05	0.000614981	1	NA	NA	0.946389
GO:0033210	GO:LEPTIN-MEDIATED SIGNALING PATHWAY	0	0	:	1.30902e-05	0.000482308	1	NA	NA	0.946389
GO:0033211	GO:ADIPONECTIN-ACTIVATED SIGNALING PATHWAY	0	0	:	1.20228e-05	0.000442982	1	NA	NA	0.946389
GO:0033233	GO:REGULATION OF PROTEIN SUMOYLATION	0	0	:	3.92713e-05	0.00144695	1	NA	NA	0.946389
GO:0033234	GO:NEGATIVE REGULATION OF PROTEIN SUMOYLATION	0	0	:	1.49557e-05	0.000551043	1	NA	NA	0.946389
GO:0033235	GO:POSITIVE REGULATION OF PROTEIN SUMOYLATION	0	0	:	2.76489e-05	0.00101873	1	NA	NA	0.946389
[truncated: 5,927 more rows]

## Sheet: GO Pathways Results (all)
Most Significant Gene-Set	Most Significant Gene-Set Discription	Observed Variants Number	Observed Genes Number	Observed Genes With Freq obtained from Most Significant GeneSet	Expected Probability of the Most Significant Gene-Set	Scaled Expected Probability of All GeneSets in the cluster	p-value	Clustered_GeneSets	Observed_Genes_List_with_Freq_obtained_from_Clustered_GeneSets	Sampling-based FDR
GO:0090037	GO:POSITIVE REGULATION OF PROTEIN KINASE C SIGNALING	9	3	FLT4:7,WNT5A:1,WNT11:1	1.82945e-05	0.0011517	1.24852e-11	GO:0090036 - GO:REGULATION OF PROTEIN KINASE C SIGNALING , REACT:1895 - REACT:VEGF BINDS TO VEGFR LEADING TO RECEPTOR DIMERIZATION , REACT:1896 - REACT:VEGF LIGAND-RECEPTOR INTERACTIONS , NCI:221 - NCI:VEGF AND VEGFR SIGNALING NETWORK , GO:0005021 - GO:VASCULAR ENDOTHELIAL GROWTH FACTOR-ACTIVATED RECEPTOR ACTIVITY , GO:0060312 - GO:REGULATION OF BLOOD VESSEL REMODELING , GO:0070528 - GO:PROTEIN K…	FLT4:7,AKAP12:1,WNT5A:1,WNT11:1,KDR:2,CEACAM1:1,PKD1:1,ZFAND5:1,ADH5:1,PDCL3:1,MAN2A1:1,IL12B:1,TIE1:1,ELMO2:1	0.011
GO:0005109	GO:FRIZZLED BINDING	6	6	FZD1:1,WNT5A:1,DVL3:1,DVL1:1,WNT11:1,MYOC:1	5.82541e-05	0.0036673	0.000238074	GO:0038031 - GO:NON-CANONICAL WNT SIGNALING PATHWAY VIA JNK CASCADE , GO:0038030 - GO:NON-CANONICAL WNT SIGNALING PATHWAY VIA MAPK CASCADE , GO:0090179 - GO:PLANAR CELL POLARITY PATHWAY INVOLVED IN NEURAL TUBE CLOSURE , GO:0060027 - GO:CONVERGENT EXTENSION INVOLVED IN GASTRULATION , GO:0090178 - GO:REGULATION OF ESTABLISHMENT OF PLANAR POLARITY INVOLVED IN NEURAL TUBE CLOSURE , GO:0090177 - GO:ES…	WNT5A:1,DVL3:1,MYOC:1,FZD1:1,DVL1:1,WNT11:1,FZD9:1,PRICKLE1:1,PSMD8:1,PHACTR4:1	0.957978
GO:0050716	GO:POSITIVE REGULATION OF INTERLEUKIN-1 SECRETION	5	5	WNT5A:1,NLRP10:1,LGALS9:1,NLRP1:1,TRIM16:1	5.68758e-05	0.00358053	0.00158252	GO:2000484 - GO:POSITIVE REGULATION OF INTERLEUKIN-8 SECRETION , GO:0072606 - GO:INTERLEUKIN-8 SECRETION , GO:0050704 - GO:REGULATION OF INTERLEUKIN-1 SECRETION , GO:0032732 - GO:POSITIVE REGULATION OF INTERLEUKIN-1 PRODUCTION , GO:0050718 - GO:POSITIVE REGULATION OF INTERLEUKIN-1 BETA SECRETION , GO:0032652 - GO:REGULATION OF INTERLEUKIN-1 PRODUCTION , GO:0050701 - GO:INTERLEUKIN-1 SECRETION , G…	WNT5A:1,NLRP10:1,LGALS9:1,NOS2:1,NLRP1:1,TRIM16:1,CEACAM1:1,BPI:1,IL1RL2:1	0.957978
GO:0032982	GO:MYOSIN FILAMENT	7	5	MYH4:2,MYOM2:1,MYH1:2,MYH15:1,MYH7B:1	0.000121773	0.00766602	0.00223261	REACT:1844 - REACT:TRANSLOCATION OF GLUT4 TO THE PLASMA MEMBRANE , GO:0016459 - GO:MYOSIN COMPLEX , GO:0016460 - GO:MYOSIN II COMPLEX , GO:0005859 - GO:MUSCLE MYOSIN COMPLEX ,	KIF3A:1,MYH4:2,MYH1:2,MYH15:1,MYH7B:1,TTN:1,MYO19:1,MYO3B:1,SHROOM1:1,MYO7B:1,MYOM2:1	0.957978
GO:0035794	GO:POSITIVE REGULATION OF MITOCHONDRIAL MEMBRANE PERMEABILITY	6	6	SLC9A1:1,MPV17L:1,SPG7:1,FZD9:1,ATF2:1,TFDP2:1	0.00010387	0.00653896	0.00444198	GO:1905710 - GO:POSITIVE REGULATION OF MEMBRANE PERMEABILITY , GO:0046902 - GO:REGULATION OF MITOCHONDRIAL MEMBRANE PERMEABILITY , GO:1902686 - GO:MITOCHONDRIAL OUTER MEMBRANE PERMEABILIZATION INVOLVED IN PROGRAMMED CELL DEATH , GO:0090559 - GO:REGULATION OF MEMBRANE PERMEABILITY , GO:1902110 - GO:POSITIVE REGULATION OF MITOCHONDRIAL MEMBRANE PERMEABILITY INVOLVED IN APOPTOTIC PROCESS , GO:190210…	SLC9A1:1,MPV17L:1,SPG7:1,FZD9:1,ATF2:1,TFDP2:1	0.957978
GO:0042472	GO:INNER EAR MORPHOGENESIS	10	9	SLITRK6:1,HMX2:1,MYO3B:1,CEP290:2,SLC44A4:1,WNT5A:1,WDPCP:1,DVL1:1,SOBP:1	0.000255343	0.0160747	0.00458925	GO:0090102 - GO:COCHLEA DEVELOPMENT ,	SLITRK6:1,MYO3B:1,WNT5A:1,DVL1:1,SOBP:1	0.957978
GO:0001909	GO:LEUKOCYTE MEDIATED CYTOTOXICITY	8	8	NCR1:1,VAMP7:1,CTSC:1,RAET1L:1,IL12B:1,CEACAM1:1,LGALS9:1,NOS2:1	0.000177344	0.0111644	0.00481029	GO:0042267 - GO:NATURAL KILLER CELL MEDIATED CYTOTOXICITY , GO:0002228 - GO:NATURAL KILLER CELL MEDIATED IMMUNITY , GO:0042269 - GO:REGULATION OF NATURAL KILLER CELL MEDIATED CYTOTOXICITY , GO:0002715 - GO:REGULATION OF NATURAL KILLER CELL MEDIATED IMMUNITY , GO:0001910 - GO:REGULATION OF LEUKOCYTE MEDIATED CYTOTOXICITY , GO:0031341 - GO:REGULATION OF CELL KILLING ,	NCR1:1,VAMP7:1,RAET1L:1,IL12B:1,CEACAM1:1,LGALS9:1,NOS2:1	0.957978
GO:0000176	GO:NUCLEAR EXOSOME (RNASE COMPLEX)	3	3	EXOSC10:1,DIS3:1,EXOSC1:1	2.30774e-05	0.0014528	0.00485961	GO:0000178 - GO:EXOSOME (RNASE COMPLEX) , GO:1905354 - GO:EXORIBONUCLEASE COMPLEX , REACT:868 - REACT:KSRP (KHSRP) BINDS AND DESTABILIZES MRNA , GO:0034661 - GO:NCRNA CATABOLIC PROCESS , REACT:1956 - REACT:MRNA DECAY BY 3' TO 5' EXORIBONUCLEASE , REACT:30 - REACT:ATF4 ACTIVATES GENES , REACT:200 - REACT:BUTYRATE RESPONSE FACTOR 1 (BRF1) BINDS AND DESTABILIZES MRNA , REACT:1873 - REACT:TRISTETRAPR…	EXOSC10:1,DIS3:1,EXOSC1:1,POP1:1,CNOT2:1,PAN2:1,PSMD8:1	0.957978
GO:1901029	GO:NEGATIVE REGULATION OF MITOCHONDRIAL OUTER MEMBRANE PERMEABILIZATION INVOLVED IN APOPTOTIC SIGNALING PATHWAY	2	2	MPV17L:1,FZD9:1	7.5231e-06	0.000473604	0.00554469	GO:0051902 - GO:NEGATIVE REGULATION OF MITOCHONDRIAL DEPOLARIZATION , GO:1904180 - GO:NEGATIVE REGULATION OF MEMBRANE DEPOLARIZATION , GO:0060546 - GO:NEGATIVE REGULATION OF NECROPTOTIC PROCESS , GO:1903909 - GO:REGULATION OF RECEPTOR CLUSTERING , GO:0060547 - GO:NEGATIVE REGULATION OF NECROTIC CELL DEATH , GO:1904396 - GO:REGULATION OF NEUROMUSCULAR JUNCTION DEVELOPMENT , GO:1901626 - GO:REGULAT…	FZD9:1,MPV17L:1	0.957978
GO:0002934	GO:DESMOSOME ORGANIZATION	3	3	GRHL1:1,PKP2:1,DSP:1	2.48176e-05	0.00156235	0.0059336	GO:0086073 - GO:BUNDLE OF HIS CELL-PURKINJE MYOCYTE ADHESION INVOLVED IN CELL COMMUNICATION , GO:0086083 - GO:CELL ADHESIVE PROTEIN BINDING INVOLVED IN BUNDLE OF HIS CELL-PURKINJE MYOCYTE COMMUNICATION , GO:0086042 - GO:CARDIAC MUSCLE CELL-CARDIAC MUSCLE CELL ADHESION , GO:0045109 - GO:INTERMEDIATE FILAMENT ORGANIZATION , GO:0086080 - GO:PROTEIN BINDING INVOLVED IN HETEROTYPIC CELL-CELL ADHESION …	PKP2:1,DSP:1,EPPK1:1,FLG:1,CACNA1D:1,FOXH1:1,SLC9A1:1	0.957978
GO:0051900	GO:REGULATION OF MITOCHONDRIAL DEPOLARIZATION	4	3	KDR:2,FZD9:1,MYOC:1	5.03845e-05	0.00317188	0.00661936	GO:0051901 - GO:POSITIVE REGULATION OF MITOCHONDRIAL DEPOLARIZATION , GO:0051882 - GO:MITOCHONDRIAL DEPOLARIZATION , GO:0051894 - GO:POSITIVE REGULATION OF FOCAL ADHESION ASSEMBLY , GO:1904181 - GO:POSITIVE REGULATION OF MEMBRANE DEPOLARIZATION , GO:0051881 - GO:REGULATION OF MITOCHONDRIAL MEMBRANE POTENTIAL , GO:0097443 - GO:SORTING ENDOSOME , GO:0038089 - GO:POSITIVE REGULATION OF CELL MIGRATIO…	KDR:2,MYOC:1,FZD9:1,IQGAP1:1,CTNS:1,FBXL2:1,CEACAM1:1	0.957978
GO:2001214	GO:POSITIVE REGULATION OF VASCULOGENESIS	3	2	KDR:2,CEACAM1:1	2.61829e-05	0.0016483	0.00686782	GO:2001212 - GO:REGULATION OF VASCULOGENESIS , GO:0035767 - GO:ENDOTHELIAL CELL CHEMOTAXIS , GO:2000352 - GO:NEGATIVE REGULATION OF ENDOTHELIAL CELL APOPTOTIC PROCESS , GO:1904036 - GO:NEGATIVE REGULATION OF EPITHELIAL CELL APOPTOTIC PROCESS , GO:2000351 - GO:REGULATION OF ENDOTHELIAL CELL APOPTOTIC PROCESS , GO:0050918 - GO:POSITIVE CHEMOTAXIS , GO:0090140 - GO:REGULATION OF MITOCHONDRIAL FISSIO…	KDR:2,CEACAM1:1,CORO1B:1,TERT:1,WNT5A:1,MYO19:1,TIE1:1,HES6:1,JAK3:1,PLA2G4D:1,EPM2A:1,SHC4:1,ELMO2:1	0.957978
GO:2000774	GO:POSITIVE REGULATION OF CELLULAR SENESCENCE	2	2	MB21D1:1,EEF1E1:1	9.57e-06	0.000602464	0.00879934	GO:0090343 - GO:POSITIVE REGULATION OF CELL AGING , GO:2000772 - GO:REGULATION OF CELLULAR SENESCENCE , GO:0090342 - GO:REGULATION OF CELL AGING , GO:0038001 - GO:PARACRINE SIGNALING , GO:0090398 - GO:CELLULAR SENESCENCE , GO:0004364 - GO:GLUTATHIONE TRANSFERASE ACTIVITY , GO:0071360 - GO:CELLULAR RESPONSE TO EXOGENOUS DSRNA , REACT:1534 - REACT:SEMET INCORPORATION INTO PROTEINS , GO:0017101 - GO…	MB21D1:1,EEF1E1:1,TERT:1	0.957978
GO:0060029	GO:CONVERGENT EXTENSION INVOLVED IN ORGANOGENESIS	2	2	WNT5A:1,DVL1:1	9.7246e-06	0.000612197	0.00907259	GO:1902474 - GO:POSITIVE REGULATION OF PROTEIN LOCALIZATION TO SYNAPSE , GO:1902473 - GO:REGULATION OF PROTEIN LOCALIZATION TO SYNAPSE , GO:0090103 - GO:COCHLEA MORPHOGENESIS , GO:0033278 - GO:CELL PROLIFERATION IN MIDBRAIN , GO:0045080 - GO:POSITIVE REGULATION OF CHEMOKINE BIOSYNTHETIC PROCESS , GO:2000049 - GO:POSITIVE REGULATION OF CELL-CELL ADHESION MEDIATED BY CADHERIN , GO:0060685 - GO:REGU…	WNT5A:1,DVL1:1,MYO3B:1	0.957978
GO:0045104	GO:INTERMEDIATE FILAMENT CYTOSKELETON ORGANIZATION	6	5	KRT6A:1,PKP2:1,ATXN3:2,DSP:1,EPPK1:1	0.00012141	0.00764314	0.00920758	GO:0045103 - GO:INTERMEDIATE FILAMENT-BASED PROCESS ,	KRT6A:1,PKP2:1,ATXN3:2,DSP:1,EPPK1:1	0.957978
GO:0042405	GO:NUCLEAR INCLUSION BODY	4	3	RANBP2:1,NBN:1,ATXN3:2	5.76668e-05	0.00363032	0.010473	REACT:867 - REACT:JOSEPHIN DOMAIN DUBS , GO:0061578 - GO:LYS63-SPECIFIC DEUBIQUITINASE ACTIVITY , GO:1990380 - GO:LYS48-SPECIFIC DEUBIQUITINASE ACTIVITY , GO:1904294 - GO:POSITIVE REGULATION OF ERAD PATHWAY , GO:0035520 - GO:MONOUBIQUITINATED PROTEIN DEUBIQUITINATION , GO:0016234 - GO:INCLUSION BODY , GO:1904292 - GO:REGULATION OF ERAD PATHWAY , GO:1905898 - GO:POSITIVE REGULATION OF RESPONSE TO …	ATXN3:2,RANBP2:1,NBN:1,POLD1:1,URB2:1	0.957978
GO:0042462	GO:EYE PHOTORECEPTOR CELL DEVELOPMENT	5	4	TRPM1:1,CEP290:2,PDE6C:1,PRDM1:1	9.06056e-05	0.00570393	0.0109877	GO:0042461 - GO:PHOTORECEPTOR CELL DEVELOPMENT , GO:0001754 - GO:EYE PHOTORECEPTOR CELL DIFFERENTIATION , GO:0046530 - GO:PHOTORECEPTOR CELL DIFFERENTIATION ,	TRPM1:1,CEP290:2,PDE6C:1,PRDM1:1	0.957978
GO:0000172	GO:RIBONUCLEASE MRP COMPLEX	2	2	POP1:1,POP4:1	1.0767e-05	0.000677818	0.0110123	GO:0005655 - GO:NUCLEOLAR RIBONUCLEASE P COMPLEX , GO:0030681 - GO:MULTIMERIC RIBONUCLEASE P COMPLEX , GO:0004526 - GO:RIBONUCLEASE P ACTIVITY , GO:0030677 - GO:RIBONUCLEASE P COMPLEX , GO:0001682 - GO:TRNA 5'-LEADER REMOVAL , GO:0004549 - GO:TRNA-SPECIFIC RIBONUCLEASE ACTIVITY , GO:0005732 - GO:SMALL NUCLEOLAR RIBONUCLEOPROTEIN COMPLEX , GO:0016078 - GO:TRNA CATABOLIC PROCESS , GO:0004521 - GO:E…	POP1:1,POP4:1,ZC3H3:1	0.957978
GO:1904754	GO:POSITIVE REGULATION OF VASCULAR ASSOCIATED SMOOTH MUSCLE CELL MIGRATION	4	4	IQGAP1:1,DOCK5:1,DOCK7:1,TERT:1	6.06551e-05	0.00381844	0.0123996	GO:1904738 - GO:VASCULAR ASSOCIATED SMOOTH MUSCLE CELL MIGRATION , GO:1904752 - GO:REGULATION OF VASCULAR ASSOCIATED SMOOTH MUSCLE CELL MIGRATION , GO:0014911 - GO:POSITIVE REGULATION OF SMOOTH MUSCLE CELL MIGRATION , GO:0014910 - GO:REGULATION OF SMOOTH MUSCLE CELL MIGRATION , GO:0014909 - GO:SMOOTH MUSCLE CELL MIGRATION , GO:0014812 - GO:MUSCLE CELL MIGRATION ,	IQGAP1:1,DOCK5:1,DOCK7:1,TERT:1,CORO1B:1	0.957978
GO:0033010	GO:PARANODAL JUNCTION	3	2	CNTNAP1:1,CNTNAP2:2	3.3626e-05	0.00211687	0.0134499	GO:0099612 - GO:PROTEIN LOCALIZATION TO AXON , GO:0031223 - GO:AUDITORY BEHAVIOR , GO:0030673 - GO:AXOLEMMA , GO:0007638 - GO:MECHANOSENSORY BEHAVIOR , GO:0045161 - GO:NEURONAL ION CHANNEL CLUSTERING , GO:0021794 - GO:THALAMUS DEVELOPMENT , GO:0008076 - GO:VOLTAGE-GATED POTASSIUM CHANNEL COMPLEX , GO:0044224 - GO:JUXTAPARANODE REGION OF AXON , GO:0042297 - GO:VOCAL LEARNING , GO:0098596 - GO:IMIT…	CNTNAP1:1,CNTNAP2:2,SLITRK6:1,ANK1:1,MYOC:1,KCNB2:1,KCNG1:1,ABCC9:1,DNM1:1,PCDH12:1,WNT5A:1,CACNA1H:1	0.957978
GO:0060028	GO:CONVERGENT EXTENSION INVOLVED IN AXIS ELONGATION	2	2	WNT5A:1,WNT11:1	1.21249e-05	0.000763306	0.0137866	GO:0003402 - GO:PLANAR CELL POLARITY PATHWAY INVOLVED IN AXIS ELONGATION , GO:0072201 - GO:NEGATIVE REGULATION OF MESENCHYMAL CELL PROLIFERATION , GO:0048341 - GO:PARAXIAL MESODERM FORMATION , GO:0048339 - GO:PARAXIAL MESODERM DEVELOPMENT , GO:0048340 - GO:PARAXIAL MESODERM MORPHOGENESIS , GO:0048570 - GO:NOTOCHORD MORPHOGENESIS , GO:0042074 - GO:CELL MIGRATION INVOLVED IN GASTRULATION , REACT:19…	WNT5A:1,WNT11:1,DLL3:1,PDE6A:1,SCIN:1,ANK1:1,FZD1:1,SMAD6:1,WDPCP:1	0.957978
GO:0046641	GO:POSITIVE REGULATION OF ALPHA-BETA T CELL PROLIFERATION	3	3	ZAP70:1,IL12B:1,LGALS9:1	3.43898e-05	0.00216496	0.0142724	GO:0046640 - GO:REGULATION OF ALPHA-BETA T CELL PROLIFERATION , GO:0046637 - GO:REGULATION OF ALPHA-BETA T CELL DIFFERENTIATION , GO:0046634 - GO:REGULATION OF ALPHA-BETA T CELL ACTIVATION , GO:0046633 - GO:ALPHA-BETA T CELL PROLIFERATION , GO:0045621 - GO:POSITIVE REGULATION OF LYMPHOCYTE DIFFERENTIATION , GO:0045582 - GO:POSITIVE REGULATION OF T CELL DIFFERENTIATION , GO:0046632 - GO:ALPHA-BETA…	ZAP70:1,IL12B:1,LGALS9:1,JAK3:1,PRDM1:1,HFE:1,IL1RL2:1,LILRB4:1,RSAD2:1,CHERP:1,WNT5A:1,ARFGEF2:1	0.957978
GO:0046543	GO:DEVELOPMENT OF SECONDARY FEMALE SEXUAL CHARACTERISTICS	2	2	IRF2BPL:1,WNT5A:1	1.30222e-05	0.000819792	0.015768	GO:0045136 - GO:DEVELOPMENT OF SECONDARY SEXUAL CHARACTERISTICS ,	IRF2BPL:1,WNT5A:1	0.957978
GO:0010727	GO:NEGATIVE REGULATION OF HYDROGEN PEROXIDE METABOLIC PROCESS	2	2	MPV17L:1,CTNS:1	1.34663e-05	0.000847751	0.0167911	GO:0042743 - GO:HYDROGEN PEROXIDE METABOLIC PROCESS , GO:0010310 - GO:REGULATION OF HYDROGEN PEROXIDE METABOLIC PROCESS , GO:0050665 - GO:HYDROGEN PEROXIDE BIOSYNTHETIC PROCESS , GO:0000101 - GO:SULFUR AMINO ACID TRANSPORT , GO:1903427 - GO:NEGATIVE REGULATION OF REACTIVE OXYGEN SPECIES BIOSYNTHETIC PROCESS , GO:0000099 - GO:SULFUR AMINO ACID TRANSMEMBRANE TRANSPORTER ACTIVITY , GO:0010918 - GO:P…	MPV17L:1,CTNS:1,MPO:1,PXDNL:1	0.957978
GO:0033683	GO:NUCLEOTIDE-EXCISION REPAIR, DNA INCISION	5	5	POLD1:1,ERCC2:1,XPA:1,OGG1:1,POLD2:1	0.000101404	0.00638375	0.0170442	GO:0006296 - GO:NUCLEOTIDE-EXCISION REPAIR, DNA INCISION, 5'-TO LESION , REACT:489 - REACT:DUAL INCISION IN TC-NER , REACT:488 - REACT:DUAL INCISION IN GG-NER , KEGG:HSA03420 - KEGG:NUCLEOTIDE EXCISION REPAIR , GO:0006283 - GO:TRANSCRIPTION-COUPLED NUCLEOTIDE-EXCISION REPAIR , KEGG:HSA03410 - KEGG:BASE EXCISION REPAIR , GO:0043601 - GO:NUCLEAR REPLISOME , GO:0043596 - GO:NUCLEAR REPLICATION FORK …	POLD1:1,ERCC2:1,XPA:1,POLD2:1,UVSSA:1,OGG1:1,MMS22L:1	0.957978
GO:0005412	GO:GLUCOSE:SODIUM SYMPORTER ACTIVITY	2	2	SLC5A10:1,SLC5A9:1	1.36192e-05	0.000857377	0.0171498	REACT:267 - REACT:CELLULAR HEXOSE TRANSPORT , GO:0005355 - GO:GLUCOSE TRANSMEMBRANE TRANSPORTER ACTIVITY , GO:0051119 - GO:SUGAR TRANSMEMBRANE TRANSPORTER ACTIVITY , GO:0015149 - GO:HEXOSE TRANSMEMBRANE TRANSPORTER ACTIVITY , GO:0035428 - GO:HEXOSE TRANSMEMBRANE TRANSPORT , GO:1904659 - GO:GLUCOSE TRANSMEMBRANE TRANSPORT , GO:1905950 - GO:MONOSACCHARIDE TRANSMEMBRANE TRANSPORT , GO:0015145 - GO:M…	SLC2A9:1,SLC5A10:1,SLC5A9:1,SLC45A4:1,SLC6A2:1	0.957978
GO:0032288	GO:MYELIN ASSEMBLY	5	5	ERCC2:1,CD9:1,CNTNAP1:1,PIKFYVE:1,MPP5:1	0.000102227	0.00643556	0.0175807	GO:0014003 - GO:OLIGODENDROCYTE DEVELOPMENT , GO:0021782 - GO:GLIAL CELL DEVELOPMENT , GO:0048709 - GO:OLIGODENDROCYTE DIFFERENTIATION ,	KCNJ10:1,ERCC2:1,CD9:1,CNTNAP1:1,MYOC:1,MPP5:1	0.957978
GO:0004767	GO:SPHINGOMYELIN PHOSPHODIESTERASE ACTIVITY	2	2	SMPD4:1,SMPD1:1	1.40666e-05	0.000885538	0.0182177	GO:0006685 - GO:SPHINGOMYELIN CATABOLIC PROCESS , KEGG:HSA00600 - KEGG:SPHINGOLIPID METABOLISM , GO:0046513 - GO:CERAMIDE BIOSYNTHETIC PROCESS , GO:0006684 - GO:SPHINGOMYELIN METABOLIC PROCESS , GO:0030149 - GO:SPHINGOLIPID CATABOLIC PROCESS , GO:0046466 - GO:MEMBRANE LIPID CATABOLIC PROCESS , GO:0009395 - GO:PHOSPHOLIPID CATABOLIC PROCESS , REACT:691 - REACT:GLYCOSPHINGOLIPID METABOLISM , GO:003…	SMPD4:1,SMPD1:1,CERS4:1,ASAH1:1,ORMDL1:1,PLA2G4D:1,PDE6C:1,PDE6A:1	0.957978
GO:0045953	GO:NEGATIVE REGULATION OF NATURAL KILLER CELL MEDIATED CYTOTOXICITY	2	2	CEACAM1:1,LGALS9:1	1.44113e-05	0.000907241	0.0190594	GO:0002716 - GO:NEGATIVE REGULATION OF NATURAL KILLER CELL MEDIATED IMMUNITY , GO:0043301 - GO:NEGATIVE REGULATION OF LEUKOCYTE DEGRANULATION , GO:0043300 - GO:REGULATION OF LEUKOCYTE DEGRANULATION , GO:0002704 - GO:NEGATIVE REGULATION OF LEUKOCYTE MEDIATED IMMUNITY , GO:0001911 - GO:NEGATIVE REGULATION OF LEUKOCYTE MEDIATED CYTOTOXICITY , GO:0031342 - GO:NEGATIVE REGULATION OF CELL KILLING , GO:…	CEACAM1:1,LGALS9:1,VAMP7:1,STYK1:1,JAK3:1,HFE:1,IRAK3:1,IL12B:1	0.957978
GO:0050917	GO:SENSORY PERCEPTION OF UMAMI TASTE	2	2	CALHM1:1,TAS1R1:1	1.45613e-05	0.000916683	0.0194306	GO:0050909 - GO:SENSORY PERCEPTION OF TASTE , GO:0008527 - GO:TASTE RECEPTOR ACTIVITY , GO:0015867 - GO:ATP TRANSPORT , GO:0050916 - GO:SENSORY PERCEPTION OF SWEET TASTE , GO:0051503 - GO:ADENINE NUCLEOTIDE TRANSPORT , GO:0015868 - GO:PURINE RIBONUCLEOTIDE TRANSPORT , GO:0015865 - GO:PURINE NUCLEOTIDE TRANSPORT , GO:0006862 - GO:NUCLEOTIDE TRANSPORT , REACT:295 - REACT:CLASS C/3 (METABOTROPIC GLU…	CALHM1:1,RTP2:1,TAS1R1:1	0.957978
GO:0010996	GO:RESPONSE TO AUDITORY STIMULUS	4	3	SLITRK6:1,XPA:1,CNTNAP2:2	7.00254e-05	0.00440834	0.0198545	NA	NA	0.957978
GO:1900426	GO:POSITIVE REGULATION OF DEFENSE RESPONSE TO BACTERIUM	2	2	NLRP10:1,UNC13B:1	1.47437e-05	0.000928165	0.0198861	GO:1900424 - GO:REGULATION OF DEFENSE RESPONSE TO BACTERIUM , GO:0050703 - GO:INTERLEUKIN-1 ALPHA SECRETION , GO:0032730 - GO:POSITIVE REGULATION OF INTERLEUKIN-1 ALPHA PRODUCTION , GO:0032650 - GO:REGULATION OF INTERLEUKIN-1 ALPHA PRODUCTION , GO:0032610 - GO:INTERLEUKIN-1 ALPHA PRODUCTION , GO:0002833 - GO:POSITIVE REGULATION OF RESPONSE TO BIOTIC STIMULUS , GO:0032009 - GO:EARLY PHAGOSOME , GO…	NLRP10:1,UNC13B:1,IL12B:1	0.957978
GO:0072014	GO:PROXIMAL TUBULE DEVELOPMENT	2	2	PKD1:1,ACAT1:1	1.48408e-05	0.00093428	0.0201305	GO:0072234 - GO:METANEPHRIC NEPHRON TUBULE DEVELOPMENT , GO:0003988 - GO:ACETYL-COA C-ACYLTRANSFERASE ACTIVITY , GO:0072170 - GO:METANEPHRIC TUBULE DEVELOPMENT , GO:0072236 - GO:METANEPHRIC LOOP OF HENLE DEVELOPMENT , GO:0015937 - GO:COENZYME A BIOSYNTHETIC PROCESS , GO:0072282 - GO:METANEPHRIC NEPHRON TUBULE MORPHOGENESIS , GO:0072243 - GO:METANEPHRIC NEPHRON EPITHELIUM DEVELOPMENT , GO:1901569 …	PKD1:1,ACAT1:1,WNT11:1	0.957978
GO:0035176	GO:SOCIAL BEHAVIOR	6	5	DRD4:1,ANXA7:1,DVL1:1,CNTNAP2:2,GRPR:1	0.000144992	0.00912775	0.0202494	GO:0051703 - GO:INTRASPECIES INTERACTION BETWEEN ORGANISMS , GO:0051705 - GO:MULTI-ORGANISM BEHAVIOR ,	DRD4:1,ANXA7:1,DVL1:1,CNTNAP2:2,GRPR:1	0.957978
GO:0090385	GO:PHAGOSOME-LYSOSOME FUSION	2	1	SPG11:2	1.48941e-05	0.000937636	0.0202652	GO:0090659 - GO:WALKING BEHAVIOR , GO:0001845 - GO:PHAGOLYSOSOME ASSEMBLY , GO:0090382 - GO:PHAGOSOME MATURATION , GO:0008088 - GO:AXO-DENDRITIC TRANSPORT , GO:0043277 - GO:APOPTOTIC CELL CLEARANCE , GO:0007040 - GO:LYSOSOME ORGANIZATION , GO:0080171 - GO:LYTIC VACUOLE ORGANIZATION ,	SPG11:2,KCNJ10:1,CTNS:1,UNC13B:1,SPG7:1,AP3S2:1	0.957978
REACT:134	REACT:ANTIMICROBIAL PEPTIDES	4	4	BPI:1,DEFB112:1,BPIFA2:1,PRTN3:1	7.07478e-05	0.00445382	0.0205221	GO:0001530 - GO:LIPOPOLYSACCHARIDE BINDING ,	BPI:1,BPIFA2:1	0.957978
GO:0002825	GO:REGULATION OF T-HELPER 1 TYPE IMMUNE RESPONSE	3	3	JAK3:1,IL12B:1,NLRP10:1	4.0274e-05	0.00253539	0.0215524	GO:2000318 - GO:POSITIVE REGULATION OF T-HELPER 17 TYPE IMMUNE RESPONSE , GO:2000316 - GO:REGULATION OF T-HELPER 17 TYPE IMMUNE RESPONSE , GO:0002827 - GO:POSITIVE REGULATION OF T-HELPER 1 TYPE IMMUNE RESPONSE , GO:0032693 - GO:NEGATIVE REGULATION OF INTERLEUKIN-10 PRODUCTION , GO:0042088 - GO:T-HELPER 1 TYPE IMMUNE RESPONSE , GO:0072538 - GO:T-HELPER 17 TYPE IMMUNE RESPONSE , GO:0045622 - GO:REG…	IL12B:1,NLRP10:1,JAK3:1,RSAD2:1	0.957978
GO:0071636	GO:POSITIVE REGULATION OF TRANSFORMING GROWTH FACTOR BETA PRODUCTION	3	3	WNT11:1,LGALS9:1,ATF2:1	4.05056e-05	0.00254996	0.0218732	GO:0032906 - GO:TRANSFORMING GROWTH FACTOR BETA2 PRODUCTION , GO:0032909 - GO:REGULATION OF TRANSFORMING GROWTH FACTOR BETA2 PRODUCTION , GO:0071634 - GO:REGULATION OF TRANSFORMING GROWTH FACTOR BETA PRODUCTION , GO:0071604 - GO:TRANSFORMING GROWTH FACTOR BETA PRODUCTION ,	WNT11:1,ATF2:1,LGALS9:1	0.957978
GO:0002420	GO:NATURAL KILLER CELL MEDIATED CYTOTOXICITY DIRECTED AGAINST TUMOR CELL TARGET	2	2	IL12B:1,CEACAM1:1	1.56726e-05	0.000986645	0.0222748	GO:0002423 - GO:NATURAL KILLER CELL MEDIATED IMMUNE RESPONSE TO TUMOR CELL , GO:0002855 - GO:REGULATION OF NATURAL KILLER CELL MEDIATED IMMUNE RESPONSE TO TUMOR CELL , GO:0002858 - GO:REGULATION OF NATURAL KILLER CELL MEDIATED CYTOTOXICITY DIRECTED AGAINST TUMOR CELL TARGET , GO:0002834 - GO:REGULATION OF RESPONSE TO TUMOR CELL , GO:0002837 - GO:REGULATION OF IMMUNE RESPONSE TO TUMOR CELL , GO:00…	IL12B:1,CEACAM1:1,CTSC:1,RSAD2:1,HFE:1	0.957978
GO:0009414	GO:RESPONSE TO WATER DEPRIVATION	2	2	CD9:1,ATF2:1	1.5682e-05	0.000987238	0.0222996	GO:0110021 - GO:CARDIAC MUSCLE MYOBLAST PROLIFERATION , GO:0110022 - GO:REGULATION OF CARDIAC MUSCLE MYOBLAST PROLIFERATION , GO:0009415 - GO:RESPONSE TO WATER , REACT:1892 - REACT:UPTAKE AND FUNCTION OF DIPHTHERIA TOXIN , GO:2000288 - GO:POSITIVE REGULATION OF MYOBLAST PROLIFERATION , GO:0008140 - GO:CAMP RESPONSE ELEMENT BINDING PROTEIN BINDING , REACT:87 - REACT:ACTIVATION OF THE AP-1 FAMILY O…	ATF2:1,CD9:1	0.957978
GO:0016796	GO:EXONUCLEASE ACTIVITY, ACTIVE WITH EITHER RIBO- OR DEOXYRIBONUCLEIC ACIDS AND PRODUCING 5'-PHOSPHOMONOESTERS	6	6	EXOSC10:1,DCLRE1B:1,CNOT2:1,POLD1:1,DIS3:1,PAN2:1	0.000149231	0.0093946	0.0229072	GO:0000175 - GO:3'-5'-EXORIBONUCLEASE ACTIVITY , GO:0016896 - GO:EXORIBONUCLEASE ACTIVITY, PRODUCING 5'-PHOSPHOMONOESTERS , GO:0004532 - GO:EXORIBONUCLEASE ACTIVITY , GO:0090503 - GO:RNA PHOSPHODIESTER BOND HYDROLYSIS, EXONUCLEOLYTIC , GO:0008408 - GO:3'-5' EXONUCLEASE ACTIVITY , GO:0004527 - GO:EXONUCLEASE ACTIVITY ,	EXOSC10:1,CNOT2:1,DIS3:1,PAN2:1,POLD1:1,DCLRE1B:1	0.957978
GO:0051893	GO:REGULATION OF FOCAL ADHESION ASSEMBLY	7	6	SLC9A1:1,IQGAP1:1,KDR:2,WDPCP:1,MYOC:1,ARHGAP6:1	0.000191602	0.012062	0.0230815	GO:0090109 - GO:REGULATION OF CELL-SUBSTRATE JUNCTION ASSEMBLY , GO:1903391 - GO:REGULATION OF ADHERENS JUNCTION ORGANIZATION , GO:1901888 - GO:REGULATION OF CELL JUNCTION ASSEMBLY , GO:0007045 - GO:CELL-SUBSTRATE ADHERENS JUNCTION ASSEMBLY , GO:0048041 - GO:FOCAL ADHESION ASSEMBLY , GO:0007044 - GO:CELL-SUBSTRATE JUNCTION ASSEMBLY , GO:0034333 - GO:ADHERENS JUNCTION ASSEMBLY ,	SLC9A1:1,IQGAP1:1,KDR:2,WDPCP:1,MYOC:1,ARHGAP6:1,PKP2:1,LAMC2:1,PLEC:1	0.957978
NCI:224	NCI:WNT SIGNALING NETWORK	3	3	FZD1:1,WNT5A:1,FZD9:1	4.13648e-05	0.00260405	0.0230866	GO:1905809 - GO:NEGATIVE REGULATION OF SYNAPSE ORGANIZATION , GO:1904953 - GO:WNT SIGNALING PATHWAY INVOLVED IN MIDBRAIN DOPAMINERGIC NEURON DIFFERENTIATION , REACT:294 - REACT:CLASS B/2 (SECRETIN FAMILY RECEPTORS) , GO:1904948 - GO:MIDBRAIN DOPAMINERGIC NEURON DIFFERENTIATION , GO:0042813 - GO:WNT-ACTIVATED RECEPTOR ACTIVITY , GO:0071542 - GO:DOPAMINERGIC NEURON DIFFERENTIATION , GO:0017147 - GO…	SLIT1:1,WNT5A:1,FZD9:1,FZD1:1,GCGR:1,WNT11:1,SMAD6:1,PDLIM7:1,FOXO1:1	0.957978
GO:0030881	GO:BETA-2-MICROGLOBULIN BINDING	2	2	HFE:1,CD1B:1	1.62649e-05	0.00102393	0.0238564	GO:0002583 - GO:REGULATION OF ANTIGEN PROCESSING AND PRESENTATION OF PEPTIDE ANTIGEN , GO:0002725 - GO:NEGATIVE REGULATION OF T CELL CYTOKINE PRODUCTION , GO:0002578 - GO:NEGATIVE REGULATION OF ANTIGEN PROCESSING AND PRESENTATION , GO:1900122 - GO:POSITIVE REGULATION OF RECEPTOR BINDING , GO:0071723 - GO:LIPOPEPTIDE BINDING , GO:0019885 - GO:ANTIGEN PROCESSING AND PRESENTATION OF ENDOGENOUS PEPTI…	HFE:1,CD1B:1	0.957978
GO:0016338	GO:CALCIUM-INDEPENDENT CELL-CELL ADHESION VIA PLASMA MEMBRANE CELL-ADHESION MOLECULES	2	1	CLDN9:2	1.64261e-05	0.00103408	0.0242948	REACT:1792 - REACT:TIGHT JUNCTION INTERACTIONS ,	CLDN9:2,MPP5:1	0.957978
GO:0032341	GO:ALDOSTERONE METABOLIC PROCESS	2	2	CACNA1H:1,CYP11B1:1	1.65646e-05	0.0010428	0.0246741	GO:0032342 - GO:ALDOSTERONE BIOSYNTHETIC PROCESS , GO:0034650 - GO:CORTISOL METABOLIC PROCESS , GO:0034651 - GO:CORTISOL BIOSYNTHETIC PROCESS , GO:0006705 - GO:MINERALOCORTICOID BIOSYNTHETIC PROCESS , GO:0008212 - GO:MINERALOCORTICOID METABOLIC PROCESS , GO:0035865 - GO:CELLULAR RESPONSE TO POTASSIUM ION , GO:0042181 - GO:KETONE BIOSYNTHETIC PROCESS , GO:0046184 - GO:ALDEHYDE BIOSYNTHETIC PROCESS…	CACNA1H:1,CYP11B1:1,COQ2:1,ALDH9A1:1,ADH5:1,HFE:1	0.957978
GO:0030346	GO:PROTEIN PHOSPHATASE 2B BINDING	2	2	SLC9A1:1,MYOZ2:1	1.66453e-05	0.00104788	0.0248959	GO:0071468 - GO:CELLULAR RESPONSE TO ACIDIC PH , GO:0070886 - GO:POSITIVE REGULATION OF CALCINEURIN-NFAT SIGNALING CASCADE , GO:0106058 - GO:POSITIVE REGULATION OF CALCINEURIN-MEDIATED SIGNALING , GO:0086036 - GO:REGULATION OF CARDIAC MUSCLE CELL MEMBRANE POTENTIAL , GO:0071436 - GO:SODIUM ION EXPORT , REACT:1636 - REACT:SODIUM/PROTON EXCHANGERS , GO:0010447 - GO:RESPONSE TO ACIDIC PH , GO:004576…	SLC9A1:1	0.957978
GO:0022010	GO:CENTRAL NERVOUS SYSTEM MYELINATION	3	3	KCNJ10:1,ERCC2:1,CNTNAP1:1	4.2811e-05	0.0026951	0.0252101	GO:0032291 - GO:AXON ENSHEATHMENT IN CENTRAL NERVOUS SYSTEM ,	KCNJ10:1,ERCC2:1,CNTNAP1:1	0.957978
GO:0032637	GO:INTERLEUKIN-8 PRODUCTION	5	5	BPI:1,WNT5A:1,NLRP10:1,LGALS9:1,NOS2:1	0.000113188	0.00712559	0.0258118	GO:0072604 - GO:INTERLEUKIN-6 SECRETION , GO:0050829 - GO:DEFENSE RESPONSE TO GRAM-NEGATIVE BACTERIUM ,	NLRP10:1,LGALS9:1,NOS2:1,BPI:1,IL12B:1	0.957978
GO:0002719	GO:NEGATIVE REGULATION OF CYTOKINE PRODUCTION INVOLVED IN IMMUNE RESPONSE	3	3	IRAK3:1,JAK3:1,HFE:1	4.32477e-05	0.00272259	0.0258712	GO:0002718 - GO:REGULATION OF CYTOKINE PRODUCTION INVOLVED IN IMMUNE RESPONSE , GO:0002367 - GO:CYTOKINE PRODUCTION INVOLVED IN IMMUNE RESPONSE , GO:0046636 - GO:NEGATIVE REGULATION OF ALPHA-BETA T CELL ACTIVATION , GO:0032695 - GO:NEGATIVE REGULATION OF INTERLEUKIN-12 PRODUCTION , GO:0002701 - GO:NEGATIVE REGULATION OF PRODUCTION OF MOLECULAR MEDIATOR OF IMMUNE RESPONSE , GO:0002823 - GO:NEGATIV…	RSAD2:1,IRAK3:1,JAK3:1,WNT5A:1,HFE:1,IL12B:1,LGALS9:1,CEACAM1:1	0.957978
GO:0005753	GO:MITOCHONDRIAL PROTON-TRANSPORTING ATP SYNTHASE COMPLEX	2	2	USMG5:1,ATP5C1:1	1.70958e-05	0.00107624	0.0261508	GO:0045259 - GO:PROTON-TRANSPORTING ATP SYNTHASE COMPLEX , GO:0045261 - GO:PROTON-TRANSPORTING ATP SYNTHASE COMPLEX, CATALYTIC CORE F(1) , REACT:579 - REACT:FORMATION OF ATP BY CHEMIOSMOTIC COUPLING , GO:0046933 - GO:PROTON-TRANSPORTING ATP SYNTHASE ACTIVITY, ROTATIONAL MECHANISM , GO:0042776 - GO:MITOCHONDRIAL ATP SYNTHESIS COUPLED PROTON TRANSPORT , GO:0016469 - GO:PROTON-TRANSPORTING TWO-SECTO…	USMG5:1,ATP5C1:1	0.957978
GO:0002072	GO:OPTIC CUP MORPHOGENESIS INVOLVED IN CAMERA-TYPE EYE DEVELOPMENT	2	2	WNT5A:1,PHACTR4:1	1.71502e-05	0.00107967	0.026304	GO:0060900 - GO:EMBRYONIC CAMERA-TYPE EYE FORMATION , GO:0072542 - GO:PROTEIN PHOSPHATASE ACTIVATOR ACTIVITY , GO:0019211 - GO:PHOSPHATASE ACTIVATOR ACTIVITY , GO:0048596 - GO:EMBRYONIC CAMERA-TYPE EYE MORPHOGENESIS , GO:0048484 - GO:ENTERIC NERVOUS SYSTEM DEVELOPMENT , GO:0031076 - GO:EMBRYONIC CAMERA-TYPE EYE DEVELOPMENT , GO:0048048 - GO:EMBRYONIC EYE MORPHOGENESIS , GO:2001044 - GO:REGULATION…	WNT5A:1,PHACTR4:1	0.957978
REACT:116	REACT:AMINE COMPOUND SLC TRANSPORTERS	4	4	SLC18A1:1,SLC44A4:1,SLC14A2:1,SLC6A2:1	7.68211e-05	0.00483615	0.0266803	GO:0008504 - GO:MONOAMINE TRANSMEMBRANE TRANSPORTER ACTIVITY , REACT:1855 - REACT:TRANSPORT OF BILE SALTS AND ORGANIC ACIDS, METAL IONS AND AMINE COMPOUNDS , REACT:1051 - REACT:NA+/CL- DEPENDENT NEUROTRANSMITTER TRANSPORTERS , GO:0008519 - GO:AMMONIUM TRANSMEMBRANE TRANSPORTER ACTIVITY ,	SLC18A1:1,SLC6A2:1,SLC22A18:1,SLC44A4:1,SLC14A2:1,SLC30A6:1	0.957978
GO:0045171	GO:INTERCELLULAR BRIDGE	5	5	NINL:1,CEP55:1,TEX14:1,NCAPH2:1,XPA:1	0.000114348	0.00719861	0.026805	NA	NA	0.957978
REACT:1927	REACT:WNT MEDIATED ACTIVATION OF DVL	2	2	DVL3:1,DVL1:1	1.78936e-05	0.00112646	0.0284339	NCI:30 - NCI:DEGRADATION OF BETA CATENIN , NCI:222 - NCI:CANONICAL WNT SIGNALING PATHWAY , REACT:433 - REACT:DEGRADATION OF DVL , KEGG:HSA04330 - KEGG:NOTCH SIGNALING PATHWAY , GO:0008013 - GO:BETA-CATENIN BINDING ,	DVL3:1,DVL1:1,PSMD8:1,DLL3:1,FOXO1:1	0.957978
REACT:1454	REACT:REMOVAL OF THE FLAP INTERMEDIATE FROM THE C-STRAND	2	2	POLD1:1,POLD2:1	1.816e-05	0.00114323	0.0292136	REACT:1261 - REACT:PROCESSIVE SYNTHESIS ON THE C-STRAND OF THE TELOMERE , GO:0042575 - GO:DNA POLYMERASE COMPLEX , GO:0019985 - GO:TRANSLESION SYNTHESIS , REACT:1453 - REACT:REMOVAL OF THE FLAP INTERMEDIATE , REACT:1262 - REACT:PROCESSIVE SYNTHESIS ON THE LAGGING STRAND , REACT:981 - REACT:MISMATCH REPAIR (MMR) DIRECTED BY MSH2:MSH6 (MUTSALPHA) , REACT:886 - REACT:LEADING STRAND SYNTHESIS , REACT…	POLD1:1,POLD2:1,TERT:1,SPRTN:1,DTL:1,TEP1:1,NBN:1,BRCA2:1	0.957978
GO:0072177	GO:MESONEPHRIC DUCT DEVELOPMENT	2	2	PKD1:1,WNT11:1	1.83166e-05	0.00115309	0.029676	GO:0072176 - GO:NEPHRIC DUCT DEVELOPMENT , GO:0072163 - GO:MESONEPHRIC EPITHELIUM DEVELOPMENT , GO:0072164 - GO:MESONEPHRIC TUBULE DEVELOPMENT , GO:0072078 - GO:NEPHRON TUBULE MORPHOGENESIS , GO:0072088 - GO:NEPHRON EPITHELIUM MORPHOGENESIS , GO:0072028 - GO:NEPHRON MORPHOGENESIS , GO:0061333 - GO:RENAL TUBULE MORPHOGENESIS , GO:0060993 - GO:KIDNEY MORPHOGENESIS ,	PKD1:1,WNT11:1,SMAD6:1	0.957978
GO:0032585	GO:MULTIVESICULAR BODY MEMBRANE	2	2	ATP13A2:1,HGS:1	1.84718e-05	0.00116286	0.0301368	GO:1903543 - GO:POSITIVE REGULATION OF EXOSOMAL SECRETION , GO:1903541 - GO:REGULATION OF EXOSOMAL SECRETION , GO:1990182 - GO:EXOSOMAL SECRETION , GO:0097734 - GO:EXTRACELLULAR EXOSOME BIOGENESIS , GO:0140112 - GO:EXTRACELLULAR VESICLE BIOGENESIS , GO:0015846 - GO:POLYAMINE TRANSPORT , GO:1904714 - GO:REGULATION OF CHAPERONE-MEDIATED AUTOPHAGY , GO:0061684 - GO:CHAPERONE-MEDIATED AUTOPHAGY , GO:…	ATP13A2:1,HGS:1	0.957978
GO:0018198	GO:PEPTIDYL-CYSTEINE MODIFICATION	4	4	NCOA7:1,MAP6D1:1,ADH5:1,NOS2:1	8.18217e-05	0.00515096	0.0324979	GO:0017014 - GO:PROTEIN NITROSYLATION , GO:0018119 - GO:PEPTIDYL-CYSTEINE S-NITROSYLATION ,	NCOA7:1,ADH5:1,NOS2:1	0.957978
GO:0099516	GO:ION ANTIPORTER ACTIVITY	7	7	SLC37A1:1,SLC4A2:1,SLC9A1:1,SLC9B2:1,SLC24A1:1,SLC26A9:1,SLC26A2:1	0.000207284	0.0130492	0.0332397	GO:0015297 - GO:ANTIPORTER ACTIVITY , GO:0015301 - GO:ANION:ANION ANTIPORTER ACTIVITY , GO:0051453 - GO:REGULATION OF INTRACELLULAR PH , GO:0030641 - GO:REGULATION OF CELLULAR PH ,	SLC37A1:1,SLC4A2:1,SLC9A1:1,SLC22A18:1,SLC9B2:1,SLC24A1:1,SLC26A9:1,SLC26A2:1	0.957978
GO:0006515	GO:PROTEIN QUALITY CONTROL FOR MISFOLDED OR INCOMPLETELY SYNTHESIZED PROTEINS	4	3	UGGT1:1,LONP1:1,ATXN3:2	8.31914e-05	0.00523718	0.0342108	GO:0071218 - GO:CELLULAR RESPONSE TO MISFOLDED PROTEIN , GO:0051788 - GO:RESPONSE TO MISFOLDED PROTEIN , GO:0036503 - GO:ERAD PATHWAY ,	UGGT1:1,ATXN3:2,TMEM129:1	0.957978
GO:0007129	GO:SYNAPSIS	5	4	CCDC36:2,STAG3:1,SYCE1:1,SYCE1L:1	0.000122712	0.00772514	0.0346886	GO:0007130 - GO:SYNAPTONEMAL COMPLEX ASSEMBLY , GO:0070193 - GO:SYNAPTONEMAL COMPLEX ORGANIZATION , GO:0000795 - GO:SYNAPTONEMAL COMPLEX , GO:0099086 - GO:SYNAPTONEMAL STRUCTURE , GO:0045143 - GO:HOMOLOGOUS CHROMOSOME SEGREGATION , GO:0070192 - GO:CHROMOSOME ORGANIZATION INVOLVED IN MEIOTIC CELL CYCLE , GO:0045132 - GO:MEIOTIC CHROMOSOME SEGREGATION , GO:0000794 - GO:CONDENSED NUCLEAR CHROMOSOME ,	STAG3:1,SYCE1:1,SYCE1L:1,BRCA2:1,CCDC36:2,BUB1:1,TTN:1	0.957978
GO:0060631	GO:REGULATION OF MEIOSIS I	2	1	CCDC36:2	2.01111e-05	0.00126606	0.0351776	GO:0040020 - GO:REGULATION OF MEIOTIC NUCLEAR DIVISION , GO:0051445 - GO:REGULATION OF MEIOTIC CELL CYCLE , GO:0048477 - GO:OOGENESIS ,	CCDC36:2,WNT5A:1,BRCA2:1	0.957978
GO:0022616	GO:DNA STRAND ELONGATION	4	4	DCLRE1B:1,NBN:1,TERT:1,POLD2:1	8.4304e-05	0.00530722	0.0356401	NCI:208 - NCI:REGULATION OF TELOMERASE , NCI:136 - NCI:VALIDATED TARGETS OF C-MYC TRANSCRIPTIONAL ACTIVATION ,	NBN:1,TERT:1	0.957978
KEGG:HSA00515	KEGG:MANNOSE TYPE O-GLYCAN BIOSYNTHESIS	3	3	FKRP:1,B3GALNT2:1,TMEM5:1	4.9483e-05	0.00311512	0.0363167	GO:0035269 - GO:PROTEIN O-LINKED MANNOSYLATION , GO:0035268 - GO:PROTEIN MANNOSYLATION , GO:0097502 - GO:MANNOSYLATION ,	FKRP:1,TMEM5:1	0.957978
GO:0044130	GO:NEGATIVE REGULATION OF GROWTH OF SYMBIONT IN HOST	2	2	IL12B:1,MPO:1	2.07439e-05	0.0013059	0.0372047	GO:0044146 - GO:NEGATIVE REGULATION OF GROWTH OF SYMBIONT INVOLVED IN INTERACTION WITH HOST , GO:0044126 - GO:REGULATION OF GROWTH OF SYMBIONT IN HOST , GO:0044144 - GO:MODULATION OF GROWTH OF SYMBIONT INVOLVED IN INTERACTION WITH HOST , GO:0044117 - GO:GROWTH OF SYMBIONT IN HOST , GO:0044110 - GO:GROWTH INVOLVED IN SYMBIOTIC INTERACTION , GO:0044116 - GO:GROWTH OF SYMBIONT INVOLVED IN INTERACTIO…	IL12B:1,MPO:1,NOS2:1	0.957978
GO:0070234	GO:POSITIVE REGULATION OF T CELL APOPTOTIC PROCESS	2	2	WNT5A:1,LGALS9:1	2.16189e-05	0.00136098	0.0400795	GO:0070232 - GO:REGULATION OF T CELL APOPTOTIC PROCESS , GO:0070230 - GO:POSITIVE REGULATION OF LYMPHOCYTE APOPTOTIC PROCESS , GO:0070231 - GO:T CELL APOPTOTIC PROCESS , GO:0070228 - GO:REGULATION OF LYMPHOCYTE APOPTOTIC PROCESS , GO:2000108 - GO:POSITIVE REGULATION OF LEUKOCYTE APOPTOTIC PROCESS , GO:0070227 - GO:LYMPHOCYTE APOPTOTIC PROCESS , GO:0032722 - GO:POSITIVE REGULATION OF CHEMOKINE PRO…	JAK3:1,WNT5A:1,LGALS9:1	0.957978
GO:0070417	GO:CELLULAR RESPONSE TO COLD	2	2	SLC9A1:1,FOXO1:1	2.18621e-05	0.00137629	0.040893	GO:0071455 - GO:CELLULAR RESPONSE TO HYPEROXIA , GO:0035947 - GO:REGULATION OF GLUCONEOGENESIS BY REGULATION OF TRANSCRIPTION FROM RNA POLYMERASE II PROMOTER , GO:0010616 - GO:NEGATIVE REGULATION OF CARDIAC MUSCLE ADAPTATION , GO:1903243 - GO:NEGATIVE REGULATION OF CARDIAC MUSCLE HYPERTROPHY IN RESPONSE TO STRESS , REACT:11 - REACT:AKT PHOSPHORYLATES TARGETS IN THE NUCLEUS , GO:0010611 - GO:REGUL…	FOXO1:1,AKAP13:1,SLC9A1:1,TTN:1	0.957978
GO:0045591	GO:POSITIVE REGULATION OF REGULATORY T CELL DIFFERENTIATION	2	2	LILRB4:1,LGALS9:1	2.20725e-05	0.00138954	0.0416021	GO:0045589 - GO:REGULATION OF REGULATORY T CELL DIFFERENTIATION , GO:0045066 - GO:REGULATORY T CELL DIFFERENTIATION , GO:1902894 - GO:NEGATIVE REGULATION OF PRI-MIRNA TRANSCRIPTION FROM RNA POLYMERASE II PROMOTER , GO:0045671 - GO:NEGATIVE REGULATION OF OSTEOCLAST DIFFERENTIATION ,	LILRB4:1,LGALS9:1	0.957978
GO:0006335	GO:DNA REPLICATION-DEPENDENT NUCLEOSOME ASSEMBLY	2	2	HIST1H4B:1,HAT1:1	2.21843e-05	0.00139658	0.0419806	GO:0034723 - GO:DNA REPLICATION-DEPENDENT NUCLEOSOME ORGANIZATION , GO:0045653 - GO:NEGATIVE REGULATION OF MEGAKARYOCYTE DIFFERENTIATION , GO:0000788 - GO:NUCLEAR NUCLEOSOME , GO:0006348 - GO:CHROMATIN SILENCING AT TELOMERE , GO:0000183 - GO:CHROMATIN SILENCING AT RDNA , GO:0006336 - GO:DNA REPLICATION-INDEPENDENT NUCLEOSOME ASSEMBLY , GO:0034724 - GO:DNA REPLICATION-INDEPENDENT NUCLEOSOME ORGANI…	HIST1H4B:1,HAT1:1	0.957978
NCI:185	NCI:REGULATION OF RHOA ACTIVITY	8	6	AKAP13:1,ARHGEF18:1,ARHGEF28:2,OBSCN:2,MCF2:1,ARHGAP6:1	0.000266784	0.016795	0.0428608	GO:0005089 - GO:RHO GUANYL-NUCLEOTIDE EXCHANGE FACTOR ACTIVITY , REACT:608 - REACT:G ALPHA (12/13) SIGNALLING EVENTS , REACT:1048 - REACT:NRAGE SIGNALS DEATH THROUGH JNK , REACT:259 - REACT:CELL DEATH SIGNALLING VIA NRAGE, NRIF AND NADE , REACT:1968 - REACT:P75 NTR RECEPTOR-MEDIATED SIGNALLING ,	AKAP13:1,ARHGEF18:1,ARHGEF28:2,OBSCN:2,FGD5:1,MCF2:1,PREX2:1,RHOC:1	0.957978
GO:0003720	GO:TELOMERASE ACTIVITY	2	2	TEP1:1,TERT:1	2.2516e-05	0.00141746	0.0431113	GO:0003964 - GO:RNA-DIRECTED DNA POLYMERASE ACTIVITY , GO:0060290 - GO:TRANSDIFFERENTIATION , GO:0070034 - GO:TELOMERASE RNA BINDING , REACT:1768 - REACT:TELOMERE EXTENSION BY TELOMERASE , BIOC:194 - BIOC:TEL_PATHWAY , GO:1904749 - GO:REGULATION OF PROTEIN LOCALIZATION TO NUCLEOLUS , GO:0005697 - GO:TELOMERASE HOLOENZYME COMPLEX , GO:0030422 - GO:PRODUCTION OF SIRNA INVOLVED IN RNA INTERFERENCE ,…	TEP1:1,TERT:1,EXOSC10:1,TNKS1BP1:1	0.957978
GO:0002011	GO:MORPHOGENESIS OF AN EPITHELIAL SHEET	6	6	RHOC:1,WNT5A:1,DVL1:1,CEACAM1:1,MPP5:1,PHACTR4:1	0.000174235	0.0109687	0.0433771	NA	NA	0.957978
GO:0031304	GO:INTRINSIC COMPONENT OF MITOCHONDRIAL INNER MEMBRANE	3	3	COQ2:1,SPG7:1,APOO:1	5.3323e-05	0.00335686	0.0436707	GO:0031305 - GO:INTEGRAL COMPONENT OF MITOCHONDRIAL INNER MEMBRANE , GO:0032592 - GO:INTEGRAL COMPONENT OF MITOCHONDRIAL MEMBRANE , GO:0098573 - GO:INTRINSIC COMPONENT OF MITOCHONDRIAL MEMBRANE ,	COQ2:1,SPG7:1,APOO:1	0.957978
BIOC:12	BIOC:ALK_PATHWAY	4	4	FZD1:1,SMAD6:1,DVL1:1,ATF2:1	9.01584e-05	0.00567578	0.043725	GO:1990909 - GO:WNT SIGNALOSOME , BIOC:142 - BIOC:PS1_PATHWAY , BIOC:216 - BIOC:WNT_PATHWAY , BIOC:121 - BIOC:PITX2_PATHWAY , BIOC:102 - BIOC:GSK3_PATHWAY , NCI:172 - NCI:PRESENILIN ACTION IN NOTCH AND WNT SIGNALING ,	FZD1:1,DVL1:1	0.957978
GO:1902805	GO:POSITIVE REGULATION OF SYNAPTIC VESICLE TRANSPORT	2	2	DNM1:1,UNC13B:1	2.27047e-05	0.00142934	0.0437597	GO:0043196 - GO:VARICOSITY , BIOC:77 - BIOC:GABA_PATHWAY , GO:0002031 - GO:G-PROTEIN COUPLED RECEPTOR INTERNALIZATION , BIOC:175 - BIOC:BARR_MAPK_PATHWAY , BIOC:187 - BIOC:BARRESTIN_PATHWAY , REACT:588 - REACT:FORMATION OF ANNULAR GAP JUNCTIONS , BIOC:177 - BIOC:BARRESTIN_SRC_PATHWAY , GO:1903421 - GO:REGULATION OF SYNAPTIC VESICLE RECYCLING , GO:0050780 - GO:DOPAMINE RECEPTOR BINDING , GO:000202…	DNM1:1,SLC18A1:1,UNC13B:1	0.957978
GO:0072348	GO:SULFUR COMPOUND TRANSPORT	4	4	SLC26A9:1,SLC44A4:1,CTNS:1,SLC26A2:1	9.05513e-05	0.00570051	0.0443015	REACT:1011 - REACT:MULTIFUNCTIONAL ANION EXCHANGERS , GO:0019531 - GO:OXALATE TRANSMEMBRANE TRANSPORTER ACTIVITY , GO:1901682 - GO:SULFUR COMPOUND TRANSMEMBRANE TRANSPORTER ACTIVITY , GO:0019532 - GO:OXALATE TRANSPORT , GO:1902358 - GO:SULFATE TRANSMEMBRANE TRANSPORT , GO:0008271 - GO:SECONDARY ACTIVE SULFATE TRANSMEMBRANE TRANSPORTER ACTIVITY , GO:0015116 - GO:SULFATE TRANSMEMBRANE TRANSPORTER A…	SLC26A9:1,SLC26A2:1,CTNS:1	0.957978
GO:0010935	GO:REGULATION OF MACROPHAGE CYTOKINE PRODUCTION	2	2	IRAK3:1,WNT5A:1	2.29341e-05	0.00144378	0.0445525	GO:0010934 - GO:MACROPHAGE CYTOKINE PRODUCTION , GO:0061082 - GO:MYELOID LEUKOCYTE CYTOKINE PRODUCTION , GO:0002645 - GO:POSITIVE REGULATION OF TOLERANCE INDUCTION , GO:0032494 - GO:RESPONSE TO PEPTIDOGLYCAN , GO:0002643 - GO:REGULATION OF TOLERANCE INDUCTION , GO:0034122 - GO:NEGATIVE REGULATION OF TOLL-LIKE RECEPTOR SIGNALING PATHWAY , BIOC:179 - BIOC:IL1R_PATHWAY , GO:0002755 - GO:MYD88-DEPEND…	IRAK3:1,WNT5A:1	0.957978
GO:0070243	GO:REGULATION OF THYMOCYTE APOPTOTIC PROCESS	2	2	JAK3:1,WNT5A:1	2.37213e-05	0.00149334	0.0473142	GO:0070242 - GO:THYMOCYTE APOPTOTIC PROCESS , GO:0070244 - GO:NEGATIVE REGULATION OF THYMOCYTE APOPTOTIC PROCESS , GO:0002826 - GO:NEGATIVE REGULATION OF T-HELPER 1 TYPE IMMUNE RESPONSE , GO:0071104 - GO:RESPONSE TO INTERLEUKIN-9 , GO:0002371 - GO:DENDRITIC CELL CYTOKINE PRODUCTION , GO:0045625 - GO:REGULATION OF T-HELPER 1 CELL DIFFERENTIATION , GO:0035771 - GO:INTERLEUKIN-4-MEDIATED SIGNALING P…	JAK3:1,WNT5A:1	0.957978
GO:0002456	GO:T CELL MEDIATED IMMUNITY	6	6	RFTN1:1,RSAD2:1,CTSC:1,HFE:1,IL12B:1,CEACAM1:1	0.000179107	0.0112754	0.0483753	GO:0002369 - GO:T CELL CYTOKINE PRODUCTION ,	RSAD2:1,HFE:1,IL12B:1	0.957978
GO:0030916	GO:OTIC VESICLE FORMATION	2	1	CEP290:2	2.41646e-05	0.00152124	0.0488962	GO:0034451 - GO:CENTRIOLAR SATELLITE , GO:0071600 - GO:OTIC VESICLE MORPHOGENESIS , GO:0048793 - GO:PRONEPHROS DEVELOPMENT , GO:0036038 - GO:MKS COMPLEX , GO:0071599 - GO:OTIC VESICLE DEVELOPMENT , GO:0035580 - GO:SPECIFIC GRANULE LUMEN , GO:0000930 - GO:GAMMA-TUBULIN COMPLEX , GO:0032391 - GO:PHOTORECEPTOR CONNECTING CILIUM , GO:0035869 - GO:CILIARY TRANSITION ZONE ,	FOPNL:1,CEP290:2,CCDC13:1,AOC1:1,BPI:1	0.957978
GO:0009650	GO:UV PROTECTION	2	2	ERCC2:1,XPA:1	2.44785e-05	0.001541	0.0500281	GO:0000717 - GO:NUCLEOTIDE-EXCISION REPAIR, DNA DUPLEX UNWINDING , GO:0000439 - GO:CORE TFIIH COMPLEX , GO:0006293 - GO:NUCLEOTIDE-EXCISION REPAIR, PREINCISION COMPLEX STABILIZATION , GO:0006295 - GO:NUCLEOTIDE-EXCISION REPAIR, DNA INCISION, 3'-TO LESION , GO:0019907 - GO:CYCLIN-DEPENDENT PROTEIN KINASE ACTIVATING KINASE HOLOENZYME COMPLEX , REACT:586 - REACT:FORMATION OF TC-NER PRE-INCISION COMP…	ERCC2:1,XPA:1,UVSSA:1,NBN:1,ASCC3:1	0.957978
GO:0046415	GO:URATE METABOLIC PROCESS	2	2	GCKR:1,SLC2A9:1	2.45873e-05	0.00154785	0.0504225	REACT:1505 - REACT:SLC TRANSPORTER DISORDERS , GO:0015143 - GO:URATE TRANSMEMBRANE TRANSPORTER ACTIVITY , GO:1901702 - GO:SALT TRANSMEMBRANE TRANSPORTER ACTIVITY , GO:0009750 - GO:RESPONSE TO FRUCTOSE , GO:0055090 - GO:ACYLGLYCEROL HOMEOSTASIS , GO:0070328 - GO:TRIGLYCERIDE HOMEOSTASIS , GO:0010677 - GO:NEGATIVE REGULATION OF CELLULAR CARBOHYDRATE METABOLIC PROCESS , GO:0045912 - GO:NEGATIVE REGU…	GCKR:1,SLC2A9:1	0.957978
GO:0014037	GO:SCHWANN CELL DIFFERENTIATION	5	4	LAMA2:2,CNTNAP1:1,MYOC:1,MPP5:1	0.00013672	0.00860699	0.0508207	GO:0022011 - GO:MYELINATION IN PERIPHERAL NERVOUS SYSTEM , GO:0032292 - GO:PERIPHERAL NERVOUS SYSTEM AXON ENSHEATHMENT , GO:0014044 - GO:SCHWANN CELL DEVELOPMENT , GO:0007422 - GO:PERIPHERAL NERVOUS SYSTEM DEVELOPMENT ,	CNTNAP1:1,MYOC:1,MPP5:1,LAMA2:2	0.957978
GO:0034331	GO:CELL JUNCTION MAINTENANCE	2	2	PKP2:1,PRTN3:1	2.51771e-05	0.00158499	0.0525808	GO:0045110 - GO:INTERMEDIATE FILAMENT BUNDLE ASSEMBLY , GO:0045217 - GO:CELL-CELL JUNCTION MAINTENANCE , GO:0072672 - GO:NEUTROPHIL EXTRAVASATION , GO:0016264 - GO:GAP JUNCTION ASSEMBLY , GO:0050765 - GO:NEGATIVE REGULATION OF PHAGOCYTOSIS , GO:0045294 - GO:ALPHA-CATENIN BINDING , GO:0043954 - GO:CELLULAR COMPONENT MAINTENANCE , GO:2000810 - GO:REGULATION OF BICELLULAR TIGHT JUNCTION ASSEMBLY , R…	PKP2:1,PRTN3:1	0.957978
GO:0038083	GO:PEPTIDYL-TYROSINE AUTOPHOSPHORYLATION	6	5	ZAP70:1,IQGAP1:1,KDR:2,JAK3:1,STYK1:1	0.000183537	0.0115543	0.0532176	NA	NA	0.957978
GO:0042635	GO:POSITIVE REGULATION OF HAIR CYCLE	2	2	WNT5A:1,TERT:1	2.58247e-05	0.00162576	0.0549877	GO:0042634 - GO:REGULATION OF HAIR CYCLE , GO:0032092 - GO:POSITIVE REGULATION OF PROTEIN BINDING ,	WNT5A:1,TERT:1,HFE:1,PKD1:1	0.957978
GO:0032224	GO:POSITIVE REGULATION OF SYNAPTIC TRANSMISSION, CHOLINERGIC	2	1	LAMA2:2	2.58326e-05	0.00162625	0.055017	GO:0032222 - GO:REGULATION OF SYNAPTIC TRANSMISSION, CHOLINERGIC , GO:0007271 - GO:SYNAPTIC TRANSMISSION, CHOLINERGIC , NCI:121 - NCI:ALPHA6 BETA4 INTEGRIN-LIGAND INTERACTIONS , REACT:928 - REACT:MET PROMOTES CELL MOTILITY , REACT:922 - REACT:MET ACTIVATES PTK2 SIGNALING , BIOC:9 - BIOC:AGR_PATHWAY , REACT:1091 - REACT:NON-INTEGRIN MEMBRANE-ECM INTERACTIONS , GO:0005605 - GO:BASAL LAMINA , REACT:…	LAMA2:2,CHRNE:1,LAMC2:1,DOCK7:1,DVL1:1,TRAPPC4:1,COL4A4:1,CD9:1,TTN:1,CACNA1D:1	0.957978
GO:0080008	GO:CUL4-RING E3 UBIQUITIN LIGASE COMPLEX	4	4	DCAF7:1,DTL:1,DCAF13:1,DCAF5:1	9.79391e-05	0.0061656	0.0559331	NA	NA	0.957978
GO:0001106	GO:RNA POLYMERASE II TRANSCRIPTION COREPRESSOR ACTIVITY	3	3	DNAJB1:1,N4BP2L2:1,TCERG1:1	5.91913e-05	0.00372629	0.0562207	GO:0001191 - GO:TRANSCRIPTIONAL REPRESSOR ACTIVITY, RNA POLYMERASE II TRANSCRIPTION FACTOR BINDING , GO:0001104 - GO:RNA POLYMERASE II TRANSCRIPTION COFACTOR ACTIVITY ,	DNAJB1:1,N4BP2L2:1,TCERG1:1,CNOT2:1,FOXH1:1	0.957978
GO:0030280	GO:STRUCTURAL CONSTITUENT OF EPIDERMIS	2	2	FLG:1,KRT36:1	2.61839e-05	0.00164836	0.0563389	NA	NA	0.957978
GO:0005251	GO:DELAYED RECTIFIER POTASSIUM CHANNEL ACTIVITY	2	2	KCNB2:1,KCNG1:1	2.62046e-05	0.00164967	0.0564171	REACT:1920 - REACT:VOLTAGE GATED POTASSIUM CHANNELS , GO:0005249 - GO:VOLTAGE-GATED POTASSIUM CHANNEL ACTIVITY , GO:1902259 - GO:REGULATION OF DELAYED RECTIFIER POTASSIUM CHANNEL ACTIVITY , GO:0032809 - GO:NEURONAL CELL BODY MEMBRANE , GO:0044298 - GO:CELL BODY MEMBRANE ,	KCNB2:1,KCNH8:1,KCNG1:1,KCNJ10:1	0.957978
GO:0032655	GO:REGULATION OF INTERLEUKIN-12 PRODUCTION	4	4	IRAK3:1,JAK3:1,IL12B:1,LGALS9:1	9.84874e-05	0.00620012	0.056856	GO:0032615 - GO:INTERLEUKIN-12 PRODUCTION , GO:2000515 - GO:NEGATIVE REGULATION OF CD4-POSITIVE, ALPHA-BETA T CELL ACTIVATION , GO:0002507 - GO:TOLERANCE INDUCTION , GO:0043367 - GO:CD4-POSITIVE, ALPHA-BETA T CELL DIFFERENTIATION , GO:0035710 - GO:CD4-POSITIVE, ALPHA-BETA T CELL ACTIVATION , GO:0043029 - GO:T CELL HOMEOSTASIS , REACT:830 - REACT:INTERLEUKIN-2 FAMILY SIGNALING ,	IRAK3:1,JAK3:1,IL12B:1,LGALS9:1,RSAD2:1	0.957978
GO:0033866	GO:NUCLEOSIDE BISPHOSPHATE BIOSYNTHETIC PROCESS	2	2	ACAT1:1,SLC26A2:1	2.64591e-05	0.00166569	0.0573822	GO:0034030 - GO:RIBONUCLEOSIDE BISPHOSPHATE BIOSYNTHETIC PROCESS , GO:0034033 - GO:PURINE NUCLEOSIDE BISPHOSPHATE BIOSYNTHETIC PROCESS , GO:0033865 - GO:NUCLEOSIDE BISPHOSPHATE METABOLIC PROCESS , GO:0033875 - GO:RIBONUCLEOSIDE BISPHOSPHATE METABOLIC PROCESS , GO:0034032 - GO:PURINE NUCLEOSIDE BISPHOSPHATE METABOLIC PROCESS , GO:0034036 - GO:PURINE RIBONUCLEOSIDE BISPHOSPHATE BIOSYNTHETIC PROCESS…	ACAT1:1,SLC26A2:1,SULT2A1:1	0.957978
GO:0035246	GO:PEPTIDYL-ARGININE N-METHYLATION	2	2	PRMT7:1,FBXO11:1	2.65253e-05	0.00166986	0.0576342	GO:0016273 - GO:ARGININE N-METHYLTRANSFERASE ACTIVITY , GO:0016274 - GO:PROTEIN-ARGININE N-METHYLTRANSFERASE ACTIVITY , GO:0018216 - GO:PEPTIDYL-ARGININE METHYLATION , GO:0018195 - GO:PEPTIDYL-ARGININE MODIFICATION , GO:0043985 - GO:HISTONE H4-R3 METHYLATION , GO:0019919 - GO:PEPTIDYL-ARGININE METHYLATION, TO ASYMMETRICAL-DIMETHYL ARGININE , GO:0035242 - GO:PROTEIN-ARGININE OMEGA-N ASYMMETRIC MET…	PRMT7:1,FBXO11:1,SETMAR:1	0.957978
GO:1902893	GO:REGULATION OF PRI-MIRNA TRANSCRIPTION FROM RNA POLYMERASE II PROMOTER	3	3	SMAD6:1,LILRB4:1,TERT:1	6.0209e-05	0.00379036	0.0585538	GO:0061614 - GO:PRI-MIRNA TRANSCRIPTION FROM RNA POLYMERASE II PROMOTER , GO:1902895 - GO:POSITIVE REGULATION OF PRI-MIRNA TRANSCRIPTION FROM RNA POLYMERASE II PROMOTER ,	SMAD6:1,LILRB4:1,TERT:1	0.957978
GO:2000059	GO:NEGATIVE REGULATION OF PROTEIN UBIQUITINATION INVOLVED IN UBIQUITIN-DEPENDENT PROTEIN CATABOLIC PROCESS	2	2	HFE:1,PDCL3:1	2.68541e-05	0.00169056	0.0588916	GO:0008479 - GO:QUEUINE TRNA-RIBOSYLTRANSFERASE ACTIVITY , GO:0043184 - GO:VASCULAR ENDOTHELIAL GROWTH FACTOR RECEPTOR 2 BINDING , GO:0005172 - GO:VASCULAR ENDOTHELIAL GROWTH FACTOR RECEPTOR BINDING , GO:1903363 - GO:NEGATIVE REGULATION OF CELLULAR PROTEIN CATABOLIC PROCESS , GO:1903051 - GO:NEGATIVE REGULATION OF PROTEOLYSIS INVOLVED IN CELLULAR PROTEIN CATABOLIC PROCESS , GO:0044183 - GO:PROTEI…	PDCL3:1,ATP13A2:1,HFE:1	0.957978
KEGG:HSA04614	KEGG:RENIN-ANGIOTENSIN SYSTEM	3	3	NLN:1,CPA3:1,ANPEP:1	6.04428e-05	0.00380508	0.0590963	REACT:943 - REACT:METABOLISM OF ANGIOTENSINOGEN TO ANGIOTENSINS , GO:0008235 - GO:METALLOEXOPEPTIDASE ACTIVITY , REACT:1194 - REACT:PEPTIDE HORMONE METABOLISM ,	CPA3:1,ANPEP:1,CPA5:1,SLC30A6:1	0.957978
GO:0006013	GO:MANNOSE METABOLIC PROCESS	2	2	MAN2C1:1,MAN2A1:1	2.69372e-05	0.00169579	0.0592108	GO:0004559 - GO:ALPHA-MANNOSIDASE ACTIVITY , GO:0015923 - GO:MANNOSIDASE ACTIVITY , GO:0006517 - GO:PROTEIN DEGLYCOSYLATION , GO:0005797 - GO:GOLGI MEDIAL CISTERNA , REACT:1370 - REACT:REACTIONS SPECIFIC TO THE COMPLEX N-GLYCAN SYNTHESIS PATHWAY , GO:0009313 - GO:OLIGOSACCHARIDE CATABOLIC PROCESS , GO:0015924 - GO:MANNOSYL-OLIGOSACCHARIDE MANNOSIDASE ACTIVITY , KEGG:HSA00511 - KEGG:OTHER GLYCAN D…	MAN2C1:1,MAN2A1:1,UGGT1:1	0.957978
GO:0070412	GO:R-SMAD BINDING	3	3	SMAD6:1,ZC3H3:1,FOXH1:1	6.05152e-05	0.00380964	0.0592646	GO:0070410 - GO:CO-SMAD BINDING , GO:0032924 - GO:ACTIVIN RECEPTOR SIGNALING PATHWAY , GO:0046332 - GO:SMAD BINDING ,	SMAD6:1,FOXH1:1,ZC3H3:1	0.957978
GO:0035814	GO:NEGATIVE REGULATION OF RENAL SODIUM EXCRETION	1	1	COMT:1	4.21311e-06	0.00026523	0.0594365	GO:0042053 - GO:REGULATION OF DOPAMINE METABOLIC PROCESS , GO:0042069 - GO:REGULATION OF CATECHOLAMINE METABOLIC PROCESS , GO:0008171 - GO:O-METHYLTRANSFERASE ACTIVITY , GO:0051176 - GO:POSITIVE REGULATION OF SULFUR METABOLIC PROCESS , GO:0051930 - GO:REGULATION OF SENSORY PERCEPTION OF PAIN , GO:0051931 - GO:REGULATION OF SENSORY PERCEPTION , GO:0042420 - GO:DOPAMINE CATABOLIC PROCESS , GO:00196…	COMT:1,DRD4:1,TARBP1:1,SLC9A1:1,IL12B:1,ADH5:1,MRI1:1,SLC6A2:1,CYP11B1:1,PSMD8:1	0.957978
REACT:893	REACT:LIPID PARTICLE ORGANIZATION	1	1	FITM1:1	4.23161e-06	0.000266394	0.0596896	GO:0010890 - GO:POSITIVE REGULATION OF SEQUESTERING OF TRIGLYCERIDE , GO:0010889 - GO:REGULATION OF SEQUESTERING OF TRIGLYCERIDE , GO:0030730 - GO:SEQUESTERING OF TRIGLYCERIDE , GO:0034389 - GO:LIPID PARTICLE ORGANIZATION , GO:0010884 - GO:POSITIVE REGULATION OF LIPID STORAGE , GO:0010883 - GO:REGULATION OF LIPID STORAGE , GO:0019915 - GO:LIPID STORAGE , GO:1905954 - GO:POSITIVE REGULATION OF LIP…	FITM1:1	0.957978
GO:0032027	GO:MYOSIN LIGHT CHAIN BINDING	2	2	MYO19:1,MYOC:1	2.74032e-05	0.00172512	0.0610119	GO:0045162 - GO:CLUSTERING OF VOLTAGE-GATED SODIUM CHANNELS , GO:0017022 - GO:MYOSIN BINDING , GO:0035024 - GO:NEGATIVE REGULATION OF RHO PROTEIN SIGNAL TRANSDUCTION , GO:0043501 - GO:SKELETAL MUSCLE ADAPTATION , GO:0001968 - GO:FIBRONECTIN BINDING , GO:0033268 - GO:NODE OF RANVIER ,	MYOC:1,MYO19:1,ARFGEF2:1	0.957978
GO:0016782	GO:TRANSFERASE ACTIVITY, TRANSFERRING SULFUR-CONTAINING GROUPS	4	4	GAL3ST3:1,MBIP:1,NDST3:1,SULT2A1:1	0.000100906	0.00635235	0.0610236	GO:0008146 - GO:SULFOTRANSFERASE ACTIVITY , GO:0030166 - GO:PROTEOGLYCAN BIOSYNTHETIC PROCESS , GO:0006029 - GO:PROTEOGLYCAN METABOLIC PROCESS ,	GAL3ST3:1,NDST3:1,SULT2A1:1	0.957978
GO:0071340	GO:SKELETAL MUSCLE ACETYLCHOLINE-GATED CHANNEL CLUSTERING	2	2	DVL1:1,FZD9:1	2.77265e-05	0.00174548	0.0622727	GO:0001941 - GO:POSTSYNAPTIC MEMBRANE ORGANIZATION , GO:0007528 - GO:NEUROMUSCULAR JUNCTION DEVELOPMENT , GO:0043113 - GO:RECEPTOR CLUSTERING ,	DVL1:1,FZD9:1,UNC13B:1	0.957978
GO:0061702	GO:INFLAMMASOME COMPLEX	2	2	CASP4:1,NLRP1:1	2.77578e-05	0.00174745	0.0623954	GO:0072559 - GO:NLRP3 INFLAMMASOME COMPLEX , GO:1903265 - GO:POSITIVE REGULATION OF TUMOR NECROSIS FACTOR-MEDIATED SIGNALING PATHWAY , GO:0008656 - GO:CYSTEINE-TYPE ENDOPEPTIDASE ACTIVATOR ACTIVITY INVOLVED IN APOPTOTIC PROCESS , NCI:10 - NCI:CELLULAR ROLES OF ANTHRAX TOXIN , GO:0097153 - GO:CYSTEINE-TYPE ENDOPEPTIDASE ACTIVITY INVOLVED IN APOPTOTIC PROCESS , REACT:774 - REACT:INFLAMMASOMES , REA…	CASP4:1,NLRP1:1	0.957978
GO:0031954	GO:POSITIVE REGULATION OF PROTEIN AUTOPHOSPHORYLATION	3	3	IQGAP1:1,NBN:1,TNKS1BP1:1	6.19345e-05	0.00389899	0.0626123	GO:0031952 - GO:REGULATION OF PROTEIN AUTOPHOSPHORYLATION ,	IQGAP1:1,NBN:1,TNKS1BP1:1	0.957978
GO:0035090	GO:MAINTENANCE OF APICAL/BASAL CELL POLARITY	2	2	ANK1:1,WNT11:1	2.78955e-05	0.00175612	0.0629353	GO:0045199 - GO:MAINTENANCE OF EPITHELIAL CELL APICAL/BASAL POLARITY , GO:0030011 - GO:MAINTENANCE OF CELL POLARITY , GO:0008093 - GO:CYTOSKELETAL ADAPTOR ACTIVITY , REACT:214 - REACT:CHL1 INTERACTIONS , REACT:1099 - REACT:NRCAM INTERACTIONS , GO:0014731 - GO:SPECTRIN-ASSOCIATED CYTOSKELETON , REACT:809 - REACT:INTERACTION BETWEEN L1 AND ANKYRINS ,	ANK1:1,WNT11:1,SLC9A1:1	0.957978
GO:0050700	GO:CARD DOMAIN BINDING	2	2	CASP4:1,CARD14:1	2.80552e-05	0.00176617	0.0635634	GO:0007250 - GO:ACTIVATION OF NF-KAPPAB-INDUCING KINASE ACTIVITY , GO:1901224 - GO:POSITIVE REGULATION OF NIK/NF-KAPPAB SIGNALING , GO:1901222 - GO:REGULATION OF NIK/NF-KAPPAB SIGNALING ,	CARD14:1	0.957978
GO:0031386	GO:PROTEIN TAG	1	1	NFATC2IP:1	4.58697e-06	0.000288766	0.0645377	NA	NA	0.957978
GO:0071257	GO:CELLULAR RESPONSE TO ELECTRICAL STIMULUS	2	2	SLC9A1:1,NSMF:1	2.86238e-05	0.00180197	0.0658177	GO:0048306 - GO:CALCIUM-DEPENDENT PROTEIN BINDING , GO:0051602 - GO:RESPONSE TO ELECTRICAL STIMULUS , GO:0071371 - GO:CELLULAR RESPONSE TO GONADOTROPIN STIMULUS , GO:0005719 - GO:NUCLEAR EUCHROMATIN , GO:0097440 - GO:APICAL DENDRITE , GO:0034698 - GO:RESPONSE TO GONADOTROPIN , GO:0000791 - GO:EUCHROMATIN , GO:2001224 - GO:POSITIVE REGULATION OF NEURON MIGRATION ,	SLC9A1:1,NSMF:1,ANXA7:1	0.957978
GO:0090484	GO:DRUG TRANSPORTER ACTIVITY	3	3	SLC22A18:1,SLC18A1:1,SLC44A4:1	6.3517e-05	0.00399861	0.0664463	GO:0015893 - GO:DRUG TRANSPORT , GO:0015238 - GO:DRUG TRANSMEMBRANE TRANSPORTER ACTIVITY , GO:0006855 - GO:DRUG TRANSMEMBRANE TRANSPORT , GO:0015695 - GO:ORGANIC CATION TRANSPORT ,	SLC22A18:1,NR1I2:1,SLC18A1:1,SLC44A4:1	0.957978
REACT:264	REACT:CELL-CELL JUNCTION ORGANIZATION	5	4	CDH4:1,CLDN9:2,CDH18:1,MPP5:1	0.00014795	0.00931399	0.0664597	REACT:260 - REACT:CELL JUNCTION ORGANIZATION ,	CDH4:1,LAMC2:1,CLDN9:2,CDH18:1,PLEC:1,MPP5:1	0.957978
GO:0002323	GO:NATURAL KILLER CELL ACTIVATION INVOLVED IN IMMUNE RESPONSE	2	2	VAMP7:1,IL12B:1	2.91045e-05	0.00183223	0.0677442	GO:0002278 - GO:EOSINOPHIL ACTIVATION INVOLVED IN IMMUNE RESPONSE , GO:0002447 - GO:EOSINOPHIL MEDIATED IMMUNITY , GO:0043308 - GO:EOSINOPHIL DEGRANULATION , GO:0043307 - GO:EOSINOPHIL ACTIVATION , GO:0030101 - GO:NATURAL KILLER CELL ACTIVATION , GO:0034196 - GO:ACYLGLYCEROL TRANSPORT , GO:0034197 - GO:TRIGLYCERIDE TRANSPORT , GO:0002349 - GO:HISTAMINE PRODUCTION INVOLVED IN INFLAMMATORY RESPONSE…	VAMP7:1,NCR1:1,IL12B:1,PRDM1:1,RSAD2:1	0.957978
GO:0034776	GO:RESPONSE TO HISTAMINE	2	2	AOC1:1,DRD4:1	2.92975e-05	0.00184438	0.0685227	GO:0001591 - GO:DOPAMINE NEUROTRANSMITTER RECEPTOR ACTIVITY, COUPLED VIA GI/GO , GO:0004952 - GO:DOPAMINE NEUROTRANSMITTER RECEPTOR ACTIVITY , GO:0051584 - GO:REGULATION OF DOPAMINE UPTAKE INVOLVED IN SYNAPTIC TRANSMISSION , GO:0051940 - GO:REGULATION OF CATECHOLAMINE UPTAKE INVOLVED IN SYNAPTIC TRANSMISSION , GO:0032415 - GO:REGULATION OF SODIUM:PROTON ANTIPORTER ACTIVITY , GO:0032226 - GO:POSIT…	DRD4:1,AOC1:1	0.957978
GO:0005981	GO:REGULATION OF GLYCOGEN CATABOLIC PROCESS	1	1	PPP1R3B:1	4.96487e-06	0.000312556	0.069666	GO:0043471 - GO:REGULATION OF CELLULAR CARBOHYDRATE CATABOLIC PROCESS , GO:0000164 - GO:PROTEIN PHOSPHATASE TYPE 1 COMPLEX , GO:0070873 - GO:REGULATION OF GLYCOGEN METABOLIC PROCESS , GO:0032881 - GO:REGULATION OF POLYSACCHARIDE METABOLIC PROCESS , GO:0044275 - GO:CELLULAR CARBOHYDRATE CATABOLIC PROCESS , GO:0005979 - GO:REGULATION OF GLYCOGEN BIOSYNTHETIC PROCESS , GO:0010962 - GO:REGULATION OF …	PPP1R3B:1,GCGR:1,ENOSF1:1,PHACTR4:1,NDST3:1	0.957978
GO:0034618	GO:ARGININE BINDING	2	2	NAGS:1,NOS2:1	2.96708e-05	0.00186788	0.0700372	GO:0002227 - GO:INNATE IMMUNE RESPONSE IN MUCOSA , GO:0051712 - GO:POSITIVE REGULATION OF KILLING OF CELLS OF OTHER ORGANISM , GO:0051709 - GO:REGULATION OF KILLING OF CELLS OF OTHER ORGANISM , GO:0006525 - GO:ARGININE METABOLIC PROCESS , GO:0031284 - GO:POSITIVE REGULATION OF GUANYLATE CYCLASE ACTIVITY , KEGG:HSA00220 - KEGG:ARGININE BIOSYNTHESIS , GO:0031282 - GO:REGULATION OF GUANYLATE CYCLASE…	NOS2:1,NAGS:1,GRIN3B:1,FPGS:1	0.957978
GO:0033006	GO:REGULATION OF MAST CELL ACTIVATION INVOLVED IN IMMUNE RESPONSE	3	3	VAMP7:1,STYK1:1,LGALS9:1	6.54782e-05	0.00412208	0.0713433	GO:0043304 - GO:REGULATION OF MAST CELL DEGRANULATION , GO:0033003 - GO:REGULATION OF MAST CELL ACTIVATION , GO:0032418 - GO:LYSOSOME LOCALIZATION , GO:0002886 - GO:REGULATION OF MYELOID LEUKOCYTE MEDIATED IMMUNITY , GO:0002279 - GO:MAST CELL ACTIVATION INVOLVED IN IMMUNE RESPONSE , GO:0043303 - GO:MAST CELL DEGRANULATION , GO:0002448 - GO:MAST CELL MEDIATED IMMUNITY , GO:0045576 - GO:MAST CELL A…	VAMP7:1,STYK1:1,LGALS9:1,MAP6D1:1	0.957978
GO:0004715	GO:NON-MEMBRANE SPANNING PROTEIN TYROSINE KINASE ACTIVITY	5	5	ZAP70:1,MELK:1,JAK3:1,STK16:1,STYK1:1	0.000151624	0.00954526	0.0720975	NA	NA	0.957978
REACT:90	REACT:ACTIVATION OF THE PHOTOTRANSDUCTION CASCADE	2	2	SLC24A1:1,PDE6A:1	3.0199e-05	0.00190113	0.0721985	NCI:186 - NCI:VISUAL SIGNAL TRANSDUCTION: RODS , KEGG:HSA04744 - KEGG:PHOTOTRANSDUCTION , GO:0009642 - GO:RESPONSE TO LIGHT INTENSITY , REACT:1635 - REACT:SODIUM/CALCIUM EXCHANGERS , REACT:1782 - REACT:THE PHOTOTRANSDUCTION CASCADE , GO:0015368 - GO:CALCIUM:CATION ANTIPORTER ACTIVITY , GO:0030955 - GO:POTASSIUM ION BINDING , GO:0022400 - GO:REGULATION OF RHODOPSIN MEDIATED SIGNALING PATHWAY , GO:…	SLC24A1:1,PDE6A:1	0.957978
GO:0034361	GO:VERY-LOW-DENSITY LIPOPROTEIN PARTICLE	2	2	APOBR:1,APOO:1	3.02697e-05	0.00190558	0.0724896	GO:0034385 - GO:TRIGLYCERIDE-RICH PLASMA LIPOPROTEIN PARTICLE , GO:0034362 - GO:LOW-DENSITY LIPOPROTEIN PARTICLE , GO:0061617 - GO:MICOS COMPLEX , REACT:1901 - REACT:VLDL CLEARANCE , GO:0034447 - GO:VERY-LOW-DENSITY LIPOPROTEIN PARTICLE CLEARANCE , GO:0042627 - GO:CHYLOMICRON , GO:0034358 - GO:PLASMA LIPOPROTEIN PARTICLE , GO:1990777 - GO:LIPOPROTEIN PARTICLE , GO:0032994 - GO:PROTEIN-LIPID COMPL…	APOBR:1,APOO:1	0.957978
GO:0003151	GO:OUTFLOW TRACT MORPHOGENESIS	6	6	FZD1:1,WNT5A:1,SMAD6:1,FOXH1:1,WNT11:1,ATF2:1	0.000199233	0.0125424	0.0726723	GO:0003281 - GO:VENTRICULAR SEPTUM DEVELOPMENT , GO:0003279 - GO:CARDIAC SEPTUM DEVELOPMENT ,	FZD1:1,WNT5A:1,SMAD6:1,PRDM1:1,WNT11:1	0.957978
KEGG:HSA00380	KEGG:TRYPTOPHAN METABOLISM	4	4	AOC1:1,TPH1:1,ALDH9A1:1,ACAT1:1	0.000107277	0.00675342	0.0727532	KEGG:HSA00340 - KEGG:HISTIDINE METABOLISM , REACT:196 - REACT:BRANCHED-CHAIN AMINO ACID CATABOLISM , KEGG:HSA00620 - KEGG:PYRUVATE METABOLISM , KEGG:HSA00280 - KEGG:VALINE, LEUCINE AND ISOLEUCINE DEGRADATION ,	AOC1:1,ALDH9A1:1,ACAT1:1	0.957978
GO:0090331	GO:NEGATIVE REGULATION OF PLATELET AGGREGATION	2	2	CD9:1,CEACAM1:1	3.05222e-05	0.00192147	0.0735317	GO:0034111 - GO:NEGATIVE REGULATION OF HOMOTYPIC CELL-CELL ADHESION , GO:0010544 - GO:NEGATIVE REGULATION OF PLATELET ACTIVATION , GO:0090330 - GO:REGULATION OF PLATELET AGGREGATION , GO:0034110 - GO:REGULATION OF HOMOTYPIC CELL-CELL ADHESION , GO:0010543 - GO:REGULATION OF PLATELET ACTIVATION , GO:0034109 - GO:HOMOTYPIC CELL-CELL ADHESION , GO:0031623 - GO:RECEPTOR INTERNALIZATION , GO:0061045 -…	CD9:1,CEACAM1:1,PKP2:1,DSP:1,DNM1:1,TBC1D5:1,EPPK1:1	0.957978
GO:0033131	GO:REGULATION OF GLUCOKINASE ACTIVITY	2	2	RANBP2:1,GCKR:1	3.08492e-05	0.00194206	0.0748887	GO:1903299 - GO:REGULATION OF HEXOKINASE ACTIVITY , REACT:1395 - REACT:REGULATION OF GLUCOKINASE BY GLUCOKINASE REGULATORY PROTEIN , GO:1903301 - GO:POSITIVE REGULATION OF HEXOKINASE ACTIVITY , NCI:176 - NCI:SUMOYLATION BY RANBP2 REGULATES TRANSCRIPTIONAL REPRESSION , REACT:688 - REACT:GLYCOLYSIS , GO:0046602 - GO:REGULATION OF MITOTIC CENTROSOME SEPARATION , GO:0019789 - GO:SUMO TRANSFERASE ACTI…	RANBP2:1,GCKR:1,NUP93:1,NUP88:1	0.957978
GO:0071157	GO:NEGATIVE REGULATION OF CELL CYCLE ARREST	2	2	SETMAR:1,FZD9:1	3.09986e-05	0.00195147	0.0755113	GO:0015074 - GO:DNA INTEGRATION , GO:0000014 - GO:SINGLE-STRANDED DNA ENDODEOXYRIBONUCLEASE ACTIVITY , GO:2000371 - GO:REGULATION OF DNA TOPOISOMERASE (ATP-HYDROLYZING) ACTIVITY , GO:2000373 - GO:POSITIVE REGULATION OF DNA TOPOISOMERASE (ATP-HYDROLYZING) ACTIVITY , GO:0010911 - GO:REGULATION OF ISOMERASE ACTIVITY , GO:0010912 - GO:POSITIVE REGULATION OF ISOMERASE ACTIVITY , GO:2001032 - GO:REGULA…	SETMAR:1	0.957978
GO:0098574	GO:CYTOPLASMIC SIDE OF LYSOSOMAL MEMBRANE	1	1	CDIP1:1	5.49248e-06	0.00034577	0.0767791	GO:0042771 - GO:INTRINSIC APOPTOTIC SIGNALING PATHWAY IN RESPONSE TO DNA DAMAGE BY P53 CLASS MEDIATOR , GO:0072332 - GO:INTRINSIC APOPTOTIC SIGNALING PATHWAY BY P53 CLASS MEDIATOR ,	BRCA2:1,CDIP1:1	0.957978
KEGG:HSA00330	KEGG:ARGININE AND PROLINE METABOLISM	4	4	AOC1:1,L3HYPDH:1,ALDH9A1:1,NOS2:1	0.000109502	0.00689351	0.077102	NA	NA	0.957978
GO:0051964	GO:NEGATIVE REGULATION OF SYNAPSE ASSEMBLY	2	2	SLIT1:1,WNT5A:1	3.208e-05	0.00201955	0.080067	GO:0048853 - GO:FOREBRAIN MORPHOGENESIS , GO:0050919 - GO:NEGATIVE CHEMOTAXIS , GO:0048854 - GO:BRAIN MORPHOGENESIS , GO:0051963 - GO:REGULATION OF SYNAPSE ASSEMBLY , GO:0048846 - GO:AXON EXTENSION INVOLVED IN AXON GUIDANCE , GO:1902284 - GO:NEURON PROJECTION EXTENSION INVOLVED IN NEURON PROJECTION GUIDANCE , REACT:1426 - REACT:REGULATION OF COMMISSURAL AXON PATHFINDING BY SLIT AND ROBO , GO:0031…	SLIT1:1,WNT5A:1,SEMA4B:1,SLITRK6:1,SYNDIG1:1	0.957978
GO:0040016	GO:EMBRYONIC CLEAVAGE	2	2	ERCC2:1,DPPA3:1	3.21613e-05	0.00202467	0.0804129	GO:0043045 - GO:DNA METHYLATION INVOLVED IN EMBRYO DEVELOPMENT , GO:1901538 - GO:CHANGES TO DNA METHYLATION INVOLVED IN EMBRYO DEVELOPMENT , GO:0001939 - GO:FEMALE PRONUCLEUS , GO:0080111 - GO:DNA DEMETHYLATION , GO:0045120 - GO:PRONUCLEUS , GO:0044030 - GO:REGULATION OF DNA METHYLATION , GO:0035064 - GO:METHYLATED HISTONE BINDING , GO:0140034 - GO:METHYLATION-DEPENDENT PROTEIN BINDING , GO:00709…	DPPA3:1	0.957978
GO:0005351	GO:SUGAR:PROTON SYMPORTER ACTIVITY	2	2	SLC45A4:1,SLC2A9:1	3.24611e-05	0.00204354	0.0816925	GO:0005402 - GO:CATION:SUGAR SYMPORTER ACTIVITY , GO:0015295 - GO:SOLUTE:PROTON SYMPORTER ACTIVITY ,	SLC45A4:1,SLC2A9:1	0.957978
REACT:1987	REACT:TRNA PROCESSING IN THE NUCLEUS	6	6	RANBP2:1,NUP93:1,POP1:1,ZBTB8OS:1,POP4:1,NUP88:1	0.000206436	0.0129959	0.0828033	REACT:1030 - REACT:NEP/NS2 INTERACTS WITH THE CELLULAR EXPORT MACHINERY , REACT:1922 - REACT:VPR-MEDIATED NUCLEAR IMPORT OF PICS , REACT:534 - REACT:EXPORT OF VIRAL RIBONUCLEOPROTEINS FROM NUCLEUS , REACT:1854 - REACT:TRANSPORT OF RIBONUCLEOPROTEINS INTO THE HOST NUCLEUS , REACT:813 - REACT:INTERACTIONS OF VPR WITH HOST CELLULAR PROTEINS , REACT:1105 - REACT:NUCLEAR IMPORT OF REV PROTEIN , REACT:…	RANBP2:1,NUP93:1,NUP88:1	0.957978
GO:0006672	GO:CERAMIDE METABOLIC PROCESS	5	5	CERS4:1,ORMDL1:1,ASAH1:1,SMPD4:1,SMPD1:1	0.000159172	0.0100204	0.0844766	REACT:1640 - REACT:SPHINGOLIPID METABOLISM ,	CERS4:1,ORMDL1:1,ASAH1:1,SMPD4:1,SMPD1:1	0.957978
GO:0043966	GO:HISTONE H3 ACETYLATION	5	5	JADE3:1,BRCA2:1,TAF6L:1,MBIP:1,TRIM16:1	0.000159905	0.0100666	0.0857343	GO:0043967 - GO:HISTONE H4 ACETYLATION , GO:0031248 - GO:PROTEIN ACETYLTRANSFERASE COMPLEX , GO:1902493 - GO:ACETYLTRANSFERASE COMPLEX , GO:0000123 - GO:HISTONE ACETYLTRANSFERASE COMPLEX ,	JADE3:1,BRCA2:1,HAT1:1,TRIM16:1,TAF6L:1,MBIP:1,NAA11:1	0.957978
GO:0031849	GO:OLFACTORY RECEPTOR BINDING	1	1	RTP2:1	6.23133e-06	0.000392284	0.0866492	GO:0050912 - GO:DETECTION OF CHEMICAL STIMULUS INVOLVED IN SENSORY PERCEPTION OF TASTE , GO:0050913 - GO:SENSORY PERCEPTION OF BITTER TASTE , GO:0001580 - GO:DETECTION OF CHEMICAL STIMULUS INVOLVED IN SENSORY PERCEPTION OF BITTER TASTE ,	RTP2:1,TAS1R1:1,CALHM1:1	0.957978
GO:0016409	GO:PALMITOYLTRANSFERASE ACTIVITY	3	3	ZDHHC19:1,HHAT:1,ZDHHC11:1	7.13715e-05	0.00449308	0.0869893	GO:0019706 - GO:PROTEIN-CYSTEINE S-PALMITOYLTRANSFERASE ACTIVITY , GO:0019707 - GO:PROTEIN-CYSTEINE S-ACYLTRANSFERASE ACTIVITY , GO:0016417 - GO:S-ACYLTRANSFERASE ACTIVITY ,	ZDHHC19:1,ZDHHC11:1	0.957978
GO:0004957	GO:PROSTAGLANDIN E RECEPTOR ACTIVITY	1	1	PTGER2:1	6.27125e-06	0.000394796	0.0871794	REACT:1270 - REACT:PROSTANOID LIGAND RECEPTORS , GO:0004955 - GO:PROSTAGLANDIN RECEPTOR ACTIVITY , REACT:511 - REACT:EICOSANOID LIGAND-BINDING RECEPTORS , GO:0004954 - GO:PROSTANOID RECEPTOR ACTIVITY , GO:0004953 - GO:ICOSANOID RECEPTOR ACTIVITY , GO:0032570 - GO:RESPONSE TO PROGESTERONE , GO:0071380 - GO:CELLULAR RESPONSE TO PROSTAGLANDIN E STIMULUS , GO:0034695 - GO:RESPONSE TO PROSTAGLANDIN E …	PTGER2:1,CATSPERD:1,ADCY7:1,CACNA1D:1,FOXO1:1	0.957978
GO:0016505	GO:PEPTIDASE ACTIVATOR ACTIVITY INVOLVED IN APOPTOTIC PROCESS	2	2	CTSC:1,NLRP1:1	3.37354e-05	0.00212376	0.0872002	GO:0016504 - GO:PEPTIDASE ACTIVATOR ACTIVITY , GO:0031404 - GO:CHLORIDE ION BINDING , REACT:246 - REACT:CARGO CONCENTRATION IN THE ER , GO:0033116 - GO:ENDOPLASMIC RETICULUM-GOLGI INTERMEDIATE COMPARTMENT MEMBRANE , GO:0030134 - GO:COPII-COATED ER TO GOLGI TRANSPORT VESICLE ,	CTSC:1,TANK:1,NLRP1:1	0.957978
GO:0043330	GO:RESPONSE TO EXOGENOUS DSRNA	3	3	RFTN1:1,IRAK3:1,MB21D1:1	7.16872e-05	0.00451295	0.0878654	GO:0043331 - GO:RESPONSE TO DSRNA ,	RFTN1:1,IRAK3:1,MB21D1:1,TERT:1	0.957978
REACT:1735	REACT:TP53 REGULATES TRANSCRIPTION OF CELL CYCLE GENES	4	4	RBL2:1,CNOT2:1,TNKS1BP1:1,TFDP2:1	0.00011511	0.0072466	0.0886254	GO:0072413 - GO:SIGNAL TRANSDUCTION INVOLVED IN MITOTIC CELL CYCLE CHECKPOINT , GO:1902402 - GO:SIGNAL TRANSDUCTION INVOLVED IN MITOTIC DNA DAMAGE CHECKPOINT , GO:1902403 - GO:SIGNAL TRANSDUCTION INVOLVED IN MITOTIC DNA INTEGRITY CHECKPOINT , GO:0072401 - GO:SIGNAL TRANSDUCTION INVOLVED IN DNA INTEGRITY CHECKPOINT , GO:0072422 - GO:SIGNAL TRANSDUCTION INVOLVED IN DNA DAMAGE CHECKPOINT , GO:007239…	RBL2:1,CNOT2:1,RINT1:1,TNKS1BP1:1,TFDP2:1	0.957978
REACT:350	REACT:CYTOSOLIC SULFONATION OF SMALL MOLECULES	2	2	SULT2A1:1,SLC26A2:1	3.41448e-05	0.00214953	0.088993	GO:0034035 - GO:PURINE RIBONUCLEOSIDE BISPHOSPHATE METABOLIC PROCESS , GO:0050427 - GO:3'-PHOSPHOADENOSINE 5'-PHOSPHOSULFATE METABOLIC PROCESS , GO:0004062 - GO:ARYL SULFOTRANSFERASE ACTIVITY , GO:0006068 - GO:ETHANOL CATABOLIC PROCESS , GO:0034310 - GO:PRIMARY ALCOHOL CATABOLIC PROCESS , GO:0051923 - GO:SULFATION , GO:0006706 - GO:STEROID CATABOLIC PROCESS , GO:0008206 - GO:BILE ACID METABOLIC P…	SULT2A1:1,SLC26A2:1	0.957978
GO:0006071	GO:GLYCEROL METABOLIC PROCESS	2	2	MOGAT1:1,COQ2:1	3.44456e-05	0.00216847	0.0903174	GO:0019400 - GO:ALDITOL METABOLIC PROCESS , GO:0004144 - GO:DIACYLGLYCEROL O-ACYLTRANSFERASE ACTIVITY , GO:0003846 - GO:2-ACYLGLYCEROL O-ACYLTRANSFERASE ACTIVITY , REACT:1881 - REACT:UBIQUINOL BIOSYNTHESIS , KEGG:HSA00130 - KEGG:UBIQUINONE AND OTHER TERPENOID-QUINONE BIOSYNTHESIS , GO:0004659 - GO:PRENYLTRANSFERASE ACTIVITY , GO:0006744 - GO:UBIQUINONE BIOSYNTHETIC PROCESS , GO:1901663 - GO:QUINO…	MOGAT1:1,COQ2:1	0.957978
GO:0007340	GO:ACROSOME REACTION	3	2	PKDREJ:2,CACNA1H:1	7.26099e-05	0.00457104	0.0904473	NA	NA	0.957978
REACT:1243	REACT:POTASSIUM CHANNELS	5	5	KCNB2:1,KCNH8:1,KCNJ10:1,KCNG1:1,ABCC9:1	0.000162826	0.0102504	0.0908466	NA	NA	0.957978
GO:0006067	GO:ETHANOL METABOLIC PROCESS	2	2	SULT2A1:1,ADH5:1	3.47033e-05	0.00218469	0.0914563	GO:0004022 - GO:ALCOHOL DEHYDROGENASE (NAD) ACTIVITY , KEGG:HSA00980 - KEGG:METABOLISM OF XENOBIOTICS BY CYTOCHROME P450 , GO:0046185 - GO:ALDEHYDE CATABOLIC PROCESS , GO:0006069 - GO:ETHANOL OXIDATION , REACT:530 - REACT:ETHANOL OXIDATION , KEGG:HSA05204 - KEGG:CHEMICAL CARCINOGENESIS , GO:0051409 - GO:RESPONSE TO NITROSATIVE STRESS , GO:0005504 - GO:FATTY ACID BINDING , GO:0034308 - GO:PRIMARY …	ADH5:1,CYP2A13:1,SULT2A1:1	0.957978
REACT:1260	REACT:PROCESSING OF SMDT1	2	2	PMPCB:1,SPG7:1	3.47538e-05	0.00218787	0.0916802	REACT:988 - REACT:MITOCHONDRIAL CALCIUM ION TRANSPORT , GO:0006122 - GO:MITOCHONDRIAL ELECTRON TRANSPORT, UBIQUINOL TO CYTOCHROME C , GO:0005750 - GO:MITOCHONDRIAL RESPIRATORY CHAIN COMPLEX III , GO:0045275 - GO:RESPIRATORY CHAIN COMPLEX III , GO:0006851 - GO:MITOCHONDRIAL CALCIUM ION TRANSMEMBRANE TRANSPORT , GO:0070069 - GO:CYTOCHROME COMPLEX , GO:0046930 - GO:PORE COMPLEX , GO:0098803 - GO:RES…	PMPCB:1,SPG7:1	0.957978
BIOC:54	BIOC:DC_PATHWAY	2	2	IL12B:1,ANPEP:1	3.48395e-05	0.00219326	0.0920599	BIOC:201 - BIOC:SARS_PATHWAY , GO:0070006 - GO:METALLOAMINOPEPTIDASE ACTIVITY , KEGG:HSA00480 - KEGG:GLUTATHIONE METABOLISM , GO:0043171 - GO:PEPTIDE CATABOLIC PROCESS ,	ANPEP:1	0.957978
GO:0042133	GO:NEUROTRANSMITTER METABOLIC PROCESS	3	3	COMT:1,SLC44A4:1,ALDH9A1:1	7.39357e-05	0.0046545	0.0942122	GO:0042136 - GO:NEUROTRANSMITTER BIOSYNTHETIC PROCESS ,	SLC44A4:1,ALDH9A1:1	0.957978
GO:0050860	GO:NEGATIVE REGULATION OF T CELL RECEPTOR SIGNALING PATHWAY	2	2	LILRB4:1,CEACAM1:1	3.54207e-05	0.00222985	0.0946492	GO:0050858 - GO:NEGATIVE REGULATION OF ANTIGEN RECEPTOR-MEDIATED SIGNALING PATHWAY , GO:0050856 - GO:REGULATION OF T CELL RECEPTOR SIGNALING PATHWAY , GO:0045638 - GO:NEGATIVE REGULATION OF MYELOID CELL DIFFERENTIATION , GO:0002762 - GO:NEGATIVE REGULATION OF MYELOID LEUKOCYTE DIFFERENTIATION , GO:1902106 - GO:NEGATIVE REGULATION OF LEUKOCYTE DIFFERENTIATION , GO:0050854 - GO:REGULATION OF ANTIGE…	LILRB4:1,CEACAM1:1,HIST1H4B:1,JAK3:1	0.957978
GO:0004497	GO:MONOOXYGENASE ACTIVITY	6	6	CYP2A13:1,CYP26C1:1,TBXAS1:1,CYP11B1:1,TPH1:1,NOS2:1	0.000214672	0.0135143	0.0952994	REACT:345 - REACT:CYTOCHROME P450 - ARRANGED BY SUBSTRATE TYPE ,	CYP2A13:1,CYP26C1:1,TBXAS1:1,CYP11B1:1	0.957978
GO:2001014	GO:REGULATION OF SKELETAL MUSCLE CELL DIFFERENTIATION	2	2	NLN:1,CAPN3:1	3.57413e-05	0.00225004	0.0960865	GO:0043416 - GO:REGULATION OF SKELETAL MUSCLE TISSUE REGENERATION , GO:2001015 - GO:NEGATIVE REGULATION OF SKELETAL MUSCLE CELL DIFFERENTIATION , GO:0014719 - GO:SKELETAL MUSCLE SATELLITE CELL ACTIVATION , GO:0070314 - GO:G1 TO G0 TRANSITION , GO:0033234 - GO:NEGATIVE REGULATION OF PROTEIN SUMOYLATION , GO:0048642 - GO:NEGATIVE REGULATION OF SKELETAL MUSCLE TISSUE DEVELOPMENT , GO:0071472 - GO:CE…	CAPN3:1,NLN:1	0.957978
REACT:970	REACT:METHIONINE SALVAGE PATHWAY	1	1	MRI1:1	6.95961e-06	0.000438131	0.0962753	GO:0043102 - GO:AMINO ACID SALVAGE , GO:0071267 - GO:L-METHIONINE SALVAGE , GO:0071265 - GO:L-METHIONINE BIOSYNTHETIC PROCESS , GO:0016861 - GO:INTRAMOLECULAR OXIDOREDUCTASE ACTIVITY, INTERCONVERTING ALDOSES AND KETOSES , GO:0043094 - GO:CELLULAR METABOLIC COMPOUND SALVAGE , GO:0009086 - GO:METHIONINE BIOSYNTHETIC PROCESS , GO:0016860 - GO:INTRAMOLECULAR OXIDOREDUCTASE ACTIVITY , KEGG:HSA00270 - …	MRI1:1,AMPD3:1,TBXAS1:1,SDS:1,PHYKPL:1,NAGS:1	0.957978
GO:0038107	GO:NODAL SIGNALING PATHWAY INVOLVED IN DETERMINATION OF LEFT/RIGHT ASYMMETRY	1	1	FOXH1:1	6.98636e-06	0.000439815	0.0966269	GO:1900094 - GO:REGULATION OF TRANSCRIPTION FROM RNA POLYMERASE II PROMOTER INVOLVED IN DETERMINATION OF LEFT/RIGHT SYMMETRY , GO:1900164 - GO:NODAL SIGNALING PATHWAY INVOLVED IN DETERMINATION OF LATERAL MESODERM LEFT/RIGHT ASYMMETRY , GO:0033147 - GO:NEGATIVE REGULATION OF INTRACELLULAR ESTROGEN RECEPTOR SIGNALING PATHWAY , GO:0003140 - GO:DETERMINATION OF LEFT/RIGHT ASYMMETRY IN LATERAL MESODER…	FOXH1:1,CNOT2:1,WNT5A:1,NCOA4:1,ATF2:1	0.957978
KEGG:HSA00071	KEGG:FATTY ACID DEGRADATION	4	4	ACSL6:1,ALDH9A1:1,ADH5:1,ACAT1:1	0.000118924	0.00748669	0.0969087	GO:0004029 - GO:ALDEHYDE DEHYDROGENASE (NAD) ACTIVITY , GO:0016620 - GO:OXIDOREDUCTASE ACTIVITY, ACTING ON THE ALDEHYDE OR OXO GROUP OF DONORS, NAD OR NADP AS ACCEPTOR , GO:0046949 - GO:FATTY-ACYL-COA BIOSYNTHETIC PROCESS , GO:0035337 - GO:FATTY-ACYL-COA METABOLIC PROCESS , GO:0016903 - GO:OXIDOREDUCTASE ACTIVITY, ACTING ON THE ALDEHYDE OR OXO GROUP OF DONORS , KEGG:HSA00010 - KEGG:GLYCOLYSIS / G…	ALDH9A1:1,ADH5:1,ACSL6:1,ACAT1:1	0.957978
GO:0000288	GO:NUCLEAR-TRANSCRIBED MRNA CATABOLIC PROCESS, DEADENYLATION-DEPENDENT DECAY	6	6	CNOT2:1,DIS3:1,PAN2:1,EXOSC1:1,SAMD4A:1,TNKS1BP1:1	0.000216862	0.0136522	0.0987843	REACT:374 - REACT:DEADENYLATION-DEPENDENT MRNA DECAY , GO:0000289 - GO:NUCLEAR-TRANSCRIBED MRNA POLY(A) TAIL SHORTENING , REACT:373 - REACT:DEADENYLATION OF MRNA , GO:0000932 - GO:P-BODY ,	CNOT2:1,DIS3:1,PAN2:1,EXOSC1:1,TNKS1BP1:1,SAMD4A:1	0.957978
GO:0050832	GO:DEFENSE RESPONSE TO FUNGUS	2	2	NLRP10:1,MPO:1	3.64904e-05	0.00229719	0.0994688	GO:0009620 - GO:RESPONSE TO FUNGUS ,	NLRP10:1,MPO:1	0.957978
GO:0001221	GO:TRANSCRIPTION COFACTOR BINDING	3	3	FOXO1:1,CNOT2:1,TERT:1	7.6071e-05	0.00478893	0.100409	GO:0001223 - GO:TRANSCRIPTION COACTIVATOR BINDING ,	FOXO1:1,TERT:1	0.957978
GO:0035634	GO:RESPONSE TO STILBENOID	1	1	LY6D:1	7.2938e-06	0.00045917	0.100659	NA	NA	0.957978
GO:0008080	GO:N-ACETYLTRANSFERASE ACTIVITY	6	6	BRCA2:1,TAF6L:1,HAT1:1,NAGS:1,NAA11:1,ATF2:1	0.000218259	0.0137402	0.101042	GO:0034212 - GO:PEPTIDE N-ACETYLTRANSFERASE ACTIVITY , GO:0004402 - GO:HISTONE ACETYLTRANSFERASE ACTIVITY , GO:0061733 - GO:PEPTIDE-LYSINE-N-ACETYLTRANSFERASE ACTIVITY ,	BRCA2:1,TAF6L:1,HAT1:1,NAA11:1,ATF2:1	0.957978
GO:0046039	GO:GTP METABOLIC PROCESS	3	3	NME3:1,MBIP:1,AMPD3:1	7.68373e-05	0.00483717	0.102672	GO:1901068 - GO:GUANOSINE-CONTAINING COMPOUND METABOLIC PROCESS , GO:0046128 - GO:PURINE RIBONUCLEOSIDE METABOLIC PROCESS , GO:0042278 - GO:PURINE NUCLEOSIDE METABOLIC PROCESS ,	NME3:1,MBIP:1,AMPD3:1,PDE6A:1	0.957978
GO:0004985	GO:OPIOID RECEPTOR ACTIVITY	1	1	NPBWR1:1	7.46071e-06	0.000469677	0.10284	GO:0038003 - GO:OPIOID RECEPTOR SIGNALING PATHWAY , GO:0008188 - GO:NEUROPEPTIDE RECEPTOR ACTIVITY , GO:0042923 - GO:NEUROPEPTIDE BINDING ,	NPBWR1:1,GRPR:1	0.957978
GO:0002710	GO:NEGATIVE REGULATION OF T CELL MEDIATED IMMUNITY	2	2	HFE:1,CEACAM1:1	3.72873e-05	0.00234736	0.103104	GO:0045178 - GO:BASAL PART OF CELL ,	DOCK7:1,HFE:1,CEACAM1:1	0.957978
GO:0016423	GO:TRNA (GUANINE) METHYLTRANSFERASE ACTIVITY	2	2	TARBP1:1,TRMT10A:1	3.75106e-05	0.00236142	0.104128	GO:0008175 - GO:TRNA METHYLTRANSFERASE ACTIVITY , GO:0030488 - GO:TRNA METHYLATION , GO:0016435 - GO:RRNA (GUANINE) METHYLTRANSFERASE ACTIVITY , GO:0006400 - GO:TRNA MODIFICATION , GO:0008649 - GO:RRNA METHYLTRANSFERASE ACTIVITY , GO:0140102 - GO:CATALYTIC ACTIVITY, ACTING ON A RRNA , GO:0008173 - GO:RNA METHYLTRANSFERASE ACTIVITY , GO:0031167 - GO:RRNA METHYLATION , GO:0001510 - GO:RNA METHYLATI…	TARBP1:1,TRMT10A:1,ADAT2:1	0.957978
GO:0035743	GO:CD4-POSITIVE, ALPHA-BETA T CELL CYTOKINE PRODUCTION	2	2	RSAD2:1,IL12B:1	3.75596e-05	0.0023645	0.104354	GO:2000553 - GO:POSITIVE REGULATION OF T-HELPER 2 CELL CYTOKINE PRODUCTION , GO:0034154 - GO:TOLL-LIKE RECEPTOR 7 SIGNALING PATHWAY , GO:2000551 - GO:REGULATION OF T-HELPER 2 CELL CYTOKINE PRODUCTION , GO:0034163 - GO:REGULATION OF TOLL-LIKE RECEPTOR 9 SIGNALING PATHWAY , GO:0002711 - GO:POSITIVE REGULATION OF T CELL MEDIATED IMMUNITY , GO:0035745 - GO:T-HELPER 2 CELL CYTOKINE PRODUCTION , GO:000…	RSAD2:1,IL12B:1	0.957978
REACT:859	REACT:INWARDLY RECTIFYING K+ CHANNELS	2	2	KCNJ10:1,ABCC9:1	3.75651e-05	0.00236485	0.104379	GO:0015467 - GO:G-PROTEIN ACTIVATED INWARD RECTIFIER POTASSIUM CHANNEL ACTIVITY , GO:0010107 - GO:POTASSIUM ION IMPORT , GO:0060075 - GO:REGULATION OF RESTING MEMBRANE POTENTIAL , REACT:66 - REACT:ACTIVATION OF G PROTEIN GATED POTASSIUM CHANNELS , REACT:615 - REACT:G PROTEIN GATED POTASSIUM CHANNELS , REACT:779 - REACT:INHIBITION OF VOLTAGE GATED CA2+ CHANNELS VIA GBETA/GAMMA SUBUNITS , GO:000524…	KCNJ10:1,ABCC9:1	0.957978
GO:0000188	GO:INACTIVATION OF MAPK ACTIVITY	2	2	MBIP:1,SPRED2:1	3.76939e-05	0.00237296	0.104972	REACT:560 - REACT:FGFRL1 MODULATION OF FGFR1 SIGNALING , GO:0043407 - GO:NEGATIVE REGULATION OF MAP KINASE ACTIVITY , GO:0032324 - GO:MOLYBDOPTERIN COFACTOR BIOSYNTHETIC PROCESS , GO:0043545 - GO:MOLYBDOPTERIN COFACTOR METABOLIC PROCESS , GO:0051189 - GO:PROSTHETIC GROUP METABOLIC PROCESS , GO:0016783 - GO:SULFURTRANSFERASE ACTIVITY , GO:0004860 - GO:PROTEIN KINASE INHIBITOR ACTIVITY , GO:0019210…	SPRED2:1,IRAK3:1,MBIP:1,SMPD1:1,SOCS4:1	0.957978
GO:0045672	GO:POSITIVE REGULATION OF OSTEOCLAST DIFFERENTIATION	2	2	SLC9B2:1,IL12B:1	3.77309e-05	0.00237529	0.105142	GO:0002763 - GO:POSITIVE REGULATION OF MYELOID LEUKOCYTE DIFFERENTIATION , GO:1903012 - GO:POSITIVE REGULATION OF BONE DEVELOPMENT , GO:0045639 - GO:POSITIVE REGULATION OF MYELOID CELL DIFFERENTIATION , GO:0045670 - GO:REGULATION OF OSTEOCLAST DIFFERENTIATION , GO:0030316 - GO:OSTEOCLAST DIFFERENTIATION , GO:2001204 - GO:REGULATION OF OSTEOCLAST DEVELOPMENT , GO:1903010 - GO:REGULATION OF BONE DE…	SLC9B2:1,IL12B:1,CD101:1,SCIN:1,LILRB4:1,LRRK1:1	0.957978
REACT:1126	REACT:OREXIN AND NEUROPEPTIDES FF AND QRFP BIND TO THEIR RESPECTIVE RECEPTORS	1	1	HCRTR1:1	7.69548e-06	0.000484456	0.105899	GO:0017046 - GO:PEPTIDE HORMONE BINDING , GO:0045187 - GO:REGULATION OF CIRCADIAN SLEEP/WAKE CYCLE, SLEEP , GO:0042749 - GO:REGULATION OF CIRCADIAN SLEEP/WAKE CYCLE , GO:0050802 - GO:CIRCADIAN SLEEP/WAKE CYCLE, SLEEP , GO:0022410 - GO:CIRCADIAN SLEEP/WAKE CYCLE PROCESS , GO:0042745 - GO:CIRCADIAN SLEEP/WAKE CYCLE , GO:0030431 - GO:SLEEP , GO:0048512 - GO:CIRCADIAN BEHAVIOR , GO:0007622 - GO:RHYTH…	HCRTR1:1,GCGR:1	0.957978
GO:0032720	GO:NEGATIVE REGULATION OF TUMOR NECROSIS FACTOR PRODUCTION	3	3	IRAK3:1,BPI:1,LGALS9:1	7.79757e-05	0.00490884	0.106071	GO:1903556 - GO:NEGATIVE REGULATION OF TUMOR NECROSIS FACTOR SUPERFAMILY CYTOKINE PRODUCTION , GO:0032715 - GO:NEGATIVE REGULATION OF INTERLEUKIN-6 PRODUCTION ,	IRAK3:1,BPI:1,LGALS9:1	0.957978
GO:0010906	GO:REGULATION OF GLUCOSE METABOLIC PROCESS	6	6	NLN:1,RANBP2:1,FOXO1:1,GCKR:1,PPP1R3B:1,GCGR:1	0.000222047	0.0139786	0.107299	GO:0006111 - GO:REGULATION OF GLUCONEOGENESIS , GO:0043255 - GO:REGULATION OF CARBOHYDRATE BIOSYNTHETIC PROCESS ,	NLN:1,RANBP2:1,FOXO1:1,PPP1R3B:1	0.957978
GO:0035493	GO:SNARE COMPLEX ASSEMBLY	2	2	VAMP7:1,ANKRD27:1	3.82592e-05	0.00240855	0.107585	GO:0035646 - GO:ENDOSOME TO MELANOSOME TRANSPORT , GO:0043485 - GO:ENDOSOME TO PIGMENT GRANULE TRANSPORT , GO:0048757 - GO:PIGMENT GRANULE MATURATION , GO:0043476 - GO:PIGMENT ACCUMULATION , GO:0043482 - GO:CELLULAR PIGMENT ACCUMULATION , GO:0035542 - GO:REGULATION OF SNARE COMPLEX ASSEMBLY , GO:0050775 - GO:POSITIVE REGULATION OF DENDRITE MORPHOGENESIS , GO:0098876 - GO:VESICLE-MEDIATED TRANSPOR…	ANKRD27:1,CDKL3:1,VAMP7:1,ARFGEF2:1,RAB26:1,IQGAP1:1,NSMF:1	0.957978
GO:0045117	GO:AZOLE TRANSPORT	2	2	VAMP7:1,SLC44A4:1	3.82619e-05	0.00240872	0.107597	GO:0045118 - GO:AZOLE TRANSPORTER ACTIVITY , GO:1901374 - GO:ACETATE ESTER TRANSPORT , GO:0015696 - GO:AMMONIUM TRANSPORT , GO:0015220 - GO:CHOLINE TRANSMEMBRANE TRANSPORTER ACTIVITY , GO:0015871 - GO:CHOLINE TRANSPORT , GO:0051183 - GO:VITAMIN TRANSPORTER ACTIVITY , GO:0015101 - GO:ORGANIC CATION TRANSMEMBRANE TRANSPORTER ACTIVITY , REACT:1673 - REACT:SYNTHESIS OF PC , GO:0006656 - GO:PHOSPHATID…	SLC44A4:1,SLC18A1:1,DRD4:1,VAMP7:1	0.957978
GO:0031463	GO:CUL3-RING UBIQUITIN LIGASE COMPLEX	4	3	GAN:2,KLHL25:1,KLHL10:1	0.000124005	0.00780655	0.108484	NA	NA	0.957978
GO:0042101	GO:T CELL RECEPTOR COMPLEX	2	2	ZAP70:1,CEACAM1:1	3.86302e-05	0.0024319	0.109309	REACT:1845 - REACT:TRANSLOCATION OF ZAP-70 TO IMMUNOLOGICAL SYNAPSE , GO:0070486 - GO:LEUKOCYTE AGGREGATION , BIOC:110 - BIOC:TCRA_PATHWAY , GO:0045059 - GO:POSITIVE THYMIC T CELL SELECTION , GO:0045060 - GO:NEGATIVE THYMIC T CELL SELECTION , GO:0043383 - GO:NEGATIVE T CELL SELECTION , BIOC:3 - BIOC:CSK_PATHWAY , GO:0045061 - GO:THYMIC T CELL SELECTION , BIOC:190 - BIOC:TCR_PATHWAY , NCI:37 - NCI…	ZAP70:1	0.957978
REACT:348	REACT:CYTOSOLIC IRON-SULFUR CLUSTER ASSEMBLY	2	2	POLD1:1,ERCC2:1	3.90797e-05	0.0024602	0.111408	GO:0051539 - GO:4 IRON, 4 SULFUR CLUSTER BINDING , GO:0051536 - GO:IRON-SULFUR CLUSTER BINDING , GO:0051540 - GO:METAL CLUSTER BINDING ,	RSAD2:1,POLD1:1,ERCC2:1	0.957978
GO:0005776	GO:AUTOPHAGOSOME	6	6	WDR81:1,NCOA4:1,ATG12:1,ATP13A2:1,PEG3:1,TBC1D5:1	0.000224967	0.0141624	0.112258	NA	NA	0.957978
GO:0051205	GO:PROTEIN INSERTION INTO MEMBRANE	3	3	RTP2:1,GRIN3B:1,TFDP2:1	8.00462e-05	0.00503918	0.112364	NA	NA	0.957978
GO:0019215	GO:INTERMEDIATE FILAMENT BINDING	2	2	PKP2:1,EPPK1:1	3.94128e-05	0.00248117	0.11297	GO:0051547 - GO:REGULATION OF KERATINOCYTE MIGRATION , GO:0016327 - GO:APICOLATERAL PLASMA MEMBRANE , GO:0051546 - GO:KERATINOCYTE MIGRATION , GO:0010839 - GO:NEGATIVE REGULATION OF KERATINOCYTE PROLIFERATION , GO:0010837 - GO:REGULATION OF KERATINOCYTE PROLIFERATION , GO:0043616 - GO:KERATINOCYTE PROLIFERATION ,	EPPK1:1	0.957978
REACT:1078	REACT:NEUROFASCIN INTERACTIONS	2	2	ANK1:1,CNTNAP1:1	4.00274e-05	0.00251986	0.115867	GO:0019227 - GO:NEURONAL ACTION POTENTIAL PROPAGATION , GO:0098870 - GO:ACTION POTENTIAL PROPAGATION , GO:0050884 - GO:NEUROMUSCULAR PROCESS CONTROLLING POSTURE , GO:0033270 - GO:PARANODE REGION OF AXON ,	CNTNAP1:1	0.957978
GO:0032183	GO:SUMO BINDING	2	2	HERC2:1,SOBP:1	4.03308e-05	0.00253896	0.117304	GO:0032182 - GO:UBIQUITIN-LIKE PROTEIN BINDING ,	SPRTN:1,HERC2:1,SOBP:1	0.957978
GO:0002093	GO:AUDITORY RECEPTOR CELL MORPHOGENESIS	2	2	SLITRK6:1,WDPCP:1	4.07644e-05	0.00256626	0.119366	GO:0002066 - GO:COLUMNAR/CUBOIDAL EPITHELIAL CELL DEVELOPMENT , GO:0035315 - GO:HAIR CELL DIFFERENTIATION , GO:0060117 - GO:AUDITORY RECEPTOR CELL DEVELOPMENT , GO:0021562 - GO:VESTIBULOCOCHLEAR NERVE DEVELOPMENT , GO:0060563 - GO:NEUROEPITHELIAL CELL DIFFERENTIATION , GO:0042491 - GO:AUDITORY RECEPTOR CELL DIFFERENTIATION , GO:0060119 - GO:INNER EAR RECEPTOR CELL DEVELOPMENT , GO:0060004 - GO:RE…	SLITRK6:1,WNT5A:1,WDPCP:1,PRDM1:1,SLC44A4:1,ERCC2:1,WNT11:1	0.957978
BIOC:128	BIOC:NO2IL12_PATHWAY	2	2	IL12B:1,NOS2:1	4.09185e-05	0.00257596	0.120101	GO:0001912 - GO:POSITIVE REGULATION OF LEUKOCYTE MEDIATED CYTOTOXICITY , GO:0031343 - GO:POSITIVE REGULATION OF CELL KILLING , NCI:100 - NCI:IL12-MEDIATED SIGNALING EVENTS , KEGG:HSA05133 - KEGG:PERTUSSIS , KEGG:HSA05140 - KEGG:LEISHMANIASIS ,	IL12B:1,NOS2:1,ATF2:1	0.957978
GO:2000272	GO:NEGATIVE REGULATION OF RECEPTOR ACTIVITY	3	3	SOCS4:1,HFE:1,FOXH1:1	8.27905e-05	0.00521194	0.120919	NA	NA	0.957978
GO:0000731	GO:DNA SYNTHESIS INVOLVED IN DNA REPAIR	6	6	SPRTN:1,NBN:1,BRCA2:1,POLD1:1,DTL:1,POLD2:1	0.000230224	0.0144934	0.121474	REACT:705 - REACT:HDR THROUGH HOMOLOGOUS RECOMBINATION (HRR) ,	NBN:1,BRCA2:1,POLD1:1,POLD2:1,RHNO1:1	0.957978
GO:0008344	GO:ADULT LOCOMOTORY BEHAVIOR	6	6	SLITRK6:1,DRD4:1,DNM1:1,KCNJ10:1,CTNS:1,PREX2:1	0.000230498	0.0145106	0.121963	NA	NA	0.957978
GO:0044264	GO:CELLULAR POLYSACCHARIDE METABOLIC PROCESS	6	6	GAL3ST3:1,PCDH12:1,NDST3:1,PPP1R3B:1,GCGR:1,PPP1R3A:1	0.000230591	0.0145165	0.12213	GO:0005977 - GO:GLYCOGEN METABOLIC PROCESS , GO:0006073 - GO:CELLULAR GLUCAN METABOLIC PROCESS , GO:0044042 - GO:GLUCAN METABOLIC PROCESS , GO:0006112 - GO:ENERGY RESERVE METABOLIC PROCESS ,	PCDH12:1,PPP1R3B:1,GCGR:1,PPP1R3A:1	0.957978
GO:0042407	GO:CRISTAE FORMATION	2	2	ATP5C1:1,APOO:1	4.13562e-05	0.00260351	0.122195	REACT:336 - REACT:CRISTAE FORMATION , GO:0007007 - GO:INNER MITOCHONDRIAL MEMBRANE ORGANIZATION , REACT:987 - REACT:MITOCHONDRIAL BIOGENESIS ,	ATP5C1:1,APOO:1,ATF2:1	0.957978
GO:0090162	GO:ESTABLISHMENT OF EPITHELIAL CELL POLARITY	3	3	WNT5A:1,CYTH3:1,MPP5:1	8.32167e-05	0.00523877	0.122269	NA	NA	0.957978
GO:0016799	GO:HYDROLASE ACTIVITY, HYDROLYZING N-GLYCOSYL COMPOUNDS	2	2	MAN2A1:1,OGG1:1	4.13991e-05	0.00260622	0.122401	GO:0045002 - GO:DOUBLE-STRAND BREAK REPAIR VIA SINGLE-STRAND ANNEALING , GO:0045008 - GO:DEPYRIMIDINATION , REACT:304 - REACT:CLEAVAGE OF THE DAMAGED PYRIMIDINE , REACT:445 - REACT:DEPYRIMIDINATION , REACT:1376 - REACT:RECOGNITION AND ASSOCIATION OF DNA GLYCOSYLASE WITH SITE CONTAINING AN AFFECTED PYRIMIDINE , REACT:26 - REACT:APEX1-INDEPENDENT RESOLUTION OF AP SITES VIA THE SINGLE NUCLEOTIDE REP…	OGG1:1	0.957978
GO:0002724	GO:REGULATION OF T CELL CYTOKINE PRODUCTION	2	2	RSAD2:1,HFE:1	4.16751e-05	0.00262359	0.123726	NA	NA	0.957978
GO:0045005	GO:DNA-DEPENDENT DNA REPLICATION MAINTENANCE OF FIDELITY	4	4	SETMAR:1,BRCA2:1,POLD1:1,MMS22L:1	0.00013047	0.00821353	0.124062	GO:0031297 - GO:REPLICATION FORK PROCESSING ,	SETMAR:1,BRCA2:1,MMS22L:1	0.957978
GO:0016115	GO:TERPENOID CATABOLIC PROCESS	1	1	CYP26C1:1	9.3031e-06	0.000585662	0.12657	GO:0048385 - GO:REGULATION OF RETINOIC ACID RECEPTOR SIGNALING PATHWAY , REACT:1918 - REACT:VITAMINS , GO:0042363 - GO:FAT-SOLUBLE VITAMIN CATABOLIC PROCESS , GO:0008300 - GO:ISOPRENOID CATABOLIC PROCESS , GO:0009111 - GO:VITAMIN CATABOLIC PROCESS , GO:0048384 - GO:RETINOIC ACID RECEPTOR SIGNALING PATHWAY , GO:0048387 - GO:NEGATIVE REGULATION OF RETINOIC ACID RECEPTOR SIGNALING PATHWAY , REACT:12…	CYP26C1:1,TRIM16:1,ADH5:1,PHACTR4:1	0.957978
GO:0015840	GO:UREA TRANSPORT	1	1	SLC14A2:1	9.32196e-06	0.000586849	0.12681	GO:0019755 - GO:ONE-CARBON COMPOUND TRANSPORT , GO:0042887 - GO:AMIDE TRANSMEMBRANE TRANSPORTER ACTIVITY ,	SLC14A2:1	0.957978
GO:0035881	GO:AMACRINE CELL DIFFERENTIATION	1	1	FOXN4:1	9.33927e-06	0.000587939	0.12703	GO:0036302 - GO:ATRIOVENTRICULAR CANAL DEVELOPMENT , GO:0060579 - GO:VENTRAL SPINAL CORD INTERNEURON FATE COMMITMENT , GO:0060581 - GO:CELL FATE COMMITMENT INVOLVED IN PATTERN SPECIFICATION , GO:0021514 - GO:VENTRAL SPINAL CORD INTERNEURON DIFFERENTIATION , GO:0021513 - GO:SPINAL CORD DORSAL/VENTRAL PATTERNING , GO:0010842 - GO:RETINA LAYER FORMATION , GO:0003407 - GO:NEURAL RETINA DEVELOPMENT , …	FOXN4:1,PDE6C:1,ATF2:1,SMAD6:1	0.957978
GO:0042744	GO:HYDROGEN PEROXIDE CATABOLIC PROCESS	2	2	MPO:1,PXDNL:1	4.24527e-05	0.00267254	0.127478	GO:0004601 - GO:PEROXIDASE ACTIVITY , GO:0016684 - GO:OXIDOREDUCTASE ACTIVITY, ACTING ON PEROXIDE AS ACCEPTOR , GO:1990748 - GO:CELLULAR DETOXIFICATION , GO:0016209 - GO:ANTIOXIDANT ACTIVITY , GO:0098869 - GO:CELLULAR OXIDANT DETOXIFICATION ,	MPO:1,PXDNL:1,ADH5:1	0.957978
REACT:157	REACT:ASYMMETRIC LOCALIZATION OF PCP PROTEINS	4	4	FZD1:1,PRICKLE1:1,PSMD8:1,WNT5A:1	0.000132262	0.00832634	0.12854	NA	NA	0.957978
GO:0015114	GO:PHOSPHATE ION TRANSMEMBRANE TRANSPORTER ACTIVITY	2	2	SLC37A1:1,ADAMTS8:1	4.2685e-05	0.00268717	0.128605	GO:1901677 - GO:PHOSPHATE TRANSMEMBRANE TRANSPORTER ACTIVITY , GO:0035435 - GO:PHOSPHATE ION TRANSMEMBRANE TRANSPORT , GO:0015712 - GO:HEXOSE PHOSPHATE TRANSPORT , GO:0015760 - GO:GLUCOSE-6-PHOSPHATE TRANSPORT , GO:0006817 - GO:PHOSPHATE ION TRANSPORT , GO:0015605 - GO:ORGANOPHOSPHATE ESTER TRANSMEMBRANE TRANSPORTER ACTIVITY , GO:1901505 - GO:CARBOHYDRATE DERIVATIVE TRANSMEMBRANE TRANSPORTER ACTI…	SLC37A1:1,ADAMTS8:1	0.957978
GO:0070200	GO:ESTABLISHMENT OF PROTEIN LOCALIZATION TO TELOMERE	2	2	BRCA2:1,TERT:1	4.28531e-05	0.00269775	0.129421	GO:0070199 - GO:ESTABLISHMENT OF PROTEIN LOCALIZATION TO CHROMOSOME , GO:0048478 - GO:REPLICATION FORK PROTECTION , GO:1902969 - GO:MITOTIC DNA REPLICATION , GO:0001833 - GO:INNER CELL MASS CELL PROLIFERATION , GO:0070198 - GO:PROTEIN LOCALIZATION TO CHROMOSOME, TELOMERIC REGION , GO:0010225 - GO:RESPONSE TO UV-C , GO:0000800 - GO:LATERAL ELEMENT , GO:0033599 - GO:REGULATION OF MAMMARY GLAND EPIT…	BRCA2:1,TERT:1,MTBP:1	0.957978
GO:0097211	GO:CELLULAR RESPONSE TO GONADOTROPIN-RELEASING HORMONE	1	1	UMODL1:1	9.56898e-06	0.0006024	0.129943	GO:2000354 - GO:REGULATION OF OVARIAN FOLLICLE DEVELOPMENT , GO:0097210 - GO:RESPONSE TO GONADOTROPIN-RELEASING HORMONE , GO:2000194 - GO:REGULATION OF FEMALE GONAD DEVELOPMENT , GO:1905939 - GO:REGULATION OF GONAD DEVELOPMENT , GO:0001541 - GO:OVARIAN FOLLICLE DEVELOPMENT , GO:0008585 - GO:FEMALE GONAD DEVELOPMENT , GO:0022602 - GO:OVULATION CYCLE PROCESS ,	UMODL1:1,BRCA2:1	0.957978
GO:0000726	GO:NON-RECOMBINATIONAL REPAIR	6	6	DCLRE1B:1,HIST1H4B:1,NBN:1,SETMAR:1,HERC2:1,OGG1:1	0.000235057	0.0147977	0.130267	GO:0006303 - GO:DOUBLE-STRAND BREAK REPAIR VIA NONHOMOLOGOUS END JOINING , GO:0016233 - GO:TELOMERE CAPPING ,	DCLRE1B:1,HIST1H4B:1,NBN:1,SETMAR:1,HERC2:1	0.957978
GO:0004535	GO:POLY(A)-SPECIFIC RIBONUCLEASE ACTIVITY	2	2	CNOT2:1,PAN2:1	4.32864e-05	0.00272503	0.131531	GO:0001222 - GO:TRANSCRIPTION COREPRESSOR BINDING , GO:0030015 - GO:CCR4-NOT CORE COMPLEX , GO:0001829 - GO:TROPHECTODERMAL CELL DIFFERENTIATION , GO:0010603 - GO:REGULATION OF CYTOPLASMIC MRNA PROCESSING BODY ASSEMBLY , GO:0001825 - GO:BLASTOCYST FORMATION , GO:2000036 - GO:REGULATION OF STEM CELL POPULATION MAINTENANCE , GO:0033962 - GO:CYTOPLASMIC MRNA PROCESSING BODY ASSEMBLY , GO:1902117 - G…	CNOT2:1	0.957978
GO:1901618	GO:ORGANIC HYDROXY COMPOUND TRANSMEMBRANE TRANSPORTER ACTIVITY	3	3	SLC18A1:1,SLC6A2:1,CEACAM1:1	8.64185e-05	0.00544034	0.132582	GO:0015844 - GO:MONOAMINE TRANSPORT ,	SLC18A1:1,DRD4:1,SLC6A2:1	0.957978
GO:0006498	GO:N-TERMINAL PROTEIN LIPIDATION	1	1	MAP6D1:1	9.78438e-06	0.00061596	0.132666	GO:0018345 - GO:PROTEIN PALMITOYLATION , GO:0031365 - GO:N-TERMINAL PROTEIN AMINO ACID MODIFICATION , GO:0005801 - GO:CIS-GOLGI NETWORK , GO:0007026 - GO:NEGATIVE REGULATION OF MICROTUBULE DEPOLYMERIZATION , GO:0031114 - GO:REGULATION OF MICROTUBULE DEPOLYMERIZATION , GO:0031111 - GO:NEGATIVE REGULATION OF MICROTUBULE POLYMERIZATION OR DEPOLYMERIZATION , GO:1901880 - GO:NEGATIVE REGULATION OF PRO…	HHAT:1,MAP6D1:1,NAA11:1,MAN2A1:1,SCIN:1	0.957978
GO:0032589	GO:NEURON PROJECTION MEMBRANE	4	3	ANK1:1,CNTNAP2:2,SHISA9:1	0.000134264	0.00845238	0.133623	NA	NA	0.957978
GO:0010739	GO:POSITIVE REGULATION OF PROTEIN KINASE A SIGNALING	1	1	AKAP12:1	9.95901e-06	0.000626954	0.134867	GO:0008179 - GO:ADENYLATE CYCLASE BINDING , GO:0010738 - GO:REGULATION OF PROTEIN KINASE A SIGNALING , GO:0030819 - GO:POSITIVE REGULATION OF CAMP BIOSYNTHETIC PROCESS , GO:0030816 - GO:POSITIVE REGULATION OF CAMP METABOLIC PROCESS , GO:0010737 - GO:PROTEIN KINASE A SIGNALING ,	AKAP12:1,ADCY7:1,TTN:1	0.957978
GO:0044339	GO:CANONICAL WNT SIGNALING PATHWAY INVOLVED IN OSTEOBLAST DIFFERENTIATION	1	1	FZD1:1	1.00595e-05	0.000633281	0.136131	GO:1903204 - GO:NEGATIVE REGULATION OF OXIDATIVE STRESS-INDUCED NEURON DEATH , GO:0060022 - GO:HARD PALATE DEVELOPMENT , GO:1903203 - GO:REGULATION OF OXIDATIVE STRESS-INDUCED NEURON DEATH , GO:0036475 - GO:NEURON DEATH IN RESPONSE TO OXIDATIVE STRESS , GO:0003149 - GO:MEMBRANOUS SEPTUM MORPHOGENESIS , GO:0072497 - GO:MESENCHYMAL STEM CELL DIFFERENTIATION , GO:0035414 - GO:NEGATIVE REGULATION OF …	FZD1:1,NCOA7:1,PKD1:1,SHISA9:1	0.957978
GO:0001832	GO:BLASTOCYST GROWTH	2	2	NBN:1,BRCA2:1	4.42455e-05	0.0027854	0.13623	GO:0001824 - GO:BLASTOCYST DEVELOPMENT , REACT:1254 - REACT:PRESYNAPTIC PHASE OF HOMOLOGOUS DNA PAIRING AND STRAND EXCHANGE , BIOC:164 - BIOC:ATRBRCA_PATHWAY , REACT:734 - REACT:HOMOLOGOUS DNA PAIRING AND STRAND EXCHANGE , GO:0030870 - GO:MRE11 COMPLEX , REACT:1543 - REACT:SENSING OF DNA DOUBLE STRAND BREAKS , REACT:936 - REACT:MEIOTIC RECOMBINATION , GO:1904354 - GO:NEGATIVE REGULATION OF TELOME…	NBN:1,CNOT2:1,BRCA2:1,CAPN2:1,RHNO1:1,STAG3:1,SYCE1:1	0.957978
GO:0000109	GO:NUCLEOTIDE-EXCISION REPAIR COMPLEX	2	2	POLD1:1,XPA:1	4.4256e-05	0.00278607	0.136282	GO:0034644 - GO:CELLULAR RESPONSE TO UV , GO:1990391 - GO:DNA REPAIR COMPLEX ,	POLD1:1,XPA:1,RHNO1:1	0.957978
GO:0042989	GO:SEQUESTERING OF ACTIN MONOMERS	1	1	SCIN:1	1.01019e-05	0.000635951	0.136664	GO:0045654 - GO:POSITIVE REGULATION OF MEGAKARYOCYTE DIFFERENTIATION , GO:0005545 - GO:1-PHOSPHATIDYLINOSITOL BINDING , GO:0051125 - GO:REGULATION OF ACTIN NUCLEATION , GO:0051014 - GO:ACTIN FILAMENT SEVERING , GO:0051127 - GO:POSITIVE REGULATION OF ACTIN NUCLEATION , GO:0002102 - GO:PODOSOME , GO:0045010 - GO:ACTIN NUCLEATION , GO:0032330 - GO:REGULATION OF CHONDROCYTE DIFFERENTIATION , GO:00456…	SCIN:1,EEA1:1,CORO1B:1,SVIL:1,HIST1H4B:1,PLA2G4D:1	0.957978
REACT:173	REACT:BETA DEFENSINS	1	1	DEFB112:1	1.01105e-05	0.000636493	0.136772	REACT:431 - REACT:DEFENSINS ,	DEFB112:1	0.957978
GO:0098810	GO:NEUROTRANSMITTER REUPTAKE	2	2	DRD4:1,KCNJ10:1	4.44275e-05	0.00279686	0.137126	GO:0001504 - GO:NEUROTRANSMITTER UPTAKE ,	DRD4:1,KCNJ10:1	0.957978
GO:0008063	GO:TOLL SIGNALING PATHWAY	1	1	PALM3:1	1.02663e-05	0.000646298	0.138726	GO:0001960 - GO:NEGATIVE REGULATION OF CYTOKINE-MEDIATED SIGNALING PATHWAY , GO:0060761 - GO:NEGATIVE REGULATION OF RESPONSE TO CYTOKINE STIMULUS ,	PALM3:1,IRAK3:1	0.957978
GO:0051590	GO:POSITIVE REGULATION OF NEUROTRANSMITTER TRANSPORT	2	2	DRD4:1,UNC13B:1	4.47591e-05	0.00281774	0.138761	GO:0060080 - GO:INHIBITORY POSTSYNAPTIC POTENTIAL , GO:0051588 - GO:REGULATION OF NEUROTRANSMITTER TRANSPORT ,	DRD4:1,UNC13B:1	0.957978
GO:0030913	GO:PARANODAL JUNCTION ASSEMBLY	2	2	CD9:1,CNTNAP1:1	4.48051e-05	0.00282064	0.138989	NA	NA	0.957978
REACT:901	REACT:LOSS OF NLP FROM MITOTIC CENTROSOMES	7	5	NINL:1,SFI1:2,DYNC1I2:1,CEP290:2,CEP152:1	0.000293831	0.0184977	0.139098	REACT:902 - REACT:LOSS OF PROTEINS REQUIRED FOR INTERPHASE MICROTUBULE ORGANIZATION FROM THE CENTROSOME , REACT:35 - REACT:AURKA ACTIVATION BY TPX2 , REACT:272 - REACT:CENTROSOME MATURATION , REACT:1380 - REACT:RECRUITMENT OF MITOTIC CENTROSOME PROTEINS AND COMPLEXES , REACT:1379 - REACT:RECRUITMENT OF NUMA TO MITOTIC CENTROSOMES , GO:0097711 - GO:CILIARY BASAL BODY-PLASMA MEMBRANE DOCKING , REAC…	NINL:1,SFI1:2,DYNC1I2:1,CEP290:2,CEP152:1,KIF24:1	0.957978
GO:0017059	GO:SERINE C-PALMITOYLTRANSFERASE COMPLEX	1	1	ORMDL1:1	1.03259e-05	0.00065005	0.139473	GO:0031211 - GO:ENDOPLASMIC RETICULUM PALMITOYLTRANSFERASE COMPLEX , GO:0002178 - GO:PALMITOYLTRANSFERASE COMPLEX , REACT:1639 - REACT:SPHINGOLIPID DE NOVO BIOSYNTHESIS , GO:0090153 - GO:REGULATION OF SPHINGOLIPID BIOSYNTHETIC PROCESS , GO:1905038 - GO:REGULATION OF MEMBRANE LIPID METABOLIC PROCESS , GO:2000303 - GO:REGULATION OF CERAMIDE BIOSYNTHETIC PROCESS , GO:0051055 - GO:NEGATIVE REGULATION…	ORMDL1:1,CERS4:1,CEACAM1:1	0.957978
GO:0004529	GO:EXODEOXYRIBONUCLEASE ACTIVITY	2	2	DCLRE1B:1,POLD1:1	4.49719e-05	0.00283114	0.139813	GO:0016895 - GO:EXODEOXYRIBONUCLEASE ACTIVITY, PRODUCING 5'-PHOSPHOMONOESTERS , GO:0035312 - GO:5'-3' EXODEOXYRIBONUCLEASE ACTIVITY , GO:0031848 - GO:PROTECTION FROM NON-HOMOLOGOUS END JOINING AT TELOMERE , GO:0004536 - GO:DEOXYRIBONUCLEASE ACTIVITY , GO:0043247 - GO:TELOMERE MAINTENANCE IN RESPONSE TO DNA DAMAGE , GO:0008409 - GO:5'-3' EXONUCLEASE ACTIVITY , REACT:567 - REACT:FANCONI ANEMIA PATH…	DCLRE1B:1,POLD1:1,SETMAR:1	0.957978
REACT:113	REACT:ALPHA-OXIDATION OF PHYTANATE	1	1	HACL1:1	1.05031e-05	0.000661207	0.141689	GO:0001561 - GO:FATTY ACID ALPHA-OXIDATION , REACT:1196 - REACT:PEROXISOMAL LIPID METABOLISM , GO:0005782 - GO:PEROXISOMAL MATRIX , GO:0031907 - GO:MICROBODY LUMEN , GO:0019395 - GO:FATTY ACID OXIDATION ,	HACL1:1,ACAT1:1	0.957978
GO:0004064	GO:ARYLESTERASE ACTIVITY	1	1	PON2:1	1.05514e-05	0.000664248	0.142293	REACT:1659 - REACT:SYNTHESIS OF 5-EICOSATETRAENOIC ACIDS , GO:0019372 - GO:LIPOXYGENASE PATHWAY , REACT:144 - REACT:ARACHIDONIC ACID METABOLISM ,	PON2:1,TBXAS1:1	0.957978
GO:0005070	GO:SH3/SH2 ADAPTOR ACTIVITY	4	4	GRB7:1,BCAR3:1,CNTNAP1:1,ARHGAP6:1	0.000138072	0.00869211	0.143513	GO:0035591 - GO:SIGNALING ADAPTOR ACTIVITY ,	AKAP13:1,GRB7:1,BCAR3:1,CNTNAP1:1,ARHGAP6:1	0.957978
NCI:149	NCI:SIGNALING MEDIATED BY P38-ALPHA AND P38-BETA	3	3	SLC9A1:1,NOS2:1,ATF2:1	8.98299e-05	0.0056551	0.143891	NCI:184 - NCI:RHOA SIGNALING PATHWAY ,	SLC9A1:1,ATF2:1	0.957978
NCI:19	NCI:ATF-2 TRANSCRIPTION FACTOR NETWORK	4	4	COL24A1:1,SERPINB5:1,NOS2:1,ATF2:1	0.000138252	0.0087034	0.143986	NA	NA	0.957978
GO:2000778	GO:POSITIVE REGULATION OF INTERLEUKIN-6 SECRETION	2	2	NLRP10:1,LGALS9:1	4.59305e-05	0.00289148	0.144573	NA	NA	0.957978
GO:0070389	GO:CHAPERONE COFACTOR-DEPENDENT PROTEIN REFOLDING	1	1	DNAJB1:1	1.07882e-05	0.000679157	0.145243	GO:0051084 - GO:'DE NOVO' POSTTRANSLATIONAL PROTEIN FOLDING , REACT:716 - REACT:HSF1 ACTIVATION , GO:0097201 - GO:NEGATIVE REGULATION OF TRANSCRIPTION FROM RNA POLYMERASE II PROMOTER IN RESPONSE TO STRESS , REACT:159 - REACT:ATTENUATION PHASE , GO:0051085 - GO:CHAPERONE MEDIATED PROTEIN FOLDING REQUIRING COFACTOR , GO:0006458 - GO:'DE NOVO' PROTEIN FOLDING , REACT:717 - REACT:HSF1-DEPENDENT TRANS…	UGGT1:1,DNAJB1:1,COL4A6:1,DYNC1I2:1	0.957978
REACT:596	REACT:FORMATION OF THE CORNIFIED ENVELOPE	4	4	PKP2:1,DSP:1,FLG:1,LIPK:1	0.00013897	0.00874862	0.145886	GO:0018149 - GO:PEPTIDE CROSS-LINKING ,	DSP:1,FLG:1	0.957978
GO:0009158	GO:RIBONUCLEOSIDE MONOPHOSPHATE CATABOLIC PROCESS	1	1	AMPD3:1	1.0888e-05	0.000685436	0.146483	GO:0009169 - GO:PURINE RIBONUCLEOSIDE MONOPHOSPHATE CATABOLIC PROCESS , GO:0009128 - GO:PURINE NUCLEOSIDE MONOPHOSPHATE CATABOLIC PROCESS , GO:0009125 - GO:NUCLEOSIDE MONOPHOSPHATE CATABOLIC PROCESS , GO:0019239 - GO:DEAMINASE ACTIVITY , GO:0032261 - GO:PURINE NUCLEOTIDE SALVAGE , GO:0016814 - GO:HYDROLASE ACTIVITY, ACTING ON CARBON-NITROGEN (BUT NOT PEPTIDE) BONDS, IN CYCLIC AMIDINES , REACT:128…	AMPD3:1,ADAT2:1,FOXO1:1,OGG1:1,ATP5C1:1	0.957978
GO:0031432	GO:TITIN BINDING	3	2	OBSCN:2,CAPN3:1	9.09923e-05	0.00572827	0.147816	GO:0045214 - GO:SARCOMERE ORGANIZATION , GO:0008307 - GO:STRUCTURAL CONSTITUENT OF MUSCLE ,	AKAP13:1,TTN:1,OBSCN:2,MYOM2:1,CAPN3:1,PLEC:1	0.957978
GO:0003684	GO:DAMAGED DNA BINDING	5	5	DCLRE1B:1,NBN:1,POLD1:1,XPA:1,OGG1:1	0.000191259	0.0120404	0.148283	NA	NA	0.957978
GO:0032020	GO:ISG15-PROTEIN CONJUGATION	1	1	HERC5:1	1.1148e-05	0.000701805	0.149707	REACT:1072 - REACT:NEGATIVE REGULATORS OF DDX58/IFIH1 SIGNALING , GO:0000079 - GO:REGULATION OF CYCLIN-DEPENDENT PROTEIN SERINE/THREONINE KINASE ACTIVITY , GO:1904029 - GO:REGULATION OF CYCLIN-DEPENDENT PROTEIN KINASE ACTIVITY , GO:0032480 - GO:NEGATIVE REGULATION OF TYPE I INTERFERON PRODUCTION ,	ATG12:1,HERC5:1,PKD1:1	0.957978
GO:0007019	GO:MICROTUBULE DEPOLYMERIZATION	3	3	KIF2B:1,MAP6D1:1,KIF24:1	9.1692e-05	0.00577232	0.150195	GO:0051261 - GO:PROTEIN DEPOLYMERIZATION , GO:0031109 - GO:MICROTUBULE POLYMERIZATION OR DEPOLYMERIZATION ,	SCIN:1,KIF2B:1,MAP6D1:1,KIF24:1	0.957978
GO:0046703	GO:NATURAL KILLER CELL LECTIN-LIKE RECEPTOR BINDING	1	1	RAET1L:1	1.11983e-05	0.00070497	0.150328	NA	NA	0.957978
GO:0032464	GO:POSITIVE REGULATION OF PROTEIN HOMOOLIGOMERIZATION	1	1	RHOC:1	1.12299e-05	0.00070696	0.150719	REACT:1300 - REACT:RHO GTPASES ACTIVATE RHOTEKIN AND RHOPHILINS , GO:0032462 - GO:REGULATION OF PROTEIN HOMOOLIGOMERIZATION , GO:0032461 - GO:POSITIVE REGULATION OF PROTEIN OLIGOMERIZATION , NCI:171 - NCI:SIGNALING EVENTS MEDIATED BY PRL , GO:0044319 - GO:WOUND HEALING, SPREADING OF CELLS , GO:0090505 - GO:EPIBOLY INVOLVED IN WOUND HEALING , GO:0090504 - GO:EPIBOLY , REACT:1299 - REACT:RHO GTPASE…	RHOC:1,CEACAM1:1,DIABLO:1,CEP55:1,MYO3B:1	0.957978
GO:0032620	GO:INTERLEUKIN-17 PRODUCTION	2	2	RFTN1:1,IL12B:1	4.71665e-05	0.00296929	0.150759	GO:0001765 - GO:MEMBRANE RAFT ASSEMBLY , GO:0032596 - GO:PROTEIN TRANSPORT INTO MEMBRANE RAFT , GO:1903044 - GO:PROTEIN LOCALIZATION TO MEMBRANE RAFT , GO:0034138 - GO:TOLL-LIKE RECEPTOR 3 SIGNALING PATHWAY , GO:0031579 - GO:MEMBRANE RAFT ORGANIZATION , GO:0032594 - GO:PROTEIN TRANSPORT WITHIN LIPID BILAYER , GO:0071709 - GO:MEMBRANE ASSEMBLY , GO:0050853 - GO:B CELL RECEPTOR SIGNALING PATHWAY ,	RFTN1:1	0.957978
GO:0031402	GO:SODIUM ION BINDING	2	2	SLC24A1:1,CAPN3:1	4.72452e-05	0.00297424	0.151155	GO:0031420 - GO:ALKALI METAL ION BINDING ,	SLC24A1:1,CAPN3:1	0.957978
GO:0030825	GO:POSITIVE REGULATION OF CGMP METABOLIC PROCESS	2	2	WNT5A:1,NOS2:1	4.72803e-05	0.00297645	0.151331	GO:0030823 - GO:REGULATION OF CGMP METABOLIC PROCESS , GO:0046068 - GO:CGMP METABOLIC PROCESS ,	WNT5A:1,NOS2:1,ADCY7:1	0.957978
GO:0005614	GO:INTERSTITIAL MATRIX	2	2	ABI3BP:1,KAZALD1:1	4.72834e-05	0.00297665	0.151347	GO:0005520 - GO:INSULIN-LIKE GROWTH FACTOR BINDING ,	KAZALD1:1	0.957978
GO:0035749	GO:MYELIN SHEATH ADAXONAL REGION	1	1	MPP5:1	1.13147e-05	0.000712299	0.151767	GO:0032287 - GO:PERIPHERAL NERVOUS SYSTEM MYELIN MAINTENANCE , GO:0043220 - GO:SCHMIDT-LANTERMAN INCISURE , GO:0043218 - GO:COMPACT MYELIN , GO:0043217 - GO:MYELIN MAINTENANCE , GO:0007009 - GO:PLASMA MEMBRANE ORGANIZATION ,	MPP5:1	0.957978
REACT:1351	REACT:RUNX1 REGULATES TRANSCRIPTION OF GENES INVOLVED IN DIFFERENTIATION OF KERATINOCYTES	1	1	SOCS4:1	1.13176e-05	0.000712483	0.151803	GO:0046426 - GO:NEGATIVE REGULATION OF JAK-STAT CASCADE , GO:1904893 - GO:NEGATIVE REGULATION OF STAT CASCADE , GO:0007175 - GO:NEGATIVE REGULATION OF EPIDERMAL GROWTH FACTOR-ACTIVATED RECEPTOR ACTIVITY , GO:0050732 - GO:NEGATIVE REGULATION OF PEPTIDYL-TYROSINE PHOSPHORYLATION , GO:0007176 - GO:REGULATION OF EPIDERMAL GROWTH FACTOR-ACTIVATED RECEPTOR ACTIVITY , GO:0061099 - GO:NEGATIVE REGULATION…	SOCS4:1,HGS:1,LRRK1:1,CACNA1D:1	0.957978
GO:0051533	GO:POSITIVE REGULATION OF NFAT PROTEIN IMPORT INTO NUCLEUS	1	1	CHERP:1	1.14098e-05	0.000718284	0.152939	GO:0051532 - GO:REGULATION OF NFAT PROTEIN IMPORT INTO NUCLEUS , GO:0051531 - GO:NFAT PROTEIN IMPORT INTO NUCLEUS , GO:0033017 - GO:SARCOPLASMIC RETICULUM MEMBRANE ,	CHERP:1	0.957978
GO:0000722	GO:TELOMERE MAINTENANCE VIA RECOMBINATION	2	2	TEP1:1,BRCA2:1	4.76316e-05	0.00299857	0.1531	GO:0006312 - GO:MITOTIC RECOMBINATION ,	TEP1:1,BRCA2:1	0.957978
GO:0005086	GO:ARF GUANYL-NUCLEOTIDE EXCHANGE FACTOR ACTIVITY	3	3	CYTH3:1,ARFGEF2:1,HERC1:1	9.25613e-05	0.00582705	0.153168	BIOC:8 - BIOC:ARAP_PATHWAY , GO:0032011 - GO:ARF PROTEIN SIGNAL TRANSDUCTION , GO:0032012 - GO:REGULATION OF ARF PROTEIN SIGNAL TRANSDUCTION ,	CYTH3:1,ARFGEF2:1	0.957978
GO:0031143	GO:PSEUDOPODIUM	2	2	VAMP7:1,CAPN2:1	4.78718e-05	0.00301369	0.154313	GO:0097038 - GO:PERINUCLEAR ENDOPLASMIC RETICULUM , GO:0016540 - GO:PROTEIN AUTOPROCESSING , BIOC:169 - BIOC:MEF2D_PATHWAY , REACT:446 - REACT:DEREGULATED CDK5 TRIGGERS MULTIPLE NEURODEGENERATIVE PATHWAYS IN ALZHEIMER'S DISEASE MODELS , REACT:1077 - REACT:NEURODEGENERATIVE DISEASES , BIOC:115 - BIOC:MCALPAIN_PATHWAY ,	CAPN2:1	0.957978
GO:0072015	GO:GLOMERULAR VISCERAL EPITHELIAL CELL DEVELOPMENT	2	2	IQGAP1:1,NUP93:1	4.84214e-05	0.00304829	0.157093	GO:0072310 - GO:GLOMERULAR EPITHELIAL CELL DEVELOPMENT , GO:0061318 - GO:RENAL FILTRATION CELL DIFFERENTIATION , GO:0072112 - GO:GLOMERULAR VISCERAL EPITHELIAL CELL DIFFERENTIATION , GO:0072311 - GO:GLOMERULAR EPITHELIAL CELL DIFFERENTIATION , GO:0072010 - GO:GLOMERULAR EPITHELIUM DEVELOPMENT , GO:1900084 - GO:REGULATION OF PEPTIDYL-TYROSINE AUTOPHOSPHORYLATION , GO:0060391 - GO:POSITIVE REGULATI…	IQGAP1:1,NUP93:1,COL4A4:1	0.957978
GO:0016714	GO:OXIDOREDUCTASE ACTIVITY, ACTING ON PAIRED DONORS, WITH INCORPORATION OR REDUCTION OF MOLECULAR OXYGEN, REDUCED PTERIDINE AS ONE DONOR, AND INCORPORATION OF ONE ATOM OF OXYGEN	1	1	TPH1:1	1.17613e-05	0.000740415	0.157262	KEGG:HSA00790 - KEGG:FOLATE BIOSYNTHESIS , BIOC:25 - BIOC:NEUROTRANSMITTERS_PATHWAY , GO:0042428 - GO:SEROTONIN METABOLIC PROCESS , GO:1901160 - GO:PRIMARY AMINO COMPOUND METABOLIC PROCESS , REACT:118 - REACT:AMINE-DERIVED HORMONES , GO:0042401 - GO:CELLULAR BIOGENIC AMINE BIOSYNTHETIC PROCESS , GO:0009309 - GO:AMINE BIOSYNTHETIC PROCESS , GO:0035902 - GO:RESPONSE TO IMMOBILIZATION STRESS , GO:00…	FPGS:1,TPH1:1,SMAD6:1,LRRK1:1	0.957978
GO:0046189	GO:PHENOL-CONTAINING COMPOUND BIOSYNTHETIC PROCESS	3	3	WNT5A:1,TPH1:1,CTNS:1	9.41954e-05	0.00592992	0.158806	GO:0042438 - GO:MELANIN BIOSYNTHETIC PROCESS , GO:0006582 - GO:MELANIN METABOLIC PROCESS , GO:0018958 - GO:PHENOL-CONTAINING COMPOUND METABOLIC PROCESS , GO:0044550 - GO:SECONDARY METABOLITE BIOSYNTHETIC PROCESS , GO:0019748 - GO:SECONDARY METABOLIC PROCESS , GO:0046148 - GO:PIGMENT BIOSYNTHETIC PROCESS , GO:0042440 - GO:PIGMENT METABOLIC PROCESS ,	WNT5A:1,CTNS:1,COMT:1,DRD4:1,TPH1:1,CYP2A13:1	0.957978
GO:0003352	GO:REGULATION OF CILIUM MOVEMENT	2	2	DNAH11:1,TTLL6:1	4.9005e-05	0.00308503	0.160056	GO:0051013 - GO:MICROTUBULE SEVERING , GO:0060632 - GO:REGULATION OF MICROTUBULE-BASED MOVEMENT , GO:0070740 - GO:TUBULIN-GLUTAMIC ACID LIGASE ACTIVITY , GO:0070739 - GO:PROTEIN-GLUTAMIC ACID LIGASE ACTIVITY , GO:0018095 - GO:PROTEIN POLYGLUTAMYLATION , GO:0003356 - GO:REGULATION OF CILIUM BEAT FREQUENCY , REACT:244 - REACT:CARBOXYTERMINAL POST-TRANSLATIONAL MODIFICATIONS OF TUBULIN ,	TTLL6:1,DNAH11:1	0.957978
GO:0045046	GO:PROTEIN IMPORT INTO PEROXISOME MEMBRANE	1	1	PEX16:1	1.20677e-05	0.000759702	0.161011	GO:0015919 - GO:PEROXISOMAL MEMBRANE TRANSPORT , GO:0005779 - GO:INTEGRAL COMPONENT OF PEROXISOMAL MEMBRANE , GO:0031231 - GO:INTRINSIC COMPONENT OF PEROXISOMAL MEMBRANE , GO:0016558 - GO:PROTEIN IMPORT INTO PEROXISOME MATRIX , GO:0044091 - GO:MEMBRANE BIOGENESIS , GO:0006625 - GO:PROTEIN TARGETING TO PEROXISOME , GO:0072662 - GO:PROTEIN LOCALIZATION TO PEROXISOME , GO:0072663 - GO:ESTABLISHMENT …	PEX16:1,RFTN1:1	0.957978
GO:0060576	GO:INTESTINAL EPITHELIAL CELL DEVELOPMENT	1	1	PRDM1:1	1.21118e-05	0.00076248	0.16155	GO:0051136 - GO:REGULATION OF NK T CELL DIFFERENTIATION , GO:0032814 - GO:REGULATION OF NATURAL KILLER CELL ACTIVATION , GO:0031665 - GO:NEGATIVE REGULATION OF LIPOPOLYSACCHARIDE-MEDIATED SIGNALING PATHWAY , GO:0060575 - GO:INTESTINAL EPITHELIAL CELL DIFFERENTIATION , GO:0001865 - GO:NK T CELL DIFFERENTIATION , GO:0060707 - GO:TROPHOBLAST GIANT CELL DIFFERENTIATION , GO:0032823 - GO:REGULATION OF…	PRDM1:1,IL12B:1,CEACAM1:1,SMAD6:1,RBL2:1,LGALS9:1,ERCC2:1	0.957978
GO:0070498	GO:INTERLEUKIN-1-MEDIATED SIGNALING PATHWAY	2	2	IRAK3:1,IL1RL2:1	4.95605e-05	0.00312	0.162885	REACT:839 - REACT:INTERLEUKIN-36 PATHWAY , GO:0004908 - GO:INTERLEUKIN-1 RECEPTOR ACTIVITY , GO:0071347 - GO:CELLULAR RESPONSE TO INTERLEUKIN-1 ,	IL1RL2:1,IRAK3:1,TANK:1	0.957978
KEGG:HSA04146	KEGG:PEROXISOME	5	5	MPV17L:1,ACSL6:1,HACL1:1,NOS2:1,PEX16:1	0.000197647	0.0124426	0.162929	GO:0005778 - GO:PEROXISOMAL MEMBRANE , GO:0031903 - GO:MICROBODY MEMBRANE , GO:0044438 - GO:MICROBODY PART , GO:0044439 - GO:PEROXISOMAL PART ,	MPV17L:1,ACSL6:1,PEX16:1,HACL1:1	0.957978
GO:0071671	GO:REGULATION OF SMOOTH MUSCLE CELL CHEMOTAXIS	1	1	CORO1B:1	1.22468e-05	0.00077098	0.163196	GO:0051126 - GO:NEGATIVE REGULATION OF ACTIN NUCLEATION , GO:0036120 - GO:CELLULAR RESPONSE TO PLATELET-DERIVED GROWTH FACTOR STIMULUS , GO:0036119 - GO:RESPONSE TO PLATELET-DERIVED GROWTH FACTOR , GO:0071670 - GO:SMOOTH MUSCLE CELL CHEMOTAXIS , GO:0071933 - GO:ARP2/3 COMPLEX BINDING , GO:2000394 - GO:POSITIVE REGULATION OF LAMELLIPODIUM MORPHOGENESIS , GO:2000392 - GO:REGULATION OF LAMELLIPODIUM…	CORO1B:1,IQGAP1:1,WNT5A:1,WDPCP:1	0.957978
GO:0042165	GO:NEUROTRANSMITTER BINDING	2	2	CHRNE:1,GRIN3B:1	4.97172e-05	0.00312987	0.163685	REACT:730 - REACT:HIGHLY SODIUM PERMEABLE ACETYLCHOLINE NICOTINIC RECEPTORS , REACT:1253 - REACT:PRESYNAPTIC NICOTINIC ACETYLCHOLINE RECEPTORS , REACT:46 - REACT:ACETYLCHOLINE BINDING AND DOWNSTREAM EVENTS , REACT:76 - REACT:ACTIVATION OF NICOTINIC ACETYLCHOLINE RECEPTORS , REACT:1242 - REACT:POSTSYNAPTIC NICOTINIC ACETYLCHOLINE RECEPTORS , GO:0022848 - GO:ACETYLCHOLINE-GATED CATION-SELECTIVE CHA…	CHRNE:1,GRIN3B:1,DRD4:1,GABRR1:1	0.957978
GO:0045616	GO:REGULATION OF KERATINOCYTE DIFFERENTIATION	3	3	GRHL1:1,KRT36:1,TRIM16:1	9.56726e-05	0.00602292	0.163958	GO:0045682 - GO:REGULATION OF EPIDERMIS DEVELOPMENT , GO:0045604 - GO:REGULATION OF EPIDERMAL CELL DIFFERENTIATION ,	GRHL1:1,KRT36:1,WNT5A:1,TRIM16:1	0.957978
GO:0072669	GO:TRNA-SPLICING LIGASE COMPLEX	1	1	ZBTB8OS:1	1.23141e-05	0.000775213	0.164014	GO:0006388 - GO:TRNA SPLICING, VIA ENDONUCLEOLYTIC CLEAVAGE AND LIGATION , GO:0000394 - GO:RNA SPLICING, VIA ENDONUCLEOLYTIC CLEAVAGE AND LIGATION ,	ZBTB8OS:1	0.957978
GO:0051890	GO:REGULATION OF CARDIOBLAST DIFFERENTIATION	1	1	PRICKLE1:1	1.23535e-05	0.000777697	0.164494	GO:2000737 - GO:NEGATIVE REGULATION OF STEM CELL DIFFERENTIATION , GO:0060379 - GO:CARDIAC MUSCLE CELL MYOBLAST DIFFERENTIATION , GO:0045661 - GO:REGULATION OF MYOBLAST DIFFERENTIATION , GO:1905208 - GO:NEGATIVE REGULATION OF CARDIOCYTE DIFFERENTIATION , GO:0045662 - GO:NEGATIVE REGULATION OF MYOBLAST DIFFERENTIATION , GO:0010002 - GO:CARDIOBLAST DIFFERENTIATION , GO:1905207 - GO:REGULATION OF CA…	PRICKLE1:1,N4BP2L2:1,CAPN3:1	0.957978
GO:0014704	GO:INTERCALATED DISC	5	4	SLC9A1:1,PKP2:1,DSP:1,MYH1:2	0.000198358	0.0124873	0.164592	GO:0044291 - GO:CELL-CELL CONTACT ZONE , GO:0086003 - GO:CARDIAC MUSCLE CELL CONTRACTION ,	SLC9A1:1,PKP2:1,DSP:1,MYH1:2,CACNA1D:1	0.957978
GO:0048172	GO:REGULATION OF SHORT-TERM NEURONAL SYNAPTIC PLASTICITY	2	2	SHISA9:1,UNC13B:1	5.00624e-05	0.0031516	0.16545	GO:0048168 - GO:REGULATION OF NEURONAL SYNAPTIC PLASTICITY , GO:0032591 - GO:DENDRITIC SPINE MEMBRANE , GO:0032590 - GO:DENDRITE MEMBRANE , GO:2000311 - GO:REGULATION OF AMPA RECEPTOR ACTIVITY , GO:0032281 - GO:AMPA GLUTAMATE RECEPTOR COMPLEX , GO:0099601 - GO:REGULATION OF NEUROTRANSMITTER RECEPTOR ACTIVITY , GO:1900449 - GO:REGULATION OF GLUTAMATE RECEPTOR SIGNALING PATHWAY ,	NSMF:1,KCNJ10:1,SHISA9:1,UNC13B:1	0.957978
GO:0035578	GO:AZUROPHIL GRANULE LUMEN	5	5	CTSC:1,BPI:1,NHLRC3:1,PRTN3:1,MPO:1	0.000199675	0.0125702	0.167696	NA	NA	0.957978
GO:0071029	GO:NUCLEAR NCRNA SURVEILLANCE	1	1	EXOSC10:1	1.26777e-05	0.000798102	0.168426	GO:0071035 - GO:NUCLEAR POLYADENYLATION-DEPENDENT RRNA CATABOLIC PROCESS , GO:0071046 - GO:NUCLEAR POLYADENYLATION-DEPENDENT NCRNA CATABOLIC PROCESS , GO:0043634 - GO:POLYADENYLATION-DEPENDENT NCRNA CATABOLIC PROCESS , GO:0043633 - GO:POLYADENYLATION-DEPENDENT RNA CATABOLIC PROCESS , GO:0008298 - GO:INTRACELLULAR MRNA LOCALIZATION , GO:0000460 - GO:MATURATION OF 5.8S RRNA , GO:0009048 - GO:DOSAGE…	EXOSC10:1,NSA2:1,NBN:1	0.957978
GO:0071425	GO:HEMATOPOIETIC STEM CELL PROLIFERATION	2	2	WNT5A:1,N4BP2L2:1	5.08218e-05	0.00319941	0.169343	GO:1902033 - GO:REGULATION OF HEMATOPOIETIC STEM CELL PROLIFERATION , GO:1901533 - GO:NEGATIVE REGULATION OF HEMATOPOIETIC PROGENITOR CELL DIFFERENTIATION ,	N4BP2L2:1	0.957978
GO:0015491	GO:CATION:CATION ANTIPORTER ACTIVITY	3	3	SLC9A1:1,SLC9B2:1,SLC24A1:1	9.74049e-05	0.00613197	0.170062	GO:0015385 - GO:SODIUM:PROTON ANTIPORTER ACTIVITY , GO:0005451 - GO:MONOVALENT CATION:PROTON ANTIPORTER ACTIVITY , GO:0015298 - GO:SOLUTE:CATION ANTIPORTER ACTIVITY , GO:0022821 - GO:POTASSIUM ION ANTIPORTER ACTIVITY , GO:0015299 - GO:SOLUTE:PROTON ANTIPORTER ACTIVITY ,	SLC9A1:1,SLC9B2:1,SLC22A18:1,SLC24A1:1	0.957978
GO:0006882	GO:CELLULAR ZINC ION HOMEOSTASIS	2	2	ATP13A2:1,SLC30A6:1	5.1002e-05	0.00321075	0.170269	REACT:1936 - REACT:ZINC EFFLUX AND COMPARTMENTALIZATION BY THE SLC30 FAMILY , GO:0055069 - GO:ZINC ION HOMEOSTASIS , GO:0061088 - GO:REGULATION OF SEQUESTERING OF ZINC ION , GO:0032119 - GO:SEQUESTERING OF ZINC ION , GO:0051238 - GO:SEQUESTERING OF METAL ION , REACT:1938 - REACT:ZINC TRANSPORTERS , GO:0005385 - GO:ZINC ION TRANSMEMBRANE TRANSPORTER ACTIVITY , GO:0010043 - GO:RESPONSE TO ZINC ION …	SLC30A6:1,ATP13A2:1	0.957978
GO:0001618	GO:VIRUS RECEPTOR ACTIVITY	5	4	SIVA1:1,CLDN9:2,SELPLG:1,ANPEP:1	0.000200927	0.012649	0.170666	GO:0104005 - GO:HIJACKED MOLECULAR FUNCTION ,	SIVA1:1,CLDN9:2,SELPLG:1,ANPEP:1	0.957978
GO:0098700	GO:NEUROTRANSMITTER LOADING INTO SYNAPTIC VESICLE	1	1	SLC18A1:1	1.29091e-05	0.000812672	0.171222	GO:0060198 - GO:CLATHRIN-SCULPTED VESICLE , GO:0006837 - GO:SEROTONIN TRANSPORT , GO:0015837 - GO:AMINE TRANSPORT ,	SLC18A1:1,DRD4:1	0.957978
GO:0009651	GO:RESPONSE TO SALT STRESS	2	2	ANXA7:1,CAPN3:1	5.12965e-05	0.00322929	0.171784	GO:0042584 - GO:CHROMAFFIN GRANULE MEMBRANE , GO:0042583 - GO:CHROMAFFIN GRANULE , GO:0006970 - GO:RESPONSE TO OSMOTIC STRESS , GO:0006884 - GO:CELL VOLUME HOMEOSTASIS ,	ANXA7:1,MBIP:1,CAPN3:1,ATF2:1	0.957978
GO:0045921	GO:POSITIVE REGULATION OF EXOCYTOSIS	5	5	VAMP7:1,CACNA1H:1,ATP13A2:1,HGS:1,UNC13B:1	0.000202247	0.0127321	0.17382	GO:1903307 - GO:POSITIVE REGULATION OF REGULATED SECRETORY PATHWAY ,	VAMP7:1,CACNA1H:1,UNC13B:1	0.957978
GO:0036035	GO:OSTEOCLAST DEVELOPMENT	2	2	SLC9B2:1,LRRK1:1	5.18224e-05	0.00326239	0.174496	GO:0098751 - GO:BONE CELL DEVELOPMENT , GO:0061515 - GO:MYELOID CELL DEVELOPMENT , GO:0045453 - GO:BONE RESORPTION ,	SLC9B2:1,LRRK1:1,ERCC2:1	0.957978
GO:0050656	GO:3'-PHOSPHOADENOSINE 5'-PHOSPHOSULFATE BINDING	1	1	GAL3ST3:1	1.32248e-05	0.000832547	0.175022	GO:0009247 - GO:GLYCOLIPID BIOSYNTHETIC PROCESS , GO:0009311 - GO:OLIGOSACCHARIDE METABOLIC PROCESS , GO:0032580 - GO:GOLGI CISTERNA MEMBRANE ,	GAL3ST3:1,CWH43:1,MAN2C1:1,UXS1:1	0.957978
GO:0009698	GO:PHENYLPROPANOID METABOLIC PROCESS	1	1	CYP2A13:1	1.32824e-05	0.000836171	0.175713	GO:0009804 - GO:COUMARIN METABOLIC PROCESS , GO:0008395 - GO:STEROID HYDROXYLASE ACTIVITY , REACT:232 - REACT:CYP2E1 REACTIONS , REACT:571 - REACT:FATTY ACIDS , GO:0008391 - GO:ARACHIDONIC ACID MONOOXYGENASE ACTIVITY , GO:0008392 - GO:ARACHIDONIC ACID EPOXYGENASE ACTIVITY , REACT:110 - REACT:AFLATOXIN ACTIVATION AND DETOXIFICATION , GO:0019373 - GO:EPOXYGENASE P450 PATHWAY , GO:0019369 - GO:ARACH…	CYP2A13:1,CYP11B1:1,TBXAS1:1	0.957978
GO:0008541	GO:PROTEASOME REGULATORY PARTICLE, LID SUBCOMPLEX	1	1	PSMD8:1	1.34217e-05	0.000844942	0.177383	GO:0043248 - GO:PROTEASOME ASSEMBLY , REACT:338 - REACT:CROSS-PRESENTATION OF SOLUBLE EXOGENOUS ANTIGENS (ENDOSOMES) , BIOC:143 - BIOC:PROTEASOME_PATHWAY , REACT:213 - REACT:CDT1 ASSOCIATION WITH THE CDC6:ORC:ORIGIN COMPLEX , GO:0005838 - GO:PROTEASOME REGULATORY PARTICLE , GO:0022624 - GO:PROTEASOME ACCESSORY COMPLEX , REACT:721 - REACT:HEDGEHOG LIGAND BIOGENESIS , REACT:470 - REACT:DISORDERS OF…	PSMD8:1,MRC2:1,ORC5:1,HHAT:1,GCKR:1,PREX2:1,UBE3C:1,MBD6:1,HFE:1	0.957978
GO:0042058	GO:REGULATION OF EPIDERMAL GROWTH FACTOR RECEPTOR SIGNALING PATHWAY	5	5	SOCS4:1,RHBDF2:1,EPN1:1,CEACAM1:1,HGS:1	0.000204014	0.0128433	0.178076	GO:0042059 - GO:NEGATIVE REGULATION OF EPIDERMAL GROWTH FACTOR RECEPTOR SIGNALING PATHWAY , GO:1901184 - GO:REGULATION OF ERBB SIGNALING PATHWAY , GO:1901185 - GO:NEGATIVE REGULATION OF ERBB SIGNALING PATHWAY ,	SOCS4:1,EPN1:1,HGS:1,RHBDF2:1,CEACAM1:1	0.957978
NCI:106	NCI:IL2 SIGNALING EVENTS MEDIATED BY PI3K	3	3	JAK3:1,TERT:1,SMPD1:1	9.97072e-05	0.0062769	0.178273	NA	NA	0.957978
NCI:3	NCI:POSTTRANSLATIONAL REGULATION OF ADHERENS JUNCTION STABILITY AND DISSASSEMBLY	4	4	IQGAP1:1,DSP:1,SLIT1:1,HGS:1	0.000150836	0.00949563	0.178611	NA	NA	0.957978
GO:0002088	GO:LENS DEVELOPMENT IN CAMERA-TYPE EYE	4	4	SLITRK6:1,BCAR3:1,WNT5A:1,CTNS:1	0.000151316	0.00952583	0.179984	NA	NA	0.957978
GO:0004465	GO:LIPOPROTEIN LIPASE ACTIVITY	1	1	LIPK:1	1.36517e-05	0.000859421	0.180132	GO:0004806 - GO:TRIGLYCERIDE LIPASE ACTIVITY ,	LIPK:1	0.957978
NCI:115	NCI:INTEGRIN-LINKED KINASE SIGNALING	4	3	ELMO2:1,IQGAP1:1,TACC3:2	0.000151708	0.00955054	0.181109	REACT:1045 - REACT:NOTCH3 ACTIVATION AND TRANSMISSION OF SIGNAL TO THE NUCLEUS , NCI:22 - NCI:AURORA A SIGNALING , REACT:1598 - REACT:SIGNALING BY NOTCH3 ,	TACC3:2	0.957978
GO:0030506	GO:ANKYRIN BINDING	4	3	OBSCN:2,PLEC:1,CACNA1D:1	0.000151764	0.00955406	0.181269	NA	NA	0.957978
REACT:465	REACT:DISEASES OF CARBOHYDRATE METABOLISM	1	1	EPM2A:1	1.38069e-05	0.000869189	0.181981	REACT:686 - REACT:GLYCOGEN STORAGE DISEASES , REACT:1020 - REACT:MYOCLONIC EPILEPSY OF LAFORA , REACT:687 - REACT:GLYCOGEN SYNTHESIS , REACT:680 - REACT:GLYCOGEN METABOLISM , REACT:467 - REACT:DISEASES OF METABOLISM ,	EPM2A:1	0.957978
GO:0060612	GO:ADIPOSE TISSUE DEVELOPMENT	3	3	UMODL1:1,ATF2:1,ACAT1:1	0.000101343	0.00637986	0.184172	NA	NA	0.957978
REACT:575	REACT:FERTILIZATION	2	2	CATSPERD:1,CD9:1	5.37404e-05	0.00338314	0.184443	REACT:1637 - REACT:SPERM MOTILITY AND TAXES , GO:0036128 - GO:CATSPER COMPLEX , GO:0048240 - GO:SPERM CAPACITATION ,	CATSPERD:1	0.957978
GO:0016830	GO:CARBON-CARBON LYASE ACTIVITY	3	3	UXS1:1,HACL1:1,ACAT1:1	0.000102085	0.00642658	0.186866	NA	NA	0.957978
GO:0006501	GO:C-TERMINAL PROTEIN LIPIDATION	4	4	LYPD5:1,ATG12:1,RAET1L:1,LY6D:1	0.000154016	0.00969586	0.187776	GO:0018410 - GO:C-TERMINAL PROTEIN AMINO ACID MODIFICATION , REACT:1239 - REACT:POST-TRANSLATIONAL MODIFICATION: SYNTHESIS OF GPI-ANCHORED PROTEINS ,	LYPD5:1,ATG12:1,RAET1L:1,LY6D:1	0.957978
GO:0005657	GO:REPLICATION FORK	5	5	NBN:1,POLD1:1,MMS22L:1,XPA:1,POLD2:1	0.00020799	0.0130937	0.187798	NA	NA	0.957978
KEGG:HSA04927	KEGG:CORTISOL SYNTHESIS AND SECRETION	5	5	ADCY7:1,CACNA1H:1,CYP11B1:1,CACNA1D:1,ATF2:1	0.000208133	0.0131027	0.188153	KEGG:HSA04925 - KEGG:ALDOSTERONE SYNTHESIS AND SECRETION , KEGG:HSA04713 - KEGG:CIRCADIAN ENTRAINMENT , KEGG:HSA04911 - KEGG:INSULIN SECRETION ,	ADCY7:1,CACNA1H:1,CACNA1D:1,ATF2:1,RASD1:1	0.957978
GO:0045956	GO:POSITIVE REGULATION OF CALCIUM ION-DEPENDENT EXOCYTOSIS	2	2	CACNA1H:1,UNC13B:1	5.44899e-05	0.00343032	0.188352	GO:0017158 - GO:REGULATION OF CALCIUM ION-DEPENDENT EXOCYTOSIS ,	CACNA1H:1,SYT17:1,UNC13B:1	0.957978
REACT:218	REACT:COPI-DEPENDENT GOLGI-TO-ER RETROGRADE TRAFFIC	7	7	KIF3A:1,KIF21A:1,RINT1:1,COPB1:1,KIF2B:1,KIF27:1,ARFGAP2:1	0.000320779	0.0201941	0.188782	GO:0006890 - GO:RETROGRADE VESICLE-MEDIATED TRANSPORT, GOLGI TO ER , GO:0005871 - GO:KINESIN COMPLEX , REACT:874 - REACT:KINESINS ,	KIF3A:1,RINT1:1,COPB1:1,KIF2B:1,ARFGAP2:1,KIF21A:1,KIF27:1,KIF24:1	0.957978
GO:0019005	GO:SCF UBIQUITIN LIGASE COMPLEX	3	3	FBXL2:1,FBXO27:1,FBXO39:1	0.000102702	0.00646545	0.189115	GO:0031146 - GO:SCF-DEPENDENT PROTEASOMAL UBIQUITIN-DEPENDENT PROTEIN CATABOLIC PROCESS ,	FBXL2:1,PSMD8:1,FBXO39:1	0.957978
REACT:800	REACT:INSULIN-LIKE GROWTH FACTOR-2 MRNA BINDING PROTEINS (IGF2BPS/IMPS/VICKZS) BIND RNA	1	1	IGF2BP2:1	1.44368e-05	0.000908846	0.189447	GO:0045182 - GO:TRANSLATION REGULATOR ACTIVITY , GO:0048027 - GO:MRNA 5'-UTR BINDING , GO:0003730 - GO:MRNA 3'-UTR BINDING ,	IGF2BP2:1,SAMD4A:1,GEMIN5:1	0.957978
GO:0015106	GO:BICARBONATE TRANSMEMBRANE TRANSPORTER ACTIVITY	3	3	SLC4A2:1,SLC26A9:1,SLC26A2:1	0.000102801	0.00647169	0.189477	GO:0015701 - GO:BICARBONATE TRANSPORT ,	SLC4A2:1,SLC26A9:1,SLC26A2:1	0.957978
GO:0035510	GO:DNA DEALKYLATION	2	2	ASCC3:1,DPPA3:1	5.47446e-05	0.00344636	0.189683	REACT:1476 - REACT:REVERSAL OF ALKYLATION DAMAGE BY DNA DIOXYGENASES , REACT:361 - REACT:DNA DAMAGE REVERSAL , GO:0006307 - GO:DNA DEALKYLATION INVOLVED IN DNA REPAIR , GO:0043140 - GO:ATP-DEPENDENT 3'-5' DNA HELICASE ACTIVITY , GO:0043138 - GO:3'-5' DNA HELICASE ACTIVITY ,	ASCC3:1	0.957978
GO:2000576	GO:POSITIVE REGULATION OF MICROTUBULE MOTOR ACTIVITY	1	1	DYNC1I2:1	1.44847e-05	0.000911858	0.190012	GO:2000574 - GO:REGULATION OF MICROTUBULE MOTOR ACTIVITY , GO:0045504 - GO:DYNEIN HEAVY CHAIN BINDING , GO:0005868 - GO:CYTOPLASMIC DYNEIN COMPLEX , REACT:219 - REACT:COPI-INDEPENDENT GOLGI-TO-ER RETROGRADE TRAFFIC , KEGG:HSA04962 - KEGG:VASOPRESSIN-REGULATED WATER REABSORPTION , KEGG:HSA05132 - KEGG:SALMONELLA INFECTION ,	DYNC1I2:1,NOS2:1	0.957978
GO:0097484	GO:DENDRITE EXTENSION	3	3	CDKL3:1,SYT17:1,RASAL1:1	0.000103136	0.00649279	0.190701	GO:1903861 - GO:POSITIVE REGULATION OF DENDRITE EXTENSION , GO:1903859 - GO:REGULATION OF DENDRITE EXTENSION ,	SYT17:1,RASAL1:1	0.957978
GO:0010990	GO:REGULATION OF SMAD PROTEIN COMPLEX ASSEMBLY	1	1	SMAD6:1	1.46073e-05	0.000919578	0.191456	GO:0060394 - GO:NEGATIVE REGULATION OF PATHWAY-RESTRICTED SMAD PROTEIN PHOSPHORYLATION , GO:0070696 - GO:TRANSMEMBRANE RECEPTOR PROTEIN SERINE/THREONINE KINASE BINDING , GO:0005072 - GO:TRANSFORMING GROWTH FACTOR BETA RECEPTOR, CYTOPLASMIC MEDIATOR ACTIVITY , GO:0033612 - GO:RECEPTOR SERINE/THREONINE KINASE BINDING , GO:0034713 - GO:TYPE I TRANSFORMING GROWTH FACTOR BETA RECEPTOR BINDING , GO:000…	SMAD6:1,WNT5A:1,HFE:1,PKD1:1,WNT11:1	0.957978
REACT:633	REACT:GABA RECEPTOR ACTIVATION	3	3	ADCY7:1,KCNJ10:1,GABRR1:1	0.000103395	0.00650907	0.191647	REACT:67 - REACT:ACTIVATION OF GABAB RECEPTORS , REACT:632 - REACT:GABA B RECEPTOR ACTIVATION , KEGG:HSA05032 - KEGG:MORPHINE ADDICTION , KEGG:HSA04727 - KEGG:GABAERGIC SYNAPSE ,	ADCY7:1,KCNJ10:1,GRK6:1,GABRR1:1,CACNA1D:1	0.957978
GO:0042866	GO:PYRUVATE BIOSYNTHETIC PROCESS	1	1	SDS:1	1.46312e-05	0.000921085	0.191738	GO:0006563 - GO:L-SERINE METABOLIC PROCESS , GO:0009071 - GO:SERINE FAMILY AMINO ACID CATABOLIC PROCESS , GO:0016840 - GO:CARBON-NITROGEN LYASE ACTIVITY , GO:0030170 - GO:PYRIDOXAL PHOSPHATE BINDING , GO:0070279 - GO:VITAMIN B6 BINDING , KEGG:HSA00260 - KEGG:GLYCINE, SERINE AND THREONINE METABOLISM , GO:0009069 - GO:SERINE FAMILY AMINO ACID METABOLIC PROCESS , KEGG:HSA01230 - KEGG:BIOSYNTHESIS OF…	SDS:1,PHYKPL:1,NAGS:1	0.957978
GO:0010485	GO:H4 HISTONE ACETYLTRANSFERASE ACTIVITY	2	2	BRCA2:1,HAT1:1	5.51724e-05	0.00347329	0.191922	NA	NA	0.957978
GO:0006623	GO:PROTEIN TARGETING TO VACUOLE	3	3	NCOA4:1,VAMP7:1,HGS:1	0.000103638	0.00652437	0.192537	GO:0072666 - GO:ESTABLISHMENT OF PROTEIN LOCALIZATION TO VACUOLE , REACT:906 - REACT:LYSOSOME VESICLE BIOGENESIS , GO:0006622 - GO:PROTEIN TARGETING TO LYSOSOME , GO:0072665 - GO:PROTEIN LOCALIZATION TO VACUOLE , GO:0010324 - GO:MEMBRANE INVAGINATION , GO:0061462 - GO:PROTEIN LOCALIZATION TO LYSOSOME , REACT:299 - REACT:CLATHRIN DERIVED VESICLE BUDDING , REACT:1988 - REACT:TRANS-GOLGI NETWORK VES…	NCOA4:1,VAMP7:1,HGS:1,GULP1:1,ACBD3:1	0.957978
GO:0006228	GO:UTP BIOSYNTHETIC PROCESS	1	1	NME3:1	1.4795e-05	0.000931397	0.193663	GO:0046051 - GO:UTP METABOLIC PROCESS , GO:0006183 - GO:GTP BIOSYNTHETIC PROCESS , GO:0006220 - GO:PYRIMIDINE NUCLEOTIDE METABOLIC PROCESS , GO:0006241 - GO:CTP BIOSYNTHETIC PROCESS , GO:0009209 - GO:PYRIMIDINE RIBONUCLEOSIDE TRIPHOSPHATE BIOSYNTHETIC PROCESS , GO:0046036 - GO:CTP METABOLIC PROCESS , GO:0042455 - GO:RIBONUCLEOSIDE BIOSYNTHETIC PROCESS , GO:0009208 - GO:PYRIMIDINE RIBONUCLEOSIDE T…	NME3:1,OGG1:1,PDCL3:1,ATP5C1:1,N4BP2:1,MPO:1	0.957978
GO:0050291	GO:SPHINGOSINE N-ACYLTRANSFERASE ACTIVITY	1	1	CERS4:1	1.48497e-05	0.000934841	0.194304	NA	NA	0.957978
REACT:458	REACT:DISEASES ASSOCIATED WITH O-GLYCOSYLATION OF PROTEINS	6	5	ADAMTS8:1,ADAMTS19:1,MUC16:2,THSD1:1,ADAMTS17:1	0.00026655	0.0167802	0.19439	REACT:384 - REACT:DEFECTIVE B3GALTL CAUSES PETERS-PLUS SYNDROME (PPS) , REACT:1114 - REACT:O-GLYCOSYLATION OF TSR DOMAIN-CONTAINING PROTEINS , REACT:466 - REACT:DISEASES OF GLYCOSYLATION ,	ADAMTS8:1,ADAMTS19:1,THSD1:1,ADAMTS17:1,MUC16:2	0.957978
GO:0010765	GO:POSITIVE REGULATION OF SODIUM ION TRANSPORT	3	3	SLC9A1:1,PKP2:1,DRD4:1	0.00010435	0.0065692	0.195151	GO:2000651 - GO:POSITIVE REGULATION OF SODIUM ION TRANSMEMBRANE TRANSPORTER ACTIVITY , GO:1902307 - GO:POSITIVE REGULATION OF SODIUM ION TRANSMEMBRANE TRANSPORT , GO:2000649 - GO:REGULATION OF SODIUM ION TRANSMEMBRANE TRANSPORTER ACTIVITY , GO:0002028 - GO:REGULATION OF SODIUM ION TRANSPORT , GO:1902305 - GO:REGULATION OF SODIUM ION TRANSMEMBRANE TRANSPORT , GO:1901019 - GO:REGULATION OF CALCIUM …	SLC9A1:1,DRD4:1,PKP2:1	0.957978
GO:0097186	GO:AMELOGENESIS	2	2	FOXO1:1,ATF2:1	5.59218e-05	0.00352047	0.195851	NCI:195 - NCI:REGULATION OF NUCLEAR SMAD2/3 SIGNALING , KEGG:HSA04211 - KEGG:LONGEVITY REGULATING PATHWAY , GO:0042475 - GO:ODONTOGENESIS OF DENTIN-CONTAINING TOOTH ,	FOXO1:1,FOXH1:1,ATF2:1,ADCY7:1	0.957978
GO:0016881	GO:ACID-AMINO ACID LIGASE ACTIVITY	2	2	FPGS:1,TTLL6:1	5.59647e-05	0.00352317	0.196077	GO:0009396 - GO:FOLIC ACID-CONTAINING COMPOUND BIOSYNTHETIC PROCESS , GO:0042559 - GO:PTERIDINE-CONTAINING COMPOUND BIOSYNTHETIC PROCESS , REACT:949 - REACT:METABOLISM OF FOLATE AND PTERINES , GO:0046655 - GO:FOLIC ACID METABOLIC PROCESS , GO:0006760 - GO:FOLIC ACID-CONTAINING COMPOUND METABOLIC PROCESS , GO:0006730 - GO:ONE-CARBON METABOLIC PROCESS , GO:0042558 - GO:PTERIDINE-CONTAINING COMPOUND…	FPGS:1,TTLL6:1	0.957978
GO:0051117	GO:ATPASE BINDING	5	4	ANK1:1,ATXN3:2,SLC26A9:1,DNAJB1:1	0.000211322	0.0133035	0.196092	NA	NA	0.957978
GO:0046475	GO:GLYCEROPHOSPHOLIPID CATABOLIC PROCESS	2	2	PLA2G4D:1,SMPD4:1	5.61761e-05	0.00353648	0.197187	GO:0047498 - GO:CALCIUM-DEPENDENT PHOSPHOLIPASE A2 ACTIVITY , GO:0036149 - GO:PHOSPHATIDYLINOSITOL ACYL-CHAIN REMODELING , REACT:743 - REACT:HYDROLYSIS OF LPC , GO:0008970 - GO:PHOSPHATIDYLCHOLINE 1-ACYLHYDROLASE ACTIVITY , GO:0036148 - GO:PHOSPHATIDYLGLYCEROL ACYL-CHAIN REMODELING , REACT:99 - REACT:ACYL CHAIN REMODELLING OF PI , REACT:98 - REACT:ACYL CHAIN REMODELLING OF PG , GO:0036150 - GO:PH…	PLA2G4D:1,SMPD4:1	0.957978
GO:0030669	GO:CLATHRIN-COATED ENDOCYTIC VESICLE MEMBRANE	3	3	WNT5A:1,CD9:1,TBC1D5:1	0.000104939	0.00660625	0.197319	GO:0045334 - GO:CLATHRIN-COATED ENDOCYTIC VESICLE ,	WNT5A:1,CD9:1,TBC1D5:1	0.957978
GO:0001975	GO:RESPONSE TO AMPHETAMINE	2	2	RANBP2:1,DRD4:1	5.63374e-05	0.00354663	0.198035	GO:0014075 - GO:RESPONSE TO AMINE ,	RANBP2:1,DRD4:1	0.957978
GO:0097208	GO:ALVEOLAR LAMELLAR BODY	1	1	ABCA3:1	1.53837e-05	0.000968454	0.200542	GO:0042599 - GO:LAMELLAR BODY , REACT:1650 - REACT:SURFACTANT METABOLISM , REACT:6 - REACT:ABC TRANSPORTERS IN LIPID HOMEOSTASIS ,	ABCA3:1,SMPD1:1	0.957978
GO:0046339	GO:DIACYLGLYCEROL METABOLIC PROCESS	2	2	MOGAT1:1,DGKA:1	5.70433e-05	0.00359107	0.201751	KEGG:HSA00561 - KEGG:GLYCEROLIPID METABOLISM , GO:0004143 - GO:DIACYLGLYCEROL KINASE ACTIVITY , GO:0003951 - GO:NAD+ KINASE ACTIVITY , NCI:144 - NCI:CALCINEURIN-REGULATED NFAT-DEPENDENT TRANSCRIPTION IN LYMPHOCYTES , GO:0007205 - GO:PROTEIN KINASE C-ACTIVATING G-PROTEIN COUPLED RECEPTOR SIGNALING PATHWAY , REACT:510 - REACT:EFFECTS OF PIP2 HYDROLYSIS ,	MOGAT1:1,ALDH9A1:1,DGKA:1	0.957978
GO:0015108	GO:CHLORIDE TRANSMEMBRANE TRANSPORTER ACTIVITY	6	6	SLC12A3:1,CLCNKA:1,SLC26A9:1,ANO8:1,GABRR1:1,SLC26A2:1	0.000270281	0.0170151	0.202685	GO:1902476 - GO:CHLORIDE TRANSMEMBRANE TRANSPORT , GO:0005254 - GO:CHLORIDE CHANNEL ACTIVITY , GO:0005253 - GO:ANION CHANNEL ACTIVITY ,	SLC12A3:1,CLCNKA:1,SLC26A9:1,ANO8:1,GABRR1:1,SLC26A2:1	0.957978
GO:0047555	GO:3',5'-CYCLIC-GMP PHOSPHODIESTERASE ACTIVITY	2	2	PDE6C:1,PDE6A:1	5.7285e-05	0.00360629	0.203025	GO:0042670 - GO:RETINAL CONE CELL DIFFERENTIATION , GO:0046549 - GO:RETINAL CONE CELL DEVELOPMENT , GO:0004114 - GO:3',5'-CYCLIC-NUCLEOTIDE PHOSPHODIESTERASE ACTIVITY , GO:0007603 - GO:PHOTOTRANSDUCTION, VISIBLE LIGHT , GO:0004112 - GO:CYCLIC-NUCLEOTIDE PHOSPHODIESTERASE ACTIVITY , GO:0060219 - GO:CAMERA-TYPE EYE PHOTORECEPTOR CELL DIFFERENTIATION , NCI:43 - NCI:VISUAL SIGNAL TRANSDUCTION: CONES …	PDE6C:1,PDE6A:1	0.957978
KEGG:HSA04917	KEGG:PROLACTIN SIGNALING PATHWAY	4	3	CSN2:2,SOCS4:1,SHC4:1	0.000159397	0.0100346	0.203614	REACT:1106 - REACT:NUCLEAR SIGNALING BY ERBB4 , GO:0004869 - GO:CYSTEINE-TYPE ENDOPEPTIDASE INHIBITOR ACTIVITY , GO:0007595 - GO:LACTATION , REACT:1563 - REACT:SIGNALING BY ERBB4 , NCI:173 - NCI:SIGNALING EVENTS MEDIATED BY PTP1B , NCI:181 - NCI:GLUCOCORTICOID RECEPTOR REGULATORY NETWORK , GO:0007589 - GO:BODY FLUID SECRETION ,	CSN2:2	0.957978
GO:0030742	GO:GTP-DEPENDENT PROTEIN BINDING	2	2	EEA1:1,UNC13B:1	5.74691e-05	0.00361787	0.203996	GO:0039694 - GO:VIRAL RNA GENOME REPLICATION , BIOC:136 - BIOC:PTDINS_PATHWAY ,	EEA1:1	0.957978
GO:0016973	GO:POLY(A)+ MRNA EXPORT FROM NUCLEUS	2	2	NUP93:1,ZC3H3:1	5.74865e-05	0.00361897	0.204088	GO:0032927 - GO:POSITIVE REGULATION OF ACTIVIN RECEPTOR SIGNALING PATHWAY , GO:0010793 - GO:REGULATION OF MRNA EXPORT FROM NUCLEUS , GO:2000197 - GO:REGULATION OF RIBONUCLEOPROTEIN COMPLEX LOCALIZATION , GO:0032925 - GO:REGULATION OF ACTIVIN RECEPTOR SIGNALING PATHWAY , GO:0005847 - GO:MRNA CLEAVAGE AND POLYADENYLATION SPECIFICITY FACTOR COMPLEX , GO:0005849 - GO:MRNA CLEAVAGE FACTOR COMPLEX , GO…	ZC3H3:1	0.957978
GO:1900408	GO:NEGATIVE REGULATION OF CELLULAR RESPONSE TO OXIDATIVE STRESS	3	3	FZD1:1,NUP93:1,NCOA7:1	0.000106997	0.0067358	0.204943	GO:1903202 - GO:NEGATIVE REGULATION OF OXIDATIVE STRESS-INDUCED CELL DEATH , GO:1902883 - GO:NEGATIVE REGULATION OF RESPONSE TO OXIDATIVE STRESS , GO:0036473 - GO:CELL DEATH IN RESPONSE TO OXIDATIVE STRESS , GO:1903201 - GO:REGULATION OF OXIDATIVE STRESS-INDUCED CELL DEATH , GO:1900407 - GO:REGULATION OF CELLULAR RESPONSE TO OXIDATIVE STRESS , GO:1902882 - GO:REGULATION OF RESPONSE TO OXIDATIVE S…	FZD1:1,NUP93:1,NCOA7:1,MELK:1,DIABLO:1	0.957978
GO:0032280	GO:SYMMETRIC SYNAPSE	1	1	ARFGEF2:1	1.5872e-05	0.000999197	0.206205	GO:0005879 - GO:AXONEMAL MICROTUBULE , GO:0050811 - GO:GABA RECEPTOR BINDING , REACT:154 - REACT:ASSOCIATION OF TRIC/CCT WITH TARGET PROTEINS DURING BIOSYNTHESIS , GO:0034237 - GO:PROTEIN KINASE A REGULATORY SUBUNIT BINDING , GO:0001881 - GO:RECEPTOR RECYCLING ,	ARFGEF2:1,DCAF7:1,ACBD3:1	0.957978
GO:0045026	GO:PLASMA MEMBRANE FUSION	2	2	TIE1:1,CD9:1	5.79477e-05	0.00364801	0.206523	NA	NA	0.957978
GO:0001964	GO:STARTLE RESPONSE	2	2	SLITRK6:1,DVL1:1	5.79858e-05	0.00365041	0.206725	NA	NA	0.957978
GO:0002230	GO:POSITIVE REGULATION OF DEFENSE RESPONSE TO VIRUS BY HOST	2	2	IL12B:1,MB21D1:1	5.82254e-05	0.00366549	0.207991	GO:0050691 - GO:REGULATION OF DEFENSE RESPONSE TO VIRUS BY HOST , GO:0050688 - GO:REGULATION OF DEFENSE RESPONSE TO VIRUS ,	IL12B:1,MB21D1:1,HERC5:1	0.957978
GO:0007263	GO:NITRIC OXIDE MEDIATED SIGNAL TRANSDUCTION	2	2	RASD1:1,NOS2:1	5.83978e-05	0.00367634	0.208903	NA	NA	0.957978
GO:0035861	GO:SITE OF DOUBLE-STRAND BREAK	3	3	NBN:1,SETMAR:1,ATF2:1	0.000108072	0.00680347	0.208953	GO:0090734 - GO:SITE OF DNA DAMAGE , GO:0000729 - GO:DNA DOUBLE-STRAND BREAK PROCESSING ,	NBN:1,SETMAR:1,ATF2:1	0.957978
GO:0043517	GO:POSITIVE REGULATION OF DNA DAMAGE RESPONSE, SIGNAL TRANSDUCTION BY P53 CLASS MEDIATOR	2	2	SPRED2:1,EEF1E1:1	5.84196e-05	0.00367771	0.209018	GO:1901798 - GO:POSITIVE REGULATION OF SIGNAL TRANSDUCTION BY P53 CLASS MEDIATOR , GO:0043516 - GO:REGULATION OF DNA DAMAGE RESPONSE, SIGNAL TRANSDUCTION BY P53 CLASS MEDIATOR , GO:2001022 - GO:POSITIVE REGULATION OF RESPONSE TO DNA DAMAGE STIMULUS ,	SPRED2:1,EEF1E1:1,SETMAR:1	0.957978
REACT:141	REACT:APOPTOTIC FACTOR-MEDIATED RESPONSE	1	1	DIABLO:1	1.61884e-05	0.00101911	0.209852	GO:0008635 - GO:ACTIVATION OF CYSTEINE-TYPE ENDOPEPTIDASE ACTIVITY INVOLVED IN APOPTOTIC PROCESS BY CYTOCHROME C , REACT:856 - REACT:INTRINSIC PATHWAY FOR APOPTOSIS , GO:0035631 - GO:CD40 RECEPTOR COMPLEX , BIOC:170 - BIOC:MITOCHONDRIA_PATHWAY , GO:0008631 - GO:INTRINSIC APOPTOTIC SIGNALING PATHWAY IN RESPONSE TO OXIDATIVE STRESS , KEGG:HSA04215 - KEGG:APOPTOSIS - MULTIPLE SPECIES , GO:0006919 - …	DIABLO:1,TFDP2:1,MELK:1,NLRP1:1,KIAA0141:1	0.957978
GO:0032465	GO:REGULATION OF CYTOKINESIS	5	5	CENPV:1,TEX14:1,BRCA2:1,MYO19:1,SVIL:1	0.000217512	0.0136931	0.211825	NA	NA	0.957978
GO:0045022	GO:EARLY ENDOSOME TO LATE ENDOSOME TRANSPORT	3	3	WDR81:1,EEA1:1,ANKRD27:1	0.000108864	0.00685337	0.21192	GO:0098927 - GO:VESICLE-MEDIATED TRANSPORT BETWEEN ENDOSOMAL COMPARTMENTS ,	WDR81:1,EEA1:1,ANKRD27:1	0.957978
GO:0048227	GO:PLASMA MEMBRANE TO ENDOSOME TRANSPORT	1	1	SGSM3:1	1.64452e-05	0.00103528	0.212801	GO:0032482 - GO:RAB PROTEIN SIGNAL TRANSDUCTION , GO:0005921 - GO:GAP JUNCTION , GO:0032486 - GO:RAP PROTEIN SIGNAL TRANSDUCTION ,	SGSM3:1	0.957978
BIOC:62	BIOC:NDKDYNAMIN_PATHWAY	2	2	DNM1:1,EPN1:1	5.95137e-05	0.00374659	0.214815	NCI:64 - NCI:INTERNALIZATION OF ERBB1 ,	DNM1:1,EPN1:1,HGS:1	0.957978
REACT:164	REACT:AXONAL GROWTH INHIBITION (RHOA ACTIVATION)	1	1	MCF2:1	1.66697e-05	0.00104941	0.215369	REACT:1971 - REACT:P75NTR REGULATES AXONOGENESIS , NCI:175 - NCI:REGULATION OF RAC1 ACTIVITY , GO:1990823 - GO:RESPONSE TO LEUKEMIA INHIBITORY FACTOR , GO:1990830 - GO:CELLULAR RESPONSE TO LEUKEMIA INHIBITORY FACTOR ,	MCF2:1,PREX2:1,TEX14:1	0.957978
GO:0048820	GO:HAIR FOLLICLE MATURATION	2	2	WNT5A:1,ERCC2:1	5.98079e-05	0.00376511	0.216376	GO:0001942 - GO:HAIR FOLLICLE DEVELOPMENT , GO:0098773 - GO:SKIN EPIDERMIS DEVELOPMENT , GO:0022404 - GO:MOLTING CYCLE PROCESS , GO:0022405 - GO:HAIR CYCLE PROCESS ,	WNT5A:1,ERCC2:1	0.957978
NCI:85	NCI:SIGNALING EVENTS MEDIATED BY HDAC CLASS III	2	2	HIST1H4B:1,FOXO1:1	6.05294e-05	0.00381053	0.220209	NA	NA	0.957978
GO:0000266	GO:MITOCHONDRIAL FISSION	3	3	KDR:2,MYO19:1,DNM1:1	0.000111197	0.0070002	0.220705	NA	NA	0.957978
GO:0098936	GO:INTRINSIC COMPONENT OF POSTSYNAPTIC MEMBRANE	1	1	GSG1L:1	1.73141e-05	0.00108998	0.222696	GO:0099055 - GO:INTEGRAL COMPONENT OF POSTSYNAPTIC MEMBRANE , GO:0099240 - GO:INTRINSIC COMPONENT OF SYNAPTIC MEMBRANE , GO:0099699 - GO:INTEGRAL COMPONENT OF SYNAPTIC MEMBRANE , GO:0098839 - GO:POSTSYNAPTIC DENSITY MEMBRANE , GO:0099634 - GO:POSTSYNAPTIC SPECIALIZATION MEMBRANE ,	GSG1L:1	0.957978
KEGG:HSA05031	KEGG:AMPHETAMINE ADDICTION	4	4	SLC18A1:1,GRIN3B:1,CACNA1D:1,ATF2:1	0.000165907	0.0104444	0.223275	KEGG:HSA05030 - KEGG:COCAINE ADDICTION ,	SLC18A1:1,GRIN3B:1,ATF2:1	0.957978
REACT:388	REACT:DEFECTIVE C1GALT1C1 CAUSES TN POLYAGGLUTINATION SYNDROME (TNPS)	2	1	MUC16:2	6.12717e-05	0.00385726	0.224159	REACT:401 - REACT:DEFECTIVE GALNT12 CAUSES COLORECTAL CANCER 1 (CRCS1) , REACT:402 - REACT:DEFECTIVE GALNT3 CAUSES FAMILIAL HYPERPHOSPHATEMIC TUMORAL CALCINOSIS (HFTC) , REACT:1771 - REACT:TERMINATION OF O-GLYCAN BIOSYNTHESIS , REACT:377 - REACT:DECTIN-2 FAMILY , GO:0016266 - GO:O-GLYCAN PROCESSING , REACT:1116 - REACT:O-LINKED GLYCOSYLATION OF MUCINS ,	MUC16:2	0.957978
GO:0010799	GO:REGULATION OF PEPTIDYL-THREONINE PHOSPHORYLATION	3	3	SPRED2:1,WNT5A:1,TNKS1BP1:1	0.000112186	0.00706246	0.224453	GO:0010800 - GO:POSITIVE REGULATION OF PEPTIDYL-THREONINE PHOSPHORYLATION ,	WNT5A:1,TNKS1BP1:1	0.957978
GO:0043034	GO:COSTAMERE	3	3	SVIL:1,AHNAK2:1,PLEC:1	0.00011239	0.00707531	0.225227	NA	NA	0.957978
GO:0035305	GO:NEGATIVE REGULATION OF DEPHOSPHORYLATION	5	4	WDR81:1,LMTK3:1,SFI1:2,IQGAP1:1	0.000222794	0.0140257	0.225561	GO:0010923 - GO:NEGATIVE REGULATION OF PHOSPHATASE ACTIVITY ,	WDR81:1,LMTK3:1,SFI1:2	0.957978
REACT:1680	REACT:SYNTHESIS OF PIPS AT THE LATE ENDOSOME MEMBRANE	2	2	PIKFYVE:1,MTMR7:1	6.17075e-05	0.0038847	0.22648	GO:0046855 - GO:INOSITOL PHOSPHATE DEPHOSPHORYLATION , GO:0046838 - GO:PHOSPHORYLATED CARBOHYDRATE DEPHOSPHORYLATION , GO:0106018 - GO:PHOSPHATIDYLINOSITOL-3,5-BISPHOSPHATE PHOSPHATASE ACTIVITY , GO:0071545 - GO:INOSITOL PHOSPHATE CATABOLIC PROCESS , GO:0016308 - GO:1-PHOSPHATIDYLINOSITOL-4-PHOSPHATE 5-KINASE ACTIVITY , GO:0046174 - GO:POLYOL CATABOLIC PROCESS , GO:0034593 - GO:PHOSPHATIDYLINOSIT…	MTMR7:1,PIKFYVE:1,DGKA:1	0.957978
GO:0043983	GO:HISTONE H4-K12 ACETYLATION	1	1	JADE3:1	1.7755e-05	0.00111774	0.227669	GO:0043981 - GO:HISTONE H4-K5 ACETYLATION , GO:0043982 - GO:HISTONE H4-K8 ACETYLATION ,	JADE3:1	0.957978
NCI:78	NCI:FOXO FAMILY SIGNALING	3	3	RBL2:1,FOXO1:1,ZFAND5:1	0.000113349	0.00713571	0.228877	NA	NA	0.957978
GO:0006578	GO:AMINO-ACID BETAINE BIOSYNTHETIC PROCESS	1	1	ALDH9A1:1	1.78842e-05	0.00112587	0.22912	GO:0009437 - GO:CARNITINE METABOLIC PROCESS , GO:0006577 - GO:AMINO-ACID BETAINE METABOLIC PROCESS , KEGG:HSA00053 - KEGG:ASCORBATE AND ALDARATE METABOLISM , KEGG:HSA00410 - KEGG:BETA-ALANINE METABOLISM , NCI:138 - NCI:VALIDATED TARGETS OF C-MYC TRANSCRIPTIONAL REPRESSION ,	ALDH9A1:1,WNT5A:1	0.957978
GO:0002720	GO:POSITIVE REGULATION OF CYTOKINE PRODUCTION INVOLVED IN IMMUNE RESPONSE	2	2	RSAD2:1,WNT5A:1	6.24362e-05	0.00393057	0.230365	GO:0002702 - GO:POSITIVE REGULATION OF PRODUCTION OF MOLECULAR MEDIATOR OF IMMUNE RESPONSE , GO:0060337 - GO:TYPE I INTERFERON SIGNALING PATHWAY , GO:0071357 - GO:CELLULAR RESPONSE TO TYPE I INTERFERON , GO:0034340 - GO:RESPONSE TO TYPE I INTERFERON ,	RSAD2:1,WNT5A:1	0.957978
GO:0004691	GO:CAMP-DEPENDENT PROTEIN KINASE ACTIVITY	1	1	AKAP13:1	1.80112e-05	0.00113386	0.230544	GO:0060297 - GO:REGULATION OF SARCOMERE ORGANIZATION , BIOC:163 - BIOC:AKAP13_PATHWAY , GO:0004690 - GO:CYCLIC NUCLEOTIDE-DEPENDENT PROTEIN KINASE ACTIVITY , GO:0005078 - GO:MAP-KINASE SCAFFOLD ACTIVITY , GO:0086023 - GO:ADRENERGIC RECEPTOR SIGNALING PATHWAY INVOLVED IN HEART PROCESS , GO:0086103 - GO:G-PROTEIN COUPLED RECEPTOR SIGNALING PATHWAY INVOLVED IN HEART PROCESS , GO:0071385 - GO:CELLULA…	AKAP13:1,FOXO1:1,DNM1:1	0.957978
REACT:665	REACT:GLUCAGON SIGNALING IN METABOLIC REGULATION	2	2	ADCY7:1,GCGR:1	6.27403e-05	0.00394972	0.231988	GO:0007189 - GO:ADENYLATE CYCLASE-ACTIVATING G-PROTEIN COUPLED RECEPTOR SIGNALING PATHWAY , GO:0071377 - GO:CELLULAR RESPONSE TO GLUCAGON STIMULUS , GO:0071361 - GO:CELLULAR RESPONSE TO ETHANOL , REACT:103 - REACT:ADENYLATE CYCLASE ACTIVATING PATHWAY , GO:0033762 - GO:RESPONSE TO GLUCAGON , REACT:667 - REACT:GLUCAGON-TYPE LIGAND RECEPTORS , REACT:104 - REACT:ADENYLATE CYCLASE INHIBITORY PATHWAY ,…	ADCY7:1,PTGER2:1,GCGR:1	0.957978
GO:0070530	GO:K63-LINKED POLYUBIQUITIN MODIFICATION-DEPENDENT PROTEIN BINDING	2	2	SPRTN:1,WDR81:1	6.28122e-05	0.00395424	0.232372	GO:0031313 - GO:EXTRINSIC COMPONENT OF ENDOSOME MEMBRANE , GO:0035014 - GO:PHOSPHATIDYLINOSITOL 3-KINASE REGULATOR ACTIVITY , REACT:1839 - REACT:TRANSLESION SYNTHESIS BY POLH , GO:0070987 - GO:ERROR-FREE TRANSLESION SYNTHESIS , GO:0035973 - GO:AGGREPHAGY , GO:0031593 - GO:POLYUBIQUITIN MODIFICATION-DEPENDENT PROTEIN BINDING , GO:0000421 - GO:AUTOPHAGOSOME MEMBRANE , GO:0031312 - GO:EXTRINSIC COMP…	WDR81:1,SPRTN:1	0.957978
GO:0000056	GO:RIBOSOMAL SMALL SUBUNIT EXPORT FROM NUCLEUS	1	1	NUP88:1	1.86001e-05	0.00117094	0.237114	GO:0000055 - GO:RIBOSOMAL LARGE SUBUNIT EXPORT FROM NUCLEUS , GO:0000054 - GO:RIBOSOMAL SUBUNIT EXPORT FROM NUCLEUS , GO:0033750 - GO:RIBOSOME LOCALIZATION , GO:0071428 - GO:RRNA-CONTAINING RIBONUCLEOPROTEIN COMPLEX EXPORT FROM NUCLEUS ,	NUP88:1	0.957978
GO:0032196	GO:TRANSPOSITION	2	1	L1TD1:2	6.41258e-05	0.00403694	0.23939	GO:0003727 - GO:SINGLE-STRANDED RNA BINDING ,	L1TD1:2,LONP1:1	0.957978
GO:0032466	GO:NEGATIVE REGULATION OF CYTOKINESIS	1	1	TEX14:1	1.89703e-05	0.00119424	0.241214	GO:0007094 - GO:MITOTIC SPINDLE ASSEMBLY CHECKPOINT , GO:0071173 - GO:SPINDLE ASSEMBLY CHECKPOINT , GO:0071174 - GO:MITOTIC SPINDLE CHECKPOINT , GO:0045841 - GO:NEGATIVE REGULATION OF MITOTIC METAPHASE/ANAPHASE TRANSITION , GO:1902100 - GO:NEGATIVE REGULATION OF METAPHASE/ANAPHASE TRANSITION OF CELL CYCLE , GO:2000816 - GO:NEGATIVE REGULATION OF MITOTIC SISTER CHROMATID SEPARATION , GO:1905819 - …	TEX14:1,BUB1:1	0.957978
REACT:490	REACT:E2F MEDIATED REGULATION OF DNA REPLICATION	2	2	ORC5:1,TFDP2:1	6.46705e-05	0.00407123	0.242304	REACT:152 - REACT:ASSEMBLY OF THE ORC COMPLEX AT THE ORIGIN OF REPLICATION , REACT:491 - REACT:E2F-ENABLED INHIBITION OF PRE-REPLICATION COMPLEX FORMATION , REACT:78 - REACT:ACTIVATION OF PUMA AND TRANSLOCATION TO MITOCHONDRIA , REACT:210 - REACT:CDC6 ASSOCIATION WITH THE ORC:ORIGIN COMPLEX , REACT:155 - REACT:ASSOCIATION OF LICENSING FACTORS WITH THE PRE-REPLICATIVE COMPLEX , GO:0000808 - GO:ORI…	ORC5:1,TFDP2:1	0.957978
GO:0035252	GO:UDP-XYLOSYLTRANSFERASE ACTIVITY	1	1	TMEM5:1	1.93217e-05	0.00121637	0.245086	GO:0042285 - GO:XYLOSYLTRANSFERASE ACTIVITY , GO:0016763 - GO:TRANSFERASE ACTIVITY, TRANSFERRING PENTOSYL GROUPS ,	TMEM5:1,PDCL3:1	0.957978
GO:0047496	GO:VESICLE TRANSPORT ALONG MICROTUBULE	3	3	KIF3A:1,VAMP7:1,AP3S2:1	0.000117721	0.00741091	0.245642	GO:0099518 - GO:VESICLE CYTOSKELETAL TRAFFICKING , GO:0072384 - GO:ORGANELLE TRANSPORT ALONG MICROTUBULE ,	KIF3A:1,VAMP7:1,AP3S2:1	0.957978
GO:0007141	GO:MALE MEIOSIS I	2	2	MOV10L1:1,BRCA2:1	6.53031e-05	0.00411105	0.245689	GO:0071546 - GO:PI-BODY , GO:0007140 - GO:MALE MEIOTIC NUCLEAR DIVISION , GO:0034587 - GO:PIRNA METABOLIC PROCESS , GO:0043186 - GO:P GRANULE , GO:0045495 - GO:POLE PLASM , GO:0060293 - GO:GERM PLASM , REACT:1160 - REACT:PIWI-INTERACTING RNA (PIRNA) BIOGENESIS , GO:0004004 - GO:ATP-DEPENDENT RNA HELICASE ACTIVITY , GO:0008186 - GO:RNA-DEPENDENT ATPASE ACTIVITY , GO:0003724 - GO:RNA HELICASE ACTIV…	MOV10L1:1,TEX14:1,BRCA2:1	0.957978
GO:0006094	GO:GLUCONEOGENESIS	4	4	NLN:1,SDS:1,RANBP2:1,FOXO1:1	0.000173252	0.0109068	0.246026	GO:0019319 - GO:HEXOSE BIOSYNTHETIC PROCESS , GO:0046364 - GO:MONOSACCHARIDE BIOSYNTHETIC PROCESS , GO:0010676 - GO:POSITIVE REGULATION OF CELLULAR CARBOHYDRATE METABOLIC PROCESS , GO:0045913 - GO:POSITIVE REGULATION OF CARBOHYDRATE METABOLIC PROCESS ,	NLN:1,SDS:1,RANBP2:1,FOXO1:1	0.957978
GO:0019966	GO:INTERLEUKIN-1 BINDING	1	1	TRIM16:1	1.97111e-05	0.00124088	0.249354	GO:0045684 - GO:POSITIVE REGULATION OF EPIDERMIS DEVELOPMENT , GO:0060416 - GO:RESPONSE TO GROWTH HORMONE , GO:0045618 - GO:POSITIVE REGULATION OF KERATINOCYTE DIFFERENTIATION , GO:0045606 - GO:POSITIVE REGULATION OF EPIDERMAL CELL DIFFERENTIATION , GO:0030858 - GO:POSITIVE REGULATION OF EPITHELIAL CELL DIFFERENTIATION ,	WNT5A:1,TRIM16:1,JAK3:1	0.957978
GO:0097228	GO:SPERM PRINCIPAL PIECE	2	2	SLC9B2:1,CATSPERD:1	6.61596e-05	0.00416497	0.250275	GO:0030317 - GO:FLAGELLATED SPERM MOTILITY , GO:0097722 - GO:SPERM MOTILITY , GO:0036126 - GO:SPERM FLAGELLUM , GO:0097729 - GO:9+2 MOTILE CILIUM ,	DNAH11:1,SLC9B2:1,CATSPERD:1	0.957978
GO:0032436	GO:POSITIVE REGULATION OF PROTEASOMAL UBIQUITIN-DEPENDENT PROTEIN CATABOLIC PROCESS	4	4	SOCS4:1,PRICKLE1:1,LONRF2:1,DVL1:1	0.000174825	0.0110058	0.250964	NA	NA	0.957978
GO:1901616	GO:ORGANIC HYDROXY COMPOUND CATABOLIC PROCESS	3	3	COMT:1,SULT2A1:1,MTMR7:1	0.000119216	0.00750504	0.25142	GO:0046164 - GO:ALCOHOL CATABOLIC PROCESS ,	SULT2A1:1,MTMR7:1	0.957978
GO:0060512	GO:PROSTATE GLAND MORPHOGENESIS	2	2	WNT5A:1,SERPINB5:1	6.64244e-05	0.00418164	0.251694	GO:0030850 - GO:PROSTATE GLAND DEVELOPMENT , KEGG:HSA04115 - KEGG:P53 SIGNALING PATHWAY ,	WNT5A:1,SERPINB5:1	0.957978
GO:0044447	GO:AXONEME PART	5	5	DNAH7:1,DNAH8:1,WDPCP:1,ARFGEF2:1,SPAG17:1	0.000232799	0.0146555	0.252263	GO:0035082 - GO:AXONEME ASSEMBLY , GO:0001578 - GO:MICROTUBULE BUNDLE FORMATION ,	DNAH7:1,DNAH8:1,SPAG17:1,TTLL6:1	0.957978
GO:0016553	GO:BASE CONVERSION OR SUBSTITUTION EDITING	1	1	ADAT2:1	1.9983e-05	0.001258	0.25232	GO:0004000 - GO:ADENOSINE DEAMINASE ACTIVITY , REACT:1984 - REACT:TRNA MODIFICATION IN THE NUCLEUS AND CYTOSOL , GO:0002097 - GO:TRNA WOBBLE BASE MODIFICATION ,	ADAT2:1,TRMT10A:1	0.957978
GO:1903003	GO:POSITIVE REGULATION OF PROTEIN DEUBIQUITINATION	1	1	TANK:1	1.99887e-05	0.00125836	0.252382	REACT:1723 - REACT:TICAM1-DEPENDENT ACTIVATION OF IRF3/IRF7 , GO:0090085 - GO:REGULATION OF PROTEIN DEUBIQUITINATION , REACT:69 - REACT:ACTIVATION OF IRF3/IRF7 MEDIATED BY TBK1/IKK EPSILON , BIOC:205 - BIOC:TNFR2_PATHWAY , BIOC:203 - BIOC:STRESS_PATHWAY , GO:0035666 - GO:TRIF-DEPENDENT TOLL-LIKE RECEPTOR SIGNALING PATHWAY , REACT:1746 - REACT:TRAF6 MEDIATED IRF7 ACTIVATION , GO:0002756 - GO:MYD88…	TANK:1,ATF2:1	0.957978
GO:0097091	GO:SYNAPTIC VESICLE CLUSTERING	1	1	SYNDIG1:1	2.01134e-05	0.00126621	0.253738	GO:0051965 - GO:POSITIVE REGULATION OF SYNAPSE ASSEMBLY , GO:0060076 - GO:EXCITATORY SYNAPSE , GO:0043198 - GO:DENDRITIC SHAFT , GO:0035254 - GO:GLUTAMATE RECEPTOR BINDING ,	SLITRK6:1,SYNDIG1:1	0.957978
GO:0097028	GO:DENDRITIC CELL DIFFERENTIATION	2	2	LGALS9:1,PRTN3:1	6.68339e-05	0.00420742	0.253888	NA	NA	0.957978
GO:0008574	GO:ATP-DEPENDENT MICROTUBULE MOTOR ACTIVITY, PLUS-END-DIRECTED	3	3	KIF3A:1,DYNC1I2:1,KIF27:1	0.000119912	0.00754884	0.254116	GO:1990939 - GO:ATP-DEPENDENT MICROTUBULE MOTOR ACTIVITY , GO:0019886 - GO:ANTIGEN PROCESSING AND PRESENTATION OF EXOGENOUS PEPTIDE ANTIGEN VIA MHC CLASS II ,	KIF3A:1,DNAH11:1,DNAH7:1,DYNC1I2:1,DNAH8:1,KIF27:1,KIF2B:1	0.957978
REACT:512	REACT:EICOSANOIDS	1	1	TBXAS1:1	2.02278e-05	0.00127341	0.25498	GO:0019371 - GO:CYCLOOXYGENASE PATHWAY , REACT:1684 - REACT:SYNTHESIS OF PROSTAGLANDINS (PG) AND THROMBOXANES (TX) , GO:0001516 - GO:PROSTAGLANDIN BIOSYNTHETIC PROCESS , GO:0046457 - GO:PROSTANOID BIOSYNTHETIC PROCESS , KEGG:HSA00590 - KEGG:ARACHIDONIC ACID METABOLISM , GO:0016628 - GO:OXIDOREDUCTASE ACTIVITY, ACTING ON THE CH-CH GROUP OF DONORS, NAD OR NADP AS ACCEPTOR , BIOC:18 - BIOC:SPPA_PATH…	TBXAS1:1,PLA2G4D:1	0.957978
GO:0005758	GO:MITOCHONDRIAL INTERMEMBRANE SPACE	3	3	NLN:1,DIABLO:1,MYOC:1	0.000120215	0.00756797	0.255295	GO:0031970 - GO:ORGANELLE ENVELOPE LUMEN ,	NLN:1,DIABLO:1,MYOC:1	0.957978
GO:0070327	GO:THYROID HORMONE TRANSPORT	1	1	SLCO4A1:1	2.02844e-05	0.00127697	0.255594	REACT:1864 - REACT:TRANSPORT OF ORGANIC ANIONS , GO:0015347 - GO:SODIUM-INDEPENDENT ORGANIC ANION TRANSMEMBRANE TRANSPORTER ACTIVITY , GO:0043252 - GO:SODIUM-INDEPENDENT ORGANIC ANION TRANSPORT , REACT:1868 - REACT:TRANSPORT OF VITAMINS, NUCLEOSIDES, AND RELATED MOLECULES ,	SLCO4A1:1	0.957978
GO:0015280	GO:LIGAND-GATED SODIUM CHANNEL ACTIVITY	1	1	ASIC5:1	2.03988e-05	0.00128417	0.256833	GO:0005272 - GO:SODIUM CHANNEL ACTIVITY ,	ASIC5:1,CACNA1H:1	0.957978
GO:0043031	GO:NEGATIVE REGULATION OF MACROPHAGE ACTIVATION	1	1	BPI:1	2.0458e-05	0.0012879	0.257473	GO:0043030 - GO:REGULATION OF MACROPHAGE ACTIVATION , GO:0032717 - GO:NEGATIVE REGULATION OF INTERLEUKIN-8 PRODUCTION , GO:0042116 - GO:MACROPHAGE ACTIVATION ,	BPI:1,WNT5A:1	0.957978
GO:0035036	GO:SPERM-EGG RECOGNITION	3	3	CATSPERD:1,ZAN:1,ATP8B3:1	0.000121438	0.00764492	0.260045	GO:0009988 - GO:CELL-CELL RECOGNITION , GO:0007339 - GO:BINDING OF SPERM TO ZONA PELLUCIDA ,	CATSPERD:1,ZAN:1,ATP8B3:1,PCDHB6:1	0.957978
GO:0031528	GO:MICROVILLUS MEMBRANE	2	2	CEACAM1:1,SLC26A2:1	6.80886e-05	0.00428641	0.260613	GO:0005902 - GO:MICROVILLUS ,	MYO7B:1,CEACAM1:1,SLC26A2:1	0.957978
GO:0016846	GO:CARBON-SULFUR LYASE ACTIVITY	1	1	CENPV:1	2.08097e-05	0.00131004	0.261266	GO:0031055 - GO:CHROMATIN REMODELING AT CENTROMERE , GO:0031507 - GO:HETEROCHROMATIN ASSEMBLY , GO:0070828 - GO:HETEROCHROMATIN ORGANIZATION , GO:0032467 - GO:POSITIVE REGULATION OF CYTOKINESIS , GO:0034508 - GO:CENTROMERE COMPLEX ASSEMBLY , GO:0051781 - GO:POSITIVE REGULATION OF CELL DIVISION , GO:0051233 - GO:SPINDLE MIDZONE ,	CENPV:1,HIST1H4B:1,SVIL:1	0.957978
REACT:1372	REACT:RECEPTOR MEDIATED MITOPHAGY	1	1	ATG12:1	2.09937e-05	0.00132163	0.263243	REACT:1218 - REACT:PINK/PARKIN MEDIATED MITOPHAGY , REACT:998 - REACT:MITOPHAGY , GO:0034045 - GO:PRE-AUTOPHAGOSOMAL STRUCTURE MEMBRANE , GO:0044804 - GO:AUTOPHAGY OF NUCLEUS , GO:0030670 - GO:PHAGOCYTIC VESICLE MEMBRANE , GO:0000407 - GO:PRE-AUTOPHAGOSOMAL STRUCTURE , KEGG:HSA04136 - KEGG:AUTOPHAGY - OTHER , GO:0000422 - GO:AUTOPHAGY OF MITOCHONDRION , GO:0061726 - GO:MITOCHONDRION DISASSEMBLY ,…	ATG12:1,VAMP7:1,ATP13A2:1,PIKFYVE:1	0.957978
GO:0016339	GO:CALCIUM-DEPENDENT CELL-CELL ADHESION VIA PLASMA MEMBRANE CELL ADHESION MOLECULES	2	2	PCDH12:1,PCDHB6:1	6.87064e-05	0.0043253	0.263925	GO:0060711 - GO:LABYRINTHINE LAYER DEVELOPMENT ,	PCDH12:1	0.957978
GO:0051983	GO:REGULATION OF CHROMOSOME SEGREGATION	7	6	CCDC36:2,TEX14:1,KIF2B:1,TACC3:2,BUB1:1,HECW2:1	0.00035847	0.0225669	0.268194	GO:0007091 - GO:METAPHASE/ANAPHASE TRANSITION OF MITOTIC CELL CYCLE , GO:0044784 - GO:METAPHASE/ANAPHASE TRANSITION OF CELL CYCLE , GO:0010965 - GO:REGULATION OF MITOTIC SISTER CHROMATID SEPARATION , GO:0051306 - GO:MITOTIC SISTER CHROMATID SEPARATION , GO:1905818 - GO:REGULATION OF CHROMOSOME SEPARATION , GO:0033047 - GO:REGULATION OF MITOTIC SISTER CHROMATID SEGREGATION , GO:0033045 - GO:REGULA…	TEX14:1,TACC3:2,BUB1:1,HECW2:1	0.957978
REACT:1872	REACT:TRIGLYCERIDE METABOLISM	2	2	PLIN3:1,MOGAT1:1	6.95283e-05	0.00437705	0.268332	REACT:1871 - REACT:TRIGLYCERIDE CATABOLISM ,	PLIN3:1	0.957978
GO:0071514	GO:GENETIC IMPRINTING	2	2	PRMT7:1,DPPA3:1	6.96261e-05	0.0043832	0.268856	GO:0006305 - GO:DNA ALKYLATION , GO:0006306 - GO:DNA METHYLATION , GO:0044728 - GO:DNA METHYLATION OR DEMETHYLATION ,	MOV10L1:1,PRMT7:1,DPPA3:1	0.957978
GO:0030619	GO:U1 SNRNA BINDING	1	1	GEMIN5:1	2.16122e-05	0.00136056	0.269848	GO:0030621 - GO:U4 SNRNA BINDING , GO:0034719 - GO:SMN-SM PROTEIN COMPLEX , GO:0000387 - GO:SPLICEOSOMAL SNRNP ASSEMBLY , GO:0032797 - GO:SMN COMPLEX , GO:0097504 - GO:GEMINI OF COILED BODIES , GO:0000340 - GO:RNA 7-METHYLGUANOSINE CAP BINDING , GO:0000339 - GO:RNA CAP BINDING , GO:0022625 - GO:CYTOSOLIC LARGE RIBOSOMAL SUBUNIT , GO:0017069 - GO:SNRNA BINDING , GO:0043022 - GO:RIBOSOME BINDING ,	GEMIN5:1,PRMT7:1	0.957978
GO:0004703	GO:G-PROTEIN COUPLED RECEPTOR KINASE ACTIVITY	1	1	GRK6:1	2.17821e-05	0.00137126	0.271653	NA	NA	0.957978
GO:0007520	GO:MYOBLAST FUSION	3	3	CACNA1H:1,ADAM12:1,CAPN2:1	0.000124489	0.00783698	0.271948	GO:0000768 - GO:SYNCYTIUM FORMATION BY PLASMA MEMBRANE FUSION , GO:0006949 - GO:SYNCYTIUM FORMATION ,	CACNA1H:1,ADAM12:1,CAPN2:1	0.957978
REACT:1417	REACT:REGULATION OF TP53 ACTIVITY THROUGH METHYLATION	2	1	TTC5:2	7.03029e-05	0.00442581	0.272484	NCI:155 - NCI:P53 PATHWAY ,	TTC5:2,FBXO11:1	0.957978
KEGG:HSA04622	KEGG:RIG-I-LIKE RECEPTOR SIGNALING PATHWAY	3	3	ATG12:1,IL12B:1,TANK:1	0.000124673	0.00784859	0.27267	REACT:357 - REACT:DDX58/IFIH1-MEDIATED INDUCTION OF INTERFERON-ALPHA/BETA ,	ATG12:1,HERC5:1,TANK:1	0.957978
GO:0110020	GO:REGULATION OF ACTOMYOSIN STRUCTURE ORGANIZATION	5	5	AKAP13:1,SLC9A1:1,WNT11:1,MYOC:1,ARHGAP6:1	0.000241133	0.0151801	0.275084	GO:0051492 - GO:REGULATION OF STRESS FIBER ASSEMBLY , GO:0030038 - GO:CONTRACTILE ACTIN FILAMENT BUNDLE ASSEMBLY , GO:0043149 - GO:STRESS FIBER ASSEMBLY , GO:0032231 - GO:REGULATION OF ACTIN FILAMENT BUNDLE ASSEMBLY ,	SLC9A1:1,WNT11:1,MYOC:1,ARHGAP6:1	0.957978
GO:0031624	GO:UBIQUITIN CONJUGATING ENZYME BINDING	2	2	LONRF2:1,ZMYM2:1	7.09186e-05	0.00446457	0.275785	GO:0044390 - GO:UBIQUITIN-LIKE PROTEIN CONJUGATING ENZYME BINDING , REACT:1620 - REACT:SIGNALING BY CYTOSOLIC FGFR1 FUSION MUTANTS , REACT:545 - REACT:FGFR1 MUTANT RECEPTOR ACTIVATION , REACT:1568 - REACT:SIGNALING BY FGFR1 IN DISEASE , REACT:1565 - REACT:SIGNALING BY FGFR IN DISEASE ,	LONRF2:1,ZMYM2:1	0.957978
GO:0051497	GO:NEGATIVE REGULATION OF STRESS FIBER ASSEMBLY	2	2	MYOC:1,ARHGAP6:1	7.1032e-05	0.00447171	0.276393	GO:0032232 - GO:NEGATIVE REGULATION OF ACTIN FILAMENT BUNDLE ASSEMBLY , GO:0001953 - GO:NEGATIVE REGULATION OF CELL-MATRIX ADHESION , GO:0051895 - GO:NEGATIVE REGULATION OF FOCAL ADHESION ASSEMBLY , GO:1903392 - GO:NEGATIVE REGULATION OF ADHERENS JUNCTION ORGANIZATION , GO:1901889 - GO:NEGATIVE REGULATION OF CELL JUNCTION ASSEMBLY , GO:0010812 - GO:NEGATIVE REGULATION OF CELL-SUBSTRATE ADHESION ,…	MYOC:1,ARHGAP6:1	0.957978
GO:0051286	GO:CELL TIP	1	1	TRPM1:1	2.25411e-05	0.00141904	0.279659	GO:0046548 - GO:RETINAL ROD CELL DEVELOPMENT , GO:0007216 - GO:G-PROTEIN COUPLED GLUTAMATE RECEPTOR SIGNALING PATHWAY , REACT:1755 - REACT:TRP CHANNELS ,	TRPM1:1	0.957978
GO:0000155	GO:PHOSPHORELAY SENSOR KINASE ACTIVITY	1	1	KCNH8:1	2.27024e-05	0.00142919	0.281349	GO:0004673 - GO:PROTEIN HISTIDINE KINASE ACTIVITY , GO:0000160 - GO:PHOSPHORELAY SIGNAL TRANSDUCTION SYSTEM , GO:0016775 - GO:PHOSPHOTRANSFERASE ACTIVITY, NITROGENOUS GROUP AS ACCEPTOR ,	KCNH8:1	0.957978
GO:0060135	GO:MATERNAL PROCESS INVOLVED IN FEMALE PREGNANCY	3	3	ADCY7:1,PRDM1:1,LGALS9:1	0.000127282	0.00801284	0.282899	NA	NA	0.957978
GO:0007588	GO:EXCRETION	3	3	SLC22A18:1,COMT:1,CLCNKA:1	0.000127649	0.00803592	0.284339	NA	NA	0.957978
GO:0030056	GO:HEMIDESMOSOME	2	2	EPPK1:1,PLEC:1	7.27451e-05	0.00457955	0.285569	REACT:251 - REACT:CASPASE-MEDIATED CLEAVAGE OF CYTOSKELETAL PROTEINS ,	PLEC:1	0.957978
GO:0004198	GO:CALCIUM-DEPENDENT CYSTEINE-TYPE ENDOPEPTIDASE ACTIVITY	2	2	CAPN2:1,CAPN3:1	7.27728e-05	0.0045813	0.285718	GO:0004197 - GO:CYSTEINE-TYPE ENDOPEPTIDASE ACTIVITY ,	CTSC:1,CAPN2:1,CASP4:1,CAPN3:1	0.957978
GO:0043297	GO:APICAL JUNCTION ASSEMBLY	4	4	RHOC:1,PKP2:1,WNT11:1,MPP5:1	0.000185901	0.0117031	0.286271	GO:0007043 - GO:CELL-CELL JUNCTION ASSEMBLY , GO:0070830 - GO:BICELLULAR TIGHT JUNCTION ASSEMBLY ,	RHOC:1,PKP2:1,CD9:1,CNTNAP1:1,WNT11:1,MPP5:1	0.957978
GO:1903251	GO:MULTI-CILIATED EPITHELIAL CELL DIFFERENTIATION	1	1	CEP152:1	2.32733e-05	0.00146514	0.2873	GO:0000242 - GO:PERICENTRIOLAR MATERIAL , GO:0007099 - GO:CENTRIOLE REPLICATION , GO:0098534 - GO:CENTRIOLE ASSEMBLY , GO:0051298 - GO:CENTROSOME DUPLICATION ,	CEP152:1,BRCA2:1	0.957978
GO:0034388	GO:PWP2P-CONTAINING SUBCOMPLEX OF 90S PRERIBOSOME	1	1	WDR3:1	2.33206e-05	0.00146811	0.287791	GO:0032040 - GO:SMALL-SUBUNIT PROCESSOME , GO:0030490 - GO:MATURATION OF SSU-RRNA , GO:0030515 - GO:SNORNA BINDING , GO:0042274 - GO:RIBOSOMAL SMALL SUBUNIT BIOGENESIS , REACT:1976 - REACT:RRNA MODIFICATION IN THE NUCLEUS AND CYTOSOL , GO:0030686 - GO:90S PRERIBOSOME ,	WDR3:1,DCAF13:1	0.957978
REACT:662	REACT:GENERATION OF SECOND MESSENGER MOLECULES	2	2	ZAP70:1,CD101:1	7.34449e-05	0.00462361	0.289315	GO:0016812 - GO:HYDROLASE ACTIVITY, ACTING ON CARBON-NITROGEN (BUT NOT PEPTIDE) BONDS, IN CYCLIC AMIDES ,	CD101:1	0.957978
REACT:852	REACT:INTRA-GOLGI TRAFFIC	3	3	CYTH3:1,MAN2A1:1,COG1:1	0.000128992	0.00812049	0.289621	NA	NA	0.957978
KEGG:HSA05340	KEGG:PRIMARY IMMUNODEFICIENCY	2	2	ZAP70:1,JAK3:1	7.39734e-05	0.00465688	0.292142	KEGG:HSA04658 - KEGG:TH1 AND TH2 CELL DIFFERENTIATION ,	ZAP70:1,DLL3:1,JAK3:1,IL12B:1	0.957978
GO:0043046	GO:DNA METHYLATION INVOLVED IN GAMETE GENERATION	2	2	MOV10L1:1,PRMT7:1	7.41406e-05	0.0046674	0.293037	NA	NA	0.957978
GO:0051018	GO:PROTEIN KINASE A BINDING	4	4	AKAP13:1,AKAP12:1,ACBD3:1,ARFGEF2:1	0.000189447	0.0119263	0.297734	NA	NA	0.957978
GO:0097512	GO:CARDIAC MYOFIBRIL	1	1	MYH7B:1	2.43719e-05	0.0015343	0.298613	NA	NA	0.957978
GO:0051177	GO:MEIOTIC SISTER CHROMATID COHESION	1	1	BUB1:1	2.43735e-05	0.0015344	0.298629	GO:0045144 - GO:MEIOTIC SISTER CHROMATID SEGREGATION , GO:0000778 - GO:CONDENSED NUCLEAR CHROMOSOME KINETOCHORE , GO:0007135 - GO:MEIOSIS II , GO:0070601 - GO:CENTROMERIC SISTER CHROMATID COHESION , GO:0000780 - GO:CONDENSED NUCLEAR CHROMOSOME, CENTROMERIC REGION , GO:0000940 - GO:CONDENSED CHROMOSOME OUTER KINETOCHORE , NCI:167 - NCI:PLK1 SIGNALING EVENTS , GO:0007063 - GO:REGULATION OF SISTER C…	BUB1:1,NINL:1,BRCA2:1,ADCY7:1	0.957978
GO:0055059	GO:ASYMMETRIC NEUROBLAST DIVISION	1	1	DOCK7:1	2.44014e-05	0.00153615	0.298913	GO:0098722 - GO:ASYMMETRIC STEM CELL DIVISION , REACT:924 - REACT:MET ACTIVATES RAP1 AND RAC1 , GO:0022027 - GO:INTERKINETIC NUCLEAR MIGRATION , GO:0007097 - GO:NUCLEAR MIGRATION , GO:0051647 - GO:NUCLEUS LOCALIZATION , NCI:66 - NCI:ERBB2/ERBB3 SIGNALING EVENTS , GO:0036445 - GO:NEURONAL STEM CELL DIVISION , GO:0055057 - GO:NEUROBLAST DIVISION , GO:0008356 - GO:ASYMMETRIC CELL DIVISION , GO:00481…	DOCK7:1,SLIT1:1,CHRNE:1,FZD9:1	0.957978
REACT:495	REACT:EGFR DOWNREGULATION	2	2	EPN1:1,HGS:1	7.52629e-05	0.00473806	0.299035	REACT:1559 - REACT:SIGNALING BY EGFR , REACT:247 - REACT:CARGO RECOGNITION FOR CLATHRIN-MEDIATED ENDOCYTOSIS ,	ADAM12:1,EPN1:1,HGS:1,VAMP7:1,WNT5A:1	0.957978
GO:0033598	GO:MAMMARY GLAND EPITHELIAL CELL PROLIFERATION	2	2	BRCA2:1,WNT5A:1	7.53758e-05	0.00474516	0.299638	GO:0061180 - GO:MAMMARY GLAND EPITHELIUM DEVELOPMENT ,	BRCA2:1,WNT5A:1	0.957978
GO:0030517	GO:NEGATIVE REGULATION OF AXON EXTENSION	2	2	CDKL3:1,WNT5A:1	7.55838e-05	0.00475825	0.300748	GO:0050771 - GO:NEGATIVE REGULATION OF AXONOGENESIS , GO:0004693 - GO:CYCLIN-DEPENDENT PROTEIN SERINE/THREONINE KINASE ACTIVITY , GO:0097472 - GO:CYCLIN-DEPENDENT PROTEIN KINASE ACTIVITY , GO:0010771 - GO:NEGATIVE REGULATION OF CELL MORPHOGENESIS INVOLVED IN DIFFERENTIATION , GO:0030516 - GO:REGULATION OF AXON EXTENSION , GO:0048640 - GO:NEGATIVE REGULATION OF DEVELOPMENTAL GROWTH , GO:0061387 - …	CDKL3:1,WNT5A:1,MCF2:1,CDH4:1	0.957978
GO:0030104	GO:WATER HOMEOSTASIS	4	4	GRHL1:1,ADCY7:1,FLG:1,ANXA7:1	0.000190382	0.0119852	0.300767	GO:0061436 - GO:ESTABLISHMENT OF SKIN BARRIER , GO:0033561 - GO:REGULATION OF WATER LOSS VIA SKIN , GO:0050891 - GO:MULTICELLULAR ORGANISMAL WATER HOMEOSTASIS ,	GRHL1:1,FLG:1,ADCY7:1	0.957978
GO:1902187	GO:NEGATIVE REGULATION OF VIRAL RELEASE FROM HOST CELL	1	1	TRIM35:1	2.45965e-05	0.00154843	0.300902	GO:1902186 - GO:REGULATION OF VIRAL RELEASE FROM HOST CELL , GO:1903901 - GO:NEGATIVE REGULATION OF VIRAL LIFE CYCLE , GO:0019076 - GO:VIRAL RELEASE FROM HOST CELL , GO:0035890 - GO:EXIT FROM HOST , GO:0035891 - GO:EXIT FROM HOST CELL , GO:0052126 - GO:MOVEMENT IN HOST ENVIRONMENT , GO:0052192 - GO:MOVEMENT IN ENVIRONMENT OF OTHER ORGANISM INVOLVED IN SYMBIOTIC INTERACTION , GO:0048525 - GO:NEGAT…	TRIM35:1,RSAD2:1	0.957978
GO:0007095	GO:MITOTIC G2 DNA DAMAGE CHECKPOINT	2	2	NBN:1,RINT1:1	7.57819e-05	0.00477073	0.301806	GO:0031572 - GO:G2 DNA DAMAGE CHECKPOINT , GO:2000001 - GO:REGULATION OF DNA DAMAGE CHECKPOINT , GO:0060628 - GO:REGULATION OF ER TO GOLGI VESICLE-MEDIATED TRANSPORT , GO:0044818 - GO:MITOTIC G2/M TRANSITION CHECKPOINT , GO:0010972 - GO:NEGATIVE REGULATION OF G2/M TRANSITION OF MITOTIC CELL CYCLE , GO:1902750 - GO:NEGATIVE REGULATION OF CELL CYCLE G2/M PHASE TRANSITION , GO:1901976 - GO:REGULATIO…	NBN:1,RINT1:1,DTL:1,PSMD8:1	0.957978
GO:0000801	GO:CENTRAL ELEMENT	1	1	SYCE1:1	2.47612e-05	0.0015588	0.302578	REACT:937 - REACT:MEIOTIC SYNAPSIS ,	STAG3:1,SYCE1:1	0.957978
GO:0044754	GO:AUTOLYSOSOME	1	1	NCOA4:1	2.47749e-05	0.00155966	0.302717	KEGG:HSA04216 - KEGG:FERROPTOSIS , GO:0005767 - GO:SECONDARY LYSOSOME , NCI:17 - NCI:COREGULATION OF ANDROGEN RECEPTOR ACTIVITY , KEGG:HSA05216 - KEGG:THYROID CANCER ,	NCOA4:1,ACSL6:1,SVIL:1	0.957978
GO:0035577	GO:AZUROPHIL GRANULE MEMBRANE	3	2	VAMP7:1,ABCA13:2	0.000132583	0.00834658	0.303777	NA	NA	0.957978
GO:0004181	GO:METALLOCARBOXYPEPTIDASE ACTIVITY	2	2	CPA5:1,CPA3:1	7.62968e-05	0.00480314	0.304553	GO:0002003 - GO:ANGIOTENSIN MATURATION , GO:0002002 - GO:REGULATION OF ANGIOTENSIN LEVELS IN BLOOD , GO:0060177 - GO:REGULATION OF ANGIOTENSIN METABOLIC PROCESS , GO:0004180 - GO:CARBOXYPEPTIDASE ACTIVITY , GO:0001991 - GO:REGULATION OF SYSTEMIC ARTERIAL BLOOD PRESSURE BY CIRCULATORY RENIN-ANGIOTENSIN , GO:0003081 - GO:REGULATION OF SYSTEMIC ARTERIAL BLOOD PRESSURE BY RENIN-ANGIOTENSIN , GO:00019…	CPA3:1,CPA5:1	0.957978
GO:1990782	GO:PROTEIN TYROSINE KINASE BINDING	4	4	ELMO2:1,SHC4:1,CEACAM1:1,MYOC:1	0.00019212	0.0120946	0.306413	GO:0030971 - GO:RECEPTOR TYROSINE KINASE BINDING ,	ELMO2:1,SHC4:1,MYOC:1	0.957978
GO:1990316	GO:ATG1/ULK1 KINASE COMPLEX	1	1	TBC1D5:1	2.51845e-05	0.00158545	0.306865	GO:0035612 - GO:AP-2 ADAPTOR COMPLEX BINDING , GO:0030122 - GO:AP-2 ADAPTOR COMPLEX , GO:0030128 - GO:CLATHRIN COAT OF ENDOCYTIC VESICLE , GO:0030904 - GO:RETROMER COMPLEX , GO:0048260 - GO:POSITIVE REGULATION OF RECEPTOR-MEDIATED ENDOCYTOSIS , GO:0030119 - GO:AP-TYPE MEMBRANE COAT ADAPTOR COMPLEX , GO:0030132 - GO:CLATHRIN COAT OF COATED PIT , GO:0002092 - GO:POSITIVE REGULATION OF RECEPTOR INTE…	TBC1D5:1,HFE:1,AP3S2:1,COPB1:1,ERCC2:1,EPN1:1	0.957978
[truncated: 5,972 more rows]

## Sheet: Readme
Most Significant Gene-Set ID	Most significant gene-set ID in the cluster
[truncated: 10 more rows]
