# Supplementary material for: Genes and Pathways Implicated in Tetralogy of Fallot Revealed by Ultra-Rare Variant Burden Analysis in 231 Genome Sequences
Source: Front Genet. 2020 Sep 15;11:957. doi: 10.3389/fgene.2020.00957 (PMC7522597; doi:10.3389/fgene.2020.00957)
Supplement: TABLE S1 — Ultra-rare variants observed for 231 CHD samples including gnomAD o/e constraint scores. [file Data_Sheet_2.zip › SupplementaryTables_FrontiersInGenetics/Supplementary Table S8) Gene-set burden statistics for ultra-rare truncating variants in GO:pathways gene-sets without clustering.XLSX]

## Sheet: GO gene-sets (oe < 0.35)
GeneSet Name	GeneSet Discription	Expected Probability of GeneSet	Scaled Expected Probability of GeneSet	Observed Variants Number	Observed Genes	Observed Genes With Freq obtained from GeneSet	p-value	FDR
GO:0090037	GO:POSITIVE REGULATION OF PROTEIN KINASE C SIGNALING	1.33056e-05	0.000490247	8	2	FLT4:7,WNT5A:1	5.38624e-13	4.22507e-09
GO:0090036	GO:REGULATION OF PROTEIN KINASE C SIGNALING	2.38781e-05	0.000879793	15	3	FLT4:7,AKAP12:1,WNT5A:1	1.16771e-12	4.22507e-09
REACT:1895	REACT:VEGF BINDS TO VEGFR LEADING TO RECEPTOR DIMERIZATION	2.48884e-05	0.000917015	8	2	FLT4:7,KDR:2	1.68296e-12	4.22507e-09
REACT:1896	REACT:VEGF LIGAND-RECEPTOR INTERACTIONS	2.48884e-05	0.000917015	8	2	FLT4:7,KDR:2	1.68296e-12	4.22507e-09
GO:0070528	GO:PROTEIN KINASE C SIGNALING	2.98167e-05	0.0010986	27	3	FLT4:7,AKAP12:1,WNT5A:1	8.25091e-12	1.65711e-08
NCI:221	NCI:VEGF AND VEGFR SIGNALING NETWORK	3.40487e-05	0.00125453	7	2	FLT4:7,KDR:2	2.64095e-11	4.42008e-08
GO:0005021	GO:VASCULAR ENDOTHELIAL GROWTH FACTOR-ACTIVATED RECEPTOR ACTIVITY	3.9101e-05	0.00144068	7	2	FLT4:7,KDR:2	8.83934e-11	1.26807e-07
GO:0060312	GO:REGULATION OF BLOOD VESSEL REMODELING	1.90795e-05	0.000702985	14	1	FLT4:7	4.69706e-10	5.89599e-07
GO:0036303	GO:LYMPH VESSEL MORPHOGENESIS	4.45155e-05	0.00164018	19	2	FLT4:7,PKD1:1	6.73398e-09	7.51363e-06
GO:0038084	GO:VASCULAR ENDOTHELIAL GROWTH FACTOR SIGNALING PATHWAY	6.69373e-05	0.00246631	30	2	FLT4:7,KDR:2	9.09811e-09	9.13633e-06
GO:0001945	GO:LYMPH VESSEL DEVELOPMENT	5.16942e-05	0.00190468	25	2	FLT4:7,PKD1:1	2.11357e-08	1.9295e-05
GO:0003016	GO:RESPIRATORY SYSTEM PROCESS	5.74801e-05	0.00211786	30	2	FLT4:7,ZFAND5:1	4.73509e-08	3.96248e-05
GO:0001946	GO:LYMPHANGIOGENESIS	3.89388e-05	0.00143471	16	1	FLT4:7	6.0036e-08	4.63755e-05
BIOC:214	BIOC:VEGF_PATHWAY	8.46843e-05	0.0031202	29	2	FLT4:7,KDR:2	6.63152e-08	4.7567e-05
GO:0035924	GO:CELLULAR RESPONSE TO VASCULAR ENDOTHELIAL GROWTH FACTOR STIMULUS	9.75574e-05	0.00359451	44	2	FLT4:7,KDR:2	2.15646e-07	0.000144368
BIOC:2	BIOC:NO1_PATHWAY	0.000107907	0.00397584	33	2	FLT4:7,KDR:2	4.95348e-07	0.000310893
GO:0001938	GO:POSITIVE REGULATION OF ENDOTHELIAL CELL PROLIFERATION	0.000145248	0.00535169	79	3	FLT4:7,KDR:2,WNT5A:1	6.45054e-07	0.000380231
GO:0010575	GO:POSITIVE REGULATION OF VASCULAR ENDOTHELIAL GROWTH FACTOR PRODUCTION	5.60732e-05	0.00206602	27	1	FLT4:7	6.81553e-07	0.000380231
GO:0010573	GO:VASCULAR ENDOTHELIAL GROWTH FACTOR PRODUCTION	6.13198e-05	0.00225934	35	1	FLT4:7	1.22757e-06	0.000616363
GO:0010574	GO:REGULATION OF VASCULAR ENDOTHELIAL GROWTH FACTOR PRODUCTION	6.13198e-05	0.00225934	33	1	FLT4:7	1.22757e-06	0.000616363
GO:0007585	GO:RESPIRATORY GASEOUS EXCHANGE	9.04862e-05	0.00333397	65	2	FLT4:7,ZFAND5:1	1.40489e-06	0.000671807
GO:0010595	GO:POSITIVE REGULATION OF ENDOTHELIAL CELL MIGRATION	0.000171852	0.00633191	80	3	FLT4:7,KDR:2,WNT5A:1	2.85083e-06	0.00130127
GO:0048286	GO:LUNG ALVEOLUS DEVELOPMENT	7.09914e-05	0.00261569	37	1	FLT4:7	3.19244e-06	0.00139385
GO:0001974	GO:BLOOD VESSEL REMODELING	7.66429e-05	0.00282392	46	1	FLT4:7	5.24055e-06	0.00219273
GO:0002040	GO:SPROUTING ANGIOGENESIS	0.000154072	0.0056768	98	2	FLT4:7,KDR:2	8.7157e-06	0.00350092
NCI:131	NCI:VEGFR3 SIGNALING IN LYMPHATIC ENDOTHELIUM	0.000104766	0.00386011	24	1	FLT4:7	3.82054e-05	0.0147561
GO:0004714	GO:TRANSMEMBRANE RECEPTOR PROTEIN TYROSINE KINASE ACTIVITY	0.000200613	0.00739162	62	2	FLT4:7,KDR:2	6.67645e-05	0.0248315
GO:0034103	GO:REGULATION OF TISSUE REMODELING	0.000117756	0.00433875	84	1	FLT4:7	7.89134e-05	0.0283017
GO:0019199	GO:TRANSMEMBRANE RECEPTOR PROTEIN KINASE ACTIVITY	0.00024326	0.00896294	79	2	FLT4:7,KDR:2	0.000277448	0.0960735
GO:0048010	GO:VASCULAR ENDOTHELIAL GROWTH FACTOR RECEPTOR SIGNALING PATHWAY	0.000244749	0.00901781	92	2	FLT4:7,KDR:2	0.000289959	0.0970588
GO:0099516	GO:ION ANTIPORTER ACTIVITY	7.4541e-05	0.00274647	61	5	SLC37A1:1,SLC4A2:1,SLC9A1:1,SLC24A1:1,SLC26A9:1	0.000490514	0.158895
GO:0015297	GO:ANTIPORTER ACTIVITY	9.0527e-05	0.00333548	84	5	SLC37A1:1,SLC4A2:1,SLC9A1:1,SLC24A1:1,SLC26A9:1	0.00116173	0.364565
GO:0090179	GO:PLANAR CELL POLARITY PATHWAY INVOLVED IN NEURAL TUBE CLOSURE	2.48903e-05	0.000917087	13	3	FZD1:1,WNT5A:1,DVL3:1	0.00133809	0.407185
GO:1904754	GO:POSITIVE REGULATION OF VASCULAR ASSOCIATED SMOOTH MUSCLE CELL MIGRATION	5.87071e-05	0.00216307	15	4	IQGAP1:1,DOCK5:1,DOCK7:1,TERT:1	0.00171345	0.506072
GO:1904738	GO:VASCULAR ASSOCIATED SMOOTH MUSCLE CELL MIGRATION	6.11817e-05	0.00225425	25	4	IQGAP1:1,DOCK5:1,DOCK7:1,TERT:1	0.00198846	0.55467
GO:1904752	GO:REGULATION OF VASCULAR ASSOCIATED SMOOTH MUSCLE CELL MIGRATION	6.11817e-05	0.00225425	25	4	IQGAP1:1,DOCK5:1,DOCK7:1,TERT:1	0.00198846	0.55467
GO:0090177	GO:ESTABLISHMENT OF PLANAR POLARITY INVOLVED IN NEURAL TUBE CLOSURE	3.15153e-05	0.00116118	15	3	FZD1:1,WNT5A:1,DVL3:1	0.00260635	0.688763
GO:0090178	GO:REGULATION OF ESTABLISHMENT OF PLANAR POLARITY INVOLVED IN NEURAL TUBE CLOSURE	3.15153e-05	0.00116118	14	3	FZD1:1,WNT5A:1,DVL3:1	0.00260635	0.688763
GO:0038083	GO:PEPTIDYL-TYROSINE AUTOPHOSPHORYLATION	0.000109937	0.00405063	52	4	ZAP70:1,IQGAP1:1,KDR:2,JAK3:1	0.00268848	0.692249
GO:0006515	GO:PROTEIN QUALITY CONTROL FOR MISFOLDED OR INCOMPLETELY SYNTHESIZED PROTEINS	3.27531e-05	0.00120679	27	2	LONP1:1,ATXN3:2	0.00290324	0.728859
GO:0042249	GO:ESTABLISHMENT OF PLANAR POLARITY OF EMBRYONIC EPITHELIUM	3.36232e-05	0.00123885	17	3	FZD1:1,WNT5A:1,DVL3:1	0.00312387	0.760161
GO:0038031	GO:NON-CANONICAL WNT SIGNALING PATHWAY VIA JNK CASCADE	9.64666e-06	0.000355432	6	2	WNT5A:1,DVL3:1	0.00317932	0.760161
GO:1905276	GO:REGULATION OF EPITHELIAL TUBE FORMATION	3.48282e-05	0.00128325	18	3	FZD1:1,WNT5A:1,DVL3:1	0.00344601	0.790338
GO:0040020	GO:REGULATION OF MEIOTIC NUCLEAR DIVISION	3.48896e-05	0.00128551	30	2	CCDC36:2,WNT5A:1	0.00346294	0.790338
GO:0038030	GO:NON-CANONICAL WNT SIGNALING PATHWAY VIA MAPK CASCADE	1.05415e-05	0.000388401	7	2	WNT5A:1,DVL3:1	0.00377756	0.842984
GO:0060631	GO:REGULATION OF MEIOSIS I	1.10086e-05	0.000405614	8	1	CCDC36:2	0.00410906	0.897026
GO:0015301	GO:ANION:ANION ANTIPORTER ACTIVITY	3.77812e-05	0.00139205	31	3	SLC37A1:1,SLC4A2:1,SLC26A9:1	0.00431905	0.922806
REACT:867	REACT:JOSEPHIN DOMAIN DUBS	1.15291e-05	0.000424791	11	1	ATXN3:2	0.00449372	0.940124
GO:0046543	GO:DEVELOPMENT OF SECONDARY FEMALE SEXUAL CHARACTERISTICS	1.17849e-05	0.000434214	7	2	IRF2BPL:1,WNT5A:1	0.0046886	0.960877
GO:0005109	GO:FRIZZLED BINDING	4.1217e-05	0.00151864	36	3	FZD1:1,WNT5A:1,DVL3:1	0.00548959	1
GO:0038089	GO:POSITIVE REGULATION OF CELL MIGRATION BY VASCULAR ENDOTHELIAL GROWTH FACTOR SIGNALING PATHWAY	1.28693e-05	0.00047417	7	1	KDR:2	0.00555746	1
GO:0097443	GO:SORTING ENDOSOME	1.29047e-05	0.000475473	6	1	KDR:2	0.00558696	1
GO:0097186	GO:AMELOGENESIS	1.33969e-05	0.000493611	23	2	FOXO1:1,ATF2:1	0.00600484	1
GO:0045136	GO:DEVELOPMENT OF SECONDARY SEXUAL CHARACTERISTICS	1.38167e-05	0.000509077	9	2	IRF2BPL:1,WNT5A:1	0.0063721	1
GO:0070417	GO:CELLULAR RESPONSE TO COLD	1.38328e-05	0.000509671	8	2	SLC9A1:1,FOXO1:1	0.00638639	1
GO:0070243	GO:REGULATION OF THYMOCYTE APOPTOTIC PROCESS	1.46982e-05	0.000541556	12	2	JAK3:1,WNT5A:1	0.00717579	1
GO:0061578	GO:LYS63-SPECIFIC DEUBIQUITINASE ACTIVITY	1.49818e-05	0.000552007	9	1	ATXN3:2	0.00744364	1
GO:1904294	GO:POSITIVE REGULATION OF ERAD PATHWAY	1.53633e-05	0.000566062	14	1	ATXN3:2	0.00781094	1
GO:0051893	GO:REGULATION OF FOCAL ADHESION ASSEMBLY	0.00014544	0.00535874	54	4	SLC9A1:1,IQGAP1:1,KDR:2,ARHGAP6:1	0.00856593	1
GO:0090109	GO:REGULATION OF CELL-SUBSTRATE JUNCTION ASSEMBLY	0.00014544	0.00535874	54	4	SLC9A1:1,IQGAP1:1,KDR:2,ARHGAP6:1	0.00856593	1
GO:0042405	GO:NUCLEAR INCLUSION BODY	4.88862e-05	0.00180122	13	2	RANBP2:1,ATXN3:2	0.00873509	1
GO:0002934	GO:DESMOSOME ORGANIZATION	1.63898e-05	0.000603884	10	2	GRHL1:1,DSP:1	0.00883896	1
GO:0051894	GO:POSITIVE REGULATION OF FOCAL ADHESION ASSEMBLY	4.94903e-05	0.00182348	24	2	IQGAP1:1,KDR:2	0.00902922	1
GO:0014911	GO:POSITIVE REGULATION OF SMOOTH MUSCLE CELL MIGRATION	9.45783e-05	0.00348475	36	4	IQGAP1:1,DOCK5:1,DOCK7:1,TERT:1	0.00912347	1
REACT:1735	REACT:TP53 REGULATES TRANSCRIPTION OF CELL CYCLE GENES	9.48352e-05	0.00349421	48	4	RBL2:1,CNOT2:1,TNKS1BP1:1,TFDP2:1	0.00920756	1
GO:2000352	GO:NEGATIVE REGULATION OF ENDOTHELIAL CELL APOPTOTIC PROCESS	5.00356e-05	0.00184357	27	2	KDR:2,TERT:1	0.00929961	1
GO:1901890	GO:POSITIVE REGULATION OF CELL JUNCTION ASSEMBLY	5.21444e-05	0.00192127	31	2	IQGAP1:1,KDR:2	0.0103896	1
GO:1903391	GO:REGULATION OF ADHERENS JUNCTION ORGANIZATION	0.00015628	0.00575814	57	4	SLC9A1:1,IQGAP1:1,KDR:2,ARHGAP6:1	0.0114063	1
GO:2001214	GO:POSITIVE REGULATION OF VASCULOGENESIS	1.87854e-05	0.000692151	10	1	KDR:2	0.0114581	1
GO:0051445	GO:REGULATION OF MEIOTIC CELL CYCLE	5.48613e-05	0.00202137	44	2	CCDC36:2,WNT5A:1	0.0118988	1
GO:0042635	GO:POSITIVE REGULATION OF HAIR CYCLE	1.92969e-05	0.000710997	13	2	WNT5A:1,TERT:1	0.0120563	1
GO:1990380	GO:LYS48-SPECIFIC DEUBIQUITINASE ACTIVITY	1.96516e-05	0.000724066	10	1	ATXN3:2	0.012479	1
GO:1903393	GO:POSITIVE REGULATION OF ADHERENS JUNCTION ORGANIZATION	5.61273e-05	0.00206801	26	2	IQGAP1:1,KDR:2	0.0126427	1
GO:2001212	GO:REGULATION OF VASCULOGENESIS	2.0332e-05	0.000749137	14	1	KDR:2	0.0133078	1
GO:0034361	GO:VERY-LOW-DENSITY LIPOPROTEIN PARTICLE	1.59045e-06	5.86004e-05	20	1	APOO:1	0.0134459	1
GO:0034385	GO:TRIGLYCERIDE-RICH PLASMA LIPOPROTEIN PARTICLE	1.59045e-06	5.86004e-05	20	1	APOO:1	0.0134459	1
GO:1904953	GO:WNT SIGNALING PATHWAY INVOLVED IN MIDBRAIN DOPAMINERGIC NEURON DIFFERENTIATION	2.05438e-05	0.000756938	12	2	FZD1:1,WNT5A:1	0.0135705	1
GO:0070242	GO:THYMOCYTE APOPTOTIC PROCESS	2.06331e-05	0.000760231	17	2	JAK3:1,WNT5A:1	0.013682	1
GO:0051901	GO:POSITIVE REGULATION OF MITOCHONDRIAL DEPOLARIZATION	2.07013e-05	0.000762743	10	1	KDR:2	0.0137674	1
GO:0016846	GO:CARBON-SULFUR LYASE ACTIVITY	1.6415e-06	6.04811e-05	10	1	CENPV:1	0.0138744	1
GO:0006977	GO:DNA DAMAGE RESPONSE, SIGNAL TRANSDUCTION BY P53 CLASS MEDIATOR RESULTING IN CELL CYCLE ARREST	0.000107782	0.00397124	62	4	RBL2:1,CNOT2:1,TNKS1BP1:1,TFDP2:1	0.0141209	1
GO:0071257	GO:CELLULAR RESPONSE TO ELECTRICAL STIMULUS	2.12846e-05	0.000784233	12	2	SLC9A1:1,NSMF:1	0.0145071	1
GO:0050927	GO:POSITIVE REGULATION OF POSITIVE CHEMOTAXIS	2.13274e-05	0.000785812	25	1	KDR:2	0.0145621	1
GO:0051770	GO:POSITIVE REGULATION OF NITRIC-OXIDE SYNTHASE BIOSYNTHETIC PROCESS	2.15202e-05	0.000792916	14	1	KDR:2	0.0148108	1
REACT:1141	REACT:PCP/CE PATHWAY	0.000167647	0.00617699	92	5	FZD1:1,PRICKLE1:1,PSMD8:1,WNT5A:1,DVL3:1	0.0150118	1
GO:0005251	GO:DELAYED RECTIFIER POTASSIUM CHANNEL ACTIVITY	2.18866e-05	0.000806414	20	2	KCNB2:1,KCNG1:1	0.0152883	1
REACT:157	REACT:ASYMMETRIC LOCALIZATION OF PCP PROTEINS	0.000112656	0.00415083	64	4	FZD1:1,PRICKLE1:1,PSMD8:1,WNT5A:1	0.0163291	1
GO:0050926	GO:REGULATION OF POSITIVE CHEMOTAXIS	2.2703e-05	0.000836494	26	1	KDR:2	0.0163758	1
GO:0051117	GO:ATPASE BINDING	0.000113007	0.00416376	79	3	ANK1:1,ATXN3:2,SLC26A9:1	0.0164959	1
GO:0090141	GO:POSITIVE REGULATION OF MITOCHONDRIAL FISSION	2.3194e-05	0.000854585	15	1	KDR:2	0.0170454	1
GO:2001028	GO:POSITIVE REGULATION OF ENDOTHELIAL CELL CHEMOTAXIS	2.33099e-05	0.000858855	13	1	KDR:2	0.0172051	1
GO:0070232	GO:REGULATION OF T CELL APOPTOTIC PROCESS	2.37215e-05	0.000874021	33	2	JAK3:1,WNT5A:1	0.0177776	1
GO:0035520	GO:MONOUBIQUITINATED PROTEIN DEUBIQUITINATION	2.45238e-05	0.000903583	10	1	ATXN3:2	0.0189164	1
GO:2000351	GO:REGULATION OF ENDOTHELIAL CELL APOPTOTIC PROCESS	6.65073e-05	0.00245047	42	2	KDR:2,TERT:1	0.0197351	1
GO:0001221	GO:TRANSCRIPTION COFACTOR BINDING	6.78488e-05	0.0024999	36	3	FOXO1:1,CNOT2:1,TERT:1	0.0207821	1
GO:0051767	GO:NITRIC-OXIDE SYNTHASE BIOSYNTHETIC PROCESS	2.58957e-05	0.000954129	18	1	KDR:2	0.0209326	1
GO:0051769	GO:REGULATION OF NITRIC-OXIDE SYNTHASE BIOSYNTHETIC PROCESS	2.58957e-05	0.000954129	18	1	KDR:2	0.0209326	1
GO:0035794	GO:POSITIVE REGULATION OF MITOCHONDRIAL MEMBRANE PERMEABILITY	6.81185e-05	0.00250983	64	3	SLC9A1:1,ATF2:1,TFDP2:1	0.0209962	1
GO:1905710	GO:POSITIVE REGULATION OF MEMBRANE PERMEABILITY	6.81185e-05	0.00250983	66	3	SLC9A1:1,ATF2:1,TFDP2:1	0.0209962	1
GO:0072413	GO:SIGNAL TRANSDUCTION INVOLVED IN MITOTIC CELL CYCLE CHECKPOINT	0.000122225	0.00450339	65	4	RBL2:1,CNOT2:1,TNKS1BP1:1,TFDP2:1	0.0212654	1
GO:0072431	GO:SIGNAL TRANSDUCTION INVOLVED IN MITOTIC G1 DNA DAMAGE CHECKPOINT	0.000122225	0.00450339	63	4	RBL2:1,CNOT2:1,TNKS1BP1:1,TFDP2:1	0.0212654	1
GO:1902400	GO:INTRACELLULAR SIGNAL TRANSDUCTION INVOLVED IN G1 DNA DAMAGE CHECKPOINT	0.000122225	0.00450339	63	4	RBL2:1,CNOT2:1,TNKS1BP1:1,TFDP2:1	0.0212654	1
GO:1902402	GO:SIGNAL TRANSDUCTION INVOLVED IN MITOTIC DNA DAMAGE CHECKPOINT	0.000122225	0.00450339	65	4	RBL2:1,CNOT2:1,TNKS1BP1:1,TFDP2:1	0.0212654	1
GO:1902403	GO:SIGNAL TRANSDUCTION INVOLVED IN MITOTIC DNA INTEGRITY CHECKPOINT	0.000122225	0.00450339	65	4	RBL2:1,CNOT2:1,TNKS1BP1:1,TFDP2:1	0.0212654	1
GO:0000289	GO:NUCLEAR-TRANSCRIBED MRNA POLY(A) TAIL SHORTENING	0.00012239	0.00450947	40	4	CNOT2:1,PAN2:1,SAMD4A:1,TNKS1BP1:1	0.0213576	1
GO:0001954	GO:POSITIVE REGULATION OF CELL-MATRIX ADHESION	6.90035e-05	0.00254244	46	2	IQGAP1:1,KDR:2	0.0217073	1
NCI:3	NCI:POSTTRANSLATIONAL REGULATION OF ADHERENS JUNCTION STABILITY AND DISSASSEMBLY	0.000123847	0.00456315	48	4	IQGAP1:1,DSP:1,SLIT1:1,HGS:1	0.0221829	1
GO:0000266	GO:MITOCHONDRIAL FISSION	6.96844e-05	0.00256753	39	2	KDR:2,DNM1:1	0.0222633	1
GO:1904036	GO:NEGATIVE REGULATION OF EPITHELIAL CELL APOPTOTIC PROCESS	6.97266e-05	0.00256909	37	2	KDR:2,TERT:1	0.022298	1
GO:0031463	GO:CUL3-RING UBIQUITIN LIGASE COMPLEX	6.99099e-05	0.00257584	70	2	GAN:2,KLHL10:1	0.0224491	1
GO:0048853	GO:FOREBRAIN MORPHOGENESIS	2.70985e-05	0.000998448	14	2	SLIT1:1,WNT5A:1	0.0227706	1
GO:1904948	GO:MIDBRAIN DOPAMINERGIC NEURON DIFFERENTIATION	2.72532e-05	0.00100415	17	2	FZD1:1,WNT5A:1	0.0230117	1
REACT:1300	REACT:RHO GTPASES ACTIVATE RHOTEKIN AND RHOPHILINS	2.81563e-06	0.000103742	9	1	RHOC:1	0.0236808	1
GO:1901888	GO:REGULATION OF CELL JUNCTION ASSEMBLY	0.000189161	0.00696965	82	4	SLC9A1:1,IQGAP1:1,KDR:2,ARHGAP6:1	0.0237705	1
GO:0044339	GO:CANONICAL WNT SIGNALING PATHWAY INVOLVED IN OSTEOBLAST DIFFERENTIATION	2.92354e-06	0.000107718	6	1	FZD1:1	0.0245772	1
GO:0080008	GO:CUL4-RING E3 UBIQUITIN LIGASE COMPLEX	7.24327e-05	0.00266879	32	3	DCAF7:1,DTL:1,DCAF5:1	0.024586	1
GO:0072401	GO:SIGNAL TRANSDUCTION INVOLVED IN DNA INTEGRITY CHECKPOINT	0.000128407	0.00473118	67	4	RBL2:1,CNOT2:1,TNKS1BP1:1,TFDP2:1	0.0248914	1
GO:0072422	GO:SIGNAL TRANSDUCTION INVOLVED IN DNA DAMAGE CHECKPOINT	0.000128407	0.00473118	67	4	RBL2:1,CNOT2:1,TNKS1BP1:1,TFDP2:1	0.0248914	1
GO:0072395	GO:SIGNAL TRANSDUCTION INVOLVED IN CELL CYCLE CHECKPOINT	0.00012876	0.00474419	68	4	RBL2:1,CNOT2:1,TNKS1BP1:1,TFDP2:1	0.025109	1
GO:0022821	GO:POTASSIUM ION ANTIPORTER ACTIVITY	2.89074e-05	0.0010651	16	2	SLC9A1:1,SLC24A1:1	0.0256547	1
GO:0090162	GO:ESTABLISHMENT OF EPITHELIAL CELL POLARITY	7.37546e-05	0.0027175	28	3	WNT5A:1,CYTH3:1,MPP5:1	0.025748	1
GO:0051900	GO:REGULATION OF MITOCHONDRIAL DEPOLARIZATION	2.90097e-05	0.00106887	20	1	KDR:2	0.0258221	1
GO:0098574	GO:CYTOPLASMIC SIDE OF LYSOSOMAL MEMBRANE	3.1272e-06	0.000115222	6	1	CDIP1:1	0.0262667	1
GO:0031954	GO:POSITIVE REGULATION OF PROTEIN AUTOPHOSPHORYLATION	2.93123e-05	0.00108002	26	2	IQGAP1:1,TNKS1BP1:1	0.0263197	1
GO:0051788	GO:RESPONSE TO MISFOLDED PROTEIN	2.93562e-05	0.00108163	25	1	ATXN3:2	0.0263921	1
GO:0071218	GO:CELLULAR RESPONSE TO MISFOLDED PROTEIN	2.93562e-05	0.00108163	23	1	ATXN3:2	0.0263921	1
GO:0016796	GO:EXONUCLEASE ACTIVITY, ACTIVE WITH EITHER RIBO- OR DEOXYRIBONUCLEIC ACIDS AND PRODUCING 5'-PHOSPHOMONOESTERS	7.57753e-05	0.00279195	50	3	DCLRE1B:1,CNOT2:1,PAN2:1	0.0275804	1
GO:0022616	GO:DNA STRAND ELONGATION	3.01901e-05	0.00111236	25	2	DCLRE1B:1,TERT:1	0.0277848	1
NCI:224	NCI:WNT SIGNALING NETWORK	3.07317e-05	0.00113231	28	2	FZD1:1,WNT5A:1	0.028705	1
GO:0051964	GO:NEGATIVE REGULATION OF SYNAPSE ASSEMBLY	3.08135e-05	0.00113533	6	2	SLIT1:1,WNT5A:1	0.0288451	1
GO:0071158	GO:POSITIVE REGULATION OF CELL CYCLE ARREST	0.00013494	0.00497189	88	4	RBL2:1,CNOT2:1,TNKS1BP1:1,TFDP2:1	0.0291051	1
GO:0005086	GO:ARF GUANYL-NUCLEOTIDE EXCHANGE FACTOR ACTIVITY	7.76539e-05	0.00286117	20	3	CYTH3:1,ARFGEF2:1,HERC1:1	0.0293449	1
GO:0004529	GO:EXODEOXYRIBONUCLEASE ACTIVITY	3.55734e-06	0.00013107	19	1	DCLRE1B:1	0.0298254	1
GO:0016895	GO:EXODEOXYRIBONUCLEASE ACTIVITY, PRODUCING 5'-PHOSPHOMONOESTERS	3.55734e-06	0.00013107	19	1	DCLRE1B:1	0.0298254	1
GO:0050918	GO:POSITIVE CHEMOTAXIS	7.83097e-05	0.00288533	59	2	KDR:2,WNT5A:1	0.0299745	1
GO:0009295	GO:NUCLEOID	3.19413e-05	0.00117688	42	2	LONP1:1,TERT:1	0.0308033	1
GO:0042645	GO:MITOCHONDRIAL NUCLEOID	3.19413e-05	0.00117688	42	2	LONP1:1,TERT:1	0.0308033	1
GO:1904181	GO:POSITIVE REGULATION OF MEMBRANE DEPOLARIZATION	3.20108e-05	0.00117944	12	1	KDR:2	0.0309257	1
GO:0045103	GO:INTERMEDIATE FILAMENT-BASED PROCESS	7.9441e-05	0.00292701	44	2	ATXN3:2,DSP:1	0.0310775	1
GO:0045104	GO:INTERMEDIATE FILAMENT CYTOSKELETON ORGANIZATION	7.9441e-05	0.00292701	43	2	ATXN3:2,DSP:1	0.0310775	1
GO:0071468	GO:CELLULAR RESPONSE TO ACIDIC PH	3.74109e-06	0.000137841	11	1	SLC9A1:1	0.0313417	1
GO:0031848	GO:PROTECTION FROM NON-HOMOLOGOUS END JOINING AT TELOMERE	3.75586e-06	0.000138385	10	1	DCLRE1B:1	0.0314635	1
GO:1905809	GO:NEGATIVE REGULATION OF SYNAPSE ORGANIZATION	3.31017e-05	0.00121964	13	2	SLIT1:1,WNT5A:1	0.0328718	1
REACT:1741	REACT:TP53 REGULATES TRANSCRIPTION OF GENES INVOLVED IN G2 CELL CYCLE ARREST	3.31825e-05	0.00122261	18	2	RBL2:1,TFDP2:1	0.0330178	1
GO:0051882	GO:MITOCHONDRIAL DEPOLARIZATION	3.32873e-05	0.00122647	23	1	KDR:2	0.0332074	1
GO:0035591	GO:SIGNALING ADAPTOR ACTIVITY	0.000141116	0.00519943	79	4	AKAP13:1,BCAR3:1,CNTNAP1:1,ARHGAP6:1	0.0334545	1
GO:1903204	GO:NEGATIVE REGULATION OF OXIDATIVE STRESS-INDUCED NEURON DEATH	3.34611e-05	0.00123288	17	2	FZD1:1,NCOA7:1	0.0335231	1
REACT:90	REACT:ACTIVATION OF THE PHOTOTRANSDUCTION CASCADE	4.01809e-06	0.000148047	11	1	SLC24A1:1	0.0336231	1
NCI:186	NCI:VISUAL SIGNAL TRANSDUCTION: RODS	4.01809e-06	0.000148047	23	1	SLC24A1:1	0.0336231	1
GO:0060029	GO:CONVERGENT EXTENSION INVOLVED IN ORGANOGENESIS	4.08663e-06	0.000150572	6	1	WNT5A:1	0.0341868	1
GO:1904292	GO:REGULATION OF ERAD PATHWAY	3.38944e-05	0.00124884	28	1	ATXN3:2	0.0343151	1
GO:0010739	GO:POSITIVE REGULATION OF PROTEIN KINASE A SIGNALING	4.11409e-06	0.000151584	10	1	AKAP12:1	0.0344125	1
GO:0032183	GO:SUMO BINDING	3.44679e-05	0.00126997	14	2	HERC2:1,SOBP:1	0.0353747	1
GO:0007045	GO:CELL-SUBSTRATE ADHERENS JUNCTION ASSEMBLY	0.000211056	0.00777638	73	4	SLC9A1:1,IQGAP1:1,KDR:2,ARHGAP6:1	0.0355245	1
GO:0048041	GO:FOCAL ADHESION ASSEMBLY	0.000211056	0.00777638	73	4	SLC9A1:1,IQGAP1:1,KDR:2,ARHGAP6:1	0.0355245	1
GO:0032288	GO:MYELIN ASSEMBLY	8.4343e-05	0.00310763	18	3	CNTNAP1:1,PIKFYVE:1,MPP5:1	0.0360997	1
GO:0001223	GO:TRANSCRIPTION COACTIVATOR BINDING	3.48946e-05	0.0012857	20	2	FOXO1:1,TERT:1	0.0361711	1
REACT:1819	REACT:TRANSCRIPTION OF E2F TARGETS UNDER NEGATIVE CONTROL BY P107 (RBL1) AND P130 (RBL2) IN COMPLEX WITH HDAC1	3.53477e-05	0.00130239	16	2	RBL2:1,TFDP2:1	0.0370242	1
REACT:742	REACT:HYALURONAN UPTAKE AND DEGRADATION	4.43257e-06	0.000163318	12	1	SLC9A1:1	0.0370267	1
GO:0022010	GO:CENTRAL NERVOUS SYSTEM MYELINATION	3.54892e-05	0.00130761	17	2	KCNJ10:1,CNTNAP1:1	0.0372924	1
GO:0032291	GO:AXON ENSHEATHMENT IN CENTRAL NERVOUS SYSTEM	3.54892e-05	0.00130761	17	2	KCNJ10:1,CNTNAP1:1	0.0372924	1
GO:0046902	GO:REGULATION OF MITOCHONDRIAL MEMBRANE PERMEABILITY	8.56874e-05	0.00315716	78	3	SLC9A1:1,ATF2:1,TFDP2:1	0.0375457	1
GO:0004535	GO:POLY(A)-SPECIFIC RIBONUCLEASE ACTIVITY	3.56614e-05	0.00131395	13	2	CNOT2:1,PAN2:1	0.0376196	1
GO:0007044	GO:CELL-SUBSTRATE JUNCTION ASSEMBLY	0.000288725	0.0106381	89	5	SLC9A1:1,IQGAP1:1,KDR:2,PLEC:1,ARHGAP6:1	0.0383678	1
GO:0060027	GO:CONVERGENT EXTENSION INVOLVED IN GASTRULATION	4.63898e-06	0.000170924	8	1	WNT5A:1	0.0387173	1
GO:0031571	GO:MITOTIC G1 DNA DAMAGE CHECKPOINT	0.000148041	0.00545458	71	4	RBL2:1,CNOT2:1,TNKS1BP1:1,TFDP2:1	0.038759	1
GO:0044819	GO:MITOTIC G1/S TRANSITION CHECKPOINT	0.000148041	0.00545458	71	4	RBL2:1,CNOT2:1,TNKS1BP1:1,TFDP2:1	0.038759	1
GO:0050850	GO:POSITIVE REGULATION OF CALCIUM-MEDIATED SIGNALING	3.63189e-05	0.00133817	38	2	ZAP70:1,SLC9A1:1	0.038879	1
GO:0005070	GO:SH3/SH2 ADAPTOR ACTIVITY	8.71846e-05	0.00321232	57	3	BCAR3:1,CNTNAP1:1,ARHGAP6:1	0.0391904	1
GO:0015491	GO:CATION:CATION ANTIPORTER ACTIVITY	3.67599e-05	0.00135442	30	2	SLC9A1:1,SLC24A1:1	0.0397327	1
KEGG:HSA05340	KEGG:PRIMARY IMMUNODEFICIENCY	3.69481e-05	0.00136136	37	2	ZAP70:1,JAK3:1	0.0400994	1
GO:0044783	GO:G1 DNA DAMAGE CHECKPOINT	0.000150373	0.00554053	72	4	RBL2:1,CNOT2:1,TNKS1BP1:1,TFDP2:1	0.040648	1
GO:0060290	GO:TRANSDIFFERENTIATION	4.98953e-06	0.00018384	7	1	TERT:1	0.0415817	1
GO:0015298	GO:SOLUTE:CATION ANTIPORTER ACTIVITY	3.77437e-05	0.00139067	35	2	SLC9A1:1,SLC24A1:1	0.0416627	1
KEGG:HSA05217	KEGG:BASAL CELL CARCINOMA	8.98516e-05	0.00331059	63	3	FZD1:1,WNT5A:1,DVL3:1	0.0422096	1
REACT:1818	REACT:TRANSCRIPTION OF E2F TARGETS UNDER NEGATIVE CONTROL BY DREAM COMPLEX	3.85768e-05	0.00142137	19	2	RBL2:1,TFDP2:1	0.0433241	1
GO:0002826	GO:NEGATIVE REGULATION OF T-HELPER 1 TYPE IMMUNE RESPONSE	5.26303e-06	0.000193917	7	1	JAK3:1	0.0438105	1
REACT:1078	REACT:NEUROFASCIN INTERACTIONS	3.8832e-05	0.00143077	7	2	ANK1:1,CNTNAP1:1	0.0438381	1
GO:0046637	GO:REGULATION OF ALPHA-BETA T CELL DIFFERENTIATION	9.16174e-05	0.00337565	56	3	ZAP70:1,JAK3:1,PRDM1:1	0.0442711	1
GO:0015106	GO:BICARBONATE TRANSMEMBRANE TRANSPORTER ACTIVITY	3.92958e-05	0.00144786	23	2	SLC4A2:1,SLC26A9:1	0.0447776	1
GO:0072577	GO:ENDOTHELIAL CELL APOPTOTIC PROCESS	9.22836e-05	0.0034002	49	2	KDR:2,TERT:1	0.0450617	1
GO:0072678	GO:T CELL MIGRATION	3.94969e-05	0.00145527	49	2	ZAP70:1,WNT5A:1	0.0451873	1
GO:0048306	GO:CALCIUM-DEPENDENT PROTEIN BINDING	3.96064e-05	0.0014593	59	2	SLC9A1:1,NSMF:1	0.0454111	1
GO:2001026	GO:REGULATION OF ENDOTHELIAL CELL CHEMOTAXIS	4.01404e-05	0.00147898	22	1	KDR:2	0.0465077	1
REACT:373	REACT:DEADENYLATION OF MRNA	9.41472e-05	0.00346887	24	3	CNOT2:1,PAN2:1,TNKS1BP1:1	0.0473105	1
GO:0090140	GO:REGULATION OF MITOCHONDRIAL FISSION	4.05614e-05	0.00149449	23	1	KDR:2	0.0473794	1
GO:0045080	GO:POSITIVE REGULATION OF CHEMOKINE BIOSYNTHETIC PROCESS	5.72695e-06	0.00021101	10	1	WNT5A:1	0.0475793	1
GO:0030214	GO:HYALURONAN CATABOLIC PROCESS	5.76818e-06	0.000212529	16	1	SLC9A1:1	0.0479135	1
GO:0008063	GO:TOLL SIGNALING PATHWAY	5.77415e-06	0.000212749	6	1	PALM3:1	0.0479619	1
REACT:1845	REACT:TRANSLOCATION OF ZAP-70 TO IMMUNOLOGICAL SYNAPSE	5.78696e-06	0.000213221	22	1	ZAP70:1	0.0480658	1
NCI:185	NCI:REGULATION OF RHOA ACTIVITY	0.00015901	0.00585874	46	4	AKAP13:1,ARHGEF18:1,MCF2:1,ARHGAP6:1	0.0480902	1
GO:0000288	GO:NUCLEAR-TRANSCRIBED MRNA CATABOLIC PROCESS, DEADENYLATION-DEPENDENT DECAY	0.000159143	0.00586365	80	4	CNOT2:1,PAN2:1,SAMD4A:1,TNKS1BP1:1	0.0482106	1
BIOC:8	BIOC:ARAP_PATHWAY	4.13952e-05	0.00152521	18	2	CYTH3:1,ARFGEF2:1	0.0491228	1
GO:0014910	GO:REGULATION OF SMOOTH MUSCLE CELL MIGRATION	0.000160316	0.00590686	67	4	IQGAP1:1,DOCK5:1,DOCK7:1,TERT:1	0.0492771	1
GO:0004716	GO:SIGNAL TRANSDUCER, DOWNSTREAM OF RECEPTOR, WITH PROTEIN TYROSINE KINASE ACTIVITY	4.15021e-05	0.00152915	9	1	KDR:2	0.0493481	1
GO:0070231	GO:T CELL APOPTOTIC PROCESS	4.21952e-05	0.00155469	48	2	JAK3:1,WNT5A:1	0.0508174	1
GO:0015701	GO:BICARBONATE TRANSPORT	4.23711e-05	0.00156117	44	2	SLC4A2:1,SLC26A9:1	0.0511928	1
GO:0090559	GO:REGULATION OF MEMBRANE PERMEABILITY	9.74286e-05	0.00358977	86	3	SLC9A1:1,ATF2:1,TFDP2:1	0.0514019	1
GO:0015467	GO:G-PROTEIN ACTIVATED INWARD RECTIFIER POTASSIUM CHANNEL ACTIVITY	6.32009e-06	0.000232864	10	1	KCNJ10:1	0.0523764	1
GO:0031952	GO:REGULATION OF PROTEIN AUTOPHOSPHORYLATION	4.29733e-05	0.00158335	41	2	IQGAP1:1,TNKS1BP1:1	0.0524853	1
GO:0042033	GO:CHEMOKINE BIOSYNTHETIC PROCESS	6.38879e-06	0.000235396	14	1	WNT5A:1	0.0529305	1
GO:0045073	GO:REGULATION OF CHEMOKINE BIOSYNTHETIC PROCESS	6.38879e-06	0.000235396	13	1	WNT5A:1	0.0529305	1
GO:0050755	GO:CHEMOKINE METABOLIC PROCESS	6.38879e-06	0.000235396	15	1	WNT5A:1	0.0529305	1
GO:0033278	GO:CELL PROLIFERATION IN MIDBRAIN	6.45656e-06	0.000237893	8	1	WNT5A:1	0.0534768	1
KEGG:HSA04744	KEGG:PHOTOTRANSDUCTION	6.72285e-06	0.000247704	28	1	SLC24A1:1	0.0556201	1
REACT:1898	REACT:VEGFR2 MEDIATED CELL PROLIFERATION	4.46654e-05	0.0016457	19	1	KDR:2	0.0561791	1
GO:1905898	GO:POSITIVE REGULATION OF RESPONSE TO ENDOPLASMIC RETICULUM STRESS	4.49398e-05	0.00165581	36	1	ATXN3:2	0.0567865	1
GO:0000062	GO:FATTY-ACYL-COA BINDING	6.87887e-06	0.000253453	17	1	ACBD3:1	0.0568736	1
GO:0048341	GO:PARAXIAL MESODERM FORMATION	6.9241e-06	0.000255119	7	1	WNT5A:1	0.0572367	1
GO:0007129	GO:SYNAPSIS	4.5265e-05	0.0016678	46	1	CCDC36:2	0.0575095	1
GO:0051018	GO:PROTEIN KINASE A BINDING	0.000168937	0.0062245	48	4	AKAP13:1,AKAP12:1,ACBD3:1,ARFGEF2:1	0.0575128	1
GO:0034333	GO:ADHERENS JUNCTION ASSEMBLY	0.000242188	0.00892343	83	4	SLC9A1:1,IQGAP1:1,KDR:2,ARHGAP6:1	0.0575222	1
BIOC:62	BIOC:NDKDYNAMIN_PATHWAY	4.5406e-05	0.00167299	21	2	DNM1:1,EPN1:1	0.0578239	1
GO:0002371	GO:DENDRITIC CELL CYTOKINE PRODUCTION	7.06232e-06	0.000260212	6	1	JAK3:1	0.0583454	1
GO:0032585	GO:MULTIVESICULAR BODY MEMBRANE	7.11482e-06	0.000262146	10	1	HGS:1	0.0587662	1
GO:0035767	GO:ENDOTHELIAL CELL CHEMOTAXIS	4.59518e-05	0.0016931	30	1	KDR:2	0.0590465	1
GO:0110021	GO:CARDIAC MUSCLE MYOBLAST PROLIFERATION	7.15908e-06	0.000263777	6	1	ATF2:1	0.0591208	1
GO:0110022	GO:REGULATION OF CARDIAC MUSCLE MYOBLAST PROLIFERATION	7.15908e-06	0.000263777	6	1	ATF2:1	0.0591208	1
GO:0009414	GO:RESPONSE TO WATER DEPRIVATION	7.18185e-06	0.000264616	8	1	ATF2:1	0.0593032	1
REACT:264	REACT:CELL-CELL JUNCTION ORGANIZATION	0.000103756	0.0038229	63	3	CDH4:1,CDH18:1,MPP5:1	0.0597561	1
REACT:65	REACT:ACTIVATION OF E2F1 TARGET GENES AT G1/S	4.66761e-05	0.00171979	29	2	RBL2:1,TFDP2:1	0.0606828	1
REACT:623	REACT:G1/S-SPECIFIC TRANSCRIPTION	4.66761e-05	0.00171979	29	2	RBL2:1,TFDP2:1	0.0606828	1
REACT:1742	REACT:TP53 REGULATES TRANSCRIPTION OF ADDITIONAL CELL CYCLE GENES WHOSE EXACT ROLE IN THE P53 PATHWAY REMAIN UNCERTAIN	4.67218e-05	0.00172147	20	2	CNOT2:1,TNKS1BP1:1	0.0607867	1
GO:0032464	GO:POSITIVE REGULATION OF PROTEIN HOMOOLIGOMERIZATION	7.41093e-06	0.000273057	10	1	RHOC:1	0.0611361	1
GO:0060075	GO:REGULATION OF RESTING MEMBRANE POTENTIAL	7.43073e-06	0.000273786	7	1	KCNJ10:1	0.0612943	1
NCI:78	NCI:FOXO FAMILY SIGNALING	0.000105405	0.00388366	50	3	RBL2:1,FOXO1:1,ZFAND5:1	0.0620317	1
GO:0004527	GO:EXONUCLEASE ACTIVITY	0.00010579	0.00389785	77	3	DCLRE1B:1,CNOT2:1,PAN2:1	0.062569	1
GO:0060907	GO:POSITIVE REGULATION OF MACROPHAGE CYTOKINE PRODUCTION	7.60796e-06	0.000280316	7	1	WNT5A:1	0.0627096	1
GO:0010611	GO:REGULATION OF CARDIAC MUSCLE HYPERTROPHY	0.000105902	0.00390198	63	3	AKAP13:1,SLC9A1:1,FOXO1:1	0.062726	1
GO:0031573	GO:INTRA-S DNA DAMAGE CHECKPOINT	7.64509e-06	0.000281684	16	1	ATF2:1	0.0630058	1
GO:0099054	GO:PRESYNAPSE ASSEMBLY	4.80609e-05	0.00177081	18	2	FZD1:1,WNT5A:1	0.0638543	1
GO:0010800	GO:POSITIVE REGULATION OF PEPTIDYL-THREONINE PHOSPHORYLATION	4.81306e-05	0.00177338	30	2	WNT5A:1,TNKS1BP1:1	0.0640152	1
NCI:64	NCI:INTERNALIZATION OF ERBB1	0.000106927	0.00393972	39	3	DNM1:1,EPN1:1,HGS:1	0.0641672	1
GO:1904886	GO:BETA-CATENIN DESTRUCTION COMPLEX DISASSEMBLY	4.8252e-05	0.00177785	22	2	FZD1:1,DVL3:1	0.0642963	1
GO:0009409	GO:RESPONSE TO COLD	4.83757e-05	0.00178241	48	2	SLC9A1:1,FOXO1:1	0.0645828	1
GO:1904035	GO:REGULATION OF EPITHELIAL CELL APOPTOTIC PROCESS	0.000107509	0.00396119	67	2	KDR:2,TERT:1	0.0649938	1
GO:0035881	GO:AMACRINE CELL DIFFERENTIATION	7.92065e-06	0.000291837	8	1	FOXN4:1	0.0652015	1
GO:0071455	GO:CELLULAR RESPONSE TO HYPEROXIA	8.00187e-06	0.00029483	7	1	FOXO1:1	0.0658476	1
GO:0036475	GO:NEURON DEATH IN RESPONSE TO OXIDATIVE STRESS	4.90049e-05	0.00180559	23	2	FZD1:1,NCOA7:1	0.0660476	1
GO:1903203	GO:REGULATION OF OXIDATIVE STRESS-INDUCED NEURON DEATH	4.90049e-05	0.00180559	22	2	FZD1:1,NCOA7:1	0.0660476	1
GO:0030014	GO:CCR4-NOT COMPLEX	4.90376e-05	0.0018068	16	2	CNOT2:1,TNKS1BP1:1	0.066124	1
GO:0010820	GO:POSITIVE REGULATION OF T CELL CHEMOTAXIS	8.08645e-06	0.000297946	10	1	WNT5A:1	0.06652	1
NCI:219	NCI:SIGNALING EVENTS MEDIATED BY VEGFR1 AND VEGFR2	0.000177658	0.00654583	65	3	IQGAP1:1,KDR:2,HGS:1	0.0665474	1
GO:0035749	GO:MYELIN SHEATH ADAXONAL REGION	8.10848e-06	0.000298758	6	1	MPP5:1	0.0666952	1
GO:0071353	GO:CELLULAR RESPONSE TO INTERLEUKIN-4	4.94062e-05	0.00182038	31	2	JAK3:1,NFIL3:1	0.0669875	1
GO:0070166	GO:ENAMEL MINERALIZATION	8.1686e-06	0.000300973	16	1	FOXO1:1	0.0671727	1
GO:0014743	GO:REGULATION OF MUSCLE HYPERTROPHY	0.000109055	0.00401816	65	3	AKAP13:1,SLC9A1:1,FOXO1:1	0.0672108	1
GO:0044851	GO:HAIR CYCLE PHASE	8.19663e-06	0.000302006	9	1	WNT5A:1	0.0673953	1
GO:0048819	GO:REGULATION OF HAIR FOLLICLE MATURATION	8.19663e-06	0.000302006	8	1	WNT5A:1	0.0673953	1
GO:0042634	GO:REGULATION OF HAIR CYCLE	4.95908e-05	0.00182718	27	2	WNT5A:1,TERT:1	0.0674214	1
GO:0086042	GO:CARDIAC MUSCLE CELL-CARDIAC MUSCLE CELL ADHESION	8.20744e-06	0.000302404	7	1	DSP:1	0.0674811	1
GO:0015368	GO:CALCIUM:CATION ANTIPORTER ACTIVITY	8.21374e-06	0.000302636	12	1	SLC24A1:1	0.0675312	1
GO:0071467	GO:CELLULAR RESPONSE TO PH	8.2386e-06	0.000303552	20	1	SLC9A1:1	0.0677285	1
GO:0071542	GO:DOPAMINERGIC NEURON DIFFERENTIATION	4.98291e-05	0.00183596	37	2	FZD1:1,WNT5A:1	0.0679829	1
GO:0007032	GO:ENDOSOME ORGANIZATION	0.000109893	0.00404903	76	3	DNM1:1,ARFGEF2:1,HGS:1	0.0684268	1
GO:0035162	GO:EMBRYONIC HEMOPOIESIS	5.00236e-05	0.00184312	21	1	KDR:2	0.0684423	1
GO:2000484	GO:POSITIVE REGULATION OF INTERLEUKIN-8 SECRETION	8.3884e-06	0.000309072	15	1	WNT5A:1	0.0689168	1
GO:0014909	GO:SMOOTH MUSCLE CELL MIGRATION	0.000180131	0.00663694	76	4	IQGAP1:1,DOCK5:1,DOCK7:1,TERT:1	0.0692356	1
GO:0072669	GO:TRNA-SPLICING LIGASE COMPLEX	8.59645e-06	0.000316737	8	1	ZBTB8OS:1	0.0705645	1
GO:0046634	GO:REGULATION OF ALPHA-BETA T CELL ACTIVATION	0.000111384	0.00410396	79	3	ZAP70:1,JAK3:1,PRDM1:1	0.0706146	1
GO:0030011	GO:MAINTENANCE OF CELL POLARITY	5.09687e-05	0.00187795	18	2	ANK1:1,SLC9A1:1	0.0706895	1
GO:0010819	GO:REGULATION OF T CELL CHEMOTAXIS	8.72471e-06	0.000321463	11	1	WNT5A:1	0.0715789	1
GO:0009642	GO:RESPONSE TO LIGHT INTENSITY	8.7634e-06	0.000322888	11	1	SLC24A1:1	0.0718847	1
GO:0010561	GO:NEGATIVE REGULATION OF GLYCOPROTEIN BIOSYNTHETIC PROCESS	8.78857e-06	0.000323816	15	1	JAK3:1	0.0720835	1
GO:1903019	GO:NEGATIVE REGULATION OF GLYCOPROTEIN METABOLIC PROCESS	8.78857e-06	0.000323816	18	1	JAK3:1	0.0720835	1
GO:0002741	GO:POSITIVE REGULATION OF CYTOKINE SECRETION INVOLVED IN IMMUNE RESPONSE	8.83923e-06	0.000325682	8	1	WNT5A:1	0.0724837	1
REACT:495	REACT:EGFR DOWNREGULATION	5.21746e-05	0.00192238	25	2	EPN1:1,HGS:1	0.0735912	1
GO:0070244	GO:NEGATIVE REGULATION OF THYMOCYTE APOPTOTIC PROCESS	9.04217e-06	0.00033316	7	1	JAK3:1	0.0740849	1
GO:0005879	GO:AXONEMAL MICROTUBULE	9.04253e-06	0.000333173	6	1	ARFGEF2:1	0.0740877	1
GO:0044447	GO:AXONEME PART	9.04253e-06	0.000333173	33	1	ARFGEF2:1	0.0740877	1
REACT:294	REACT:CLASS B/2 (SECRETIN FAMILY RECEPTORS)	5.23825e-05	0.00193004	93	2	FZD1:1,WNT5A:1	0.0740954	1
GO:0051881	GO:REGULATION OF MITOCHONDRIAL MEMBRANE POTENTIAL	5.24223e-05	0.00193151	65	1	KDR:2	0.0741919	1
GO:0070670	GO:RESPONSE TO INTERLEUKIN-4	5.26509e-05	0.00193993	34	2	JAK3:1,NFIL3:1	0.0747477	1
REACT:619	REACT:G0 AND EARLY G1	5.28866e-05	0.00194861	27	2	RBL2:1,TFDP2:1	0.0753221	1
GO:2000049	GO:POSITIVE REGULATION OF CELL-CELL ADHESION MEDIATED BY CADHERIN	9.21021e-06	0.000339351	7	1	WNT5A:1	0.0754087	1
GO:0044848	GO:BIOLOGICAL PHASE	9.24532e-06	0.000340645	11	1	WNT5A:1	0.075685	1
REACT:1243	REACT:POTASSIUM CHANNELS	0.000114876	0.00423262	99	3	KCNB2:1,KCNJ10:1,KCNG1:1	0.0758615	1
REACT:1635	REACT:SODIUM/CALCIUM EXCHANGERS	9.39703e-06	0.000346234	11	1	SLC24A1:1	0.0768781	1
NCI:189	NCI:S1P1 PATHWAY	5.39951e-05	0.00198946	21	1	KDR:2	0.0780429	1
GO:0072014	GO:PROXIMAL TUBULE DEVELOPMENT	9.56264e-06	0.000352336	6	1	PKD1:1	0.0781789	1
GO:1902474	GO:POSITIVE REGULATION OF PROTEIN LOCALIZATION TO SYNAPSE	9.6397e-06	0.000355176	7	1	WNT5A:1	0.0787835	1
GO:0008504	GO:MONOAMINE TRANSMEMBRANE TRANSPORTER ACTIVITY	9.65823e-06	0.000355859	9	1	SLC6A2:1	0.0789288	1
GO:0060028	GO:CONVERGENT EXTENSION INVOLVED IN AXIS ELONGATION	9.76255e-06	0.000359702	7	1	WNT5A:1	0.0797465	1
GO:0070536	GO:PROTEIN K63-LINKED DEUBIQUITINATION	5.50332e-05	0.0020277	28	1	ATXN3:2	0.0806186	1
GO:0071104	GO:RESPONSE TO INTERLEUKIN-9	9.92433e-06	0.000365663	6	1	JAK3:1	0.0810133	1
GO:0070234	GO:POSITIVE REGULATION OF T CELL APOPTOTIC PROCESS	9.93716e-06	0.000366136	14	1	WNT5A:1	0.0811137	1
REACT:260	REACT:CELL JUNCTION ORGANIZATION	0.000190551	0.00702086	88	4	CDH4:1,CDH18:1,PLEC:1,MPP5:1	0.0811663	1
GO:0072201	GO:NEGATIVE REGULATION OF MESENCHYMAL CELL PROLIFERATION	9.9538e-06	0.000366749	8	1	WNT5A:1	0.0812438	1
GO:0031018	GO:ENDOCRINE PANCREAS DEVELOPMENT	5.6143e-05	0.00206859	45	2	FOXO1:1,WNT5A:1	0.0834008	1
GO:0000175	GO:3'-5'-EXORIBONUCLEASE ACTIVITY	5.63509e-05	0.00207625	30	2	CNOT2:1,PAN2:1	0.0839253	1
GO:0045836	GO:POSITIVE REGULATION OF MEIOTIC NUCLEAR DIVISION	1.03134e-05	0.000379998	12	1	WNT5A:1	0.0840525	1
GO:0003402	GO:PLANAR CELL POLARITY PATHWAY INVOLVED IN AXIS ELONGATION	1.03151e-05	0.00038006	6	1	WNT5A:1	0.0840655	1
GO:0045625	GO:REGULATION OF T-HELPER 1 CELL DIFFERENTIATION	1.03274e-05	0.000380516	10	1	JAK3:1	0.0841621	1
GO:1901567	GO:FATTY ACID DERIVATIVE BINDING	1.03439e-05	0.000381121	23	1	ACBD3:1	0.0842902	1
GO:0031665	GO:NEGATIVE REGULATION OF LIPOPOLYSACCHARIDE-MEDIATED SIGNALING PATHWAY	1.03594e-05	0.000381695	13	1	PRDM1:1	0.0844115	1
GO:0005249	GO:VOLTAGE-GATED POTASSIUM CHANNEL ACTIVITY	0.000120389	0.00443574	94	3	KCNB2:1,KCNJ10:1,KCNG1:1	0.0844826	1
GO:0048806	GO:GENITALIA DEVELOPMENT	0.000121001	0.00445828	47	3	KLHL10:1,WNT5A:1,PKD1:1	0.0854642	1
GO:0006111	GO:REGULATION OF GLUCONEOGENESIS	5.72072e-05	0.00210781	38	2	RANBP2:1,FOXO1:1	0.0860963	1
GO:0051533	GO:POSITIVE REGULATION OF NFAT PROTEIN IMPORT INTO NUCLEUS	1.07046e-05	0.000394411	6	1	CHERP:1	0.0870982	1
GO:0072236	GO:METANEPHRIC LOOP OF HENLE DEVELOPMENT	1.0772e-05	0.000396896	6	1	PKD1:1	0.0876223	1
GO:1902473	GO:REGULATION OF PROTEIN LOCALIZATION TO SYNAPSE	1.07842e-05	0.000397346	8	1	WNT5A:1	0.0877172	1
GO:0045599	GO:NEGATIVE REGULATION OF FAT CELL DIFFERENTIATION	5.79536e-05	0.00213531	47	2	FOXO1:1,WNT5A:1	0.0880023	1
GO:0032011	GO:ARF PROTEIN SIGNAL TRANSDUCTION	5.79871e-05	0.00213654	16	2	CYTH3:1,ARFGEF2:1	0.0880882	1
GO:0032012	GO:REGULATION OF ARF PROTEIN SIGNAL TRANSDUCTION	5.79871e-05	0.00213654	16	2	CYTH3:1,ARFGEF2:1	0.0880882	1
GO:0014812	GO:MUSCLE CELL MIGRATION	0.000197325	0.00727046	87	4	IQGAP1:1,DOCK5:1,DOCK7:1,TERT:1	0.0894326	1
GO:0042058	GO:REGULATION OF EPIDERMAL GROWTH FACTOR RECEPTOR SIGNALING PATHWAY	0.000124053	0.00457074	86	3	RHBDF2:1,EPN1:1,HGS:1	0.0904337	1
GO:1903301	GO:POSITIVE REGULATION OF HEXOKINASE ACTIVITY	1.11488e-05	0.000410777	6	1	RANBP2:1	0.0905443	1
GO:0060576	GO:INTESTINAL EPITHELIAL CELL DEVELOPMENT	1.11547e-05	0.000410997	13	1	PRDM1:1	0.0905906	1
GO:0070228	GO:REGULATION OF LYMPHOCYTE APOPTOTIC PROCESS	5.90904e-05	0.00217719	54	2	JAK3:1,WNT5A:1	0.0909292	1
GO:0061617	GO:MICOS COMPLEX	1.13528e-05	0.000418295	8	1	APOO:1	0.092123	1
REACT:800	REACT:INSULIN-LIKE GROWTH FACTOR-2 MRNA BINDING PROTEINS (IGF2BPS/IMPS/VICKZS) BIND RNA	1.13609e-05	0.000418593	8	1	IGF2BP2:1	0.0921855	1
REACT:218	REACT:COPI-DEPENDENT GOLGI-TO-ER RETROGRADE TRAFFIC	0.00019973	0.00735906	83	4	KIF3A:1,KIF21A:1,COPB1:1,ARFGAP2:1	0.0924611	1
NCI:14	NCI:ARF6 SIGNALING EVENTS	5.97483e-05	0.00220143	35	2	GULP1:1,CYTH3:1	0.0926362	1
GO:0051453	GO:REGULATION OF INTRACELLULAR PH	0.000125591	0.00462742	92	3	SLC4A2:1,SLC9A1:1,SLC26A9:1	0.0929837	1
GO:0022011	GO:MYELINATION IN PERIPHERAL NERVOUS SYSTEM	6.01378e-05	0.00221579	23	2	CNTNAP1:1,MPP5:1	0.0936512	1
GO:0032292	GO:PERIPHERAL NERVOUS SYSTEM AXON ENSHEATHMENT	6.01378e-05	0.00221579	23	2	CNTNAP1:1,MPP5:1	0.0936512	1
GO:0060685	GO:REGULATION OF PROSTATIC BUD FORMATION	1.16071e-05	0.000427666	6	1	WNT5A:1	0.0940869	1
GO:0072676	GO:LYMPHOCYTE MIGRATION	6.05505e-05	0.00223099	92	2	ZAP70:1,WNT5A:1	0.09473	1
NCI:39	NCI:REGULATION OF CDC42 ACTIVITY	0.000127941	0.00471398	30	3	BCAR3:1,DOCK10:1,MCF2:1	0.096934	1
REACT:1927	REACT:WNT MEDIATED ACTIVATION OF DVL	1.19934e-05	0.000441898	8	1	DVL3:1	0.0970616	1
GO:0030641	GO:REGULATION OF CELLULAR PH	0.000128294	0.00472701	96	3	SLC4A2:1,SLC9A1:1,SLC26A9:1	0.0975344	1
GO:0060340	GO:POSITIVE REGULATION OF TYPE I INTERFERON-MEDIATED SIGNALING PATHWAY	1.20705e-05	0.000444739	10	1	WNT5A:1	0.0976544	1
GO:0008271	GO:SECONDARY ACTIVE SULFATE TRANSMEMBRANE TRANSPORTER ACTIVITY	1.21634e-05	0.000448162	13	1	SLC26A9:1	0.0983678	1
GO:0015116	GO:SULFATE TRANSMEMBRANE TRANSPORTER ACTIVITY	1.21634e-05	0.000448162	14	1	SLC26A9:1	0.0983678	1
GO:0033131	GO:REGULATION OF GLUCOKINASE ACTIVITY	1.21725e-05	0.000448498	10	1	RANBP2:1	0.0984378	1
KEGG:HSA04971	KEGG:GASTRIC ACID SECRETION	0.000129011	0.00475343	75	3	SLC4A2:1,SLC9A1:1,KCNJ10:1	0.0987568	1
GO:0005242	GO:INWARD RECTIFIER POTASSIUM CHANNEL ACTIVITY	1.22231e-05	0.000450363	21	1	KCNJ10:1	0.0988263	1
REACT:342	REACT:CYCLIN D ASSOCIATED EVENTS IN G1	6.21324e-05	0.00228928	44	2	RBL2:1,TFDP2:1	0.0988987	1
REACT:620	REACT:G1 PHASE	6.21324e-05	0.00228928	44	2	RBL2:1,TFDP2:1	0.0988987	1
GO:0035246	GO:PEPTIDYL-ARGININE N-METHYLATION	1.23281e-05	0.000454231	12	1	FBXO11:1	0.0996314	1
GO:0016273	GO:ARGININE N-METHYLTRANSFERASE ACTIVITY	1.23281e-05	0.000454231	12	1	FBXO11:1	0.0996314	1
GO:0016274	GO:PROTEIN-ARGININE N-METHYLTRANSFERASE ACTIVITY	1.23281e-05	0.000454231	12	1	FBXO11:1	0.0996314	1
GO:0051890	GO:REGULATION OF CARDIOBLAST DIFFERENTIATION	1.23535e-05	0.000455167	7	1	PRICKLE1:1	0.0998263	1
REACT:374	REACT:DEADENYLATION-DEPENDENT MRNA DECAY	0.000129878	0.00478538	55	3	CNOT2:1,PAN2:1,TNKS1BP1:1	0.100243	1
GO:0070886	GO:POSITIVE REGULATION OF CALCINEURIN-NFAT SIGNALING CASCADE	1.24182e-05	0.000457549	9	1	SLC9A1:1	0.100322	1
GO:0106058	GO:POSITIVE REGULATION OF CALCINEURIN-MEDIATED SIGNALING	1.24182e-05	0.000457549	9	1	SLC9A1:1	0.100322	1
GO:0005884	GO:ACTIN FILAMENT	0.000205998	0.00759001	88	4	AKAP13:1,PDLIM4:1,IQGAP1:1,ARHGAP6:1	0.100581	1
GO:0042059	GO:NEGATIVE REGULATION OF EPIDERMAL GROWTH FACTOR RECEPTOR SIGNALING PATHWAY	6.27916e-05	0.00231356	44	2	EPN1:1,HGS:1	0.100651	1
REACT:1768	REACT:TELOMERE EXTENSION BY TELOMERASE	1.26193e-05	0.000464961	6	1	TERT:1	0.101862	1
REACT:1813	REACT:TRAFFICKING AND PROCESSING OF ENDOSOMAL TLR	1.26212e-05	0.00046503	13	1	CNPY3:1	0.101876	1
GO:0035947	GO:REGULATION OF GLUCONEOGENESIS BY REGULATION OF TRANSCRIPTION FROM RNA POLYMERASE II PROMOTER	1.26249e-05	0.000465164	6	1	FOXO1:1	0.101904	1
GO:0061081	GO:POSITIVE REGULATION OF MYELOID LEUKOCYTE CYTOKINE PRODUCTION INVOLVED IN IMMUNE RESPONSE	1.26269e-05	0.000465239	11	1	WNT5A:1	0.101919	1
GO:1903299	GO:REGULATION OF HEXOKINASE ACTIVITY	1.26825e-05	0.000467287	11	1	RANBP2:1	0.102344	1
GO:0032280	GO:SYMMETRIC SYNAPSE	1.26885e-05	0.000467511	8	1	ARFGEF2:1	0.102391	1
NCI:149	NCI:SIGNALING MEDIATED BY P38-ALPHA AND P38-BETA	6.38586e-05	0.00235288	38	2	SLC9A1:1,ATF2:1	0.103505	1
GO:0019985	GO:TRANSLESION SYNTHESIS	6.40146e-05	0.00235863	42	2	SPRTN:1,DTL:1	0.103925	1
GO:1900408	GO:NEGATIVE REGULATION OF CELLULAR RESPONSE TO OXIDATIVE STRESS	6.42005e-05	0.00236548	53	2	FZD1:1,NCOA7:1	0.104425	1
GO:1903202	GO:NEGATIVE REGULATION OF OXIDATIVE STRESS-INDUCED CELL DEATH	6.42005e-05	0.00236548	53	2	FZD1:1,NCOA7:1	0.104425	1
GO:0002825	GO:REGULATION OF T-HELPER 1 TYPE IMMUNE RESPONSE	1.30808e-05	0.000481963	22	1	JAK3:1	0.105384	1
GO:0010818	GO:T CELL CHEMOTAXIS	1.31441e-05	0.000484294	22	1	WNT5A:1	0.105865	1
GO:0060022	GO:HARD PALATE DEVELOPMENT	1.31504e-05	0.000484529	6	1	FZD1:1	0.105914	1
GO:0086036	GO:REGULATION OF CARDIAC MUSCLE CELL MEMBRANE POTENTIAL	1.31766e-05	0.000485495	8	1	SLC9A1:1	0.106114	1
GO:0043220	GO:SCHMIDT-LANTERMAN INCISURE	1.31783e-05	0.000485555	10	1	MPP5:1	0.106126	1
GO:1900084	GO:REGULATION OF PEPTIDYL-TYROSINE AUTOPHOSPHORYLATION	1.32027e-05	0.000486456	6	1	IQGAP1:1	0.106312	1
GO:0043045	GO:DNA METHYLATION INVOLVED IN EMBRYO DEVELOPMENT	1.32874e-05	0.000489575	8	1	DPPA3:1	0.106956	1
GO:1901538	GO:CHANGES TO DNA METHYLATION INVOLVED IN EMBRYO DEVELOPMENT	1.32874e-05	0.000489575	8	1	DPPA3:1	0.106956	1
GO:0010676	GO:POSITIVE REGULATION OF CELLULAR CARBOHYDRATE METABOLIC PROCESS	6.52674e-05	0.00240478	53	2	RANBP2:1,FOXO1:1	0.107308	1
GO:0002072	GO:OPTIC CUP MORPHOGENESIS INVOLVED IN CAMERA-TYPE EYE DEVELOPMENT	1.33463e-05	0.000491744	8	1	WNT5A:1	0.107404	1
GO:0008541	GO:PROTEASOME REGULATORY PARTICLE, LID SUBCOMPLEX	1.34217e-05	0.000494524	7	1	PSMD8:1	0.107977	1
GO:0003306	GO:WNT SIGNALING PATHWAY INVOLVED IN HEART DEVELOPMENT	1.34603e-05	0.000495947	12	1	WNT5A:1	0.10827	1
REACT:341	REACT:CYCLIN A:CDK2-ASSOCIATED EVENTS AT S PHASE ENTRY	0.000134664	0.0049617	81	3	RBL2:1,PSMD8:1,TFDP2:1	0.108606	1
GO:0006335	GO:DNA REPLICATION-DEPENDENT NUCLEOSOME ASSEMBLY	1.35402e-05	0.00049889	32	1	HAT1:1	0.108877	1
GO:0034723	GO:DNA REPLICATION-DEPENDENT NUCLEOSOME ORGANIZATION	1.35402e-05	0.00049889	32	1	HAT1:1	0.108877	1
GO:0051879	GO:HSP90 PROTEIN BINDING	6.59218e-05	0.0024289	32	1	KDR:2	0.109087	1
GO:1902110	GO:POSITIVE REGULATION OF MITOCHONDRIAL MEMBRANE PERMEABILITY INVOLVED IN APOPTOTIC PROCESS	6.60905e-05	0.00243511	60	2	ATF2:1,TFDP2:1	0.109546	1
GO:1902686	GO:MITOCHONDRIAL OUTER MEMBRANE PERMEABILIZATION INVOLVED IN PROGRAMMED CELL DEATH	6.60905e-05	0.00243511	62	2	ATF2:1,TFDP2:1	0.109546	1
GO:0002011	GO:MORPHOGENESIS OF AN EPITHELIAL SHEET	0.000135302	0.00498522	53	3	RHOC:1,WNT5A:1,MPP5:1	0.109742	1
GO:0032287	GO:PERIPHERAL NERVOUS SYSTEM MYELIN MAINTENANCE	1.37392e-05	0.000506222	7	1	MPP5:1	0.110385	1
GO:0032462	GO:REGULATION OF PROTEIN HOMOOLIGOMERIZATION	1.376e-05	0.000506988	21	1	RHOC:1	0.110543	1
GO:0014003	GO:OLIGODENDROCYTE DEVELOPMENT	6.64609e-05	0.00244876	38	2	KCNJ10:1,CNTNAP1:1	0.110558	1
GO:0070233	GO:NEGATIVE REGULATION OF T CELL APOPTOTIC PROCESS	1.37843e-05	0.000507885	19	1	JAK3:1	0.110727	1
GO:1901623	GO:REGULATION OF LYMPHOCYTE CHEMOTAXIS	1.3844e-05	0.000510085	21	1	WNT5A:1	0.111179	1
NCI:93	NCI:HIF-2-ALPHA TRANSCRIPTION FACTOR NETWORK	6.67169e-05	0.00245819	34	1	KDR:2	0.111259	1
GO:0048340	GO:PARAXIAL MESODERM MORPHOGENESIS	1.38995e-05	0.000512128	10	1	WNT5A:1	0.111599	1
GO:0051136	GO:REGULATION OF NK T CELL DIFFERENTIATION	1.40136e-05	0.000516333	6	1	PRDM1:1	0.112462	1
GO:0002739	GO:REGULATION OF CYTOKINE SECRETION INVOLVED IN IMMUNE RESPONSE	1.40747e-05	0.000518584	16	1	WNT5A:1	0.112924	1
GO:0015874	GO:NOREPINEPHRINE TRANSPORT	1.41034e-05	0.000519641	22	1	SLC6A2:1	0.11314	1
GO:1902805	GO:POSITIVE REGULATION OF SYNAPTIC VESICLE TRANSPORT	1.41372e-05	0.000520888	6	1	DNM1:1	0.113396	1
GO:0030346	GO:PROTEIN PHOSPHATASE 2B BINDING	1.41481e-05	0.000521287	7	1	SLC9A1:1	0.113478	1
GO:0043032	GO:POSITIVE REGULATION OF MACROPHAGE ACTIVATION	1.4247e-05	0.000524932	21	1	WNT5A:1	0.114224	1
GO:0010447	GO:RESPONSE TO ACIDIC PH	1.43079e-05	0.000527177	22	1	SLC9A1:1	0.114683	1
NCI:194	NCI:SHP2 SIGNALING	0.000138053	0.00508658	53	2	KDR:2,JAK3:1	0.114688	1
GO:0048854	GO:BRAIN MORPHOGENESIS	6.81073e-05	0.00250942	34	2	SLIT1:1,WNT5A:1	0.115084	1
GO:0048021	GO:REGULATION OF MELANIN BIOSYNTHETIC PROCESS	1.43629e-05	0.000529204	7	1	WNT5A:1	0.115098	1
GO:1900376	GO:REGULATION OF SECONDARY METABOLITE BIOSYNTHETIC PROCESS	1.43629e-05	0.000529204	7	1	WNT5A:1	0.115098	1
GO:0032693	GO:NEGATIVE REGULATION OF INTERLEUKIN-10 PRODUCTION	1.43749e-05	0.000529646	17	1	JAK3:1	0.115189	1
GO:0043196	GO:VARICOSITY	1.44192e-05	0.000531277	8	1	DNM1:1	0.115522	1
GO:0003720	GO:TELOMERASE ACTIVITY	1.44671e-05	0.000533041	7	1	TERT:1	0.115883	1
GO:0003964	GO:RNA-DIRECTED DNA POLYMERASE ACTIVITY	1.44671e-05	0.000533041	12	1	TERT:1	0.115883	1
GO:0005254	GO:CHLORIDE CHANNEL ACTIVITY	6.85381e-05	0.00252529	82	2	SLC26A9:1,ANO8:1	0.116276	1
REACT:1051	REACT:NA+/CL- DEPENDENT NEUROTRANSMITTER TRANSPORTERS	1.45304e-05	0.000535372	19	1	SLC6A2:1	0.116359	1
GO:0048168	GO:REGULATION OF NEURONAL SYNAPTIC PLASTICITY	0.000139108	0.00512546	51	3	NSMF:1,KCNJ10:1,SHISA9:1	0.116607	1
GO:0018216	GO:PEPTIDYL-ARGININE METHYLATION	1.46309e-05	0.000539079	16	1	FBXO11:1	0.117115	1
GO:0035584	GO:CALCIUM-MEDIATED SIGNALING USING INTRACELLULAR CALCIUM SOURCE	6.88413e-05	0.00253646	20	1	KDR:2	0.117116	1
REACT:1920	REACT:VOLTAGE GATED POTASSIUM CHANNELS	6.89268e-05	0.00253962	43	2	KCNB2:1,KCNG1:1	0.117354	1
GO:0080111	GO:DNA DEMETHYLATION	1.47128e-05	0.000542094	20	1	DPPA3:1	0.117731	1
GO:0043218	GO:COMPACT MYELIN	1.47725e-05	0.000544293	14	1	MPP5:1	0.118179	1
GO:2000288	GO:POSITIVE REGULATION OF MYOBLAST PROLIFERATION	1.48399e-05	0.000546778	9	1	ATF2:1	0.118685	1
REACT:608	REACT:G ALPHA (12/13) SIGNALLING EVENTS	0.000219187	0.00807598	87	4	AKAP13:1,RHOC:1,ARHGEF18:1,MCF2:1	0.118694	1
GO:0043455	GO:REGULATION OF SECONDARY METABOLIC PROCESS	1.48729e-05	0.000547993	12	1	WNT5A:1	0.118933	1
REACT:456	REACT:DISASSEMBLY OF THE DESTRUCTION COMPLEX AND RECRUITMENT OF AXIN TO THE MEMBRANE	6.95666e-05	0.00256319	31	2	FZD1:1,DVL3:1	0.119134	1
GO:2000482	GO:REGULATION OF INTERLEUKIN-8 SECRETION	1.49709e-05	0.000551603	24	1	WNT5A:1	0.119667	1
GO:0032591	GO:DENDRITIC SPINE MEMBRANE	1.49798e-05	0.000551933	10	1	SHISA9:1	0.119735	1
GO:0035497	GO:CAMP RESPONSE ELEMENT BINDING	1.50253e-05	0.000553609	13	1	ATF2:1	0.120075	1
GO:0032182	GO:UBIQUITIN-LIKE PROTEIN BINDING	0.000141125	0.00519976	84	3	SPRTN:1,HERC2:1,SOBP:1	0.120308	1
GO:0018195	GO:PEPTIDYL-ARGININE MODIFICATION	1.51231e-05	0.000557211	26	1	FBXO11:1	0.120808	1
GO:0032589	GO:NEURON PROJECTION MEMBRANE	7.03087e-05	0.00259053	41	2	ANK1:1,SHISA9:1	0.121207	1
GO:0035090	GO:MAINTENANCE OF APICAL/BASAL CELL POLARITY	1.5242e-05	0.000561594	12	1	ANK1:1	0.121698	1
GO:0045199	GO:MAINTENANCE OF EPITHELIAL CELL APICAL/BASAL POLARITY	1.5242e-05	0.000561594	12	1	ANK1:1	0.121698	1
GO:0036056	GO:FILTRATION DIAPHRAGM	1.52624e-05	0.000562345	8	1	IQGAP1:1	0.12185	1
GO:0036057	GO:SLIT DIAPHRAGM	1.52624e-05	0.000562345	8	1	IQGAP1:1	0.12185	1
REACT:214	REACT:CHL1 INTERACTIONS	1.52813e-05	0.000563042	9	1	ANK1:1	0.121992	1
GO:0010616	GO:NEGATIVE REGULATION OF CARDIAC MUSCLE ADAPTATION	1.5289e-05	0.000563324	7	1	FOXO1:1	0.122049	1
GO:1903243	GO:NEGATIVE REGULATION OF CARDIAC MUSCLE HYPERTROPHY IN RESPONSE TO STRESS	1.5289e-05	0.000563324	7	1	FOXO1:1	0.122049	1
GO:0004691	GO:CAMP-DEPENDENT PROTEIN KINASE ACTIVITY	1.52904e-05	0.000563377	7	1	AKAP13:1	0.12206	1
GO:0008272	GO:SULFATE TRANSPORT	1.54504e-05	0.000569271	15	1	SLC26A9:1	0.123255	1
REACT:343	REACT:CYCLIN E ASSOCIATED EVENTS DURING G1/S TRANSITION	0.000142733	0.00525901	82	3	RBL2:1,PSMD8:1,TFDP2:1	0.123291	1
GO:0001947	GO:HEART LOOPING	7.11422e-05	0.00262124	58	2	FOXN4:1,WNT5A:1	0.123547	1
REACT:1636	REACT:SODIUM/PROTON EXCHANGERS	1.54974e-05	0.000571004	9	1	SLC9A1:1	0.123606	1
GO:0032042	GO:MITOCHONDRIAL DNA METABOLIC PROCESS	1.55178e-05	0.000571756	18	1	LONP1:1	0.123758	1
REACT:164	REACT:AXONAL GROWTH INHIBITION (RHOA ACTIVATION)	1.55476e-05	0.000572855	8	1	MCF2:1	0.123981	1
GO:0021891	GO:OLFACTORY BULB INTERNEURON DEVELOPMENT	1.56256e-05	0.000575729	7	1	WNT5A:1	0.124563	1
GO:0034362	GO:LOW-DENSITY LIPOPROTEIN PARTICLE	1.56669e-05	0.000577249	14	1	APOO:1	0.12487	1
REACT:105	REACT:ADHERENS JUNCTIONS INTERACTIONS	7.16899e-05	0.00264142	31	2	CDH4:1,CDH18:1	0.12509	1
GO:0006388	GO:TRNA SPLICING, VIA ENDONUCLEOLYTIC CLEAVAGE AND LIGATION	1.57093e-05	0.000578811	15	1	ZBTB8OS:1	0.125186	1
GO:0010935	GO:REGULATION OF MACROPHAGE CYTOKINE PRODUCTION	1.57594e-05	0.000580658	12	1	WNT5A:1	0.125559	1
GO:1902883	GO:NEGATIVE REGULATION OF RESPONSE TO OXIDATIVE STRESS	7.18988e-05	0.00264912	55	2	FZD1:1,NCOA7:1	0.125679	1
GO:0005229	GO:INTRACELLULAR CALCIUM ACTIVATED CHLORIDE CHANNEL ACTIVITY	1.57873e-05	0.000581684	16	1	ANO8:1	0.125767	1
GO:0061778	GO:INTRACELLULAR CHLORIDE CHANNEL ACTIVITY	1.57873e-05	0.000581684	16	1	ANO8:1	0.125767	1
GO:0010799	GO:REGULATION OF PEPTIDYL-THREONINE PHOSPHORYLATION	7.19688e-05	0.0026517	42	2	WNT5A:1,TNKS1BP1:1	0.125877	1
GO:0034364	GO:HIGH-DENSITY LIPOPROTEIN PARTICLE	1.5835e-05	0.000583441	27	1	APOO:1	0.126122	1
GO:0043247	GO:TELOMERE MAINTENANCE IN RESPONSE TO DNA DAMAGE	1.58503e-05	0.000584005	13	1	DCLRE1B:1	0.126236	1
GO:0032906	GO:TRANSFORMING GROWTH FACTOR BETA2 PRODUCTION	1.58565e-05	0.000584233	8	1	ATF2:1	0.126282	1
GO:0032909	GO:REGULATION OF TRANSFORMING GROWTH FACTOR BETA2 PRODUCTION	1.58565e-05	0.000584233	8	1	ATF2:1	0.126282	1
GO:0003281	GO:VENTRICULAR SEPTUM DEVELOPMENT	0.000144372	0.0053194	65	3	FZD1:1,WNT5A:1,PRDM1:1	0.126358	1
GO:0016896	GO:EXORIBONUCLEASE ACTIVITY, PRODUCING 5'-PHOSPHOMONOESTERS	7.22179e-05	0.00266088	32	2	CNOT2:1,PAN2:1	0.126582	1
GO:1902108	GO:REGULATION OF MITOCHONDRIAL MEMBRANE PERMEABILITY INVOLVED IN APOPTOTIC PROCESS	7.24852e-05	0.00267072	66	2	ATF2:1,TFDP2:1	0.127339	1
GO:0007442	GO:HINDGUT MORPHOGENESIS	1.59991e-05	0.000589488	7	1	WNT5A:1	0.127342	1
GO:0061525	GO:HINDGUT DEVELOPMENT	1.59991e-05	0.000589488	8	1	WNT5A:1	0.127342	1
REACT:1971	REACT:P75NTR REGULATES AXONOGENESIS	1.60016e-05	0.00058958	9	1	MCF2:1	0.127361	1
GO:0032927	GO:POSITIVE REGULATION OF ACTIVIN RECEPTOR SIGNALING PATHWAY	1.60037e-05	0.000589659	8	1	ZC3H3:1	0.127377	1
GO:0001865	GO:NK T CELL DIFFERENTIATION	1.61155e-05	0.000593776	8	1	PRDM1:1	0.128207	1
GO:0090102	GO:COCHLEA DEVELOPMENT	7.28431e-05	0.00268391	46	2	WNT5A:1,SOBP:1	0.128354	1
GO:0060412	GO:VENTRICULAR SEPTUM MORPHOGENESIS	7.28991e-05	0.00268598	38	2	FZD1:1,WNT5A:1	0.128513	1
GO:0002066	GO:COLUMNAR/CUBOIDAL EPITHELIAL CELL DEVELOPMENT	7.291e-05	0.00268638	54	2	WNT5A:1,PRDM1:1	0.128544	1
GO:0048570	GO:NOTOCHORD MORPHOGENESIS	1.61619e-05	0.000595489	10	1	WNT5A:1	0.128552	1
GO:0004536	GO:DEOXYRIBONUCLEASE ACTIVITY	1.61894e-05	0.0005965	61	1	DCLRE1B:1	0.128755	1
GO:0035771	GO:INTERLEUKIN-4-MEDIATED SIGNALING PATHWAY	1.62553e-05	0.000598928	7	1	JAK3:1	0.129244	1
GO:0015605	GO:ORGANOPHOSPHATE ESTER TRANSMEMBRANE TRANSPORTER ACTIVITY	1.62626e-05	0.000599196	19	1	SLC37A1:1	0.129298	1
GO:0051602	GO:RESPONSE TO ELECTRICAL STIMULUS	7.31919e-05	0.00269676	43	2	SLC9A1:1,NSMF:1	0.129345	1
GO:0014044	GO:SCHWANN CELL DEVELOPMENT	7.31972e-05	0.00269696	26	2	CNTNAP1:1,MPP5:1	0.12936	1
GO:0098936	GO:INTRINSIC COMPONENT OF POSTSYNAPTIC MEMBRANE	1.63868e-05	0.000603775	9	1	GSG1L:1	0.130219	1
GO:0099055	GO:INTEGRAL COMPONENT OF POSTSYNAPTIC MEMBRANE	1.63868e-05	0.000603775	9	1	GSG1L:1	0.130219	1
GO:0099240	GO:INTRINSIC COMPONENT OF SYNAPTIC MEMBRANE	1.63868e-05	0.000603775	9	1	GSG1L:1	0.130219	1
GO:0099699	GO:INTEGRAL COMPONENT OF SYNAPTIC MEMBRANE	1.63868e-05	0.000603775	9	1	GSG1L:1	0.130219	1
GO:0060575	GO:INTESTINAL EPITHELIAL CELL DIFFERENTIATION	1.64024e-05	0.000604348	20	1	PRDM1:1	0.130334	1
GO:0032467	GO:POSITIVE REGULATION OF CYTOKINESIS	7.36207e-05	0.00271256	37	2	CENPV:1,SVIL:1	0.130566	1
GO:0002031	GO:G-PROTEIN COUPLED RECEPTOR INTERNALIZATION	1.64748e-05	0.000607015	15	1	DNM1:1	0.13087	1
GO:0035414	GO:NEGATIVE REGULATION OF CATENIN IMPORT INTO NUCLEUS	1.64759e-05	0.000607055	11	1	FZD1:1	0.130878	1
GO:0090503	GO:RNA PHOSPHODIESTER BOND HYDROLYSIS, EXONUCLEOLYTIC	7.37376e-05	0.00271687	35	2	CNOT2:1,PAN2:1	0.1309	1
GO:0004532	GO:EXORIBONUCLEASE ACTIVITY	7.37376e-05	0.00271687	34	2	CNOT2:1,PAN2:1	0.1309	1
GO:0043536	GO:POSITIVE REGULATION OF BLOOD VESSEL ENDOTHELIAL CELL MIGRATION	7.38564e-05	0.00272125	37	1	KDR:2	0.131238	1
GO:2000047	GO:REGULATION OF CELL-CELL ADHESION MEDIATED BY CADHERIN	1.65325e-05	0.000609141	11	1	WNT5A:1	0.131297	1
GO:0072606	GO:INTERLEUKIN-8 SECRETION	1.65894e-05	0.000611237	28	1	WNT5A:1	0.131718	1
GO:0036295	GO:CELLULAR RESPONSE TO INCREASED OXYGEN LEVELS	1.65927e-05	0.000611358	14	1	FOXO1:1	0.131742	1
GO:0002718	GO:REGULATION OF CYTOKINE PRODUCTION INVOLVED IN IMMUNE RESPONSE	7.41098e-05	0.00273059	67	2	JAK3:1,WNT5A:1	0.131962	1
GO:0032695	GO:NEGATIVE REGULATION OF INTERLEUKIN-12 PRODUCTION	1.66331e-05	0.000612849	16	1	JAK3:1	0.132042	1
REACT:154	REACT:ASSOCIATION OF TRIC/CCT WITH TARGET PROTEINS DURING BIOSYNTHESIS	7.42429e-05	0.00273549	39	2	DCAF7:1,ARFGEF2:1	0.132343	1
GO:0045143	GO:HOMOLOGOUS CHROMOSOME SEGREGATION	7.42841e-05	0.00273701	60	1	CCDC36:2	0.132461	1
GO:0090009	GO:PRIMITIVE STREAK FORMATION	1.67131e-05	0.000615798	11	1	WNT5A:1	0.132633	1
GO:0004402	GO:HISTONE ACETYLTRANSFERASE ACTIVITY	0.000147868	0.0054482	55	3	TAF6L:1,HAT1:1,ATF2:1	0.13299	1
GO:0060297	GO:REGULATION OF SARCOMERE ORGANIZATION	1.67684e-05	0.000617834	9	1	AKAP13:1	0.133041	1
GO:1904749	GO:REGULATION OF PROTEIN LOCALIZATION TO NUCLEOLUS	1.67864e-05	0.000618496	6	1	TERT:1	0.133174	1
GO:0004703	GO:G-PROTEIN COUPLED RECEPTOR KINASE ACTIVITY	1.67893e-05	0.000618605	7	1	GRK6:1	0.133196	1
GO:1901505	GO:CARBOHYDRATE DERIVATIVE TRANSMEMBRANE TRANSPORTER ACTIVITY	1.68647e-05	0.00062138	33	1	SLC37A1:1	0.133751	1
GO:0015114	GO:PHOSPHATE ION TRANSMEMBRANE TRANSPORTER ACTIVITY	1.68737e-05	0.000621715	16	1	SLC37A1:1	0.133819	1
GO:1901677	GO:PHOSPHATE TRANSMEMBRANE TRANSPORTER ACTIVITY	1.68737e-05	0.000621715	17	1	SLC37A1:1	0.133819	1
GO:0001843	GO:NEURAL TUBE CLOSURE	0.000229972	0.00847333	87	4	FZD1:1,PRICKLE1:1,WNT5A:1,DVL3:1	0.134476	1
GO:0007351	GO:TRIPARTITE REGIONAL SUBDIVISION	1.70046e-05	0.000626538	15	1	WNT5A:1	0.134784	1
GO:0008595	GO:ANTERIOR/POSTERIOR AXIS SPECIFICATION, EMBRYO	1.70046e-05	0.000626538	15	1	WNT5A:1	0.134784	1
GO:0060606	GO:TUBE CLOSURE	0.000230591	0.00849616	88	4	FZD1:1,PRICKLE1:1,WNT5A:1,DVL3:1	0.135408	1
GO:0072177	GO:MESONEPHRIC DUCT DEVELOPMENT	1.71208e-05	0.000630819	8	1	PKD1:1	0.135639	1
GO:0008408	GO:3'-5' EXONUCLEASE ACTIVITY	7.55146e-05	0.00278234	50	2	CNOT2:1,PAN2:1	0.135991	1
GO:0072282	GO:METANEPHRIC NEPHRON TUBULE MORPHOGENESIS	1.72294e-05	0.00063482	8	1	PKD1:1	0.136438	1
GO:0051798	GO:POSITIVE REGULATION OF HAIR FOLLICLE DEVELOPMENT	1.72436e-05	0.000635343	12	1	WNT5A:1	0.136543	1
GO:0061733	GO:PEPTIDE-LYSINE-N-ACETYLTRANSFERASE ACTIVITY	0.000149873	0.00552208	57	3	TAF6L:1,HAT1:1,ATF2:1	0.136849	1
GO:1901618	GO:ORGANIC HYDROXY COMPOUND TRANSMEMBRANE TRANSPORTER ACTIVITY	1.73324e-05	0.000638615	41	1	SLC6A2:1	0.137195	1
GO:0050716	GO:POSITIVE REGULATION OF INTERLEUKIN-1 SECRETION	1.73608e-05	0.000639661	31	1	WNT5A:1	0.137404	1
GO:0050718	GO:POSITIVE REGULATION OF INTERLEUKIN-1 BETA SECRETION	1.73608e-05	0.000639661	28	1	WNT5A:1	0.137404	1
GO:0046641	GO:POSITIVE REGULATION OF ALPHA-BETA T CELL PROLIFERATION	1.74202e-05	0.00064185	19	1	ZAP70:1	0.13784	1
GO:0003254	GO:REGULATION OF MEMBRANE DEPOLARIZATION	7.62643e-05	0.00280997	47	1	KDR:2	0.138152	1
GO:1901184	GO:REGULATION OF ERBB SIGNALING PATHWAY	0.000150861	0.0055585	99	3	RHBDF2:1,EPN1:1,HGS:1	0.138765	1
GO:0060707	GO:TROPHOBLAST GIANT CELL DIFFERENTIATION	1.75622e-05	0.000647081	12	1	PRDM1:1	0.138882	1
GO:0070486	GO:LEUKOCYTE AGGREGATION	1.77055e-05	0.000652361	12	1	ZAP70:1	0.139933	1
GO:0042056	GO:CHEMOATTRACTANT ACTIVITY	1.77235e-05	0.000653025	30	1	WNT5A:1	0.140065	1
GO:0043983	GO:HISTONE H4-K12 ACETYLATION	1.7755e-05	0.000654185	7	1	JADE3:1	0.140295	1
GO:0006940	GO:REGULATION OF SMOOTH MUSCLE CONTRACTION	7.73017e-05	0.00284819	64	2	KCNB2:1,DOCK5:1	0.141155	1
GO:0070227	GO:LYMPHOCYTE APOPTOTIC PROCESS	7.7346e-05	0.00284982	69	2	JAK3:1,WNT5A:1	0.141284	1
GO:0060900	GO:EMBRYONIC CAMERA-TYPE EYE FORMATION	1.79841e-05	0.000662625	12	1	WNT5A:1	0.141971	1
GO:0005253	GO:ANION CHANNEL ACTIVITY	7.76263e-05	0.00286015	96	2	SLC26A9:1,ANO8:1	0.142097	1
GO:0035510	GO:DNA DEALKYLATION	1.81128e-05	0.000667369	26	1	DPPA3:1	0.142911	1
GO:0002042	GO:CELL MIGRATION INVOLVED IN SPROUTING ANGIOGENESIS	7.82931e-05	0.00288472	41	1	KDR:2	0.144038	1
REACT:87	REACT:ACTIVATION OF THE AP-1 FAMILY OF TRANSCRIPTION FACTORS	1.84538e-05	0.000679934	10	1	ATF2:1	0.145397	1
GO:0033010	GO:PARANODAL JUNCTION	1.8462e-05	0.000680234	7	1	CNTNAP1:1	0.145456	1
REACT:1792	REACT:TIGHT JUNCTION INTERACTIONS	1.85638e-05	0.000683984	30	1	MPP5:1	0.146197	1
GO:0008140	GO:CAMP RESPONSE ELEMENT BINDING PROTEIN BINDING	1.85731e-05	0.000684329	8	1	ATF2:1	0.146265	1
GO:0035435	GO:PHOSPHATE ION TRANSMEMBRANE TRANSPORT	1.86515e-05	0.000687215	18	1	SLC37A1:1	0.146834	1
GO:0000731	GO:DNA SYNTHESIS INVOLVED IN DNA REPAIR	7.92545e-05	0.00292014	74	2	SPRTN:1,DTL:1	0.146845	1
GO:0072235	GO:METANEPHRIC DISTAL TUBULE DEVELOPMENT	1.87599e-05	0.000691209	7	1	PKD1:1	0.147621	1
GO:0051446	GO:POSITIVE REGULATION OF MEIOTIC CELL CYCLE	1.88142e-05	0.000693212	17	1	WNT5A:1	0.148016	1
REACT:11	REACT:AKT PHOSPHORYLATES TARGETS IN THE NUCLEUS	1.88232e-05	0.000693541	9	1	FOXO1:1	0.148081	1
GO:0010369	GO:CHROMOCENTER	1.88391e-05	0.00069413	14	1	MBD6:1	0.148197	1
GO:0006301	GO:POSTREPLICATION REPAIR	7.97267e-05	0.00293754	53	2	SPRTN:1,DTL:1	0.148228	1
GO:0014020	GO:PRIMARY NEURAL TUBE FORMATION	0.000239002	0.00880607	94	4	FZD1:1,PRICKLE1:1,WNT5A:1,DVL3:1	0.148314	1
GO:0072173	GO:METANEPHRIC TUBULE MORPHOGENESIS	1.88812e-05	0.000695679	10	1	PKD1:1	0.148502	1
GO:0060026	GO:CONVERGENT EXTENSION	1.88986e-05	0.00069632	15	1	WNT5A:1	0.148628	1
REACT:741	REACT:HYALURONAN METABOLISM	1.90057e-05	0.000700266	17	1	SLC9A1:1	0.149404	1
NCI:203	NCI:SIGNALING EVENTS MEDIATED BY TCPTP	0.000156329	0.00575998	40	2	KDR:2,JAK3:1	0.149527	1
GO:0035735	GO:INTRACILIARY TRANSPORT INVOLVED IN CILIUM ASSEMBLY	1.91005e-05	0.00070376	40	1	KIF3A:1	0.150091	1
REACT:855	REACT:INTRAFLAGELLAR TRANSPORT	1.91005e-05	0.00070376	41	1	KIF3A:1	0.150091	1
REACT:1723	REACT:TICAM1-DEPENDENT ACTIVATION OF IRF3/IRF7	1.91057e-05	0.000703951	12	1	TANK:1	0.150128	1
GO:0060579	GO:VENTRAL SPINAL CORD INTERNEURON FATE COMMITMENT	1.91151e-05	0.000704298	15	1	FOXN4:1	0.150197	1
GO:0060581	GO:CELL FATE COMMITMENT INVOLVED IN PATTERN SPECIFICATION	1.91151e-05	0.000704298	15	1	FOXN4:1	0.150197	1
GO:0002374	GO:CYTOKINE SECRETION INVOLVED IN IMMUNE RESPONSE	1.92339e-05	0.000708677	20	1	WNT5A:1	0.151056	1
GO:0003149	GO:MEMBRANOUS SEPTUM MORPHOGENESIS	1.926e-05	0.000709636	9	1	FZD1:1	0.151244	1
GO:0070230	GO:POSITIVE REGULATION OF LYMPHOCYTE APOPTOTIC PROCESS	1.92764e-05	0.000710243	19	1	WNT5A:1	0.151364	1
GO:0071385	GO:CELLULAR RESPONSE TO GLUCOCORTICOID STIMULUS	8.08526e-05	0.00297902	61	2	AKAP13:1,FOXO1:1	0.151537	1
REACT:66	REACT:ACTIVATION OF G PROTEIN GATED POTASSIUM CHANNELS	1.93027e-05	0.000711212	25	1	KCNJ10:1	0.151554	1
REACT:615	REACT:G PROTEIN GATED POTASSIUM CHANNELS	1.93027e-05	0.000711212	25	1	KCNJ10:1	0.151554	1
REACT:779	REACT:INHIBITION OF VOLTAGE GATED CA2+ CHANNELS VIA GBETA/GAMMA SUBUNITS	1.93027e-05	0.000711212	25	1	KCNJ10:1	0.151554	1
GO:0045063	GO:T-HELPER 1 CELL DIFFERENTIATION	1.93787e-05	0.000714009	17	1	JAK3:1	0.152102	1
GO:0016234	GO:INCLUSION BODY	0.000157765	0.00581285	78	2	RANBP2:1,ATXN3:2	0.152395	1
GO:0042101	GO:T CELL RECEPTOR COMPLEX	1.94814e-05	0.000717794	19	1	ZAP70:1	0.152844	1
GO:0032823	GO:REGULATION OF NATURAL KILLER CELL DIFFERENTIATION	1.9496e-05	0.000718332	12	1	PRDM1:1	0.152949	1
GO:0042555	GO:MCM COMPLEX	1.95001e-05	0.000718484	11	1	MMS22L:1	0.152979	1
GO:0070192	GO:CHROMOSOME ORGANIZATION INVOLVED IN MEIOTIC CELL CYCLE	8.13587e-05	0.00299767	68	1	CCDC36:2	0.153028	1
GO:0007494	GO:MIDGUT DEVELOPMENT	1.95146e-05	0.000719017	11	1	WNT5A:1	0.153083	1
GO:0000394	GO:RNA SPLICING, VIA ENDONUCLEOLYTIC CLEAVAGE AND LIGATION	1.95867e-05	0.000721674	18	1	ZBTB8OS:1	0.153603	1
GO:0010612	GO:REGULATION OF CARDIAC MUSCLE ADAPTATION	1.96092e-05	0.000722504	19	1	FOXO1:1	0.153766	1
GO:1903242	GO:REGULATION OF CARDIAC MUSCLE HYPERTROPHY IN RESPONSE TO STRESS	1.96092e-05	0.000722504	19	1	FOXO1:1	0.153766	1
REACT:359	REACT:DNA DAMAGE BYPASS	8.17311e-05	0.00301139	48	2	SPRTN:1,DTL:1	0.154128	1
GO:0072497	GO:MESENCHYMAL STEM CELL DIFFERENTIATION	1.9697e-05	0.000725737	8	1	FZD1:1	0.154398	1
GO:0072070	GO:LOOP OF HENLE DEVELOPMENT	1.97134e-05	0.000726343	12	1	PKD1:1	0.154516	1
GO:0090399	GO:REPLICATIVE SENESCENCE	1.97235e-05	0.000726715	13	1	TERT:1	0.154589	1
NCI:120	NCI:BETA3 INTEGRIN CELL SURFACE INTERACTIONS	0.000159135	0.00586335	43	2	KDR:2,COL4A6:1	0.15515	1
GO:0061371	GO:DETERMINATION OF HEART LEFT/RIGHT ASYMMETRY	8.23364e-05	0.00303369	63	2	FOXN4:1,WNT5A:1	0.155919	1
GO:0045722	GO:POSITIVE REGULATION OF GLUCONEOGENESIS	1.99348e-05	0.0007345	11	1	FOXO1:1	0.156109	1
GO:2000291	GO:REGULATION OF MYOBLAST PROLIFERATION	1.99713e-05	0.000735845	23	1	ATF2:1	0.156371	1
GO:1903003	GO:POSITIVE REGULATION OF PROTEIN DEUBIQUITINATION	1.99887e-05	0.000736486	6	1	TANK:1	0.156496	1
GO:0005328	GO:NEUROTRANSMITTER:SODIUM SYMPORTER ACTIVITY	2.00085e-05	0.000737217	19	1	SLC6A2:1	0.156639	1
GO:1903541	GO:REGULATION OF EXOSOMAL SECRETION	2.00382e-05	0.00073831	16	1	HGS:1	0.156852	1
GO:1903543	GO:POSITIVE REGULATION OF EXOSOMAL SECRETION	2.00382e-05	0.00073831	15	1	HGS:1	0.156852	1
GO:0097091	GO:SYNAPTIC VESICLE CLUSTERING	2.01134e-05	0.00074108	9	1	SYNDIG1:1	0.157392	1
GO:0046632	GO:ALPHA-BETA T CELL DIFFERENTIATION	0.000160829	0.00592578	92	3	ZAP70:1,JAK3:1,PRDM1:1	0.158578	1
GO:0030507	GO:SPECTRIN BINDING	8.3264e-05	0.00306787	26	2	KIF3A:1,ANK1:1	0.158671	1
REACT:859	REACT:INWARDLY RECTIFYING K+ CHANNELS	2.03205e-05	0.00074871	31	1	KCNJ10:1	0.158876	1
GO:0006890	GO:RETROGRADE VESICLE-MEDIATED TRANSPORT, GOLGI TO ER	0.000161157	0.00593786	83	3	KIF3A:1,COPB1:1,ARFGAP2:1	0.159244	1
GO:0009415	GO:RESPONSE TO WATER	2.0435e-05	0.00075293	14	1	ATF2:1	0.159697	1
GO:0006348	GO:CHROMATIN SILENCING AT TELOMERE	2.04635e-05	0.00075398	9	1	HAT1:1	0.159901	1
GO:0110020	GO:REGULATION OF ACTOMYOSIN STRUCTURE ORGANIZATION	0.00016148	0.00594976	85	3	AKAP13:1,SLC9A1:1,ARHGAP6:1	0.159901	1
GO:0004843	GO:THIOL-DEPENDENT UBIQUITIN-SPECIFIC PROTEASE ACTIVITY	0.000161652	0.00595608	79	2	ATXN3:2,TANK:1	0.160251	1
BIOC:12	BIOC:ALK_PATHWAY	8.39303e-05	0.00309242	37	2	FZD1:1,ATF2:1	0.160653	1
BIOC:163	BIOC:AKAP13_PATHWAY	2.05855e-05	0.000758474	12	1	AKAP13:1	0.160773	1
GO:0042407	GO:CRISTAE FORMATION	2.06597e-05	0.000761207	30	1	APOO:1	0.161303	1
GO:0086069	GO:BUNDLE OF HIS CELL TO PURKINJE MYOCYTE COMMUNICATION	2.06602e-05	0.000761229	14	1	DSP:1	0.161307	1
GO:2000052	GO:POSITIVE REGULATION OF NON-CANONICAL WNT SIGNALING PATHWAY	2.06998e-05	0.000762685	12	1	WNT5A:1	0.16159	1
GO:0000782	GO:TELOMERE CAP COMPLEX	2.09001e-05	0.000770065	13	1	TERT:1	0.163019	1
GO:0000783	GO:NUCLEAR TELOMERE CAP COMPLEX	2.09001e-05	0.000770065	13	1	TERT:1	0.163019	1
GO:0070669	GO:RESPONSE TO INTERLEUKIN-2	2.09624e-05	0.000772364	9	1	JAK3:1	0.163463	1
GO:0045182	GO:TRANSLATION REGULATOR ACTIVITY	8.49129e-05	0.00312863	48	2	IGF2BP2:1,SAMD4A:1	0.163584	1
GO:0003151	GO:OUTFLOW TRACT MORPHOGENESIS	0.00016357	0.00602674	74	3	FZD1:1,WNT5A:1,ATF2:1	0.164171	1
GO:0043502	GO:REGULATION OF MUSCLE ADAPTATION	0.000163815	0.00603577	91	3	AKAP13:1,SLC9A1:1,FOXO1:1	0.164674	1
GO:0040037	GO:NEGATIVE REGULATION OF FIBROBLAST GROWTH FACTOR RECEPTOR SIGNALING PATHWAY	2.11479e-05	0.000779198	17	1	WNT5A:1	0.164784	1
REACT:1839	REACT:TRANSLESION SYNTHESIS BY POLH	2.11713e-05	0.000780057	18	1	SPRTN:1	0.16495	1
GO:0046602	GO:REGULATION OF MITOTIC CENTROSOME SEPARATION	2.11738e-05	0.000780149	11	1	RANBP2:1	0.164968	1
GO:0008188	GO:NEUROPEPTIDE RECEPTOR ACTIVITY	2.12374e-05	0.000782493	46	1	GRPR:1	0.16542	1
BIOC:110	BIOC:TCRA_PATHWAY	2.13049e-05	0.000784982	13	1	ZAP70:1	0.1659	1
GO:0008409	GO:5'-3' EXONUCLEASE ACTIVITY	2.13322e-05	0.000785986	14	1	DCLRE1B:1	0.166094	1
GO:0014037	GO:SCHWANN CELL DIFFERENTIATION	8.5908e-05	0.00316529	34	2	CNTNAP1:1,MPP5:1	0.166563	1
GO:0060638	GO:MESENCHYMAL-EPITHELIAL CELL SIGNALING	2.14214e-05	0.000789273	8	1	WNT5A:1	0.166727	1
GO:0071384	GO:CELLULAR RESPONSE TO CORTICOSTEROID STIMULUS	8.60172e-05	0.00316931	64	2	AKAP13:1,FOXO1:1	0.16689	1
REACT:1069	REACT:NEGATIVE REGULATION OF TCF-DEPENDENT SIGNALING BY WNT LIGAND ANTAGONISTS	2.14701e-05	0.000791069	15	1	WNT5A:1	0.167073	1
GO:0005326	GO:NEUROTRANSMITTER TRANSPORTER ACTIVITY	2.15268e-05	0.000793156	25	1	SLC6A2:1	0.167475	1
GO:0001939	GO:FEMALE PRONUCLEUS	2.16506e-05	0.000797719	8	1	DPPA3:1	0.168353	1
GO:0021514	GO:VENTRAL SPINAL CORD INTERNEURON DIFFERENTIATION	2.16746e-05	0.000798601	17	1	FOXN4:1	0.168522	1
GO:0002029	GO:DESENSITIZATION OF G-PROTEIN COUPLED RECEPTOR PROTEIN SIGNALING PATHWAY	2.16822e-05	0.000798884	19	1	DNM1:1	0.168576	1
GO:0022401	GO:NEGATIVE ADAPTATION OF SIGNALING PATHWAY	2.16822e-05	0.000798884	19	1	DNM1:1	0.168576	1
GO:0010934	GO:MACROPHAGE CYTOKINE PRODUCTION	2.17718e-05	0.000802183	14	1	WNT5A:1	0.16921	1
GO:0072205	GO:METANEPHRIC COLLECTING DUCT DEVELOPMENT	2.18044e-05	0.000803385	8	1	PKD1:1	0.169441	1
GO:0005089	GO:RHO GUANYL-NUCLEOTIDE EXCHANGE FACTOR ACTIVITY	0.000252609	0.00930739	77	4	AKAP13:1,ARHGEF18:1,FGD5:1,MCF2:1	0.170138	1
REACT:1715	REACT:TGF-BETA RECEPTOR SIGNALING IN EMT (EPITHELIAL TO MESENCHYMAL TRANSITION)	2.19084e-05	0.000807217	16	1	ARHGEF18:1	0.170177	1
GO:0031659	GO:POSITIVE REGULATION OF CYCLIN-DEPENDENT PROTEIN SERINE/THREONINE KINASE ACTIVITY INVOLVED IN G1/S TRANSITION OF MITOTIC CELL CYCLE	2.19517e-05	0.000808811	7	1	PKD1:1	0.170482	1
GO:0001222	GO:TRANSCRIPTION COREPRESSOR BINDING	2.20084e-05	0.0008109	11	1	CNOT2:1	0.170883	1
GO:0004715	GO:NON-MEMBRANE SPANNING PROTEIN TYROSINE KINASE ACTIVITY	8.74237e-05	0.00322114	51	2	ZAP70:1,JAK3:1	0.171118	1
GO:0001533	GO:CORNIFIED ENVELOPE	2.2083e-05	0.000813652	64	1	DSP:1	0.17141	1
GO:0042073	GO:INTRACILIARY TRANSPORT	2.21014e-05	0.000814329	50	1	KIF3A:1	0.17154	1
GO:0031402	GO:SODIUM ION BINDING	2.22338e-05	0.000819208	13	1	SLC24A1:1	0.172474	1
GO:0015108	GO:CHLORIDE TRANSMEMBRANE TRANSPORTER ACTIVITY	8.82849e-05	0.00325287	94	2	SLC26A9:1,ANO8:1	0.173715	1
GO:0008076	GO:VOLTAGE-GATED POTASSIUM CHANNEL COMPLEX	0.000168255	0.00619936	94	3	KCNB2:1,KCNG1:1,CNTNAP1:1	0.173866	1
GO:0023058	GO:ADAPTATION OF SIGNALING PATHWAY	2.24456e-05	0.000827012	20	1	DNM1:1	0.173966	1
GO:0002719	GO:NEGATIVE REGULATION OF CYTOKINE PRODUCTION INVOLVED IN IMMUNE RESPONSE	2.24754e-05	0.00082811	25	1	JAK3:1	0.174175	1
GO:0034505	GO:TOOTH MINERALIZATION	2.25285e-05	0.000830064	23	1	FOXO1:1	0.174548	1
GO:0070987	GO:ERROR-FREE TRANSLESION SYNTHESIS	2.25881e-05	0.000832262	19	1	SPRTN:1	0.174968	1
GO:0004690	GO:CYCLIC NUCLEOTIDE-DEPENDENT PROTEIN KINASE ACTIVITY	2.26244e-05	0.000833599	9	1	AKAP13:1	0.175223	1
GO:0061436	GO:ESTABLISHMENT OF SKIN BARRIER	2.26262e-05	0.000833666	20	1	GRHL1:1	0.175235	1
KEGG:HSA04976	KEGG:BILE SECRETION	8.87994e-05	0.00327182	71	2	SLC4A2:1,SLC9A1:1	0.17527	1
GO:0007097	GO:NUCLEAR MIGRATION	8.88388e-05	0.00327327	19	2	DOCK7:1,SLIT1:1	0.175389	1
GO:0098712	GO:L-GLUTAMATE IMPORT ACROSS PLASMA MEMBRANE	2.26944e-05	0.000836179	8	1	KCNJ10:1	0.175714	1
GO:1903802	GO:L-GLUTAMATE(1-) IMPORT ACROSS PLASMA MEMBRANE	2.26944e-05	0.000836179	8	1	KCNJ10:1	0.175714	1
GO:1901185	GO:NEGATIVE REGULATION OF ERBB SIGNALING PATHWAY	8.90099e-05	0.00327958	56	2	EPN1:1,HGS:1	0.175906	1
GO:0071108	GO:PROTEIN K48-LINKED DEUBIQUITINATION	8.90496e-05	0.00328104	28	1	ATXN3:2	0.176026	1
REACT:116	REACT:AMINE COMPOUND SLC TRANSPORTERS	2.28959e-05	0.000843603	30	1	SLC6A2:1	0.177128	1
GO:0030015	GO:CCR4-NOT CORE COMPLEX	2.29188e-05	0.000844445	6	1	CNOT2:1	0.177288	1
REACT:338	REACT:CROSS-PRESENTATION OF SOLUBLE EXOGENOUS ANTIGENS (ENDOSOMES)	8.95779e-05	0.00330051	50	2	MRC2:1,PSMD8:1	0.177626	1
GO:0060513	GO:PROSTATIC BUD FORMATION	2.29957e-05	0.00084728	10	1	WNT5A:1	0.177827	1
GO:0051000	GO:POSITIVE REGULATION OF NITRIC-OXIDE SYNTHASE ACTIVITY	2.30296e-05	0.000848528	18	1	TERT:1	0.178064	1
GO:0006817	GO:PHOSPHATE ION TRANSPORT	2.30712e-05	0.000850061	24	1	SLC37A1:1	0.178356	1
GO:2000406	GO:POSITIVE REGULATION OF T CELL MIGRATION	2.31247e-05	0.000852032	24	1	WNT5A:1	0.17873	1
GO:0021782	GO:GLIAL CELL DEVELOPMENT	0.000170601	0.00628582	87	3	KCNJ10:1,CNTNAP1:1,MPP5:1	0.178782	1
GO:1902476	GO:CHLORIDE TRANSMEMBRANE TRANSPORT	9.00148e-05	0.00331661	95	2	SLC26A9:1,ANO8:1	0.178951	1
GO:0097734	GO:EXTRACELLULAR EXOSOME BIOGENESIS	2.3184e-05	0.000854217	20	1	HGS:1	0.179145	1
GO:0140112	GO:EXTRACELLULAR VESICLE BIOGENESIS	2.3184e-05	0.000854217	20	1	HGS:1	0.179145	1
GO:1990182	GO:EXOSOMAL SECRETION	2.3184e-05	0.000854217	19	1	HGS:1	0.179145	1
REACT:69	REACT:ACTIVATION OF IRF3/IRF7 MEDIATED BY TBK1/IKK EPSILON	2.31884e-05	0.000854379	17	1	TANK:1	0.179175	1
GO:0034212	GO:PEPTIDE N-ACETYLTRANSFERASE ACTIVITY	0.000171087	0.0063037	65	3	TAF6L:1,HAT1:1,ATF2:1	0.179804	1
GO:0042462	GO:EYE PHOTORECEPTOR CELL DEVELOPMENT	2.3363e-05	0.000860811	31	1	PRDM1:1	0.180395	1
GO:0005310	GO:DICARBOXYLIC ACID TRANSMEMBRANE TRANSPORTER ACTIVITY	2.33709e-05	0.000861104	32	1	SLC26A9:1	0.180451	1
GO:0043217	GO:MYELIN MAINTENANCE	2.33802e-05	0.000861446	12	1	MPP5:1	0.180515	1
NCI:223	NCI:NONCANONICAL WNT SIGNALING PATHWAY	9.05684e-05	0.003337	32	2	WNT5A:1,DVL3:1	0.180632	1
GO:0072383	GO:PLUS-END-DIRECTED VESICLE TRANSPORT ALONG MICROTUBULE	2.33984e-05	0.000862116	7	1	KIF3A:1	0.180642	1
GO:1902570	GO:PROTEIN LOCALIZATION TO NUCLEOLUS	2.34148e-05	0.00086272	11	1	TERT:1	0.180757	1
GO:0036312	GO:PHOSPHATIDYLINOSITOL 3-KINASE REGULATORY SUBUNIT BINDING	2.34404e-05	0.000863665	10	1	FBXL2:1	0.180936	1
GO:0045760	GO:POSITIVE REGULATION OF ACTION POTENTIAL	2.34406e-05	0.000863673	13	1	SLC9A1:1	0.180937	1
GO:0036302	GO:ATRIOVENTRICULAR CANAL DEVELOPMENT	2.34488e-05	0.000863974	7	1	FOXN4:1	0.180994	1
GO:0045913	GO:POSITIVE REGULATION OF CARBOHYDRATE METABOLIC PROCESS	9.07051e-05	0.00334204	69	2	RANBP2:1,FOXO1:1	0.181048	1
BIOC:77	BIOC:GABA_PATHWAY	2.34951e-05	0.00086568	10	1	DNM1:1	0.181317	1
GO:0031304	GO:INTRINSIC COMPONENT OF MITOCHONDRIAL INNER MEMBRANE	2.35463e-05	0.000867566	33	1	APOO:1	0.181674	1
GO:0031305	GO:INTEGRAL COMPONENT OF MITOCHONDRIAL INNER MEMBRANE	2.35463e-05	0.000867566	33	1	APOO:1	0.181674	1
BIOC:94	BIOC:IL4_PATHWAY	2.35724e-05	0.000868528	11	1	JAK3:1	0.181856	1
GO:0004467	GO:LONG-CHAIN FATTY ACID-COA LIGASE ACTIVITY	2.36364e-05	0.000870887	13	1	ACSL6:1	0.182302	1
GO:0015645	GO:FATTY ACID LIGASE ACTIVITY	2.36364e-05	0.000870887	21	1	ACSL6:1	0.182302	1
GO:0016878	GO:ACID-THIOL LIGASE ACTIVITY	2.36364e-05	0.000870887	26	1	ACSL6:1	0.182302	1
GO:0102391	GO:DECANOATE--COA LIGASE ACTIVITY	2.36364e-05	0.000870887	8	1	ACSL6:1	0.182302	1
GO:0008093	GO:CYTOSKELETAL ADAPTOR ACTIVITY	2.36657e-05	0.000871967	11	1	ANK1:1	0.182506	1
GO:0031664	GO:REGULATION OF LIPOPOLYSACCHARIDE-MEDIATED SIGNALING PATHWAY	2.36693e-05	0.000872099	23	1	PRDM1:1	0.182531	1
GO:0045623	GO:NEGATIVE REGULATION OF T-HELPER CELL DIFFERENTIATION	2.36927e-05	0.000872962	15	1	JAK3:1	0.182694	1
GO:0071732	GO:CELLULAR RESPONSE TO NITRIC OXIDE	2.37162e-05	0.000873828	16	1	FOXO1:1	0.182858	1
GO:0033561	GO:REGULATION OF WATER LOSS VIA SKIN	2.37354e-05	0.000874533	22	1	GRHL1:1	0.182991	1
GO:0008179	GO:ADENYLATE CYCLASE BINDING	2.38443e-05	0.000878544	12	1	AKAP12:1	0.183749	1
GO:0042461	GO:PHOTORECEPTOR CELL DEVELOPMENT	2.38847e-05	0.000880035	40	1	PRDM1:1	0.18403	1
GO:0044745	GO:AMINO ACID TRANSMEMBRANE IMPORT	2.39343e-05	0.000881862	12	1	KCNJ10:1	0.184374	1
GO:0089718	GO:AMINO ACID IMPORT ACROSS PLASMA MEMBRANE	2.39343e-05	0.000881862	12	1	KCNJ10:1	0.184374	1
GO:0051880	GO:G-QUADRUPLEX DNA BINDING	2.3942e-05	0.000882147	7	1	LONP1:1	0.184428	1
GO:0042575	GO:DNA POLYMERASE COMPLEX	2.40165e-05	0.00088489	17	1	TERT:1	0.184945	1
GO:0031657	GO:REGULATION OF CYCLIN-DEPENDENT PROTEIN SERINE/THREONINE KINASE ACTIVITY INVOLVED IN G1/S TRANSITION OF MITOTIC CELL CYCLE	2.41305e-05	0.000889091	9	1	PKD1:1	0.185737	1
GO:0034454	GO:MICROTUBULE ANCHORING AT CENTROSOME	2.41362e-05	0.000889299	9	1	KIF3A:1	0.185776	1
GO:0007262	GO:STAT PROTEIN IMPORT INTO NUCLEUS	2.41427e-05	0.000889539	9	1	JAK3:1	0.185821	1
GO:0032461	GO:POSITIVE REGULATION OF PROTEIN OLIGOMERIZATION	2.41752e-05	0.000890738	24	1	RHOC:1	0.186047	1
GO:0005547	GO:PHOSPHATIDYLINOSITOL-3,4,5-TRISPHOSPHATE BINDING	9.25036e-05	0.00340831	37	2	IQGAP1:1,CYTH3:1	0.186526	1
GO:0008080	GO:N-ACETYLTRANSFERASE ACTIVITY	0.000174283	0.00642148	84	3	TAF6L:1,HAT1:1,ATF2:1	0.186571	1
GO:0048247	GO:LYMPHOCYTE CHEMOTAXIS	2.42795e-05	0.000894581	59	1	WNT5A:1	0.18677	1
GO:0040016	GO:EMBRYONIC CLEAVAGE	2.43528e-05	0.000897281	8	1	DPPA3:1	0.187277	1
GO:0043371	GO:NEGATIVE REGULATION OF CD4-POSITIVE, ALPHA-BETA T CELL DIFFERENTIATION	2.43668e-05	0.000897797	16	1	JAK3:1	0.187374	1
GO:2000515	GO:NEGATIVE REGULATION OF CD4-POSITIVE, ALPHA-BETA T CELL ACTIVATION	2.43668e-05	0.000897797	21	1	JAK3:1	0.187374	1
GO:0055059	GO:ASYMMETRIC NEUROBLAST DIVISION	2.44014e-05	0.000899073	6	1	DOCK7:1	0.187614	1
GO:0046607	GO:POSITIVE REGULATION OF CENTROSOME CYCLE	2.44495e-05	0.000900846	12	1	RANBP2:1	0.187947	1
GO:0051938	GO:L-GLUTAMATE IMPORT	2.45335e-05	0.00090394	9	1	KCNJ10:1	0.188527	1
GO:0005451	GO:MONOVALENT CATION:PROTON ANTIPORTER ACTIVITY	2.45565e-05	0.000904788	14	1	SLC9A1:1	0.188686	1
GO:0015385	GO:SODIUM:PROTON ANTIPORTER ACTIVITY	2.45565e-05	0.000904788	13	1	SLC9A1:1	0.188686	1
GO:0015386	GO:POTASSIUM:PROTON ANTIPORTER ACTIVITY	2.45565e-05	0.000904788	11	1	SLC9A1:1	0.188686	1
GO:0046640	GO:REGULATION OF ALPHA-BETA T CELL PROLIFERATION	2.45917e-05	0.000906084	24	1	ZAP70:1	0.188929	1
GO:0086091	GO:REGULATION OF HEART RATE BY CARDIAC CONDUCTION	9.3391e-05	0.003441	36	2	DSP:1,CACNA1D:1	0.189238	1
GO:0043248	GO:PROTEASOME ASSEMBLY	2.4732e-05	0.000911252	13	1	PSMD8:1	0.189898	1
GO:0030506	GO:ANKYRIN BINDING	9.36293e-05	0.00344978	19	2	PLEC:1,CACNA1D:1	0.189967	1
GO:0051647	GO:NUCLEUS LOCALIZATION	9.36639e-05	0.00345106	23	2	DOCK7:1,SLIT1:1	0.190073	1
GO:0032731	GO:POSITIVE REGULATION OF INTERLEUKIN-1 BETA PRODUCTION	2.47893e-05	0.000913364	37	1	WNT5A:1	0.190293	1
GO:0030825	GO:POSITIVE REGULATION OF CGMP METABOLIC PROCESS	2.47901e-05	0.000913395	21	1	WNT5A:1	0.190299	1
GO:0060397	GO:JAK-STAT CASCADE INVOLVED IN GROWTH HORMONE SIGNALING PATHWAY	2.48112e-05	0.000914171	15	1	JAK3:1	0.190445	1
GO:0002088	GO:LENS DEVELOPMENT IN CAMERA-TYPE EYE	9.38247e-05	0.00345698	68	2	BCAR3:1,WNT5A:1	0.190565	1
GO:0044548	GO:S100 PROTEIN BINDING	2.48372e-05	0.00091513	13	1	IQGAP1:1	0.190624	1
GO:0000932	GO:P-BODY	0.000176778	0.00651342	83	3	CNOT2:1,PAN2:1,SAMD4A:1	0.1919	1
GO:0019227	GO:NEURONAL ACTION POTENTIAL PROPAGATION	2.50833e-05	0.000924198	7	1	CNTNAP1:1	0.192319	1
GO:0098870	GO:ACTION POTENTIAL PROPAGATION	2.50833e-05	0.000924198	7	1	CNTNAP1:1	0.192319	1
REACT:669	REACT:GLUCONEOGENESIS	2.52031e-05	0.000928612	34	1	SLC37A1:1	0.193143	1
NCI:106	NCI:IL2 SIGNALING EVENTS MEDIATED BY PI3K	9.476e-05	0.00349144	34	2	JAK3:1,TERT:1	0.193432	1
GO:0050884	GO:NEUROMUSCULAR PROCESS CONTROLLING POSTURE	2.52551e-05	0.000930528	16	1	CNTNAP1:1	0.1935	1
GO:0005078	GO:MAP-KINASE SCAFFOLD ACTIVITY	2.5376e-05	0.000934981	7	1	AKAP13:1	0.194331	1
REACT:787	REACT:INHIBITION OF REPLICATION INITIATION OF DAMAGED DNA BY RB1/E2F1	2.54461e-05	0.000937564	13	1	TFDP2:1	0.194811	1
GO:0072386	GO:PLUS-END-DIRECTED ORGANELLE TRANSPORT ALONG MICROTUBULE	2.54607e-05	0.000938104	8	1	KIF3A:1	0.194912	1
GO:0044331	GO:CELL-CELL ADHESION MEDIATED BY CADHERIN	2.54655e-05	0.00093828	15	1	WNT5A:1	0.194945	1
GO:0043034	GO:COSTAMERE	9.53156e-05	0.00351192	19	2	SVIL:1,PLEC:1	0.195138	1
GO:0098839	GO:POSTSYNAPTIC DENSITY MEMBRANE	2.55118e-05	0.000939985	8	1	GSG1L:1	0.195262	1
GO:0099634	GO:POSTSYNAPTIC SPECIALIZATION MEMBRANE	2.55118e-05	0.000939985	9	1	GSG1L:1	0.195262	1
GO:0072015	GO:GLOMERULAR VISCERAL EPITHELIAL CELL DEVELOPMENT	2.55305e-05	0.000940674	11	1	IQGAP1:1	0.19539	1
GO:0015299	GO:SOLUTE:PROTON ANTIPORTER ACTIVITY	2.55403e-05	0.000941036	21	1	SLC9A1:1	0.195458	1
GO:0101003	GO:FICOLIN-1-RICH GRANULE MEMBRANE	9.54841e-05	0.00351812	61	2	DSP:1,COPB1:1	0.195656	1
GO:0003056	GO:REGULATION OF VASCULAR SMOOTH MUSCLE CONTRACTION	2.56423e-05	0.000944793	8	1	DOCK5:1	0.196156	1
GO:0006094	GO:GLUCONEOGENESIS	9.56511e-05	0.00352427	81	2	RANBP2:1,FOXO1:1	0.196169	1
GO:0019319	GO:HEXOSE BIOSYNTHETIC PROCESS	9.56511e-05	0.00352427	84	2	RANBP2:1,FOXO1:1	0.196169	1
GO:0051930	GO:REGULATION OF SENSORY PERCEPTION OF PAIN	2.56445e-05	0.000944873	32	1	SLC9A1:1	0.196171	1
GO:0051931	GO:REGULATION OF SENSORY PERCEPTION	2.56445e-05	0.000944873	32	1	SLC9A1:1	0.196171	1
GO:0043092	GO:L-AMINO ACID IMPORT	2.57734e-05	0.000949623	17	1	KCNJ10:1	0.197053	1
REACT:588	REACT:FORMATION OF ANNULAR GAP JUNCTIONS	2.58737e-05	0.00095332	9	1	DNM1:1	0.19774	1
GO:0090085	GO:REGULATION OF PROTEIN DEUBIQUITINATION	2.59683e-05	0.000956805	10	1	TANK:1	0.198386	1
GO:0008536	GO:RAN GTPASE BINDING	9.63991e-05	0.00355184	34	2	RANBP2:1,IPO8:1	0.19847	1
REACT:81	REACT:ACTIVATION OF SMO	2.60283e-05	0.000959017	18	1	KIF3A:1	0.198796	1
GO:0051797	GO:REGULATION OF HAIR FOLLICLE DEVELOPMENT	2.61453e-05	0.000963325	19	1	WNT5A:1	0.199593	1
GO:1900402	GO:REGULATION OF CARBOHYDRATE METABOLIC PROCESS BY REGULATION OF TRANSCRIPTION FROM RNA POLYMERASE II PROMOTER	2.61623e-05	0.000963952	9	1	FOXO1:1	0.199709	1
GO:0072310	GO:GLOMERULAR EPITHELIAL CELL DEVELOPMENT	2.61691e-05	0.000964205	12	1	IQGAP1:1	0.199756	1
GO:0090533	GO:CATION-TRANSPORTING ATPASE COMPLEX	2.62541e-05	0.000967337	15	1	SLC9A1:1	0.200335	1
GO:0051532	GO:REGULATION OF NFAT PROTEIN IMPORT INTO NUCLEUS	2.62972e-05	0.000968922	11	1	CHERP:1	0.200628	1
GO:0072393	GO:MICROTUBULE ANCHORING AT MICROTUBULE ORGANIZING CENTER	2.63288e-05	0.000970089	11	1	KIF3A:1	0.200844	1
GO:0034705	GO:POTASSIUM CHANNEL COMPLEX	0.00018112	0.00667337	98	3	KCNB2:1,KCNG1:1,CNTNAP1:1	0.20126	1
GO:1990454	GO:L-TYPE VOLTAGE-GATED CALCIUM CHANNEL COMPLEX	2.6459e-05	0.000974885	7	1	CACNA1D:1	0.20173	1
GO:0031581	GO:HEMIDESMOSOME ASSEMBLY	2.64837e-05	0.000975795	11	1	PLEC:1	0.201898	1
GO:0071437	GO:INVADOPODIUM	2.6528e-05	0.000977427	16	1	SVIL:1	0.202199	1
GO:0001829	GO:TROPHECTODERMAL CELL DIFFERENTIATION	2.65603e-05	0.000978616	15	1	CNOT2:1	0.202418	1
GO:0050811	GO:GABA RECEPTOR BINDING	2.66172e-05	0.000980713	14	1	ARFGEF2:1	0.202805	1
REACT:336	REACT:CRISTAE FORMATION	2.66869e-05	0.000983281	28	1	APOO:1	0.203278	1
GO:0007100	GO:MITOTIC CENTROSOME SEPARATION	2.67009e-05	0.000983799	16	1	RANBP2:1	0.203374	1
GO:0051299	GO:CENTROSOME SEPARATION	2.67009e-05	0.000983799	17	1	RANBP2:1	0.203374	1
GO:1903201	GO:REGULATION OF OXIDATIVE STRESS-INDUCED CELL DEATH	9.80575e-05	0.00361294	73	2	FZD1:1,NCOA7:1	0.203583	1
GO:0009268	GO:RESPONSE TO PH	2.67549e-05	0.000985788	40	1	SLC9A1:1	0.20374	1
GO:0051450	GO:MYOBLAST PROLIFERATION	2.6824e-05	0.000988334	27	1	ATF2:1	0.204209	1
GO:1903421	GO:REGULATION OF SYNAPTIC VESICLE RECYCLING	2.68389e-05	0.000988882	12	1	DNM1:1	0.204309	1
GO:0050702	GO:INTERLEUKIN-1 BETA SECRETION	2.68455e-05	0.000989127	46	1	WNT5A:1	0.204354	1
GO:0050706	GO:REGULATION OF INTERLEUKIN-1 BETA SECRETION	2.68455e-05	0.000989127	40	1	WNT5A:1	0.204354	1
GO:0042813	GO:WNT-ACTIVATED RECEPTOR ACTIVITY	2.68627e-05	0.000989758	21	1	FZD1:1	0.20447	1
KEGG:HSA00071	KEGG:FATTY ACID DEGRADATION	2.68651e-05	0.000989849	44	1	ACSL6:1	0.204487	1
GO:0030057	GO:DESMOSOME	2.68674e-05	0.000989933	25	1	DSP:1	0.204503	1
REACT:1782	REACT:THE PHOTOTRANSDUCTION CASCADE	2.69602e-05	0.000993353	34	1	SLC24A1:1	0.205132	1
GO:0071636	GO:POSITIVE REGULATION OF TRANSFORMING GROWTH FACTOR BETA PRODUCTION	2.69846e-05	0.000994251	17	1	ATF2:1	0.205297	1
NCI:210	NCI:PAR1-MEDIATED THROMBIN SIGNALING EVENTS	9.86585e-05	0.00363508	42	2	AKAP13:1,DNM1:1	0.205439	1
GO:0032154	GO:CLEAVAGE FURROW	9.86676e-05	0.00363542	52	2	RHOC:1,SVIL:1	0.205467	1
GO:0097610	GO:CELL SURFACE FURROW	9.86676e-05	0.00363542	52	2	RHOC:1,SVIL:1	0.205467	1
GO:0006654	GO:PHOSPHATIDIC ACID BIOSYNTHETIC PROCESS	2.70861e-05	0.000997992	41	1	DGKA:1	0.205984	1
GO:0031016	GO:PANCREAS DEVELOPMENT	9.88996e-05	0.00364396	77	2	FOXO1:1,WNT5A:1	0.206184	1
GO:0043090	GO:AMINO ACID IMPORT	2.73218e-05	0.00100667	19	1	KCNJ10:1	0.207576	1
GO:0071731	GO:RESPONSE TO NITRIC OXIDE	2.73417e-05	0.00100741	19	1	FOXO1:1	0.20771	1
GO:0014745	GO:NEGATIVE REGULATION OF MUSCLE ADAPTATION	2.73992e-05	0.00100953	12	1	FOXO1:1	0.208099	1
GO:0086080	GO:PROTEIN BINDING INVOLVED IN HETEROTYPIC CELL-CELL ADHESION	2.74414e-05	0.00101108	11	1	DSP:1	0.208383	1
GO:0032770	GO:POSITIVE REGULATION OF MONOOXYGENASE ACTIVITY	2.74741e-05	0.00101229	25	1	TERT:1	0.208604	1
GO:1901682	GO:SULFUR COMPOUND TRANSMEMBRANE TRANSPORTER ACTIVITY	2.74769e-05	0.00101239	30	1	SLC26A9:1	0.208623	1
GO:0032757	GO:POSITIVE REGULATION OF INTERLEUKIN-8 PRODUCTION	2.74819e-05	0.00101258	45	1	WNT5A:1	0.208657	1
GO:0003323	GO:TYPE B PANCREATIC CELL DEVELOPMENT	2.75147e-05	0.00101378	19	1	WNT5A:1	0.208878	1
GO:0016308	GO:1-PHOSPHATIDYLINOSITOL-4-PHOSPHATE 5-KINASE ACTIVITY	2.753e-05	0.00101435	7	1	PIKFYVE:1	0.208981	1
GO:0005916	GO:FASCIA ADHERENS	2.76523e-05	0.00101885	10	1	DSP:1	0.209804	1
REACT:1048	REACT:NRAGE SIGNALS DEATH THROUGH JNK	0.000185199	0.00682366	59	3	AKAP13:1,ARHGEF18:1,MCF2:1	0.210152	1
GO:0098719	GO:SODIUM ION IMPORT ACROSS PLASMA MEMBRANE	2.78834e-05	0.00102737	13	1	SLC9A1:1	0.211359	1
GO:0071236	GO:CELLULAR RESPONSE TO ANTIBIOTIC	2.79049e-05	0.00102816	16	1	SLC9A1:1	0.211503	1
GO:0071277	GO:CELLULAR RESPONSE TO CALCIUM ION	0.000100658	0.00370876	57	2	IQGAP1:1,WNT5A:1	0.211629	1
GO:2000403	GO:POSITIVE REGULATION OF LYMPHOCYTE MIGRATION	2.79262e-05	0.00102894	29	1	WNT5A:1	0.211646	1
BIOC:175	BIOC:BARR_MAPK_PATHWAY	2.79936e-05	0.00103143	12	1	DNM1:1	0.212099	1
GO:0070884	GO:REGULATION OF CALCINEURIN-NFAT SIGNALING CASCADE	2.79977e-05	0.00103158	17	1	SLC9A1:1	0.212127	1
GO:0106056	GO:REGULATION OF CALCINEURIN-MEDIATED SIGNALING	2.79977e-05	0.00103158	17	1	SLC9A1:1	0.212127	1
GO:0060324	GO:FACE DEVELOPMENT	0.000100867	0.00371644	50	2	WNT5A:1,ZFAND5:1	0.212276	1
GO:0045197	GO:ESTABLISHMENT OR MAINTENANCE OF EPITHELIAL CELL APICAL/BASAL POLARITY	0.000100935	0.00371898	37	2	ANK1:1,WNT5A:1	0.212489	1
GO:0033598	GO:MAMMARY GLAND EPITHELIAL CELL PROLIFERATION	2.80642e-05	0.00103403	26	1	WNT5A:1	0.212573	1
GO:0042438	GO:MELANIN BIOSYNTHETIC PROCESS	2.81106e-05	0.00103574	17	1	WNT5A:1	0.212884	1
GO:0044550	GO:SECONDARY METABOLITE BIOSYNTHETIC PROCESS	2.81106e-05	0.00103574	20	1	WNT5A:1	0.212884	1
GO:0071436	GO:SODIUM ION EXPORT	2.81542e-05	0.00103734	10	1	SLC9A1:1	0.213176	1
NCI:171	NCI:SIGNALING EVENTS MEDIATED BY PRL	2.81745e-05	0.00103809	23	1	RHOC:1	0.213312	1
GO:0050885	GO:NEUROMUSCULAR PROCESS CONTROLLING BALANCE	0.00010122	0.00372945	49	2	CNTNAP1:1,HERC1:1	0.213371	1
GO:0032092	GO:POSITIVE REGULATION OF PROTEIN BINDING	0.000186675	0.00687807	89	3	WNT5A:1,PKD1:1,TERT:1	0.213393	1
GO:0001725	GO:STRESS FIBER	0.000101293	0.00373216	52	2	PDLIM4:1,PDLIM7:1	0.213599	1
GO:0097517	GO:CONTRACTILE ACTIN FILAMENT BUNDLE	0.000101293	0.00373216	52	2	PDLIM4:1,PDLIM7:1	0.213599	1
GO:0035723	GO:INTERLEUKIN-15-MEDIATED SIGNALING PATHWAY	2.82186e-05	0.00103972	13	1	JAK3:1	0.213608	1
GO:0071350	GO:CELLULAR RESPONSE TO INTERLEUKIN-15	2.82186e-05	0.00103972	13	1	JAK3:1	0.213608	1
GO:0005913	GO:CELL-CELL ADHERENS JUNCTION	0.000186978	0.00688923	88	3	DSP:1,PDLIM7:1,TNKS1BP1:1	0.214059	1
GO:0036452	GO:ESCRT COMPLEX	2.82955e-05	0.00104255	28	1	HGS:1	0.214123	1
GO:0010833	GO:TELOMERE MAINTENANCE VIA TELOMERE LENGTHENING	0.000187201	0.00689746	78	3	DCLRE1B:1,TERT:1,TNKS1BP1:1	0.21455	1
GO:0007350	GO:BLASTODERM SEGMENTATION	2.83665e-05	0.00104517	18	1	WNT5A:1	0.214598	1
GO:1904861	GO:EXCITATORY SYNAPSE ASSEMBLY	2.84133e-05	0.00104689	10	1	WNT5A:1	0.214911	1
REACT:792	REACT:INLB-MEDIATED ENTRY OF LISTERIA MONOCYTOGENES INTO HOST CELL	2.84682e-05	0.00104892	15	1	HGS:1	0.215279	1
GO:1902259	GO:REGULATION OF DELAYED RECTIFIER POTASSIUM CHANNEL ACTIVITY	2.84979e-05	0.00105001	19	1	KCNG1:1	0.215477	1
GO:2000404	GO:REGULATION OF T CELL MIGRATION	2.85643e-05	0.00105246	31	1	WNT5A:1	0.215921	1
GO:0006582	GO:MELANIN METABOLIC PROCESS	2.85742e-05	0.00105282	19	1	WNT5A:1	0.215987	1
GO:0042088	GO:T-HELPER 1 TYPE IMMUNE RESPONSE	2.85906e-05	0.00105342	40	1	JAK3:1	0.216096	1
GO:0036257	GO:MULTIVESICULAR BODY ORGANIZATION	2.85981e-05	0.0010537	31	1	HGS:1	0.216147	1
GO:0036258	GO:MULTIVESICULAR BODY ASSEMBLY	2.85981e-05	0.0010537	30	1	HGS:1	0.216147	1
GO:0055093	GO:RESPONSE TO HYPEROXIA	2.86938e-05	0.00105723	19	1	FOXO1:1	0.216786	1
GO:1990841	GO:PROMOTER-SPECIFIC CHROMATIN BINDING	0.000102436	0.00377427	33	2	RBL2:1,PRDM1:1	0.217148	1
REACT:1304	REACT:RHO GTPASES ACTIVATE KTN1	2.87988e-05	0.0010611	11	1	KTN1:1	0.217486	1
GO:0071479	GO:CELLULAR RESPONSE TO IONIZING RADIATION	0.000102615	0.00378087	66	2	TANK:1,TNKS1BP1:1	0.217705	1
GO:2000050	GO:REGULATION OF NON-CANONICAL WNT SIGNALING PATHWAY	2.89343e-05	0.00106609	20	1	WNT5A:1	0.218388	1
GO:0060379	GO:CARDIAC MUSCLE CELL MYOBLAST DIFFERENTIATION	2.904e-05	0.00106998	11	1	PRICKLE1:1	0.219092	1
GO:0070530	GO:K63-LINKED POLYUBIQUITIN MODIFICATION-DEPENDENT PROTEIN BINDING	2.90941e-05	0.00107198	21	1	SPRTN:1	0.219452	1
GO:0045198	GO:ESTABLISHMENT OF EPITHELIAL CELL APICAL/BASAL POLARITY	2.91256e-05	0.00107313	13	1	WNT5A:1	0.219661	1
GO:0042994	GO:CYTOPLASMIC SEQUESTERING OF TRANSCRIPTION FACTOR	2.91257e-05	0.00107314	22	1	PKD1:1	0.219663	1
REACT:831	REACT:INTERLEUKIN-2 SIGNALING	2.91326e-05	0.0010734	12	1	JAK3:1	0.219708	1
REACT:78	REACT:ACTIVATION OF PUMA AND TRANSLOCATION TO MITOCHONDRIA	2.91843e-05	0.0010753	9	1	TFDP2:1	0.220051	1
GO:0003344	GO:PERICARDIUM MORPHOGENESIS	2.91871e-05	0.0010754	9	1	WNT5A:1	0.22007	1
REACT:1925	REACT:WNT LIGAND BIOGENESIS AND TRAFFICKING	2.92624e-05	0.00107818	26	1	WNT5A:1	0.220571	1
GO:0046364	GO:MONOSACCHARIDE BIOSYNTHETIC PROCESS	0.000103574	0.0038162	90	2	RANBP2:1,FOXO1:1	0.220688	1
GO:0010457	GO:CENTRIOLE-CENTRIOLE COHESION	2.92941e-05	0.00107935	12	1	KIF3A:1	0.220781	1
GO:0001659	GO:TEMPERATURE HOMEOSTASIS	2.93184e-05	0.00108024	39	1	FOXO1:1	0.220942	1
GO:0070182	GO:DNA POLYMERASE BINDING	2.93352e-05	0.00108086	16	1	LONP1:1	0.221054	1
GO:0048843	GO:NEGATIVE REGULATION OF AXON EXTENSION INVOLVED IN AXON GUIDANCE	2.93949e-05	0.00108306	8	1	WNT5A:1	0.22145	1
GO:0042308	GO:NEGATIVE REGULATION OF PROTEIN IMPORT INTO NUCLEUS	0.000103825	0.00382545	65	2	FZD1:1,PKD1:1	0.22147	1
GO:1904590	GO:NEGATIVE REGULATION OF PROTEIN IMPORT	0.000103825	0.00382545	65	2	FZD1:1,PKD1:1	0.22147	1
GO:0050780	GO:DOPAMINE RECEPTOR BINDING	2.9485e-05	0.00108638	14	1	DNM1:1	0.222047	1
REACT:1559	REACT:SIGNALING BY EGFR	0.000104066	0.00383431	43	2	EPN1:1,HGS:1	0.222218	1
GO:0090103	GO:COCHLEA MORPHOGENESIS	2.9546e-05	0.00108862	24	1	WNT5A:1	0.222452	1
GO:0033147	GO:NEGATIVE REGULATION OF INTRACELLULAR ESTROGEN RECEPTOR SIGNALING PATHWAY	2.95749e-05	0.00108969	14	1	CNOT2:1	0.222643	1
GO:0032590	GO:DENDRITE MEMBRANE	2.97283e-05	0.00109534	23	1	SHISA9:1	0.223659	1
BIOC:177	BIOC:BARRESTIN_SRC_PATHWAY	2.97376e-05	0.00109569	15	1	DNM1:1	0.22372	1
GO:1990909	GO:WNT SIGNALOSOME	2.97669e-05	0.00109677	10	1	FZD1:1	0.223914	1
GO:0034237	GO:PROTEIN KINASE A REGULATORY SUBUNIT BINDING	0.000104822	0.00386218	19	2	ACBD3:1,ARFGEF2:1	0.224575	1
REACT:518	REACT:ENDOSOMAL SORTING COMPLEX REQUIRED FOR TRANSPORT (ESCRT)	2.98857e-05	0.00110114	31	1	HGS:1	0.224699	1
GO:0034358	GO:PLASMA LIPOPROTEIN PARTICLE	2.99114e-05	0.00110209	39	1	APOO:1	0.224869	1
GO:1990777	GO:LIPOPROTEIN PARTICLE	2.99114e-05	0.00110209	39	1	APOO:1	0.224869	1
BIOC:187	BIOC:BARRESTIN_PATHWAY	2.99234e-05	0.00110253	10	1	DNM1:1	0.224948	1
REACT:138	REACT:APOPTOTIC CLEAVAGE OF CELL ADHESION PROTEINS	2.99776e-05	0.00110453	11	1	DSP:1	0.225306	1
GO:0097369	GO:SODIUM ION IMPORT	3.00158e-05	0.00110593	14	1	SLC9A1:1	0.225558	1
GO:0060372	GO:REGULATION OF ATRIAL CARDIAC MUSCLE CELL MEMBRANE REPOLARIZATION	3.0178e-05	0.00111191	8	1	CACNA1D:1	0.226627	1
GO:0051781	GO:POSITIVE REGULATION OF CELL DIVISION	0.000105558	0.00388931	84	2	CENPV:1,SVIL:1	0.226871	1
GO:0035088	GO:ESTABLISHMENT OR MAINTENANCE OF APICAL/BASAL CELL POLARITY	0.000105658	0.00389297	42	2	ANK1:1,WNT5A:1	0.227181	1
GO:0061245	GO:ESTABLISHMENT OR MAINTENANCE OF BIPOLAR CELL POLARITY	0.000105658	0.00389297	42	2	ANK1:1,WNT5A:1	0.227181	1
GO:0003373	GO:DYNAMIN FAMILY PROTEIN POLYMERIZATION INVOLVED IN MEMBRANE FISSION	3.02625e-05	0.00111502	9	1	DNM1:1	0.227184	1
GO:0003374	GO:DYNAMIN FAMILY PROTEIN POLYMERIZATION INVOLVED IN MITOCHONDRIAL FISSION	3.02625e-05	0.00111502	9	1	DNM1:1	0.227184	1
GO:0051531	GO:NFAT PROTEIN IMPORT INTO NUCLEUS	3.03175e-05	0.00111705	12	1	CHERP:1	0.227546	1
GO:0032432	GO:ACTIN FILAMENT BUNDLE	0.000105784	0.00389764	58	2	PDLIM4:1,PDLIM7:1	0.227576	1
REACT:596	REACT:FORMATION OF THE CORNIFIED ENVELOPE	3.03445e-05	0.00111805	75	1	DSP:1	0.227724	1
GO:0030422	GO:PRODUCTION OF SIRNA INVOLVED IN RNA INTERFERENCE	3.04328e-05	0.0011213	8	1	TERT:1	0.228305	1
GO:0032732	GO:POSITIVE REGULATION OF INTERLEUKIN-1 PRODUCTION	3.0462e-05	0.00112238	43	1	WNT5A:1	0.228497	1
REACT:567	REACT:FANCONI ANEMIA PATHWAY	3.04784e-05	0.00112298	36	1	DCLRE1B:1	0.228605	1
NCI:184	NCI:RHOA SIGNALING PATHWAY	0.000106158	0.0039114	44	2	SLC9A1:1,ATF2:1	0.228741	1
REACT:433	REACT:DEGRADATION OF DVL	0.000106328	0.00391765	57	2	PSMD8:1,DVL3:1	0.22927	1
GO:0061318	GO:RENAL FILTRATION CELL DIFFERENTIATION	3.06325e-05	0.00112866	18	1	IQGAP1:1	0.229617	1
GO:0072112	GO:GLOMERULAR VISCERAL EPITHELIAL CELL DIFFERENTIATION	3.06325e-05	0.00112866	18	1	IQGAP1:1	0.229617	1
GO:1905897	GO:REGULATION OF RESPONSE TO ENDOPLASMIC RETICULUM STRESS	0.000106472	0.00392295	74	1	ATXN3:2	0.22972	1
GO:0050701	GO:INTERLEUKIN-1 SECRETION	3.06628e-05	0.00112977	52	1	WNT5A:1	0.229815	1
GO:0050704	GO:REGULATION OF INTERLEUKIN-1 SECRETION	3.06628e-05	0.00112977	45	1	WNT5A:1	0.229815	1
GO:0045906	GO:NEGATIVE REGULATION OF VASOCONSTRICTION	3.06684e-05	0.00112998	7	1	DOCK5:1	0.229853	1
GO:0005847	GO:MRNA CLEAVAGE AND POLYADENYLATION SPECIFICITY FACTOR COMPLEX	3.08073e-05	0.0011351	14	1	ZC3H3:1	0.230764	1
GO:0046639	GO:NEGATIVE REGULATION OF ALPHA-BETA T CELL DIFFERENTIATION	3.08244e-05	0.00113573	19	1	JAK3:1	0.230876	1
GO:0045662	GO:NEGATIVE REGULATION OF MYOBLAST DIFFERENTIATION	3.0845e-05	0.00113649	24	1	PRICKLE1:1	0.231011	1
GO:0070229	GO:NEGATIVE REGULATION OF LYMPHOCYTE APOPTOTIC PROCESS	3.08867e-05	0.00113802	30	1	JAK3:1	0.231284	1
GO:2000106	GO:REGULATION OF LEUKOCYTE APOPTOTIC PROCESS	0.000107055	0.00394444	81	2	JAK3:1,WNT5A:1	0.231541	1
GO:0042035	GO:REGULATION OF CYTOKINE BIOSYNTHETIC PROCESS	0.000107272	0.00395245	97	2	IGF2BP2:1,WNT5A:1	0.23222	1
REACT:1432	REACT:REGULATION OF GENE EXPRESSION IN BETA CELLS	3.10969e-05	0.00114577	21	1	FOXO1:1	0.232659	1
GO:0042074	GO:CELL MIGRATION INVOLVED IN GASTRULATION	3.11015e-05	0.00114594	15	1	WNT5A:1	0.23269	1
GO:0021889	GO:OLFACTORY BULB INTERNEURON DIFFERENTIATION	3.12486e-05	0.00115136	12	1	WNT5A:1	0.23365	1
GO:0072311	GO:GLOMERULAR EPITHELIAL CELL DIFFERENTIATION	3.12711e-05	0.00115219	19	1	IQGAP1:1	0.233798	1
GO:0006303	GO:DOUBLE-STRAND BREAK REPAIR VIA NONHOMOLOGOUS END JOINING	0.000108022	0.00398009	75	2	DCLRE1B:1,HERC2:1	0.234564	1
GO:0005452	GO:INORGANIC ANION EXCHANGER ACTIVITY	3.14243e-05	0.00115783	24	1	SLC4A2:1	0.234797	1
GO:0008510	GO:SODIUM:BICARBONATE SYMPORTER ACTIVITY	3.14243e-05	0.00115783	9	1	SLC4A2:1	0.234797	1
GO:0001779	GO:NATURAL KILLER CELL DIFFERENTIATION	3.14602e-05	0.00115916	20	1	PRDM1:1	0.235031	1
GO:0097542	GO:CILIARY TIP	3.1494e-05	0.0011604	44	1	KIF3A:1	0.235251	1
GO:0050919	GO:NEGATIVE CHEMOTAXIS	0.00010828	0.00398959	36	2	SLIT1:1,WNT5A:1	0.235371	1
GO:0072010	GO:GLOMERULAR EPITHELIUM DEVELOPMENT	3.17163e-05	0.00116859	22	1	IQGAP1:1	0.236699	1
GO:0000726	GO:NON-RECOMBINATIONAL REPAIR	0.000108821	0.00400951	82	2	DCLRE1B:1,HERC2:1	0.237061	1
GO:1902895	GO:POSITIVE REGULATION OF PRI-MIRNA TRANSCRIPTION FROM RNA POLYMERASE II PROMOTER	3.17846e-05	0.00117111	20	1	TERT:1	0.237143	1
GO:0007007	GO:INNER MITOCHONDRIAL MEMBRANE ORGANIZATION	3.1887e-05	0.00117488	39	1	APOO:1	0.237808	1
GO:0010324	GO:MEMBRANE INVAGINATION	0.000109296	0.00402703	99	2	GULP1:1,HGS:1	0.238549	1
GO:0070200	GO:ESTABLISHMENT OF PROTEIN LOCALIZATION TO TELOMERE	3.2008e-05	0.00117934	15	1	TERT:1	0.238593	1
GO:0035338	GO:LONG-CHAIN FATTY-ACYL-COA BIOSYNTHETIC PROCESS	3.20121e-05	0.00117949	18	1	ACSL6:1	0.23862	1
REACT:1928	REACT:WNT5A-DEPENDENT INTERNALIZATION OF FZD2, FZD5 AND ROR2	3.20459e-05	0.00118074	13	1	WNT5A:1	0.23884	1
GO:0014066	GO:REGULATION OF PHOSPHATIDYLINOSITOL 3-KINASE SIGNALING	0.00019825	0.00730454	97	2	FBXL2:1,KDR:2	0.239137	1
GO:0030903	GO:NOTOCHORD DEVELOPMENT	3.20983e-05	0.00118266	18	1	WNT5A:1	0.239179	1
GO:0002367	GO:CYTOKINE PRODUCTION INVOLVED IN IMMUNE RESPONSE	0.000109625	0.00403915	87	2	JAK3:1,WNT5A:1	0.239578	1
GO:0070672	GO:RESPONSE TO INTERLEUKIN-15	3.22732e-05	0.00118911	14	1	JAK3:1	0.240313	1
GO:0036035	GO:OSTEOCLAST DEVELOPMENT	3.2388e-05	0.00119334	17	1	LRRK1:1	0.241055	1
GO:0086023	GO:ADRENERGIC RECEPTOR SIGNALING PATHWAY INVOLVED IN HEART PROCESS	3.23922e-05	0.00119349	9	1	AKAP13:1	0.241082	1
GO:0051895	GO:NEGATIVE REGULATION OF FOCAL ADHESION ASSEMBLY	3.24155e-05	0.00119435	15	1	ARHGAP6:1	0.241233	1
GO:0048477	GO:OOGENESIS	0.000110253	0.00406228	83	1	CCDC36:2	0.241543	1
GO:0030914	GO:STAGA COMPLEX	3.251e-05	0.00119783	12	1	TAF6L:1	0.241844	1
GO:0051785	GO:POSITIVE REGULATION OF NUCLEAR DIVISION	0.000110362	0.00406631	61	2	RANBP2:1,WNT5A:1	0.241885	1
GO:0050848	GO:REGULATION OF CALCIUM-MEDIATED SIGNALING	0.00011043	0.00406882	80	2	ZAP70:1,SLC9A1:1	0.242099	1
GO:0032153	GO:CELL DIVISION SITE	0.000110445	0.00406936	61	2	RHOC:1,SVIL:1	0.242145	1
GO:0032155	GO:CELL DIVISION SITE PART	0.000110445	0.00406936	61	2	RHOC:1,SVIL:1	0.242145	1
GO:0046473	GO:PHOSPHATIDIC ACID METABOLIC PROCESS	3.25567e-05	0.00119955	42	1	DGKA:1	0.242145	1
GO:0098722	GO:ASYMMETRIC STEM CELL DIVISION	3.26052e-05	0.00120134	10	1	DOCK7:1	0.242459	1
GO:0071425	GO:HEMATOPOIETIC STEM CELL PROLIFERATION	3.2657e-05	0.00120325	24	1	WNT5A:1	0.242793	1
GO:0006883	GO:CELLULAR SODIUM ION HOMEOSTASIS	3.26611e-05	0.0012034	13	1	SLC9A1:1	0.242819	1
GO:0045059	GO:POSITIVE THYMIC T CELL SELECTION	3.27187e-05	0.00120552	10	1	ZAP70:1	0.243191	1
GO:0010603	GO:REGULATION OF CYTOPLASMIC MRNA PROCESSING BODY ASSEMBLY	3.28384e-05	0.00120993	9	1	CNOT2:1	0.243962	1
GO:1904019	GO:EPITHELIAL CELL APOPTOTIC PROCESS	0.000200752	0.00739672	91	2	KDR:2,TERT:1	0.244772	1
GO:0043539	GO:PROTEIN SERINE/THREONINE KINASE ACTIVATOR ACTIVITY	3.30827e-05	0.00121894	30	1	IQGAP1:1	0.245535	1
KEGG:HSA04370	KEGG:VEGF SIGNALING PATHWAY	0.000111535	0.00410951	59	1	KDR:2	0.245558	1
GO:2000773	GO:NEGATIVE REGULATION OF CELLULAR SENESCENCE	3.31293e-05	0.00122065	15	1	TERT:1	0.245834	1
GO:0031464	GO:CUL4A-RING E3 UBIQUITIN LIGASE COMPLEX	3.321e-05	0.00122363	12	1	DTL:1	0.246353	1
GO:0032814	GO:REGULATION OF NATURAL KILLER CELL ACTIVATION	3.33018e-05	0.00122701	27	1	PRDM1:1	0.246942	1
GO:0036297	GO:INTERSTRAND CROSS-LINK REPAIR	3.33737e-05	0.00122966	50	1	DCLRE1B:1	0.247404	1
GO:0072348	GO:SULFUR COMPOUND TRANSPORT	3.33798e-05	0.00122988	35	1	SLC26A9:1	0.247442	1
NCI:164	NCI:CLASS I PI3K SIGNALING EVENTS	0.000112382	0.00414072	46	2	ZAP70:1,CYTH3:1	0.248212	1
REACT:1303	REACT:RHO GTPASES ACTIVATE IQGAPS	3.35436e-05	0.00123592	11	1	IQGAP1:1	0.248492	1
GO:0036342	GO:POST-ANAL TAIL MORPHOGENESIS	3.35437e-05	0.00123592	18	1	WNT5A:1	0.248493	1
GO:0071371	GO:CELLULAR RESPONSE TO GONADOTROPIN STIMULUS	3.35507e-05	0.00123618	18	1	NSMF:1	0.248538	1
GO:0021513	GO:SPINAL CORD DORSAL/VENTRAL PATTERNING	3.35878e-05	0.00123754	22	1	FOXN4:1	0.248775	1
GO:1904707	GO:POSITIVE REGULATION OF VASCULAR SMOOTH MUSCLE CELL PROLIFERATION	3.3615e-05	0.00123855	23	1	TERT:1	0.248949	1
GO:0032722	GO:POSITIVE REGULATION OF CHEMOKINE PRODUCTION	3.36251e-05	0.00123892	53	1	WNT5A:1	0.249014	1
REACT:1876	REACT:TYPE I HEMIDESMOSOME ASSEMBLY	3.36548e-05	0.00124002	9	1	PLEC:1	0.249204	1
REACT:653	REACT:GAP JUNCTION DEGRADATION	3.36725e-05	0.00124067	10	1	DNM1:1	0.249317	1
GO:0045109	GO:INTERMEDIATE FILAMENT ORGANIZATION	3.36791e-05	0.00124091	22	1	DSP:1	0.249359	1
REACT:259	REACT:CELL DEATH SIGNALLING VIA NRAGE, NRIF AND NADE	0.000202954	0.00747787	76	3	AKAP13:1,ARHGEF18:1,MCF2:1	0.24975	1
GO:0030673	GO:AXOLEMMA	3.37905e-05	0.00124502	16	1	ANK1:1	0.250072	1
GO:0031297	GO:REPLICATION FORK PROCESSING	3.38251e-05	0.00124629	29	1	MMS22L:1	0.250293	1
GO:0030126	GO:COPI VESICLE COAT	3.38255e-05	0.00124631	13	1	COPB1:1	0.250295	1
GO:0043383	GO:NEGATIVE T CELL SELECTION	3.38315e-05	0.00124653	13	1	ZAP70:1	0.250334	1
GO:0045060	GO:NEGATIVE THYMIC T CELL SELECTION	3.38315e-05	0.00124653	12	1	ZAP70:1	0.250334	1
GO:0086003	GO:CARDIAC MUSCLE CELL CONTRACTION	0.000203855	0.00751108	63	3	SLC9A1:1,DSP:1,CACNA1D:1	0.251792	1
GO:0086103	GO:G-PROTEIN COUPLED RECEPTOR SIGNALING PATHWAY INVOLVED IN HEART PROCESS	3.41362e-05	0.00125775	12	1	AKAP13:1	0.252277	1
GO:0019789	GO:SUMO TRANSFERASE ACTIVITY	3.41654e-05	0.00125883	19	1	RANBP2:1	0.252464	1
GO:0001917	GO:PHOTORECEPTOR INNER SEGMENT	3.41974e-05	0.00126001	39	1	DNM1:1	0.252668	1
GO:0099624	GO:ATRIAL CARDIAC MUSCLE CELL MEMBRANE REPOLARIZATION	3.42174e-05	0.00126074	11	1	CACNA1D:1	0.252795	1
GO:0045682	GO:REGULATION OF EPIDERMIS DEVELOPMENT	0.000114035	0.00420165	79	2	GRHL1:1,WNT5A:1	0.253396	1
GO:0016239	GO:POSITIVE REGULATION OF MACROAUTOPHAGY	0.000114188	0.00420727	60	1	KDR:2	0.253875	1
REACT:247	REACT:CARGO RECOGNITION FOR CLATHRIN-MEDIATED ENDOCYTOSIS	0.000204939	0.00755101	99	3	WNT5A:1,EPN1:1,HGS:1	0.25425	1
GO:0090527	GO:ACTIN FILAMENT REORGANIZATION	3.44471e-05	0.00126921	7	1	FRYL:1	0.254256	1
REACT:490	REACT:E2F MEDIATED REGULATION OF DNA REPLICATION	3.44822e-05	0.0012705	22	1	TFDP2:1	0.254479	1
GO:0044304	GO:MAIN AXON	0.000205136	0.00755826	63	3	ANK1:1,DNM1:1,CNTNAP1:1	0.254697	1
GO:0030539	GO:MALE GENITALIA DEVELOPMENT	3.45874e-05	0.00127437	23	1	KLHL10:1	0.255147	1
GO:0005095	GO:GTPASE INHIBITOR ACTIVITY	3.46752e-05	0.00127761	14	1	IQGAP1:1	0.255704	1
GO:0045005	GO:DNA-DEPENDENT DNA REPLICATION MAINTENANCE OF FIDELITY	3.46781e-05	0.00127772	34	1	MMS22L:1	0.255722	1
GO:0099612	GO:PROTEIN LOCALIZATION TO AXON	3.48358e-05	0.00128353	7	1	CNTNAP1:1	0.256722	1
GO:0048820	GO:HAIR FOLLICLE MATURATION	3.48522e-05	0.00128413	16	1	WNT5A:1	0.256826	1
GO:0072044	GO:COLLECTING DUCT DEVELOPMENT	3.49342e-05	0.00128716	13	1	PKD1:1	0.257346	1
GO:0010793	GO:REGULATION OF MRNA EXPORT FROM NUCLEUS	3.50392e-05	0.00129102	6	1	ZC3H3:1	0.25801	1
GO:2000197	GO:REGULATION OF RIBONUCLEOPROTEIN COMPLEX LOCALIZATION	3.50392e-05	0.00129102	7	1	ZC3H3:1	0.25801	1
GO:0031507	GO:HETEROCHROMATIN ASSEMBLY	3.51055e-05	0.00129346	12	1	CENPV:1	0.258429	1
GO:0010906	GO:REGULATION OF GLUCOSE METABOLIC PROCESS	0.00011566	0.00426151	98	2	RANBP2:1,FOXO1:1	0.258493	1
REACT:535	REACT:EXTENSION OF TELOMERES	3.51734e-05	0.00129597	30	1	TERT:1	0.258858	1
GO:0060253	GO:NEGATIVE REGULATION OF GLIAL CELL PROLIFERATION	3.5197e-05	0.00129684	15	1	TERT:1	0.259007	1
GO:0005587	GO:COLLAGEN TYPE IV TRIMER	3.52516e-05	0.00129885	6	1	COL4A6:1	0.259352	1
GO:0048339	GO:PARAXIAL MESODERM DEVELOPMENT	3.53315e-05	0.00130179	17	1	WNT5A:1	0.259856	1
GO:0022027	GO:INTERKINETIC NUCLEAR MIGRATION	3.53592e-05	0.00130281	6	1	DOCK7:1	0.260031	1
GO:0048172	GO:REGULATION OF SHORT-TERM NEURONAL SYNAPTIC PLASTICITY	3.53767e-05	0.00130346	15	1	SHISA9:1	0.260141	1
GO:0007043	GO:CELL-CELL JUNCTION ASSEMBLY	0.000207727	0.00765372	95	3	RHOC:1,CNTNAP1:1,MPP5:1	0.260589	1
GO:0090148	GO:MEMBRANE FISSION	3.54505e-05	0.00130618	13	1	DNM1:1	0.260606	1
GO:0032653	GO:REGULATION OF INTERLEUKIN-10 PRODUCTION	3.56375e-05	0.00131307	44	1	JAK3:1	0.261783	1
GO:0030663	GO:COPI-COATED VESICLE MEMBRANE	3.56397e-05	0.00131315	16	1	COPB1:1	0.261797	1
GO:0016528	GO:SARCOPLASM	0.000208276	0.00767395	70	3	ANK1:1,CHERP:1,PLEC:1	0.26184	1
GO:0016877	GO:LIGASE ACTIVITY, FORMING CARBON-SULFUR BONDS	3.56605e-05	0.00131391	40	1	ACSL6:1	0.261928	1
GO:0030514	GO:NEGATIVE REGULATION OF BMP SIGNALING PATHWAY	0.000116847	0.00430526	49	2	FZD1:1,WNT5A:1	0.262218	1
GO:0034062	GO:5'-3' RNA POLYMERASE ACTIVITY	3.57187e-05	0.00131606	43	1	TERT:1	0.262294	1
GO:0097747	GO:RNA POLYMERASE ACTIVITY	3.57187e-05	0.00131606	43	1	TERT:1	0.262294	1
REACT:1698	REACT:SYNTHESIS OF VERY LONG-CHAIN FATTY ACYL-COAS	3.57543e-05	0.00131737	24	1	ACSL6:1	0.262518	1
REACT:654	REACT:GAP JUNCTION TRAFFICKING	3.57841e-05	0.00131847	28	1	DNM1:1	0.262705	1
GO:1902414	GO:PROTEIN LOCALIZATION TO CELL JUNCTION	3.579e-05	0.00131869	10	1	DSP:1	0.262742	1
GO:0072176	GO:NEPHRIC DUCT DEVELOPMENT	3.58064e-05	0.00131929	15	1	PKD1:1	0.262845	1
GO:0032420	GO:STEREOCILIUM	3.59135e-05	0.00132324	44	1	RHOC:1	0.263518	1
GO:0032421	GO:STEREOCILIUM BUNDLE	3.59135e-05	0.00132324	51	1	RHOC:1	0.263518	1
REACT:1929	REACT:WNT5A-DEPENDENT INTERNALIZATION OF FZD4	3.59137e-05	0.00132324	15	1	WNT5A:1	0.263519	1
GO:0045132	GO:MEIOTIC CHROMOSOME SEGREGATION	0.000117385	0.00432507	88	1	CCDC36:2	0.263905	1
GO:0032592	GO:INTEGRAL COMPONENT OF MITOCHONDRIAL MEMBRANE	3.60075e-05	0.0013267	62	1	APOO:1	0.264108	1
GO:0035336	GO:LONG-CHAIN FATTY-ACYL-COA METABOLIC PROCESS	3.60202e-05	0.00132717	24	1	ACSL6:1	0.264187	1
GO:0045986	GO:NEGATIVE REGULATION OF SMOOTH MUSCLE CONTRACTION	3.60734e-05	0.00132913	16	1	DOCK5:1	0.264521	1
GO:0046636	GO:NEGATIVE REGULATION OF ALPHA-BETA T CELL ACTIVATION	3.60737e-05	0.00132914	30	1	JAK3:1	0.264523	1
REACT:275	REACT:CHAPERONIN-MEDIATED PROTEIN FOLDING	0.000117788	0.00433992	95	2	DCAF7:1,ARFGEF2:1	0.26517	1
GO:0051963	GO:REGULATION OF SYNAPSE ASSEMBLY	0.000209827	0.00773109	87	3	SYNDIG1:1,SLIT1:1,WNT5A:1	0.265377	1
REACT:185	REACT:BICARBONATE TRANSPORTERS	3.6226e-05	0.00133475	10	1	SLC4A2:1	0.265477	1
GO:0061082	GO:MYELOID LEUKOCYTE CYTOKINE PRODUCTION	3.62812e-05	0.00133679	22	1	WNT5A:1	0.265822	1
GO:0060602	GO:BRANCH ELONGATION OF AN EPITHELIUM	3.63251e-05	0.0013384	19	1	WNT5A:1	0.266097	1
KEGG:HSA04927	KEGG:CORTISOL SYNTHESIS AND SECRETION	0.000118086	0.00435091	63	2	CACNA1D:1,ATF2:1	0.266106	1
GO:0002068	GO:GLANDULAR EPITHELIAL CELL DEVELOPMENT	3.63535e-05	0.00133945	24	1	WNT5A:1	0.266274	1
GO:0002089	GO:LENS MORPHOGENESIS IN CAMERA-TYPE EYE	3.63547e-05	0.00133949	20	1	BCAR3:1	0.266282	1
GO:0098642	GO:NETWORK-FORMING COLLAGEN TRIMER	3.63725e-05	0.00134015	7	1	COL4A6:1	0.266393	1
GO:0098645	GO:COLLAGEN NETWORK	3.63725e-05	0.00134015	7	1	COL4A6:1	0.266393	1
GO:0098651	GO:BASEMENT MEMBRANE COLLAGEN TRIMER	3.63725e-05	0.00134015	8	1	COL4A6:1	0.266393	1
GO:0030955	GO:POTASSIUM ION BINDING	3.6397e-05	0.00134105	15	1	SLC24A1:1	0.266546	1
GO:0031420	GO:ALKALI METAL ION BINDING	3.6397e-05	0.00134105	20	1	SLC24A1:1	0.266546	1
GO:0000413	GO:PROTEIN PEPTIDYL-PROLYL ISOMERIZATION	3.64071e-05	0.00134142	39	1	RANBP2:1	0.266609	1
GO:0003755	GO:PEPTIDYL-PROLYL CIS-TRANS ISOMERASE ACTIVITY	3.64071e-05	0.00134142	39	1	RANBP2:1	0.266609	1
GO:0016859	GO:CIS-TRANS ISOMERASE ACTIVITY	3.64071e-05	0.00134142	41	1	RANBP2:1	0.266609	1
GO:1905208	GO:NEGATIVE REGULATION OF CARDIOCYTE DIFFERENTIATION	3.64694e-05	0.00134372	22	1	PRICKLE1:1	0.266999	1
BIOC:171	BIOC:ACH_PATHWAY	3.6613e-05	0.00134901	16	1	TERT:1	0.267895	1
GO:1903392	GO:NEGATIVE REGULATION OF ADHERENS JUNCTION ORGANIZATION	3.66184e-05	0.00134921	16	1	ARHGAP6:1	0.267929	1
GO:0014731	GO:SPECTRIN-ASSOCIATED CYTOSKELETON	3.66341e-05	0.00134979	8	1	ANK1:1	0.268027	1
BIOC:205	BIOC:TNFR2_PATHWAY	3.66458e-05	0.00135022	18	1	TANK:1	0.2681	1
GO:2000169	GO:REGULATION OF PEPTIDYL-CYSTEINE S-NITROSYLATION	3.6698e-05	0.00135214	7	1	NCOA7:1	0.268426	1
GO:0010614	GO:NEGATIVE REGULATION OF CARDIAC MUSCLE HYPERTROPHY	3.68353e-05	0.0013572	28	1	FOXO1:1	0.269281	1
GO:0098810	GO:NEUROTRANSMITTER REUPTAKE	3.68394e-05	0.00135735	17	1	KCNJ10:1	0.269307	1
GO:0019748	GO:SECONDARY METABOLIC PROCESS	3.68491e-05	0.00135771	56	1	WNT5A:1	0.269367	1
GO:0051393	GO:ALPHA-ACTININ BINDING	0.000211644	0.00779803	33	3	TTN:1,PDLIM4:1,CACNA1D:1	0.269529	1
GO:0032925	GO:REGULATION OF ACTIVIN RECEPTOR SIGNALING PATHWAY	3.69589e-05	0.00136176	23	1	ZC3H3:1	0.270051	1
GO:0060572	GO:MORPHOGENESIS OF AN EPITHELIAL BUD	3.71038e-05	0.00136709	17	1	WNT5A:1	0.270951	1
GO:0055075	GO:POTASSIUM ION HOMEOSTASIS	3.71812e-05	0.00136995	15	1	KCNJ10:1	0.271432	1
GO:0036296	GO:RESPONSE TO INCREASED OXYGEN LEVELS	3.72846e-05	0.00137376	26	1	FOXO1:1	0.272074	1
GO:0034061	GO:DNA POLYMERASE ACTIVITY	3.73977e-05	0.00137792	39	1	TERT:1	0.272775	1
GO:0016328	GO:LATERAL PLASMA MEMBRANE	0.000120257	0.00443088	57	2	IQGAP1:1,PKD1:1	0.272917	1
GO:0048846	GO:AXON EXTENSION INVOLVED IN AXON GUIDANCE	0.000120349	0.00443426	21	2	SLIT1:1,WNT5A:1	0.273204	1
GO:1902284	GO:NEURON PROJECTION EXTENSION INVOLVED IN NEURON PROJECTION GUIDANCE	0.000120349	0.00443426	21	2	SLIT1:1,WNT5A:1	0.273204	1
GO:0043297	GO:APICAL JUNCTION ASSEMBLY	0.000120471	0.00443878	61	2	RHOC:1,MPP5:1	0.273589	1
GO:0043030	GO:REGULATION OF MACROPHAGE ACTIVATION	3.7557e-05	0.00138379	39	1	WNT5A:1	0.273762	1
GO:0043966	GO:HISTONE H3 ACETYLATION	0.000120879	0.0044538	60	2	JADE3:1,TAF6L:1	0.274868	1
GO:1900407	GO:REGULATION OF CELLULAR RESPONSE TO OXIDATIVE STRESS	0.000120971	0.00445718	83	2	FZD1:1,NCOA7:1	0.275156	1
REACT:1472	REACT:RETROGRADE NEUROTROPHIN SIGNALLING	3.78219e-05	0.00139355	14	1	DNM1:1	0.2754	1
REACT:827	REACT:INTERLEUKIN-15 SIGNALING	3.78225e-05	0.00139357	14	1	JAK3:1	0.275403	1
GO:0090317	GO:NEGATIVE REGULATION OF INTRACELLULAR PROTEIN TRANSPORT	0.000121071	0.00446089	92	2	FZD1:1,PKD1:1	0.275472	1
GO:1902668	GO:NEGATIVE REGULATION OF AXON GUIDANCE	3.78829e-05	0.0013958	10	1	WNT5A:1	0.275776	1
BIOC:14	BIOC:ACE2_PATHWAY	3.79057e-05	0.00139664	13	1	COL4A6:1	0.275917	1
GO:1901264	GO:CARBOHYDRATE DERIVATIVE TRANSPORT	3.79149e-05	0.00139698	65	1	SLC37A1:1	0.275974	1
GO:0070199	GO:ESTABLISHMENT OF PROTEIN LOCALIZATION TO CHROMOSOME	3.79505e-05	0.00139829	23	1	TERT:1	0.276194	1
GO:0021694	GO:CEREBELLAR PURKINJE CELL LAYER FORMATION	3.80341e-05	0.00140137	9	1	HERC1:1	0.276709	1
GO:0021702	GO:CEREBELLAR PURKINJE CELL DIFFERENTIATION	3.80341e-05	0.00140137	9	1	HERC1:1	0.276709	1
GO:0030371	GO:TRANSLATION REPRESSOR ACTIVITY	3.80391e-05	0.00140155	25	1	SAMD4A:1	0.27674	1
GO:0010738	GO:REGULATION OF PROTEIN KINASE A SIGNALING	3.80965e-05	0.00140367	24	1	AKAP12:1	0.277093	1
REACT:1924	REACT:VXPX CARGO-TARGETING TO CILIUM	3.82041e-05	0.00140763	21	1	PKD1:1	0.277756	1
GO:0098573	GO:INTRINSIC COMPONENT OF MITOCHONDRIAL MEMBRANE	3.82074e-05	0.00140776	63	1	APOO:1	0.277777	1
GO:0002832	GO:NEGATIVE REGULATION OF RESPONSE TO BIOTIC STIMULUS	3.82906e-05	0.00141082	42	1	PRDM1:1	0.278288	1
GO:0043535	GO:REGULATION OF BLOOD VESSEL ENDOTHELIAL CELL MIGRATION	0.000122312	0.00450661	76	1	KDR:2	0.279363	1
GO:0060601	GO:LATERAL SPROUTING FROM AN EPITHELIUM	3.85037e-05	0.00141867	13	1	WNT5A:1	0.279598	1
GO:0032994	GO:PROTEIN-LIPID COMPLEX	3.85297e-05	0.00141963	41	1	APOO:1	0.279758	1
GO:0003309	GO:TYPE B PANCREATIC CELL DIFFERENTIATION	3.85646e-05	0.00142092	25	1	WNT5A:1	0.279972	1
GO:2000505	GO:REGULATION OF ENERGY HOMEOSTASIS	3.85699e-05	0.00142111	19	1	FOXO1:1	0.280004	1
GO:0032613	GO:INTERLEUKIN-10 PRODUCTION	3.86022e-05	0.0014223	46	1	JAK3:1	0.280203	1
REACT:1074	REACT:NETRIN MEDIATED REPULSION SIGNALS	3.86413e-05	0.00142374	10	1	UNC5D:1	0.280442	1
GO:0010971	GO:POSITIVE REGULATION OF G2/M TRANSITION OF MITOTIC CELL CYCLE	3.8655e-05	0.00142425	21	1	DTL:1	0.280527	1
GO:0072017	GO:DISTAL TUBULE DEVELOPMENT	3.87942e-05	0.00142938	12	1	PKD1:1	0.28138	1
GO:0046339	GO:DIACYLGLYCEROL METABOLIC PROCESS	3.88561e-05	0.00143166	16	1	DGKA:1	0.281759	1
REACT:107	REACT:ADRENALINE,NORADRENALINE INHIBITS INSULIN SECRETION	3.88983e-05	0.00143321	28	1	CACNA1D:1	0.282017	1
GO:0070828	GO:HETEROCHROMATIN ORGANIZATION	3.89944e-05	0.00143675	15	1	CENPV:1	0.282605	1
REACT:833	REACT:INTERLEUKIN-21 SIGNALING	3.90206e-05	0.00143772	10	1	JAK3:1	0.282765	1
GO:0098739	GO:IMPORT ACROSS PLASMA MEMBRANE	0.00012341	0.00454705	57	2	SLC9A1:1,KCNJ10:1	0.282805	1
GO:0000002	GO:MITOCHONDRIAL GENOME MAINTENANCE	3.90329e-05	0.00143817	28	1	LONP1:1	0.28284	1
GO:0035666	GO:TRIF-DEPENDENT TOLL-LIKE RECEPTOR SIGNALING PATHWAY	3.90481e-05	0.00143873	29	1	TANK:1	0.282933	1
GO:0048365	GO:RAC GTPASE BINDING	0.000217575	0.00801657	64	3	IQGAP1:1,DOCK7:1,DVL3:1	0.283131	1
GO:0090344	GO:NEGATIVE REGULATION OF CELL AGING	3.90879e-05	0.0014402	21	1	TERT:1	0.283176	1
GO:0017147	GO:WNT-PROTEIN BINDING	3.91006e-05	0.00144067	31	1	FZD1:1	0.283254	1
GO:0030823	GO:REGULATION OF CGMP METABOLIC PROCESS	3.91063e-05	0.00144088	28	1	WNT5A:1	0.283289	1
GO:1902170	GO:CELLULAR RESPONSE TO REACTIVE NITROGEN SPECIES	3.91771e-05	0.00144349	19	1	FOXO1:1	0.283721	1
GO:2000401	GO:REGULATION OF LYMPHOCYTE MIGRATION	3.94029e-05	0.00145181	46	1	WNT5A:1	0.285099	1
GO:0030056	GO:HEMIDESMOSOME	3.94295e-05	0.00145278	7	1	PLEC:1	0.28526	1
GO:0043255	GO:REGULATION OF CARBOHYDRATE BIOSYNTHETIC PROCESS	0.000124244	0.00457777	82	2	RANBP2:1,FOXO1:1	0.285418	1
GO:0051353	GO:POSITIVE REGULATION OF OXIDOREDUCTASE ACTIVITY	3.94772e-05	0.00145454	45	1	TERT:1	0.285551	1
GO:0060706	GO:CELL DIFFERENTIATION INVOLVED IN EMBRYONIC PLACENTA DEVELOPMENT	3.94915e-05	0.00145507	27	1	PRDM1:1	0.285638	1
REACT:924	REACT:MET ACTIVATES RAP1 AND RAC1	3.97082e-05	0.00146305	11	1	DOCK7:1	0.286956	1
GO:0033270	GO:PARANODE REGION OF AXON	3.97667e-05	0.00146521	12	1	CNTNAP1:1	0.287312	1
GO:0014741	GO:NEGATIVE REGULATION OF MUSCLE HYPERTROPHY	3.99884e-05	0.00147338	30	1	FOXO1:1	0.288657	1
REACT:251	REACT:CASPASE-MEDIATED CLEAVAGE OF CYTOSKELETAL PROTEINS	4.02271e-05	0.00148217	12	1	PLEC:1	0.290103	1
GO:0030889	GO:NEGATIVE REGULATION OF B CELL PROLIFERATION	4.03543e-05	0.00148686	16	1	PRDM1:1	0.290873	1
GO:0060444	GO:BRANCHING INVOLVED IN MAMMARY GLAND DUCT MORPHOGENESIS	4.04967e-05	0.00149211	23	1	WNT5A:1	0.291733	1
GO:1904705	GO:REGULATION OF VASCULAR SMOOTH MUSCLE CELL PROLIFERATION	4.0508e-05	0.00149252	39	1	TERT:1	0.291801	1
GO:1990874	GO:VASCULAR SMOOTH MUSCLE CELL PROLIFERATION	4.0508e-05	0.00149252	39	1	TERT:1	0.291801	1
GO:0099068	GO:POSTSYNAPSE ASSEMBLY	4.0528e-05	0.00149326	14	1	WNT5A:1	0.291921	1
GO:1901992	GO:POSITIVE REGULATION OF MITOTIC CELL CYCLE PHASE TRANSITION	0.000126492	0.00466062	70	2	DTL:1,TERT:1	0.292461	1
GO:0004143	GO:DIACYLGLYCEROL KINASE ACTIVITY	4.06492e-05	0.00149773	11	1	DGKA:1	0.292653	1
GO:0045120	GO:PRONUCLEUS	4.06659e-05	0.00149834	15	1	DPPA3:1	0.292754	1
GO:0032651	GO:REGULATION OF INTERLEUKIN-1 BETA PRODUCTION	4.06781e-05	0.00149879	61	1	WNT5A:1	0.292827	1
GO:0010002	GO:CARDIOBLAST DIFFERENTIATION	4.07278e-05	0.00150062	19	1	PRICKLE1:1	0.293127	1
GO:0000049	GO:TRNA BINDING	4.07923e-05	0.001503	52	1	TERT:1	0.293515	1
GO:0035883	GO:ENTEROENDOCRINE CELL DIFFERENTIATION	4.08496e-05	0.00150511	27	1	WNT5A:1	0.29386	1
GO:0036449	GO:MICROTUBULE MINUS-END	4.0947e-05	0.0015087	8	1	SVIL:1	0.294446	1
REACT:220	REACT:COPI-MEDIATED ANTEROGRADE TRANSPORT	0.000222705	0.00820558	83	3	ANK1:1,COPB1:1,ARFGAP2:1	0.294944	1
GO:0030742	GO:GTP-DEPENDENT PROTEIN BINDING	4.10954e-05	0.00151417	23	1	EEA1:1	0.295338	1
BIOC:96	BIOC:IL6_PATHWAY	4.12054e-05	0.00151822	22	1	JAK3:1	0.295998	1
GO:0045579	GO:POSITIVE REGULATION OF B CELL DIFFERENTIATION	4.12314e-05	0.00151917	13	1	PRDM1:1	0.296154	1
GO:0036445	GO:NEURONAL STEM CELL DIVISION	4.12326e-05	0.00151922	14	1	DOCK7:1	0.296162	1
GO:0055057	GO:NEUROBLAST DIVISION	4.12326e-05	0.00151922	14	1	DOCK7:1	0.296162	1
GO:0016973	GO:POLY(A)+ MRNA EXPORT FROM NUCLEUS	4.13708e-05	0.00152431	15	1	ZC3H3:1	0.29699	1
GO:2000178	GO:NEGATIVE REGULATION OF NEURAL PRECURSOR CELL PROLIFERATION	4.16096e-05	0.00153311	20	1	WNT5A:1	0.29842	1
GO:0031146	GO:SCF-DEPENDENT PROTEASOMAL UBIQUITIN-DEPENDENT PROTEIN CATABOLIC PROCESS	0.000128532	0.00473578	72	2	FBXL2:1,PSMD8:1	0.298842	1
GO:0036473	GO:CELL DEATH IN RESPONSE TO OXIDATIVE STRESS	0.000128715	0.00474253	89	2	FZD1:1,NCOA7:1	0.299414	1
GO:0032809	GO:NEURONAL CELL BODY MEMBRANE	4.17826e-05	0.00153949	21	1	KCNB2:1	0.299454	1
GO:0044298	GO:CELL BODY MEMBRANE	4.17826e-05	0.00153949	21	1	KCNB2:1	0.299454	1
GO:0060068	GO:VAGINA DEVELOPMENT	4.1873e-05	0.00154282	10	1	WNT5A:1	0.299993	1
KEGG:HSA03018	KEGG:RNA DEGRADATION	0.000128941	0.00475084	79	2	CNOT2:1,PAN2:1	0.300119	1
GO:0051983	GO:REGULATION OF CHROMOSOME SEGREGATION	0.000224958	0.00828861	95	2	CCDC36:2,HECW2:1	0.300143	1
GO:0010907	GO:POSITIVE REGULATION OF GLUCOSE METABOLIC PROCESS	4.19981e-05	0.00154742	34	1	FOXO1:1	0.300739	1
GO:0006622	GO:PROTEIN TARGETING TO LYSOSOME	4.20517e-05	0.0015494	21	1	HGS:1	0.301059	1
NCI:176	NCI:SUMOYLATION BY RANBP2 REGULATES TRANSCRIPTIONAL REPRESSION	4.20562e-05	0.00154956	11	1	RANBP2:1	0.301085	1
GO:0060149	GO:NEGATIVE REGULATION OF POSTTRANSCRIPTIONAL GENE SILENCING	4.20672e-05	0.00154997	13	1	TERT:1	0.301151	1
GO:0060967	GO:NEGATIVE REGULATION OF GENE SILENCING BY RNA	4.20672e-05	0.00154997	13	1	TERT:1	0.301151	1
GO:0021859	GO:PYRAMIDAL NEURON DIFFERENTIATION	4.22948e-05	0.00155836	10	1	UNC5D:1	0.302506	1
REACT:894	REACT:LISTERIA MONOCYTOGENES ENTRY INTO HOST CELLS	4.24087e-05	0.00156255	20	1	HGS:1	0.303183	1
GO:0032281	GO:AMPA GLUTAMATE RECEPTOR COMPLEX	4.24258e-05	0.00156318	27	1	SHISA9:1	0.303285	1
GO:0042805	GO:ACTININ BINDING	0.000226389	0.00834133	41	3	TTN:1,PDLIM4:1,CACNA1D:1	0.303447	1
GO:0097440	GO:APICAL DENDRITE	4.24641e-05	0.0015646	14	1	NSMF:1	0.303512	1
GO:0032611	GO:INTERLEUKIN-1 BETA PRODUCTION	4.24992e-05	0.00156589	70	1	WNT5A:1	0.30372	1
GO:0002701	GO:NEGATIVE REGULATION OF PRODUCTION OF MOLECULAR MEDIATOR OF IMMUNE RESPONSE	4.25236e-05	0.00156679	34	1	JAK3:1	0.303865	1
REACT:139	REACT:APOPTOTIC CLEAVAGE OF CELLULAR PROTEINS	0.000130183	0.0047966	38	2	DSP:1,PLEC:1	0.303999	1
KEGG:HSA00061	KEGG:FATTY ACID BIOSYNTHESIS	4.25604e-05	0.00156814	13	1	ACSL6:1	0.304083	1
GO:0003143	GO:EMBRYONIC HEART TUBE MORPHOGENESIS	0.000130386	0.0048041	63	2	FOXN4:1,WNT5A:1	0.304634	1
NCI:62	NCI:VALIDATED NUCLEAR ESTROGEN RECEPTOR ALPHA NETWORK	0.000130409	0.00480493	62	2	PRDM15:1,NCOA7:1	0.304705	1
GO:0003951	GO:NAD+ KINASE ACTIVITY	4.2667e-05	0.00157207	17	1	DGKA:1	0.304715	1
GO:0048027	GO:MRNA 5'-UTR BINDING	4.26787e-05	0.0015725	22	1	IGF2BP2:1	0.304784	1
GO:0035025	GO:POSITIVE REGULATION OF RHO PROTEIN SIGNAL TRANSDUCTION	4.28606e-05	0.00157921	26	1	AKAP13:1	0.305862	1
REACT:1377	REACT:RECOGNITION OF DNA DAMAGE BY PCNA-CONTAINING REPLICATION COMPLEX	4.29782e-05	0.00158354	31	1	DTL:1	0.306557	1
BIOC:92	BIOC:IL2_PATHWAY	4.31791e-05	0.00159094	22	1	JAK3:1	0.307744	1
NCI:174	NCI:RAC1 SIGNALING PATHWAY	0.000131667	0.00485127	54	2	IQGAP1:1,ATF2:1	0.308628	1
BIOC:203	BIOC:STRESS_PATHWAY	4.33297e-05	0.00159649	25	1	TANK:1	0.308632	1
GO:1902475	GO:L-ALPHA-AMINO ACID TRANSMEMBRANE TRANSPORT	4.34042e-05	0.00159923	39	1	KCNJ10:1	0.309071	1
GO:0004521	GO:ENDORIBONUCLEASE ACTIVITY	4.34118e-05	0.00159951	58	1	ZC3H3:1	0.309116	1
GO:0005849	GO:MRNA CLEAVAGE FACTOR COMPLEX	4.35327e-05	0.00160397	19	1	ZC3H3:1	0.309828	1
REACT:655	REACT:GAP JUNCTION TRAFFICKING AND REGULATION	4.35813e-05	0.00160576	30	1	DNM1:1	0.310113	1
GO:2000737	GO:NEGATIVE REGULATION OF STEM CELL DIFFERENTIATION	4.3598e-05	0.00160637	18	1	PRICKLE1:1	0.310211	1
GO:0048008	GO:PLATELET-DERIVED GROWTH FACTOR RECEPTOR SIGNALING PATHWAY	0.000132199	0.0048709	50	2	IQGAP1:1,ZFAND5:1	0.310289	1
GO:0060065	GO:UTERUS DEVELOPMENT	4.37569e-05	0.00161223	20	1	WNT5A:1	0.311146	1
GO:0001504	GO:NEUROTRANSMITTER UPTAKE	4.37784e-05	0.00161302	23	1	KCNJ10:1	0.311272	1
GO:0035112	GO:GENITALIA MORPHOGENESIS	4.37924e-05	0.00161353	14	1	KLHL10:1	0.311354	1
GO:1901016	GO:REGULATION OF POTASSIUM ION TRANSMEMBRANE TRANSPORTER ACTIVITY	0.000132783	0.00489239	59	2	KCNG1:1,CACNA1D:1	0.312107	1
GO:0061036	GO:POSITIVE REGULATION OF CARTILAGE DEVELOPMENT	4.39364e-05	0.00161884	29	1	WNT5A:1	0.312199	1
REACT:67	REACT:ACTIVATION OF GABAB RECEPTORS	4.40279e-05	0.00162221	39	1	KCNJ10:1	0.312735	1
REACT:632	REACT:GABA B RECEPTOR ACTIVATION	4.40279e-05	0.00162221	39	1	KCNJ10:1	0.312735	1
GO:0030913	GO:PARANODAL JUNCTION ASSEMBLY	4.41374e-05	0.00162625	7	1	CNTNAP1:1	0.313376	1
GO:0001106	GO:RNA POLYMERASE II TRANSCRIPTION COREPRESSOR ACTIVITY	4.41809e-05	0.00162785	27	1	TCERG1:1	0.313631	1
GO:1902882	GO:REGULATION OF RESPONSE TO OXIDATIVE STRESS	0.000133371	0.00491405	92	2	FZD1:1,NCOA7:1	0.313938	1
GO:0010107	GO:POTASSIUM ION IMPORT	4.42814e-05	0.00163155	28	1	KCNJ10:1	0.314219	1
GO:0097150	GO:NEURONAL STEM CELL POPULATION MAINTENANCE	4.43697e-05	0.00163481	22	1	FOXO1:1	0.314735	1
GO:0098840	GO:PROTEIN TRANSPORT ALONG MICROTUBULE	4.43828e-05	0.00163529	53	1	KIF3A:1	0.314811	1
GO:0099118	GO:MICROTUBULE-BASED PROTEIN TRANSPORT	4.43828e-05	0.00163529	53	1	KIF3A:1	0.314811	1
GO:0060039	GO:PERICARDIUM DEVELOPMENT	4.44309e-05	0.00163706	20	1	WNT5A:1	0.315092	1
GO:0032465	GO:REGULATION OF CYTOKINESIS	0.000133958	0.00493569	66	2	CENPV:1,SVIL:1	0.315766	1
GO:1905331	GO:NEGATIVE REGULATION OF MORPHOGENESIS OF AN EPITHELIUM	4.45705e-05	0.00164221	19	1	WNT5A:1	0.315907	1
GO:0015370	GO:SOLUTE:SODIUM SYMPORTER ACTIVITY	4.4582e-05	0.00164263	54	1	SLC6A2:1	0.315974	1
GO:0010485	GO:H4 HISTONE ACETYLTRANSFERASE ACTIVITY	4.45944e-05	0.00164308	17	1	HAT1:1	0.316046	1
GO:0014829	GO:VASCULAR SMOOTH MUSCLE CONTRACTION	4.46245e-05	0.00164419	21	1	DOCK5:1	0.316221	1
GO:0046823	GO:NEGATIVE REGULATION OF NUCLEOCYTOPLASMIC TRANSPORT	0.000134568	0.00495817	74	2	FZD1:1,PKD1:1	0.317664	1
GO:1900739	GO:REGULATION OF PROTEIN INSERTION INTO MITOCHONDRIAL MEMBRANE INVOLVED IN APOPTOTIC SIGNALING PATHWAY	4.49814e-05	0.00165734	29	1	TFDP2:1	0.318299	1
GO:1900740	GO:POSITIVE REGULATION OF PROTEIN INSERTION INTO MITOCHONDRIAL MEMBRANE INVOLVED IN APOPTOTIC SIGNALING PATHWAY	4.49814e-05	0.00165734	29	1	TFDP2:1	0.318299	1
REACT:1680	REACT:SYNTHESIS OF PIPS AT THE LATE ENDOSOME MEMBRANE	4.49875e-05	0.00165757	11	1	PIKFYVE:1	0.318334	1
BIOC:3	BIOC:CSK_PATHWAY	4.50084e-05	0.00165834	24	1	ZAP70:1	0.318456	1
GO:0018208	GO:PEPTIDYL-PROLINE MODIFICATION	4.51773e-05	0.00166456	54	1	RANBP2:1	0.319436	1
GO:0098533	GO:ATPASE DEPENDENT TRANSMEMBRANE TRANSPORT COMPLEX	4.53232e-05	0.00166994	23	1	SLC9A1:1	0.320282	1
GO:0002720	GO:POSITIVE REGULATION OF CYTOKINE PRODUCTION INVOLVED IN IMMUNE RESPONSE	4.53296e-05	0.00167017	36	1	WNT5A:1	0.32032	1
GO:0036503	GO:ERAD PATHWAY	0.000135428	0.00498987	94	1	ATXN3:2	0.320338	1
BIOC:215	BIOC:VITCB_PATHWAY	4.53539e-05	0.00167107	11	1	COL4A6:1	0.32046	1
GO:0071549	GO:CELLULAR RESPONSE TO DEXAMETHASONE STIMULUS	4.54244e-05	0.00167367	35	1	FOXO1:1	0.320869	1
GO:0000502	GO:PROTEASOME COMPLEX	0.000135684	0.00499929	66	2	UBE3C:1,PSMD8:1	0.321132	1
GO:1905369	GO:ENDOPEPTIDASE COMPLEX	0.000135684	0.00499929	67	2	UBE3C:1,PSMD8:1	0.321132	1
REACT:1067	REACT:NEGATIVE REGULATION OF MET ACTIVITY	4.54736e-05	0.00167548	21	1	HGS:1	0.321154	1
GO:0071634	GO:REGULATION OF TRANSFORMING GROWTH FACTOR BETA PRODUCTION	4.54823e-05	0.0016758	28	1	ATF2:1	0.321204	1
GO:0046189	GO:PHENOL-CONTAINING COMPOUND BIOSYNTHETIC PROCESS	4.55099e-05	0.00167682	40	1	WNT5A:1	0.321364	1
REACT:716	REACT:HSF1 ACTIVATION	4.5547e-05	0.00167819	29	1	COL4A6:1	0.321578	1
GO:0034698	GO:RESPONSE TO GONADOTROPIN	4.55482e-05	0.00167823	29	1	NSMF:1	0.321585	1
GO:1900181	GO:NEGATIVE REGULATION OF PROTEIN LOCALIZATION TO NUCLEUS	0.000135851	0.00500545	78	2	FZD1:1,PKD1:1	0.321651	1
GO:0072234	GO:METANEPHRIC NEPHRON TUBULE DEVELOPMENT	4.56256e-05	0.00168108	20	1	PKD1:1	0.322033	1
GO:0072243	GO:METANEPHRIC NEPHRON EPITHELIUM DEVELOPMENT	4.56256e-05	0.00168108	23	1	PKD1:1	0.322033	1
GO:0070920	GO:REGULATION OF PRODUCTION OF SMALL RNA INVOLVED IN GENE SILENCING BY RNA	4.56821e-05	0.00168316	16	1	TERT:1	0.322359	1
GO:0005719	GO:NUCLEAR EUCHROMATIN	4.57091e-05	0.00168416	25	1	NSMF:1	0.322515	1
GO:0042990	GO:REGULATION OF TRANSCRIPTION FACTOR IMPORT INTO NUCLEUS	0.00013632	0.00502271	89	2	CHERP:1,PKD1:1	0.323106	1
GO:0001825	GO:BLASTOCYST FORMATION	4.58179e-05	0.00168817	29	1	CNOT2:1	0.323143	1
BIOC:11	BIOC:AKT_PATHWAY	4.58269e-05	0.0016885	22	1	FOXO1:1	0.323195	1
GO:2000107	GO:NEGATIVE REGULATION OF LEUKOCYTE APOPTOTIC PROCESS	4.592e-05	0.00169193	46	1	JAK3:1	0.323733	1
GO:0045622	GO:REGULATION OF T-HELPER CELL DIFFERENTIATION	4.59695e-05	0.00169375	33	1	JAK3:1	0.324018	1
REACT:1769	REACT:TELOMERE MAINTENANCE	4.6022e-05	0.00169568	63	1	TERT:1	0.32432	1
GO:0001975	GO:RESPONSE TO AMPHETAMINE	4.60377e-05	0.00169626	25	1	RANBP2:1	0.32441	1
GO:0030859	GO:POLARIZED EPITHELIAL CELL DIFFERENTIATION	4.60533e-05	0.00169684	19	1	WNT5A:1	0.3245	1
GO:0001844	GO:PROTEIN INSERTION INTO MITOCHONDRIAL MEMBRANE INVOLVED IN APOPTOTIC SIGNALING PATHWAY	4.60689e-05	0.00169741	31	1	TFDP2:1	0.32459	1
GO:0051204	GO:PROTEIN INSERTION INTO MITOCHONDRIAL MEMBRANE	4.60689e-05	0.00169741	33	1	TFDP2:1	0.32459	1
GO:1902751	GO:POSITIVE REGULATION OF CELL CYCLE G2/M PHASE TRANSITION	4.60878e-05	0.00169811	25	1	DTL:1	0.324699	1
GO:0046633	GO:ALPHA-BETA T CELL PROLIFERATION	4.61088e-05	0.00169889	27	1	ZAP70:1	0.32482	1
REACT:662	REACT:GENERATION OF SECOND MESSENGER MOLECULES	4.61159e-05	0.00169915	35	1	ZAP70:1	0.324861	1
GO:0002260	GO:LYMPHOCYTE HOMEOSTASIS	0.000137193	0.00505488	63	2	JAK3:1,DOCK10:1	0.325814	1
REACT:1426	REACT:REGULATION OF COMMISSURAL AXON PATHFINDING BY SLIT AND ROBO	4.63628e-05	0.00170824	10	1	SLIT1:1	0.326281	1
GO:0000083	GO:REGULATION OF TRANSCRIPTION INVOLVED IN G1/S TRANSITION OF MITOTIC CELL CYCLE	4.637e-05	0.00170851	29	1	TFDP2:1	0.326322	1
GO:0017014	GO:PROTEIN NITROSYLATION	4.6538e-05	0.0017147	13	1	NCOA7:1	0.327286	1
GO:0018119	GO:PEPTIDYL-CYSTEINE S-NITROSYLATION	4.6538e-05	0.0017147	13	1	NCOA7:1	0.327286	1
GO:0060396	GO:GROWTH HORMONE RECEPTOR SIGNALING PATHWAY	4.66759e-05	0.00171978	22	1	JAK3:1	0.328076	1
GO:0071378	GO:CELLULAR RESPONSE TO GROWTH HORMONE STIMULUS	4.66759e-05	0.00171978	23	1	JAK3:1	0.328076	1
GO:0035089	GO:ESTABLISHMENT OF APICAL/BASAL CELL POLARITY	4.67666e-05	0.00172312	17	1	WNT5A:1	0.328596	1
GO:0001893	GO:MATERNAL PLACENTA DEVELOPMENT	4.69682e-05	0.00173055	32	1	PRDM1:1	0.329749	1
NCI:85	NCI:SIGNALING EVENTS MEDIATED BY HDAC CLASS III	4.71271e-05	0.0017364	39	1	FOXO1:1	0.330656	1
REACT:299	REACT:CLATHRIN DERIVED VESICLE BUDDING	0.000139027	0.00512248	72	2	ACBD3:1,HGS:1	0.331496	1
REACT:1988	REACT:TRANS-GOLGI NETWORK VESICLE BUDDING	0.000139027	0.00512248	72	2	ACBD3:1,HGS:1	0.331496	1
GO:0072170	GO:METANEPHRIC TUBULE DEVELOPMENT	4.72774e-05	0.00174194	22	1	PKD1:1	0.331514	1
GO:0072207	GO:METANEPHRIC EPITHELIUM DEVELOPMENT	4.72774e-05	0.00174194	26	1	PKD1:1	0.331514	1
GO:0035050	GO:EMBRYONIC HEART TUBE DEVELOPMENT	0.000139403	0.0051363	73	2	FOXN4:1,WNT5A:1	0.332656	1
GO:0006513	GO:PROTEIN MONOUBIQUITINATION	0.000139432	0.00513739	65	2	FBXL2:1,DTL:1	0.332747	1
GO:0001502	GO:CARTILAGE CONDENSATION	4.75133e-05	0.00175063	20	1	PKD1:1	0.332857	1
GO:0036120	GO:CELLULAR RESPONSE TO PLATELET-DERIVED GROWTH FACTOR STIMULUS	4.761e-05	0.00175419	20	1	IQGAP1:1	0.333406	1
NCI:90	NCI:NOTCH-MEDIATED HES/HEY NETWORK	0.000139647	0.00514531	48	1	KDR:2	0.333412	1
GO:0033173	GO:CALCINEURIN-NFAT SIGNALING CASCADE	4.76644e-05	0.0017562	25	1	SLC9A1:1	0.333716	1
GO:0042475	GO:ODONTOGENESIS OF DENTIN-CONTAINING TOOTH	0.000139825	0.00515188	84	2	FOXO1:1,ATF2:1	0.333963	1
GO:1901889	GO:NEGATIVE REGULATION OF CELL JUNCTION ASSEMBLY	4.77571e-05	0.00175961	20	1	ARHGAP6:1	0.334242	1
REACT:1099	REACT:NRCAM INTERACTIONS	4.78212e-05	0.00176198	7	1	ANK1:1	0.334606	1
GO:0005697	GO:TELOMERASE HOLOENZYME COMPLEX	4.78659e-05	0.00176362	21	1	TERT:1	0.334859	1
GO:0032459	GO:REGULATION OF PROTEIN OLIGOMERIZATION	4.79611e-05	0.00176713	41	1	RHOC:1	0.335399	1
GO:0003279	GO:CARDIAC SEPTUM DEVELOPMENT	0.000240249	0.00885198	98	3	FZD1:1,WNT5A:1,PRDM1:1	0.335502	1
GO:2000242	GO:NEGATIVE REGULATION OF REPRODUCTIVE PROCESS	4.8003e-05	0.00176867	54	1	WNT5A:1	0.335636	1
REACT:874	REACT:KINESINS	0.000140542	0.00517827	44	2	KIF3A:1,KIF21A:1	0.336176	1
BIOC:142	BIOC:PS1_PATHWAY	4.81847e-05	0.00177537	14	1	FZD1:1	0.336665	1
GO:0040036	GO:REGULATION OF FIBROBLAST GROWTH FACTOR RECEPTOR SIGNALING PATHWAY	4.82104e-05	0.00177632	31	1	WNT5A:1	0.336811	1
GO:0044030	GO:REGULATION OF DNA METHYLATION	4.82948e-05	0.00177943	24	1	DPPA3:1	0.337288	1
REACT:1513	REACT:SMAD2/SMAD3:SMAD4 HETEROTRIMER REGULATES TRANSCRIPTION	4.83148e-05	0.00178016	32	1	TFDP2:1	0.3374	1
GO:0034595	GO:PHOSPHATIDYLINOSITOL PHOSPHATE 5-PHOSPHATASE ACTIVITY	4.83155e-05	0.00178019	13	1	PIKFYVE:1	0.337404	1
REACT:805	REACT:INTEGRIN CELL SURFACE INTERACTIONS	0.000140944	0.00519308	66	1	KDR:2	0.337416	1
GO:0050771	GO:NEGATIVE REGULATION OF AXONOGENESIS	0.000141014	0.00519568	51	2	WNT5A:1,MCF2:1	0.337634	1
GO:2000108	GO:POSITIVE REGULATION OF LEUKOCYTE APOPTOTIC PROCESS	4.84306e-05	0.00178443	29	1	WNT5A:1	0.338054	1
GO:0071548	GO:RESPONSE TO DEXAMETHASONE	4.84422e-05	0.00178486	46	1	FOXO1:1	0.33812	1
KEGG:HSA03320	KEGG:PPAR SIGNALING PATHWAY	4.84672e-05	0.00178578	72	1	ACSL6:1	0.338261	1
REACT:845	REACT:INTERLEUKIN-7 SIGNALING	4.85953e-05	0.0017905	25	1	JAK3:1	0.338983	1
GO:0043981	GO:HISTONE H4-K5 ACETYLATION	4.86164e-05	0.00179128	15	1	JADE3:1	0.339102	1
GO:0043982	GO:HISTONE H4-K8 ACETYLATION	4.86164e-05	0.00179128	15	1	JADE3:1	0.339102	1
REACT:906	REACT:LYSOSOME VESICLE BIOGENESIS	4.87947e-05	0.00179784	35	1	HGS:1	0.340106	1
GO:0045621	GO:POSITIVE REGULATION OF LYMPHOCYTE DIFFERENTIATION	0.000141885	0.00522776	85	2	ZAP70:1,PRDM1:1	0.340319	1
BIOC:143	BIOC:PROTEASOME_PATHWAY	4.88373e-05	0.00179942	28	1	PSMD8:1	0.340346	1
GO:0045778	GO:POSITIVE REGULATION OF OSSIFICATION	0.000141967	0.0052308	85	2	WNT5A:1,PDLIM7:1	0.340573	1
NCI:48	NCI:E2F TRANSCRIPTION FACTOR NETWORK	0.000142013	0.0052325	72	2	RBL2:1,TFDP2:1	0.340715	1
GO:0031055	GO:CHROMATIN REMODELING AT CENTROMERE	4.9023e-05	0.00180626	46	1	CENPV:1	0.341389	1
GO:0032677	GO:REGULATION OF INTERLEUKIN-8 PRODUCTION	4.92474e-05	0.00181453	63	1	WNT5A:1	0.342648	1
GO:0051492	GO:REGULATION OF STRESS FIBER ASSEMBLY	0.00014268	0.00525707	75	2	SLC9A1:1,ARHGAP6:1	0.342768	1
GO:0051937	GO:CATECHOLAMINE TRANSPORT	4.93146e-05	0.001817	64	1	SLC6A2:1	0.343025	1
GO:0098743	GO:CELL AGGREGATION	4.93469e-05	0.00181819	21	1	PKD1:1	0.343206	1
GO:1901989	GO:POSITIVE REGULATION OF CELL CYCLE PHASE TRANSITION	0.000142889	0.00526477	84	2	DTL:1,TERT:1	0.343411	1
GO:0048596	GO:EMBRYONIC CAMERA-TYPE EYE MORPHOGENESIS	4.93963e-05	0.00182001	25	1	WNT5A:1	0.343483	1
GO:0030901	GO:MIDBRAIN DEVELOPMENT	0.000143032	0.00527003	90	2	FZD1:1,WNT5A:1	0.34385	1
GO:0014704	GO:INTERCALATED DISC	0.00014308	0.00527181	50	2	SLC9A1:1,DSP:1	0.343999	1
GO:0014075	GO:RESPONSE TO AMINE	4.95011e-05	0.00182387	37	1	RANBP2:1	0.344069	1
GO:0071514	GO:GENETIC IMPRINTING	4.95221e-05	0.00182465	27	1	DPPA3:1	0.344186	1
GO:2000311	GO:REGULATION OF AMPA RECEPTOR ACTIVITY	4.95388e-05	0.00182526	20	1	SHISA9:1	0.34428	1
KEGG:HSA05031	KEGG:AMPHETAMINE ADDICTION	0.000143215	0.00527677	68	2	CACNA1D:1,ATF2:1	0.344413	1
GO:2001222	GO:REGULATION OF NEURON MIGRATION	0.000143257	0.00527832	34	2	NSMF:1,UNC5D:1	0.344543	1
GO:0071565	GO:NBAF COMPLEX	4.95898e-05	0.00182714	14	1	DPF3:1	0.344565	1
GO:0060976	GO:CORONARY VASCULATURE DEVELOPMENT	0.000143396	0.00528342	45	2	PRICKLE1:1,PRDM1:1	0.344969	1
GO:0051220	GO:CYTOPLASMIC SEQUESTERING OF PROTEIN	4.98415e-05	0.00183642	28	1	PKD1:1	0.34597	1
BIOC:197	BIOC:41BB_PATHWAY	4.98978e-05	0.00183849	17	1	ATF2:1	0.346284	1
GO:0030212	GO:HYALURONAN METABOLIC PROCESS	4.99323e-05	0.00183976	37	1	SLC9A1:1	0.346476	1
GO:0032652	GO:REGULATION OF INTERLEUKIN-1 PRODUCTION	5.0168e-05	0.00184845	73	1	WNT5A:1	0.347788	1
GO:0032642	GO:REGULATION OF CHEMOKINE PRODUCTION	5.01849e-05	0.00184907	73	1	WNT5A:1	0.347882	1
GO:0002704	GO:NEGATIVE REGULATION OF LEUKOCYTE MEDIATED IMMUNITY	5.02279e-05	0.00185065	47	1	JAK3:1	0.348121	1
GO:0002823	GO:NEGATIVE REGULATION OF ADAPTIVE IMMUNE RESPONSE BASED ON SOMATIC RECOMBINATION OF IMMUNE RECEPTORS BUILT FROM IMMUNOGLOBULIN SUPERFAMILY DOMAINS	5.03095e-05	0.00185366	38	1	JAK3:1	0.348575	1
REACT:1987	REACT:TRNA PROCESSING IN THE NUCLEUS	0.000144697	0.00533136	57	2	RANBP2:1,ZBTB8OS:1	0.348965	1
GO:0032755	GO:POSITIVE REGULATION OF INTERLEUKIN-6 PRODUCTION	5.03915e-05	0.00185668	73	1	WNT5A:1	0.34903	1
NCI:112	NCI:IL8- AND CXCR1-MEDIATED SIGNALING EVENTS	5.04089e-05	0.00185732	27	1	DNM1:1	0.349127	1
NCI:30	NCI:DEGRADATION OF BETA CATENIN	5.04181e-05	0.00185766	19	1	DVL3:1	0.349178	1
GO:0046426	GO:NEGATIVE REGULATION OF JAK-STAT CASCADE	5.04539e-05	0.00185898	51	1	HGS:1	0.349377	1
GO:1904893	GO:NEGATIVE REGULATION OF STAT CASCADE	5.04539e-05	0.00185898	51	1	HGS:1	0.349377	1
GO:0043014	GO:ALPHA-TUBULIN BINDING	5.0515e-05	0.00186123	30	1	SLC6A2:1	0.349715	1
GO:0071604	GO:TRANSFORMING GROWTH FACTOR BETA PRODUCTION	5.05761e-05	0.00186348	29	1	ATF2:1	0.350054	1
GO:0010842	GO:RETINA LAYER FORMATION	5.06167e-05	0.00186498	22	1	FOXN4:1	0.350279	1
GO:0035305	GO:NEGATIVE REGULATION OF DEPHOSPHORYLATION	0.000145163	0.00534853	80	2	LMTK3:1,IQGAP1:1	0.350394	1
GO:0071875	GO:ADRENERGIC RECEPTOR SIGNALING PATHWAY	5.06929e-05	0.00186778	26	1	AKAP13:1	0.350701	1
GO:0042991	GO:TRANSCRIPTION FACTOR IMPORT INTO NUCLEUS	0.000145322	0.00535439	91	2	CHERP:1,PKD1:1	0.350882	1
GO:1901099	GO:NEGATIVE REGULATION OF SIGNAL TRANSDUCTION IN ABSENCE OF LIGAND	5.0753e-05	0.00187	34	1	TERT:1	0.351034	1
GO:2001240	GO:NEGATIVE REGULATION OF EXTRINSIC APOPTOTIC SIGNALING PATHWAY IN ABSENCE OF LIGAND	5.0753e-05	0.00187	34	1	TERT:1	0.351034	1
BIOC:100	BIOC:IL22BP_PATHWAY	5.07717e-05	0.00187069	16	1	JAK3:1	0.351137	1
GO:0021983	GO:PITUITARY GLAND DEVELOPMENT	5.08331e-05	0.00187295	43	1	WNT5A:1	0.351477	1
GO:0032637	GO:INTERLEUKIN-8 PRODUCTION	5.08659e-05	0.00187416	70	1	WNT5A:1	0.351658	1
KEGG:HSA04216	KEGG:FERROPTOSIS	5.08673e-05	0.00187421	40	1	ACSL6:1	0.351666	1
GO:0055078	GO:SODIUM ION HOMEOSTASIS	5.0999e-05	0.00187906	44	1	SLC9A1:1	0.352394	1
REACT:159	REACT:ATTENUATION PHASE	5.10137e-05	0.00187961	26	1	COL4A6:1	0.352475	1
GO:0005545	GO:1-PHOSPHATIDYLINOSITOL BINDING	5.10607e-05	0.00188134	15	1	EEA1:1	0.352734	1
GO:0098632	GO:CELL-CELL ADHESION MEDIATOR ACTIVITY	5.11494e-05	0.00188461	31	1	DSP:1	0.353224	1
BIOC:117	BIOC:ETS_PATHWAY	5.126e-05	0.00188868	18	1	RBL2:1	0.353833	1
GO:0001881	GO:RECEPTOR RECYCLING	5.12922e-05	0.00188987	33	1	ARFGEF2:1	0.35401	1
GO:0106018	GO:PHOSPHATIDYLINOSITOL-3,5-BISPHOSPHATE PHOSPHATASE ACTIVITY	5.13266e-05	0.00189113	15	1	PIKFYVE:1	0.3542	1
REACT:852	REACT:INTRA-GOLGI TRAFFIC	5.14881e-05	0.00189709	44	1	CYTH3:1	0.355089	1
GO:0061162	GO:ESTABLISHMENT OF MONOPOLAR CELL POLARITY	5.15207e-05	0.00189829	19	1	WNT5A:1	0.355268	1
GO:0061339	GO:ESTABLISHMENT OR MAINTENANCE OF MONOPOLAR CELL POLARITY	5.15207e-05	0.00189829	20	1	WNT5A:1	0.355268	1
GO:0032655	GO:REGULATION OF INTERLEUKIN-12 PRODUCTION	5.15455e-05	0.0018992	50	1	JAK3:1	0.355405	1
REACT:1404	REACT:REGULATION OF PTEN GENE TRANSCRIPTION	0.000146809	0.00540919	61	2	ATN1:1,ATF2:1	0.355435	1
GO:1905368	GO:PEPTIDASE COMPLEX	0.00014691	0.00541291	89	2	UBE3C:1,PSMD8:1	0.355744	1
GO:0002820	GO:NEGATIVE REGULATION OF ADAPTIVE IMMUNE RESPONSE	5.17046e-05	0.00190506	41	1	JAK3:1	0.356278	1
GO:0008574	GO:ATP-DEPENDENT MICROTUBULE MOTOR ACTIVITY, PLUS-END-DIRECTED	5.17669e-05	0.00190736	27	1	KIF3A:1	0.35662	1
GO:0032924	GO:ACTIVIN RECEPTOR SIGNALING PATHWAY	5.17966e-05	0.00190845	39	1	ZC3H3:1	0.356783	1
GO:0005771	GO:MULTIVESICULAR BODY	5.1827e-05	0.00190957	38	1	HGS:1	0.35695	1
REACT:1437	REACT:REGULATION OF INSULIN SECRETION	0.00014731	0.00542767	80	2	IQGAP1:1,CACNA1D:1	0.356968	1
GO:0045744	GO:NEGATIVE REGULATION OF G-PROTEIN COUPLED RECEPTOR PROTEIN SIGNALING PATHWAY	5.1878e-05	0.00191145	43	1	DNM1:1	0.35723	1
GO:0060571	GO:MORPHOGENESIS OF AN EPITHELIAL FOLD	5.1892e-05	0.00191197	26	1	WNT5A:1	0.357306	1
GO:0005838	GO:PROTEASOME REGULATORY PARTICLE	5.19411e-05	0.00191378	21	1	PSMD8:1	0.357575	1
GO:0032612	GO:INTERLEUKIN-1 PRODUCTION	5.19892e-05	0.00191555	83	1	WNT5A:1	0.357839	1
REACT:1843	REACT:TRANSLESION SYNTHESIS BY Y FAMILY DNA POLYMERASES BYPASSES LESIONS ON DNA TEMPLATE	5.20642e-05	0.00191831	38	1	SPRTN:1	0.358249	1
REACT:832	REACT:INTERLEUKIN-20 FAMILY SIGNALING	5.21521e-05	0.00192155	26	1	JAK3:1	0.35873	1
GO:0010559	GO:REGULATION OF GLYCOPROTEIN BIOSYNTHETIC PROCESS	5.2215e-05	0.00192387	45	1	JAK3:1	0.359074	1
KEGG:HSA04260	KEGG:CARDIAC MUSCLE CONTRACTION	0.000148264	0.0054628	78	2	SLC9A1:1,CACNA1D:1	0.359879	1
BIOC:141	BIOC:PLATELETAPP_PATHWAY	5.24218e-05	0.00193149	14	1	COL4A6:1	0.360203	1
REACT:1746	REACT:TRAF6 MEDIATED IRF7 ACTIVATION	5.24969e-05	0.00193425	32	1	TANK:1	0.360613	1
GO:0036119	GO:RESPONSE TO PLATELET-DERIVED GROWTH FACTOR	5.25321e-05	0.00193555	21	1	IQGAP1:1	0.360805	1
GO:0030137	GO:COPI-COATED VESICLE	5.25642e-05	0.00193673	23	1	COPB1:1	0.36098	1
REACT:140	REACT:APOPTOTIC EXECUTION PHASE	0.000148703	0.00547896	52	2	DSP:1,PLEC:1	0.361217	1
GO:0042472	GO:INNER EAR MORPHOGENESIS	0.00014886	0.00548476	95	2	WNT5A:1,SOBP:1	0.361696	1
GO:0045061	GO:THYMIC T CELL SELECTION	5.27155e-05	0.00194231	21	1	ZAP70:1	0.361804	1
GO:0044615	GO:NUCLEAR PORE NUCLEAR BASKET	5.27335e-05	0.00194297	6	1	RANBP2:1	0.361902	1
GO:0030315	GO:T-TUBULE	0.000148952	0.00548815	44	2	SLC9A1:1,CACNA1D:1	0.361977	1
GO:0003156	GO:REGULATION OF ANIMAL ORGAN FORMATION	5.27906e-05	0.00194508	34	1	WNT5A:1	0.362213	1
GO:2000772	GO:REGULATION OF CELLULAR SENESCENCE	5.29352e-05	0.0019504	34	1	TERT:1	0.362998	1
GO:0000791	GO:EUCHROMATIN	5.29876e-05	0.00195233	33	1	NSMF:1	0.363283	1
GO:0014068	GO:POSITIVE REGULATION OF PHOSPHATIDYLINOSITOL 3-KINASE SIGNALING	0.000149538	0.00550976	66	1	KDR:2	0.363762	1
GO:0021511	GO:SPINAL CORD PATTERNING	5.31218e-05	0.00195728	24	1	FOXN4:1	0.364011	1
BIOC:194	BIOC:TEL_PATHWAY	5.31539e-05	0.00195846	18	1	TERT:1	0.364185	1
GO:0042769	GO:DNA DAMAGE RESPONSE, DETECTION OF DNA DAMAGE	5.32193e-05	0.00196087	38	1	DTL:1	0.36454	1
GO:0050998	GO:NITRIC-OXIDE SYNTHASE BINDING	5.33665e-05	0.0019663	13	1	DNM1:1	0.365337	1
GO:0031624	GO:UBIQUITIN CONJUGATING ENZYME BINDING	5.35397e-05	0.00197268	34	1	ZMYM2:1	0.366274	1
GO:0000578	GO:EMBRYONIC AXIS SPECIFICATION	5.3587e-05	0.00197442	36	1	WNT5A:1	0.366529	1
REACT:58	REACT:ACTIVATION OF BH3-ONLY PROTEINS	5.36344e-05	0.00197617	30	1	TFDP2:1	0.366785	1
GO:0097720	GO:CALCINEURIN-MEDIATED SIGNALING	5.3697e-05	0.00197847	28	1	SLC9A1:1	0.367123	1
GO:0061311	GO:CELL SURFACE RECEPTOR SIGNALING PATHWAY INVOLVED IN HEART DEVELOPMENT	5.37288e-05	0.00197964	28	1	WNT5A:1	0.367295	1
GO:0001961	GO:POSITIVE REGULATION OF CYTOKINE-MEDIATED SIGNALING PATHWAY	5.38531e-05	0.00198422	41	1	WNT5A:1	0.367965	1
GO:0001754	GO:EYE PHOTORECEPTOR CELL DIFFERENTIATION	5.39889e-05	0.00198923	42	1	PRDM1:1	0.368697	1
REACT:1424	REACT:REGULATION OF BETA-CELL DEVELOPMENT	5.40435e-05	0.00199124	33	1	FOXO1:1	0.368991	1
GO:0035861	GO:SITE OF DOUBLE-STRAND BREAK	5.40575e-05	0.00199175	34	1	ATF2:1	0.369066	1
GO:0090734	GO:SITE OF DNA DAMAGE	5.40575e-05	0.00199175	36	1	ATF2:1	0.369066	1
GO:0031904	GO:ENDOSOME LUMEN	5.41173e-05	0.00199396	34	1	PDLIM4:1	0.369388	1
GO:1990776	GO:RESPONSE TO ANGIOTENSIN	5.41457e-05	0.00199501	24	1	IQGAP1:1	0.369541	1
GO:0035412	GO:REGULATION OF CATENIN IMPORT INTO NUCLEUS	5.41743e-05	0.00199606	24	1	FZD1:1	0.369694	1
GO:1901030	GO:POSITIVE REGULATION OF MITOCHONDRIAL OUTER MEMBRANE PERMEABILIZATION INVOLVED IN APOPTOTIC SIGNALING PATHWAY	5.41827e-05	0.00199637	37	1	TFDP2:1	0.369739	1
GO:0022624	GO:PROTEASOME ACCESSORY COMPLEX	5.42961e-05	0.00200054	24	1	PSMD8:1	0.370348	1
GO:1903018	GO:REGULATION OF GLYCOPROTEIN METABOLIC PROCESS	5.43332e-05	0.00200191	52	1	JAK3:1	0.370548	1
REACT:1968	REACT:P75 NTR RECEPTOR-MEDIATED SIGNALLING	0.000255718	0.00942197	97	3	AKAP13:1,ARHGEF18:1,MCF2:1	0.371195	1
GO:0045577	GO:REGULATION OF B CELL DIFFERENTIATION	5.45783e-05	0.00201094	26	1	PRDM1:1	0.371862	1
GO:1902893	GO:REGULATION OF PRI-MIRNA TRANSCRIPTION FROM RNA POLYMERASE II PROMOTER	5.47059e-05	0.00201564	29	1	TERT:1	0.372545	1
GO:0090502	GO:RNA PHOSPHODIESTER BOND HYDROLYSIS, ENDONUCLEOLYTIC	5.47133e-05	0.00201592	72	1	ZC3H3:1	0.372585	1
BIOC:101	BIOC:IL7_PATHWAY	5.4819e-05	0.00201981	17	1	JAK3:1	0.37315	1
GO:0006623	GO:PROTEIN TARGETING TO VACUOLE	5.49367e-05	0.00202415	28	1	HGS:1	0.373779	1
GO:0032602	GO:CHEMOKINE PRODUCTION	5.51333e-05	0.00203139	80	1	WNT5A:1	0.374828	1
GO:0032615	GO:INTERLEUKIN-12 PRODUCTION	5.51384e-05	0.00203158	52	1	JAK3:1	0.374855	1
GO:0001103	GO:RNA POLYMERASE II REPRESSING TRANSCRIPTION FACTOR BINDING	5.52404e-05	0.00203534	29	1	TCERG1:1	0.375399	1
GO:0045932	GO:NEGATIVE REGULATION OF MUSCLE CONTRACTION	5.5253e-05	0.0020358	25	1	DOCK5:1	0.375466	1
GO:0001570	GO:VASCULOGENESIS	0.000153431	0.00565319	75	1	KDR:2	0.375568	1
GO:0090630	GO:ACTIVATION OF GTPASE ACTIVITY	0.000153493	0.00565546	90	2	DOCK7:1,WNT5A:1	0.375754	1
GO:0072273	GO:METANEPHRIC NEPHRON MORPHOGENESIS	5.53137e-05	0.00203804	26	1	PKD1:1	0.375789	1
GO:0045684	GO:POSITIVE REGULATION OF EPIDERMIS DEVELOPMENT	5.5447e-05	0.00204295	36	1	WNT5A:1	0.376499	1
GO:1901028	GO:REGULATION OF MITOCHONDRIAL OUTER MEMBRANE PERMEABILIZATION INVOLVED IN APOPTOTIC SIGNALING PATHWAY	5.54475e-05	0.00204297	46	1	TFDP2:1	0.376501	1
GO:0031663	GO:LIPOPOLYSACCHARIDE-MEDIATED SIGNALING PATHWAY	5.54625e-05	0.00204352	53	1	PRDM1:1	0.376581	1
GO:0001158	GO:ENHANCER SEQUENCE-SPECIFIC DNA BINDING	0.000153901	0.00567051	92	2	FOXN4:1,ATF2:1	0.376987	1
GO:0031572	GO:G2 DNA DAMAGE CHECKPOINT	5.56262e-05	0.00204955	36	1	DTL:1	0.377451	1
GO:0070412	GO:R-SMAD BINDING	5.57127e-05	0.00205274	23	1	ZC3H3:1	0.37791	1
GO:0001772	GO:IMMUNOLOGICAL SYNAPSE	5.57614e-05	0.00205453	33	1	ZAP70:1	0.378168	1
GO:0005720	GO:NUCLEAR HETEROCHROMATIN	5.5831e-05	0.0020571	35	1	TNKS1BP1:1	0.378537	1
GO:0002756	GO:MYD88-INDEPENDENT TOLL-LIKE RECEPTOR SIGNALING PATHWAY	5.58551e-05	0.00205799	38	1	TANK:1	0.378665	1
REACT:1587	REACT:SIGNALING BY MET	0.000154481	0.00569187	67	2	DOCK7:1,HGS:1	0.378736	1
GO:0051497	GO:NEGATIVE REGULATION OF STRESS FIBER ASSEMBLY	5.58776e-05	0.00205882	21	1	ARHGAP6:1	0.378784	1
GO:0098631	GO:CELL ADHESION MEDIATOR ACTIVITY	5.58804e-05	0.00205892	38	1	DSP:1	0.378799	1
GO:0016246	GO:RNA INTERFERENCE	5.596e-05	0.00206185	14	1	TERT:1	0.379221	1
NCI:222	NCI:CANONICAL WNT SIGNALING PATHWAY	5.60035e-05	0.00206346	20	1	DVL3:1	0.379451	1
GO:0039694	GO:VIRAL RNA GENOME REPLICATION	5.60753e-05	0.0020661	24	1	EEA1:1	0.379831	1
GO:0042108	GO:POSITIVE REGULATION OF CYTOKINE BIOSYNTHETIC PROCESS	5.60954e-05	0.00206684	60	1	WNT5A:1	0.379937	1
GO:0032729	GO:POSITIVE REGULATION OF INTERFERON-GAMMA PRODUCTION	5.61524e-05	0.00206894	63	1	WNT5A:1	0.380238	1
GO:0060170	GO:CILIARY MEMBRANE	5.61561e-05	0.00206908	83	1	PKD1:1	0.380258	1
GO:0006835	GO:DICARBOXYLIC ACID TRANSPORT	0.000155105	0.00571487	87	2	SLC26A9:1,KCNJ10:1	0.380617	1
GO:0060674	GO:PLACENTA BLOOD VESSEL DEVELOPMENT	5.6236e-05	0.00207202	31	1	PKD1:1	0.38068	1
GO:0002690	GO:POSITIVE REGULATION OF LEUKOCYTE CHEMOTAXIS	5.63292e-05	0.00207546	89	1	WNT5A:1	0.381172	1
GO:0003299	GO:MUSCLE HYPERTROPHY IN RESPONSE TO STRESS	5.63399e-05	0.00207585	32	1	FOXO1:1	0.381229	1
GO:0014887	GO:CARDIAC MUSCLE ADAPTATION	5.63399e-05	0.00207585	32	1	FOXO1:1	0.381229	1
GO:0014898	GO:CARDIAC MUSCLE HYPERTROPHY IN RESPONSE TO STRESS	5.63399e-05	0.00207585	32	1	FOXO1:1	0.381229	1
GO:0045737	GO:POSITIVE REGULATION OF CYCLIN-DEPENDENT PROTEIN SERINE/THREONINE KINASE ACTIVITY	5.65307e-05	0.00208288	34	1	PKD1:1	0.382235	1
GO:1904031	GO:POSITIVE REGULATION OF CYCLIN-DEPENDENT PROTEIN KINASE ACTIVITY	5.65307e-05	0.00208288	37	1	PKD1:1	0.382235	1
GO:0003300	GO:CARDIAC MUSCLE HYPERTROPHY	0.000368751	0.0135867	95	4	AKAP13:1,TTN:1,SLC9A1:1,FOXO1:1	0.383979	1
GO:0097009	GO:ENERGY HOMEOSTASIS	5.71444e-05	0.00210549	33	1	FOXO1:1	0.38546	1
GO:0014897	GO:STRIATED MUSCLE HYPERTROPHY	0.000370371	0.0136464	97	4	AKAP13:1,TTN:1,SLC9A1:1,FOXO1:1	0.387079	1
GO:0002315	GO:MARGINAL ZONE B CELL DIFFERENTIATION	5.74678e-05	0.00211741	9	1	DOCK10:1	0.387153	1
GO:0043534	GO:BLOOD VESSEL ENDOTHELIAL CELL MIGRATION	0.000157816	0.00581474	97	1	KDR:2	0.388756	1
GO:0015807	GO:L-AMINO ACID TRANSPORT	5.7864e-05	0.002132	65	1	KCNJ10:1	0.38922	1
GO:0014896	GO:MUSCLE HYPERTROPHY	0.000371904	0.0137028	99	4	AKAP13:1,TTN:1,SLC9A1:1,FOXO1:1	0.390012	1
GO:0043370	GO:REGULATION OF CD4-POSITIVE, ALPHA-BETA T CELL DIFFERENTIATION	5.80629e-05	0.00213934	41	1	JAK3:1	0.390256	1
GO:2000036	GO:REGULATION OF STEM CELL POPULATION MAINTENANCE	5.80771e-05	0.00213986	24	1	CNOT2:1	0.390329	1
REACT:212	REACT:CDO IN MYOGENESIS	5.81302e-05	0.00214182	29	1	CDH4:1	0.390606	1
REACT:1021	REACT:MYOGENESIS	5.81302e-05	0.00214182	29	1	CDH4:1	0.390606	1
GO:0044390	GO:UBIQUITIN-LIKE PROTEIN CONJUGATING ENZYME BINDING	5.82699e-05	0.00214696	40	1	ZMYM2:1	0.391331	1
GO:0046949	GO:FATTY-ACYL-COA BIOSYNTHETIC PROCESS	5.82834e-05	0.00214746	31	1	ACSL6:1	0.391401	1
GO:0035411	GO:CATENIN IMPORT INTO NUCLEUS	5.83538e-05	0.00215005	27	1	FZD1:1	0.391767	1
GO:0003223	GO:VENTRICULAR COMPACT MYOCARDIUM MORPHOGENESIS	5.84794e-05	0.00215468	8	1	DSP:1	0.392418	1
BIOC:216	BIOC:WNT_PATHWAY	5.87522e-05	0.00216473	26	1	FZD1:1	0.39383	1
GO:0046605	GO:REGULATION OF CENTROSOME CYCLE	5.87741e-05	0.00216554	53	1	RANBP2:1	0.393943	1
GO:0032231	GO:REGULATION OF ACTIN FILAMENT BUNDLE ASSEMBLY	0.000159877	0.00589069	87	2	SLC9A1:1,ARHGAP6:1	0.394914	1
REACT:1831	REACT:TRANSCRIPTIONAL REGULATION BY SMALL RNAS	0.000159996	0.00589506	75	2	RANBP2:1,IPO8:1	0.395267	1
GO:0045661	GO:REGULATION OF MYOBLAST DIFFERENTIATION	5.91132e-05	0.00217803	50	1	PRICKLE1:1	0.395694	1
GO:0003338	GO:METANEPHROS MORPHOGENESIS	5.91565e-05	0.00217963	33	1	PKD1:1	0.395917	1
REACT:720	REACT:HEDGEHOG 'ON' STATE	0.000160484	0.00591304	86	2	KIF3A:1,PSMD8:1	0.396721	1
REACT:1878	REACT:UCH PROTEINASES	0.00016052	0.00591437	96	2	MBD6:1,PSMD8:1	0.396828	1
GO:0030038	GO:CONTRACTILE ACTIN FILAMENT BUNDLE ASSEMBLY	0.000160622	0.00591813	86	2	SLC9A1:1,ARHGAP6:1	0.397132	1
GO:0043149	GO:STRESS FIBER ASSEMBLY	0.000160622	0.00591813	86	2	SLC9A1:1,ARHGAP6:1	0.397132	1
BIOC:5	BIOC:AMI_PATHWAY	5.94145e-05	0.00218914	20	1	COL4A6:1	0.397245	1
REACT:322	REACT:CONSTITUTIVE SIGNALING BY AKT1 E17K IN CANCER	5.94442e-05	0.00219023	25	1	FOXO1:1	0.397398	1
GO:0021533	GO:CELL DIFFERENTIATION IN HINDBRAIN	5.95914e-05	0.00219565	18	1	HERC1:1	0.398154	1
GO:0048169	GO:REGULATION OF LONG-TERM NEURONAL SYNAPTIC PLASTICITY	5.96638e-05	0.00219832	25	1	KCNJ10:1	0.398525	1
KEGG:HSA00561	KEGG:GLYCEROLIPID METABOLISM	5.96868e-05	0.00219917	61	1	DGKA:1	0.398643	1
GO:0007422	GO:PERIPHERAL NERVOUS SYSTEM DEVELOPMENT	0.000161169	0.00593828	71	2	CNTNAP1:1,MPP5:1	0.398758	1
GO:0060021	GO:PALATE DEVELOPMENT	0.000161302	0.00594317	92	2	FZD1:1,WNT5A:1	0.399152	1
GO:0010613	GO:POSITIVE REGULATION OF CARDIAC MUSCLE HYPERTROPHY	5.9796e-05	0.00220319	37	1	SLC9A1:1	0.399203	1
GO:0014742	GO:POSITIVE REGULATION OF MUSCLE HYPERTROPHY	5.9796e-05	0.00220319	37	1	SLC9A1:1	0.399203	1
GO:0060428	GO:LUNG EPITHELIUM DEVELOPMENT	5.98359e-05	0.00220466	38	1	PKD1:1	0.399408	1
GO:0070064	GO:PROLINE-RICH REGION BINDING	5.98418e-05	0.00220488	18	1	TCERG1:1	0.399438	1
KEGG:HSA01212	KEGG:FATTY ACID METABOLISM	5.98516e-05	0.00220524	48	1	ACSL6:1	0.399488	1
GO:0050869	GO:NEGATIVE REGULATION OF B CELL ACTIVATION	5.98953e-05	0.00220685	31	1	PRDM1:1	0.399712	1
BIOC:136	BIOC:PTDINS_PATHWAY	5.99412e-05	0.00220854	23	1	EEA1:1	0.399947	1
GO:0008356	GO:ASYMMETRIC CELL DIVISION	6.01608e-05	0.00221663	19	1	DOCK7:1	0.40107	1
REACT:914	REACT:MAPK TARGETS/ NUCLEAR EVENTS MEDIATED BY MAP KINASES	6.01997e-05	0.00221806	31	1	ATF2:1	0.401268	1
GO:0030540	GO:FEMALE GENITALIA DEVELOPMENT	6.02633e-05	0.00222041	18	1	WNT5A:1	0.401593	1
GO:0005871	GO:KINESIN COMPLEX	0.000162447	0.00598538	55	2	KIF3A:1,KIF21A:1	0.402552	1
GO:0048265	GO:RESPONSE TO PAIN	6.08395e-05	0.00224164	29	1	SLC6A2:1	0.404527	1
GO:2000651	GO:POSITIVE REGULATION OF SODIUM ION TRANSMEMBRANE TRANSPORTER ACTIVITY	6.08782e-05	0.00224307	14	1	SLC9A1:1	0.404724	1
GO:0018198	GO:PEPTIDYL-CYSTEINE MODIFICATION	6.09064e-05	0.0022441	28	1	NCOA7:1	0.404867	1
GO:0030101	GO:NATURAL KILLER CELL ACTIVATION	6.09296e-05	0.00224496	76	1	PRDM1:1	0.404985	1
GO:0033144	GO:NEGATIVE REGULATION OF INTRACELLULAR STEROID HORMONE RECEPTOR SIGNALING PATHWAY	6.09409e-05	0.00224537	32	1	CNOT2:1	0.405042	1
BIOC:102	BIOC:GSK3_PATHWAY	6.09561e-05	0.00224593	27	1	FZD1:1	0.405119	1
GO:0060415	GO:MUSCLE TISSUE MORPHOGENESIS	0.000380008	0.0140014	77	4	TTN:1,FZD1:1,DSP:1,WNT5A:1	0.405479	1
GO:0046677	GO:RESPONSE TO ANTIBIOTIC	6.10411e-05	0.00224907	48	1	SLC9A1:1	0.40555	1
REACT:1678	REACT:SYNTHESIS OF PIPS AT THE GOLGI MEMBRANE	6.1149e-05	0.00225304	18	1	PIKFYVE:1	0.406097	1
REACT:1679	REACT:SYNTHESIS OF PIPS AT THE EARLY ENDOSOME MEMBRANE	6.11635e-05	0.00225358	16	1	PIKFYVE:1	0.406171	1
REACT:248	REACT:CARGO TRAFFICKING TO THE PERICILIARY MEMBRANE	6.11704e-05	0.00225383	51	1	PKD1:1	0.406205	1
GO:0060193	GO:POSITIVE REGULATION OF LIPASE ACTIVITY	6.1324e-05	0.00225949	61	1	RHOC:1	0.406983	1
GO:0060512	GO:PROSTATE GLAND MORPHOGENESIS	6.13718e-05	0.00226125	28	1	WNT5A:1	0.407225	1
GO:0060740	GO:PROSTATE GLAND EPITHELIUM MORPHOGENESIS	6.13718e-05	0.00226125	26	1	WNT5A:1	0.407225	1
GO:0050999	GO:REGULATION OF NITRIC-OXIDE SYNTHASE ACTIVITY	6.14811e-05	0.00226528	44	1	TERT:1	0.407778	1
GO:2000243	GO:POSITIVE REGULATION OF REPRODUCTIVE PROCESS	6.1579e-05	0.00226889	55	1	WNT5A:1	0.408272	1
NCI:107	NCI:IL2 SIGNALING EVENTS MEDIATED BY STAT5	6.17023e-05	0.00227343	30	1	JAK3:1	0.408894	1
GO:2000514	GO:REGULATION OF CD4-POSITIVE, ALPHA-BETA T CELL ACTIVATION	6.17949e-05	0.00227684	49	1	JAK3:1	0.409361	1
GO:0097345	GO:MITOCHONDRIAL OUTER MEMBRANE PERMEABILIZATION	6.18202e-05	0.00227777	54	1	TFDP2:1	0.409488	1
NCI:95	NCI:FOXA1 TRANSCRIPTION FACTOR NETWORK	6.18626e-05	0.00227933	44	1	PRDM15:1	0.409701	1
GO:0061614	GO:PRI-MIRNA TRANSCRIPTION FROM RNA POLYMERASE II PROMOTER	6.20479e-05	0.00228616	33	1	TERT:1	0.410634	1
GO:0051205	GO:PROTEIN INSERTION INTO MEMBRANE	6.20928e-05	0.00228782	47	1	TFDP2:1	0.41086	1
GO:0043507	GO:POSITIVE REGULATION OF JUN KINASE ACTIVITY	0.000165443	0.00609577	70	2	WNT5A:1,DVL3:1	0.411398	1
GO:0046686	GO:RESPONSE TO CADMIUM ION	6.2203e-05	0.00229187	57	1	TERT:1	0.411413	1
GO:0035337	GO:FATTY-ACYL-COA METABOLIC PROCESS	6.22915e-05	0.00229514	39	1	ACSL6:1	0.411858	1
GO:0043596	GO:NUCLEAR REPLICATION FORK	6.23272e-05	0.00229645	44	1	MMS22L:1	0.412037	1
NCI:195	NCI:REGULATION OF NUCLEAR SMAD2/3 SIGNALING	0.000165993	0.00611603	81	2	FOXO1:1,ATF2:1	0.413014	1
GO:0042116	GO:MACROPHAGE ACTIVATION	6.25763e-05	0.00230563	65	1	WNT5A:1	0.413285	1
GO:0043029	GO:T CELL HOMEOSTASIS	6.27078e-05	0.00231047	40	1	JAK3:1	0.413942	1
NCI:35	NCI:CD40/CD40L SIGNALING	6.27556e-05	0.00231224	30	1	JAK3:1	0.414182	1
GO:0090342	GO:REGULATION OF CELL AGING	6.28004e-05	0.00231389	42	1	TERT:1	0.414405	1
GO:0048644	GO:MUSCLE ORGAN MORPHOGENESIS	0.000384823	0.0141788	83	4	TTN:1,FZD1:1,DSP:1,WNT5A:1	0.414635	1
GO:0043368	GO:POSITIVE T CELL SELECTION	6.28642e-05	0.00231624	32	1	ZAP70:1	0.414724	1
GO:0048709	GO:OLIGODENDROCYTE DIFFERENTIATION	0.000166685	0.00614151	85	2	KCNJ10:1,CNTNAP1:1	0.415045	1
GO:0031076	GO:EMBRYONIC CAMERA-TYPE EYE DEVELOPMENT	6.29746e-05	0.00232031	37	1	WNT5A:1	0.415275	1
GO:0032148	GO:ACTIVATION OF PROTEIN KINASE B ACTIVITY	6.30227e-05	0.00232208	34	1	WNT5A:1	0.415515	1
GO:0060416	GO:RESPONSE TO GROWTH HORMONE	6.33479e-05	0.00233406	36	1	JAK3:1	0.417134	1
REACT:1611	REACT:SIGNALING BY TGF-BETA RECEPTOR COMPLEX	0.000167487	0.00617107	73	2	ARHGEF18:1,TFDP2:1	0.417395	1
GO:0042993	GO:POSITIVE REGULATION OF TRANSCRIPTION FACTOR IMPORT INTO NUCLEUS	6.34645e-05	0.00233836	46	1	CHERP:1	0.417713	1
REACT:666	REACT:GLUCAGON-LIKE PEPTIDE-1 (GLP1) REGULATES INSULIN SECRETION	6.35415e-05	0.0023412	42	1	IQGAP1:1	0.418096	1
GO:0045581	GO:NEGATIVE REGULATION OF T CELL DIFFERENTIATION	6.35482e-05	0.00234144	38	1	JAK3:1	0.418129	1
GO:0042771	GO:INTRINSIC APOPTOTIC SIGNALING PATHWAY IN RESPONSE TO DNA DAMAGE BY P53 CLASS MEDIATOR	6.36602e-05	0.00234557	43	1	CDIP1:1	0.418685	1
GO:2000177	GO:REGULATION OF NEURAL PRECURSOR CELL PROLIFERATION	0.00016797	0.00618888	78	2	FOXO1:1,WNT5A:1	0.418809	1
GO:0000794	GO:CONDENSED NUCLEAR CHROMOSOME	0.000276645	0.010193	95	2	TTN:1,CCDC36:2	0.41886	1
GO:0051721	GO:PROTEIN PHOSPHATASE 2A BINDING	6.37314e-05	0.00234819	27	1	FOXO1:1	0.419038	1
GO:0070461	GO:SAGA-TYPE COMPLEX	6.374e-05	0.00234851	28	1	TAF6L:1	0.419081	1
GO:0046326	GO:POSITIVE REGULATION OF GLUCOSE IMPORT	6.38468e-05	0.00235244	43	1	TERT:1	0.41961	1
GO:0021692	GO:CEREBELLAR PURKINJE CELL LAYER MORPHOGENESIS	6.39979e-05	0.00235801	13	1	HERC1:1	0.420357	1
GO:0001892	GO:EMBRYONIC PLACENTA DEVELOPMENT	0.000168916	0.00622374	91	2	PRDM1:1,PKD1:1	0.421572	1
GO:0030517	GO:NEGATIVE REGULATION OF AXON EXTENSION	6.42648e-05	0.00236784	24	1	WNT5A:1	0.421675	1
GO:0042641	GO:ACTOMYOSIN	0.000168968	0.00622566	64	2	PDLIM4:1,PDLIM7:1	0.421724	1
GO:0050891	GO:MULTICELLULAR ORGANISMAL WATER HOMEOSTASIS	6.45011e-05	0.00237655	63	1	GRHL1:1	0.42284	1
GO:0048103	GO:SOMATIC STEM CELL DIVISION	6.45057e-05	0.00237672	24	1	DOCK7:1	0.422863	1
GO:0050905	GO:NEUROMUSCULAR PROCESS	0.000169384	0.00624097	97	2	CNTNAP1:1,HERC1:1	0.422935	1
GO:1900087	GO:POSITIVE REGULATION OF G1/S TRANSITION OF MITOTIC CELL CYCLE	6.46161e-05	0.00238079	36	1	TERT:1	0.423406	1
BIOC:108	BIOC:INTRINSIC_PATHWAY	6.46599e-05	0.0023824	23	1	COL4A6:1	0.423622	1
BIOC:121	BIOC:PITX2_PATHWAY	6.47982e-05	0.0023875	15	1	FZD1:1	0.424301	1
GO:0071872	GO:CELLULAR RESPONSE TO EPINEPHRINE STIMULUS	6.482e-05	0.0023883	13	1	SLC9A1:1	0.424409	1
GO:0086065	GO:CELL COMMUNICATION INVOLVED IN CARDIAC CONDUCTION	0.000169928	0.00626101	55	2	DSP:1,CACNA1D:1	0.424519	1
GO:0018149	GO:PEPTIDE CROSS-LINKING	6.48457e-05	0.00238925	59	1	DSP:1	0.424535	1
GO:0060760	GO:POSITIVE REGULATION OF RESPONSE TO CYTOKINE STIMULUS	6.48741e-05	0.00239029	45	1	WNT5A:1	0.424674	1
GO:0045992	GO:NEGATIVE REGULATION OF EMBRYONIC DEVELOPMENT	6.49414e-05	0.00239277	26	1	WNT5A:1	0.425004	1
GO:0032232	GO:NEGATIVE REGULATION OF ACTIN FILAMENT BUNDLE ASSEMBLY	6.50066e-05	0.00239517	24	1	ARHGAP6:1	0.425324	1
REACT:987	REACT:MITOCHONDRIAL BIOGENESIS	0.000170283	0.00627409	89	2	ATF2:1,APOO:1	0.425551	1
GO:0002053	GO:POSITIVE REGULATION OF MESENCHYMAL CELL PROLIFERATION	6.50561e-05	0.002397	28	1	WNT5A:1	0.425567	1
KEGG:HSA03022	KEGG:BASAL TRANSCRIPTION FACTORS	6.51331e-05	0.00239984	45	1	TAF6L:1	0.425944	1
GO:0097755	GO:POSITIVE REGULATION OF BLOOD VESSEL DIAMETER	6.5283e-05	0.00240536	60	1	DOCK5:1	0.426678	1
REACT:1299	REACT:RHO GTPASES ACTIVATE ROCKS	6.53685e-05	0.00240851	19	1	RHOC:1	0.427096	1
GO:0060411	GO:CARDIAC SEPTUM MORPHOGENESIS	0.000170976	0.00629964	67	2	FZD1:1,WNT5A:1	0.427564	1
GO:0046638	GO:POSITIVE REGULATION OF ALPHA-BETA T CELL DIFFERENTIATION	6.55182e-05	0.00241402	40	1	ZAP70:1	0.427827	1
GO:0050922	GO:NEGATIVE REGULATION OF CHEMOTAXIS	6.57401e-05	0.0024222	42	1	WNT5A:1	0.428909	1
GO:0061462	GO:PROTEIN LOCALIZATION TO LYSOSOME	6.57793e-05	0.00242365	31	1	HGS:1	0.4291	1
REACT:1855	REACT:TRANSPORT OF BILE SALTS AND ORGANIC ACIDS, METAL IONS AND AMINE COMPOUNDS	6.58995e-05	0.00242807	86	1	SLC6A2:1	0.429685	1
GO:0006336	GO:DNA REPLICATION-INDEPENDENT NUCLEOSOME ASSEMBLY	6.5921e-05	0.00242887	53	1	HAT1:1	0.42979	1
GO:0045620	GO:NEGATIVE REGULATION OF LYMPHOCYTE DIFFERENTIATION	6.59504e-05	0.00242995	46	1	JAK3:1	0.429933	1
GO:0008344	GO:ADULT LOCOMOTORY BEHAVIOR	0.000171848	0.00633178	77	2	DNM1:1,KCNJ10:1	0.430091	1
GO:0045616	GO:REGULATION OF KERATINOCYTE DIFFERENTIATION	6.62662e-05	0.00244158	39	1	GRHL1:1	0.431467	1
GO:1901379	GO:REGULATION OF POTASSIUM ION TRANSMEMBRANE TRANSPORT	0.000172564	0.00635815	80	2	KCNG1:1,CACNA1D:1	0.432161	1
GO:0001953	GO:NEGATIVE REGULATION OF CELL-MATRIX ADHESION	6.6452e-05	0.00244843	34	1	ARHGAP6:1	0.432368	1
KEGG:HSA04970	KEGG:SALIVARY SECRETION	0.000172652	0.0063614	90	2	SLC4A2:1,SLC9A1:1	0.432415	1
GO:0022839	GO:ION GATED CHANNEL ACTIVITY	6.66137e-05	0.00245439	45	1	ANO8:1	0.43315	1
REACT:572	REACT:FATTY ACYL-COA BIOSYNTHESIS	6.66396e-05	0.00245535	37	1	ACSL6:1	0.433276	1
GO:0006607	GO:NLS-BEARING PROTEIN IMPORT INTO NUCLEUS	6.66963e-05	0.00245743	23	1	RANBP2:1	0.433549	1
GO:0006026	GO:AMINOGLYCAN CATABOLIC PROCESS	6.67286e-05	0.00245862	67	1	SLC9A1:1	0.433705	1
GO:0006027	GO:GLYCOSAMINOGLYCAN CATABOLIC PROCESS	6.67286e-05	0.00245862	62	1	SLC9A1:1	0.433705	1
GO:0007004	GO:TELOMERE MAINTENANCE VIA TELOMERASE	0.000173153	0.00637984	67	2	TERT:1,TNKS1BP1:1	0.43386	1
GO:0016307	GO:PHOSPHATIDYLINOSITOL PHOSPHATE KINASE ACTIVITY	6.69488e-05	0.00246674	17	1	PIKFYVE:1	0.434769	1
GO:0044291	GO:CELL-CELL CONTACT ZONE	0.000173478	0.00639181	68	2	SLC9A1:1,DSP:1	0.434796	1
GO:0060338	GO:REGULATION OF TYPE I INTERFERON-MEDIATED SIGNALING PATHWAY	6.70048e-05	0.0024688	46	1	WNT5A:1	0.435039	1
GO:0006278	GO:RNA-DEPENDENT DNA BIOSYNTHETIC PROCESS	0.000173742	0.00640154	74	2	TERT:1,TNKS1BP1:1	0.435557	1
GO:0071871	GO:RESPONSE TO EPINEPHRINE	6.71555e-05	0.00247435	16	1	SLC9A1:1	0.435764	1
GO:0048487	GO:BETA-TUBULIN BINDING	6.72036e-05	0.00247612	35	1	SLC6A2:1	0.435996	1
NCI:60	NCI:EPHRIN B REVERSE SIGNALING	6.72125e-05	0.00247645	30	1	DNM1:1	0.436039	1
GO:0034405	GO:RESPONSE TO FLUID SHEAR STRESS	6.72412e-05	0.00247751	37	1	PKD1:1	0.436177	1
GO:0008331	GO:HIGH VOLTAGE-GATED CALCIUM CHANNEL ACTIVITY	6.74157e-05	0.00248394	12	1	CACNA1D:1	0.437016	1
KEGG:HSA04658	KEGG:TH1 AND TH2 CELL DIFFERENTIATION	0.000174299	0.00642205	92	2	ZAP70:1,JAK3:1	0.437159	1
GO:0072666	GO:ESTABLISHMENT OF PROTEIN LOCALIZATION TO VACUOLE	6.76173e-05	0.00249137	35	1	HGS:1	0.437983	1
GO:0016529	GO:SARCOPLASMIC RETICULUM	0.000174862	0.00644282	61	2	ANK1:1,CHERP:1	0.438778	1
GO:0009948	GO:ANTERIOR/POSTERIOR AXIS SPECIFICATION	6.77974e-05	0.002498	51	1	WNT5A:1	0.438846	1
GO:0016233	GO:TELOMERE CAPPING	6.7975e-05	0.00250455	55	1	DCLRE1B:1	0.439696	1
GO:0015844	GO:MONOAMINE TRANSPORT	6.82485e-05	0.00251462	76	1	SLC6A2:1	0.441002	1
GO:0016504	GO:PEPTIDASE ACTIVATOR ACTIVITY	6.83369e-05	0.00251788	37	1	TANK:1	0.441424	1
GO:0001191	GO:TRANSCRIPTIONAL REPRESSOR ACTIVITY, RNA POLYMERASE II TRANSCRIPTION FACTOR BINDING	6.83724e-05	0.00251919	41	1	TCERG1:1	0.441593	1
GO:0031941	GO:FILAMENTOUS ACTIN	6.84538e-05	0.00252219	31	1	PDLIM4:1	0.44198	1
GO:0098751	GO:BONE CELL DEVELOPMENT	6.85494e-05	0.00252571	33	1	LRRK1:1	0.442435	1
REACT:670	REACT:GLUCOSE METABOLISM	0.000176202	0.00649219	91	2	SLC37A1:1,RANBP2:1	0.442618	1
GO:0046530	GO:PHOTORECEPTOR CELL DIFFERENTIATION	6.8684e-05	0.00253067	56	1	PRDM1:1	0.443075	1
REACT:633	REACT:GABA RECEPTOR ACTIVATION	6.8694e-05	0.00253104	55	1	KCNJ10:1	0.443123	1
GO:0070936	GO:PROTEIN K48-LINKED UBIQUITINATION	6.87116e-05	0.00253169	50	1	RNF187:1	0.443207	1
REACT:613	REACT:G BETA:GAMMA SIGNALLING THROUGH PI3KGAMMA	6.87992e-05	0.00253491	48	1	JAK3:1	0.443623	1
REACT:856	REACT:INTRINSIC PATHWAY FOR APOPTOSIS	6.8824e-05	0.00253583	43	1	TFDP2:1	0.44374	1
GO:0072210	GO:METANEPHRIC NEPHRON DEVELOPMENT	6.88932e-05	0.00253838	42	1	PKD1:1	0.444069	1
GO:0008180	GO:COP9 SIGNALOSOME	6.89594e-05	0.00254082	35	1	DOCK7:1	0.444383	1
GO:0001776	GO:LEUKOCYTE HOMEOSTASIS	0.000176913	0.00651836	83	2	JAK3:1,DOCK10:1	0.444647	1
KEGG:HSA04978	KEGG:MINERAL ABSORPTION	6.91249e-05	0.00254691	51	1	SLC26A9:1	0.445167	1
REACT:1620	REACT:SIGNALING BY CYTOSOLIC FGFR1 FUSION MUTANTS	6.91944e-05	0.00254948	18	1	ZMYM2:1	0.445496	1
GO:0002313	GO:MATURE B CELL DIFFERENTIATION INVOLVED IN IMMUNE RESPONSE	6.92848e-05	0.00255281	18	1	DOCK10:1	0.445923	1
GO:0048016	GO:INOSITOL PHOSPHATE-MEDIATED SIGNALING	6.93159e-05	0.00255395	36	1	SLC9A1:1	0.44607	1
REACT:1797	REACT:TOLL LIKE RECEPTOR 3 (TLR3) CASCADE	0.000177416	0.0065369	99	2	TANK:1,ATF2:1	0.446082	1
GO:0043506	GO:REGULATION OF JUN KINASE ACTIVITY	0.000177517	0.00654064	85	2	WNT5A:1,DVL3:1	0.446371	1
GO:0048873	GO:HOMEOSTASIS OF NUMBER OF CELLS WITHIN A TISSUE	6.95695e-05	0.0025633	31	1	KLHL10:1	0.447268	1
REACT:918	REACT:MAPK6/MAPK4 SIGNALING	0.000177981	0.00655774	93	2	FOXO1:1,PSMD8:1	0.447692	1
REACT:1075	REACT:NETRIN-1 SIGNALING	0.000178206	0.00656602	50	2	UNC5D:1,SLIT1:1	0.448332	1
GO:0030669	GO:CLATHRIN-COATED ENDOCYTIC VESICLE MEMBRANE	6.984e-05	0.00257326	51	1	WNT5A:1	0.448542	1
GO:0007257	GO:ACTIVATION OF JUN KINASE ACTIVITY	6.9921e-05	0.00257625	36	1	WNT5A:1	0.448923	1
REACT:1199	REACT:PHASE 2 - PLATEAU PHASE	6.99239e-05	0.00257635	27	1	CACNA1D:1	0.448937	1
KEGG:HSA04146	KEGG:PEROXISOME	7.00104e-05	0.00257954	83	1	ACSL6:1	0.449344	1
GO:0034724	GO:DNA REPLICATION-INDEPENDENT NUCLEOSOME ORGANIZATION	7.01384e-05	0.00258426	54	1	HAT1:1	0.449944	1
GO:0035384	GO:THIOESTER BIOSYNTHETIC PROCESS	7.0167e-05	0.00258531	51	1	ACSL6:1	0.450079	1
GO:0071616	GO:ACYL-COA BIOSYNTHETIC PROCESS	7.0167e-05	0.00258531	51	1	ACSL6:1	0.450079	1
GO:0021697	GO:CEREBELLAR CORTEX FORMATION	7.02561e-05	0.00258859	19	1	HERC1:1	0.450497	1
GO:0043548	GO:PHOSPHATIDYLINOSITOL 3-KINASE BINDING	7.03971e-05	0.00259379	29	1	FBXL2:1	0.451157	1
GO:0031290	GO:RETINAL GANGLION CELL AXON GUIDANCE	7.0435e-05	0.00259519	21	1	SLIT1:1	0.451335	1
GO:0032649	GO:REGULATION OF INTERFERON-GAMMA PRODUCTION	7.05801e-05	0.00260053	92	1	WNT5A:1	0.452014	1
GO:0038111	GO:INTERLEUKIN-7-MEDIATED SIGNALING PATHWAY	7.06314e-05	0.00260242	39	1	JAK3:1	0.452254	1
GO:0070034	GO:TELOMERASE RNA BINDING	7.06701e-05	0.00260385	22	1	TERT:1	0.452434	1
GO:0019005	GO:SCF UBIQUITIN LIGASE COMPLEX	7.0712e-05	0.00260539	51	1	FBXL2:1	0.45263	1
GO:0034593	GO:PHOSPHATIDYLINOSITOL BISPHOSPHATE PHOSPHATASE ACTIVITY	7.07905e-05	0.00260829	27	1	PIKFYVE:1	0.452997	1
GO:0030104	GO:WATER HOMEOSTASIS	7.08257e-05	0.00260958	67	1	GRHL1:1	0.453161	1
GO:0007628	GO:ADULT WALKING BEHAVIOR	7.08422e-05	0.00261019	27	1	KCNJ10:1	0.453238	1
GO:0090659	GO:WALKING BEHAVIOR	7.08422e-05	0.00261019	28	1	KCNJ10:1	0.453238	1
GO:0086002	GO:CARDIAC MUSCLE CELL ACTION POTENTIAL INVOLVED IN CONTRACTION	0.000179996	0.00663196	53	2	DSP:1,CACNA1D:1	0.453407	1
GO:0098900	GO:REGULATION OF ACTION POTENTIAL	0.00018003	0.00663322	54	2	SLC9A1:1,DSP:1	0.453504	1
GO:0060612	GO:ADIPOSE TISSUE DEVELOPMENT	7.09819e-05	0.00261534	36	1	ATF2:1	0.45389	1
REACT:1120	REACT:ONCOGENE INDUCED SENESCENCE	7.0982e-05	0.00261534	35	1	TFDP2:1	0.45389	1
BIOC:13	BIOC:AT1R_PATHWAY	7.10301e-05	0.00261711	36	1	ATF2:1	0.454114	1
GO:0060292	GO:LONG TERM SYNAPTIC DEPRESSION	7.12054e-05	0.00262357	27	1	SLC24A1:1	0.45493	1
GO:0003209	GO:CARDIAC ATRIUM MORPHOGENESIS	7.13112e-05	0.00262747	31	1	WNT5A:1	0.455422	1
GO:0003401	GO:AXIS ELONGATION	7.13648e-05	0.00262944	30	1	WNT5A:1	0.455671	1
GO:0060969	GO:NEGATIVE REGULATION OF GENE SILENCING	7.14358e-05	0.00263206	22	1	TERT:1	0.456001	1
GO:0042992	GO:NEGATIVE REGULATION OF TRANSCRIPTION FACTOR IMPORT INTO NUCLEUS	7.15802e-05	0.00263738	42	1	PKD1:1	0.456671	1
GO:0030819	GO:POSITIVE REGULATION OF CAMP BIOSYNTHETIC PROCESS	7.16279e-05	0.00263914	83	1	AKAP12:1	0.456892	1
GO:0030510	GO:REGULATION OF BMP SIGNALING PATHWAY	0.000181286	0.0066795	87	2	FZD1:1,WNT5A:1	0.45705	1
GO:0051019	GO:MITOGEN-ACTIVATED PROTEIN KINASE BINDING	7.16666e-05	0.00264056	27	1	IQGAP1:1	0.457071	1
GO:0060251	GO:REGULATION OF GLIAL CELL PROLIFERATION	7.17077e-05	0.00264208	29	1	TERT:1	0.457262	1
GO:0001702	GO:GASTRULATION WITH MOUTH FORMING SECOND	7.17633e-05	0.00264413	28	1	WNT5A:1	0.457519	1
GO:0048745	GO:SMOOTH MUSCLE TISSUE DEVELOPMENT	7.17694e-05	0.00264435	23	1	ZFAND5:1	0.457547	1
GO:0032768	GO:REGULATION OF MONOOXYGENASE ACTIVITY	7.18909e-05	0.00264883	55	1	TERT:1	0.458109	1
GO:1902808	GO:POSITIVE REGULATION OF CELL CYCLE G1/S PHASE TRANSITION	7.20012e-05	0.00265289	45	1	TERT:1	0.458619	1
REACT:1844	REACT:TRANSLOCATION OF GLUT4 TO THE PLASMA MEMBRANE	7.20373e-05	0.00265422	60	1	KIF3A:1	0.458786	1
GO:0019894	GO:KINESIN BINDING	7.20563e-05	0.00265492	40	1	KTN1:1	0.458874	1
GO:0046148	GO:PIGMENT BIOSYNTHETIC PROCESS	7.2107e-05	0.00265679	51	1	WNT5A:1	0.459108	1
GO:0098911	GO:REGULATION OF VENTRICULAR CARDIAC MUSCLE CELL ACTION POTENTIAL	7.21126e-05	0.002657	18	1	DSP:1	0.459134	1
REACT:510	REACT:EFFECTS OF PIP2 HYDROLYSIS	7.22707e-05	0.00266282	27	1	DGKA:1	0.459863	1
GO:0035307	GO:POSITIVE REGULATION OF PROTEIN DEPHOSPHORYLATION	7.22822e-05	0.00266324	36	1	NSMF:1	0.459916	1
GO:0017022	GO:MYOSIN BINDING	7.2417e-05	0.00266821	59	1	ARFGEF2:1	0.460537	1
GO:0072132	GO:MESENCHYME MORPHOGENESIS	7.29197e-05	0.00268673	46	1	WNT5A:1	0.462846	1
GO:2001239	GO:REGULATION OF EXTRINSIC APOPTOTIC SIGNALING PATHWAY IN ABSENCE OF LIGAND	7.31022e-05	0.00269346	46	1	TERT:1	0.463682	1
GO:0045022	GO:EARLY ENDOSOME TO LATE ENDOSOME TRANSPORT	7.32603e-05	0.00269928	38	1	EEA1:1	0.464405	1
GO:0044088	GO:REGULATION OF VACUOLE ORGANIZATION	7.33206e-05	0.00270151	41	1	PIKFYVE:1	0.464681	1
GO:2000785	GO:REGULATION OF AUTOPHAGOSOME ASSEMBLY	7.33206e-05	0.00270151	37	1	PIKFYVE:1	0.464681	1
GO:0060076	GO:EXCITATORY SYNAPSE	7.33961e-05	0.00270429	27	1	SYNDIG1:1	0.465026	1
GO:0051932	GO:SYNAPTIC TRANSMISSION, GABAERGIC	7.34536e-05	0.0027064	38	1	DNM1:1	0.465288	1
GO:0014014	GO:NEGATIVE REGULATION OF GLIOGENESIS	7.3462e-05	0.00270672	40	1	TERT:1	0.465326	1
GO:0046831	GO:REGULATION OF RNA EXPORT FROM NUCLEUS	7.34645e-05	0.00270681	13	1	ZC3H3:1	0.465338	1
REACT:1823	REACT:TRANSCRIPTIONAL REGULATION BY E2F6	7.35571e-05	0.00271022	34	1	TFDP2:1	0.46576	1
REACT:820	REACT:INTERLEUKIN RECEPTOR SHC SIGNALING	7.35644e-05	0.00271049	27	1	JAK3:1	0.465794	1
REACT:291	REACT:CIRCADIAN CLOCK	0.000184608	0.00680191	69	2	NFIL3:1,ATF2:1	0.466366	1
GO:0010828	GO:POSITIVE REGULATION OF GLUCOSE TRANSPORT	7.39476e-05	0.00272461	47	1	TERT:1	0.467538	1
REACT:1801	REACT:TOLL LIKE RECEPTOR 9 (TLR9) CASCADE	0.000185271	0.00682632	98	2	EEA1:1,ATF2:1	0.468212	1
NCI:113	NCI:IL8- AND CXCR2-MEDIATED SIGNALING EVENTS	7.44304e-05	0.0027424	33	1	DNM1:1	0.469727	1
GO:0034453	GO:MICROTUBULE ANCHORING	7.45002e-05	0.00274497	23	1	KIF3A:1	0.470043	1
GO:0060603	GO:MAMMARY GLAND DUCT MORPHOGENESIS	7.47093e-05	0.00275267	31	1	WNT5A:1	0.470988	1
GO:0032239	GO:REGULATION OF NUCLEOBASE-CONTAINING COMPOUND TRANSPORT	7.47342e-05	0.00275359	15	1	ZC3H3:1	0.471101	1
GO:0042440	GO:PIGMENT METABOLIC PROCESS	7.4906e-05	0.00275992	67	1	WNT5A:1	0.471875	1
GO:1902307	GO:POSITIVE REGULATION OF SODIUM ION TRANSMEMBRANE TRANSPORT	7.49664e-05	0.00276215	19	1	SLC9A1:1	0.472148	1
BIOC:99	BIOC:IL2RB_PATHWAY	7.50678e-05	0.00276588	38	1	JAK3:1	0.472604	1
GO:0098760	GO:RESPONSE TO INTERLEUKIN-7	7.51022e-05	0.00276715	40	1	JAK3:1	0.472759	1
GO:0098761	GO:CELLULAR RESPONSE TO INTERLEUKIN-7	7.51022e-05	0.00276715	40	1	JAK3:1	0.472759	1
NCI:144	NCI:CALCINEURIN-REGULATED NFAT-DEPENDENT TRANSCRIPTION IN LYMPHOCYTES	7.5237e-05	0.00277211	45	1	DGKA:1	0.473365	1
GO:2000648	GO:POSITIVE REGULATION OF STEM CELL PROLIFERATION	7.52444e-05	0.00277239	38	1	TERT:1	0.473399	1
REACT:1302	REACT:RHO GTPASES ACTIVATE CIT	7.53529e-05	0.00277639	19	1	RHOC:1	0.473886	1
GO:0032760	GO:POSITIVE REGULATION OF TUMOR NECROSIS FACTOR PRODUCTION	7.54289e-05	0.00277918	65	1	ARFGEF2:1	0.474227	1
GO:0032873	GO:NEGATIVE REGULATION OF STRESS-ACTIVATED MAPK CASCADE	7.54896e-05	0.00278142	44	1	FOXO1:1	0.474499	1
GO:0070303	GO:NEGATIVE REGULATION OF STRESS-ACTIVATED PROTEIN KINASE SIGNALING CASCADE	7.54896e-05	0.00278142	44	1	FOXO1:1	0.474499	1
GO:0006911	GO:PHAGOCYTOSIS, ENGULFMENT	7.58443e-05	0.00279449	82	1	GULP1:1	0.476088	1
GO:0098659	GO:INORGANIC CATION IMPORT ACROSS PLASMA MEMBRANE	7.58664e-05	0.00279531	43	1	SLC9A1:1	0.476187	1
GO:0099587	GO:INORGANIC ION IMPORT ACROSS PLASMA MEMBRANE	7.58664e-05	0.00279531	43	1	SLC9A1:1	0.476187	1
GO:0002335	GO:MATURE B CELL DIFFERENTIATION	7.59889e-05	0.00279982	22	1	DOCK10:1	0.476734	1
GO:0010464	GO:REGULATION OF MESENCHYMAL CELL PROLIFERATION	7.61329e-05	0.00280513	36	1	WNT5A:1	0.477377	1
GO:0001676	GO:LONG-CHAIN FATTY ACID METABOLIC PROCESS	7.62415e-05	0.00280913	97	1	ACSL6:1	0.477861	1
REACT:626	REACT:G2/M DNA DAMAGE CHECKPOINT	7.64767e-05	0.00281779	76	1	HERC2:1	0.478908	1
GO:0002102	GO:PODOSOME	7.65394e-05	0.0028201	32	1	SVIL:1	0.479187	1
GO:0001960	GO:NEGATIVE REGULATION OF CYTOKINE-MEDIATED SIGNALING PATHWAY	7.65452e-05	0.00282032	51	1	PALM3:1	0.479213	1
REACT:545	REACT:FGFR1 MUTANT RECEPTOR ACTIVATION	7.66381e-05	0.00282374	31	1	ZMYM2:1	0.479625	1
KEGG:HSA04972	KEGG:PANCREATIC SECRETION	0.000189687	0.00698903	96	2	SLC4A2:1,SLC9A1:1	0.480422	1
REACT:1421	REACT:REGULATION OF TP53 EXPRESSION AND DEGRADATION	7.70692e-05	0.00283962	37	1	PRDM1:1	0.481537	1
GO:1903557	GO:POSITIVE REGULATION OF TUMOR NECROSIS FACTOR SUPERFAMILY CYTOKINE PRODUCTION	7.72373e-05	0.00284582	67	1	ARFGEF2:1	0.48228	1
NCI:26	NCI:INTEGRINS IN ANGIOGENESIS	0.000305437	0.0112539	73	2	KDR:2,COL4A6:1	0.482332	1
GO:1903523	GO:NEGATIVE REGULATION OF BLOOD CIRCULATION	7.73682e-05	0.00285064	35	1	DOCK5:1	0.482858	1
GO:0046635	GO:POSITIVE REGULATION OF ALPHA-BETA T CELL ACTIVATION	7.73878e-05	0.00285136	52	1	ZAP70:1	0.482945	1
REACT:1093	REACT:NONHOMOLOGOUS END-JOINING (NHEJ)	7.74441e-05	0.00285344	50	1	HERC2:1	0.483193	1
REACT:1306	REACT:RHO GTPASES ACTIVATE PKNS	7.75399e-05	0.00285696	63	1	RHOC:1	0.483615	1
GO:0015296	GO:ANION:CATION SYMPORTER ACTIVITY	7.76251e-05	0.0028601	55	1	SLC4A2:1	0.483991	1
GO:0021680	GO:CEREBELLAR PURKINJE CELL LAYER DEVELOPMENT	7.76487e-05	0.00286098	23	1	HERC1:1	0.484095	1
GO:0030165	GO:PDZ DOMAIN BINDING	0.000191285	0.00704792	86	2	FZD1:1,SHISA9:1	0.484798	1
GO:0030816	GO:POSITIVE REGULATION OF CAMP METABOLIC PROCESS	7.8072e-05	0.00287657	92	1	AKAP12:1	0.485956	1
GO:0033962	GO:CYTOPLASMIC MRNA PROCESSING BODY ASSEMBLY	7.82017e-05	0.00288135	20	1	CNOT2:1	0.486524	1
KEGG:HSA04622	KEGG:RIG-I-LIKE RECEPTOR SIGNALING PATHWAY	7.82851e-05	0.00288442	70	1	TANK:1	0.48689	1
REACT:617	REACT:G-PROTEIN BETA:GAMMA SIGNALLING	7.83604e-05	0.0028872	51	1	JAK3:1	0.487219	1
GO:1901998	GO:TOXIN TRANSPORT	7.84962e-05	0.0028922	37	1	DNM1:1	0.487814	1
GO:0070821	GO:TERTIARY GRANULE MEMBRANE	7.88985e-05	0.00290703	73	1	COPB1:1	0.48957	1
GO:0021846	GO:CELL PROLIFERATION IN FOREBRAIN	7.90487e-05	0.00291256	27	1	DOCK7:1	0.490223	1
GO:0030574	GO:COLLAGEN CATABOLIC PROCESS	0.000193747	0.00713865	68	2	MRC2:1,COL4A6:1	0.491496	1
GO:0005518	GO:COLLAGEN BINDING	7.94892e-05	0.00292879	65	1	MRC2:1	0.492137	1
GO:0043967	GO:HISTONE H4 ACETYLATION	0.000194063	0.00715029	63	2	JADE3:1,HAT1:1	0.492352	1
GO:0002067	GO:GLANDULAR EPITHELIAL CELL DIFFERENTIATION	7.97746e-05	0.0029393	47	1	WNT5A:1	0.493372	1
GO:0051865	GO:PROTEIN AUTOUBIQUITINATION	7.9894e-05	0.0029437	58	1	RNF187:1	0.493888	1
GO:0043266	GO:REGULATION OF POTASSIUM ION TRANSPORT	0.000195087	0.00718798	99	2	KCNG1:1,CACNA1D:1	0.495116	1
GO:0050732	GO:NEGATIVE REGULATION OF PEPTIDYL-TYROSINE PHOSPHORYLATION	8.02342e-05	0.00295624	47	1	LRRK1:1	0.495356	1
GO:0003684	GO:DAMAGED DNA BINDING	8.05155e-05	0.0029666	63	1	DCLRE1B:1	0.496567	1
GO:0034113	GO:HETEROTYPIC CELL-CELL ADHESION	8.05715e-05	0.00296867	50	1	DSP:1	0.496807	1
GO:0035904	GO:AORTA DEVELOPMENT	0.000195756	0.00721266	52	2	PRICKLE1:1,PRDM1:1	0.49692	1
GO:0030117	GO:MEMBRANE COAT	0.000195771	0.00721321	95	2	DNM1:1,COPB1:1	0.49696	1
GO:0048475	GO:COATED MEMBRANE	0.000195771	0.00721321	95	2	DNM1:1,COPB1:1	0.49696	1
GO:0003333	GO:AMINO ACID TRANSMEMBRANE TRANSPORT	8.08017e-05	0.00297715	74	1	KCNJ10:1	0.497795	1
GO:0006891	GO:INTRA-GOLGI VESICLE-MEDIATED TRANSPORT	8.08626e-05	0.00297939	35	1	COPB1:1	0.498056	1
GO:0044243	GO:MULTICELLULAR ORGANISMAL CATABOLIC PROCESS	0.000196402	0.00723644	76	2	MRC2:1,COL4A6:1	0.498655	1
GO:0005778	GO:PEROXISOMAL MEMBRANE	8.10153e-05	0.00298502	58	1	ACSL6:1	0.49871	1
GO:0031903	GO:MICROBODY MEMBRANE	8.10153e-05	0.00298502	58	1	ACSL6:1	0.49871	1
GO:0021517	GO:VENTRAL SPINAL CORD DEVELOPMENT	8.10367e-05	0.00298581	44	1	FOXN4:1	0.498802	1
KEGG:HSA03050	KEGG:PROTEASOME	8.10469e-05	0.00298618	45	1	PSMD8:1	0.498845	1
GO:0021515	GO:CELL DIFFERENTIATION IN SPINAL CORD	8.10965e-05	0.00298801	52	1	FOXN4:1	0.499057	1
REACT:1258	REACT:PROCESSING OF DNA DOUBLE-STRAND BREAK ENDS	8.117e-05	0.00299072	79	1	HERC2:1	0.499371	1
GO:0060042	GO:RETINA MORPHOGENESIS IN CAMERA-TYPE EYE	8.14158e-05	0.00299977	47	1	FOXN4:1	0.500421	1
GO:0070317	GO:NEGATIVE REGULATION OF G0 TO G1 TRANSITION	8.15262e-05	0.00300384	38	1	TFDP2:1	0.500892	1
GO:0086012	GO:MEMBRANE DEPOLARIZATION DURING CARDIAC MUSCLE CELL ACTION POTENTIAL	8.16612e-05	0.00300882	23	1	CACNA1D:1	0.501466	1
GO:0034508	GO:CENTROMERE COMPLEX ASSEMBLY	8.16647e-05	0.00300894	54	1	CENPV:1	0.501481	1
GO:0031593	GO:POLYUBIQUITIN MODIFICATION-DEPENDENT PROTEIN BINDING	8.17811e-05	0.00301323	45	1	SPRTN:1	0.501976	1
GO:1902803	GO:REGULATION OF SYNAPTIC VESICLE TRANSPORT	8.18142e-05	0.00301445	37	1	DNM1:1	0.502117	1
GO:0016460	GO:MYOSIN II COMPLEX	0.000197743	0.00728586	33	2	TTN:1,SHROOM1:1	0.502248	1
GO:0047496	GO:VESICLE TRANSPORT ALONG MICROTUBULE	8.18661e-05	0.00301637	37	1	KIF3A:1	0.502338	1
GO:0003777	GO:MICROTUBULE MOTOR ACTIVITY	0.000198036	0.00729665	84	2	KIF3A:1,KIF21A:1	0.50303	1
GO:0014009	GO:GLIAL CELL PROLIFERATION	8.20793e-05	0.00302422	38	1	TERT:1	0.503243	1
GO:0060688	GO:REGULATION OF MORPHOGENESIS OF A BRANCHING STRUCTURE	8.22553e-05	0.00303071	53	1	WNT5A:1	0.503989	1
GO:0060761	GO:NEGATIVE REGULATION OF RESPONSE TO CYTOKINE STIMULUS	8.24763e-05	0.00303885	55	1	PALM3:1	0.504923	1
REACT:211	REACT:CDK-MEDIATED PHOSPHORYLATION AND REMOVAL OF CDC6	8.25926e-05	0.00304313	51	1	PSMD8:1	0.505415	1
GO:0044319	GO:WOUND HEALING, SPREADING OF CELLS	8.2604e-05	0.00304355	30	1	RHOC:1	0.505463	1
GO:0090505	GO:EPIBOLY INVOLVED IN WOUND HEALING	8.2604e-05	0.00304355	30	1	RHOC:1	0.505463	1
GO:1905207	GO:REGULATION OF CARDIOCYTE DIFFERENTIATION	8.26778e-05	0.00304627	58	1	PRICKLE1:1	0.505774	1
GO:0010771	GO:NEGATIVE REGULATION OF CELL MORPHOGENESIS INVOLVED IN DIFFERENTIATION	0.000199213	0.00734001	79	2	WNT5A:1,MCF2:1	0.506166	1
GO:0070198	GO:PROTEIN LOCALIZATION TO CHROMOSOME, TELOMERIC REGION	8.27812e-05	0.00305008	27	1	TERT:1	0.50621	1
GO:0002027	GO:REGULATION OF HEART RATE	0.000199552	0.0073525	97	2	DSP:1,CACNA1D:1	0.507067	1
GO:0035306	GO:POSITIVE REGULATION OF DEPHOSPHORYLATION	8.30741e-05	0.00306087	48	1	NSMF:1	0.507444	1
GO:0048841	GO:REGULATION OF AXON EXTENSION INVOLVED IN AXON GUIDANCE	8.33128e-05	0.00306967	16	1	WNT5A:1	0.508446	1
REACT:1882	REACT:UBIQUITIN MEDIATED DEGRADATION OF PHOSPHORYLATED CDC25A	8.33548e-05	0.00307122	53	1	PSMD8:1	0.508623	1
REACT:1966	REACT:P53-INDEPENDENT DNA DAMAGE RESPONSE	8.33548e-05	0.00307122	53	1	PSMD8:1	0.508623	1
REACT:1967	REACT:P53-INDEPENDENT G1/S DNA DAMAGE CHECKPOINT	8.33548e-05	0.00307122	53	1	PSMD8:1	0.508623	1
REACT:1378	REACT:RECRUITMENT AND ATM-MEDIATED PHOSPHORYLATION OF REPAIR AND SIGNALING PROTEINS AT DNA DOUBLE STRAND BREAKS	8.33987e-05	0.00307283	57	1	HERC2:1	0.508807	1
KEGG:HSA04211	KEGG:LONGEVITY REGULATING PATHWAY	0.000200414	0.00738428	89	2	FOXO1:1,ATF2:1	0.509354	1
REACT:928	REACT:MET PROMOTES CELL MOTILITY	8.37103e-05	0.00308432	29	1	DOCK7:1	0.510112	1
GO:0031430	GO:M BAND	0.000200715	0.00739536	31	2	TTN:1,ANK1:1	0.51015	1
NCI:183	NCI:SIGNALING EVENTS REGULATED BY RET TYROSINE KINASE	8.37239e-05	0.00308482	38	1	PDLIM7:1	0.510169	1
REACT:1883	REACT:UBIQUITIN-DEPENDENT DEGRADATION OF CYCLIN D	8.38126e-05	0.00308809	51	1	PSMD8:1	0.510539	1
REACT:1884	REACT:UBIQUITIN-DEPENDENT DEGRADATION OF CYCLIN D1	8.38126e-05	0.00308809	51	1	PSMD8:1	0.510539	1
REACT:1442	REACT:REGULATION OF ORNITHINE DECARBOXYLASE (ODC)	8.38874e-05	0.00309084	51	1	PSMD8:1	0.510852	1
KEGG:HSA05030	KEGG:COCAINE ADDICTION	8.39151e-05	0.00309186	49	1	ATF2:1	0.510967	1
GO:0042162	GO:TELOMERIC DNA BINDING	8.40647e-05	0.00309737	36	1	TERT:1	0.511591	1
GO:1990939	GO:ATP-DEPENDENT MICROTUBULE MOTOR ACTIVITY	8.42702e-05	0.00310495	46	1	KIF3A:1	0.512448	1
REACT:286	REACT:CHROMOSOME MAINTENANCE	8.43773e-05	0.00310889	88	1	TERT:1	0.512893	1
GO:1901570	GO:FATTY ACID DERIVATIVE BIOSYNTHETIC PROCESS	8.48125e-05	0.00312493	91	1	ACSL6:1	0.5147	1
GO:0099601	GO:REGULATION OF NEUROTRANSMITTER RECEPTOR ACTIVITY	8.50194e-05	0.00313255	41	1	SHISA9:1	0.515557	1
GO:0007205	GO:PROTEIN KINASE C-ACTIVATING G-PROTEIN COUPLED RECEPTOR SIGNALING PATHWAY	8.50376e-05	0.00313322	29	1	DGKA:1	0.515632	1
REACT:717	REACT:HSF1-DEPENDENT TRANSACTIVATION	8.51164e-05	0.00313612	36	1	COL4A6:1	0.515958	1
GO:0033146	GO:REGULATION OF INTRACELLULAR ESTROGEN RECEPTOR SIGNALING PATHWAY	8.51315e-05	0.00313668	39	1	CNOT2:1	0.51602	1
GO:0051233	GO:SPINDLE MIDZONE	8.51665e-05	0.00313797	31	1	CENPV:1	0.516165	1
GO:0070316	GO:REGULATION OF G0 TO G1 TRANSITION	8.53817e-05	0.0031459	42	1	TFDP2:1	0.517053	1
REACT:1539	REACT:SEMA4D INDUCED CELL MIGRATION AND GROWTH-CONE COLLAPSE	8.54128e-05	0.00314704	20	1	RHOC:1	0.517181	1
GO:0061035	GO:REGULATION OF CARTILAGE DEVELOPMENT	8.54429e-05	0.00314815	64	1	WNT5A:1	0.517305	1
REACT:363	REACT:DNA DOUBLE STRAND BREAK RESPONSE	8.54579e-05	0.00314871	58	1	HERC2:1	0.517367	1
GO:0006893	GO:GOLGI TO PLASMA MEMBRANE TRANSPORT	8.5649e-05	0.00315575	46	1	ARFGEF2:1	0.518154	1
GO:0021510	GO:SPINAL CORD DEVELOPMENT	0.000203875	0.0075118	98	2	FOXN4:1,PKD1:1	0.518463	1
REACT:1029	REACT:NCAM1 INTERACTIONS	8.58732e-05	0.00316401	37	1	CACNA1D:1	0.519075	1
NCI:31	NCI:REGULATION OF NUCLEAR BETA CATENIN SIGNALING AND TARGET GENE TRANSCRIPTION	0.0002043	0.00752745	79	2	DVL3:1,TERT:1	0.519573	1
GO:0005657	GO:REPLICATION FORK	8.6179e-05	0.00317528	68	1	MMS22L:1	0.520329	1
REACT:1423	REACT:REGULATION OF ACTIVATED PAK-2P34 BY PROTEASOME MEDIATED DEGRADATION	8.62879e-05	0.00317929	50	1	PSMD8:1	0.520775	1
GO:0005080	GO:PROTEIN KINASE C BINDING	8.62975e-05	0.00317964	47	1	DSP:1	0.520815	1
GO:0000381	GO:REGULATION OF ALTERNATIVE MRNA SPLICING, VIA SPLICEOSOME	8.63387e-05	0.00318116	41	1	SRRM4:1	0.520983	1
KEGG:HSA04973	KEGG:CARBOHYDRATE DIGESTION AND ABSORPTION	8.64568e-05	0.00318551	44	1	CACNA1D:1	0.521466	1
REACT:1923	REACT:VPU MEDIATED DEGRADATION OF CD4	8.68113e-05	0.00319857	52	1	PSMD8:1	0.522912	1
GO:0044438	GO:MICROBODY PART	8.69636e-05	0.00320418	92	1	ACSL6:1	0.523532	1
GO:0044439	GO:PEROXISOMAL PART	8.69636e-05	0.00320418	92	1	ACSL6:1	0.523532	1
GO:0035850	GO:EPITHELIAL CELL DIFFERENTIATION INVOLVED IN KIDNEY DEVELOPMENT	8.70055e-05	0.00320573	44	1	IQGAP1:1	0.523703	1
GO:0086015	GO:SA NODE CELL ACTION POTENTIAL	8.72488e-05	0.00321469	9	1	CACNA1D:1	0.524691	1
GO:0086018	GO:SA NODE CELL TO ATRIAL CARDIAC MUSCLE CELL SIGNALING	8.72488e-05	0.00321469	9	1	CACNA1D:1	0.524691	1
GO:1900026	GO:POSITIVE REGULATION OF SUBSTRATE ADHESION-DEPENDENT CELL SPREADING	8.74974e-05	0.00322385	34	1	DOCK5:1	0.525699	1
GO:0010737	GO:PROTEIN KINASE A SIGNALING	0.000206691	0.00761556	34	2	TTN:1,AKAP12:1	0.525791	1
GO:0001102	GO:RNA POLYMERASE II ACTIVATING TRANSCRIPTION FACTOR BINDING	8.75536e-05	0.00322592	39	1	ATF2:1	0.525926	1
REACT:1737	REACT:TP53 REGULATES TRANSCRIPTION OF DNA REPAIR GENES	8.75979e-05	0.00322755	65	1	ATF2:1	0.526106	1
GO:0021772	GO:OLFACTORY BULB DEVELOPMENT	8.76004e-05	0.00322765	30	1	WNT5A:1	0.526116	1
REACT:213	REACT:CDT1 ASSOCIATION WITH THE CDC6:ORC:ORIGIN COMPLEX	8.7693e-05	0.00323106	59	1	PSMD8:1	0.52649	1
GO:0045058	GO:T CELL SELECTION	8.77859e-05	0.00323448	47	1	ZAP70:1	0.526866	1
GO:0052866	GO:PHOSPHATIDYLINOSITOL PHOSPHATE PHOSPHATASE ACTIVITY	8.78147e-05	0.00323554	30	1	PIKFYVE:1	0.526982	1
NCI:217	NCI:THROMBOXANE A2 RECEPTOR SIGNALING	8.78358e-05	0.00323632	54	1	DNM1:1	0.527067	1
REACT:1906	REACT:VIF-MEDIATED DEGRADATION OF APOBEC3G	8.78875e-05	0.00323823	54	1	PSMD8:1	0.527276	1
NCI:162	NCI:CLASS I PI3K SIGNALING EVENTS MEDIATED BY AKT	8.79418e-05	0.00324022	34	1	FOXO1:1	0.527495	1
KEGG:HSA04925	KEGG:ALDOSTERONE SYNTHESIS AND SECRETION	0.000207385	0.00764112	96	2	CACNA1D:1,ATF2:1	0.527585	1
GO:0086070	GO:SA NODE CELL TO ATRIAL CARDIAC MUSCLE CELL COMMUNICATION	8.80515e-05	0.00324427	10	1	CACNA1D:1	0.527938	1
NCI:38	NCI:CDC42 SIGNALING EVENTS	0.000208125	0.0076684	70	2	IQGAP1:1,ATF2:1	0.529494	1
GO:1900449	GO:REGULATION OF GLUTAMATE RECEPTOR SIGNALING PATHWAY	8.8541e-05	0.0032623	36	1	SHISA9:1	0.529907	1
GO:0060135	GO:MATERNAL PROCESS INVOLVED IN FEMALE PREGNANCY	8.86392e-05	0.00326592	60	1	PRDM1:1	0.530301	1
GO:0042733	GO:EMBRYONIC DIGIT MORPHOGENESIS	8.8661e-05	0.00326672	63	1	WNT5A:1	0.530388	1
GO:0098927	GO:VESICLE-MEDIATED TRANSPORT BETWEEN ENDOSOMAL COMPARTMENTS	8.86628e-05	0.00326679	41	1	EEA1:1	0.530395	1
GO:0048488	GO:SYNAPTIC VESICLE ENDOCYTOSIS	8.87356e-05	0.00326947	32	1	DNM1:1	0.530687	1
GO:0099024	GO:PLASMA MEMBRANE INVAGINATION	8.87588e-05	0.00327033	91	1	GULP1:1	0.53078	1
GO:0006637	GO:ACYL-COA METABOLIC PROCESS	8.90621e-05	0.0032815	99	1	ACSL6:1	0.531994	1
GO:0035383	GO:THIOESTER METABOLIC PROCESS	8.90621e-05	0.0032815	99	1	ACSL6:1	0.531994	1
GO:0043531	GO:ADP BINDING	8.91005e-05	0.00328292	36	1	LONP1:1	0.532147	1
GO:0003230	GO:CARDIAC ATRIUM DEVELOPMENT	8.91474e-05	0.00328465	35	1	WNT5A:1	0.532335	1
GO:0046068	GO:CGMP METABOLIC PROCESS	8.93274e-05	0.00329128	53	1	WNT5A:1	0.533053	1
NCI:44	NCI:CXCR3-MEDIATED SIGNALING EVENTS	8.94502e-05	0.0032958	42	1	DNM1:1	0.533542	1
GO:0045214	GO:SARCOMERE ORGANIZATION	0.000209748	0.00772819	45	2	AKAP13:1,TTN:1	0.533661	1
GO:0045023	GO:G0 TO G1 TRANSITION	8.95137e-05	0.00329814	44	1	TFDP2:1	0.533795	1
GO:0048048	GO:EMBRYONIC EYE MORPHOGENESIS	8.95394e-05	0.00329909	34	1	WNT5A:1	0.533898	1
REACT:161	REACT:AUTODEGRADATION OF THE E3 UBIQUITIN LIGASE COP1	8.96276e-05	0.00330234	52	1	PSMD8:1	0.534248	1
GO:0019229	GO:REGULATION OF VASOCONSTRICTION	8.98104e-05	0.00330907	60	1	DOCK5:1	0.534975	1
GO:0072665	GO:PROTEIN LOCALIZATION TO VACUOLE	8.9925e-05	0.0033133	44	1	HGS:1	0.53543	1
GO:0042093	GO:T-HELPER CELL DIFFERENTIATION	9.00481e-05	0.00331783	53	1	JAK3:1	0.535918	1
GO:0021988	GO:OLFACTORY LOBE DEVELOPMENT	9.05516e-05	0.00333638	31	1	WNT5A:1	0.537909	1
GO:0001104	GO:RNA POLYMERASE II TRANSCRIPTION COFACTOR ACTIVITY	0.000211582	0.00779575	98	2	CNOT2:1,TCERG1:1	0.538339	1
GO:0007223	GO:WNT SIGNALING PATHWAY, CALCIUM MODULATING PATHWAY	9.08625e-05	0.00334784	38	1	WNT5A:1	0.539134	1
GO:0030850	GO:PROSTATE GLAND DEVELOPMENT	9.08857e-05	0.00334869	48	1	WNT5A:1	0.539225	1
GO:0090504	GO:EPIBOLY	9.0991e-05	0.00335257	31	1	RHOC:1	0.53964	1
GO:0099623	GO:REGULATION OF CARDIAC MUSCLE CELL MEMBRANE REPOLARIZATION	9.10064e-05	0.00335314	28	1	CACNA1D:1	0.5397	1
GO:0002294	GO:CD4-POSITIVE, ALPHA-BETA T CELL DIFFERENTIATION INVOLVED IN IMMUNE RESPONSE	9.10699e-05	0.00335548	55	1	JAK3:1	0.53995	1
GO:0045604	GO:REGULATION OF EPIDERMAL CELL DIFFERENTIATION	9.11177e-05	0.00335724	58	1	GRHL1:1	0.540137	1
REACT:1295	REACT:RET SIGNALING	9.11631e-05	0.00335891	41	1	PDLIM7:1	0.540316	1
GO:0007260	GO:TYROSINE PHOSPHORYLATION OF STAT PROTEIN	9.14065e-05	0.00336788	77	1	JAK3:1	0.54127	1
REACT:151	REACT:ASSEMBLY OF COLLAGEN FIBRILS AND OTHER MULTIMERIC STRUCTURES	0.000212878	0.0078435	58	2	PLEC:1,COL4A6:1	0.541625	1
GO:2001224	GO:POSITIVE REGULATION OF NEURON MIGRATION	9.18689e-05	0.00338492	15	1	NSMF:1	0.543078	1
GO:0034260	GO:NEGATIVE REGULATION OF GTPASE ACTIVITY	9.1963e-05	0.00338839	47	1	IQGAP1:1	0.543445	1
NCI:140	NCI:NECTIN ADHESION PATHWAY	9.19939e-05	0.00338953	28	1	IQGAP1:1	0.543566	1
GO:0032947	GO:PROTEIN COMPLEX SCAFFOLD ACTIVITY	0.000214069	0.0078874	72	2	AKAP13:1,SLC9A1:1	0.544633	1
GO:0002287	GO:ALPHA-BETA T CELL ACTIVATION INVOLVED IN IMMUNE RESPONSE	9.25886e-05	0.00341144	56	1	JAK3:1	0.545878	1
GO:0002293	GO:ALPHA-BETA T CELL DIFFERENTIATION INVOLVED IN IMMUNE RESPONSE	9.25886e-05	0.00341144	56	1	JAK3:1	0.545878	1
KEGG:HSA05412	KEGG:ARRHYTHMOGENIC RIGHT VENTRICULAR CARDIOMYOPATHY (ARVC)	0.000214647	0.00790871	72	2	DSP:1,CACNA1D:1	0.546087	1
NCI:128	NCI:LISSENCEPHALY GENE (LIS1) IN NEURONAL MIGRATION AND DEVELOPMENT	9.26434e-05	0.00341346	28	1	IQGAP1:1	0.54609	1
BIOC:132	BIOC:P38MAPK_PATHWAY	9.26857e-05	0.00341501	40	1	ATF2:1	0.546254	1
REACT:5	REACT:ABC TRANSPORTER DISORDERS	9.28409e-05	0.00342073	68	1	PSMD8:1	0.546855	1
REACT:390	REACT:DEFECTIVE CFTR CAUSES CYSTIC FIBROSIS	9.28409e-05	0.00342073	61	1	PSMD8:1	0.546855	1
REACT:538	REACT:FBXL7 DOWN-REGULATES AURKA DURING MITOTIC ENTRY AND IN EARLY MITOSIS	9.29789e-05	0.00342582	55	1	PSMD8:1	0.547389	1
KEGG:HSA01521	KEGG:EGFR TYROSINE KINASE INHIBITOR RESISTANCE	0.00021523	0.00793017	79	1	KDR:2	0.54755	1
GO:0046324	GO:REGULATION OF GLUCOSE IMPORT	9.31111e-05	0.00343069	65	1	TERT:1	0.5479	1
GO:0021884	GO:FOREBRAIN NEURON DEVELOPMENT	9.31635e-05	0.00343262	29	1	WNT5A:1	0.548102	1
GO:0019233	GO:SENSORY PERCEPTION OF PAIN	9.3309e-05	0.00343798	94	1	SLC9A1:1	0.548664	1
GO:0006521	GO:REGULATION OF CELLULAR AMINO ACID METABOLIC PROCESS	9.33172e-05	0.00343828	61	1	PSMD8:1	0.548695	1
REACT:1785	REACT:THE ROLE OF GTSE1 IN G2/M PROGRESSION AFTER G2 CHECKPOINT	9.34325e-05	0.00344253	60	1	PSMD8:1	0.549139	1
GO:0060337	GO:TYPE I INTERFERON SIGNALING PATHWAY	9.3475e-05	0.0034441	88	1	WNT5A:1	0.549303	1
GO:0071357	GO:CELLULAR RESPONSE TO TYPE I INTERFERON	9.3475e-05	0.0034441	88	1	WNT5A:1	0.549303	1
NCI:138	NCI:VALIDATED TARGETS OF C-MYC TRANSCRIPTIONAL REPRESSION	9.35772e-05	0.00344786	63	1	WNT5A:1	0.549696	1
REACT:727	REACT:HH MUTANTS THAT DON'T UNDERGO AUTOCATALYTIC PROCESSING ARE DEGRADED BY ERAD	9.36572e-05	0.00345081	56	1	PSMD8:1	0.550003	1
GO:0001782	GO:B CELL HOMEOSTASIS	9.37468e-05	0.00345411	28	1	DOCK10:1	0.550348	1
GO:0070830	GO:BICELLULAR TIGHT JUNCTION ASSEMBLY	9.39409e-05	0.00346126	52	1	MPP5:1	0.551093	1
REACT:1490	REACT:SCF(SKP2)-MEDIATED DEGRADATION OF P27/P21	9.44216e-05	0.00347897	60	1	PSMD8:1	0.552932	1
GO:0060191	GO:REGULATION OF LIPASE ACTIVITY	9.47166e-05	0.00348984	83	1	RHOC:1	0.554057	1
GO:1902667	GO:REGULATION OF AXON GUIDANCE	9.47927e-05	0.00349265	21	1	WNT5A:1	0.554347	1
GO:0045453	GO:BONE RESORPTION	9.49961e-05	0.00350014	56	1	LRRK1:1	0.55512	1
GO:0045334	GO:CLATHRIN-COATED ENDOCYTIC VESICLE	9.50618e-05	0.00350256	70	1	WNT5A:1	0.55537	1
REACT:1568	REACT:SIGNALING BY FGFR1 IN DISEASE	9.51714e-05	0.0035066	38	1	ZMYM2:1	0.555786	1
GO:0035176	GO:SOCIAL BEHAVIOR	9.52722e-05	0.00351032	52	1	GRPR:1	0.556168	1
GO:0051703	GO:INTRASPECIES INTERACTION BETWEEN ORGANISMS	9.52722e-05	0.00351032	52	1	GRPR:1	0.556168	1
REACT:1396	REACT:REGULATION OF HSF1-MEDIATED HEAT SHOCK RESPONSE	0.000218897	0.00806529	81	2	RANBP2:1,COL4A6:1	0.556678	1
GO:0018958	GO:PHENOL-CONTAINING COMPOUND METABOLIC PROCESS	9.56111e-05	0.0035228	96	1	WNT5A:1	0.557451	1
GO:0071347	GO:CELLULAR RESPONSE TO INTERLEUKIN-1	9.57627e-05	0.00352839	92	1	TANK:1	0.558024	1
GO:0043525	GO:POSITIVE REGULATION OF NEURON APOPTOTIC PROCESS	9.57824e-05	0.00352911	49	1	ATF2:1	0.558098	1
REACT:1538	REACT:SEMA4D IN SEMAPHORIN SIGNALING	9.58921e-05	0.00353315	24	1	RHOC:1	0.558512	1
REACT:726	REACT:HH MUTANTS ABROGATE LIGAND SECRETION	9.59809e-05	0.00353643	58	1	PSMD8:1	0.558847	1
GO:0098693	GO:REGULATION OF SYNAPTIC VESICLE CYCLE	9.61212e-05	0.0035416	40	1	DNM1:1	0.559375	1
GO:0050982	GO:DETECTION OF MECHANICAL STIMULUS	0.000220023	0.00810677	43	2	TTN:1,PKD1:1	0.559455	1
REACT:1621	REACT:SIGNALING BY HIGH-KINASE ACTIVITY BRAF MUTANTS	9.62334e-05	0.00354573	34	1	IQGAP1:1	0.559797	1
GO:0031644	GO:REGULATION OF NEUROLOGICAL SYSTEM PROCESS	9.62644e-05	0.00354687	71	1	SLC9A1:1	0.559913	1
GO:0001824	GO:BLASTOCYST DEVELOPMENT	9.63332e-05	0.00354941	61	1	CNOT2:1	0.560172	1
GO:0060443	GO:MAMMARY GLAND MORPHOGENESIS	9.64028e-05	0.00355197	45	1	WNT5A:1	0.560433	1
NCI:111	NCI:IL6-MEDIATED SIGNALING EVENTS	9.70088e-05	0.0035743	45	1	FOXO1:1	0.562703	1
KEGG:HSA00564	KEGG:GLYCEROPHOSPHOLIPID METABOLISM	9.71595e-05	0.00357985	97	1	DGKA:1	0.563265	1
GO:0021536	GO:DIENCEPHALON DEVELOPMENT	9.7261e-05	0.00358359	77	1	WNT5A:1	0.563644	1
REACT:1391	REACT:REGULATION OF APOPTOSIS	9.75153e-05	0.00359296	53	1	PSMD8:1	0.564591	1
GO:0035418	GO:PROTEIN LOCALIZATION TO SYNAPSE	9.76241e-05	0.00359697	31	1	WNT5A:1	0.564995	1
REACT:1491	REACT:SCF-BETA-TRCP MEDIATED DEGRADATION OF EMI1	9.76589e-05	0.00359825	55	1	PSMD8:1	0.565125	1
REACT:1411	REACT:REGULATION OF RUNX3 EXPRESSION AND ACTIVITY	9.79533e-05	0.0036091	55	1	PSMD8:1	0.566217	1
BIOC:190	BIOC:TCR_PATHWAY	9.82216e-05	0.00361898	49	1	ZAP70:1	0.56721	1
NCI:11	NCI:AP-1 TRANSCRIPTION FACTOR NETWORK	9.86066e-05	0.00363317	69	1	ATF2:1	0.568631	1
GO:0003170	GO:HEART VALVE DEVELOPMENT	9.86811e-05	0.00363591	40	1	PRDM1:1	0.568905	1
REACT:911	REACT:MAP2K AND MAPK ACTIVATION	9.8769e-05	0.00363916	38	1	IQGAP1:1	0.569229	1
REACT:470	REACT:DISORDERS OF TRANSMEMBRANE TRANSPORTERS	9.88137e-05	0.0036408	75	1	PSMD8:1	0.569393	1
GO:0010765	GO:POSITIVE REGULATION OF SODIUM ION TRANSPORT	9.88377e-05	0.00364169	31	1	SLC9A1:1	0.569482	1
GO:0071868	GO:CELLULAR RESPONSE TO MONOAMINE STIMULUS	9.91502e-05	0.0036532	34	1	SLC9A1:1	0.570629	1
GO:0071870	GO:CELLULAR RESPONSE TO CATECHOLAMINE STIMULUS	9.91502e-05	0.0036532	34	1	SLC9A1:1	0.570629	1
GO:0014888	GO:STRIATED MUSCLE ADAPTATION	9.91853e-05	0.00365449	55	1	FOXO1:1	0.570758	1
GO:0072332	GO:INTRINSIC APOPTOTIC SIGNALING PATHWAY BY P53 CLASS MEDIATOR	9.92103e-05	0.00365541	83	1	CDIP1:1	0.570849	1
REACT:957	REACT:METABOLISM OF POLYAMINES	9.93198e-05	0.00365945	85	1	PSMD8:1	0.571251	1
REACT:153	REACT:ASSEMBLY OF THE PRE-REPLICATIVE COMPLEX	9.93649e-05	0.00366111	68	1	PSMD8:1	0.571416	1
NCI:86	NCI:SIGNALING EVENTS MEDIATED BY HDAC CLASS II	9.9609e-05	0.0036701	34	1	RANBP2:1	0.572309	1
REACT:1073	REACT:NEPHRIN FAMILY INTERACTIONS	9.96154e-05	0.00367034	21	1	IQGAP1:1	0.572332	1
REACT:1642	REACT:STABILIZATION OF P53	9.97251e-05	0.00367438	57	1	PSMD8:1	0.572733	1
GO:0010463	GO:MESENCHYMAL CELL PROLIFERATION	9.97275e-05	0.00367447	48	1	WNT5A:1	0.572741	1
NCI:19	NCI:ATF-2 TRANSCRIPTION FACTOR NETWORK	9.99498e-05	0.00368266	58	1	ATF2:1	0.573552	1
GO:0008013	GO:BETA-CATENIN BINDING	0.000226103	0.0083308	81	2	FOXO1:1,DVL3:1	0.574235	1
GO:0055008	GO:CARDIAC MUSCLE TISSUE MORPHOGENESIS	0.000350565	0.0129166	64	3	TTN:1,DSP:1,WNT5A:1	0.574598	1
REACT:1383	REACT:RECYCLING PATHWAY OF L1	0.000100243	0.00369348	28	1	DNM1:1	0.574621	1
GO:0030888	GO:REGULATION OF B CELL PROLIFERATION	0.000100308	0.00369587	60	1	PRDM1:1	0.574856	1
GO:0043130	GO:UBIQUITIN BINDING	0.000100534	0.00370418	66	1	SPRTN:1	0.575675	1
GO:0045840	GO:POSITIVE REGULATION OF MITOTIC NUCLEAR DIVISION	0.000100571	0.00370556	50	1	RANBP2:1	0.57581	1
GO:0002292	GO:T CELL DIFFERENTIATION INVOLVED IN IMMUNE RESPONSE	0.000100775	0.00371306	62	1	JAK3:1	0.576547	1
GO:0055117	GO:REGULATION OF CARDIAC MUSCLE CONTRACTION	0.000227202	0.00837127	77	2	SLC9A1:1,DSP:1	0.576867	1
GO:0043198	GO:DENDRITIC SHAFT	0.000100866	0.00371641	37	1	SYNDIG1:1	0.576876	1
REACT:432	REACT:DEGRADATION OF AXIN	0.000100908	0.00371796	55	1	PSMD8:1	0.577028	1
KEGG:HSA04911	KEGG:INSULIN SECRETION	0.00022746	0.00838078	85	2	CACNA1D:1,ATF2:1	0.577483	1
GO:0099518	GO:VESICLE CYTOSKELETAL TRAFFICKING	0.000101138	0.00372643	44	1	KIF3A:1	0.577858	1
BIOC:140	BIOC:MYOSIN_PATHWAY	0.000101236	0.00373006	31	1	ARHGEF18:1	0.578213	1
GO:0051341	GO:REGULATION OF OXIDOREDUCTASE ACTIVITY	0.000101333	0.00373364	88	1	TERT:1	0.578563	1
GO:0071867	GO:RESPONSE TO MONOAMINE	0.000101486	0.00373925	37	1	SLC9A1:1	0.579111	1
GO:0071869	GO:RESPONSE TO CATECHOLAMINE	0.000101486	0.00373925	37	1	SLC9A1:1	0.579111	1
NCI:172	NCI:PRESENILIN ACTION IN NOTCH AND WNT SIGNALING	0.000101806	0.00375106	46	1	FZD1:1	0.580262	1
GO:0002026	GO:REGULATION OF THE FORCE OF HEART CONTRACTION	0.000101866	0.00375327	28	1	SLC9A1:1	0.580477	1
GO:0006378	GO:MRNA POLYADENYLATION	0.000102353	0.00377121	41	1	ZC3H3:1	0.582218	1
GO:0043550	GO:REGULATION OF LIPID KINASE ACTIVITY	0.000102355	0.00377128	51	1	RBL2:1	0.582225	1
GO:0090398	GO:CELLULAR SENESCENCE	0.000102487	0.00377613	60	1	TERT:1	0.582694	1
GO:0051148	GO:NEGATIVE REGULATION OF MUSCLE CELL DIFFERENTIATION	0.000102513	0.0037771	73	1	PRICKLE1:1	0.582788	1
REACT:498	REACT:EPH-EPHRIN MEDIATED REPULSION OF CELLS	0.000102529	0.00377771	49	1	DNM1:1	0.582847	1
REACT:34	REACT:AUF1 (HNRNP D0) BINDS AND DESTABILIZES MRNA	0.000102557	0.00377874	55	1	PSMD8:1	0.582947	1
GO:0060306	GO:REGULATION OF MEMBRANE REPOLARIZATION	0.000102661	0.00378256	35	1	CACNA1D:1	0.583316	1
NCI:100	NCI:IL12-MEDIATED SIGNALING EVENTS	0.000102903	0.00379149	63	1	ATF2:1	0.584178	1
BIOC:162	BIOC:RHO_PATHWAY	0.000102932	0.00379254	32	1	ARHGAP6:1	0.584279	1
GO:0045582	GO:POSITIVE REGULATION OF T CELL DIFFERENTIATION	0.000102973	0.00379405	74	1	ZAP70:1	0.584425	1
GO:0008023	GO:TRANSCRIPTION ELONGATION FACTOR COMPLEX	0.000103193	0.00380216	56	1	MMS22L:1	0.585206	1
GO:0031532	GO:ACTIN CYTOSKELETON REORGANIZATION	0.000230722	0.00850098	90	2	FRYL:1,PDLIM4:1	0.585221	1
GO:0017112	GO:RAB GUANYL-NUCLEOTIDE EXCHANGE FACTOR ACTIVITY	0.000103286	0.0038056	50	1	ST5:1	0.585536	1
GO:2000649	GO:REGULATION OF SODIUM ION TRANSMEMBRANE TRANSPORTER ACTIVITY	0.000103466	0.00381223	48	1	SLC9A1:1	0.586174	1
REACT:1187	REACT:PARADOXICAL ACTIVATION OF RAF SIGNALING BY KINASE INACTIVE BRAF	0.000103707	0.00382109	38	1	IQGAP1:1	0.587022	1
REACT:1622	REACT:SIGNALING BY MODERATE KINASE ACTIVITY BRAF MUTANTS	0.000103707	0.00382109	38	1	IQGAP1:1	0.587022	1
REACT:1137	REACT:OXYGEN-DEPENDENT PROLINE HYDROXYLATION OF HYPOXIA-INDUCIBLE FACTOR ALPHA	0.000103768	0.00382335	66	1	PSMD8:1	0.587239	1
GO:0030295	GO:PROTEIN KINASE ACTIVATOR ACTIVITY	0.000104009	0.00383222	74	1	IQGAP1:1	0.588088	1
NCI:89	NCI:HEDGEHOG SIGNALING EVENTS MEDIATED BY GLI PROTEINS	0.000104237	0.00384061	49	1	KIF3A:1	0.588888	1
GO:0002702	GO:POSITIVE REGULATION OF PRODUCTION OF MOLECULAR MEDIATOR OF IMMUNE RESPONSE	0.000104311	0.00384335	75	1	WNT5A:1	0.589149	1
GO:0003407	GO:NEURAL RETINA DEVELOPMENT	0.000104422	0.00384746	59	1	FOXN4:1	0.58954	1
GO:0001707	GO:MESODERM FORMATION	0.000104513	0.00385079	75	1	WNT5A:1	0.589857	1
GO:0043631	GO:RNA POLYADENYLATION	0.000104572	0.00385296	43	1	ZC3H3:1	0.590064	1
GO:0005546	GO:PHOSPHATIDYLINOSITOL-4,5-BISPHOSPHATE BINDING	0.0001047	0.00385768	61	1	SLC9A1:1	0.590512	1
GO:0006942	GO:REGULATION OF STRIATED MUSCLE CONTRACTION	0.000233379	0.00859886	91	2	SLC9A1:1,DSP:1	0.591444	1
REACT:642	REACT:GPVI-MEDIATED ACTIVATION CASCADE	0.000105096	0.00387229	53	1	JAK3:1	0.591896	1
GO:0021696	GO:CEREBELLAR CORTEX MORPHOGENESIS	0.000105279	0.00387901	29	1	HERC1:1	0.592532	1
REACT:721	REACT:HEDGEHOG LIGAND BIOGENESIS	0.00010536	0.00388201	65	1	PSMD8:1	0.592815	1
GO:0048663	GO:NEURON FATE COMMITMENT	0.000105408	0.00388375	68	1	FOXN4:1	0.59298	1
GO:0046579	GO:POSITIVE REGULATION OF RAS PROTEIN SIGNAL TRANSDUCTION	0.000105432	0.00388466	49	1	AKAP13:1	0.593066	1
GO:0048546	GO:DIGESTIVE TRACT MORPHOGENESIS	0.000105823	0.00389907	50	1	WNT5A:1	0.594423	1
GO:0000281	GO:MITOTIC CYTOKINESIS	0.000105842	0.00389976	47	1	RHOC:1	0.594489	1
GO:0051642	GO:CENTROSOME LOCALIZATION	0.000105944	0.00390351	24	1	RANBP2:1	0.594841	1
GO:0036465	GO:SYNAPTIC VESICLE RECYCLING	0.000106078	0.00390845	43	1	DNM1:1	0.595304	1
REACT:1524	REACT:SUMOYLATION OF DNA DAMAGE RESPONSE AND REPAIR PROTEINS	0.000235112	0.00866272	76	2	RANBP2:1,HERC2:1	0.595467	1
REACT:1125	REACT:ORC1 REMOVAL FROM CHROMATIN	0.000106314	0.00391714	71	1	PSMD8:1	0.596119	1
REACT:1651	REACT:SWITCHING OF ORIGINS TO A POST-REPLICATIVE STATE	0.000106314	0.00391714	71	1	PSMD8:1	0.596119	1
GO:0030863	GO:CORTICAL CYTOSKELETON	0.00023599	0.00869508	85	2	AKAP13:1,NSMF:1	0.597494	1
GO:0002479	GO:ANTIGEN PROCESSING AND PRESENTATION OF EXOGENOUS PEPTIDE ANTIGEN VIA MHC CLASS I, TAP-DEPENDENT	0.000106739	0.00393281	75	1	PSMD8:1	0.597585	1
GO:0017145	GO:STEM CELL DIVISION	0.000106876	0.00393785	41	1	DOCK7:1	0.598055	1
REACT:1452	REACT:REMOVAL OF LICENSING FACTORS FROM ORIGINS	0.000106921	0.00393951	73	1	PSMD8:1	0.59821	1
GO:0061842	GO:MICROTUBULE ORGANIZING CENTER LOCALIZATION	0.000107226	0.00395077	25	1	RANBP2:1	0.599257	1
GO:0061005	GO:CELL DIFFERENTIATION INVOLVED IN KIDNEY DEVELOPMENT	0.000107279	0.00395272	54	1	IQGAP1:1	0.599439	1
REACT:503	REACT:ER-PHAGOSOME PATHWAY	0.000107289	0.00395309	84	1	PSMD8:1	0.599473	1
NCI:37	NCI:TCR SIGNALING IN NA&#XEF;VE CD8+ T CELLS	0.000107335	0.00395478	51	1	ZAP70:1	0.59963	1
GO:0071364	GO:CELLULAR RESPONSE TO EPIDERMAL GROWTH FACTOR STIMULUS	0.000107427	0.00395816	38	1	IQGAP1:1	0.599944	1
REACT:435	REACT:DEGRADATION OF GLI1 BY THE PROTEASOME	0.000107458	0.00395929	60	1	PSMD8:1	0.600048	1
GO:0032945	GO:NEGATIVE REGULATION OF MONONUCLEAR CELL PROLIFERATION	0.000107657	0.00396665	69	1	PRDM1:1	0.600731	1
GO:0050672	GO:NEGATIVE REGULATION OF LYMPHOCYTE PROLIFERATION	0.000107657	0.00396665	69	1	PRDM1:1	0.600731	1
GO:0035994	GO:RESPONSE TO MUSCLE STRETCH	0.000237647	0.00875613	19	2	TTN:1,SLC9A1:1	0.601298	1
GO:0000123	GO:HISTONE ACETYLTRANSFERASE COMPLEX	0.00023803	0.00877023	83	2	JADE3:1,TAF6L:1	0.602172	1
GO:0099622	GO:CARDIAC MUSCLE CELL MEMBRANE REPOLARIZATION	0.000108583	0.00400075	38	1	CACNA1D:1	0.603876	1
GO:0010827	GO:REGULATION OF GLUCOSE TRANSPORT	0.000108725	0.004006	75	1	TERT:1	0.604357	1
GO:0008045	GO:MOTOR NEURON AXON GUIDANCE	0.000109184	0.0040229	23	1	SLIT1:1	0.605906	1
GO:0034340	GO:RESPONSE TO TYPE I INTERFERON	0.000109379	0.00403009	93	1	WNT5A:1	0.606562	1
NCI:66	NCI:ERBB2/ERBB3 SIGNALING EVENTS	0.000109403	0.00403098	42	1	DOCK7:1	0.606643	1
GO:0043124	GO:NEGATIVE REGULATION OF I-KAPPAB KINASE/NF-KAPPAB SIGNALING	0.000109614	0.00403875	58	1	TANK:1	0.607352	1
GO:0030520	GO:INTRACELLULAR ESTROGEN RECEPTOR SIGNALING PATHWAY	0.000109681	0.00404121	58	1	CNOT2:1	0.607575	1
GO:1901021	GO:POSITIVE REGULATION OF CALCIUM ION TRANSMEMBRANE TRANSPORTER ACTIVITY	0.000109815	0.00404615	32	1	SLC9A1:1	0.608025	1
REACT:1964	REACT:P53-DEPENDENT G1 DNA DAMAGE RESPONSE	0.000109985	0.0040524	66	1	PSMD8:1	0.608593	1
REACT:1965	REACT:P53-DEPENDENT G1/S DNA DAMAGE CHECKPOINT	0.000109985	0.0040524	66	1	PSMD8:1	0.608593	1
REACT:1393	REACT:REGULATION OF DNA REPLICATION	0.000110179	0.00405957	76	1	PSMD8:1	0.609243	1
GO:0086005	GO:VENTRICULAR CARDIAC MUSCLE CELL ACTION POTENTIAL	0.000110359	0.00406617	35	1	DSP:1	0.609841	1
REACT:311	REACT:COLLAGEN FORMATION	0.00024181	0.00890953	90	2	PLEC:1,COL4A6:1	0.610736	1
REACT:160	REACT:AUTODEGRADATION OF CDH1 BY CDH1:APC/C	0.000110979	0.00408903	63	1	PSMD8:1	0.611904	1
GO:0043367	GO:CD4-POSITIVE, ALPHA-BETA T CELL DIFFERENTIATION	0.000110992	0.0040895	66	1	JAK3:1	0.611946	1
NCI:56	NCI:EPHB FORWARD SIGNALING	0.00011136	0.00410309	36	1	DNM1:1	0.613167	1
REACT:1827	REACT:TRANSCRIPTIONAL ACTIVITY OF SMAD2/SMAD3:SMAD4 HETEROTRIMER	0.000111364	0.00410322	44	1	TFDP2:1	0.61318	1
GO:0046323	GO:GLUCOSE IMPORT	0.000111488	0.0041078	78	1	TERT:1	0.61359	1
GO:1900024	GO:REGULATION OF SUBSTRATE ADHESION-DEPENDENT CELL SPREADING	0.000111488	0.00410781	49	1	DOCK5:1	0.61359	1
GO:0033238	GO:REGULATION OF CELLULAR AMINE METABOLIC PROCESS	0.000111608	0.00411221	79	1	PSMD8:1	0.613985	1
REACT:638	REACT:GLI3 IS PROCESSED TO GLI3R BY THE PROTEASOME	0.000111861	0.00412154	60	1	PSMD8:1	0.61482	1
GO:0045669	GO:POSITIVE REGULATION OF OSTEOBLAST DIFFERENTIATION	0.000111948	0.00412474	60	1	PDLIM7:1	0.615106	1
GO:0030071	GO:REGULATION OF MITOTIC METAPHASE/ANAPHASE TRANSITION	0.000112111	0.00413075	45	1	HECW2:1	0.615642	1
GO:0042310	GO:VASOCONSTRICTION	0.000112158	0.00413248	76	1	DOCK5:1	0.615795	1
GO:0030239	GO:MYOFIBRIL ASSEMBLY	0.000244138	0.00899527	65	2	AKAP13:1,TTN:1	0.615938	1
GO:0038034	GO:SIGNAL TRANSDUCTION IN ABSENCE OF LIGAND	0.000112232	0.0041352	71	1	TERT:1	0.616038	1
GO:0097192	GO:EXTRINSIC APOPTOTIC SIGNALING PATHWAY IN ABSENCE OF LIGAND	0.000112232	0.0041352	71	1	TERT:1	0.616038	1
REACT:621	REACT:G1/S DNA DAMAGE CHECKPOINTS	0.000112284	0.0041371	68	1	PSMD8:1	0.616207	1
GO:0070664	GO:NEGATIVE REGULATION OF LEUKOCYTE PROLIFERATION	0.000112487	0.00414461	73	1	PRDM1:1	0.616875	1
GO:0016605	GO:PML BODY	0.000244629	0.00901337	97	2	TERT:1,ZMYM2:1	0.617029	1
GO:1902099	GO:REGULATION OF METAPHASE/ANAPHASE TRANSITION OF CELL CYCLE	0.000112655	0.00415077	46	1	HECW2:1	0.617422	1
NCI:92	NCI:HIF-1-ALPHA TRANSCRIPTION FACTOR NETWORK	0.000112676	0.00415157	65	1	TERT:1	0.617494	1
REACT:436	REACT:DEGRADATION OF GLI2 BY THE PROTEASOME	0.000112801	0.00415616	60	1	PSMD8:1	0.6179	1
GO:0000079	GO:REGULATION OF CYCLIN-DEPENDENT PROTEIN SERINE/THREONINE KINASE ACTIVITY	0.000113007	0.00416376	84	1	PKD1:1	0.618573	1
GO:1904029	GO:REGULATION OF CYCLIN-DEPENDENT PROTEIN KINASE ACTIVITY	0.00011315	0.00416902	88	1	PKD1:1	0.619039	1
GO:0042590	GO:ANTIGEN PROCESSING AND PRESENTATION OF EXOGENOUS PEPTIDE ANTIGEN VIA MHC CLASS I	0.000113272	0.0041735	78	1	PSMD8:1	0.619434	1
GO:0009880	GO:EMBRYONIC PATTERN SPECIFICATION	0.000113417	0.00417887	65	1	WNT5A:1	0.619908	1
GO:0003730	GO:MRNA 3'-UTR BINDING	0.000113814	0.00419348	65	1	IGF2BP2:1	0.621194	1
GO:0070509	GO:CALCIUM ION IMPORT	0.000113896	0.0041965	66	1	CACNA1D:1	0.621459	1
GO:0048332	GO:MESODERM MORPHOGENESIS	0.000114159	0.00420621	77	1	WNT5A:1	0.62231	1
REACT:367	REACT:DNA REPLICATION PRE-INITIATION	0.000114358	0.00421354	85	1	PSMD8:1	0.622952	1
REACT:909	REACT:M/G1 TRANSITION	0.000114358	0.00421354	85	1	PSMD8:1	0.622952	1
GO:0070491	GO:REPRESSING TRANSCRIPTION FACTOR BINDING	0.000114576	0.00422155	60	1	TCERG1:1	0.623653	1
GO:0035710	GO:CD4-POSITIVE, ALPHA-BETA T CELL ACTIVATION	0.000114724	0.004227	75	1	JAK3:1	0.624128	1
GO:0007091	GO:METAPHASE/ANAPHASE TRANSITION OF MITOTIC CELL CYCLE	0.000115485	0.00425505	47	1	HECW2:1	0.626565	1
GO:0010965	GO:REGULATION OF MITOTIC SISTER CHROMATID SEPARATION	0.000115485	0.00425505	50	1	HECW2:1	0.626565	1
GO:0072091	GO:REGULATION OF STEM CELL PROLIFERATION	0.000115509	0.00425594	65	1	TERT:1	0.626643	1
REACT:235	REACT:CA2+ PATHWAY	0.000115744	0.00426461	61	1	WNT5A:1	0.627393	1
REACT:1038	REACT:NIK-->NONCANONICAL NF-KB SIGNALING	0.000115748	0.00426476	59	1	PSMD8:1	0.627406	1
GO:0061515	GO:MYELOID CELL DEVELOPMENT	0.000115872	0.00426932	61	1	LRRK1:1	0.6278	1
GO:0044784	GO:METAPHASE/ANAPHASE TRANSITION OF CELL CYCLE	0.000116028	0.00427506	48	1	HECW2:1	0.628296	1
GO:0005891	GO:VOLTAGE-GATED CALCIUM CHANNEL COMPLEX	0.000116182	0.00428073	42	1	CACNA1D:1	0.628784	1
GO:0070988	GO:DEMETHYLATION	0.000116191	0.00428106	63	1	DPPA3:1	0.628813	1
REACT:836	REACT:INTERLEUKIN-3, 5 AND GM-CSF SIGNALING	0.000116276	0.00428421	43	1	JAK3:1	0.629084	1
GO:0031672	GO:A BAND	0.000250566	0.00923214	44	2	TTN:1,ANK1:1	0.630031	1
GO:0030120	GO:VESICLE COAT	0.000116641	0.00429766	51	1	COPB1:1	0.63024	1
GO:0045178	GO:BASAL PART OF CELL	0.000116692	0.00429953	47	1	DOCK7:1	0.630399	1
KEGG:HSA04961	KEGG:ENDOCRINE AND OTHER FACTOR-REGULATED CALCIUM REABSORPTION	0.000117087	0.00431407	47	1	DNM1:1	0.631644	1
KEGG:HSA04721	KEGG:SYNAPTIC VESICLE CYCLE	0.000117262	0.00432054	63	1	DNM1:1	0.632197	1
NCI:103	NCI:IL2-MEDIATED SIGNALING EVENTS	0.000117425	0.00432655	54	1	JAK3:1	0.632709	1
GO:0002286	GO:T CELL ACTIVATION INVOLVED IN IMMUNE RESPONSE	0.000117533	0.0043305	96	1	JAK3:1	0.633046	1
GO:0035254	GO:GLUTAMATE RECEPTOR BINDING	0.000117568	0.00433181	38	1	SYNDIG1:1	0.633157	1
GO:0060840	GO:ARTERY DEVELOPMENT	0.000252101	0.00928869	84	2	PRICKLE1:1,PRDM1:1	0.633335	1
GO:0019209	GO:KINASE ACTIVATOR ACTIVITY	0.000118058	0.00434985	81	1	IQGAP1:1	0.634689	1
REACT:376	REACT:DECTIN-1 MEDIATED NONCANONICAL NF-KB SIGNALING	0.000118112	0.00435184	62	1	PSMD8:1	0.634858	1
GO:0000380	GO:ALTERNATIVE MRNA SPLICING, VIA SPLICEOSOME	0.000118507	0.0043664	53	1	SRRM4:1	0.636089	1
GO:0032436	GO:POSITIVE REGULATION OF PROTEASOMAL UBIQUITIN-DEPENDENT PROTEIN CATABOLIC PROCESS	0.000118548	0.0043679	80	1	PRICKLE1:1	0.636216	1
GO:0010761	GO:FIBROBLAST MIGRATION	0.000118582	0.00436917	43	1	ZFAND5:1	0.636323	1
GO:0097756	GO:NEGATIVE REGULATION OF BLOOD VESSEL DIAMETER	0.000118674	0.00437257	84	1	DOCK5:1	0.63661	1
GO:1903955	GO:POSITIVE REGULATION OF PROTEIN TARGETING TO MITOCHONDRION	0.000118959	0.00438307	86	1	PSMD8:1	0.637494	1
REACT:22	REACT:APC/C:CDC20 MEDIATED DEGRADATION OF SECURIN	0.000119051	0.00438643	67	1	PSMD8:1	0.637777	1
GO:0051436	GO:NEGATIVE REGULATION OF UBIQUITIN-PROTEIN LIGASE ACTIVITY INVOLVED IN MITOTIC CELL CYCLE	0.000119432	0.00440047	71	1	PSMD8:1	0.638955	1
KEGG:HSA04924	KEGG:RENIN SECRETION	0.000119637	0.00440803	65	1	CACNA1D:1	0.639587	1
NCI:158	NCI:P75(NTR)-MEDIATED SIGNALING	0.00011993	0.00441883	66	1	RHOC:1	0.640489	1
GO:0046825	GO:REGULATION OF PROTEIN EXPORT FROM NUCLEUS	0.000119944	0.00441935	40	1	ZC3H3:1	0.640533	1
GO:0048146	GO:POSITIVE REGULATION OF FIBROBLAST PROLIFERATION	0.00012063	0.00444461	55	1	WNT5A:1	0.642634	1
GO:0071260	GO:CELLULAR RESPONSE TO MECHANICAL STIMULUS	0.000120751	0.0044491	78	1	SLC9A1:1	0.643006	1
GO:0086001	GO:CARDIAC MUSCLE CELL ACTION POTENTIAL	0.000256833	0.00946306	71	2	DSP:1,CACNA1D:1	0.64338	1
GO:0045445	GO:MYOBLAST DIFFERENTIATION	0.000120879	0.0044538	83	1	PRICKLE1:1	0.643395	1
GO:0071300	GO:CELLULAR RESPONSE TO RETINOIC ACID	0.000120896	0.00445442	68	1	WNT5A:1	0.643446	1
GO:0009953	GO:DORSAL/VENTRAL PATTERN FORMATION	0.000120911	0.00445498	95	1	FOXN4:1	0.643492	1
REACT:830	REACT:INTERLEUKIN-2 FAMILY SIGNALING	0.000120942	0.00445611	44	1	JAK3:1	0.643585	1
GO:0051439	GO:REGULATION OF UBIQUITIN-PROTEIN LIGASE ACTIVITY INVOLVED IN MITOTIC CELL CYCLE	0.000121108	0.00446223	72	1	PSMD8:1	0.644092	1
GO:0015748	GO:ORGANOPHOSPHATE ESTER TRANSPORT	0.000121542	0.00447824	90	1	SLC37A1:1	0.645411	1
GO:1903214	GO:REGULATION OF PROTEIN TARGETING TO MITOCHONDRION	0.000121876	0.00449053	96	1	PSMD8:1	0.646421	1
GO:0010882	GO:REGULATION OF CARDIAC MUSCLE CONTRACTION BY CALCIUM ION SIGNALING	0.000122111	0.0044992	27	1	SLC9A1:1	0.647131	1
NCI:109	NCI:IL4-MEDIATED SIGNALING EVENTS	0.00012217	0.00450136	60	1	JAK3:1	0.647309	1
GO:0007405	GO:NEUROBLAST PROLIFERATION	0.000122334	0.0045074	55	1	DOCK7:1	0.647802	1
REACT:1407	REACT:REGULATION OF PTEN STABILITY AND ACTIVITY	0.000122339	0.00450761	69	1	PSMD8:1	0.647819	1
REACT:1248	REACT:PRE-NOTCH TRANSCRIPTION AND TRANSLATION	0.000122643	0.00451879	43	1	TFDP2:1	0.648732	1
REACT:828	REACT:INTERLEUKIN-17 SIGNALING	0.000122748	0.00452268	71	1	ATF2:1	0.649049	1
REACT:910	REACT:MAP KINASE ACTIVATION IN TLR CASCADE	0.000122748	0.00452268	63	1	ATF2:1	0.649049	1
GO:0030316	GO:OSTEOCLAST DIFFERENTIATION	0.000122802	0.00452464	88	1	LRRK1:1	0.649209	1
GO:0010812	GO:NEGATIVE REGULATION OF CELL-SUBSTRATE ADHESION	0.000122901	0.00452829	57	1	ARHGAP6:1	0.649506	1
GO:1904837	GO:BETA-CATENIN-TCF COMPLEX ASSEMBLY	0.000122996	0.00453178	44	1	TERT:1	0.64979	1
GO:0031248	GO:PROTEIN ACETYLTRANSFERASE COMPLEX	0.000260444	0.0095961	93	2	JADE3:1,TAF6L:1	0.650898	1
GO:1902493	GO:ACETYLTRANSFERASE COMPLEX	0.000260444	0.0095961	93	2	JADE3:1,TAF6L:1	0.650898	1
REACT:1565	REACT:SIGNALING BY FGFR IN DISEASE	0.000123763	0.00456007	63	1	ZMYM2:1	0.65208	1
GO:0042100	GO:B CELL PROLIFERATION	0.000123809	0.00456177	93	1	PRDM1:1	0.652218	1
GO:0060236	GO:REGULATION OF MITOTIC SPINDLE ORGANIZATION	0.000124123	0.00457333	35	1	PKD1:1	0.65315	1
GO:1904667	GO:NEGATIVE REGULATION OF UBIQUITIN PROTEIN LIGASE ACTIVITY	0.000124336	0.00458116	77	1	PSMD8:1	0.65378	1
REACT:1395	REACT:REGULATION OF GLUCOKINASE BY GLUCOKINASE REGULATORY PROTEIN	0.000124359	0.00458204	31	1	RANBP2:1	0.65385	1
GO:0061180	GO:MAMMARY GLAND EPITHELIUM DEVELOPMENT	0.000124447	0.00458525	66	1	WNT5A:1	0.654108	1
REACT:1408	REACT:REGULATION OF RAS BY GAPS	0.00012448	0.0045865	68	1	PSMD8:1	0.654208	1
NCI:51	NCI:E-CADHERIN SIGNALING IN THE NASCENT ADHERENS JUNCTION	0.000124744	0.0045962	38	1	IQGAP1:1	0.654985	1
GO:0098876	GO:VESICLE-MEDIATED TRANSPORT TO THE PLASMA MEMBRANE	0.000124796	0.00459811	71	1	ARFGEF2:1	0.655139	1
REACT:1897	REACT:VEGFA-VEGFR2 PATHWAY	0.000262521	0.00967263	95	1	KDR:2	0.655166	1
GO:0008328	GO:IONOTROPIC GLUTAMATE RECEPTOR COMPLEX	0.000124889	0.00460157	46	1	SHISA9:1	0.655415	1
GO:0098878	GO:NEUROTRANSMITTER RECEPTOR COMPLEX	0.000124889	0.00460157	48	1	SHISA9:1	0.655415	1
REACT:25	REACT:APC:CDC20 MEDIATED DEGRADATION OF CELL CYCLE PROTEINS PRIOR TO SATISFATION OF THE CELL CYCLE CHECKPOINT	0.000125059	0.00460782	73	1	PSMD8:1	0.655915	1
REACT:255	REACT:CDC20:PHOSPHO-APC/C MEDIATED DEGRADATION OF CYCLIN A	0.000125059	0.00460782	72	1	PSMD8:1	0.655915	1
GO:0032835	GO:GLOMERULUS DEVELOPMENT	0.000125319	0.00461739	63	1	IQGAP1:1	0.656678	1
REACT:24	REACT:APC/C:CDH1 MEDIATED DEGRADATION OF CDC20 AND OTHER APC/C:CDH1 TARGETED PROTEINS IN LATE MITOSIS/EARLY G1	0.00012535	0.00461854	72	1	PSMD8:1	0.65677	1
KEGG:HSA04213	KEGG:LONGEVITY REGULATING PATHWAY - MULTIPLE SPECIES	0.000125387	0.0046199	62	1	FOXO1:1	0.656878	1
GO:0033555	GO:MULTICELLULAR ORGANISMAL RESPONSE TO STRESS	0.000125396	0.00462021	69	1	SLC6A2:1	0.656903	1
NCI:53	NCI:ENDOTHELINS	0.000125428	0.00462141	62	1	SLC9A1:1	0.656999	1
GO:0061640	GO:CYTOSKELETON-DEPENDENT CYTOKINESIS	0.000125527	0.00462507	57	1	RHOC:1	0.65729	1
BIOC:202	BIOC:PAR1_PATHWAY	0.000125549	0.00462587	37	1	ARHGEF18:1	0.657353	1
REACT:1197	REACT:PHASE 0 - RAPID DEPOLARISATION	0.000125966	0.00464122	44	1	CACNA1D:1	0.658571	1
GO:1990752	GO:MICROTUBULE END	0.000125991	0.00464214	26	1	SVIL:1	0.658644	1
REACT:693	REACT:GOLGI ASSOCIATED VESICLE BIOGENESIS	0.0001263	0.00465353	56	1	ACBD3:1	0.659546	1
GO:0006970	GO:RESPONSE TO OSMOTIC STRESS	0.000126614	0.00466512	68	1	ATF2:1	0.660461	1
GO:0051306	GO:MITOTIC SISTER CHROMATID SEPARATION	0.000126626	0.00466555	52	1	HECW2:1	0.660494	1
GO:0030516	GO:REGULATION OF AXON EXTENSION	0.000265277	0.00977416	76	2	CDH4:1,WNT5A:1	0.660764	1
REACT:23	REACT:APC/C:CDC20 MEDIATED DEGRADATION OF MITOTIC PROTEINS	0.000126771	0.00467088	75	1	PSMD8:1	0.660914	1
NCI:9	NCI:ANGIOPOIETIN RECEPTOR TIE2-MEDIATED SIGNALING	0.000126856	0.00467401	48	1	FOXO1:1	0.66116	1
GO:0048645	GO:ANIMAL ORGAN FORMATION	0.000127184	0.00468611	60	1	WNT5A:1	0.66211	1
GO:0007157	GO:HETEROPHILIC CELL-CELL ADHESION VIA PLASMA MEMBRANE CELL ADHESION MOLECULES	0.000127225	0.0046876	49	1	CDH4:1	0.662227	1
GO:0005245	GO:VOLTAGE-GATED CALCIUM CHANNEL ACTIVITY	0.000127477	0.00469689	40	1	CACNA1D:1	0.662954	1
GO:0036092	GO:PHOSPHATIDYLINOSITOL-3-PHOSPHATE BIOSYNTHETIC PROCESS	0.000127683	0.00470451	50	1	PIKFYVE:1	0.66355	1
GO:0010923	GO:NEGATIVE REGULATION OF PHOSPHATASE ACTIVITY	0.000127862	0.00471107	71	1	LMTK3:1	0.664062	1
GO:0021587	GO:CEREBELLUM MORPHOGENESIS	0.000127875	0.00471157	36	1	HERC1:1	0.664101	1
GO:0086019	GO:CELL-CELL SIGNALING INVOLVED IN CARDIAC CONDUCTION	0.000127883	0.00471187	32	1	CACNA1D:1	0.664125	1
REACT:269	REACT:CELLULAR RESPONSE TO HYPOXIA	0.000127903	0.00471258	75	1	PSMD8:1	0.66418	1
REACT:1397	REACT:REGULATION OF HYPOXIA-INDUCIBLE FACTOR (HIF) BY OXYGEN	0.000127903	0.00471258	75	1	PSMD8:1	0.66418	1
GO:1905818	GO:REGULATION OF CHROMOSOME SEPARATION	0.000128013	0.00471665	54	1	HECW2:1	0.664496	1
REACT:55	REACT:ACTIVATION OF APC/C AND APC/C:CDC20 MEDIATED DEGRADATION OF MITOTIC PROTEINS	0.000128447	0.00473264	76	1	PSMD8:1	0.66574	1
NCI:115	NCI:INTEGRIN-LINKED KINASE SIGNALING	0.000128497	0.00473449	45	1	IQGAP1:1	0.665883	1
REACT:595	REACT:FORMATION OF THE BETA-CATENIN:TCF TRANSACTIVATING COMPLEX	0.000128503	0.00473471	61	1	TERT:1	0.6659	1
GO:0005776	GO:AUTOPHAGOSOME	0.000128605	0.00473847	88	1	PEG3:1	0.666191	1
GO:1902106	GO:NEGATIVE REGULATION OF LEUKOCYTE DIFFERENTIATION	0.000128655	0.0047403	91	1	JAK3:1	0.666333	1
[truncated: 8,043 more rows]

## Sheet: Readme
GeneSet ID	Gene-set ID
GeneSet Name	Gene-set name
Expected Probability of GeneSet	The expected denovo mutation probablity of the gene-set obtained by using equation 3
Scaled Expected Probability of GeneSet	The scaled expected denovo mutation probablity of the gene-set by using equation 1
Observed Variants Number	The number of observed truncating variants observed in the gene-set
Observed Genes	The number of observed genes in the gene-set
Observed Genes With Freq obtained from GeneSet	All observed genes with their frequencies in the gene-set
p-value	The p-value obtained from pathways-based analysis
FDR	The obtained false discovery rate
